# Supplementary material for: Circumventing the stability problems of graphene nanoribbon zigzag edges
Source: Nat Chem. 2022 Sep 26;14(12):1451–8. doi: 10.1038/s41557-022-01042-8 (PMC10665199; doi:10.1038/s41557-022-01042-8)
Supplement: Supplementary file 2 — Source data for Supplementary Fig. 1. [file 41557_2022_1042_MOESM2_ESM.zip]

Archive with 2 entries (2 files):
- FigS1a.png
- FigS1b.png
