# Supplementary material for: Circumventing the stability problems of graphene nanoribbon zigzag edges
Source: Nat Chem. 2022 Sep 26;14(12):1451–8. doi: 10.1038/s41557-022-01042-8 (PMC10665199; doi:10.1038/s41557-022-01042-8)
Supplement: Supplementary file 3 — Source data for Supplementary Fig. 9. [file 41557_2022_1042_MOESM3_ESM.zip]

Archive with 343 entries (335 files):
- 10 units/
- 10 units/Point_spectra_517.dat
- 10 units/Point_spectra_518.dat
- 10 units/Point_spectra_519.dat
- 10 units/Point_spectra_520.dat
- 10 units/Point_spectra_521.dat
- 10 units/Point_spectra_522.dat
- 10 units/Point_spectra_523.dat
- 10 units/Point_spectra_524.dat
- 10 units/Point_spectra_525.dat
- 10 units/Point_spectra_526.dat
- 10 units/Point_spectra_527.dat
- 10 units/Point_spectra_528.dat
- 10 units/Point_spectra_529.dat
- 10 units/Point_spectra_530.dat
- 10 units/Point_spectra_531.dat
- 10 units/Point_spectra_532.dat
- 10 units/Point_spectra_533.dat
- 10 units/Point_spectra_534.dat
- 10 units/Point_spectra_535.dat
- 10 units/Point_spectra_536.dat
- 10 units/Point_spectra_537.dat
- 10 units/Point_spectra_538.dat
- 10 units/Point_spectra_539.dat
- 10 units/Point_spectra_540.dat
- 10 units/Point_spectra_541.dat
- 10 units/Point_spectra_542.dat
- 10 units/Point_spectra_543.dat
- 10 units/Point_spectra_544.dat
- 10 units/Point_spectra_545.dat
- 10 units/Point_spectra_546.dat
- 10 units/Point_spectra_547.dat
- 10 units/Point_spectra_548.dat
- 10 units/Point_spectra_549.dat
- 10 units/Point_spectra_550.dat
- 10 units/Point_spectra_551.dat
- 10 units/Point_spectra_552.dat
- 10 units/Point_spectra_553.dat
- 10 units/Point_spectra_554.dat
- 10 units/Point_spectra_555.dat
- 10 units/Point_spectra_556.dat
- 10 units/Point_spectra_557.dat
- 10 units/Point_spectra_558.dat
- 10 units/Point_spectra_559.dat
- 10 units/Point_spectra_560.dat
- 10 units/Point_spectra_561.dat
- 11 units/
- 11 units/Point spectra572.dat
- 11 units/Point spectra573.dat
- 11 units/Point spectra574.dat
- 11 units/Point spectra575.dat
- 11 units/Point spectra576.dat
- 11 units/Point spectra577.dat
- 11 units/Point spectra578.dat
- 11 units/Point spectra579.dat
- 11 units/Point spectra580.dat
- 11 units/Point spectra581.dat
- 11 units/Point spectra582.dat
- 11 units/Point spectra583.dat
- 11 units/Point spectra584.dat
- 11 units/Point spectra585.dat
- 11 units/Point spectra586.dat
- 11 units/Point spectra587.dat
- 11 units/Point spectra588.dat
- 11 units/Point spectra589.dat
- 11 units/Point spectra590.dat
- 11 units/Point spectra591.dat
- 11 units/Point spectra592.dat
- 11 units/Point spectra593.dat
- 11 units/Point spectra594.dat
- 11 units/Point spectra595.dat
- 11 units/Point spectra596.dat
- 11 units/Point spectra597.dat
- 11 units/Point spectra598.dat
- 11 units/Point spectra599.dat
- 11 units/Point spectra600.dat
- 11 units/Point spectra601.dat
- 11 units/Point spectra602.dat
- 11 units/Point spectra603.dat
- 11 units/Point spectra604.dat
- 11 units/Point spectra605.dat
- 11 units/Point spectra606.dat
- 11 units/Point spectra607.dat
- 11 units/Point spectra608.dat
- 11 units/Point spectra609.dat
- 11 units/Point spectra610.dat
- 11 units/Point spectra611.dat
- 11 units/Point spectra612.dat
- 11 units/Point spectra613.dat
- 11 units/Point spectra614.dat
- 11 units/Point spectra615.dat
- 11 units/Point spectra616.dat
- 11 units/Point spectra617.dat
- 11 units/Point spectra618.dat
- 11 units/Point spectra619.dat
- 11 units/Point spectra620.dat
- 11 units/Point spectra621.dat
- 11 units/Point spectra622.dat
- 11 units/Point spectra623.dat
- 11 units/Point spectra624.dat
- 11 units/Point spectra625.dat
- 11 units/Point spectra626.dat
- 11 units/Point spectra627.dat
- 11 units/Point spectra628.dat
- 11 units/Point spectra629.dat
- 11 units/Point spectra630.dat
- 11 units/Point spectra631.dat
- 11 units/Point spectra632.dat
- 11 units/Point spectra633.dat
- 11 units/Point spectra634.dat
- 11 units/Point spectra635.dat
- 11 units/Point spectra636.dat
- 11 units/Point spectra637.dat
- 11 units/Point spectra638.dat
- 11 units/Point spectra639.dat
- 11 units/Point spectra640.dat
- 11 units/Point spectra641.dat
- 11 units/Point spectra642.dat
- 11 units/Point spectra643.dat
- 11 units/Point spectra644.dat
- 11 units/Point spectra645.dat
- 11 units/Point spectra646.dat
- 11 units/Point spectra647.dat
- 11 units/Point spectra648.dat
- 11 units/Point spectra649.dat
- 11 units/Point spectra650.dat
- 11 units/Point spectra651.dat
- 2 units/
- 2 units/Point spectra007.dat
- 3 units/
- 3 units/Point_spectra_219.dat
- 3 units/Point_spectra_220.dat
- 3 units/Point_spectra_221.dat
- 3 units/Point_spectra_222.dat
- 3 units/Point_spectra_223.dat
- 3 units/Point_spectra_224.dat
- 3 units/Point_spectra_225.dat
- 3 units/Point_spectra_226.dat
- 3 units/Point_spectra_227.dat
- 3 units/Point_spectra_228.dat
- 3 units/Point_spectra_229.dat
- 3 units/Point_spectra_230.dat
- 3 units/Point_spectra_231.dat
- 3 units/Point_spectra_232.dat
- 3 units/Point_spectra_233.dat
- 3 units/Point_spectra_234.dat
- 3 units/Point_spectra_235.dat
- 3 units/Point_spectra_236.dat
- 3 units/Point_spectra_237.dat
- 3 units/Point_spectra_238.dat
- 4 units/
- 4 units/Point spectra372.dat
- 4 units/Point spectra373.dat
- 4 units/Point spectra374.dat
- 4 units/Point spectra375.dat
- 4 units/Point spectra376.dat
- 4 units/Point spectra377.dat
- 4 units/Point spectra378.dat
- 4 units/Point spectra379.dat
- 4 units/Point spectra380.dat
- 4 units/Point spectra381.dat
- 4 units/Point spectra382.dat
- 4 units/Point spectra383.dat
- 4 units/Point spectra384.dat
- 4 units/Point spectra385.dat
- 4 units/Point spectra386.dat
- 4 units/Point spectra387.dat
- 4 units/Point spectra388.dat
- 4 units/Point spectra389.dat
- 4 units/Point spectra390.dat
- 4 units/Point spectra391.dat
- 4 units/Point spectra392.dat
- 4 units/Point spectra393.dat
- 4 units/Point spectra394.dat
- 4 units/Point spectra395.dat
- 4 units/Point spectra396.dat
- 4 units/Point spectra397.dat
- 4 units/Point spectra398.dat
- 4 units/Point spectra399.dat
- 4 units/Point spectra400.dat
- 4 units/Point spectra401.dat
- 4 units/Point spectra402.dat
- 4 units/Point spectra403.dat
- 4 units/Point spectra404.dat
- 4 units/Point spectra405.dat
- 4 units/Point spectra406.dat
- 4 units/Point spectra407.dat
- 4 units/Point spectra408.dat
- 4 units/Point spectra409.dat
- 4 units/Point spectra410.dat
- 4 units/Point spectra411.dat
- 5 units/
- 5 units/Point_spectra_563.dat
- 5 units/Point_spectra_564.dat
- 5 units/Point_spectra_565.dat
- 5 units/Point_spectra_566.dat
- 5 units/Point_spectra_567.dat
- 5 units/Point_spectra_568.dat
- 5 units/Point_spectra_569.dat
- 5 units/Point_spectra_570.dat
- 5 units/Point_spectra_571.dat
- 5 units/Point_spectra_572.dat
- 5 units/Point_spectra_573.dat
- 5 units/Point_spectra_574.dat
- 5 units/Point_spectra_575.dat
- 5 units/Point_spectra_576.dat
- 5 units/Point_spectra_577.dat
- 5 units/Point_spectra_578.dat
- 5 units/Point_spectra_579.dat
- 5 units/Point_spectra_580.dat
- 5 units/Point_spectra_581.dat
- 5 units/Point_spectra_582.dat
- 5 units/Point_spectra_583.dat
- 5 units/Point_spectra_584.dat
- 5 units/Point_spectra_585.dat
- 5 units/Point_spectra_586.dat
- 5 units/Point_spectra_587.dat
- 5 units/Point_spectra_588.dat
- 5 units/Point_spectra_589.dat
- 5 units/Point_spectra_590.dat
- 5 units/Point_spectra_591.dat
- 5 units/Point_spectra_592.dat
- 5 units/Point_spectra_593.dat
- 5 units/Point_spectra_594.dat
- 5 units/Point_spectra_595.dat
- 5 units/Point_spectra_596.dat
- 5 units/Point_spectra_597.dat
- 5 units/Point_spectra_598.dat
- 5 units/Point_spectra_599.dat
- 5 units/Point_spectra_600.dat
- 5 units/Point_spectra_601.dat
- 7 units/
- 7 units/Point spectra669.dat
- 7 units/Point spectra670.dat
- 7 units/Point spectra671.dat
- 7 units/Point spectra672.dat
- 7 units/Point spectra673.dat
- 7 units/Point spectra674.dat
- 7 units/Point spectra675.dat
- 7 units/Point spectra676.dat
- 7 units/Point spectra677.dat
- 7 units/Point spectra678.dat
- 7 units/Point spectra679.dat
- 7 units/Point spectra680.dat
- 7 units/Point spectra681.dat
- 7 units/Point spectra682.dat
- 7 units/Point spectra683.dat
- 7 units/Point spectra684.dat
- 7 units/Point spectra685.dat
- 7 units/Point spectra686.dat
- 7 units/Point spectra687.dat
- 7 units/Point spectra688.dat
- 7 units/Point spectra689.dat
- 7 units/Point spectra690.dat
- 7 units/Point spectra691.dat
- 7 units/Point spectra692.dat
- 7 units/Point spectra693.dat
- 7 units/Point spectra694.dat
- 7 units/Point spectra695.dat
- 7 units/Point spectra696.dat
- 7 units/Point spectra697.dat
- 7 units/Point spectra698.dat
- 7 units/Point spectra699.dat
- 7 units/Point spectra700.dat
- 7 units/Point spectra701.dat
- 7 units/Point spectra702.dat
- 7 units/Point spectra703.dat
- 7 units/Point spectra704.dat
- 7 units/Point spectra705.dat
- 7 units/Point spectra706.dat
- 7 units/Point spectra707.dat
- 7 units/Point spectra708.dat
- 7 units/Point spectra709.dat
- 7 units/Point spectra710.dat
- 7 units/Point spectra711.dat
- 7 units/Point spectra712.dat
- 7 units/Point spectra713.dat
- 7 units/Point spectra714.dat
- 7 units/Point spectra715.dat
- 7 units/Point spectra716.dat
- 7 units/Point spectra717.dat
- 7 units/Point spectra718.dat
- 8 units/
- 8 units/Point_spectra_228.dat
- 8 units/Point_spectra_229.dat
- 8 units/Point_spectra_230.dat
- 8 units/Point_spectra_231.dat
- 8 units/Point_spectra_232.dat
- 8 units/Point_spectra_233.dat
- 8 units/Point_spectra_234.dat
- 8 units/Point_spectra_235.dat
- 8 units/Point_spectra_236.dat
- 8 units/Point_spectra_237.dat
- 8 units/Point_spectra_238.dat
- 8 units/Point_spectra_239.dat
- 8 units/Point_spectra_240.dat
- 8 units/Point_spectra_241.dat
- 8 units/Point_spectra_242.dat
- 8 units/Point_spectra_243.dat
- 8 units/Point_spectra_244.dat
[truncated: 43 more entries]
