# Supplementary material for: Circumventing the stability problems of graphene nanoribbon zigzag edges
Source: Nat Chem. 2022 Sep 26;14(12):1451–8. doi: 10.1038/s41557-022-01042-8 (PMC10665199; doi:10.1038/s41557-022-01042-8)
Supplement: Supplementary file 3 — Source data for Supplementary Fig. 9. [file 41557_2022_1042_MOESM3_ESM.zip › 10 units/Point_spectra_517.dat]

Experiment	bias spectroscopy
Saved Date	25.07.2020 10:38:28
User
Date
X (m)	157.469E-9
Y (m)	422.491E-9
Z (m)	-119.466E-9
Z offset (m)	0E+0
Settling time (s)	20E-3
Integration time (s)	50E-3
Z-Ctrl hold	TRUE
Final Z (m)	N/A
Start time	25.07.2020 10:38:13
Filter type	None
Order
Cutoff frq
Bias>Bias (V)	-500E-3
Bias>Calibration (V/V)	-1E+0
Bias>Offset (V)	0E+0
Bias Spectroscopy>Sweep Start (V)	-2.3E+0
Bias Spectroscopy>Sweep End (V)	2E+0
Bias Spectroscopy>Num Pixel	215
Bias Spectroscopy>Z Avg time (s)	100E-3
Bias Spectroscopy>Z offset (m)	0E+0
Bias Spectroscopy>1st Settling time (s)	60E-3
Bias Spectroscopy>Settling time (s)	20E-3
Bias Spectroscopy>Integration time (s)	50E-3
Bias Spectroscopy>End Settling time (s)	50E-3
Bias Spectroscopy>Z control time (s)	50E-3
Bias Spectroscopy>Max Slew rate (V/s)	Inf
Bias Spectroscopy>backward sweep	FALSE
Bias Spectroscopy>Z-controller hold	TRUE
Bias Spectroscopy>Number of sweeps	1
Bias Spectroscopy>Channels	Current (A);Bias (V);Z (m);LI Demod 1 Y (A);LI Demod 1 X (A)
Bias Spectroscopy>Reset Bias	TRUE
Bias Spectroscopy>Record final Z	FALSE
Bias Spectroscopy>Lock-In run	TRUE
Current>Current (A)	2.39665E-9
Current>Calibration (A/V)	330E-12
Current>Offset (A)	0E+0
Current>Gain	High
Lock-in>Lock-in status	ON
Lock-in>Modulated signal	Bias (V)
Lock-in>Frequency (Hz)	828E+0
Lock-in>Amplitude	20E-3
Lock-in>Demodulated signal	Current (A)
Lock-in>HP Filter Cutoff D1 (Hz)	155.425E+0
Lock-in>HP Filter Cutoff D2 (Hz)	155.425E+0
Lock-in>HP Filter Order D1	1
Lock-in>HP Filter Order D2	1
Lock-in>Harmonic D1	1
Lock-in>Harmonic D2	2
Lock-in>Reference phase D1 (deg)	-154.128E+0
Lock-in>Reference phase D2 (deg)	174.64E+0
Lock-in>LP Filter Cutoff D1 (Hz)	9.71405E+0
Lock-in>LP Filter Cutoff D2 (Hz)	4.85702E+0
Lock-in>LP Filter Order D1	2
Lock-in>LP Filter Order D2	2
Lock-in>Sync Filter D1	OFF
Lock-in>Sync Filter D2	OFF
[DATA]
Bias calc (V)	Current (A)	Bias (V)	Z (m)	LI Demod 1 Y (A)	LI Demod 1 X (A)
-2.30000E+0	-690.724E-12	-2.30000E+0	-119.466E-9	-881.083E-15	9.90116E-12
-2.27991E+0	-689.898E-12	-2.27991E+0	-119.466E-9	-889.220E-15	9.87087E-12
-2.25981E+0	-684.896E-12	-2.25981E+0	-119.466E-9	-818.199E-15	9.75515E-12
-2.23972E+0	-679.431E-12	-2.23972E+0	-119.466E-9	-961.964E-15	9.59712E-12
-2.21963E+0	-673.296E-12	-2.21963E+0	-119.466E-9	-1.14009E-12	9.46696E-12
-2.19953E+0	-663.308E-12	-2.19953E+0	-119.466E-9	-1.18970E-12	9.14421E-12
-2.17944E+0	-653.707E-12	-2.17944E+0	-119.466E-9	-1.22457E-12	9.14326E-12
-2.15935E+0	-647.057E-12	-2.15935E+0	-119.466E-9	-1.13195E-12	9.17471E-12
-2.13925E+0	-636.560E-12	-2.13925E+0	-119.466E-9	-1.17695E-12	9.29431E-12
-2.11916E+0	-627.734E-12	-2.11916E+0	-119.466E-9	-1.29141E-12	9.15096E-12
-2.09907E+0	-623.178E-12	-2.09907E+0	-119.466E-9	-930.925E-15	9.34312E-12
-2.07897E+0	-613.577E-12	-2.07897E+0	-119.466E-9	-1.10488E-12	9.20360E-12
-2.05888E+0	-601.823E-12	-2.05888E+0	-119.466E-9	-1.09653E-12	8.83431E-12
-2.03878E+0	-597.019E-12	-2.03878E+0	-119.466E-9	-1.34775E-12	8.48081E-12
-2.01869E+0	-586.000E-12	-2.01869E+0	-119.466E-9	-1.27940E-12	8.29931E-12
-1.99860E+0	-574.617E-12	-1.99860E+0	-119.466E-9	-1.53661E-12	7.69956E-12
-1.97850E+0	-573.630E-12	-1.97850E+0	-119.466E-9	-1.56276E-12	7.59334E-12
-1.95841E+0	-561.876E-12	-1.95841E+0	-119.466E-9	-1.64841E-12	7.19833E-12
-1.93832E+0	-555.742E-12	-1.93832E+0	-119.466E-9	-1.46631E-12	7.27315E-12
-1.91822E+0	-545.642E-12	-1.91822E+0	-119.466E-9	-1.63093E-12	7.58844E-12
-1.89813E+0	-539.457E-12	-1.89813E+0	-119.466E-9	-1.53059E-12	7.76264E-12
-1.87804E+0	-529.468E-12	-1.87804E+0	-119.466E-9	-1.74405E-12	7.67882E-12
-1.85794E+0	-519.600E-12	-1.85794E+0	-119.466E-9	-1.44633E-12	7.66826E-12
-1.83785E+0	-514.005E-12	-1.83785E+0	-119.466E-9	-1.48571E-12	7.74093E-12
-1.81776E+0	-500.491E-12	-1.81776E+0	-119.466E-9	-1.51798E-12	7.84019E-12
-1.79766E+0	-495.536E-12	-1.79766E+0	-119.466E-9	-1.58341E-12	7.78146E-12
-1.77757E+0	-482.515E-12	-1.77757E+0	-119.466E-9	-1.62203E-12	7.82222E-12
-1.75748E+0	-472.728E-12	-1.75748E+0	-119.466E-9	-1.46693E-12	7.56388E-12
-1.73738E+0	-468.235E-12	-1.73738E+0	-119.466E-9	-1.63427E-12	7.66105E-12
-1.71729E+0	-456.022E-12	-1.71729E+0	-119.466E-9	-1.48710E-12	7.46093E-12
-1.69720E+0	-450.056E-12	-1.69720E+0	-119.466E-9	-1.75034E-12	7.29660E-12
-1.67710E+0	-439.410E-12	-1.67710E+0	-119.466E-9	-1.59222E-12	7.30519E-12
-1.65701E+0	-428.198E-12	-1.65701E+0	-119.466E-9	-1.44246E-12	7.69108E-12
-1.63692E+0	-420.952E-12	-1.63692E+0	-119.466E-9	-1.49783E-12	7.59841E-12
-1.61682E+0	-409.369E-12	-1.61682E+0	-119.466E-9	-1.49582E-12	7.59794E-12
-1.59673E+0	-401.917E-12	-1.59673E+0	-119.466E-9	-1.53907E-12	7.27842E-12
-1.57664E+0	-391.730E-12	-1.57664E+0	-119.466E-9	-1.60031E-12	7.44052E-12
-1.55654E+0	-380.085E-12	-1.55654E+0	-119.466E-9	-1.61256E-12	7.66477E-12
-1.53645E+0	-370.833E-12	-1.53645E+0	-119.466E-9	-1.63175E-12	7.62254E-12
-1.51636E+0	-361.058E-12	-1.51636E+0	-119.466E-9	-1.53441E-12	7.87619E-12
-1.49626E+0	-352.378E-12	-1.49626E+0	-119.466E-9	-1.46176E-12	8.10957E-12
-1.47617E+0	-337.918E-12	-1.47617E+0	-119.466E-9	-1.68238E-12	8.19483E-12
-1.45607E+0	-329.846E-12	-1.45607E+0	-119.466E-9	-1.36278E-12	8.55317E-12
-1.43598E+0	-317.795E-12	-1.43598E+0	-119.466E-9	-1.22367E-12	8.86714E-12
-1.41589E+0	-304.694E-12	-1.41589E+0	-119.466E-9	-1.41233E-12	8.97429E-12
-1.39579E+0	-295.790E-12	-1.39579E+0	-119.466E-9	-1.65676E-12	7.83015E-12
-1.37570E+0	-284.908E-12	-1.37570E+0	-119.466E-9	-2.08608E-12	6.37195E-12
-1.35561E+0	-278.946E-12	-1.35561E+0	-119.466E-9	-2.25123E-12	5.08177E-12
-1.33551E+0	-273.700E-12	-1.33551E+0	-119.466E-9	-2.35894E-12	4.44474E-12
-1.31542E+0	-267.719E-12	-1.31542E+0	-119.466E-9	-2.37126E-12	4.35617E-12
-1.29533E+0	-264.741E-12	-1.29533E+0	-119.466E-9	-2.20040E-12	3.93147E-12
-1.27523E+0	-258.254E-12	-1.27523E+0	-119.466E-9	-2.34269E-12	3.77173E-12
-1.25514E+0	-255.564E-12	-1.25514E+0	-119.466E-9	-2.32363E-12	3.94133E-12
-1.23505E+0	-248.285E-12	-1.23505E+0	-119.466E-9	-2.32705E-12	3.87043E-12
-1.21495E+0	-244.851E-12	-1.21495E+0	-119.466E-9	-2.40647E-12	3.78466E-12
-1.19486E+0	-240.555E-12	-1.19486E+0	-119.466E-9	-2.39427E-12	3.85312E-12
-1.17477E+0	-234.958E-12	-1.17477E+0	-119.466E-9	-2.34186E-12	3.45570E-12
-1.15467E+0	-233.196E-12	-1.15467E+0	-119.466E-9	-2.60753E-12	3.34017E-12
-1.13458E+0	-226.928E-12	-1.13458E+0	-119.466E-9	-2.40920E-12	3.47825E-12
-1.11449E+0	-224.101E-12	-1.11449E+0	-119.466E-9	-2.35828E-12	3.68685E-12
-1.09439E+0	-219.128E-12	-1.09439E+0	-119.466E-9	-2.37120E-12	3.43773E-12
-1.07430E+0	-213.855E-12	-1.07430E+0	-119.466E-9	-2.30087E-12	3.85306E-12
-1.05421E+0	-210.736E-12	-1.05421E+0	-119.466E-9	-2.52988E-12	3.62634E-12
-1.03411E+0	-205.400E-12	-1.03411E+0	-119.466E-9	-2.36649E-12	3.33272E-12
-1.01402E+0	-203.065E-12	-1.01402E+0	-119.466E-9	-2.49600E-12	3.31496E-12
-993.925E-3	-198.075E-12	-993.925E-3	-119.466E-9	-2.51519E-12	3.03602E-12
-973.832E-3	-195.193E-12	-973.832E-3	-119.466E-9	-2.40121E-12	3.01948E-12
-953.738E-3	-191.771E-12	-953.738E-3	-119.466E-9	-2.76863E-12	2.57811E-12
-933.645E-3	-188.393E-12	-933.645E-3	-119.466E-9	-2.67127E-12	2.70900E-12
-913.551E-3	-186.438E-12	-913.551E-3	-119.466E-9	-2.76352E-12	2.65835E-12
-893.458E-3	-182.429E-12	-893.458E-3	-119.466E-9	-2.71122E-12	2.59078E-12
-873.364E-3	-180.880E-12	-873.364E-3	-119.466E-9	-2.70187E-12	2.33656E-12
-853.271E-3	-178.092E-12	-853.271E-3	-119.466E-9	-2.61383E-12	2.31351E-12
-833.177E-3	-175.345E-12	-833.178E-3	-119.466E-9	-2.69502E-12	2.39588E-12
-813.084E-3	-173.731E-12	-813.084E-3	-119.466E-9	-2.85305E-12	2.16427E-12
-792.990E-3	-170.556E-12	-792.991E-3	-119.466E-9	-2.79852E-12	2.19312E-12
-772.897E-3	-168.568E-12	-772.897E-3	-119.466E-9	-2.72924E-12	2.34512E-12
-752.804E-3	-165.915E-12	-752.804E-3	-119.466E-9	-2.63397E-12	2.30805E-12
-732.710E-3	-163.799E-12	-732.710E-3	-119.466E-9	-2.47905E-12	2.34498E-12
-712.617E-3	-161.006E-12	-712.617E-3	-119.466E-9	-2.70530E-12	2.30317E-12
-692.523E-3	-158.799E-12	-692.523E-3	-119.466E-9	-2.79592E-12	2.33300E-12
-672.430E-3	-155.853E-12	-672.430E-3	-119.466E-9	-2.68313E-12	2.33813E-12
-652.336E-3	-152.924E-12	-652.336E-3	-119.466E-9	-2.59472E-12	2.50322E-12
-632.243E-3	-150.833E-12	-632.243E-3	-119.466E-9	-2.81084E-12	2.73292E-12
-612.149E-3	-146.912E-12	-612.149E-3	-119.466E-9	-2.78543E-12	2.56076E-12
-592.056E-3	-144.559E-12	-592.056E-3	-119.466E-9	-2.65868E-12	2.58846E-12
-571.962E-3	-140.652E-12	-571.963E-3	-119.466E-9	-2.39861E-12	3.11273E-12
-551.869E-3	-136.821E-12	-551.869E-3	-119.466E-9	-2.41004E-12	3.09004E-12
-531.775E-3	-132.951E-12	-531.776E-3	-119.466E-9	-2.37562E-12	3.40060E-12
-511.682E-3	-128.478E-12	-511.682E-3	-119.466E-9	-2.59250E-12	3.52254E-12
-491.589E-3	-124.743E-12	-491.589E-3	-119.466E-9	-2.65231E-12	3.36635E-12
-471.495E-3	-120.028E-12	-471.495E-3	-119.466E-9	-2.82751E-12	3.06835E-12
-451.402E-3	-117.143E-12	-451.402E-3	-119.466E-9	-2.50119E-12	3.10413E-12
-431.308E-3	-113.025E-12	-431.308E-3	-119.466E-9	-2.68248E-12	2.90186E-12
-411.215E-3	-109.432E-12	-411.215E-3	-119.466E-9	-2.54706E-12	3.21312E-12
-391.121E-3	-105.436E-12	-391.121E-3	-119.466E-9	-2.58436E-12	3.45532E-12
-371.028E-3	-99.9285E-12	-371.028E-3	-119.466E-9	-2.42961E-12	3.93919E-12
-350.934E-3	-95.6303E-12	-350.935E-3	-119.466E-9	-2.38895E-12	4.17760E-12
-330.841E-3	-89.3138E-12	-330.841E-3	-119.466E-9	-2.34999E-12	4.34535E-12
-310.748E-3	-84.3409E-12	-310.748E-3	-119.466E-9	-2.34413E-12	4.33738E-12
-290.654E-3	-78.1527E-12	-290.654E-3	-119.466E-9	-2.19165E-12	4.72598E-12
-270.561E-3	-71.9266E-12	-270.561E-3	-119.466E-9	-1.98845E-12	4.92666E-12
-250.467E-3	-65.8028E-12	-250.467E-3	-119.466E-9	-2.35679E-12	5.06134E-12
-230.374E-3	-59.4317E-12	-230.374E-3	-119.466E-9	-2.18094E-12	4.66293E-12
-210.280E-3	-54.2184E-12	-210.280E-3	-119.466E-9	-2.14570E-12	4.59843E-12
-190.187E-3	-48.3435E-12	-190.187E-3	-119.466E-9	-2.31960E-12	4.36146E-12
-170.093E-3	-43.4190E-12	-170.093E-3	-119.466E-9	-2.37221E-12	4.21282E-12
-150.000E-3	-38.3477E-12	-150.000E-3	-119.466E-9	-2.40244E-12	4.07801E-12
-129.906E-3	-32.9845E-12	-129.907E-3	-119.466E-9	-2.40905E-12	4.07571E-12
-109.813E-3	-28.0660E-12	-109.813E-3	-119.466E-9	-2.32744E-12	4.00157E-12
-89.7193E-3	-22.4232E-12	-89.7196E-3	-119.466E-9	-2.35134E-12	4.27472E-12
-69.6259E-3	-16.9642E-12	-69.6261E-3	-119.466E-9	-2.52900E-12	4.27547E-12
-49.5324E-3	-11.6975E-12	-49.5327E-3	-119.466E-9	-2.36885E-12	3.98851E-12
-29.4390E-3	-6.86209E-12	-29.4392E-3	-119.466E-9	-2.30011E-12	3.60849E-12
-9.34553E-3	-2.32235E-12	-9.34577E-3	-119.466E-9	-2.49237E-12	3.61607E-12
10.7479E-3	2.44236E-12	10.7477E-3	-119.466E-9	-2.56320E-12	3.88721E-12
30.8414E-3	7.43186E-12	30.8411E-3	-119.466E-9	-2.59955E-12	3.87592E-12
50.9348E-3	12.2463E-12	50.9346E-3	-119.466E-9	-2.37031E-12	3.79179E-12
71.0282E-3	17.1027E-12	71.0281E-3	-119.466E-9	-2.41299E-12	3.77093E-12
91.1217E-3	21.6753E-12	91.1215E-3	-119.466E-9	-2.48340E-12	3.75067E-12
111.215E-3	25.8456E-12	111.215E-3	-119.466E-9	-2.40349E-12	3.39687E-12
131.309E-3	30.2491E-12	131.308E-3	-119.466E-9	-2.56971E-12	3.60122E-12
151.402E-3	34.3710E-12	151.402E-3	-119.466E-9	-2.42662E-12	3.76122E-12
171.496E-3	39.1510E-12	171.495E-3	-119.466E-9	-2.55219E-12	3.66616E-12
191.589E-3	43.5746E-12	191.589E-3	-119.466E-9	-2.31507E-12	3.84051E-12
211.683E-3	48.4805E-12	211.682E-3	-119.466E-9	-2.41797E-12	3.78404E-12
231.776E-3	53.0639E-12	231.776E-3	-119.466E-9	-2.38893E-12	3.82012E-12
251.869E-3	57.4228E-12	251.869E-3	-119.466E-9	-2.34113E-12	3.53128E-12
271.963E-3	62.2343E-12	271.963E-3	-119.466E-9	-2.42140E-12	3.48338E-12
292.056E-3	66.1147E-12	292.056E-3	-119.466E-9	-2.36240E-12	3.65670E-12
312.150E-3	71.3859E-12	312.150E-3	-119.466E-9	-2.36235E-12	3.83279E-12
332.243E-3	75.6774E-12	332.243E-3	-119.466E-9	-2.27758E-12	3.95658E-12
352.337E-3	80.4961E-12	352.336E-3	-119.466E-9	-2.27866E-12	3.61685E-12
372.430E-3	85.2106E-12	372.430E-3	-119.466E-9	-2.15827E-12	3.54464E-12
392.524E-3	89.7148E-12	392.523E-3	-119.466E-9	-2.41932E-12	3.70324E-12
412.617E-3	94.9429E-12	412.617E-3	-119.466E-9	-2.45070E-12	3.82120E-12
432.711E-3	99.5041E-12	432.710E-3	-119.466E-9	-2.49023E-12	4.10416E-12
452.804E-3	105.222E-12	452.804E-3	-119.466E-9	-2.36495E-12	4.01523E-12
472.898E-3	109.415E-12	472.897E-3	-119.466E-9	-2.07756E-12	3.94860E-12
492.991E-3	114.810E-12	492.991E-3	-119.466E-9	-2.27975E-12	4.10260E-12
513.084E-3	120.132E-12	513.084E-3	-119.466E-9	-2.36930E-12	3.95710E-12
533.178E-3	124.707E-12	533.178E-3	-119.466E-9	-2.47319E-12	4.06619E-12
553.271E-3	131.438E-12	553.271E-3	-119.466E-9	-2.04997E-12	4.29442E-12
573.365E-3	136.242E-12	573.364E-3	-119.466E-9	-2.28340E-12	4.60894E-12
593.458E-3	143.123E-12	593.458E-3	-119.466E-9	-2.33135E-12	4.62569E-12
613.552E-3	149.714E-12	613.551E-3	-119.466E-9	-2.14533E-12	5.36864E-12
633.645E-3	157.405E-12	633.645E-3	-119.466E-9	-1.82918E-12	5.89394E-12
653.738E-3	166.771E-12	653.738E-3	-119.466E-9	-2.03889E-12	6.81722E-12
673.832E-3	175.885E-12	673.832E-3	-119.466E-9	-1.58625E-12	7.24901E-12
693.926E-3	186.861E-12	693.925E-3	-119.466E-9	-1.44694E-12	7.61356E-12
714.019E-3	196.578E-12	714.019E-3	-119.466E-9	-1.60780E-12	7.54164E-12
734.113E-3	207.779E-12	734.112E-3	-119.466E-9	-1.54066E-12	7.49796E-12
754.206E-3	217.568E-12	754.206E-3	-119.466E-9	-1.42827E-12	7.38969E-12
774.299E-3	227.519E-12	774.299E-3	-119.466E-9	-1.48479E-12	7.87915E-12
794.393E-3	239.399E-12	794.393E-3	-119.466E-9	-1.45087E-12	8.17231E-12
814.486E-3	248.579E-12	814.486E-3	-119.466E-9	-1.34972E-12	8.48216E-12
834.580E-3	261.543E-12	834.579E-3	-119.466E-9	-1.11119E-12	8.59806E-12
854.673E-3	274.700E-12	854.673E-3	-119.466E-9	-1.16775E-12	8.96691E-12
874.767E-3	286.568E-12	874.766E-3	-119.466E-9	-1.23074E-12	9.46501E-12
894.860E-3	300.214E-12	894.860E-3	-119.466E-9	-950.268E-15	9.76230E-12
914.953E-3	314.418E-12	914.953E-3	-119.466E-9	-943.811E-15	10.0579E-12
935.047E-3	328.166E-12	935.047E-3	-119.466E-9	-949.858E-15	10.6517E-12
955.141E-3	341.736E-12	955.140E-3	-119.466E-9	-832.403E-15	10.9077E-12
975.234E-3	360.022E-12	975.234E-3	-119.466E-9	-850.110E-15	11.5595E-12
995.327E-3	375.570E-12	995.327E-3	-119.466E-9	-518.445E-15	12.0049E-12
1.01542E+0	391.644E-12	1.01542E+0	-119.466E-9	-564.424E-15	12.3631E-12
1.03551E+0	410.585E-12	1.03551E+0	-119.466E-9	-580.716E-15	12.4562E-12
1.05561E+0	422.639E-12	1.05561E+0	-119.466E-9	-699.468E-15	12.5326E-12
1.07570E+0	442.612E-12	1.07570E+0	-119.466E-9	-638.514E-15	12.1066E-12
1.09579E+0	459.856E-12	1.09579E+0	-119.466E-9	-585.617E-15	12.2549E-12
1.11589E+0	477.796E-12	1.11589E+0	-119.466E-9	-511.434E-15	12.7901E-12
1.13598E+0	491.633E-12	1.13598E+0	-119.466E-9	-270.423E-15	12.9572E-12
1.15608E+0	514.614E-12	1.15607E+0	-119.466E-9	-331.905E-15	13.3358E-12
1.17617E+0	533.052E-12	1.17617E+0	-119.466E-9	-180.819E-15	13.9974E-12
1.19626E+0	549.991E-12	1.19626E+0	-119.466E-9	-37.9651E-15	14.4744E-12
1.21636E+0	575.465E-12	1.21636E+0	-119.466E-9	213.413E-15	14.7540E-12
1.23645E+0	591.684E-12	1.23645E+0	-119.466E-9	312.499E-15	15.5941E-12
1.25654E+0	615.238E-12	1.25654E+0	-119.466E-9	570.904E-15	16.2997E-12
1.27664E+0	641.417E-12	1.27664E+0	-119.466E-9	661.546E-15	17.6142E-12
1.29673E+0	664.716E-12	1.29673E+0	-119.466E-9	1.23976E-12	19.0356E-12
1.31682E+0	694.029E-12	1.31682E+0	-119.466E-9	1.64575E-12	20.2573E-12
1.33692E+0	716.925E-12	1.33692E+0	-119.466E-9	1.78429E-12	21.5103E-12
1.35701E+0	755.962E-12	1.35701E+0	-119.466E-9	2.21529E-12	23.6008E-12
1.37710E+0	783.650E-12	1.37710E+0	-119.466E-9	2.57494E-12	24.9577E-12
1.39720E+0	823.960E-12	1.39720E+0	-119.466E-9	2.98967E-12	26.9756E-12
1.41729E+0	868.407E-12	1.41729E+0	-119.466E-9	3.29128E-12	29.3460E-12
1.43738E+0	900.957E-12	1.43738E+0	-119.466E-9	4.17111E-12	32.0172E-12
1.45748E+0	960.232E-12	1.45748E+0	-119.466E-9	4.73131E-12	35.0824E-12
1.47757E+0	1.00567E-9	1.47757E+0	-119.466E-9	5.57413E-12	38.8616E-12
1.49766E+0	1.06257E-9	1.49766E+0	-119.466E-9	6.55755E-12	42.6803E-12
1.51776E+0	1.12788E-9	1.51776E+0	-119.466E-9	7.65505E-12	47.0308E-12
1.53785E+0	1.19514E-9	1.53785E+0	-119.466E-9	8.95194E-12	52.2984E-12
1.55794E+0	1.27379E-9	1.55794E+0	-119.466E-9	9.61915E-12	55.7409E-12
1.57804E+0	1.34450E-9	1.57804E+0	-119.466E-9	10.5919E-12	58.8559E-12
1.59813E+0	1.43404E-9	1.59813E+0	-119.466E-9	10.9340E-12	59.3538E-12
1.61822E+0	1.49542E-9	1.61822E+0	-119.466E-9	10.6287E-12	57.8495E-12
1.63832E+0	1.56897E-9	1.63832E+0	-119.466E-9	10.6827E-12	55.6172E-12
1.65841E+0	1.64893E-9	1.65841E+0	-119.466E-9	10.1228E-12	52.0493E-12
1.67850E+0	1.69868E-9	1.67850E+0	-119.466E-9	9.22513E-12	49.5460E-12
1.69860E+0	1.79235E-9	1.69860E+0	-119.466E-9	9.03193E-12	47.3326E-12
1.71869E+0	1.81935E-9	1.71869E+0	-119.466E-9	8.59196E-12	45.7540E-12
1.73879E+0	1.89316E-9	1.73879E+0	-119.466E-9	8.27819E-12	44.2716E-12
1.75888E+0	1.94219E-9	1.75888E+0	-119.466E-9	8.59077E-12	43.1622E-12
1.77897E+0	1.99359E-9	1.77897E+0	-119.466E-9	8.38424E-12	42.6753E-12
1.79907E+0	2.06044E-9	1.79907E+0	-119.466E-9	8.08716E-12	41.7506E-12
1.81916E+0	2.09739E-9	1.81916E+0	-119.466E-9	7.77670E-12	41.3925E-12
1.83925E+0	2.16610E-9	1.83925E+0	-119.466E-9	7.97402E-12	40.8603E-12
1.85935E+0	2.20455E-9	1.85935E+0	-119.466E-9	7.51158E-12	39.8042E-12
1.87944E+0	2.26790E-9	1.87944E+0	-119.466E-9	7.73863E-12	38.4652E-12
1.89953E+0	2.30819E-9	1.89953E+0	-119.466E-9	8.00473E-12	37.2861E-12
1.91963E+0	2.33823E-9	1.91963E+0	-119.466E-9	7.43520E-12	35.5106E-12
1.93972E+0	2.40504E-9	1.93972E+0	-119.466E-9	6.91761E-12	35.5547E-12
1.95981E+0	2.42701E-9	1.95981E+0	-119.466E-9	6.70190E-12	34.0839E-12
1.97991E+0	2.48839E-9	1.97991E+0	-119.466E-9	6.81505E-12	33.3088E-12
2.00000E+0	2.53740E-9	2.00000E+0	-119.466E-9	6.15173E-12	33.3770E-12
