# Supplementary material for: Circumventing the stability problems of graphene nanoribbon zigzag edges
Source: Nat Chem. 2022 Sep 26;14(12):1451–8. doi: 10.1038/s41557-022-01042-8 (PMC10665199; doi:10.1038/s41557-022-01042-8)
Supplement: Supplementary file 3 — Source data for Supplementary Fig. 9. [file 41557_2022_1042_MOESM3_ESM.zip › 10 units/Point_spectra_518.dat]

Experiment	bias spectroscopy
Saved Date	25.07.2020 10:38:44
User
Date
X (m)	157.468E-9
Y (m)	422.695E-9
Z (m)	-119.425E-9
Z offset (m)	0E+0
Settling time (s)	20E-3
Integration time (s)	50E-3
Z-Ctrl hold	TRUE
Final Z (m)	N/A
Start time	25.07.2020 10:38:28
Filter type	None
Order
Cutoff frq
Bias>Bias (V)	-500E-3
Bias>Calibration (V/V)	-1E+0
Bias>Offset (V)	0E+0
Bias Spectroscopy>Sweep Start (V)	-2.3E+0
Bias Spectroscopy>Sweep End (V)	2E+0
Bias Spectroscopy>Num Pixel	215
Bias Spectroscopy>Z Avg time (s)	100E-3
Bias Spectroscopy>Z offset (m)	0E+0
Bias Spectroscopy>1st Settling time (s)	60E-3
Bias Spectroscopy>Settling time (s)	20E-3
Bias Spectroscopy>Integration time (s)	50E-3
Bias Spectroscopy>End Settling time (s)	50E-3
Bias Spectroscopy>Z control time (s)	50E-3
Bias Spectroscopy>Max Slew rate (V/s)	Inf
Bias Spectroscopy>backward sweep	FALSE
Bias Spectroscopy>Z-controller hold	TRUE
Bias Spectroscopy>Number of sweeps	1
Bias Spectroscopy>Channels	Current (A);Bias (V);Z (m);LI Demod 1 Y (A);LI Demod 1 X (A)
Bias Spectroscopy>Reset Bias	TRUE
Bias Spectroscopy>Record final Z	FALSE
Bias Spectroscopy>Lock-In run	TRUE
Current>Current (A)	1.44584E-9
Current>Calibration (A/V)	330E-12
Current>Offset (A)	0E+0
Current>Gain	High
Lock-in>Lock-in status	ON
Lock-in>Modulated signal	Bias (V)
Lock-in>Frequency (Hz)	828E+0
Lock-in>Amplitude	20E-3
Lock-in>Demodulated signal	Current (A)
Lock-in>HP Filter Cutoff D1 (Hz)	155.425E+0
Lock-in>HP Filter Cutoff D2 (Hz)	155.425E+0
Lock-in>HP Filter Order D1	1
Lock-in>HP Filter Order D2	1
Lock-in>Harmonic D1	1
Lock-in>Harmonic D2	2
Lock-in>Reference phase D1 (deg)	-154.128E+0
Lock-in>Reference phase D2 (deg)	174.64E+0
Lock-in>LP Filter Cutoff D1 (Hz)	9.71405E+0
Lock-in>LP Filter Cutoff D2 (Hz)	4.85702E+0
Lock-in>LP Filter Order D1	2
Lock-in>LP Filter Order D2	2
Lock-in>Sync Filter D1	OFF
Lock-in>Sync Filter D2	OFF
[DATA]
Bias calc (V)	Current (A)	Bias (V)	Z (m)	LI Demod 1 Y (A)	LI Demod 1 X (A)
-2.30000E+0	-1.10315E-9	-2.30000E+0	-119.425E-9	2.16033E-12	23.3656E-12
-2.27991E+0	-1.07566E-9	-2.27991E+0	-119.425E-9	2.30845E-12	23.6937E-12
-2.25981E+0	-1.03787E-9	-2.25981E+0	-119.425E-9	2.10924E-12	22.9325E-12
-2.23972E+0	-1.01488E-9	-2.23972E+0	-119.425E-9	1.77001E-12	22.0191E-12
-2.21963E+0	-981.586E-12	-2.21963E+0	-119.425E-9	1.52622E-12	21.3508E-12
-2.19953E+0	-958.409E-12	-2.19953E+0	-119.425E-9	1.52141E-12	20.7459E-12
-2.17944E+0	-929.253E-12	-2.17944E+0	-119.425E-9	1.71140E-12	20.1557E-12
-2.15935E+0	-902.207E-12	-2.15935E+0	-119.425E-9	1.40778E-12	19.7553E-12
-2.13925E+0	-878.307E-12	-2.13925E+0	-119.425E-9	1.12783E-12	19.1787E-12
-2.11916E+0	-850.393E-12	-2.11916E+0	-119.425E-9	962.301E-15	18.4944E-12
-2.09907E+0	-829.703E-12	-2.09907E+0	-119.425E-9	836.241E-15	18.0136E-12
-2.07897E+0	-803.110E-12	-2.07897E+0	-119.425E-9	690.373E-15	17.4135E-12
-2.05888E+0	-783.336E-12	-2.05888E+0	-119.425E-9	299.034E-15	16.4679E-12
-2.03878E+0	-759.984E-12	-2.03878E+0	-119.425E-9	178.989E-15	15.9023E-12
-2.01869E+0	-741.387E-12	-2.01869E+0	-119.425E-9	118.910E-15	15.3253E-12
-1.99860E+0	-723.012E-12	-1.99860E+0	-119.425E-9	143.005E-15	14.2114E-12
-1.97850E+0	-701.216E-12	-1.97850E+0	-119.425E-9	-156.282E-15	13.6564E-12
-1.95841E+0	-687.209E-12	-1.95841E+0	-119.425E-9	-411.509E-15	12.7604E-12
-1.93832E+0	-668.919E-12	-1.93832E+0	-119.425E-9	-560.246E-15	12.2164E-12
-1.91822E+0	-654.857E-12	-1.91822E+0	-119.425E-9	-714.272E-15	11.4867E-12
-1.89813E+0	-640.000E-12	-1.89813E+0	-119.425E-9	-691.481E-15	11.0316E-12
-1.87804E+0	-624.634E-12	-1.87804E+0	-119.425E-9	-861.661E-15	10.8519E-12
-1.85794E+0	-610.875E-12	-1.85794E+0	-119.425E-9	-1.12243E-12	10.6240E-12
-1.83785E+0	-594.458E-12	-1.83785E+0	-119.425E-9	-802.856E-15	10.4991E-12
-1.81776E+0	-584.131E-12	-1.81776E+0	-119.425E-9	-889.143E-15	10.1077E-12
-1.79766E+0	-568.460E-12	-1.79766E+0	-119.425E-9	-917.493E-15	10.1305E-12
-1.77757E+0	-555.940E-12	-1.77757E+0	-119.425E-9	-872.652E-15	10.4312E-12
-1.75748E+0	-541.497E-12	-1.75748E+0	-119.425E-9	-829.581E-15	10.4041E-12
-1.73738E+0	-527.071E-12	-1.73738E+0	-119.425E-9	-788.786E-15	10.1512E-12
-1.71729E+0	-515.705E-12	-1.71729E+0	-119.425E-9	-1.10772E-12	10.0542E-12
-1.69720E+0	-499.575E-12	-1.69720E+0	-119.425E-9	-1.19388E-12	9.79863E-12
-1.67710E+0	-488.202E-12	-1.67710E+0	-119.425E-9	-1.09945E-12	10.2023E-12
-1.65701E+0	-472.188E-12	-1.65701E+0	-119.425E-9	-1.02458E-12	10.3969E-12
-1.63692E+0	-459.020E-12	-1.63692E+0	-119.425E-9	-1.01456E-12	10.4922E-12
-1.61682E+0	-445.942E-12	-1.61682E+0	-119.425E-9	-1.00450E-12	10.1858E-12
-1.59673E+0	-431.231E-12	-1.59673E+0	-119.425E-9	-1.10509E-12	9.90102E-12
-1.57664E+0	-421.455E-12	-1.57664E+0	-119.425E-9	-1.19152E-12	9.40063E-12
-1.55654E+0	-405.358E-12	-1.55654E+0	-119.425E-9	-1.19441E-12	9.45225E-12
-1.53645E+0	-394.617E-12	-1.53645E+0	-119.425E-9	-1.01078E-12	9.68597E-12
-1.51636E+0	-380.651E-12	-1.51636E+0	-119.425E-9	-988.835E-15	10.0136E-12
-1.49626E+0	-365.632E-12	-1.49626E+0	-119.425E-9	-1.08984E-12	10.3383E-12
-1.47617E+0	-352.980E-12	-1.47617E+0	-119.425E-9	-803.417E-15	10.5120E-12
-1.45607E+0	-336.012E-12	-1.45607E+0	-119.425E-9	-637.439E-15	10.8725E-12
-1.43598E+0	-322.569E-12	-1.43598E+0	-119.425E-9	-849.508E-15	11.0913E-12
-1.41589E+0	-307.724E-12	-1.41589E+0	-119.425E-9	-815.135E-15	10.3172E-12
-1.39579E+0	-295.244E-12	-1.39579E+0	-119.425E-9	-1.24559E-12	9.02611E-12
-1.37570E+0	-285.263E-12	-1.37570E+0	-119.425E-9	-1.79366E-12	6.84903E-12
-1.35561E+0	-276.939E-12	-1.35561E+0	-119.425E-9	-2.03418E-12	5.62797E-12
-1.33551E+0	-271.726E-12	-1.33551E+0	-119.425E-9	-2.19666E-12	4.92420E-12
-1.31542E+0	-264.439E-12	-1.31542E+0	-119.425E-9	-2.16332E-12	4.61263E-12
-1.29533E+0	-260.082E-12	-1.29533E+0	-119.425E-9	-2.21500E-12	4.30350E-12
-1.27523E+0	-254.506E-12	-1.27523E+0	-119.425E-9	-2.35592E-12	4.11191E-12
-1.25514E+0	-249.462E-12	-1.25514E+0	-119.425E-9	-2.39502E-12	4.18733E-12
-1.23505E+0	-245.044E-12	-1.23505E+0	-119.425E-9	-2.40840E-12	3.80328E-12
-1.21495E+0	-238.947E-12	-1.21495E+0	-119.425E-9	-2.43647E-12	3.82192E-12
-1.19486E+0	-235.180E-12	-1.19486E+0	-119.425E-9	-2.40423E-12	3.75045E-12
-1.17477E+0	-229.946E-12	-1.17477E+0	-119.425E-9	-2.54811E-12	3.57571E-12
-1.15467E+0	-226.115E-12	-1.15467E+0	-119.425E-9	-2.37212E-12	3.60473E-12
-1.13458E+0	-221.904E-12	-1.13458E+0	-119.425E-9	-2.31473E-12	3.62333E-12
-1.11449E+0	-217.176E-12	-1.11449E+0	-119.425E-9	-2.37958E-12	3.57279E-12
-1.09439E+0	-213.367E-12	-1.09439E+0	-119.425E-9	-2.55918E-12	3.60734E-12
-1.07430E+0	-207.827E-12	-1.07430E+0	-119.425E-9	-2.42434E-12	3.62899E-12
-1.05421E+0	-204.874E-12	-1.05421E+0	-119.425E-9	-2.49098E-12	3.33982E-12
-1.03411E+0	-200.126E-12	-1.03411E+0	-119.425E-9	-2.46074E-12	3.24988E-12
-1.01402E+0	-196.369E-12	-1.01402E+0	-119.425E-9	-2.51141E-12	3.23246E-12
-993.925E-3	-192.996E-12	-993.925E-3	-119.425E-9	-2.67969E-12	2.77545E-12
-973.832E-3	-188.868E-12	-973.832E-3	-119.425E-9	-2.51628E-12	2.86674E-12
-953.738E-3	-186.266E-12	-953.738E-3	-119.425E-9	-2.79663E-12	2.66998E-12
-933.645E-3	-182.382E-12	-933.645E-3	-119.425E-9	-2.81769E-12	2.64943E-12
-913.551E-3	-180.201E-12	-913.551E-3	-119.425E-9	-2.71293E-12	2.64552E-12
-893.458E-3	-177.081E-12	-893.458E-3	-119.425E-9	-2.45897E-12	2.46845E-12
-873.364E-3	-174.101E-12	-873.364E-3	-119.425E-9	-2.71413E-12	2.41062E-12
-853.271E-3	-171.912E-12	-853.271E-3	-119.425E-9	-2.71558E-12	2.31961E-12
-833.177E-3	-168.388E-12	-833.178E-3	-119.425E-9	-2.55918E-12	2.27241E-12
-813.084E-3	-166.796E-12	-813.084E-3	-119.425E-9	-2.61846E-12	2.49005E-12
-792.990E-3	-163.451E-12	-792.991E-3	-119.425E-9	-2.71437E-12	2.27707E-12
-772.897E-3	-161.750E-12	-772.897E-3	-119.425E-9	-2.64325E-12	2.14878E-12
-752.804E-3	-159.273E-12	-752.804E-3	-119.425E-9	-2.57754E-12	2.24377E-12
-732.710E-3	-156.276E-12	-732.710E-3	-119.425E-9	-2.46809E-12	2.09543E-12
-712.617E-3	-154.074E-12	-712.617E-3	-119.425E-9	-2.73026E-12	2.27974E-12
-692.523E-3	-150.743E-12	-692.523E-3	-119.425E-9	-2.80757E-12	2.26953E-12
-672.430E-3	-149.266E-12	-672.430E-3	-119.425E-9	-2.69252E-12	2.29462E-12
-652.336E-3	-145.817E-12	-652.336E-3	-119.425E-9	-2.82095E-12	2.43854E-12
-632.243E-3	-143.574E-12	-632.243E-3	-119.425E-9	-2.72270E-12	2.42059E-12
-612.149E-3	-140.531E-12	-612.149E-3	-119.425E-9	-2.69460E-12	2.46637E-12
-592.056E-3	-137.143E-12	-592.056E-3	-119.425E-9	-2.72208E-12	2.83938E-12
-571.962E-3	-134.266E-12	-571.963E-3	-119.425E-9	-2.52669E-12	2.78200E-12
-551.869E-3	-130.182E-12	-551.869E-3	-119.425E-9	-2.50251E-12	3.07286E-12
-531.775E-3	-127.080E-12	-531.776E-3	-119.425E-9	-2.44062E-12	3.25789E-12
-511.682E-3	-122.629E-12	-511.682E-3	-119.425E-9	-2.26254E-12	3.34348E-12
-491.589E-3	-118.846E-12	-491.589E-3	-119.425E-9	-2.56930E-12	3.24155E-12
-471.495E-3	-115.021E-12	-471.495E-3	-119.425E-9	-2.49331E-12	3.19986E-12
-451.402E-3	-111.188E-12	-451.402E-3	-119.425E-9	-2.65246E-12	3.29299E-12
-431.308E-3	-107.730E-12	-431.308E-3	-119.425E-9	-2.47103E-12	3.15180E-12
-411.215E-3	-103.408E-12	-411.215E-3	-119.425E-9	-2.43930E-12	3.10839E-12
-391.121E-3	-99.7094E-12	-391.121E-3	-119.425E-9	-2.50328E-12	3.24731E-12
-371.028E-3	-95.1870E-12	-371.028E-3	-119.425E-9	-2.11825E-12	3.64013E-12
-350.934E-3	-90.5122E-12	-350.935E-3	-119.425E-9	-2.25207E-12	3.65796E-12
-330.841E-3	-85.5832E-12	-330.841E-3	-119.425E-9	-2.32595E-12	3.97627E-12
-310.748E-3	-79.9534E-12	-310.748E-3	-119.425E-9	-2.27168E-12	4.09474E-12
-290.654E-3	-74.4816E-12	-290.654E-3	-119.425E-9	-2.20494E-12	4.56516E-12
-270.561E-3	-68.1049E-12	-270.561E-3	-119.425E-9	-2.08478E-12	4.87667E-12
-250.467E-3	-62.1822E-12	-250.467E-3	-119.425E-9	-2.21523E-12	4.78230E-12
-230.374E-3	-56.2025E-12	-230.374E-3	-119.425E-9	-2.33615E-12	4.42328E-12
-210.280E-3	-50.8455E-12	-210.280E-3	-119.425E-9	-2.24819E-12	4.33261E-12
-190.187E-3	-45.7219E-12	-190.187E-3	-119.425E-9	-2.39123E-12	3.93362E-12
-170.093E-3	-40.7326E-12	-170.093E-3	-119.425E-9	-2.35123E-12	3.68100E-12
-150.000E-3	-36.1202E-12	-150.000E-3	-119.425E-9	-2.45593E-12	3.81988E-12
-129.906E-3	-31.2277E-12	-129.907E-3	-119.425E-9	-2.46886E-12	3.77024E-12
-109.813E-3	-26.5144E-12	-109.813E-3	-119.425E-9	-2.36361E-12	3.67416E-12
-89.7193E-3	-21.3367E-12	-89.7196E-3	-119.425E-9	-2.34242E-12	3.94214E-12
-69.6259E-3	-16.0718E-12	-69.6261E-3	-119.425E-9	-2.22318E-12	4.27480E-12
-49.5324E-3	-11.0803E-12	-49.5327E-3	-119.425E-9	-2.53993E-12	3.91912E-12
-29.4390E-3	-6.52960E-12	-29.4392E-3	-119.425E-9	-2.61473E-12	3.82479E-12
-9.34553E-3	-2.19008E-12	-9.34577E-3	-119.425E-9	-2.32819E-12	3.54764E-12
10.7479E-3	2.47691E-12	10.7477E-3	-119.425E-9	-2.45658E-12	3.87059E-12
30.8414E-3	7.43608E-12	30.8411E-3	-119.425E-9	-2.42537E-12	4.01495E-12
50.9348E-3	12.4787E-12	50.9346E-3	-119.425E-9	-2.27282E-12	3.89502E-12
71.0282E-3	17.4197E-12	71.0281E-3	-119.425E-9	-2.25483E-12	4.16689E-12
91.1217E-3	22.1673E-12	91.1215E-3	-119.425E-9	-2.42094E-12	3.69081E-12
111.215E-3	26.3694E-12	111.215E-3	-119.425E-9	-2.48616E-12	3.28738E-12
131.309E-3	30.7540E-12	131.308E-3	-119.425E-9	-2.36114E-12	3.62813E-12
151.402E-3	35.0342E-12	151.402E-3	-119.425E-9	-2.40715E-12	3.54033E-12
171.496E-3	39.9118E-12	171.495E-3	-119.425E-9	-2.37858E-12	3.77749E-12
191.589E-3	44.8972E-12	191.589E-3	-119.425E-9	-2.35218E-12	3.87231E-12
211.683E-3	49.5560E-12	211.682E-3	-119.425E-9	-2.05866E-12	3.84378E-12
231.776E-3	54.4847E-12	231.776E-3	-119.425E-9	-2.26927E-12	3.61375E-12
251.869E-3	58.4757E-12	251.869E-3	-119.425E-9	-2.28267E-12	3.38827E-12
271.963E-3	63.0305E-12	271.963E-3	-119.425E-9	-2.37758E-12	3.56999E-12
292.056E-3	67.0124E-12	292.056E-3	-119.425E-9	-2.52818E-12	3.51996E-12
312.150E-3	71.8228E-12	312.150E-3	-119.425E-9	-2.43273E-12	3.85795E-12
332.243E-3	76.6022E-12	332.243E-3	-119.425E-9	-2.36739E-12	3.84777E-12
352.337E-3	80.9952E-12	352.336E-3	-119.425E-9	-2.30200E-12	3.65839E-12
372.430E-3	86.0238E-12	372.430E-3	-119.425E-9	-2.45145E-12	3.45245E-12
392.524E-3	90.3339E-12	392.523E-3	-119.425E-9	-2.45327E-12	3.49352E-12
412.617E-3	95.2821E-12	412.617E-3	-119.425E-9	-2.52450E-12	3.79195E-12
432.711E-3	100.130E-12	432.710E-3	-119.425E-9	-2.51354E-12	3.83194E-12
452.804E-3	104.837E-12	452.804E-3	-119.425E-9	-2.40258E-12	4.18591E-12
472.898E-3	110.565E-12	472.897E-3	-119.425E-9	-2.31207E-12	4.46796E-12
492.991E-3	115.605E-12	492.991E-3	-119.425E-9	-2.10621E-12	4.35082E-12
513.084E-3	121.817E-12	513.084E-3	-119.425E-9	-2.05390E-12	4.24735E-12
533.178E-3	126.835E-12	533.178E-3	-119.425E-9	-2.02996E-12	4.46404E-12
553.271E-3	133.360E-12	553.271E-3	-119.425E-9	-2.11565E-12	4.94566E-12
573.365E-3	139.910E-12	573.364E-3	-119.425E-9	-2.02541E-12	5.06191E-12
593.458E-3	146.409E-12	593.458E-3	-119.425E-9	-1.89135E-12	5.62808E-12
613.552E-3	155.677E-12	613.551E-3	-119.425E-9	-1.74128E-12	6.35804E-12
633.645E-3	164.025E-12	633.645E-3	-119.425E-9	-1.62959E-12	7.49994E-12
653.738E-3	176.607E-12	653.738E-3	-119.425E-9	-1.26668E-12	8.67996E-12
673.832E-3	189.398E-12	673.832E-3	-119.425E-9	-1.14612E-12	9.53070E-12
693.926E-3	202.782E-12	693.925E-3	-119.425E-9	-961.738E-15	10.3712E-12
714.019E-3	217.919E-12	714.019E-3	-119.425E-9	-1.01183E-12	10.1698E-12
734.113E-3	229.967E-12	734.112E-3	-119.425E-9	-1.10557E-12	9.86219E-12
754.206E-3	244.669E-12	754.206E-3	-119.425E-9	-1.18736E-12	9.51299E-12
774.299E-3	256.161E-12	774.299E-3	-119.425E-9	-1.30020E-12	9.36230E-12
794.393E-3	270.615E-12	794.393E-3	-119.425E-9	-1.11761E-12	9.38787E-12
814.486E-3	282.598E-12	814.486E-3	-119.425E-9	-1.20218E-12	9.32013E-12
834.580E-3	294.615E-12	834.579E-3	-119.425E-9	-1.24591E-12	9.76932E-12
854.673E-3	310.790E-12	854.673E-3	-119.425E-9	-958.981E-15	10.1340E-12
874.767E-3	322.513E-12	874.766E-3	-119.425E-9	-1.05002E-12	10.5269E-12
894.860E-3	340.282E-12	894.860E-3	-119.425E-9	-944.172E-15	10.8035E-12
914.953E-3	354.273E-12	914.953E-3	-119.425E-9	-942.649E-15	11.2030E-12
935.047E-3	370.159E-12	935.047E-3	-119.425E-9	-593.917E-15	11.7730E-12
955.141E-3	387.522E-12	955.140E-3	-119.425E-9	-568.823E-15	12.2541E-12
975.234E-3	403.241E-12	975.234E-3	-119.425E-9	-442.374E-15	12.9242E-12
995.327E-3	424.281E-12	995.327E-3	-119.425E-9	-238.054E-15	13.6312E-12
1.01542E+0	440.164E-12	1.01542E+0	-119.425E-9	-100.539E-15	14.2610E-12
1.03551E+0	463.558E-12	1.03551E+0	-119.425E-9	170.290E-15	14.4968E-12
1.05561E+0	482.491E-12	1.05561E+0	-119.425E-9	-12.4027E-15	15.0595E-12
1.07570E+0	503.086E-12	1.07570E+0	-119.425E-9	397.574E-15	15.4117E-12
1.09579E+0	527.147E-12	1.09579E+0	-119.425E-9	372.910E-15	15.6641E-12
1.11589E+0	544.737E-12	1.11589E+0	-119.425E-9	439.704E-15	16.1291E-12
1.13598E+0	568.640E-12	1.13598E+0	-119.425E-9	515.367E-15	16.5558E-12
1.15608E+0	589.981E-12	1.15607E+0	-119.425E-9	735.231E-15	17.1866E-12
1.17617E+0	614.834E-12	1.17617E+0	-119.425E-9	598.882E-15	17.1703E-12
1.19626E+0	637.967E-12	1.19626E+0	-119.425E-9	730.005E-15	16.8524E-12
1.21636E+0	660.271E-12	1.21636E+0	-119.425E-9	772.278E-15	17.1220E-12
1.23645E+0	687.204E-12	1.23645E+0	-119.425E-9	568.229E-15	17.3284E-12
1.25654E+0	705.963E-12	1.25654E+0	-119.425E-9	578.957E-15	17.6199E-12
1.27664E+0	735.775E-12	1.27664E+0	-119.425E-9	956.340E-15	18.2037E-12
1.29673E+0	758.488E-12	1.29673E+0	-119.425E-9	1.24976E-12	18.8345E-12
1.31682E+0	783.684E-12	1.31682E+0	-119.425E-9	1.24096E-12	19.6465E-12
1.33692E+0	814.074E-12	1.33692E+0	-119.425E-9	1.24257E-12	20.2482E-12
1.35701E+0	839.392E-12	1.35701E+0	-119.425E-9	1.54375E-12	21.3905E-12
1.37710E+0	877.754E-12	1.37710E+0	-119.425E-9	1.74708E-12	22.5912E-12
1.39720E+0	903.971E-12	1.39720E+0	-119.425E-9	2.44066E-12	23.9457E-12
1.41729E+0	939.309E-12	1.41729E+0	-119.425E-9	2.69720E-12	25.4059E-12
1.43738E+0	974.192E-12	1.43738E+0	-119.425E-9	2.98525E-12	26.7834E-12
1.45748E+0	1.01396E-9	1.45748E+0	-119.425E-9	3.31799E-12	28.3280E-12
1.47757E+0	1.05537E-9	1.47757E+0	-119.425E-9	3.77182E-12	30.4219E-12
1.49766E+0	1.09358E-9	1.49766E+0	-119.425E-9	4.49748E-12	32.3042E-12
1.51776E+0	1.14411E-9	1.51776E+0	-119.425E-9	4.89459E-12	34.1762E-12
1.53785E+0	1.18460E-9	1.53785E+0	-119.425E-9	5.30891E-12	35.5707E-12
1.55794E+0	1.23786E-9	1.55794E+0	-119.425E-9	6.03873E-12	36.7941E-12
1.57804E+0	1.28467E-9	1.57804E+0	-119.425E-9	5.95012E-12	36.8637E-12
1.59813E+0	1.33270E-9	1.59813E+0	-119.425E-9	5.80644E-12	36.5283E-12
1.61822E+0	1.38257E-9	1.61822E+0	-119.425E-9	5.53629E-12	35.1909E-12
1.63832E+0	1.41951E-9	1.63832E+0	-119.425E-9	5.47225E-12	33.6969E-12
1.65841E+0	1.47147E-9	1.65841E+0	-119.425E-9	4.59442E-12	32.1917E-12
1.67850E+0	1.50421E-9	1.67850E+0	-119.425E-9	4.34093E-12	30.5808E-12
1.69860E+0	1.54786E-9	1.69860E+0	-119.425E-9	4.15382E-12	29.5809E-12
1.71869E+0	1.58375E-9	1.71869E+0	-119.425E-9	3.95506E-12	28.3081E-12
1.73879E+0	1.61404E-9	1.73879E+0	-119.425E-9	3.86412E-12	27.7146E-12
1.75888E+0	1.65885E-9	1.75888E+0	-119.425E-9	3.62762E-12	27.1779E-12
1.77897E+0	1.68367E-9	1.77897E+0	-119.425E-9	3.39369E-12	26.6392E-12
1.79907E+0	1.72615E-9	1.79907E+0	-119.425E-9	3.34689E-12	26.3461E-12
1.81916E+0	1.75341E-9	1.81916E+0	-119.425E-9	3.02202E-12	26.1668E-12
1.83925E+0	1.78930E-9	1.83925E+0	-119.425E-9	3.20230E-12	25.5281E-12
1.85935E+0	1.82014E-9	1.85935E+0	-119.425E-9	3.30696E-12	25.3027E-12
1.87944E+0	1.84673E-9	1.87944E+0	-119.425E-9	2.97690E-12	24.6130E-12
1.89953E+0	1.88677E-9	1.89953E+0	-119.425E-9	3.10788E-12	24.2788E-12
1.91963E+0	1.90743E-9	1.91963E+0	-119.425E-9	3.09580E-12	24.0374E-12
1.93972E+0	1.94564E-9	1.93972E+0	-119.425E-9	2.86073E-12	23.6483E-12
1.95981E+0	1.96663E-9	1.95981E+0	-119.425E-9	3.10228E-12	22.9114E-12
1.97991E+0	1.99903E-9	1.97991E+0	-119.425E-9	3.12262E-12	23.0835E-12
2.00000E+0	2.02915E-9	2.00000E+0	-119.425E-9	2.96437E-12	22.6379E-12
