# Supplementary material for: Circumventing the stability problems of graphene nanoribbon zigzag edges
Source: Nat Chem. 2022 Sep 26;14(12):1451–8. doi: 10.1038/s41557-022-01042-8 (PMC10665199; doi:10.1038/s41557-022-01042-8)
Supplement: Supplementary file 3 — Source data for Supplementary Fig. 9. [file 41557_2022_1042_MOESM3_ESM.zip › 10 units/Point_spectra_519.dat]

Experiment	bias spectroscopy
Saved Date	25.07.2020 10:38:59
User
Date
X (m)	157.467E-9
Y (m)	422.898E-9
Z (m)	-119.384E-9
Z offset (m)	0E+0
Settling time (s)	20E-3
Integration time (s)	50E-3
Z-Ctrl hold	TRUE
Final Z (m)	N/A
Start time	25.07.2020 10:38:44
Filter type	None
Order
Cutoff frq
Bias>Bias (V)	-500E-3
Bias>Calibration (V/V)	-1E+0
Bias>Offset (V)	0E+0
Bias Spectroscopy>Sweep Start (V)	-2.3E+0
Bias Spectroscopy>Sweep End (V)	2E+0
Bias Spectroscopy>Num Pixel	215
Bias Spectroscopy>Z Avg time (s)	100E-3
Bias Spectroscopy>Z offset (m)	0E+0
Bias Spectroscopy>1st Settling time (s)	60E-3
Bias Spectroscopy>Settling time (s)	20E-3
Bias Spectroscopy>Integration time (s)	50E-3
Bias Spectroscopy>End Settling time (s)	50E-3
Bias Spectroscopy>Z control time (s)	50E-3
Bias Spectroscopy>Max Slew rate (V/s)	Inf
Bias Spectroscopy>backward sweep	FALSE
Bias Spectroscopy>Z-controller hold	TRUE
Bias Spectroscopy>Number of sweeps	1
Bias Spectroscopy>Channels	Current (A);Bias (V);Z (m);LI Demod 1 Y (A);LI Demod 1 X (A)
Bias Spectroscopy>Reset Bias	TRUE
Bias Spectroscopy>Record final Z	FALSE
Bias Spectroscopy>Lock-In run	TRUE
Current>Current (A)	1.6731E-9
Current>Calibration (A/V)	330E-12
Current>Offset (A)	0E+0
Current>Gain	High
Lock-in>Lock-in status	ON
Lock-in>Modulated signal	Bias (V)
Lock-in>Frequency (Hz)	828E+0
Lock-in>Amplitude	20E-3
Lock-in>Demodulated signal	Current (A)
Lock-in>HP Filter Cutoff D1 (Hz)	155.425E+0
Lock-in>HP Filter Cutoff D2 (Hz)	155.425E+0
Lock-in>HP Filter Order D1	1
Lock-in>HP Filter Order D2	1
Lock-in>Harmonic D1	1
Lock-in>Harmonic D2	2
Lock-in>Reference phase D1 (deg)	-154.128E+0
Lock-in>Reference phase D2 (deg)	174.64E+0
Lock-in>LP Filter Cutoff D1 (Hz)	9.71405E+0
Lock-in>LP Filter Cutoff D2 (Hz)	4.85702E+0
Lock-in>LP Filter Order D1	2
Lock-in>LP Filter Order D2	2
Lock-in>Sync Filter D1	OFF
Lock-in>Sync Filter D2	OFF
[DATA]
Bias calc (V)	Current (A)	Bias (V)	Z (m)	LI Demod 1 Y (A)	LI Demod 1 X (A)
-2.30000E+0	-962.720E-12	-2.30000E+0	-119.384E-9	1.30791E-12	19.8506E-12
-2.27991E+0	-932.313E-12	-2.27991E+0	-119.384E-9	1.36522E-12	20.1294E-12
-2.25981E+0	-912.393E-12	-2.25981E+0	-119.384E-9	1.25879E-12	19.8392E-12
-2.23972E+0	-876.999E-12	-2.23972E+0	-119.384E-9	997.358E-15	19.0367E-12
-2.21963E+0	-861.543E-12	-2.21963E+0	-119.384E-9	1.12322E-12	18.8223E-12
-2.19953E+0	-828.282E-12	-2.19953E+0	-119.384E-9	890.678E-15	18.5008E-12
-2.17944E+0	-807.742E-12	-2.17944E+0	-119.384E-9	875.301E-15	18.3898E-12
-2.15935E+0	-783.702E-12	-2.15935E+0	-119.384E-9	812.018E-15	18.0723E-12
-2.13925E+0	-755.026E-12	-2.13925E+0	-119.384E-9	659.651E-15	17.9064E-12
-2.11916E+0	-737.861E-12	-2.11916E+0	-119.384E-9	528.588E-15	17.7096E-12
-2.09907E+0	-705.776E-12	-2.09907E+0	-119.384E-9	892.311E-15	17.6836E-12
-2.07897E+0	-688.400E-12	-2.07897E+0	-119.384E-9	814.720E-15	17.3516E-12
-2.05888E+0	-660.636E-12	-2.05888E+0	-119.384E-9	686.754E-15	17.1461E-12
-2.03878E+0	-638.791E-12	-2.03878E+0	-119.384E-9	610.315E-15	17.0714E-12
-2.01869E+0	-618.308E-12	-2.01869E+0	-119.384E-9	509.958E-15	16.5411E-12
-1.99860E+0	-591.227E-12	-1.99860E+0	-119.384E-9	311.536E-15	15.7175E-12
-1.97850E+0	-576.959E-12	-1.97850E+0	-119.384E-9	-20.2666E-15	14.5244E-12
-1.95841E+0	-552.696E-12	-1.95841E+0	-119.384E-9	-293.468E-15	13.1958E-12
-1.93832E+0	-541.353E-12	-1.93832E+0	-119.384E-9	-311.767E-15	11.8512E-12
-1.91822E+0	-523.771E-12	-1.91822E+0	-119.384E-9	-625.588E-15	10.7564E-12
-1.89813E+0	-509.808E-12	-1.89813E+0	-119.384E-9	-821.776E-15	10.0000E-12
-1.87804E+0	-500.318E-12	-1.87804E+0	-119.384E-9	-1.14874E-12	9.17942E-12
-1.85794E+0	-483.907E-12	-1.85794E+0	-119.384E-9	-1.28399E-12	8.41098E-12
-1.83785E+0	-478.219E-12	-1.83785E+0	-119.384E-9	-1.33276E-12	8.16200E-12
-1.81776E+0	-463.424E-12	-1.81776E+0	-119.384E-9	-1.38197E-12	7.95034E-12
-1.79766E+0	-456.160E-12	-1.79766E+0	-119.384E-9	-1.70771E-12	7.76489E-12
-1.77757E+0	-444.932E-12	-1.77757E+0	-119.384E-9	-1.67073E-12	7.29802E-12
-1.75748E+0	-433.817E-12	-1.75748E+0	-119.384E-9	-1.74982E-12	7.35990E-12
-1.73738E+0	-427.871E-12	-1.73738E+0	-119.384E-9	-1.84549E-12	7.13138E-12
-1.71729E+0	-413.506E-12	-1.71729E+0	-119.384E-9	-1.64770E-12	7.07041E-12
-1.69720E+0	-408.678E-12	-1.69720E+0	-119.384E-9	-1.45604E-12	7.00489E-12
-1.67710E+0	-396.287E-12	-1.67710E+0	-119.384E-9	-1.69773E-12	6.96976E-12
-1.65701E+0	-389.025E-12	-1.65701E+0	-119.384E-9	-1.83248E-12	6.91659E-12
-1.63692E+0	-380.398E-12	-1.63692E+0	-119.384E-9	-1.80504E-12	6.89522E-12
-1.61682E+0	-368.690E-12	-1.61682E+0	-119.384E-9	-1.86160E-12	6.49209E-12
-1.59673E+0	-363.586E-12	-1.59673E+0	-119.384E-9	-2.03837E-12	6.40061E-12
-1.57664E+0	-352.118E-12	-1.57664E+0	-119.384E-9	-1.90838E-12	6.23338E-12
-1.55654E+0	-347.564E-12	-1.55654E+0	-119.384E-9	-1.97498E-12	6.22232E-12
-1.53645E+0	-337.479E-12	-1.53645E+0	-119.384E-9	-1.80943E-12	6.43173E-12
-1.51636E+0	-329.009E-12	-1.51636E+0	-119.384E-9	-1.70063E-12	6.52984E-12
-1.49626E+0	-320.945E-12	-1.49626E+0	-119.384E-9	-1.76982E-12	6.63072E-12
-1.47617E+0	-309.568E-12	-1.47617E+0	-119.384E-9	-1.46176E-12	6.94359E-12
-1.45607E+0	-302.922E-12	-1.45607E+0	-119.384E-9	-1.46468E-12	6.99453E-12
-1.43598E+0	-291.612E-12	-1.43598E+0	-119.384E-9	-1.73454E-12	6.76392E-12
-1.41589E+0	-284.304E-12	-1.41589E+0	-119.384E-9	-1.83538E-12	6.56310E-12
-1.39579E+0	-276.166E-12	-1.39579E+0	-119.384E-9	-1.92709E-12	5.85151E-12
-1.37570E+0	-269.061E-12	-1.37570E+0	-119.384E-9	-2.06529E-12	4.93368E-12
-1.35561E+0	-265.831E-12	-1.35561E+0	-119.384E-9	-2.28245E-12	4.33085E-12
-1.33551E+0	-258.808E-12	-1.33551E+0	-119.384E-9	-2.37872E-12	4.25635E-12
-1.31542E+0	-254.587E-12	-1.31542E+0	-119.384E-9	-2.54965E-12	3.96537E-12
-1.29533E+0	-248.282E-12	-1.29533E+0	-119.384E-9	-2.59911E-12	3.84228E-12
-1.27523E+0	-244.394E-12	-1.27523E+0	-119.384E-9	-2.57166E-12	3.71487E-12
-1.25514E+0	-240.048E-12	-1.25514E+0	-119.384E-9	-2.39443E-12	3.53969E-12
-1.23505E+0	-235.092E-12	-1.23505E+0	-119.384E-9	-2.31457E-12	3.48589E-12
-1.21495E+0	-232.842E-12	-1.21495E+0	-119.384E-9	-2.55522E-12	3.43406E-12
-1.19486E+0	-227.400E-12	-1.19486E+0	-119.384E-9	-2.44526E-12	3.32266E-12
-1.17477E+0	-223.627E-12	-1.17477E+0	-119.384E-9	-2.37540E-12	3.36944E-12
-1.15467E+0	-218.652E-12	-1.15467E+0	-119.384E-9	-2.65049E-12	3.42022E-12
-1.13458E+0	-214.600E-12	-1.13458E+0	-119.384E-9	-2.60508E-12	3.30408E-12
-1.11449E+0	-211.101E-12	-1.11449E+0	-119.384E-9	-2.41507E-12	3.42987E-12
-1.09439E+0	-205.798E-12	-1.09439E+0	-119.384E-9	-2.59891E-12	3.63724E-12
-1.07430E+0	-202.743E-12	-1.07430E+0	-119.384E-9	-2.62542E-12	3.58423E-12
-1.05421E+0	-197.793E-12	-1.05421E+0	-119.384E-9	-2.41993E-12	3.19413E-12
-1.03411E+0	-194.427E-12	-1.03411E+0	-119.384E-9	-2.33872E-12	3.24893E-12
-1.01402E+0	-190.668E-12	-1.01402E+0	-119.384E-9	-2.42273E-12	2.86869E-12
-993.925E-3	-186.509E-12	-993.925E-3	-119.384E-9	-2.47643E-12	3.14671E-12
-973.832E-3	-184.443E-12	-973.832E-3	-119.384E-9	-2.54156E-12	2.83028E-12
-953.738E-3	-180.112E-12	-953.738E-3	-119.384E-9	-2.74064E-12	2.70665E-12
-933.645E-3	-177.853E-12	-933.645E-3	-119.384E-9	-2.56403E-12	2.73482E-12
-913.551E-3	-174.296E-12	-913.551E-3	-119.384E-9	-2.55196E-12	2.58387E-12
-893.458E-3	-171.469E-12	-893.458E-3	-119.384E-9	-2.60087E-12	2.38228E-12
-873.364E-3	-169.149E-12	-873.364E-3	-119.384E-9	-2.77118E-12	2.14173E-12
-853.271E-3	-165.848E-12	-853.271E-3	-119.384E-9	-2.69494E-12	2.20803E-12
-833.177E-3	-164.477E-12	-833.178E-3	-119.384E-9	-2.75229E-12	2.23481E-12
-813.084E-3	-161.228E-12	-813.084E-3	-119.384E-9	-2.75253E-12	2.30478E-12
-792.990E-3	-159.438E-12	-792.991E-3	-119.384E-9	-2.57324E-12	2.07544E-12
-772.897E-3	-157.081E-12	-772.897E-3	-119.384E-9	-2.89316E-12	2.26160E-12
-752.804E-3	-154.224E-12	-752.804E-3	-119.384E-9	-2.63456E-12	2.23992E-12
-732.710E-3	-152.663E-12	-732.710E-3	-119.384E-9	-2.68437E-12	2.38508E-12
-712.617E-3	-149.397E-12	-712.617E-3	-119.384E-9	-2.79703E-12	2.05042E-12
-692.523E-3	-148.031E-12	-692.523E-3	-119.384E-9	-2.89558E-12	2.27517E-12
-672.430E-3	-145.085E-12	-672.430E-3	-119.384E-9	-2.80608E-12	2.18237E-12
-652.336E-3	-142.791E-12	-652.336E-3	-119.384E-9	-2.68526E-12	2.30689E-12
-632.243E-3	-140.471E-12	-632.243E-3	-119.384E-9	-2.58376E-12	2.29083E-12
-612.149E-3	-137.442E-12	-612.149E-3	-119.384E-9	-2.56408E-12	2.23282E-12
-592.056E-3	-135.346E-12	-592.056E-3	-119.384E-9	-2.70944E-12	2.64496E-12
-571.962E-3	-131.344E-12	-571.963E-3	-119.384E-9	-2.66256E-12	2.82088E-12
-551.869E-3	-128.594E-12	-551.869E-3	-119.384E-9	-2.38747E-12	3.02708E-12
-531.775E-3	-124.620E-12	-531.776E-3	-119.384E-9	-2.52488E-12	3.10304E-12
-511.682E-3	-120.902E-12	-511.682E-3	-119.384E-9	-2.53710E-12	3.21112E-12
-491.589E-3	-117.550E-12	-491.589E-3	-119.384E-9	-2.54329E-12	3.07792E-12
-471.495E-3	-113.263E-12	-471.495E-3	-119.384E-9	-2.63503E-12	3.03317E-12
-451.402E-3	-110.174E-12	-451.402E-3	-119.384E-9	-2.56003E-12	2.90653E-12
-431.308E-3	-106.126E-12	-431.308E-3	-119.384E-9	-2.59897E-12	3.09689E-12
-411.215E-3	-102.741E-12	-411.215E-3	-119.384E-9	-2.44501E-12	2.98557E-12
-391.121E-3	-98.6771E-12	-391.121E-3	-119.384E-9	-2.37769E-12	3.06189E-12
-371.028E-3	-94.3519E-12	-371.028E-3	-119.384E-9	-2.34936E-12	3.58260E-12
-350.934E-3	-89.9486E-12	-350.935E-3	-119.384E-9	-2.38103E-12	3.65424E-12
-330.841E-3	-84.7456E-12	-330.841E-3	-119.384E-9	-2.20298E-12	3.94215E-12
-310.748E-3	-79.8296E-12	-310.748E-3	-119.384E-9	-2.41019E-12	4.10118E-12
-290.654E-3	-73.8951E-12	-290.654E-3	-119.384E-9	-2.29857E-12	4.47079E-12
-270.561E-3	-68.0406E-12	-270.561E-3	-119.384E-9	-2.17536E-12	4.66220E-12
-250.467E-3	-61.8156E-12	-250.467E-3	-119.384E-9	-2.20123E-12	4.42887E-12
-230.374E-3	-56.0626E-12	-230.374E-3	-119.384E-9	-2.44754E-12	4.42732E-12
-210.280E-3	-50.8066E-12	-210.280E-3	-119.384E-9	-2.28264E-12	4.19718E-12
-190.187E-3	-45.3947E-12	-190.187E-3	-119.384E-9	-2.30328E-12	3.86663E-12
-170.093E-3	-40.8309E-12	-170.093E-3	-119.384E-9	-2.50792E-12	3.76593E-12
-150.000E-3	-35.9007E-12	-150.000E-3	-119.384E-9	-2.52861E-12	3.93780E-12
-129.906E-3	-31.3833E-12	-129.907E-3	-119.384E-9	-2.53966E-12	3.77059E-12
-109.813E-3	-26.5645E-12	-109.813E-3	-119.384E-9	-2.43702E-12	3.82070E-12
-89.7193E-3	-21.4017E-12	-89.7196E-3	-119.384E-9	-2.26692E-12	4.17662E-12
-69.6259E-3	-16.2336E-12	-69.6261E-3	-119.384E-9	-2.34399E-12	4.08941E-12
-49.5324E-3	-11.2114E-12	-49.5327E-3	-119.384E-9	-2.47582E-12	3.94789E-12
-29.4390E-3	-6.70282E-12	-29.4392E-3	-119.384E-9	-2.39240E-12	3.57590E-12
-9.34553E-3	-2.24151E-12	-9.34577E-3	-119.384E-9	-2.57130E-12	3.61659E-12
10.7479E-3	2.52602E-12	10.7477E-3	-119.384E-9	-2.41625E-12	3.83152E-12
30.8414E-3	7.63335E-12	30.8411E-3	-119.384E-9	-2.35479E-12	4.12783E-12
50.9348E-3	12.7751E-12	50.9346E-3	-119.384E-9	-2.15808E-12	4.10332E-12
71.0282E-3	18.0123E-12	71.0281E-3	-119.384E-9	-2.29226E-12	3.94968E-12
91.1217E-3	22.8187E-12	91.1215E-3	-119.384E-9	-2.36918E-12	4.13048E-12
111.215E-3	27.4359E-12	111.215E-3	-119.384E-9	-2.44923E-12	3.67626E-12
131.309E-3	31.8635E-12	131.308E-3	-119.384E-9	-2.42165E-12	3.76452E-12
151.402E-3	36.5213E-12	151.402E-3	-119.384E-9	-2.38716E-12	3.72939E-12
171.496E-3	41.5987E-12	171.495E-3	-119.384E-9	-2.47872E-12	4.04661E-12
191.589E-3	46.4867E-12	191.589E-3	-119.384E-9	-2.50723E-12	3.92187E-12
211.683E-3	51.7287E-12	211.682E-3	-119.384E-9	-2.14518E-12	3.79942E-12
231.776E-3	56.3397E-12	231.776E-3	-119.384E-9	-2.39728E-12	3.73343E-12
251.869E-3	60.8860E-12	251.869E-3	-119.384E-9	-2.64625E-12	3.28752E-12
271.963E-3	65.4105E-12	271.963E-3	-119.384E-9	-2.44253E-12	3.48905E-12
292.056E-3	69.7866E-12	292.056E-3	-119.384E-9	-2.40721E-12	3.66738E-12
312.150E-3	74.7927E-12	312.150E-3	-119.384E-9	-2.40587E-12	3.88126E-12
332.243E-3	79.4723E-12	332.243E-3	-119.384E-9	-2.06292E-12	4.02759E-12
352.337E-3	84.4327E-12	352.336E-3	-119.384E-9	-2.25235E-12	3.67476E-12
372.430E-3	89.0040E-12	372.430E-3	-119.384E-9	-2.32010E-12	3.70376E-12
392.524E-3	93.8370E-12	392.523E-3	-119.384E-9	-2.48398E-12	3.88469E-12
412.617E-3	98.8631E-12	412.617E-3	-119.384E-9	-2.39150E-12	4.04832E-12
432.711E-3	103.604E-12	432.710E-3	-119.384E-9	-2.32036E-12	4.01534E-12
452.804E-3	109.019E-12	452.804E-3	-119.384E-9	-2.25264E-12	4.01847E-12
472.898E-3	113.895E-12	472.897E-3	-119.384E-9	-2.15214E-12	4.20937E-12
492.991E-3	119.535E-12	492.991E-3	-119.384E-9	-2.19124E-12	4.15155E-12
513.084E-3	125.088E-12	513.084E-3	-119.384E-9	-2.30324E-12	4.37933E-12
533.178E-3	130.800E-12	533.178E-3	-119.384E-9	-2.01408E-12	4.56295E-12
553.271E-3	136.702E-12	553.271E-3	-119.384E-9	-2.17318E-12	4.49497E-12
573.365E-3	142.533E-12	573.364E-3	-119.384E-9	-2.12720E-12	4.61437E-12
593.458E-3	149.280E-12	593.458E-3	-119.384E-9	-2.08582E-12	4.98327E-12
613.552E-3	156.200E-12	613.551E-3	-119.384E-9	-2.17057E-12	5.60397E-12
633.645E-3	164.270E-12	633.645E-3	-119.384E-9	-2.01761E-12	6.16494E-12
653.738E-3	172.989E-12	653.738E-3	-119.384E-9	-1.69097E-12	6.79605E-12
673.832E-3	182.869E-12	673.832E-3	-119.384E-9	-1.66000E-12	7.51205E-12
693.926E-3	193.983E-12	693.925E-3	-119.384E-9	-1.54233E-12	7.83517E-12
714.019E-3	204.429E-12	714.019E-3	-119.384E-9	-1.58418E-12	7.93153E-12
734.113E-3	215.833E-12	734.112E-3	-119.384E-9	-1.48581E-12	7.93341E-12
754.206E-3	225.910E-12	754.206E-3	-119.384E-9	-1.52019E-12	7.88326E-12
774.299E-3	236.843E-12	774.299E-3	-119.384E-9	-1.56233E-12	7.83817E-12
794.393E-3	247.401E-12	794.393E-3	-119.384E-9	-1.55425E-12	8.02135E-12
814.486E-3	257.954E-12	814.486E-3	-119.384E-9	-1.52549E-12	8.16602E-12
834.580E-3	269.496E-12	834.579E-3	-119.384E-9	-1.41348E-12	8.51053E-12
854.673E-3	279.806E-12	854.673E-3	-119.384E-9	-1.44202E-12	8.60569E-12
874.767E-3	293.109E-12	874.766E-3	-119.384E-9	-1.36876E-12	8.99544E-12
894.860E-3	305.208E-12	894.860E-3	-119.384E-9	-947.630E-15	9.43449E-12
914.953E-3	318.898E-12	914.953E-3	-119.384E-9	-1.04184E-12	9.77445E-12
935.047E-3	332.317E-12	935.047E-3	-119.384E-9	-978.676E-15	10.0658E-12
955.141E-3	345.798E-12	955.140E-3	-119.384E-9	-1.10785E-12	10.3828E-12
975.234E-3	361.306E-12	975.234E-3	-119.384E-9	-807.178E-15	11.0918E-12
995.327E-3	376.159E-12	995.327E-3	-119.384E-9	-727.640E-15	11.4809E-12
1.01542E+0	393.566E-12	1.01542E+0	-119.384E-9	-640.001E-15	12.0144E-12
1.03551E+0	409.402E-12	1.03551E+0	-119.384E-9	-611.307E-15	12.2955E-12
1.05561E+0	426.495E-12	1.05561E+0	-119.384E-9	-392.037E-15	12.8177E-12
1.07570E+0	444.695E-12	1.07570E+0	-119.384E-9	-310.259E-15	13.0366E-12
1.09579E+0	462.254E-12	1.09579E+0	-119.384E-9	-72.3355E-15	13.0694E-12
1.11589E+0	482.839E-12	1.11589E+0	-119.384E-9	-19.8646E-15	13.6001E-12
1.13598E+0	500.085E-12	1.13598E+0	-119.384E-9	-164.088E-15	13.9728E-12
1.15608E+0	521.064E-12	1.15607E+0	-119.384E-9	102.278E-15	14.3540E-12
1.17617E+0	540.783E-12	1.17617E+0	-119.384E-9	56.1909E-15	14.8224E-12
1.19626E+0	561.412E-12	1.19626E+0	-119.384E-9	-49.1687E-15	14.5829E-12
1.21636E+0	581.745E-12	1.21636E+0	-119.384E-9	93.8064E-15	14.6175E-12
1.23645E+0	601.545E-12	1.23645E+0	-119.384E-9	-20.5502E-15	14.9887E-12
1.25654E+0	623.167E-12	1.25654E+0	-119.384E-9	126.324E-15	15.2368E-12
1.27664E+0	643.222E-12	1.27664E+0	-119.384E-9	385.239E-15	15.6737E-12
1.29673E+0	666.186E-12	1.29673E+0	-119.384E-9	291.195E-15	16.4301E-12
1.31682E+0	689.453E-12	1.31682E+0	-119.384E-9	647.426E-15	16.8561E-12
1.33692E+0	711.027E-12	1.33692E+0	-119.384E-9	559.468E-15	17.6961E-12
1.35701E+0	737.376E-12	1.35701E+0	-119.384E-9	817.023E-15	18.3301E-12
1.37710E+0	761.992E-12	1.37710E+0	-119.384E-9	964.277E-15	19.0361E-12
1.39720E+0	787.009E-12	1.39720E+0	-119.384E-9	1.25589E-12	19.7546E-12
1.41729E+0	817.459E-12	1.41729E+0	-119.384E-9	1.58850E-12	20.7857E-12
1.43738E+0	842.758E-12	1.43738E+0	-119.384E-9	1.82321E-12	21.7181E-12
1.45748E+0	876.083E-12	1.45748E+0	-119.384E-9	2.11638E-12	22.9852E-12
1.47757E+0	907.117E-12	1.47757E+0	-119.384E-9	2.29606E-12	24.1139E-12
1.49766E+0	942.141E-12	1.49766E+0	-119.384E-9	2.64985E-12	25.4907E-12
1.51776E+0	974.602E-12	1.51776E+0	-119.384E-9	3.00177E-12	26.4277E-12
1.53785E+0	1.01190E-9	1.53785E+0	-119.384E-9	3.29021E-12	27.2985E-12
1.55794E+0	1.05072E-9	1.55794E+0	-119.384E-9	3.16348E-12	27.6167E-12
1.57804E+0	1.08437E-9	1.57804E+0	-119.384E-9	3.52049E-12	27.7754E-12
1.59813E+0	1.12465E-9	1.59813E+0	-119.384E-9	3.33597E-12	27.2531E-12
1.61822E+0	1.16119E-9	1.61822E+0	-119.384E-9	3.38843E-12	27.0124E-12
1.63832E+0	1.19318E-9	1.63832E+0	-119.384E-9	3.18061E-12	26.3181E-12
1.65841E+0	1.23010E-9	1.65841E+0	-119.384E-9	3.13593E-12	25.4688E-12
1.67850E+0	1.26080E-9	1.67850E+0	-119.384E-9	2.89122E-12	25.0839E-12
1.69860E+0	1.29435E-9	1.69860E+0	-119.384E-9	2.62547E-12	24.1975E-12
1.71869E+0	1.32512E-9	1.71869E+0	-119.384E-9	2.63973E-12	23.9020E-12
1.73879E+0	1.35874E-9	1.73879E+0	-119.384E-9	2.48226E-12	23.9565E-12
1.75888E+0	1.38834E-9	1.75888E+0	-119.384E-9	2.54768E-12	23.7247E-12
1.77897E+0	1.41791E-9	1.77897E+0	-119.384E-9	2.63227E-12	23.6773E-12
1.79907E+0	1.45161E-9	1.79907E+0	-119.384E-9	2.44833E-12	23.5064E-12
1.81916E+0	1.47620E-9	1.81916E+0	-119.384E-9	2.64775E-12	23.5546E-12
1.83925E+0	1.51214E-9	1.83925E+0	-119.384E-9	2.48655E-12	23.4878E-12
1.85935E+0	1.53953E-9	1.85935E+0	-119.384E-9	2.62834E-12	23.3669E-12
1.87944E+0	1.57009E-9	1.87944E+0	-119.384E-9	2.65394E-12	23.8192E-12
1.89953E+0	1.60160E-9	1.89953E+0	-119.384E-9	2.95665E-12	24.1391E-12
1.91963E+0	1.63262E-9	1.91963E+0	-119.384E-9	3.01657E-12	24.5571E-12
1.93972E+0	1.66356E-9	1.93972E+0	-119.384E-9	3.00391E-12	24.4137E-12
1.95981E+0	1.69244E-9	1.95981E+0	-119.384E-9	3.14315E-12	24.5021E-12
1.97991E+0	1.72914E-9	1.97991E+0	-119.384E-9	3.27958E-12	24.6900E-12
2.00000E+0	1.75108E-9	2.00000E+0	-119.384E-9	3.29461E-12	24.6914E-12
