# Supplementary material for: Circumventing the stability problems of graphene nanoribbon zigzag edges
Source: Nat Chem. 2022 Sep 26;14(12):1451–8. doi: 10.1038/s41557-022-01042-8 (PMC10665199; doi:10.1038/s41557-022-01042-8)
Supplement: Supplementary file 3 — Source data for Supplementary Fig. 9. [file 41557_2022_1042_MOESM3_ESM.zip › 10 units/Point_spectra_520.dat]

Experiment	bias spectroscopy
Saved Date	25.07.2020 10:39:15
User
Date
X (m)	157.465E-9
Y (m)	423.101E-9
Z (m)	-119.364E-9
Z offset (m)	0E+0
Settling time (s)	20E-3
Integration time (s)	50E-3
Z-Ctrl hold	TRUE
Final Z (m)	N/A
Start time	25.07.2020 10:38:59
Filter type	None
Order
Cutoff frq
Bias>Bias (V)	-500E-3
Bias>Calibration (V/V)	-1E+0
Bias>Offset (V)	0E+0
Bias Spectroscopy>Sweep Start (V)	-2.3E+0
Bias Spectroscopy>Sweep End (V)	2E+0
Bias Spectroscopy>Num Pixel	215
Bias Spectroscopy>Z Avg time (s)	100E-3
Bias Spectroscopy>Z offset (m)	0E+0
Bias Spectroscopy>1st Settling time (s)	60E-3
Bias Spectroscopy>Settling time (s)	20E-3
Bias Spectroscopy>Integration time (s)	50E-3
Bias Spectroscopy>End Settling time (s)	50E-3
Bias Spectroscopy>Z control time (s)	50E-3
Bias Spectroscopy>Max Slew rate (V/s)	Inf
Bias Spectroscopy>backward sweep	FALSE
Bias Spectroscopy>Z-controller hold	TRUE
Bias Spectroscopy>Number of sweeps	1
Bias Spectroscopy>Channels	Current (A);Bias (V);Z (m);LI Demod 1 Y (A);LI Demod 1 X (A)
Bias Spectroscopy>Reset Bias	TRUE
Bias Spectroscopy>Record final Z	FALSE
Bias Spectroscopy>Lock-In run	TRUE
Current>Current (A)	939.521E-12
Current>Calibration (A/V)	330E-12
Current>Offset (A)	0E+0
Current>Gain	High
Lock-in>Lock-in status	ON
Lock-in>Modulated signal	Bias (V)
Lock-in>Frequency (Hz)	828E+0
Lock-in>Amplitude	20E-3
Lock-in>Demodulated signal	Current (A)
Lock-in>HP Filter Cutoff D1 (Hz)	155.425E+0
Lock-in>HP Filter Cutoff D2 (Hz)	155.425E+0
Lock-in>HP Filter Order D1	1
Lock-in>HP Filter Order D2	1
Lock-in>Harmonic D1	1
Lock-in>Harmonic D2	2
Lock-in>Reference phase D1 (deg)	-154.128E+0
Lock-in>Reference phase D2 (deg)	174.64E+0
Lock-in>LP Filter Cutoff D1 (Hz)	9.71405E+0
Lock-in>LP Filter Cutoff D2 (Hz)	4.85702E+0
Lock-in>LP Filter Order D1	2
Lock-in>LP Filter Order D2	2
Lock-in>Sync Filter D1	OFF
Lock-in>Sync Filter D2	OFF
[DATA]
Bias calc (V)	Current (A)	Bias (V)	Z (m)	LI Demod 1 Y (A)	LI Demod 1 X (A)
-2.30000E+0	-813.955E-12	-2.30000E+0	-119.364E-9	-486.457E-15	13.4412E-12
-2.27991E+0	-798.676E-12	-2.27991E+0	-119.364E-9	-74.0249E-15	13.4523E-12
-2.25981E+0	-777.372E-12	-2.25981E+0	-119.364E-9	-281.198E-15	13.2261E-12
-2.23972E+0	-762.609E-12	-2.23972E+0	-119.364E-9	-258.422E-15	12.8240E-12
-2.21963E+0	-745.370E-12	-2.21963E+0	-119.364E-9	-472.102E-15	12.6715E-12
-2.19953E+0	-727.664E-12	-2.19953E+0	-119.364E-9	-408.166E-15	12.6159E-12
-2.17944E+0	-713.094E-12	-2.17944E+0	-119.364E-9	-419.672E-15	12.3569E-12
-2.15935E+0	-693.304E-12	-2.15935E+0	-119.364E-9	-280.073E-15	12.4756E-12
-2.13925E+0	-679.571E-12	-2.13925E+0	-119.364E-9	-372.627E-15	12.9089E-12
-2.11916E+0	-658.669E-12	-2.11916E+0	-119.364E-9	-270.062E-15	12.9401E-12
-2.09907E+0	-642.673E-12	-2.09907E+0	-119.364E-9	-343.055E-15	13.2600E-12
-2.07897E+0	-623.989E-12	-2.07897E+0	-119.364E-9	-97.1115E-15	13.3029E-12
-2.05888E+0	-606.258E-12	-2.05888E+0	-119.364E-9	-184.048E-15	13.2370E-12
-2.03878E+0	-589.245E-12	-2.03878E+0	-119.364E-9	-249.302E-15	12.9223E-12
-2.01869E+0	-569.964E-12	-2.01869E+0	-119.364E-9	-403.738E-15	12.4222E-12
-1.99860E+0	-556.339E-12	-1.99860E+0	-119.364E-9	-551.813E-15	11.6846E-12
-1.97850E+0	-537.658E-12	-1.97850E+0	-119.364E-9	-481.774E-15	11.1853E-12
-1.95841E+0	-526.768E-12	-1.95841E+0	-119.364E-9	-870.996E-15	10.5696E-12
-1.93832E+0	-512.121E-12	-1.93832E+0	-119.364E-9	-1.14765E-12	9.49000E-12
-1.91822E+0	-501.275E-12	-1.91822E+0	-119.364E-9	-1.13837E-12	9.14835E-12
-1.89813E+0	-490.209E-12	-1.89813E+0	-119.364E-9	-1.31727E-12	8.65834E-12
-1.87804E+0	-476.802E-12	-1.87804E+0	-119.364E-9	-1.36912E-12	8.24539E-12
-1.85794E+0	-467.884E-12	-1.85794E+0	-119.364E-9	-1.49133E-12	7.84029E-12
-1.83785E+0	-455.790E-12	-1.83785E+0	-119.364E-9	-1.57065E-12	7.67512E-12
-1.81776E+0	-446.851E-12	-1.81776E+0	-119.364E-9	-1.57545E-12	7.51466E-12
-1.79766E+0	-435.728E-12	-1.79766E+0	-119.364E-9	-1.48361E-12	7.55285E-12
-1.77757E+0	-426.713E-12	-1.77757E+0	-119.364E-9	-1.60972E-12	7.75505E-12
-1.75748E+0	-417.121E-12	-1.75748E+0	-119.364E-9	-1.72216E-12	7.35154E-12
-1.73738E+0	-406.119E-12	-1.73738E+0	-119.364E-9	-1.49672E-12	7.28932E-12
-1.71729E+0	-398.302E-12	-1.71729E+0	-119.364E-9	-1.61002E-12	7.20631E-12
-1.69720E+0	-386.683E-12	-1.69720E+0	-119.364E-9	-1.78178E-12	6.89647E-12
-1.67710E+0	-379.709E-12	-1.67710E+0	-119.364E-9	-1.79380E-12	6.53908E-12
-1.65701E+0	-370.348E-12	-1.65701E+0	-119.364E-9	-1.67928E-12	6.79227E-12
-1.63692E+0	-361.424E-12	-1.63692E+0	-119.364E-9	-1.67737E-12	6.78291E-12
-1.61682E+0	-352.408E-12	-1.61682E+0	-119.364E-9	-1.83911E-12	6.59860E-12
-1.59673E+0	-343.351E-12	-1.59673E+0	-119.364E-9	-1.89513E-12	6.43744E-12
-1.57664E+0	-337.007E-12	-1.57664E+0	-119.364E-9	-1.96252E-12	6.24133E-12
-1.55654E+0	-327.442E-12	-1.55654E+0	-119.364E-9	-1.87270E-12	6.16346E-12
-1.53645E+0	-320.518E-12	-1.53645E+0	-119.364E-9	-1.78977E-12	6.10047E-12
-1.51636E+0	-310.856E-12	-1.51636E+0	-119.364E-9	-1.78252E-12	6.40139E-12
-1.49626E+0	-302.035E-12	-1.49626E+0	-119.364E-9	-1.68402E-12	6.53740E-12
-1.47617E+0	-295.068E-12	-1.47617E+0	-119.364E-9	-1.70492E-12	6.46523E-12
-1.45607E+0	-284.700E-12	-1.45607E+0	-119.364E-9	-1.91521E-12	6.57131E-12
-1.43598E+0	-278.295E-12	-1.43598E+0	-119.364E-9	-1.88446E-12	6.13427E-12
-1.41589E+0	-269.117E-12	-1.41589E+0	-119.364E-9	-2.12423E-12	5.63815E-12
-1.39579E+0	-263.484E-12	-1.39579E+0	-119.364E-9	-2.05084E-12	4.86524E-12
-1.37570E+0	-257.879E-12	-1.37570E+0	-119.364E-9	-2.25524E-12	4.24202E-12
-1.35561E+0	-252.121E-12	-1.35561E+0	-119.364E-9	-2.44782E-12	3.89012E-12
-1.33551E+0	-248.723E-12	-1.33551E+0	-119.364E-9	-2.42204E-12	3.64052E-12
-1.31542E+0	-243.158E-12	-1.31542E+0	-119.364E-9	-2.41577E-12	3.64841E-12
-1.29533E+0	-240.911E-12	-1.29533E+0	-119.364E-9	-2.36357E-12	3.48991E-12
-1.27523E+0	-236.142E-12	-1.27523E+0	-119.364E-9	-2.42201E-12	3.20799E-12
-1.25514E+0	-231.746E-12	-1.25514E+0	-119.364E-9	-2.49751E-12	3.35017E-12
-1.23505E+0	-227.888E-12	-1.23505E+0	-119.364E-9	-2.50241E-12	3.12872E-12
-1.21495E+0	-222.934E-12	-1.21495E+0	-119.364E-9	-2.44224E-12	2.99518E-12
-1.19486E+0	-220.161E-12	-1.19486E+0	-119.364E-9	-2.45922E-12	3.22751E-12
-1.17477E+0	-215.683E-12	-1.17477E+0	-119.364E-9	-2.47934E-12	2.99509E-12
-1.15467E+0	-212.832E-12	-1.15467E+0	-119.364E-9	-2.73586E-12	3.00447E-12
-1.13458E+0	-208.429E-12	-1.13458E+0	-119.364E-9	-2.71537E-12	3.24174E-12
-1.11449E+0	-204.736E-12	-1.11449E+0	-119.364E-9	-2.57862E-12	3.37856E-12
-1.09439E+0	-201.173E-12	-1.09439E+0	-119.364E-9	-2.58546E-12	3.33406E-12
-1.07430E+0	-196.571E-12	-1.07430E+0	-119.364E-9	-2.51363E-12	3.39036E-12
-1.05421E+0	-193.656E-12	-1.05421E+0	-119.364E-9	-2.42696E-12	3.05641E-12
-1.03411E+0	-188.950E-12	-1.03411E+0	-119.364E-9	-2.60387E-12	2.98806E-12
-1.01402E+0	-186.523E-12	-1.01402E+0	-119.364E-9	-2.48986E-12	2.87760E-12
-993.925E-3	-182.952E-12	-993.925E-3	-119.364E-9	-2.69434E-12	2.88408E-12
-973.832E-3	-179.737E-12	-973.832E-3	-119.364E-9	-2.67560E-12	2.57349E-12
-953.738E-3	-177.185E-12	-953.738E-3	-119.364E-9	-2.71409E-12	2.87526E-12
-933.645E-3	-173.391E-12	-933.645E-3	-119.364E-9	-2.68136E-12	2.62039E-12
-913.551E-3	-171.654E-12	-913.551E-3	-119.364E-9	-2.78107E-12	2.47776E-12
-893.458E-3	-168.205E-12	-893.458E-3	-119.364E-9	-2.53869E-12	2.34242E-12
-873.364E-3	-165.945E-12	-873.364E-3	-119.364E-9	-2.76429E-12	2.15220E-12
-853.271E-3	-163.779E-12	-853.271E-3	-119.364E-9	-2.84925E-12	2.05338E-12
-833.177E-3	-161.257E-12	-833.178E-3	-119.364E-9	-2.55874E-12	1.96407E-12
-813.084E-3	-159.586E-12	-813.084E-3	-119.364E-9	-2.73968E-12	1.86189E-12
-792.990E-3	-157.016E-12	-792.991E-3	-119.364E-9	-2.85913E-12	1.87503E-12
-772.897E-3	-155.205E-12	-772.897E-3	-119.364E-9	-2.93271E-12	1.80669E-12
-752.804E-3	-152.643E-12	-752.804E-3	-119.364E-9	-2.77512E-12	2.09173E-12
-732.710E-3	-150.682E-12	-732.710E-3	-119.364E-9	-2.80682E-12	1.98579E-12
-712.617E-3	-148.813E-12	-712.617E-3	-119.364E-9	-2.80144E-12	1.95464E-12
-692.523E-3	-146.489E-12	-692.523E-3	-119.364E-9	-2.79446E-12	1.96446E-12
-672.430E-3	-144.746E-12	-672.430E-3	-119.364E-9	-2.73784E-12	1.93547E-12
-652.336E-3	-142.208E-12	-652.336E-3	-119.364E-9	-2.78402E-12	2.02919E-12
-632.243E-3	-139.960E-12	-632.243E-3	-119.364E-9	-2.97097E-12	2.11620E-12
-612.149E-3	-137.812E-12	-612.149E-3	-119.364E-9	-2.74466E-12	2.26122E-12
-592.056E-3	-135.015E-12	-592.056E-3	-119.364E-9	-2.80169E-12	2.23546E-12
-571.962E-3	-132.009E-12	-571.963E-3	-119.364E-9	-2.81056E-12	2.46776E-12
-551.869E-3	-128.846E-12	-551.869E-3	-119.364E-9	-2.65249E-12	2.84874E-12
-531.775E-3	-125.366E-12	-531.776E-3	-119.364E-9	-2.47005E-12	3.33614E-12
-511.682E-3	-121.697E-12	-511.682E-3	-119.364E-9	-2.60269E-12	3.06338E-12
-491.589E-3	-118.078E-12	-491.589E-3	-119.364E-9	-2.47956E-12	3.09633E-12
-471.495E-3	-114.456E-12	-471.495E-3	-119.364E-9	-2.67061E-12	3.07477E-12
-451.402E-3	-110.901E-12	-451.402E-3	-119.364E-9	-2.47856E-12	3.07779E-12
-431.308E-3	-107.449E-12	-431.308E-3	-119.364E-9	-2.55005E-12	2.79292E-12
-411.215E-3	-104.027E-12	-411.215E-3	-119.364E-9	-2.50368E-12	2.93941E-12
-391.121E-3	-100.121E-12	-391.121E-3	-119.364E-9	-2.65370E-12	3.34493E-12
-371.028E-3	-95.9539E-12	-371.028E-3	-119.364E-9	-2.71884E-12	3.58170E-12
-350.934E-3	-91.4472E-12	-350.935E-3	-119.364E-9	-2.29981E-12	3.54682E-12
-330.841E-3	-86.5572E-12	-330.841E-3	-119.364E-9	-2.44879E-12	3.86970E-12
-310.748E-3	-81.3615E-12	-310.748E-3	-119.364E-9	-2.45422E-12	4.28315E-12
-290.654E-3	-75.6097E-12	-290.654E-3	-119.364E-9	-2.29539E-12	4.58361E-12
-270.561E-3	-69.3210E-12	-270.561E-3	-119.364E-9	-2.35778E-12	4.87258E-12
-250.467E-3	-63.2895E-12	-250.467E-3	-119.364E-9	-2.19190E-12	4.80567E-12
-230.374E-3	-57.2392E-12	-230.374E-3	-119.364E-9	-2.26935E-12	4.47899E-12
-210.280E-3	-51.8148E-12	-210.280E-3	-119.364E-9	-2.50852E-12	4.25498E-12
-190.187E-3	-46.4966E-12	-190.187E-3	-119.364E-9	-2.40997E-12	4.01317E-12
-170.093E-3	-41.6630E-12	-170.093E-3	-119.364E-9	-2.32693E-12	4.00423E-12
-150.000E-3	-36.7631E-12	-150.000E-3	-119.364E-9	-2.24557E-12	3.91132E-12
-129.906E-3	-32.1392E-12	-129.907E-3	-119.364E-9	-2.23138E-12	3.82791E-12
-109.813E-3	-27.3238E-12	-109.813E-3	-119.364E-9	-2.28352E-12	3.95592E-12
-89.7193E-3	-22.0902E-12	-89.7196E-3	-119.364E-9	-2.31858E-12	4.42099E-12
-69.6259E-3	-16.7756E-12	-69.6261E-3	-119.364E-9	-2.60631E-12	4.21339E-12
-49.5324E-3	-11.7122E-12	-49.5327E-3	-119.364E-9	-2.24126E-12	3.89887E-12
-29.4390E-3	-7.01023E-12	-29.4392E-3	-119.364E-9	-2.17515E-12	3.68935E-12
-9.34553E-3	-2.37135E-12	-9.34577E-3	-119.364E-9	-2.66077E-12	3.79722E-12
10.7479E-3	2.61792E-12	10.7477E-3	-119.364E-9	-2.26197E-12	4.04083E-12
30.8414E-3	7.95216E-12	30.8411E-3	-119.364E-9	-2.20121E-12	4.20641E-12
50.9348E-3	13.3926E-12	50.9346E-3	-119.364E-9	-1.95900E-12	4.16951E-12
71.0282E-3	18.8235E-12	71.0281E-3	-119.364E-9	-2.31582E-12	4.29998E-12
91.1217E-3	23.9951E-12	91.1215E-3	-119.364E-9	-2.29724E-12	4.13621E-12
111.215E-3	29.0461E-12	111.215E-3	-119.364E-9	-2.36113E-12	3.89212E-12
131.309E-3	33.7739E-12	131.308E-3	-119.364E-9	-2.32869E-12	3.58068E-12
151.402E-3	38.7147E-12	151.402E-3	-119.364E-9	-2.29077E-12	3.86994E-12
171.496E-3	43.9214E-12	171.495E-3	-119.364E-9	-2.18160E-12	4.15958E-12
191.589E-3	49.1287E-12	191.589E-3	-119.364E-9	-2.20363E-12	4.14618E-12
211.683E-3	54.4273E-12	211.682E-3	-119.364E-9	-2.26772E-12	4.09247E-12
231.776E-3	59.3411E-12	231.776E-3	-119.364E-9	-2.27688E-12	3.90979E-12
251.869E-3	64.5662E-12	251.869E-3	-119.364E-9	-2.55556E-12	3.68107E-12
271.963E-3	69.0157E-12	271.963E-3	-119.364E-9	-2.52618E-12	3.59975E-12
292.056E-3	73.9184E-12	292.056E-3	-119.364E-9	-2.22509E-12	3.73418E-12
312.150E-3	78.9437E-12	312.150E-3	-119.364E-9	-2.30516E-12	3.99673E-12
332.243E-3	83.9055E-12	332.243E-3	-119.364E-9	-2.33279E-12	3.92559E-12
352.337E-3	88.9882E-12	352.336E-3	-119.364E-9	-2.38212E-12	4.15679E-12
372.430E-3	93.6791E-12	372.430E-3	-119.364E-9	-2.44254E-12	4.10370E-12
392.524E-3	98.9897E-12	392.523E-3	-119.364E-9	-2.20727E-12	3.93713E-12
412.617E-3	104.029E-12	412.617E-3	-119.364E-9	-2.34264E-12	4.03947E-12
432.711E-3	109.260E-12	432.710E-3	-119.364E-9	-2.48923E-12	4.24095E-12
452.804E-3	114.731E-12	452.804E-3	-119.364E-9	-2.52538E-12	4.18469E-12
472.898E-3	120.049E-12	472.897E-3	-119.364E-9	-2.48542E-12	4.39622E-12
492.991E-3	125.559E-12	492.991E-3	-119.364E-9	-2.36085E-12	4.59734E-12
513.084E-3	131.388E-12	513.084E-3	-119.364E-9	-2.39427E-12	4.41558E-12
533.178E-3	137.631E-12	533.178E-3	-119.364E-9	-2.19858E-12	4.75673E-12
553.271E-3	143.304E-12	553.271E-3	-119.364E-9	-2.03774E-12	4.73582E-12
573.365E-3	149.865E-12	573.364E-3	-119.364E-9	-2.22789E-12	4.71712E-12
593.458E-3	155.880E-12	593.458E-3	-119.364E-9	-2.03828E-12	4.87073E-12
613.552E-3	162.978E-12	613.551E-3	-119.364E-9	-2.10092E-12	4.88106E-12
633.645E-3	169.860E-12	633.645E-3	-119.364E-9	-2.12443E-12	5.42941E-12
653.738E-3	177.622E-12	653.738E-3	-119.364E-9	-1.83247E-12	5.87648E-12
673.832E-3	186.181E-12	673.832E-3	-119.364E-9	-1.90250E-12	6.26795E-12
693.926E-3	194.074E-12	693.925E-3	-119.364E-9	-1.63968E-12	6.31170E-12
714.019E-3	204.176E-12	714.019E-3	-119.364E-9	-1.85445E-12	6.67725E-12
734.113E-3	211.876E-12	734.112E-3	-119.364E-9	-1.71988E-12	6.66598E-12
754.206E-3	221.679E-12	754.206E-3	-119.364E-9	-1.52077E-12	6.61372E-12
774.299E-3	230.294E-12	774.299E-3	-119.364E-9	-1.84797E-12	6.90719E-12
794.393E-3	238.884E-12	794.393E-3	-119.364E-9	-1.79032E-12	6.82088E-12
814.486E-3	248.821E-12	814.486E-3	-119.364E-9	-1.82912E-12	6.73438E-12
834.580E-3	256.777E-12	834.579E-3	-119.364E-9	-2.01708E-12	6.76630E-12
854.673E-3	267.328E-12	854.673E-3	-119.364E-9	-1.88806E-12	6.87815E-12
874.767E-3	275.790E-12	874.766E-3	-119.364E-9	-1.59663E-12	7.15443E-12
894.860E-3	286.164E-12	894.860E-3	-119.364E-9	-1.35230E-12	7.79100E-12
914.953E-3	297.800E-12	914.953E-3	-119.364E-9	-1.44888E-12	7.87296E-12
935.047E-3	306.989E-12	935.047E-3	-119.364E-9	-1.39619E-12	8.13340E-12
955.141E-3	320.506E-12	955.140E-3	-119.364E-9	-1.52665E-12	8.18283E-12
975.234E-3	329.152E-12	975.234E-3	-119.364E-9	-1.38044E-12	8.70992E-12
995.327E-3	343.525E-12	995.327E-3	-119.364E-9	-1.32533E-12	9.29692E-12
1.01542E+0	355.326E-12	1.01542E+0	-119.364E-9	-1.09223E-12	9.37160E-12
1.03551E+0	367.853E-12	1.03551E+0	-119.364E-9	-1.12365E-12	9.69784E-12
1.05561E+0	383.373E-12	1.05561E+0	-119.364E-9	-1.00637E-12	9.42023E-12
1.07570E+0	393.623E-12	1.07570E+0	-119.364E-9	-1.08133E-12	9.85663E-12
1.09579E+0	410.530E-12	1.09579E+0	-119.364E-9	-1.07957E-12	10.1760E-12
1.11589E+0	422.250E-12	1.11589E+0	-119.364E-9	-1.15732E-12	10.4865E-12
1.13598E+0	438.244E-12	1.13598E+0	-119.364E-9	-812.048E-15	10.8021E-12
1.15608E+0	453.332E-12	1.15607E+0	-119.364E-9	-740.204E-15	11.1241E-12
1.17617E+0	466.969E-12	1.17617E+0	-119.364E-9	-844.918E-15	11.3757E-12
1.19626E+0	485.368E-12	1.19626E+0	-119.364E-9	-775.050E-15	11.2205E-12
1.21636E+0	496.668E-12	1.21636E+0	-119.364E-9	-719.757E-15	10.9652E-12
1.23645E+0	515.836E-12	1.23645E+0	-119.364E-9	-724.774E-15	11.2643E-12
1.25654E+0	527.955E-12	1.25654E+0	-119.364E-9	-819.148E-15	11.2659E-12
1.27664E+0	544.041E-12	1.27664E+0	-119.364E-9	-1.02436E-12	11.6479E-12
1.29673E+0	562.451E-12	1.29673E+0	-119.364E-9	-596.958E-15	12.1044E-12
1.31682E+0	575.390E-12	1.31682E+0	-119.364E-9	-241.045E-15	12.5107E-12
1.33692E+0	598.357E-12	1.33692E+0	-119.364E-9	-434.174E-15	13.0115E-12
1.35701E+0	609.731E-12	1.35701E+0	-119.364E-9	-345.972E-15	13.2438E-12
1.37710E+0	633.136E-12	1.37710E+0	-119.364E-9	39.2366E-15	13.9002E-12
1.39720E+0	650.639E-12	1.39720E+0	-119.364E-9	-24.0158E-15	14.7574E-12
1.41729E+0	670.251E-12	1.41729E+0	-119.364E-9	462.804E-15	15.5060E-12
1.43738E+0	696.505E-12	1.43738E+0	-119.364E-9	496.020E-15	16.0597E-12
1.45748E+0	711.907E-12	1.45748E+0	-119.364E-9	642.441E-15	16.9793E-12
1.47757E+0	743.450E-12	1.47757E+0	-119.364E-9	839.660E-15	17.8869E-12
1.49766E+0	763.181E-12	1.49766E+0	-119.364E-9	1.27644E-12	18.9711E-12
1.51776E+0	792.542E-12	1.51776E+0	-119.364E-9	1.37116E-12	19.9315E-12
1.53785E+0	819.230E-12	1.53785E+0	-119.364E-9	1.48553E-12	20.4177E-12
1.55794E+0	845.724E-12	1.55794E+0	-119.364E-9	1.72485E-12	20.9601E-12
1.57804E+0	878.912E-12	1.57804E+0	-119.364E-9	1.65677E-12	20.8127E-12
1.59813E+0	900.766E-12	1.59813E+0	-119.364E-9	1.64455E-12	20.8783E-12
1.61822E+0	938.690E-12	1.61822E+0	-119.364E-9	1.67827E-12	20.7734E-12
1.63832E+0	953.794E-12	1.63832E+0	-119.364E-9	1.33474E-12	20.0153E-12
1.65841E+0	987.208E-12	1.65841E+0	-119.364E-9	1.54139E-12	19.6231E-12
1.67850E+0	1.01249E-9	1.67850E+0	-119.364E-9	1.20927E-12	18.8807E-12
1.69860E+0	1.03275E-9	1.69860E+0	-119.364E-9	1.05928E-12	18.4361E-12
1.71869E+0	1.06423E-9	1.71869E+0	-119.364E-9	757.195E-15	18.0882E-12
1.73879E+0	1.07978E-9	1.73879E+0	-119.364E-9	906.786E-15	18.0848E-12
1.75888E+0	1.11261E-9	1.75888E+0	-119.364E-9	1.14317E-12	17.8715E-12
1.77897E+0	1.12659E-9	1.77897E+0	-119.364E-9	936.807E-15	17.3520E-12
1.79907E+0	1.15664E-9	1.79907E+0	-119.364E-9	845.562E-15	17.2875E-12
1.81916E+0	1.17408E-9	1.81916E+0	-119.364E-9	686.093E-15	17.0639E-12
1.83925E+0	1.19376E-9	1.83925E+0	-119.364E-9	686.799E-15	16.8459E-12
1.85935E+0	1.22272E-9	1.85935E+0	-119.364E-9	781.893E-15	16.9790E-12
1.87944E+0	1.23590E-9	1.87944E+0	-119.364E-9	931.700E-15	17.2357E-12
1.89953E+0	1.27041E-9	1.89953E+0	-119.364E-9	933.746E-15	17.1387E-12
1.91963E+0	1.28069E-9	1.91963E+0	-119.364E-9	1.16444E-12	17.2649E-12
1.93972E+0	1.31092E-9	1.93972E+0	-119.364E-9	1.22297E-12	17.7602E-12
1.95981E+0	1.33066E-9	1.95981E+0	-119.364E-9	1.34296E-12	18.0649E-12
1.97991E+0	1.34970E-9	1.97991E+0	-119.364E-9	1.46862E-12	18.0572E-12
2.00000E+0	1.38270E-9	2.00000E+0	-119.364E-9	1.29219E-12	17.8966E-12
