# Supplementary material for: Circumventing the stability problems of graphene nanoribbon zigzag edges
Source: Nat Chem. 2022 Sep 26;14(12):1451–8. doi: 10.1038/s41557-022-01042-8 (PMC10665199; doi:10.1038/s41557-022-01042-8)
Supplement: Supplementary file 3 — Source data for Supplementary Fig. 9. [file 41557_2022_1042_MOESM3_ESM.zip › 10 units/Point_spectra_521.dat]

Experiment	bias spectroscopy
Saved Date	25.07.2020 10:39:30
User
Date
X (m)	157.464E-9
Y (m)	423.304E-9
Z (m)	-119.353E-9
Z offset (m)	0E+0
Settling time (s)	20E-3
Integration time (s)	50E-3
Z-Ctrl hold	TRUE
Final Z (m)	N/A
Start time	25.07.2020 10:39:15
Filter type	None
Order
Cutoff frq
Bias>Bias (V)	-500E-3
Bias>Calibration (V/V)	-1E+0
Bias>Offset (V)	0E+0
Bias Spectroscopy>Sweep Start (V)	-2.3E+0
Bias Spectroscopy>Sweep End (V)	2E+0
Bias Spectroscopy>Num Pixel	215
Bias Spectroscopy>Z Avg time (s)	100E-3
Bias Spectroscopy>Z offset (m)	0E+0
Bias Spectroscopy>1st Settling time (s)	60E-3
Bias Spectroscopy>Settling time (s)	20E-3
Bias Spectroscopy>Integration time (s)	50E-3
Bias Spectroscopy>End Settling time (s)	50E-3
Bias Spectroscopy>Z control time (s)	50E-3
Bias Spectroscopy>Max Slew rate (V/s)	Inf
Bias Spectroscopy>backward sweep	FALSE
Bias Spectroscopy>Z-controller hold	TRUE
Bias Spectroscopy>Number of sweeps	1
Bias Spectroscopy>Channels	Current (A);Bias (V);Z (m);LI Demod 1 Y (A);LI Demod 1 X (A)
Bias Spectroscopy>Reset Bias	TRUE
Bias Spectroscopy>Record final Z	FALSE
Bias Spectroscopy>Lock-In run	TRUE
Current>Current (A)	1.41752E-9
Current>Calibration (A/V)	330E-12
Current>Offset (A)	0E+0
Current>Gain	High
Lock-in>Lock-in status	ON
Lock-in>Modulated signal	Bias (V)
Lock-in>Frequency (Hz)	828E+0
Lock-in>Amplitude	20E-3
Lock-in>Demodulated signal	Current (A)
Lock-in>HP Filter Cutoff D1 (Hz)	155.425E+0
Lock-in>HP Filter Cutoff D2 (Hz)	155.425E+0
Lock-in>HP Filter Order D1	1
Lock-in>HP Filter Order D2	1
Lock-in>Harmonic D1	1
Lock-in>Harmonic D2	2
Lock-in>Reference phase D1 (deg)	-154.128E+0
Lock-in>Reference phase D2 (deg)	174.64E+0
Lock-in>LP Filter Cutoff D1 (Hz)	9.71405E+0
Lock-in>LP Filter Cutoff D2 (Hz)	4.85702E+0
Lock-in>LP Filter Order D1	2
Lock-in>LP Filter Order D2	2
Lock-in>Sync Filter D1	OFF
Lock-in>Sync Filter D2	OFF
[DATA]
Bias calc (V)	Current (A)	Bias (V)	Z (m)	LI Demod 1 Y (A)	LI Demod 1 X (A)
-2.30000E+0	-774.823E-12	-2.30000E+0	-119.353E-9	-835.712E-15	10.8853E-12
-2.27991E+0	-752.003E-12	-2.27991E+0	-119.353E-9	-912.836E-15	10.8562E-12
-2.25981E+0	-745.362E-12	-2.25981E+0	-119.353E-9	-949.358E-15	10.7449E-12
-2.23972E+0	-726.384E-12	-2.23972E+0	-119.353E-9	-823.439E-15	10.5315E-12
-2.21963E+0	-714.685E-12	-2.21963E+0	-119.353E-9	-766.459E-15	10.5072E-12
-2.19953E+0	-704.089E-12	-2.19953E+0	-119.353E-9	-981.681E-15	10.1864E-12
-2.17944E+0	-685.529E-12	-2.17944E+0	-119.353E-9	-827.708E-15	10.2409E-12
-2.15935E+0	-677.880E-12	-2.15935E+0	-119.353E-9	-866.055E-15	10.2056E-12
-2.13925E+0	-654.832E-12	-2.13925E+0	-119.353E-9	-690.947E-15	10.7792E-12
-2.11916E+0	-648.623E-12	-2.11916E+0	-119.353E-9	-647.004E-15	10.9294E-12
-2.09907E+0	-629.400E-12	-2.09907E+0	-119.353E-9	-518.913E-15	11.3098E-12
-2.07897E+0	-614.662E-12	-2.07897E+0	-119.353E-9	-522.099E-15	12.2586E-12
-2.05888E+0	-600.085E-12	-2.05888E+0	-119.353E-9	-316.221E-15	12.5168E-12
-2.03878E+0	-575.989E-12	-2.03878E+0	-119.353E-9	-68.9981E-15	13.4197E-12
-2.01869E+0	-564.035E-12	-2.01869E+0	-119.353E-9	-124.803E-15	13.8889E-12
-1.99860E+0	-540.043E-12	-1.99860E+0	-119.353E-9	-79.3695E-15	14.3005E-12
-1.97850E+0	-524.982E-12	-1.97850E+0	-119.353E-9	-185.716E-15	13.6617E-12
-1.95841E+0	-505.260E-12	-1.95841E+0	-119.353E-9	-223.977E-15	12.5229E-12
-1.93832E+0	-488.273E-12	-1.93832E+0	-119.353E-9	-628.480E-15	11.2842E-12
-1.91822E+0	-477.767E-12	-1.91822E+0	-119.353E-9	-968.270E-15	10.0539E-12
-1.89813E+0	-461.345E-12	-1.89813E+0	-119.353E-9	-1.31211E-12	9.05766E-12
-1.87804E+0	-453.707E-12	-1.87804E+0	-119.353E-9	-1.45559E-12	8.28050E-12
-1.85794E+0	-440.696E-12	-1.85794E+0	-119.353E-9	-1.74304E-12	7.79239E-12
-1.83785E+0	-431.822E-12	-1.83785E+0	-119.353E-9	-1.66242E-12	7.47694E-12
-1.81776E+0	-423.783E-12	-1.81776E+0	-119.353E-9	-1.83710E-12	6.88320E-12
-1.79766E+0	-413.363E-12	-1.79766E+0	-119.353E-9	-1.92672E-12	6.85871E-12
-1.77757E+0	-407.009E-12	-1.77757E+0	-119.353E-9	-1.64102E-12	6.84886E-12
-1.75748E+0	-394.634E-12	-1.75748E+0	-119.353E-9	-1.66044E-12	6.51552E-12
-1.73738E+0	-391.028E-12	-1.73738E+0	-119.353E-9	-1.81227E-12	6.61359E-12
-1.71729E+0	-379.013E-12	-1.71729E+0	-119.353E-9	-1.62317E-12	6.42835E-12
-1.69720E+0	-371.918E-12	-1.69720E+0	-119.353E-9	-1.63580E-12	6.01668E-12
-1.67710E+0	-365.218E-12	-1.67710E+0	-119.353E-9	-1.78962E-12	6.07369E-12
-1.65701E+0	-354.411E-12	-1.65701E+0	-119.353E-9	-1.85835E-12	6.19963E-12
-1.63692E+0	-350.640E-12	-1.63692E+0	-119.353E-9	-1.89447E-12	5.90035E-12
-1.61682E+0	-339.266E-12	-1.61682E+0	-119.353E-9	-1.85244E-12	5.73089E-12
-1.59673E+0	-335.807E-12	-1.59673E+0	-119.353E-9	-1.74481E-12	5.42811E-12
-1.57664E+0	-326.790E-12	-1.57664E+0	-119.353E-9	-1.95107E-12	5.37605E-12
-1.55654E+0	-320.699E-12	-1.55654E+0	-119.353E-9	-1.79647E-12	5.38737E-12
-1.53645E+0	-313.796E-12	-1.53645E+0	-119.353E-9	-1.86683E-12	5.73391E-12
-1.51636E+0	-305.059E-12	-1.51636E+0	-119.353E-9	-1.81838E-12	5.76240E-12
-1.49626E+0	-300.220E-12	-1.49626E+0	-119.353E-9	-1.80193E-12	6.09585E-12
-1.47617E+0	-288.899E-12	-1.47617E+0	-119.353E-9	-1.87361E-12	6.22925E-12
-1.45607E+0	-283.576E-12	-1.45607E+0	-119.353E-9	-1.91807E-12	6.05714E-12
-1.43598E+0	-274.482E-12	-1.43598E+0	-119.353E-9	-1.95771E-12	5.63614E-12
-1.41589E+0	-268.036E-12	-1.41589E+0	-119.353E-9	-2.03886E-12	5.17120E-12
-1.39579E+0	-263.307E-12	-1.39579E+0	-119.353E-9	-2.32858E-12	4.68618E-12
-1.37570E+0	-255.181E-12	-1.37570E+0	-119.353E-9	-2.24117E-12	4.14301E-12
-1.35561E+0	-254.751E-12	-1.35561E+0	-119.353E-9	-2.56665E-12	3.70424E-12
-1.33551E+0	-246.465E-12	-1.33551E+0	-119.353E-9	-2.59756E-12	3.51097E-12
-1.31542E+0	-243.649E-12	-1.31542E+0	-119.353E-9	-2.50292E-12	3.52781E-12
-1.29533E+0	-239.550E-12	-1.29533E+0	-119.353E-9	-2.50532E-12	3.29498E-12
-1.27523E+0	-235.096E-12	-1.27523E+0	-119.353E-9	-2.67310E-12	3.34408E-12
-1.25514E+0	-233.287E-12	-1.25514E+0	-119.353E-9	-2.54167E-12	3.35477E-12
-1.23505E+0	-227.678E-12	-1.23505E+0	-119.353E-9	-2.65606E-12	3.21606E-12
-1.21495E+0	-226.184E-12	-1.21495E+0	-119.353E-9	-2.53889E-12	3.23328E-12
-1.19486E+0	-219.690E-12	-1.19486E+0	-119.353E-9	-2.59761E-12	3.15236E-12
-1.17477E+0	-216.062E-12	-1.17477E+0	-119.353E-9	-2.49445E-12	3.06401E-12
-1.15467E+0	-213.015E-12	-1.15467E+0	-119.353E-9	-2.34138E-12	2.96669E-12
-1.13458E+0	-208.442E-12	-1.13458E+0	-119.353E-9	-2.70161E-12	3.22267E-12
-1.11449E+0	-206.817E-12	-1.11449E+0	-119.353E-9	-2.56095E-12	3.16432E-12
-1.09439E+0	-199.978E-12	-1.09439E+0	-119.353E-9	-2.69928E-12	3.31437E-12
-1.07430E+0	-198.209E-12	-1.07430E+0	-119.353E-9	-2.42737E-12	3.57797E-12
-1.05421E+0	-193.332E-12	-1.05421E+0	-119.353E-9	-2.44555E-12	3.25861E-12
-1.03411E+0	-190.199E-12	-1.03411E+0	-119.353E-9	-2.65508E-12	3.16438E-12
-1.01402E+0	-187.322E-12	-1.01402E+0	-119.353E-9	-2.58684E-12	2.78340E-12
-993.925E-3	-181.803E-12	-993.925E-3	-119.353E-9	-2.39356E-12	2.62779E-12
-973.832E-3	-181.158E-12	-973.832E-3	-119.353E-9	-2.63388E-12	2.65771E-12
-953.738E-3	-175.681E-12	-953.738E-3	-119.353E-9	-2.66412E-12	2.62208E-12
-933.645E-3	-174.859E-12	-933.645E-3	-119.353E-9	-2.85647E-12	2.55799E-12
-913.551E-3	-171.478E-12	-913.551E-3	-119.353E-9	-2.63493E-12	2.44671E-12
-893.458E-3	-168.061E-12	-893.458E-3	-119.353E-9	-2.78793E-12	2.37844E-12
-873.364E-3	-166.594E-12	-873.364E-3	-119.353E-9	-2.69743E-12	2.09593E-12
-853.271E-3	-162.898E-12	-853.271E-3	-119.353E-9	-2.82410E-12	2.04547E-12
-833.177E-3	-162.676E-12	-833.178E-3	-119.353E-9	-2.74894E-12	1.90419E-12
-813.084E-3	-158.860E-12	-813.084E-3	-119.353E-9	-2.63356E-12	1.97350E-12
-792.990E-3	-157.547E-12	-792.991E-3	-119.353E-9	-2.86551E-12	2.05423E-12
-772.897E-3	-155.201E-12	-772.897E-3	-119.353E-9	-2.83047E-12	1.98878E-12
-752.804E-3	-152.380E-12	-752.804E-3	-119.353E-9	-2.75617E-12	1.96431E-12
-732.710E-3	-151.823E-12	-732.710E-3	-119.353E-9	-2.83233E-12	2.02443E-12
-712.617E-3	-147.919E-12	-712.617E-3	-119.353E-9	-2.82368E-12	2.10408E-12
-692.523E-3	-147.285E-12	-692.523E-3	-119.353E-9	-2.95986E-12	2.11324E-12
-672.430E-3	-144.989E-12	-672.430E-3	-119.353E-9	-2.83770E-12	1.86485E-12
-652.336E-3	-142.896E-12	-652.336E-3	-119.353E-9	-2.78916E-12	2.16290E-12
-632.243E-3	-140.388E-12	-632.243E-3	-119.353E-9	-3.00294E-12	2.33262E-12
-612.149E-3	-136.687E-12	-612.149E-3	-119.353E-9	-2.74266E-12	2.27897E-12
-592.056E-3	-135.628E-12	-592.056E-3	-119.353E-9	-2.63219E-12	2.34151E-12
-571.962E-3	-131.140E-12	-571.963E-3	-119.353E-9	-2.41458E-12	2.41531E-12
-551.869E-3	-129.336E-12	-551.869E-3	-119.353E-9	-2.63142E-12	2.84791E-12
-531.775E-3	-125.037E-12	-531.776E-3	-119.353E-9	-2.50764E-12	3.20350E-12
-511.682E-3	-121.012E-12	-511.682E-3	-119.353E-9	-2.45733E-12	3.11305E-12
-491.589E-3	-117.916E-12	-491.589E-3	-119.353E-9	-2.73177E-12	3.09855E-12
-471.495E-3	-113.046E-12	-471.495E-3	-119.353E-9	-2.43721E-12	3.03412E-12
-451.402E-3	-110.768E-12	-451.402E-3	-119.353E-9	-2.38010E-12	2.87178E-12
-431.308E-3	-106.449E-12	-431.308E-3	-119.353E-9	-2.60706E-12	2.99656E-12
-411.215E-3	-103.193E-12	-411.215E-3	-119.353E-9	-2.64139E-12	2.95708E-12
-391.121E-3	-99.3498E-12	-391.121E-3	-119.353E-9	-2.53181E-12	3.31555E-12
-371.028E-3	-95.1125E-12	-371.028E-3	-119.353E-9	-2.58971E-12	3.45292E-12
-350.934E-3	-91.2549E-12	-350.935E-3	-119.353E-9	-2.37603E-12	3.52980E-12
-330.841E-3	-85.6399E-12	-330.841E-3	-119.353E-9	-2.42432E-12	3.79712E-12
-310.748E-3	-80.9772E-12	-310.748E-3	-119.353E-9	-2.40677E-12	4.22169E-12
-290.654E-3	-74.9017E-12	-290.654E-3	-119.353E-9	-2.13791E-12	4.45630E-12
-270.561E-3	-68.9752E-12	-270.561E-3	-119.353E-9	-2.32675E-12	4.74669E-12
-250.467E-3	-62.8810E-12	-250.467E-3	-119.353E-9	-2.29783E-12	5.08074E-12
-230.374E-3	-56.5886E-12	-230.374E-3	-119.353E-9	-2.23968E-12	4.58977E-12
-210.280E-3	-51.4034E-12	-210.280E-3	-119.353E-9	-2.33866E-12	4.09384E-12
-190.187E-3	-46.0349E-12	-190.187E-3	-119.353E-9	-2.23202E-12	4.12785E-12
-170.093E-3	-41.4466E-12	-170.093E-3	-119.353E-9	-2.39560E-12	3.98348E-12
-150.000E-3	-36.6299E-12	-150.000E-3	-119.353E-9	-2.42196E-12	3.85041E-12
-129.906E-3	-31.9859E-12	-129.907E-3	-119.353E-9	-2.48913E-12	3.57059E-12
-109.813E-3	-27.4055E-12	-109.813E-3	-119.353E-9	-2.31938E-12	3.84225E-12
-89.7193E-3	-22.1708E-12	-89.7196E-3	-119.353E-9	-2.32094E-12	4.06426E-12
-69.6259E-3	-17.0203E-12	-69.6261E-3	-119.353E-9	-2.30775E-12	4.19901E-12
-49.5324E-3	-11.8807E-12	-49.5327E-3	-119.353E-9	-2.36426E-12	3.88790E-12
-29.4390E-3	-7.17580E-12	-29.4392E-3	-119.353E-9	-2.37624E-12	3.86556E-12
-9.34553E-3	-2.42519E-12	-9.34577E-3	-119.353E-9	-2.30857E-12	4.00949E-12
10.7479E-3	2.57584E-12	10.7477E-3	-119.353E-9	-2.39977E-12	4.14570E-12
30.8414E-3	7.88819E-12	30.8411E-3	-119.353E-9	-2.30277E-12	4.16378E-12
50.9348E-3	13.1649E-12	50.9346E-3	-119.353E-9	-2.24776E-12	4.10501E-12
71.0282E-3	18.6627E-12	71.0281E-3	-119.353E-9	-2.07065E-12	4.41396E-12
91.1217E-3	23.8239E-12	91.1215E-3	-119.353E-9	-2.40210E-12	4.13332E-12
111.215E-3	28.8822E-12	111.215E-3	-119.353E-9	-2.23519E-12	3.91300E-12
131.309E-3	33.7534E-12	131.308E-3	-119.353E-9	-2.38073E-12	3.69401E-12
151.402E-3	38.5082E-12	151.402E-3	-119.353E-9	-2.33390E-12	3.80412E-12
171.496E-3	43.7024E-12	171.495E-3	-119.353E-9	-2.32140E-12	3.99292E-12
191.589E-3	48.4771E-12	191.589E-3	-119.353E-9	-2.34610E-12	3.91920E-12
211.683E-3	53.8844E-12	211.682E-3	-119.353E-9	-2.50719E-12	3.77327E-12
231.776E-3	58.7016E-12	231.776E-3	-119.353E-9	-2.55217E-12	3.83565E-12
251.869E-3	63.5826E-12	251.869E-3	-119.353E-9	-2.44537E-12	3.95283E-12
271.963E-3	68.4727E-12	271.963E-3	-119.353E-9	-2.44606E-12	3.92056E-12
292.056E-3	73.0295E-12	292.056E-3	-119.353E-9	-2.32791E-12	3.85443E-12
312.150E-3	78.1605E-12	312.150E-3	-119.353E-9	-2.47230E-12	3.97006E-12
332.243E-3	82.8312E-12	332.243E-3	-119.353E-9	-2.36959E-12	3.71971E-12
352.337E-3	87.5458E-12	352.336E-3	-119.353E-9	-2.41962E-12	3.82632E-12
372.430E-3	92.1460E-12	372.430E-3	-119.353E-9	-2.18851E-12	3.88858E-12
392.524E-3	97.3085E-12	392.523E-3	-119.353E-9	-2.28010E-12	4.09576E-12
412.617E-3	102.809E-12	412.617E-3	-119.353E-9	-2.35755E-12	4.19047E-12
432.711E-3	107.608E-12	432.710E-3	-119.353E-9	-2.23625E-12	4.23871E-12
452.804E-3	113.413E-12	452.804E-3	-119.353E-9	-2.14758E-12	4.21827E-12
472.898E-3	118.068E-12	472.897E-3	-119.353E-9	-2.17314E-12	4.15602E-12
492.991E-3	124.129E-12	492.991E-3	-119.353E-9	-2.10807E-12	4.42489E-12
513.084E-3	129.903E-12	513.084E-3	-119.353E-9	-2.19078E-12	4.49470E-12
533.178E-3	135.529E-12	533.178E-3	-119.353E-9	-2.14958E-12	4.64541E-12
553.271E-3	141.294E-12	553.271E-3	-119.353E-9	-2.13594E-12	4.49138E-12
573.365E-3	146.985E-12	573.364E-3	-119.353E-9	-2.12404E-12	4.71918E-12
593.458E-3	153.718E-12	593.458E-3	-119.353E-9	-2.14006E-12	4.71498E-12
613.552E-3	159.201E-12	613.551E-3	-119.353E-9	-2.07312E-12	4.62538E-12
633.645E-3	165.978E-12	633.645E-3	-119.353E-9	-2.24419E-12	4.82481E-12
653.738E-3	171.958E-12	653.738E-3	-119.353E-9	-2.08536E-12	5.03605E-12
673.832E-3	178.057E-12	673.832E-3	-119.353E-9	-2.31571E-12	4.98751E-12
693.926E-3	186.298E-12	693.925E-3	-119.353E-9	-1.94948E-12	5.36953E-12
714.019E-3	192.969E-12	714.019E-3	-119.353E-9	-2.07965E-12	5.62399E-12
734.113E-3	200.733E-12	734.112E-3	-119.353E-9	-1.90978E-12	5.68987E-12
754.206E-3	208.089E-12	754.206E-3	-119.353E-9	-1.89884E-12	6.11700E-12
774.299E-3	215.821E-12	774.299E-3	-119.353E-9	-1.81540E-12	6.31458E-12
794.393E-3	225.118E-12	794.393E-3	-119.353E-9	-1.89525E-12	6.13359E-12
814.486E-3	232.717E-12	814.486E-3	-119.353E-9	-1.84424E-12	6.46851E-12
834.580E-3	241.688E-12	834.579E-3	-119.353E-9	-1.71647E-12	6.54708E-12
854.673E-3	249.151E-12	854.673E-3	-119.353E-9	-1.76257E-12	6.82218E-12
874.767E-3	259.981E-12	874.766E-3	-119.353E-9	-1.43908E-12	7.13673E-12
894.860E-3	269.068E-12	894.860E-3	-119.353E-9	-1.59717E-12	7.34748E-12
914.953E-3	279.073E-12	914.953E-3	-119.353E-9	-1.67622E-12	7.62769E-12
935.047E-3	289.916E-12	935.047E-3	-119.353E-9	-1.69021E-12	7.59075E-12
955.141E-3	299.161E-12	955.140E-3	-119.353E-9	-1.61736E-12	8.08530E-12
975.234E-3	312.023E-12	975.234E-3	-119.353E-9	-1.28879E-12	8.23262E-12
995.327E-3	322.113E-12	995.327E-3	-119.353E-9	-1.29152E-12	8.65742E-12
1.01542E+0	334.914E-12	1.01542E+0	-119.353E-9	-1.22812E-12	8.96522E-12
1.03551E+0	345.595E-12	1.03551E+0	-119.353E-9	-1.18886E-12	8.88398E-12
1.05561E+0	359.390E-12	1.05561E+0	-119.353E-9	-1.05369E-12	9.15289E-12
1.07570E+0	372.443E-12	1.07570E+0	-119.353E-9	-1.00648E-12	9.56792E-12
1.09579E+0	385.077E-12	1.09579E+0	-119.353E-9	-1.19564E-12	9.97762E-12
1.11589E+0	400.152E-12	1.11589E+0	-119.353E-9	-862.760E-15	10.2276E-12
1.13598E+0	413.113E-12	1.13598E+0	-119.353E-9	-1.03969E-12	10.7982E-12
1.15608E+0	428.395E-12	1.15607E+0	-119.353E-9	-772.855E-15	10.9661E-12
1.17617E+0	444.726E-12	1.17617E+0	-119.353E-9	-965.350E-15	11.4031E-12
1.19626E+0	460.749E-12	1.19626E+0	-119.353E-9	-572.871E-15	11.7215E-12
1.21636E+0	474.208E-12	1.21636E+0	-119.353E-9	-778.025E-15	11.7775E-12
1.23645E+0	490.805E-12	1.23645E+0	-119.353E-9	-621.278E-15	12.1120E-12
1.25654E+0	508.942E-12	1.25654E+0	-119.353E-9	-545.609E-15	12.4829E-12
1.27664E+0	525.372E-12	1.27664E+0	-119.353E-9	-579.609E-15	12.8753E-12
1.29673E+0	543.906E-12	1.29673E+0	-119.353E-9	-341.590E-15	13.4494E-12
1.31682E+0	562.167E-12	1.31682E+0	-119.353E-9	52.5270E-15	13.7718E-12
1.33692E+0	581.244E-12	1.33692E+0	-119.353E-9	-127.614E-15	14.3637E-12
1.35701E+0	600.396E-12	1.35701E+0	-119.353E-9	125.491E-15	14.6976E-12
1.37710E+0	621.825E-12	1.37710E+0	-119.353E-9	255.009E-15	15.4912E-12
1.39720E+0	643.453E-12	1.39720E+0	-119.353E-9	622.801E-15	16.2753E-12
1.41729E+0	666.269E-12	1.41729E+0	-119.353E-9	972.565E-15	17.1105E-12
1.43738E+0	690.827E-12	1.43738E+0	-119.353E-9	1.02641E-12	18.1168E-12
1.45748E+0	718.692E-12	1.45748E+0	-119.353E-9	1.23650E-12	19.2599E-12
1.47757E+0	742.790E-12	1.47757E+0	-119.353E-9	1.64930E-12	20.4022E-12
1.49766E+0	776.242E-12	1.49766E+0	-119.353E-9	1.83489E-12	21.6324E-12
1.51776E+0	804.226E-12	1.51776E+0	-119.353E-9	2.03061E-12	22.9063E-12
1.53785E+0	835.811E-12	1.53785E+0	-119.353E-9	2.07981E-12	23.6791E-12
1.55794E+0	872.259E-12	1.55794E+0	-119.353E-9	2.09960E-12	23.9422E-12
1.57804E+0	901.727E-12	1.57804E+0	-119.353E-9	2.49466E-12	24.4395E-12
1.59813E+0	936.199E-12	1.59813E+0	-119.353E-9	2.20806E-12	24.2427E-12
1.61822E+0	966.296E-12	1.61822E+0	-119.353E-9	2.33828E-12	24.0583E-12
1.63832E+0	1.00131E-9	1.63832E+0	-119.353E-9	2.19449E-12	23.8739E-12
1.65841E+0	1.02957E-9	1.65841E+0	-119.353E-9	2.17450E-12	23.0990E-12
1.67850E+0	1.06211E-9	1.67850E+0	-119.353E-9	1.99886E-12	22.7576E-12
1.69860E+0	1.09311E-9	1.69860E+0	-119.353E-9	1.81797E-12	22.1992E-12
1.71869E+0	1.11701E-9	1.71869E+0	-119.353E-9	1.86605E-12	21.6565E-12
1.73879E+0	1.15052E-9	1.73879E+0	-119.353E-9	1.79241E-12	20.9372E-12
1.75888E+0	1.17325E-9	1.75888E+0	-119.353E-9	1.74696E-12	20.7511E-12
1.77897E+0	1.19988E-9	1.77897E+0	-119.353E-9	1.52341E-12	20.2117E-12
1.79907E+0	1.22815E-9	1.79907E+0	-119.353E-9	1.56178E-12	20.2656E-12
1.81916E+0	1.25038E-9	1.81916E+0	-119.353E-9	1.66331E-12	20.0975E-12
1.83925E+0	1.28151E-9	1.83925E+0	-119.353E-9	1.82486E-12	19.5395E-12
1.85935E+0	1.30271E-9	1.85935E+0	-119.353E-9	1.68453E-12	19.5995E-12
1.87944E+0	1.33345E-9	1.87944E+0	-119.353E-9	1.72625E-12	19.8021E-12
1.89953E+0	1.35516E-9	1.89953E+0	-119.353E-9	1.82163E-12	19.8616E-12
1.91963E+0	1.38077E-9	1.91963E+0	-119.353E-9	1.70420E-12	20.2988E-12
1.93972E+0	1.40971E-9	1.93972E+0	-119.353E-9	2.02324E-12	20.5242E-12
1.95981E+0	1.43139E-9	1.95981E+0	-119.353E-9	2.17505E-12	21.0096E-12
1.97991E+0	1.46736E-9	1.97991E+0	-119.353E-9	1.91834E-12	20.9886E-12
2.00000E+0	1.48703E-9	2.00000E+0	-119.353E-9	2.15994E-12	20.6815E-12
