# Supplementary material for: Circumventing the stability problems of graphene nanoribbon zigzag edges
Source: Nat Chem. 2022 Sep 26;14(12):1451–8. doi: 10.1038/s41557-022-01042-8 (PMC10665199; doi:10.1038/s41557-022-01042-8)
Supplement: Supplementary file 3 — Source data for Supplementary Fig. 9. [file 41557_2022_1042_MOESM3_ESM.zip › 10 units/Point_spectra_522.dat]

Experiment	bias spectroscopy
Saved Date	25.07.2020 10:39:46
User
Date
X (m)	157.462E-9
Y (m)	423.507E-9
Z (m)	-119.354E-9
Z offset (m)	0E+0
Settling time (s)	20E-3
Integration time (s)	50E-3
Z-Ctrl hold	TRUE
Final Z (m)	N/A
Start time	25.07.2020 10:39:30
Filter type	None
Order
Cutoff frq
Bias>Bias (V)	-500E-3
Bias>Calibration (V/V)	-1E+0
Bias>Offset (V)	0E+0
Bias Spectroscopy>Sweep Start (V)	-2.3E+0
Bias Spectroscopy>Sweep End (V)	2E+0
Bias Spectroscopy>Num Pixel	215
Bias Spectroscopy>Z Avg time (s)	100E-3
Bias Spectroscopy>Z offset (m)	0E+0
Bias Spectroscopy>1st Settling time (s)	60E-3
Bias Spectroscopy>Settling time (s)	20E-3
Bias Spectroscopy>Integration time (s)	50E-3
Bias Spectroscopy>End Settling time (s)	50E-3
Bias Spectroscopy>Z control time (s)	50E-3
Bias Spectroscopy>Max Slew rate (V/s)	Inf
Bias Spectroscopy>backward sweep	FALSE
Bias Spectroscopy>Z-controller hold	TRUE
Bias Spectroscopy>Number of sweeps	1
Bias Spectroscopy>Channels	Current (A);Bias (V);Z (m);LI Demod 1 Y (A);LI Demod 1 X (A)
Bias Spectroscopy>Reset Bias	TRUE
Bias Spectroscopy>Record final Z	FALSE
Bias Spectroscopy>Lock-In run	TRUE
Current>Current (A)	1.50971E-9
Current>Calibration (A/V)	330E-12
Current>Offset (A)	0E+0
Current>Gain	High
Lock-in>Lock-in status	ON
Lock-in>Modulated signal	Bias (V)
Lock-in>Frequency (Hz)	828E+0
Lock-in>Amplitude	20E-3
Lock-in>Demodulated signal	Current (A)
Lock-in>HP Filter Cutoff D1 (Hz)	155.425E+0
Lock-in>HP Filter Cutoff D2 (Hz)	155.425E+0
Lock-in>HP Filter Order D1	1
Lock-in>HP Filter Order D2	1
Lock-in>Harmonic D1	1
Lock-in>Harmonic D2	2
Lock-in>Reference phase D1 (deg)	-154.128E+0
Lock-in>Reference phase D2 (deg)	174.64E+0
Lock-in>LP Filter Cutoff D1 (Hz)	9.71405E+0
Lock-in>LP Filter Cutoff D2 (Hz)	4.85702E+0
Lock-in>LP Filter Order D1	2
Lock-in>LP Filter Order D2	2
Lock-in>Sync Filter D1	OFF
Lock-in>Sync Filter D2	OFF
[DATA]
Bias calc (V)	Current (A)	Bias (V)	Z (m)	LI Demod 1 Y (A)	LI Demod 1 X (A)
-2.30000E+0	-977.864E-12	-2.30000E+0	-119.354E-9	527.882E-15	14.3880E-12
-2.27991E+0	-960.702E-12	-2.27991E+0	-119.354E-9	537.682E-15	14.7273E-12
-2.25981E+0	-941.991E-12	-2.25981E+0	-119.354E-9	154.852E-15	14.5718E-12
-2.23972E+0	-920.995E-12	-2.23972E+0	-119.354E-9	233.632E-15	14.1437E-12
-2.21963E+0	-905.546E-12	-2.21963E+0	-119.354E-9	64.3825E-15	14.1660E-12
-2.19953E+0	-884.695E-12	-2.19953E+0	-119.354E-9	-125.278E-15	13.7918E-12
-2.17944E+0	-867.104E-12	-2.17944E+0	-119.354E-9	130.937E-15	13.7275E-12
-2.15935E+0	-849.554E-12	-2.15935E+0	-119.354E-9	-79.0338E-15	13.8692E-12
-2.13925E+0	-830.417E-12	-2.13925E+0	-119.354E-9	61.4590E-15	13.9564E-12
-2.11916E+0	-810.637E-12	-2.11916E+0	-119.354E-9	-68.3396E-15	14.5107E-12
-2.09907E+0	-790.829E-12	-2.09907E+0	-119.354E-9	364.940E-15	15.3621E-12
-2.07897E+0	-768.993E-12	-2.07897E+0	-119.354E-9	617.631E-15	16.9300E-12
-2.05888E+0	-742.610E-12	-2.05888E+0	-119.354E-9	1.09635E-12	18.5176E-12
-2.03878E+0	-717.408E-12	-2.03878E+0	-119.354E-9	1.34072E-12	20.3534E-12
-2.01869E+0	-684.050E-12	-2.01869E+0	-119.354E-9	1.91079E-12	21.7515E-12
-1.99860E+0	-654.276E-12	-1.99860E+0	-119.354E-9	1.82566E-12	22.6115E-12
-1.97850E+0	-624.288E-12	-1.97850E+0	-119.354E-9	1.73191E-12	21.9664E-12
-1.95841E+0	-596.422E-12	-1.95841E+0	-119.354E-9	1.19611E-12	19.6532E-12
-1.93832E+0	-572.351E-12	-1.93832E+0	-119.354E-9	485.294E-15	17.3812E-12
-1.91822E+0	-550.451E-12	-1.91822E+0	-119.354E-9	95.1229E-15	14.8541E-12
-1.89813E+0	-534.364E-12	-1.89813E+0	-119.354E-9	-283.405E-15	12.8496E-12
-1.87804E+0	-518.278E-12	-1.87804E+0	-119.354E-9	-767.510E-15	11.4997E-12
-1.85794E+0	-503.499E-12	-1.85794E+0	-119.354E-9	-1.07428E-12	10.5162E-12
-1.83785E+0	-490.430E-12	-1.83785E+0	-119.354E-9	-1.05744E-12	9.69110E-12
-1.81776E+0	-477.011E-12	-1.81776E+0	-119.354E-9	-1.09434E-12	9.38640E-12
-1.79766E+0	-466.060E-12	-1.79766E+0	-119.354E-9	-1.42489E-12	9.14566E-12
-1.77757E+0	-452.842E-12	-1.77757E+0	-119.354E-9	-1.44837E-12	8.88198E-12
-1.75748E+0	-442.912E-12	-1.75748E+0	-119.354E-9	-1.36056E-12	8.49051E-12
-1.73738E+0	-432.081E-12	-1.73738E+0	-119.354E-9	-1.38456E-12	8.40147E-12
-1.71729E+0	-420.481E-12	-1.71729E+0	-119.354E-9	-1.44501E-12	8.25682E-12
-1.69720E+0	-410.056E-12	-1.69720E+0	-119.354E-9	-1.52094E-12	8.11938E-12
-1.67710E+0	-398.147E-12	-1.67710E+0	-119.354E-9	-1.58828E-12	8.00620E-12
-1.65701E+0	-389.601E-12	-1.65701E+0	-119.354E-9	-1.57939E-12	8.01383E-12
-1.63692E+0	-377.093E-12	-1.63692E+0	-119.354E-9	-1.45397E-12	7.66190E-12
-1.61682E+0	-368.047E-12	-1.61682E+0	-119.354E-9	-1.57557E-12	7.75298E-12
-1.59673E+0	-358.297E-12	-1.59673E+0	-119.354E-9	-1.50382E-12	7.33166E-12
-1.57664E+0	-350.313E-12	-1.57664E+0	-119.354E-9	-1.70225E-12	6.92870E-12
-1.55654E+0	-343.106E-12	-1.55654E+0	-119.354E-9	-1.65215E-12	6.93503E-12
-1.53645E+0	-330.835E-12	-1.53645E+0	-119.354E-9	-1.54746E-12	6.91269E-12
-1.51636E+0	-322.785E-12	-1.51636E+0	-119.354E-9	-1.85830E-12	7.00470E-12
-1.49626E+0	-311.908E-12	-1.49626E+0	-119.354E-9	-1.95440E-12	7.26122E-12
-1.47617E+0	-302.631E-12	-1.47617E+0	-119.354E-9	-1.86184E-12	6.92850E-12
-1.45607E+0	-293.718E-12	-1.45607E+0	-119.354E-9	-1.81808E-12	6.68178E-12
-1.43598E+0	-285.666E-12	-1.43598E+0	-119.354E-9	-2.06976E-12	6.04660E-12
-1.41589E+0	-278.057E-12	-1.41589E+0	-119.354E-9	-1.93854E-12	5.49135E-12
-1.39579E+0	-269.893E-12	-1.39579E+0	-119.354E-9	-2.00321E-12	5.16813E-12
-1.37570E+0	-266.296E-12	-1.37570E+0	-119.354E-9	-2.23639E-12	4.30913E-12
-1.35561E+0	-261.182E-12	-1.35561E+0	-119.354E-9	-2.45234E-12	4.08452E-12
-1.33551E+0	-255.936E-12	-1.33551E+0	-119.354E-9	-2.42678E-12	3.74365E-12
-1.31542E+0	-252.356E-12	-1.31542E+0	-119.354E-9	-2.50231E-12	3.70597E-12
-1.29533E+0	-247.589E-12	-1.29533E+0	-119.354E-9	-2.49083E-12	3.40906E-12
-1.27523E+0	-244.365E-12	-1.27523E+0	-119.354E-9	-2.37789E-12	3.32462E-12
-1.25514E+0	-239.820E-12	-1.25514E+0	-119.354E-9	-2.53111E-12	3.33304E-12
-1.23505E+0	-236.183E-12	-1.23505E+0	-119.354E-9	-2.32675E-12	3.22758E-12
-1.21495E+0	-231.170E-12	-1.21495E+0	-119.354E-9	-2.67211E-12	3.24956E-12
-1.19486E+0	-228.008E-12	-1.19486E+0	-119.354E-9	-2.28256E-12	3.51009E-12
-1.17477E+0	-224.378E-12	-1.17477E+0	-119.354E-9	-2.42824E-12	3.27798E-12
-1.15467E+0	-220.975E-12	-1.15467E+0	-119.354E-9	-2.25484E-12	3.37759E-12
-1.13458E+0	-217.357E-12	-1.13458E+0	-119.354E-9	-2.48859E-12	3.26228E-12
-1.11449E+0	-212.625E-12	-1.11449E+0	-119.354E-9	-2.44188E-12	3.29605E-12
-1.09439E+0	-207.922E-12	-1.09439E+0	-119.354E-9	-2.43518E-12	3.69313E-12
-1.07430E+0	-203.621E-12	-1.07430E+0	-119.354E-9	-2.44877E-12	3.49775E-12
-1.05421E+0	-199.368E-12	-1.05421E+0	-119.354E-9	-2.35925E-12	3.37986E-12
-1.03411E+0	-195.286E-12	-1.03411E+0	-119.354E-9	-2.49090E-12	3.14792E-12
-1.01402E+0	-191.516E-12	-1.01402E+0	-119.354E-9	-2.57775E-12	3.32066E-12
-993.925E-3	-188.216E-12	-993.925E-3	-119.354E-9	-2.47144E-12	3.17927E-12
-973.832E-3	-184.082E-12	-973.832E-3	-119.354E-9	-2.55876E-12	2.96087E-12
-953.738E-3	-180.471E-12	-953.738E-3	-119.354E-9	-2.65290E-12	2.99169E-12
-933.645E-3	-177.214E-12	-933.645E-3	-119.354E-9	-2.40348E-12	2.87576E-12
-913.551E-3	-173.576E-12	-913.551E-3	-119.354E-9	-2.66511E-12	2.66844E-12
-893.458E-3	-171.143E-12	-893.458E-3	-119.354E-9	-2.73247E-12	2.64660E-12
-873.364E-3	-168.197E-12	-873.364E-3	-119.354E-9	-2.65181E-12	2.60193E-12
-853.271E-3	-165.269E-12	-853.271E-3	-119.354E-9	-2.57759E-12	2.45863E-12
-833.177E-3	-162.950E-12	-833.178E-3	-119.354E-9	-2.90037E-12	2.08240E-12
-813.084E-3	-160.744E-12	-813.084E-3	-119.354E-9	-2.91229E-12	2.16783E-12
-792.990E-3	-158.699E-12	-792.991E-3	-119.354E-9	-2.64208E-12	2.09632E-12
-772.897E-3	-155.859E-12	-772.897E-3	-119.354E-9	-2.74670E-12	2.44554E-12
-752.804E-3	-153.301E-12	-752.804E-3	-119.354E-9	-2.64369E-12	2.42582E-12
-732.710E-3	-150.740E-12	-732.710E-3	-119.354E-9	-2.58954E-12	2.47003E-12
-712.617E-3	-148.153E-12	-712.617E-3	-119.354E-9	-2.85275E-12	2.20663E-12
-692.523E-3	-146.918E-12	-692.523E-3	-119.354E-9	-2.81188E-12	2.11705E-12
-672.430E-3	-143.618E-12	-672.430E-3	-119.354E-9	-2.73694E-12	2.05493E-12
-652.336E-3	-141.858E-12	-652.336E-3	-119.354E-9	-2.73906E-12	2.30310E-12
-632.243E-3	-139.748E-12	-632.243E-3	-119.354E-9	-2.79915E-12	2.05964E-12
-612.149E-3	-137.626E-12	-612.149E-3	-119.354E-9	-2.89417E-12	2.25868E-12
-592.056E-3	-135.107E-12	-592.056E-3	-119.354E-9	-2.78348E-12	2.36499E-12
-571.962E-3	-131.023E-12	-571.963E-3	-119.354E-9	-2.54123E-12	2.50800E-12
-551.869E-3	-128.691E-12	-551.869E-3	-119.354E-9	-2.41455E-12	2.77377E-12
-531.775E-3	-124.090E-12	-531.776E-3	-119.354E-9	-2.63213E-12	3.00141E-12
-511.682E-3	-121.231E-12	-511.682E-3	-119.354E-9	-2.14939E-12	3.21654E-12
-491.589E-3	-116.865E-12	-491.589E-3	-119.354E-9	-2.44118E-12	3.24209E-12
-471.495E-3	-112.940E-12	-471.495E-3	-119.354E-9	-2.65735E-12	2.83057E-12
-451.402E-3	-109.573E-12	-451.402E-3	-119.354E-9	-2.80794E-12	2.86361E-12
-431.308E-3	-105.777E-12	-431.308E-3	-119.354E-9	-2.71058E-12	2.65709E-12
-411.215E-3	-103.229E-12	-411.215E-3	-119.354E-9	-2.68447E-12	2.87499E-12
-391.121E-3	-98.7651E-12	-391.121E-3	-119.354E-9	-2.63121E-12	3.27253E-12
-371.028E-3	-95.0402E-12	-371.028E-3	-119.354E-9	-2.54222E-12	3.33500E-12
-350.934E-3	-90.6754E-12	-350.935E-3	-119.354E-9	-2.38115E-12	3.75867E-12
-330.841E-3	-86.1520E-12	-330.841E-3	-119.354E-9	-2.42605E-12	4.00362E-12
-310.748E-3	-81.4373E-12	-310.748E-3	-119.354E-9	-2.35822E-12	4.23482E-12
-290.654E-3	-74.3050E-12	-290.654E-3	-119.354E-9	-2.18558E-12	4.42184E-12
-270.561E-3	-69.0843E-12	-270.561E-3	-119.354E-9	-1.94324E-12	4.74061E-12
-250.467E-3	-62.1171E-12	-250.467E-3	-119.354E-9	-2.23113E-12	4.69438E-12
-230.374E-3	-56.6316E-12	-230.374E-3	-119.354E-9	-2.26750E-12	4.44186E-12
-210.280E-3	-51.0499E-12	-210.280E-3	-119.354E-9	-2.12580E-12	4.21915E-12
-190.187E-3	-45.7528E-12	-190.187E-3	-119.354E-9	-2.31779E-12	4.11472E-12
-170.093E-3	-41.3533E-12	-170.093E-3	-119.354E-9	-2.27511E-12	3.83852E-12
-150.000E-3	-36.2374E-12	-150.000E-3	-119.354E-9	-2.38708E-12	3.67094E-12
-129.906E-3	-32.0065E-12	-129.907E-3	-119.354E-9	-2.37678E-12	3.47007E-12
-109.813E-3	-27.2112E-12	-109.813E-3	-119.354E-9	-2.34001E-12	3.67101E-12
-89.7193E-3	-22.1711E-12	-89.7196E-3	-119.354E-9	-2.52463E-12	4.07653E-12
-69.6259E-3	-16.9620E-12	-69.6261E-3	-119.354E-9	-2.41120E-12	4.17528E-12
-49.5324E-3	-11.8936E-12	-49.5327E-3	-119.354E-9	-2.54027E-12	3.81890E-12
-29.4390E-3	-7.24257E-12	-29.4392E-3	-119.354E-9	-2.37676E-12	3.80241E-12
-9.34553E-3	-2.40999E-12	-9.34577E-3	-119.354E-9	-2.26563E-12	3.69369E-12
10.7479E-3	2.51031E-12	10.7477E-3	-119.354E-9	-2.44212E-12	3.95799E-12
30.8414E-3	7.60195E-12	30.8411E-3	-119.354E-9	-2.33477E-12	4.09539E-12
50.9348E-3	12.6499E-12	50.9346E-3	-119.354E-9	-2.46238E-12	3.96648E-12
71.0282E-3	17.9304E-12	71.0281E-3	-119.354E-9	-2.34585E-12	4.01743E-12
91.1217E-3	22.8562E-12	91.1215E-3	-119.354E-9	-2.43984E-12	3.80065E-12
111.215E-3	27.9331E-12	111.215E-3	-119.354E-9	-2.27380E-12	3.84150E-12
131.309E-3	32.3041E-12	131.308E-3	-119.354E-9	-2.36704E-12	3.65651E-12
151.402E-3	37.0451E-12	151.402E-3	-119.354E-9	-2.43061E-12	3.77835E-12
171.496E-3	41.8048E-12	171.495E-3	-119.354E-9	-2.63165E-12	3.72758E-12
191.589E-3	46.2180E-12	191.589E-3	-119.354E-9	-2.34197E-12	3.85519E-12
211.683E-3	51.2543E-12	211.682E-3	-119.354E-9	-2.60784E-12	3.85900E-12
231.776E-3	55.3570E-12	231.776E-3	-119.354E-9	-2.40845E-12	3.95617E-12
251.869E-3	60.5423E-12	251.869E-3	-119.354E-9	-2.38891E-12	3.65141E-12
271.963E-3	64.9280E-12	271.963E-3	-119.354E-9	-2.35643E-12	3.76349E-12
292.056E-3	69.7113E-12	292.056E-3	-119.354E-9	-2.34513E-12	3.72158E-12
312.150E-3	74.3534E-12	312.150E-3	-119.354E-9	-2.54712E-12	3.70790E-12
332.243E-3	78.4919E-12	332.243E-3	-119.354E-9	-2.39343E-12	3.67922E-12
352.337E-3	83.6440E-12	352.336E-3	-119.354E-9	-2.49159E-12	3.61370E-12
372.430E-3	87.7190E-12	372.430E-3	-119.354E-9	-2.50118E-12	3.72170E-12
392.524E-3	92.7030E-12	392.523E-3	-119.354E-9	-2.26702E-12	3.77780E-12
412.617E-3	97.6888E-12	412.617E-3	-119.354E-9	-2.10279E-12	3.90554E-12
432.711E-3	102.356E-12	432.710E-3	-119.354E-9	-2.29242E-12	3.92064E-12
452.804E-3	108.355E-12	452.804E-3	-119.354E-9	-2.41868E-12	3.93947E-12
472.898E-3	112.342E-12	472.897E-3	-119.354E-9	-2.39879E-12	3.89878E-12
492.991E-3	118.202E-12	492.991E-3	-119.354E-9	-2.25638E-12	3.94314E-12
513.084E-3	122.663E-12	513.084E-3	-119.354E-9	-2.28207E-12	4.12767E-12
533.178E-3	128.235E-12	533.178E-3	-119.354E-9	-2.28559E-12	3.87765E-12
553.271E-3	133.962E-12	553.271E-3	-119.354E-9	-2.35316E-12	4.41300E-12
573.365E-3	139.579E-12	573.364E-3	-119.354E-9	-2.39262E-12	4.58256E-12
593.458E-3	146.038E-12	593.458E-3	-119.354E-9	-2.12514E-12	4.69171E-12
613.552E-3	150.942E-12	613.551E-3	-119.354E-9	-2.21397E-12	4.97220E-12
633.645E-3	158.465E-12	633.645E-3	-119.354E-9	-2.14626E-12	5.24071E-12
653.738E-3	165.547E-12	653.738E-3	-119.354E-9	-2.01601E-12	5.71256E-12
673.832E-3	173.456E-12	673.832E-3	-119.354E-9	-1.93246E-12	5.92307E-12
693.926E-3	182.104E-12	693.925E-3	-119.354E-9	-1.71490E-12	6.14210E-12
714.019E-3	188.866E-12	714.019E-3	-119.354E-9	-1.75658E-12	6.38164E-12
734.113E-3	198.917E-12	734.112E-3	-119.354E-9	-1.81911E-12	6.59047E-12
754.206E-3	207.498E-12	754.206E-3	-119.354E-9	-1.74226E-12	6.83852E-12
774.299E-3	217.169E-12	774.299E-3	-119.354E-9	-1.86997E-12	7.16185E-12
794.393E-3	225.963E-12	794.393E-3	-119.354E-9	-1.72342E-12	7.21904E-12
814.486E-3	235.464E-12	814.486E-3	-119.354E-9	-1.59200E-12	7.34581E-12
834.580E-3	246.783E-12	834.579E-3	-119.354E-9	-1.53769E-12	7.76003E-12
854.673E-3	256.587E-12	854.673E-3	-119.354E-9	-1.27942E-12	8.13388E-12
874.767E-3	269.978E-12	874.766E-3	-119.354E-9	-1.17148E-12	8.51562E-12
894.860E-3	279.667E-12	894.860E-3	-119.354E-9	-1.00607E-12	9.04350E-12
914.953E-3	294.249E-12	914.953E-3	-119.354E-9	-1.15428E-12	9.36981E-12
935.047E-3	306.036E-12	935.047E-3	-119.354E-9	-987.992E-15	9.71692E-12
955.141E-3	320.880E-12	955.140E-3	-119.354E-9	-994.154E-15	10.2301E-12
975.234E-3	336.065E-12	975.234E-3	-119.354E-9	-1.01479E-12	10.5255E-12
995.327E-3	347.333E-12	995.327E-3	-119.354E-9	-973.960E-15	10.9785E-12
1.01542E+0	366.837E-12	1.01542E+0	-119.354E-9	-779.263E-15	11.5492E-12
1.03551E+0	380.102E-12	1.03551E+0	-119.354E-9	-595.125E-15	11.8555E-12
1.05561E+0	399.676E-12	1.05561E+0	-119.354E-9	-628.495E-15	12.4026E-12
1.07570E+0	414.858E-12	1.07570E+0	-119.354E-9	-527.778E-15	12.7982E-12
1.09579E+0	434.411E-12	1.09579E+0	-119.354E-9	-303.782E-15	13.2425E-12
1.11589E+0	454.094E-12	1.11589E+0	-119.354E-9	-242.195E-15	13.8877E-12
1.13598E+0	471.069E-12	1.13598E+0	-119.354E-9	97.8595E-15	14.6665E-12
1.15608E+0	497.500E-12	1.15607E+0	-119.354E-9	194.153E-15	15.3220E-12
1.17617E+0	512.674E-12	1.17617E+0	-119.354E-9	292.196E-15	16.1227E-12
1.19626E+0	540.229E-12	1.19626E+0	-119.354E-9	600.032E-15	16.8553E-12
1.21636E+0	561.904E-12	1.21636E+0	-119.354E-9	684.182E-15	17.2729E-12
1.23645E+0	586.734E-12	1.23645E+0	-119.354E-9	804.056E-15	18.1548E-12
1.25654E+0	614.653E-12	1.25654E+0	-119.354E-9	911.730E-15	18.9883E-12
1.27664E+0	635.492E-12	1.27664E+0	-119.354E-9	1.56511E-12	19.6851E-12
1.29673E+0	670.799E-12	1.29673E+0	-119.354E-9	1.55895E-12	20.8785E-12
1.31682E+0	693.116E-12	1.31682E+0	-119.354E-9	1.85732E-12	21.6654E-12
1.33692E+0	729.500E-12	1.33692E+0	-119.354E-9	2.20537E-12	22.6524E-12
1.35701E+0	760.186E-12	1.35701E+0	-119.354E-9	2.44873E-12	23.6393E-12
1.37710E+0	789.083E-12	1.37710E+0	-119.354E-9	2.84446E-12	25.0514E-12
1.39720E+0	832.168E-12	1.39720E+0	-119.354E-9	2.73057E-12	26.3483E-12
1.41729E+0	861.241E-12	1.41729E+0	-119.354E-9	3.17991E-12	27.8828E-12
1.43738E+0	910.182E-12	1.43738E+0	-119.354E-9	3.67334E-12	29.7823E-12
1.45748E+0	946.970E-12	1.45748E+0	-119.354E-9	3.97023E-12	31.3234E-12
1.47757E+0	991.941E-12	1.47757E+0	-119.354E-9	4.61113E-12	33.4797E-12
1.49766E+0	1.04278E-9	1.49766E+0	-119.354E-9	4.72520E-12	35.0841E-12
1.51776E+0	1.08397E-9	1.51776E+0	-119.354E-9	5.22571E-12	36.6709E-12
1.53785E+0	1.14373E-9	1.53785E+0	-119.354E-9	5.47415E-12	37.2703E-12
1.55794E+0	1.17980E-9	1.55794E+0	-119.354E-9	5.51147E-12	37.6159E-12
1.57804E+0	1.24376E-9	1.57804E+0	-119.354E-9	5.75375E-12	37.8446E-12
1.59813E+0	1.28389E-9	1.59813E+0	-119.354E-9	5.81647E-12	37.2401E-12
1.61822E+0	1.33570E-9	1.61822E+0	-119.354E-9	5.54406E-12	36.7863E-12
1.63832E+0	1.38999E-9	1.63832E+0	-119.354E-9	5.36595E-12	35.9545E-12
1.65841E+0	1.42374E-9	1.65841E+0	-119.354E-9	5.36752E-12	35.2288E-12
1.67850E+0	1.48370E-9	1.67850E+0	-119.354E-9	5.04580E-12	34.2005E-12
1.69860E+0	1.51313E-9	1.69860E+0	-119.354E-9	4.87580E-12	32.5480E-12
1.71869E+0	1.55906E-9	1.71869E+0	-119.354E-9	4.55847E-12	31.5388E-12
1.73879E+0	1.59949E-9	1.73879E+0	-119.354E-9	4.73522E-12	30.3876E-12
1.75888E+0	1.63487E-9	1.75888E+0	-119.354E-9	4.55383E-12	29.5337E-12
1.77897E+0	1.67942E-9	1.77897E+0	-119.354E-9	4.09165E-12	28.6393E-12
1.79907E+0	1.70003E-9	1.79907E+0	-119.354E-9	3.96641E-12	28.1475E-12
1.81916E+0	1.75304E-9	1.81916E+0	-119.354E-9	3.90639E-12	27.2404E-12
1.83925E+0	1.77304E-9	1.83925E+0	-119.354E-9	3.83772E-12	26.5499E-12
1.85935E+0	1.80781E-9	1.85935E+0	-119.354E-9	3.58777E-12	25.9283E-12
1.87944E+0	1.84690E-9	1.87944E+0	-119.354E-9	3.49317E-12	25.4266E-12
1.89953E+0	1.86868E-9	1.89953E+0	-119.354E-9	3.61689E-12	25.5168E-12
1.91963E+0	1.91375E-9	1.91963E+0	-119.354E-9	3.52925E-12	25.6624E-12
1.93972E+0	1.93664E-9	1.93972E+0	-119.354E-9	3.50972E-12	25.4216E-12
1.95981E+0	1.97374E-9	1.95981E+0	-119.354E-9	3.26668E-12	25.5044E-12
1.97991E+0	2.00296E-9	1.97991E+0	-119.354E-9	3.64913E-12	25.0113E-12
2.00000E+0	2.03393E-9	2.00000E+0	-119.354E-9	3.21792E-12	24.5363E-12
