# Supplementary material for: Circumventing the stability problems of graphene nanoribbon zigzag edges
Source: Nat Chem. 2022 Sep 26;14(12):1451–8. doi: 10.1038/s41557-022-01042-8 (PMC10665199; doi:10.1038/s41557-022-01042-8)
Supplement: Supplementary file 3 — Source data for Supplementary Fig. 9. [file 41557_2022_1042_MOESM3_ESM.zip › 10 units/Point_spectra_523.dat]

Experiment	bias spectroscopy
Saved Date	25.07.2020 10:40:01
User
Date
X (m)	157.461E-9
Y (m)	423.71E-9
Z (m)	-119.376E-9
Z offset (m)	0E+0
Settling time (s)	20E-3
Integration time (s)	50E-3
Z-Ctrl hold	TRUE
Final Z (m)	N/A
Start time	25.07.2020 10:39:46
Filter type	None
Order
Cutoff frq
Bias>Bias (V)	-500E-3
Bias>Calibration (V/V)	-1E+0
Bias>Offset (V)	0E+0
Bias Spectroscopy>Sweep Start (V)	-2.3E+0
Bias Spectroscopy>Sweep End (V)	2E+0
Bias Spectroscopy>Num Pixel	215
Bias Spectroscopy>Z Avg time (s)	100E-3
Bias Spectroscopy>Z offset (m)	0E+0
Bias Spectroscopy>1st Settling time (s)	60E-3
Bias Spectroscopy>Settling time (s)	20E-3
Bias Spectroscopy>Integration time (s)	50E-3
Bias Spectroscopy>End Settling time (s)	50E-3
Bias Spectroscopy>Z control time (s)	50E-3
Bias Spectroscopy>Max Slew rate (V/s)	Inf
Bias Spectroscopy>backward sweep	FALSE
Bias Spectroscopy>Z-controller hold	TRUE
Bias Spectroscopy>Number of sweeps	1
Bias Spectroscopy>Channels	Current (A);Bias (V);Z (m);LI Demod 1 Y (A);LI Demod 1 X (A)
Bias Spectroscopy>Reset Bias	TRUE
Bias Spectroscopy>Record final Z	FALSE
Bias Spectroscopy>Lock-In run	TRUE
Current>Current (A)	2.92375E-9
Current>Calibration (A/V)	330E-12
Current>Offset (A)	0E+0
Current>Gain	High
Lock-in>Lock-in status	ON
Lock-in>Modulated signal	Bias (V)
Lock-in>Frequency (Hz)	828E+0
Lock-in>Amplitude	20E-3
Lock-in>Demodulated signal	Current (A)
Lock-in>HP Filter Cutoff D1 (Hz)	155.425E+0
Lock-in>HP Filter Cutoff D2 (Hz)	155.425E+0
Lock-in>HP Filter Order D1	1
Lock-in>HP Filter Order D2	1
Lock-in>Harmonic D1	1
Lock-in>Harmonic D2	2
Lock-in>Reference phase D1 (deg)	-154.128E+0
Lock-in>Reference phase D2 (deg)	174.64E+0
Lock-in>LP Filter Cutoff D1 (Hz)	9.71405E+0
Lock-in>LP Filter Cutoff D2 (Hz)	4.85702E+0
Lock-in>LP Filter Order D1	2
Lock-in>LP Filter Order D2	2
Lock-in>Sync Filter D1	OFF
Lock-in>Sync Filter D2	OFF
[DATA]
Bias calc (V)	Current (A)	Bias (V)	Z (m)	LI Demod 1 Y (A)	LI Demod 1 X (A)
-2.30000E+0	-1.10556E-9	-2.30000E+0	-119.376E-9	1.28749E-12	18.3797E-12
-2.27991E+0	-1.07468E-9	-2.27991E+0	-119.376E-9	1.35217E-12	18.5428E-12
-2.25981E+0	-1.05311E-9	-2.25981E+0	-119.376E-9	1.07686E-12	19.0634E-12
-2.23972E+0	-1.02917E-9	-2.23972E+0	-119.376E-9	1.24804E-12	18.7113E-12
-2.21963E+0	-998.955E-12	-2.21963E+0	-119.376E-9	1.16707E-12	18.9162E-12
-2.19953E+0	-982.646E-12	-2.19953E+0	-119.376E-9	1.18311E-12	18.2895E-12
-2.17944E+0	-947.750E-12	-2.17944E+0	-119.376E-9	1.17611E-12	17.9743E-12
-2.15935E+0	-938.353E-12	-2.15935E+0	-119.376E-9	1.19444E-12	18.0637E-12
-2.13925E+0	-901.583E-12	-2.13925E+0	-119.376E-9	1.02527E-12	17.9274E-12
-2.11916E+0	-883.894E-12	-2.11916E+0	-119.376E-9	1.13610E-12	18.2113E-12
-2.09907E+0	-857.304E-12	-2.09907E+0	-119.376E-9	1.15487E-12	18.5186E-12
-2.07897E+0	-825.893E-12	-2.07897E+0	-119.376E-9	1.45715E-12	19.9210E-12
-2.05888E+0	-807.978E-12	-2.05888E+0	-119.376E-9	1.65363E-12	20.7164E-12
-2.03878E+0	-766.114E-12	-2.03878E+0	-119.376E-9	2.06236E-12	22.1252E-12
-2.01869E+0	-744.788E-12	-2.01869E+0	-119.376E-9	2.12585E-12	23.6017E-12
-1.99860E+0	-704.908E-12	-1.99860E+0	-119.376E-9	2.04042E-12	24.0922E-12
-1.97850E+0	-672.529E-12	-1.97850E+0	-119.376E-9	2.07329E-12	23.8306E-12
-1.95841E+0	-648.135E-12	-1.95841E+0	-119.376E-9	1.66452E-12	21.8736E-12
-1.93832E+0	-612.109E-12	-1.93832E+0	-119.376E-9	894.804E-15	19.3335E-12
-1.91822E+0	-597.667E-12	-1.91822E+0	-119.376E-9	427.123E-15	16.6039E-12
-1.89813E+0	-569.418E-12	-1.89813E+0	-119.376E-9	-135.089E-15	14.1875E-12
-1.87804E+0	-558.625E-12	-1.87804E+0	-119.376E-9	-303.612E-15	12.9266E-12
-1.85794E+0	-542.135E-12	-1.85794E+0	-119.376E-9	-674.334E-15	11.7691E-12
-1.83785E+0	-522.348E-12	-1.83785E+0	-119.376E-9	-686.820E-15	11.0759E-12
-1.81776E+0	-514.725E-12	-1.81776E+0	-119.376E-9	-793.874E-15	10.5643E-12
-1.79766E+0	-492.009E-12	-1.79766E+0	-119.376E-9	-1.04503E-12	10.3457E-12
-1.77757E+0	-487.892E-12	-1.77757E+0	-119.376E-9	-915.313E-15	10.0701E-12
-1.75748E+0	-468.457E-12	-1.75748E+0	-119.376E-9	-869.088E-15	9.87941E-12
-1.73738E+0	-459.183E-12	-1.73738E+0	-119.376E-9	-928.787E-15	9.43801E-12
-1.71729E+0	-443.888E-12	-1.71729E+0	-119.376E-9	-1.16435E-12	9.13499E-12
-1.69720E+0	-430.768E-12	-1.69720E+0	-119.376E-9	-1.02657E-12	9.40777E-12
-1.67710E+0	-424.742E-12	-1.67710E+0	-119.376E-9	-1.18426E-12	8.96705E-12
-1.65701E+0	-404.875E-12	-1.65701E+0	-119.376E-9	-1.04955E-12	8.89491E-12
-1.63692E+0	-400.104E-12	-1.63692E+0	-119.376E-9	-1.07001E-12	8.86092E-12
-1.61682E+0	-382.699E-12	-1.61682E+0	-119.376E-9	-1.52275E-12	8.54367E-12
-1.59673E+0	-373.762E-12	-1.59673E+0	-119.376E-9	-1.28252E-12	8.26760E-12
-1.57664E+0	-364.727E-12	-1.57664E+0	-119.376E-9	-1.61435E-12	7.47229E-12
-1.55654E+0	-351.108E-12	-1.55654E+0	-119.376E-9	-1.49225E-12	7.38491E-12
-1.53645E+0	-346.387E-12	-1.53645E+0	-119.376E-9	-1.87794E-12	7.43852E-12
-1.51636E+0	-330.998E-12	-1.51636E+0	-119.376E-9	-1.72156E-12	7.82285E-12
-1.49626E+0	-325.477E-12	-1.49626E+0	-119.376E-9	-1.53291E-12	7.96013E-12
-1.47617E+0	-311.127E-12	-1.47617E+0	-119.376E-9	-1.43145E-12	7.73072E-12
-1.45607E+0	-301.321E-12	-1.45607E+0	-119.376E-9	-1.58361E-12	7.84020E-12
-1.43598E+0	-292.043E-12	-1.43598E+0	-119.376E-9	-1.48213E-12	7.32577E-12
-1.41589E+0	-280.022E-12	-1.41589E+0	-119.376E-9	-1.73248E-12	6.79250E-12
-1.39579E+0	-276.640E-12	-1.39579E+0	-119.376E-9	-2.11004E-12	5.65769E-12
-1.37570E+0	-266.464E-12	-1.37570E+0	-119.376E-9	-2.31679E-12	4.75876E-12
-1.35561E+0	-262.945E-12	-1.35561E+0	-119.376E-9	-2.40875E-12	4.19408E-12
-1.33551E+0	-257.840E-12	-1.33551E+0	-119.376E-9	-2.32684E-12	3.99968E-12
-1.31542E+0	-252.430E-12	-1.31542E+0	-119.376E-9	-2.22131E-12	3.82756E-12
-1.29533E+0	-250.387E-12	-1.29533E+0	-119.376E-9	-2.48210E-12	3.70838E-12
-1.27523E+0	-242.744E-12	-1.27523E+0	-119.376E-9	-2.43160E-12	3.62841E-12
-1.25514E+0	-241.536E-12	-1.25514E+0	-119.376E-9	-2.56470E-12	3.45983E-12
-1.23505E+0	-234.574E-12	-1.23505E+0	-119.376E-9	-2.58583E-12	3.48299E-12
-1.21495E+0	-233.797E-12	-1.21495E+0	-119.376E-9	-2.48295E-12	3.42112E-12
-1.19486E+0	-229.051E-12	-1.19486E+0	-119.376E-9	-2.24030E-12	3.26697E-12
-1.17477E+0	-224.015E-12	-1.17477E+0	-119.376E-9	-2.36291E-12	3.25552E-12
-1.15467E+0	-222.527E-12	-1.15467E+0	-119.376E-9	-2.28083E-12	3.35313E-12
-1.13458E+0	-214.802E-12	-1.13458E+0	-119.376E-9	-2.40454E-12	3.19945E-12
-1.11449E+0	-213.286E-12	-1.11449E+0	-119.376E-9	-2.33302E-12	3.36174E-12
-1.09439E+0	-207.366E-12	-1.09439E+0	-119.376E-9	-2.39556E-12	3.38943E-12
-1.07430E+0	-203.770E-12	-1.07430E+0	-119.376E-9	-2.45265E-12	3.48902E-12
-1.05421E+0	-199.819E-12	-1.05421E+0	-119.376E-9	-2.49280E-12	3.34170E-12
-1.03411E+0	-195.013E-12	-1.03411E+0	-119.376E-9	-2.57344E-12	3.08690E-12
-1.01402E+0	-193.470E-12	-1.01402E+0	-119.376E-9	-2.48362E-12	3.28944E-12
-993.925E-3	-187.505E-12	-993.925E-3	-119.376E-9	-2.44203E-12	2.90070E-12
-973.832E-3	-185.685E-12	-973.832E-3	-119.376E-9	-2.68499E-12	2.73863E-12
-953.738E-3	-181.353E-12	-953.738E-3	-119.376E-9	-2.73017E-12	2.72444E-12
-933.645E-3	-178.269E-12	-933.645E-3	-119.376E-9	-2.63062E-12	2.72406E-12
-913.551E-3	-176.183E-12	-913.551E-3	-119.376E-9	-2.78683E-12	2.51652E-12
-893.458E-3	-171.355E-12	-893.458E-3	-119.376E-9	-2.75383E-12	2.48424E-12
-873.364E-3	-171.486E-12	-873.364E-3	-119.376E-9	-2.82180E-12	2.36151E-12
-853.271E-3	-167.027E-12	-853.271E-3	-119.376E-9	-2.73869E-12	2.22925E-12
-833.177E-3	-166.207E-12	-833.178E-3	-119.376E-9	-2.66838E-12	2.26420E-12
-813.084E-3	-162.309E-12	-813.084E-3	-119.376E-9	-2.81471E-12	2.25182E-12
-792.990E-3	-159.204E-12	-792.991E-3	-119.376E-9	-2.71167E-12	2.20569E-12
-772.897E-3	-157.929E-12	-772.897E-3	-119.376E-9	-2.85675E-12	2.25468E-12
-752.804E-3	-154.363E-12	-752.804E-3	-119.376E-9	-2.68532E-12	2.20513E-12
-732.710E-3	-153.660E-12	-732.710E-3	-119.376E-9	-2.85120E-12	2.17238E-12
-712.617E-3	-150.591E-12	-712.617E-3	-119.376E-9	-2.85385E-12	1.98313E-12
-692.523E-3	-148.400E-12	-692.523E-3	-119.376E-9	-2.88692E-12	2.12320E-12
-672.430E-3	-146.038E-12	-672.430E-3	-119.376E-9	-2.84907E-12	1.98780E-12
-652.336E-3	-143.167E-12	-652.336E-3	-119.376E-9	-2.70244E-12	2.10870E-12
-632.243E-3	-141.972E-12	-632.243E-3	-119.376E-9	-2.83217E-12	2.29300E-12
-612.149E-3	-138.091E-12	-612.149E-3	-119.376E-9	-2.64222E-12	2.29411E-12
-592.056E-3	-137.364E-12	-592.056E-3	-119.376E-9	-2.85707E-12	2.57493E-12
-571.962E-3	-132.321E-12	-571.963E-3	-119.376E-9	-2.76477E-12	2.61044E-12
-551.869E-3	-130.074E-12	-551.869E-3	-119.376E-9	-2.67465E-12	2.89519E-12
-531.775E-3	-126.434E-12	-531.776E-3	-119.376E-9	-2.85162E-12	2.82333E-12
-511.682E-3	-121.862E-12	-511.682E-3	-119.376E-9	-2.57251E-12	3.07595E-12
-491.589E-3	-119.132E-12	-491.589E-3	-119.376E-9	-2.46357E-12	3.20873E-12
-471.495E-3	-114.172E-12	-471.495E-3	-119.376E-9	-2.57729E-12	3.13430E-12
-451.402E-3	-111.939E-12	-451.402E-3	-119.376E-9	-2.64719E-12	3.00352E-12
-431.308E-3	-107.653E-12	-431.308E-3	-119.376E-9	-2.72516E-12	2.75562E-12
-411.215E-3	-104.714E-12	-411.215E-3	-119.376E-9	-2.78489E-12	2.99942E-12
-391.121E-3	-100.787E-12	-391.121E-3	-119.376E-9	-2.57874E-12	3.26162E-12
-371.028E-3	-96.4204E-12	-371.028E-3	-119.376E-9	-2.40518E-12	3.33373E-12
-350.934E-3	-92.8626E-12	-350.935E-3	-119.376E-9	-2.24243E-12	3.49608E-12
-330.841E-3	-87.1596E-12	-330.841E-3	-119.376E-9	-2.28702E-12	4.05056E-12
-310.748E-3	-82.8572E-12	-310.748E-3	-119.376E-9	-2.22104E-12	4.11272E-12
-290.654E-3	-76.3084E-12	-290.654E-3	-119.376E-9	-2.28610E-12	4.67844E-12
-270.561E-3	-69.9052E-12	-270.561E-3	-119.376E-9	-2.40029E-12	5.10091E-12
-250.467E-3	-63.8016E-12	-250.467E-3	-119.376E-9	-2.10870E-12	5.07150E-12
-230.374E-3	-57.1964E-12	-230.374E-3	-119.376E-9	-2.30389E-12	4.70436E-12
-210.280E-3	-52.0630E-12	-210.280E-3	-119.376E-9	-2.29173E-12	4.38488E-12
-190.187E-3	-46.4849E-12	-190.187E-3	-119.376E-9	-2.23956E-12	3.95874E-12
-170.093E-3	-42.0898E-12	-170.093E-3	-119.376E-9	-2.22644E-12	3.88742E-12
-150.000E-3	-37.1468E-12	-150.000E-3	-119.376E-9	-2.52828E-12	3.69548E-12
-129.906E-3	-32.6659E-12	-129.907E-3	-119.376E-9	-2.45763E-12	3.55261E-12
-109.813E-3	-28.0094E-12	-109.813E-3	-119.376E-9	-2.47652E-12	3.70782E-12
-89.7193E-3	-22.7647E-12	-89.7196E-3	-119.376E-9	-2.31334E-12	3.89718E-12
-69.6259E-3	-17.7770E-12	-69.6261E-3	-119.376E-9	-2.20364E-12	4.10956E-12
-49.5324E-3	-12.4095E-12	-49.5327E-3	-119.376E-9	-2.39992E-12	4.03110E-12
-29.4390E-3	-7.50463E-12	-29.4392E-3	-119.376E-9	-2.15928E-12	3.88981E-12
-9.34553E-3	-2.49765E-12	-9.34577E-3	-119.376E-9	-2.46529E-12	3.88299E-12
10.7479E-3	2.60750E-12	10.7477E-3	-119.376E-9	-2.39991E-12	4.04809E-12
30.8414E-3	7.81353E-12	30.8411E-3	-119.376E-9	-2.43395E-12	3.89379E-12
50.9348E-3	12.9381E-12	50.9346E-3	-119.376E-9	-2.42755E-12	4.03967E-12
71.0282E-3	18.2387E-12	71.0281E-3	-119.376E-9	-2.30120E-12	4.14458E-12
91.1217E-3	23.3338E-12	91.1215E-3	-119.376E-9	-2.28176E-12	4.18244E-12
111.215E-3	28.5752E-12	111.215E-3	-119.376E-9	-2.41811E-12	3.90969E-12
131.309E-3	33.4344E-12	131.308E-3	-119.376E-9	-2.48000E-12	3.90900E-12
151.402E-3	38.0806E-12	151.402E-3	-119.376E-9	-2.36594E-12	3.70932E-12
171.496E-3	43.0761E-12	171.495E-3	-119.376E-9	-2.25460E-12	3.94225E-12
191.589E-3	47.3824E-12	191.589E-3	-119.376E-9	-2.39440E-12	3.67702E-12
211.683E-3	52.5410E-12	211.682E-3	-119.376E-9	-2.42520E-12	3.68243E-12
231.776E-3	57.2206E-12	231.776E-3	-119.376E-9	-2.33691E-12	3.98702E-12
251.869E-3	62.0345E-12	251.869E-3	-119.376E-9	-2.36685E-12	3.89761E-12
271.963E-3	66.9964E-12	271.963E-3	-119.376E-9	-2.23277E-12	3.93428E-12
292.056E-3	71.2919E-12	292.056E-3	-119.376E-9	-2.17657E-12	3.68137E-12
312.150E-3	76.4415E-12	312.150E-3	-119.376E-9	-2.21992E-12	3.71958E-12
332.243E-3	80.7407E-12	332.243E-3	-119.376E-9	-2.45253E-12	3.70290E-12
352.337E-3	85.6811E-12	352.336E-3	-119.376E-9	-2.40882E-12	3.71655E-12
372.430E-3	90.2623E-12	372.430E-3	-119.376E-9	-2.26411E-12	4.04672E-12
392.524E-3	95.2766E-12	392.523E-3	-119.376E-9	-2.26691E-12	4.06877E-12
412.617E-3	100.897E-12	412.617E-3	-119.376E-9	-2.51576E-12	3.95543E-12
432.711E-3	105.867E-12	432.710E-3	-119.376E-9	-2.37011E-12	4.26293E-12
452.804E-3	111.860E-12	452.804E-3	-119.376E-9	-2.33701E-12	4.36767E-12
472.898E-3	116.573E-12	472.897E-3	-119.376E-9	-2.52593E-12	4.15761E-12
492.991E-3	122.334E-12	492.991E-3	-119.376E-9	-2.20552E-12	4.33333E-12
513.084E-3	128.104E-12	513.084E-3	-119.376E-9	-2.41387E-12	4.47021E-12
533.178E-3	134.112E-12	533.178E-3	-119.376E-9	-2.27596E-12	4.78080E-12
553.271E-3	140.650E-12	553.271E-3	-119.376E-9	-2.23504E-12	4.78456E-12
573.365E-3	146.464E-12	573.364E-3	-119.376E-9	-2.22560E-12	5.25544E-12
593.458E-3	155.395E-12	593.458E-3	-119.376E-9	-1.89272E-12	5.97260E-12
613.552E-3	163.579E-12	613.551E-3	-119.376E-9	-1.71266E-12	6.77277E-12
633.645E-3	173.612E-12	633.645E-3	-119.376E-9	-1.52974E-12	7.58903E-12
653.738E-3	184.212E-12	653.738E-3	-119.376E-9	-1.19103E-12	8.41372E-12
673.832E-3	196.396E-12	673.832E-3	-119.376E-9	-1.14107E-12	9.27114E-12
693.926E-3	210.624E-12	693.925E-3	-119.376E-9	-1.41146E-12	9.63817E-12
714.019E-3	222.225E-12	714.019E-3	-119.376E-9	-1.23198E-12	9.45991E-12
734.113E-3	235.935E-12	734.112E-3	-119.376E-9	-1.06165E-12	9.06176E-12
754.206E-3	247.738E-12	754.206E-3	-119.376E-9	-1.12456E-12	8.92530E-12
774.299E-3	259.735E-12	774.299E-3	-119.376E-9	-1.18371E-12	9.23351E-12
794.393E-3	273.451E-12	794.393E-3	-119.376E-9	-1.35157E-12	9.50538E-12
814.486E-3	284.796E-12	814.486E-3	-119.376E-9	-1.02366E-12	9.58626E-12
834.580E-3	301.044E-12	834.579E-3	-119.376E-9	-911.020E-15	9.90206E-12
854.673E-3	311.979E-12	854.673E-3	-119.376E-9	-956.639E-15	10.0317E-12
874.767E-3	328.392E-12	874.766E-3	-119.376E-9	-904.113E-15	10.8477E-12
894.860E-3	343.375E-12	894.860E-3	-119.376E-9	-775.297E-15	11.1217E-12
914.953E-3	358.553E-12	914.953E-3	-119.376E-9	-639.914E-15	11.4939E-12
935.047E-3	376.444E-12	935.047E-3	-119.376E-9	-580.746E-15	11.8930E-12
955.141E-3	389.606E-12	955.140E-3	-119.376E-9	-437.012E-15	12.1649E-12
975.234E-3	411.811E-12	975.234E-3	-119.376E-9	-502.445E-15	12.5342E-12
995.327E-3	426.504E-12	995.327E-3	-119.376E-9	-396.172E-15	13.0038E-12
1.01542E+0	447.038E-12	1.01542E+0	-119.376E-9	-433.318E-15	13.5669E-12
1.03551E+0	464.903E-12	1.03551E+0	-119.376E-9	-229.759E-15	14.1721E-12
1.05561E+0	483.225E-12	1.05561E+0	-119.376E-9	-181.629E-15	14.6274E-12
1.07570E+0	508.899E-12	1.07570E+0	-119.376E-9	36.5443E-15	15.1538E-12
1.09579E+0	525.388E-12	1.09579E+0	-119.376E-9	322.698E-15	15.9038E-12
1.11589E+0	553.410E-12	1.11589E+0	-119.376E-9	434.066E-15	16.7662E-12
1.13598E+0	573.598E-12	1.13598E+0	-119.376E-9	602.157E-15	17.7222E-12
1.15608E+0	600.846E-12	1.15607E+0	-119.376E-9	951.031E-15	19.1733E-12
1.17617E+0	629.743E-12	1.17617E+0	-119.376E-9	1.25942E-12	20.2076E-12
1.19626E+0	655.307E-12	1.19626E+0	-119.376E-9	1.60647E-12	21.8113E-12
1.21636E+0	694.377E-12	1.21636E+0	-119.376E-9	1.93191E-12	23.3545E-12
1.23645E+0	719.769E-12	1.23645E+0	-119.376E-9	2.43575E-12	24.6810E-12
1.25654E+0	761.401E-12	1.25654E+0	-119.376E-9	2.75675E-12	26.5841E-12
1.27664E+0	796.894E-12	1.27664E+0	-119.376E-9	3.44531E-12	28.4872E-12
1.29673E+0	838.714E-12	1.29673E+0	-119.376E-9	3.76752E-12	30.3826E-12
1.31682E+0	884.215E-12	1.31682E+0	-119.376E-9	4.13901E-12	32.1764E-12
1.33692E+0	926.135E-12	1.33692E+0	-119.376E-9	4.87925E-12	34.5098E-12
1.35701E+0	979.352E-12	1.35701E+0	-119.376E-9	5.43651E-12	36.7679E-12
1.37710E+0	1.03159E-9	1.37710E+0	-119.376E-9	6.05877E-12	39.7304E-12
1.39720E+0	1.08790E-9	1.39720E+0	-119.376E-9	6.88000E-12	42.6670E-12
1.41729E+0	1.14965E-9	1.41729E+0	-119.376E-9	7.67691E-12	46.1062E-12
1.43738E+0	1.21553E-9	1.43738E+0	-119.376E-9	8.73514E-12	50.2799E-12
1.45748E+0	1.29077E-9	1.45748E+0	-119.376E-9	9.68544E-12	54.1202E-12
1.47757E+0	1.36224E-9	1.47757E+0	-119.376E-9	10.7274E-12	58.2593E-12
1.49766E+0	1.44907E-9	1.49766E+0	-119.376E-9	11.6251E-12	62.2316E-12
1.51776E+0	1.53123E-9	1.51776E+0	-119.376E-9	12.5719E-12	65.0973E-12
1.53785E+0	1.61658E-9	1.53785E+0	-119.376E-9	13.3648E-12	67.8441E-12
1.55794E+0	1.71017E-9	1.55794E+0	-119.376E-9	13.6132E-12	68.7386E-12
1.57804E+0	1.79594E-9	1.57804E+0	-119.376E-9	13.6124E-12	69.2513E-12
1.59813E+0	1.88280E-9	1.59813E+0	-119.376E-9	13.7068E-12	68.5539E-12
1.61822E+0	1.97549E-9	1.61822E+0	-119.376E-9	14.2562E-12	67.4209E-12
1.63832E+0	2.05554E-9	1.63832E+0	-119.376E-9	13.7547E-12	65.6051E-12
1.65841E+0	2.13179E-9	1.65841E+0	-119.376E-9	13.3963E-12	62.8047E-12
1.67850E+0	2.21774E-9	1.67850E+0	-119.376E-9	12.7386E-12	59.5494E-12
1.69860E+0	2.27652E-9	1.69860E+0	-119.376E-9	12.2234E-12	56.9779E-12
1.71869E+0	2.35045E-9	1.71869E+0	-119.376E-9	11.7991E-12	53.7641E-12
1.73879E+0	2.41896E-9	1.73879E+0	-119.376E-9	11.7423E-12	50.8744E-12
1.75888E+0	2.47731E-9	1.75888E+0	-119.376E-9	10.7175E-12	49.0906E-12
1.77897E+0	2.53877E-9	1.77897E+0	-119.376E-9	10.0980E-12	46.5971E-12
1.79907E+0	2.58522E-9	1.79907E+0	-119.376E-9	9.59638E-12	44.3219E-12
1.81916E+0	2.65007E-9	1.81916E+0	-119.376E-9	9.24111E-12	42.4514E-12
1.83925E+0	2.68198E-9	1.83925E+0	-119.376E-9	8.64638E-12	40.1948E-12
1.85935E+0	2.74289E-9	1.85935E+0	-119.376E-9	8.06368E-12	38.2113E-12
1.87944E+0	2.78731E-9	1.87944E+0	-119.376E-9	7.45960E-12	36.7101E-12
1.89953E+0	2.81663E-9	1.89953E+0	-119.376E-9	7.16677E-12	35.1793E-12
1.91963E+0	2.87130E-9	1.91963E+0	-119.376E-9	6.86620E-12	33.9823E-12
1.93972E+0	2.90330E-9	1.93972E+0	-119.376E-9	6.74745E-12	33.2407E-12
1.95981E+0	2.94595E-9	1.95981E+0	-119.376E-9	6.53320E-12	32.5713E-12
1.97991E+0	2.98421E-9	1.97991E+0	-119.376E-9	6.19980E-12	31.7722E-12
2.00000E+0	3.02204E-9	2.00000E+0	-119.376E-9	5.89166E-12	31.3758E-12
