# Supplementary material for: Circumventing the stability problems of graphene nanoribbon zigzag edges
Source: Nat Chem. 2022 Sep 26;14(12):1451–8. doi: 10.1038/s41557-022-01042-8 (PMC10665199; doi:10.1038/s41557-022-01042-8)
Supplement: Supplementary file 3 — Source data for Supplementary Fig. 9. [file 41557_2022_1042_MOESM3_ESM.zip › 10 units/Point_spectra_524.dat]

Experiment	bias spectroscopy
Saved Date	25.07.2020 10:40:17
User
Date
X (m)	157.459E-9
Y (m)	423.913E-9
Z (m)	-119.368E-9
Z offset (m)	0E+0
Settling time (s)	20E-3
Integration time (s)	50E-3
Z-Ctrl hold	TRUE
Final Z (m)	N/A
Start time	25.07.2020 10:40:01
Filter type	None
Order
Cutoff frq
Bias>Bias (V)	-500E-3
Bias>Calibration (V/V)	-1E+0
Bias>Offset (V)	0E+0
Bias Spectroscopy>Sweep Start (V)	-2.3E+0
Bias Spectroscopy>Sweep End (V)	2E+0
Bias Spectroscopy>Num Pixel	215
Bias Spectroscopy>Z Avg time (s)	100E-3
Bias Spectroscopy>Z offset (m)	0E+0
Bias Spectroscopy>1st Settling time (s)	60E-3
Bias Spectroscopy>Settling time (s)	20E-3
Bias Spectroscopy>Integration time (s)	50E-3
Bias Spectroscopy>End Settling time (s)	50E-3
Bias Spectroscopy>Z control time (s)	50E-3
Bias Spectroscopy>Max Slew rate (V/s)	Inf
Bias Spectroscopy>backward sweep	FALSE
Bias Spectroscopy>Z-controller hold	TRUE
Bias Spectroscopy>Number of sweeps	1
Bias Spectroscopy>Channels	Current (A);Bias (V);Z (m);LI Demod 1 Y (A);LI Demod 1 X (A)
Bias Spectroscopy>Reset Bias	TRUE
Bias Spectroscopy>Record final Z	FALSE
Bias Spectroscopy>Lock-In run	TRUE
Current>Current (A)	1.59782E-9
Current>Calibration (A/V)	330E-12
Current>Offset (A)	0E+0
Current>Gain	High
Lock-in>Lock-in status	ON
Lock-in>Modulated signal	Bias (V)
Lock-in>Frequency (Hz)	828E+0
Lock-in>Amplitude	20E-3
Lock-in>Demodulated signal	Current (A)
Lock-in>HP Filter Cutoff D1 (Hz)	155.425E+0
Lock-in>HP Filter Cutoff D2 (Hz)	155.425E+0
Lock-in>HP Filter Order D1	1
Lock-in>HP Filter Order D2	1
Lock-in>Harmonic D1	1
Lock-in>Harmonic D2	2
Lock-in>Reference phase D1 (deg)	-154.128E+0
Lock-in>Reference phase D2 (deg)	174.64E+0
Lock-in>LP Filter Cutoff D1 (Hz)	9.71405E+0
Lock-in>LP Filter Cutoff D2 (Hz)	4.85702E+0
Lock-in>LP Filter Order D1	2
Lock-in>LP Filter Order D2	2
Lock-in>Sync Filter D1	OFF
Lock-in>Sync Filter D2	OFF
[DATA]
Bias calc (V)	Current (A)	Bias (V)	Z (m)	LI Demod 1 Y (A)	LI Demod 1 X (A)
-2.30000E+0	-891.238E-12	-2.30000E+0	-119.368E-9	451.204E-15	15.0555E-12
-2.27991E+0	-874.090E-12	-2.27991E+0	-119.368E-9	355.500E-15	15.5879E-12
-2.25981E+0	-848.525E-12	-2.25981E+0	-119.368E-9	212.250E-15	15.4647E-12
-2.23972E+0	-832.993E-12	-2.23972E+0	-119.368E-9	391.152E-15	15.2691E-12
-2.21963E+0	-807.152E-12	-2.21963E+0	-119.368E-9	212.053E-15	15.1587E-12
-2.19953E+0	-791.530E-12	-2.19953E+0	-119.368E-9	211.121E-15	15.0870E-12
-2.17944E+0	-768.083E-12	-2.17944E+0	-119.368E-9	258.606E-15	14.8799E-12
-2.15935E+0	-747.796E-12	-2.15935E+0	-119.368E-9	119.648E-15	15.1177E-12
-2.13925E+0	-731.069E-12	-2.13925E+0	-119.368E-9	223.131E-15	15.0526E-12
-2.11916E+0	-706.817E-12	-2.11916E+0	-119.368E-9	516.680E-15	15.3989E-12
-2.09907E+0	-687.050E-12	-2.09907E+0	-119.368E-9	215.515E-15	15.4324E-12
-2.07897E+0	-665.945E-12	-2.07897E+0	-119.368E-9	139.695E-15	15.7999E-12
-2.05888E+0	-643.978E-12	-2.05888E+0	-119.368E-9	229.883E-15	15.6896E-12
-2.03878E+0	-623.543E-12	-2.03878E+0	-119.368E-9	129.204E-15	15.4558E-12
-2.01869E+0	-601.141E-12	-2.01869E+0	-119.368E-9	77.9604E-15	15.0175E-12
-1.99860E+0	-583.616E-12	-1.99860E+0	-119.368E-9	-72.8592E-15	14.5852E-12
-1.97850E+0	-562.345E-12	-1.97850E+0	-119.368E-9	-279.855E-15	13.6288E-12
-1.95841E+0	-547.348E-12	-1.95841E+0	-119.368E-9	-518.986E-15	12.9952E-12
-1.93832E+0	-529.100E-12	-1.93832E+0	-119.368E-9	-685.436E-15	12.0294E-12
-1.91822E+0	-516.983E-12	-1.91822E+0	-119.368E-9	-809.078E-15	10.7236E-12
-1.89813E+0	-501.639E-12	-1.89813E+0	-119.368E-9	-944.097E-15	9.48346E-12
-1.87804E+0	-489.977E-12	-1.87804E+0	-119.368E-9	-1.34387E-12	8.82431E-12
-1.85794E+0	-481.782E-12	-1.85794E+0	-119.368E-9	-1.47264E-12	8.04413E-12
-1.83785E+0	-469.141E-12	-1.83785E+0	-119.368E-9	-1.48644E-12	7.74467E-12
-1.81776E+0	-460.796E-12	-1.81776E+0	-119.368E-9	-1.57880E-12	7.72468E-12
-1.79766E+0	-449.729E-12	-1.79766E+0	-119.368E-9	-1.65903E-12	7.50634E-12
-1.77757E+0	-441.391E-12	-1.77757E+0	-119.368E-9	-1.64424E-12	7.12900E-12
-1.75748E+0	-430.406E-12	-1.75748E+0	-119.368E-9	-1.64004E-12	7.12948E-12
-1.73738E+0	-421.318E-12	-1.73738E+0	-119.368E-9	-1.51448E-12	6.66746E-12
-1.71729E+0	-414.155E-12	-1.71729E+0	-119.368E-9	-2.08161E-12	6.29942E-12
-1.69720E+0	-404.925E-12	-1.69720E+0	-119.368E-9	-2.03666E-12	6.09538E-12
-1.67710E+0	-398.391E-12	-1.67710E+0	-119.368E-9	-1.82404E-12	6.24727E-12
-1.65701E+0	-388.505E-12	-1.65701E+0	-119.368E-9	-1.67261E-12	6.54140E-12
-1.63692E+0	-382.906E-12	-1.63692E+0	-119.368E-9	-1.78108E-12	6.61453E-12
-1.61682E+0	-372.654E-12	-1.61682E+0	-119.368E-9	-1.88458E-12	6.43936E-12
-1.59673E+0	-362.808E-12	-1.59673E+0	-119.368E-9	-1.95677E-12	6.19923E-12
-1.57664E+0	-356.408E-12	-1.57664E+0	-119.368E-9	-1.87834E-12	5.80421E-12
-1.55654E+0	-347.174E-12	-1.55654E+0	-119.368E-9	-1.79124E-12	5.99633E-12
-1.53645E+0	-340.193E-12	-1.53645E+0	-119.368E-9	-1.71926E-12	6.23749E-12
-1.51636E+0	-331.776E-12	-1.51636E+0	-119.368E-9	-1.76160E-12	6.56488E-12
-1.49626E+0	-322.586E-12	-1.49626E+0	-119.368E-9	-1.85907E-12	7.12033E-12
-1.47617E+0	-312.601E-12	-1.47617E+0	-119.368E-9	-1.66072E-12	7.37005E-12
-1.45607E+0	-302.388E-12	-1.45607E+0	-119.368E-9	-1.55588E-12	7.81238E-12
-1.43598E+0	-291.875E-12	-1.43598E+0	-119.368E-9	-1.64041E-12	7.89696E-12
-1.41589E+0	-282.238E-12	-1.41589E+0	-119.368E-9	-1.66021E-12	7.21236E-12
-1.39579E+0	-273.768E-12	-1.39579E+0	-119.368E-9	-1.74445E-12	6.03855E-12
-1.37570E+0	-267.123E-12	-1.37570E+0	-119.368E-9	-2.03007E-12	5.11838E-12
-1.35561E+0	-261.124E-12	-1.35561E+0	-119.368E-9	-2.34783E-12	4.48613E-12
-1.33551E+0	-255.400E-12	-1.33551E+0	-119.368E-9	-2.14552E-12	4.13368E-12
-1.31542E+0	-251.739E-12	-1.31542E+0	-119.368E-9	-2.22821E-12	3.94449E-12
-1.29533E+0	-246.230E-12	-1.29533E+0	-119.368E-9	-2.47254E-12	3.84229E-12
-1.27523E+0	-241.961E-12	-1.27523E+0	-119.368E-9	-2.24136E-12	3.80244E-12
-1.25514E+0	-236.948E-12	-1.25514E+0	-119.368E-9	-2.34175E-12	3.76729E-12
-1.23505E+0	-233.214E-12	-1.23505E+0	-119.368E-9	-2.28594E-12	3.52318E-12
-1.21495E+0	-228.939E-12	-1.21495E+0	-119.368E-9	-2.38787E-12	3.50226E-12
-1.19486E+0	-224.991E-12	-1.19486E+0	-119.368E-9	-2.56704E-12	3.14825E-12
-1.17477E+0	-221.359E-12	-1.17477E+0	-119.368E-9	-2.50185E-12	3.29420E-12
-1.15467E+0	-216.883E-12	-1.15467E+0	-119.368E-9	-2.66721E-12	2.96567E-12
-1.13458E+0	-214.343E-12	-1.13458E+0	-119.368E-9	-2.42593E-12	3.06038E-12
-1.11449E+0	-209.988E-12	-1.11449E+0	-119.368E-9	-2.49028E-12	3.14419E-12
-1.09439E+0	-205.885E-12	-1.09439E+0	-119.368E-9	-2.43277E-12	3.30546E-12
-1.07430E+0	-200.915E-12	-1.07430E+0	-119.368E-9	-2.44538E-12	3.26450E-12
-1.05421E+0	-197.543E-12	-1.05421E+0	-119.368E-9	-2.54630E-12	3.13889E-12
-1.03411E+0	-194.378E-12	-1.03411E+0	-119.368E-9	-2.46469E-12	2.91278E-12
-1.01402E+0	-190.415E-12	-1.01402E+0	-119.368E-9	-2.61296E-12	2.90357E-12
-993.925E-3	-188.283E-12	-993.925E-3	-119.368E-9	-2.53237E-12	2.79972E-12
-973.832E-3	-183.624E-12	-973.832E-3	-119.368E-9	-2.74513E-12	2.66506E-12
-953.738E-3	-181.446E-12	-953.738E-3	-119.368E-9	-2.64736E-12	2.62572E-12
-933.645E-3	-178.489E-12	-933.645E-3	-119.368E-9	-2.81462E-12	2.58189E-12
-913.551E-3	-175.468E-12	-913.551E-3	-119.368E-9	-2.69495E-12	2.49732E-12
-893.458E-3	-172.438E-12	-893.458E-3	-119.368E-9	-2.70396E-12	2.49318E-12
-873.364E-3	-169.467E-12	-873.364E-3	-119.368E-9	-2.51195E-12	2.46758E-12
-853.271E-3	-168.511E-12	-853.271E-3	-119.368E-9	-2.88964E-12	2.30019E-12
-833.177E-3	-165.027E-12	-833.178E-3	-119.368E-9	-2.66748E-12	2.25283E-12
-813.084E-3	-163.117E-12	-813.084E-3	-119.368E-9	-2.80033E-12	2.17017E-12
-792.990E-3	-160.737E-12	-792.991E-3	-119.368E-9	-2.91997E-12	2.09294E-12
-772.897E-3	-157.738E-12	-772.897E-3	-119.368E-9	-2.81132E-12	2.13005E-12
-752.804E-3	-156.794E-12	-752.804E-3	-119.368E-9	-2.72951E-12	2.12387E-12
-732.710E-3	-153.375E-12	-732.710E-3	-119.368E-9	-2.70994E-12	2.18874E-12
-712.617E-3	-152.205E-12	-712.617E-3	-119.368E-9	-2.85069E-12	2.06005E-12
-692.523E-3	-149.052E-12	-692.523E-3	-119.368E-9	-2.85632E-12	1.93074E-12
-672.430E-3	-147.461E-12	-672.430E-3	-119.368E-9	-3.02037E-12	1.97906E-12
-652.336E-3	-145.203E-12	-652.336E-3	-119.368E-9	-2.82395E-12	2.19179E-12
-632.243E-3	-141.864E-12	-632.243E-3	-119.368E-9	-2.74814E-12	2.27710E-12
-612.149E-3	-140.113E-12	-612.149E-3	-119.368E-9	-2.85141E-12	2.30453E-12
-592.056E-3	-136.425E-12	-592.056E-3	-119.368E-9	-2.87776E-12	2.49968E-12
-571.962E-3	-134.263E-12	-571.963E-3	-119.368E-9	-2.53921E-12	2.73714E-12
-551.869E-3	-130.358E-12	-551.869E-3	-119.368E-9	-2.66603E-12	3.01053E-12
-531.775E-3	-126.924E-12	-531.776E-3	-119.368E-9	-2.47891E-12	2.93954E-12
-511.682E-3	-122.960E-12	-511.682E-3	-119.368E-9	-2.56240E-12	3.05664E-12
-491.589E-3	-118.716E-12	-491.589E-3	-119.368E-9	-2.39795E-12	3.42754E-12
-471.495E-3	-115.492E-12	-471.495E-3	-119.368E-9	-2.38399E-12	3.18117E-12
-451.402E-3	-111.352E-12	-451.402E-3	-119.368E-9	-2.63583E-12	3.22166E-12
-431.308E-3	-108.362E-12	-431.308E-3	-119.368E-9	-2.49944E-12	2.75847E-12
-411.215E-3	-104.272E-12	-411.215E-3	-119.368E-9	-2.80469E-12	3.06631E-12
-391.121E-3	-100.410E-12	-391.121E-3	-119.368E-9	-2.49752E-12	3.08741E-12
-371.028E-3	-96.9542E-12	-371.028E-3	-119.368E-9	-2.40554E-12	3.20740E-12
-350.934E-3	-91.9727E-12	-350.935E-3	-119.368E-9	-2.66260E-12	3.54231E-12
-330.841E-3	-87.5939E-12	-330.841E-3	-119.368E-9	-2.36025E-12	4.04283E-12
-310.748E-3	-81.4137E-12	-310.748E-3	-119.368E-9	-2.24970E-12	4.22366E-12
-290.654E-3	-75.7465E-12	-290.654E-3	-119.368E-9	-2.38571E-12	4.60662E-12
-270.561E-3	-69.8738E-12	-270.561E-3	-119.368E-9	-2.25581E-12	4.52549E-12
-250.467E-3	-63.3002E-12	-250.467E-3	-119.368E-9	-2.06554E-12	4.90828E-12
-230.374E-3	-57.3595E-12	-230.374E-3	-119.368E-9	-2.25717E-12	4.75804E-12
-210.280E-3	-51.5080E-12	-210.280E-3	-119.368E-9	-2.27648E-12	4.11605E-12
-190.187E-3	-46.9215E-12	-190.187E-3	-119.368E-9	-2.52098E-12	3.83270E-12
-170.093E-3	-41.9380E-12	-170.093E-3	-119.368E-9	-2.49071E-12	3.78982E-12
-150.000E-3	-37.4087E-12	-150.000E-3	-119.368E-9	-2.42963E-12	3.81252E-12
-129.906E-3	-32.7391E-12	-129.907E-3	-119.368E-9	-2.42745E-12	3.54814E-12
-109.813E-3	-28.1044E-12	-109.813E-3	-119.368E-9	-2.56450E-12	3.94136E-12
-89.7193E-3	-23.2140E-12	-89.7196E-3	-119.368E-9	-2.38823E-12	4.11079E-12
-69.6259E-3	-17.9044E-12	-69.6261E-3	-119.368E-9	-2.21089E-12	4.12612E-12
-49.5324E-3	-12.7451E-12	-49.5327E-3	-119.368E-9	-2.22131E-12	4.01577E-12
-29.4390E-3	-7.50954E-12	-29.4392E-3	-119.368E-9	-2.35326E-12	4.08022E-12
-9.34553E-3	-2.50263E-12	-9.34577E-3	-119.368E-9	-2.71692E-12	3.95964E-12
10.7479E-3	2.60847E-12	10.7477E-3	-119.368E-9	-2.51683E-12	4.11097E-12
30.8414E-3	7.79592E-12	30.8411E-3	-119.368E-9	-2.39999E-12	4.11105E-12
50.9348E-3	13.0371E-12	50.9346E-3	-119.368E-9	-2.50755E-12	4.29458E-12
71.0282E-3	18.1574E-12	71.0281E-3	-119.368E-9	-2.29101E-12	4.28143E-12
91.1217E-3	23.5450E-12	91.1215E-3	-119.368E-9	-2.55172E-12	4.26465E-12
111.215E-3	28.4505E-12	111.215E-3	-119.368E-9	-2.27589E-12	3.94805E-12
131.309E-3	33.3299E-12	131.308E-3	-119.368E-9	-2.46505E-12	3.82815E-12
151.402E-3	38.0775E-12	151.402E-3	-119.368E-9	-2.24280E-12	3.74408E-12
171.496E-3	42.7494E-12	171.495E-3	-119.368E-9	-2.42867E-12	3.99673E-12
191.589E-3	47.8982E-12	191.589E-3	-119.368E-9	-2.40402E-12	3.93215E-12
211.683E-3	52.4434E-12	211.682E-3	-119.368E-9	-2.43179E-12	3.78461E-12
231.776E-3	57.8532E-12	231.776E-3	-119.368E-9	-2.44343E-12	4.08639E-12
251.869E-3	62.2725E-12	251.869E-3	-119.368E-9	-2.34573E-12	3.89131E-12
271.963E-3	67.1983E-12	271.963E-3	-119.368E-9	-2.27325E-12	3.57356E-12
292.056E-3	72.0686E-12	292.056E-3	-119.368E-9	-2.40127E-12	3.70068E-12
312.150E-3	76.5134E-12	312.150E-3	-119.368E-9	-2.48237E-12	3.80605E-12
332.243E-3	81.9962E-12	332.243E-3	-119.368E-9	-2.38744E-12	3.86921E-12
352.337E-3	86.0077E-12	352.336E-3	-119.368E-9	-2.40753E-12	3.66318E-12
372.430E-3	91.8518E-12	372.430E-3	-119.368E-9	-2.45511E-12	4.06487E-12
392.524E-3	96.2963E-12	392.523E-3	-119.368E-9	-2.44221E-12	4.23449E-12
412.617E-3	102.160E-12	412.617E-3	-119.368E-9	-2.21347E-12	4.29390E-12
432.711E-3	107.736E-12	432.710E-3	-119.368E-9	-2.14846E-12	4.38757E-12
452.804E-3	112.567E-12	452.804E-3	-119.368E-9	-2.19843E-12	4.57847E-12
472.898E-3	119.345E-12	472.897E-3	-119.368E-9	-2.24962E-12	4.28747E-12
492.991E-3	124.134E-12	492.991E-3	-119.368E-9	-2.22282E-12	4.57816E-12
513.084E-3	131.336E-12	513.084E-3	-119.368E-9	-2.08447E-12	4.65701E-12
533.178E-3	136.993E-12	533.178E-3	-119.368E-9	-2.18572E-12	4.86861E-12
553.271E-3	143.811E-12	553.271E-3	-119.368E-9	-2.08469E-12	5.30158E-12
573.365E-3	151.170E-12	573.364E-3	-119.368E-9	-1.98310E-12	5.66777E-12
593.458E-3	159.278E-12	593.458E-3	-119.368E-9	-1.84213E-12	6.53735E-12
613.552E-3	170.368E-12	613.551E-3	-119.368E-9	-1.58239E-12	7.40652E-12
633.645E-3	180.323E-12	633.645E-3	-119.368E-9	-1.18818E-12	8.57733E-12
653.738E-3	194.369E-12	653.738E-3	-119.368E-9	-1.09094E-12	9.57718E-12
673.832E-3	207.493E-12	673.832E-3	-119.368E-9	-1.06484E-12	10.3074E-12
693.926E-3	223.392E-12	693.925E-3	-119.368E-9	-1.04224E-12	10.7595E-12
714.019E-3	239.035E-12	714.019E-3	-119.368E-9	-849.762E-15	10.7393E-12
734.113E-3	251.827E-12	734.112E-3	-119.368E-9	-717.228E-15	10.7918E-12
754.206E-3	268.020E-12	754.206E-3	-119.368E-9	-720.530E-15	10.6232E-12
774.299E-3	280.553E-12	774.299E-3	-119.368E-9	-854.035E-15	10.5039E-12
794.393E-3	296.547E-12	794.393E-3	-119.368E-9	-791.983E-15	10.6101E-12
814.486E-3	310.447E-12	814.486E-3	-119.368E-9	-853.013E-15	10.5399E-12
834.580E-3	324.651E-12	834.579E-3	-119.368E-9	-932.433E-15	10.5688E-12
854.673E-3	340.729E-12	854.673E-3	-119.368E-9	-884.409E-15	10.7848E-12
874.767E-3	352.994E-12	874.766E-3	-119.368E-9	-598.717E-15	11.1649E-12
894.860E-3	370.994E-12	894.860E-3	-119.368E-9	-474.594E-15	11.2560E-12
914.953E-3	385.625E-12	914.953E-3	-119.368E-9	-873.859E-15	11.5220E-12
935.047E-3	401.549E-12	935.047E-3	-119.368E-9	-541.389E-15	11.6097E-12
955.141E-3	420.383E-12	955.140E-3	-119.368E-9	-691.088E-15	11.6837E-12
975.234E-3	434.267E-12	975.234E-3	-119.368E-9	-759.499E-15	11.7409E-12
995.327E-3	452.131E-12	995.327E-3	-119.368E-9	-697.515E-15	11.8726E-12
1.01542E+0	467.464E-12	1.01542E+0	-119.368E-9	-510.097E-15	11.9359E-12
1.03551E+0	482.808E-12	1.03551E+0	-119.368E-9	-662.443E-15	12.2524E-12
1.05561E+0	502.401E-12	1.05561E+0	-119.368E-9	-528.824E-15	12.2612E-12
1.07570E+0	517.626E-12	1.07570E+0	-119.368E-9	-269.637E-15	12.4928E-12
1.09579E+0	538.146E-12	1.09579E+0	-119.368E-9	-351.098E-15	12.9348E-12
1.11589E+0	552.022E-12	1.11589E+0	-119.368E-9	-180.094E-15	13.2720E-12
1.13598E+0	573.989E-12	1.13598E+0	-119.368E-9	-168.503E-15	13.9580E-12
1.15608E+0	591.376E-12	1.15607E+0	-119.368E-9	43.7685E-15	14.5134E-12
1.17617E+0	612.203E-12	1.17617E+0	-119.368E-9	257.301E-15	15.5291E-12
1.19626E+0	636.130E-12	1.19626E+0	-119.368E-9	528.424E-15	16.2058E-12
1.21636E+0	654.599E-12	1.21636E+0	-119.368E-9	634.767E-15	17.2007E-12
1.23645E+0	684.332E-12	1.23645E+0	-119.368E-9	838.807E-15	17.9131E-12
1.25654E+0	706.374E-12	1.25654E+0	-119.368E-9	1.12826E-12	18.8842E-12
1.27664E+0	734.450E-12	1.27664E+0	-119.368E-9	1.48097E-12	19.8464E-12
1.29673E+0	762.967E-12	1.29673E+0	-119.368E-9	1.69620E-12	20.9246E-12
1.31682E+0	788.962E-12	1.31682E+0	-119.368E-9	1.87607E-12	21.9033E-12
1.33692E+0	826.495E-12	1.33692E+0	-119.368E-9	1.87422E-12	23.1299E-12
1.35701E+0	852.719E-12	1.35701E+0	-119.368E-9	2.47365E-12	24.7041E-12
1.37710E+0	897.065E-12	1.37710E+0	-119.368E-9	2.93847E-12	26.5105E-12
1.39720E+0	928.059E-12	1.39720E+0	-119.368E-9	3.30700E-12	28.5923E-12
1.41729E+0	971.232E-12	1.41729E+0	-119.368E-9	3.65255E-12	31.0015E-12
1.43738E+0	1.01796E-9	1.43738E+0	-119.368E-9	4.44814E-12	33.4973E-12
1.45748E+0	1.06361E-9	1.45748E+0	-119.368E-9	5.08262E-12	36.3901E-12
1.47757E+0	1.11819E-9	1.47757E+0	-119.368E-9	5.75175E-12	38.9085E-12
1.49766E+0	1.16825E-9	1.49766E+0	-119.368E-9	6.40320E-12	41.0514E-12
1.51776E+0	1.23091E-9	1.51776E+0	-119.368E-9	6.96128E-12	43.2454E-12
1.53785E+0	1.28870E-9	1.53785E+0	-119.368E-9	7.42216E-12	44.4342E-12
1.55794E+0	1.34500E-9	1.55794E+0	-119.368E-9	7.50185E-12	45.1144E-12
1.57804E+0	1.40826E-9	1.57804E+0	-119.368E-9	7.49235E-12	44.7132E-12
1.59813E+0	1.45815E-9	1.59813E+0	-119.368E-9	7.61551E-12	43.9152E-12
1.61822E+0	1.52024E-9	1.61822E+0	-119.368E-9	7.32511E-12	42.5513E-12
1.63832E+0	1.57304E-9	1.63832E+0	-119.368E-9	6.78188E-12	40.9899E-12
1.65841E+0	1.62281E-9	1.65841E+0	-119.368E-9	6.53115E-12	39.1694E-12
1.67850E+0	1.67484E-9	1.67850E+0	-119.368E-9	6.34142E-12	37.2644E-12
1.69860E+0	1.71258E-9	1.69860E+0	-119.368E-9	5.98642E-12	35.3012E-12
1.71869E+0	1.75829E-9	1.71869E+0	-119.368E-9	5.78133E-12	33.5633E-12
1.73879E+0	1.79972E-9	1.73879E+0	-119.368E-9	5.37347E-12	32.0171E-12
1.75888E+0	1.83896E-9	1.75888E+0	-119.368E-9	5.11590E-12	30.9520E-12
1.77897E+0	1.88031E-9	1.77897E+0	-119.368E-9	4.76963E-12	29.6383E-12
1.79907E+0	1.90383E-9	1.79907E+0	-119.368E-9	4.51543E-12	28.5479E-12
1.81916E+0	1.95086E-9	1.81916E+0	-119.368E-9	4.38866E-12	27.3597E-12
1.83925E+0	1.97271E-9	1.83925E+0	-119.368E-9	4.02031E-12	26.1819E-12
1.85935E+0	2.02067E-9	1.85935E+0	-119.368E-9	3.69587E-12	25.1690E-12
1.87944E+0	2.03767E-9	1.87944E+0	-119.368E-9	2.84159E-12	23.9827E-12
1.89953E+0	2.06608E-9	1.89953E+0	-119.368E-9	2.80706E-12	23.3768E-12
1.91963E+0	2.10886E-9	1.91963E+0	-119.368E-9	2.81441E-12	22.6593E-12
1.93972E+0	2.12562E-9	1.93972E+0	-119.368E-9	2.78406E-12	22.0809E-12
1.95981E+0	2.16046E-9	1.95981E+0	-119.368E-9	2.47738E-12	21.8015E-12
1.97991E+0	2.18293E-9	1.97991E+0	-119.368E-9	2.53374E-12	21.3473E-12
2.00000E+0	2.20194E-9	2.00000E+0	-119.368E-9	2.59010E-12	21.0250E-12
