# Supplementary material for: Circumventing the stability problems of graphene nanoribbon zigzag edges
Source: Nat Chem. 2022 Sep 26;14(12):1451–8. doi: 10.1038/s41557-022-01042-8 (PMC10665199; doi:10.1038/s41557-022-01042-8)
Supplement: Supplementary file 3 — Source data for Supplementary Fig. 9. [file 41557_2022_1042_MOESM3_ESM.zip › 10 units/Point_spectra_525.dat]

Experiment	bias spectroscopy
Saved Date	25.07.2020 10:40:32
User
Date
X (m)	157.458E-9
Y (m)	424.117E-9
Z (m)	-119.357E-9
Z offset (m)	0E+0
Settling time (s)	20E-3
Integration time (s)	50E-3
Z-Ctrl hold	TRUE
Final Z (m)	N/A
Start time	25.07.2020 10:40:17
Filter type	None
Order
Cutoff frq
Bias>Bias (V)	-500E-3
Bias>Calibration (V/V)	-1E+0
Bias>Offset (V)	0E+0
Bias Spectroscopy>Sweep Start (V)	-2.3E+0
Bias Spectroscopy>Sweep End (V)	2E+0
Bias Spectroscopy>Num Pixel	215
Bias Spectroscopy>Z Avg time (s)	100E-3
Bias Spectroscopy>Z offset (m)	0E+0
Bias Spectroscopy>1st Settling time (s)	60E-3
Bias Spectroscopy>Settling time (s)	20E-3
Bias Spectroscopy>Integration time (s)	50E-3
Bias Spectroscopy>End Settling time (s)	50E-3
Bias Spectroscopy>Z control time (s)	50E-3
Bias Spectroscopy>Max Slew rate (V/s)	Inf
Bias Spectroscopy>backward sweep	FALSE
Bias Spectroscopy>Z-controller hold	TRUE
Bias Spectroscopy>Number of sweeps	1
Bias Spectroscopy>Channels	Current (A);Bias (V);Z (m);LI Demod 1 Y (A);LI Demod 1 X (A)
Bias Spectroscopy>Reset Bias	TRUE
Bias Spectroscopy>Record final Z	FALSE
Bias Spectroscopy>Lock-In run	TRUE
Current>Current (A)	1.52932E-9
Current>Calibration (A/V)	330E-12
Current>Offset (A)	0E+0
Current>Gain	High
Lock-in>Lock-in status	ON
Lock-in>Modulated signal	Bias (V)
Lock-in>Frequency (Hz)	828E+0
Lock-in>Amplitude	20E-3
Lock-in>Demodulated signal	Current (A)
Lock-in>HP Filter Cutoff D1 (Hz)	155.425E+0
Lock-in>HP Filter Cutoff D2 (Hz)	155.425E+0
Lock-in>HP Filter Order D1	1
Lock-in>HP Filter Order D2	1
Lock-in>Harmonic D1	1
Lock-in>Harmonic D2	2
Lock-in>Reference phase D1 (deg)	-154.128E+0
Lock-in>Reference phase D2 (deg)	174.64E+0
Lock-in>LP Filter Cutoff D1 (Hz)	9.71405E+0
Lock-in>LP Filter Cutoff D2 (Hz)	4.85702E+0
Lock-in>LP Filter Order D1	2
Lock-in>LP Filter Order D2	2
Lock-in>Sync Filter D1	OFF
Lock-in>Sync Filter D2	OFF
[DATA]
Bias calc (V)	Current (A)	Bias (V)	Z (m)	LI Demod 1 Y (A)	LI Demod 1 X (A)
-2.30000E+0	-688.778E-12	-2.30000E+0	-119.357E-9	-941.662E-15	9.44456E-12
-2.27991E+0	-675.522E-12	-2.27991E+0	-119.357E-9	-1.08115E-12	9.54692E-12
-2.25981E+0	-662.011E-12	-2.25981E+0	-119.357E-9	-999.719E-15	9.33547E-12
-2.23972E+0	-649.172E-12	-2.23972E+0	-119.357E-9	-1.04245E-12	9.36634E-12
-2.21963E+0	-638.300E-12	-2.21963E+0	-119.357E-9	-1.41184E-12	9.40172E-12
-2.19953E+0	-628.704E-12	-2.19953E+0	-119.357E-9	-1.28939E-12	9.28041E-12
-2.17944E+0	-612.689E-12	-2.17944E+0	-119.357E-9	-837.518E-15	9.66983E-12
-2.15935E+0	-604.957E-12	-2.15935E+0	-119.357E-9	-1.07456E-12	9.44226E-12
-2.13925E+0	-587.863E-12	-2.13925E+0	-119.357E-9	-1.10055E-12	9.63701E-12
-2.11916E+0	-576.601E-12	-2.11916E+0	-119.357E-9	-726.178E-15	10.0541E-12
-2.09907E+0	-561.814E-12	-2.09907E+0	-119.357E-9	-1.10114E-12	10.4000E-12
-2.07897E+0	-546.089E-12	-2.07897E+0	-119.357E-9	-936.417E-15	11.0698E-12
-2.05888E+0	-534.756E-12	-2.05888E+0	-119.357E-9	-973.942E-15	11.0506E-12
-2.03878E+0	-515.366E-12	-2.03878E+0	-119.357E-9	-970.557E-15	10.9770E-12
-2.01869E+0	-505.326E-12	-2.01869E+0	-119.357E-9	-835.800E-15	10.9764E-12
-1.99860E+0	-486.756E-12	-1.99860E+0	-119.357E-9	-820.325E-15	10.8025E-12
-1.97850E+0	-475.376E-12	-1.97850E+0	-119.357E-9	-1.02739E-12	10.2839E-12
-1.95841E+0	-460.523E-12	-1.95841E+0	-119.357E-9	-1.02927E-12	9.74357E-12
-1.93832E+0	-448.229E-12	-1.93832E+0	-119.357E-9	-1.13124E-12	8.94001E-12
-1.91822E+0	-439.321E-12	-1.91822E+0	-119.357E-9	-1.34497E-12	8.30165E-12
-1.89813E+0	-426.683E-12	-1.89813E+0	-119.357E-9	-1.65873E-12	7.60078E-12
-1.87804E+0	-420.363E-12	-1.87804E+0	-119.357E-9	-1.58646E-12	7.24603E-12
-1.85794E+0	-410.392E-12	-1.85794E+0	-119.357E-9	-1.81093E-12	6.66183E-12
-1.83785E+0	-401.993E-12	-1.83785E+0	-119.357E-9	-1.82405E-12	6.44812E-12
-1.81776E+0	-395.908E-12	-1.81776E+0	-119.357E-9	-1.83918E-12	6.31401E-12
-1.79766E+0	-384.621E-12	-1.79766E+0	-119.357E-9	-1.68317E-12	5.98069E-12
-1.77757E+0	-380.763E-12	-1.77757E+0	-119.357E-9	-2.08305E-12	5.93606E-12
-1.75748E+0	-369.289E-12	-1.75748E+0	-119.357E-9	-2.16058E-12	5.72116E-12
-1.73738E+0	-365.830E-12	-1.73738E+0	-119.357E-9	-2.15532E-12	5.20740E-12
-1.71729E+0	-357.069E-12	-1.71729E+0	-119.357E-9	-2.17362E-12	5.28975E-12
-1.69720E+0	-350.046E-12	-1.69720E+0	-119.357E-9	-2.06740E-12	5.04441E-12
-1.67710E+0	-346.678E-12	-1.67710E+0	-119.357E-9	-1.99269E-12	5.10577E-12
-1.65701E+0	-336.115E-12	-1.65701E+0	-119.357E-9	-2.14734E-12	5.11797E-12
-1.63692E+0	-333.256E-12	-1.63692E+0	-119.357E-9	-2.20939E-12	5.16363E-12
-1.61682E+0	-322.954E-12	-1.61682E+0	-119.357E-9	-2.18422E-12	4.89208E-12
-1.59673E+0	-319.405E-12	-1.59673E+0	-119.357E-9	-2.23992E-12	4.54060E-12
-1.57664E+0	-314.944E-12	-1.57664E+0	-119.357E-9	-2.02762E-12	4.34377E-12
-1.55654E+0	-307.578E-12	-1.55654E+0	-119.357E-9	-2.11660E-12	4.21156E-12
-1.53645E+0	-304.030E-12	-1.53645E+0	-119.357E-9	-2.31609E-12	4.14029E-12
-1.51636E+0	-295.564E-12	-1.51636E+0	-119.357E-9	-2.48286E-12	4.41429E-12
-1.49626E+0	-292.739E-12	-1.49626E+0	-119.357E-9	-2.12444E-12	4.69873E-12
-1.47617E+0	-286.875E-12	-1.47617E+0	-119.357E-9	-2.19088E-12	4.88393E-12
-1.45607E+0	-281.618E-12	-1.45607E+0	-119.357E-9	-2.17194E-12	4.96567E-12
-1.43598E+0	-275.517E-12	-1.43598E+0	-119.357E-9	-1.95300E-12	5.31455E-12
-1.41589E+0	-265.067E-12	-1.41589E+0	-119.357E-9	-2.07878E-12	5.04284E-12
-1.39579E+0	-261.384E-12	-1.39579E+0	-119.357E-9	-2.31830E-12	4.41953E-12
-1.37570E+0	-256.929E-12	-1.37570E+0	-119.357E-9	-2.42692E-12	4.01795E-12
-1.35561E+0	-254.198E-12	-1.35561E+0	-119.357E-9	-2.31318E-12	3.72362E-12
-1.33551E+0	-248.595E-12	-1.33551E+0	-119.357E-9	-2.32561E-12	3.76649E-12
-1.31542E+0	-243.039E-12	-1.31542E+0	-119.357E-9	-2.38871E-12	3.61167E-12
-1.29533E+0	-238.594E-12	-1.29533E+0	-119.357E-9	-2.50698E-12	3.48062E-12
-1.27523E+0	-232.971E-12	-1.27523E+0	-119.357E-9	-2.55594E-12	3.65707E-12
-1.25514E+0	-231.020E-12	-1.25514E+0	-119.357E-9	-2.50632E-12	3.20509E-12
-1.23505E+0	-225.254E-12	-1.23505E+0	-119.357E-9	-2.48899E-12	3.06271E-12
-1.21495E+0	-222.419E-12	-1.21495E+0	-119.357E-9	-2.34157E-12	3.28131E-12
-1.19486E+0	-218.667E-12	-1.19486E+0	-119.357E-9	-2.52521E-12	3.19713E-12
-1.17477E+0	-214.148E-12	-1.17477E+0	-119.357E-9	-2.37108E-12	3.00013E-12
-1.15467E+0	-211.988E-12	-1.15467E+0	-119.357E-9	-2.53380E-12	2.86349E-12
-1.13458E+0	-206.909E-12	-1.13458E+0	-119.357E-9	-2.60559E-12	2.95675E-12
-1.11449E+0	-205.864E-12	-1.11449E+0	-119.357E-9	-2.66785E-12	3.06461E-12
-1.09439E+0	-199.677E-12	-1.09439E+0	-119.357E-9	-2.54726E-12	3.33668E-12
-1.07430E+0	-196.508E-12	-1.07430E+0	-119.357E-9	-2.63084E-12	3.08351E-12
-1.05421E+0	-192.489E-12	-1.05421E+0	-119.357E-9	-2.68117E-12	2.99876E-12
-1.03411E+0	-188.457E-12	-1.03411E+0	-119.357E-9	-2.58621E-12	2.84563E-12
-1.01402E+0	-185.898E-12	-1.01402E+0	-119.357E-9	-2.56896E-12	2.96738E-12
-993.925E-3	-181.179E-12	-993.925E-3	-119.357E-9	-2.38316E-12	2.74914E-12
-973.832E-3	-179.696E-12	-973.832E-3	-119.357E-9	-2.57150E-12	2.64322E-12
-953.738E-3	-175.472E-12	-953.738E-3	-119.357E-9	-2.65427E-12	2.81424E-12
-933.645E-3	-173.158E-12	-933.645E-3	-119.357E-9	-2.68587E-12	2.49872E-12
-913.551E-3	-170.695E-12	-913.551E-3	-119.357E-9	-2.61679E-12	2.56211E-12
-893.458E-3	-167.531E-12	-893.458E-3	-119.357E-9	-3.00267E-12	2.26574E-12
-873.364E-3	-165.979E-12	-873.364E-3	-119.357E-9	-2.85405E-12	2.40547E-12
-853.271E-3	-162.479E-12	-853.271E-3	-119.357E-9	-2.76443E-12	2.00669E-12
-833.177E-3	-161.275E-12	-833.178E-3	-119.357E-9	-2.55022E-12	1.86017E-12
-813.084E-3	-159.131E-12	-813.084E-3	-119.357E-9	-2.93695E-12	2.11810E-12
-792.990E-3	-157.048E-12	-792.991E-3	-119.357E-9	-2.75284E-12	2.04536E-12
-772.897E-3	-155.341E-12	-772.897E-3	-119.357E-9	-2.66329E-12	2.15943E-12
-752.804E-3	-152.132E-12	-752.804E-3	-119.357E-9	-2.65902E-12	2.01871E-12
-732.710E-3	-151.333E-12	-732.710E-3	-119.357E-9	-2.67852E-12	1.79525E-12
-712.617E-3	-148.216E-12	-712.617E-3	-119.357E-9	-2.76048E-12	2.00891E-12
-692.523E-3	-146.923E-12	-692.523E-3	-119.357E-9	-2.70991E-12	1.98968E-12
-672.430E-3	-144.685E-12	-672.430E-3	-119.357E-9	-2.85353E-12	1.95523E-12
-652.336E-3	-142.149E-12	-652.336E-3	-119.357E-9	-2.97249E-12	1.96472E-12
-632.243E-3	-140.739E-12	-632.243E-3	-119.357E-9	-2.75027E-12	2.05215E-12
-612.149E-3	-137.560E-12	-612.149E-3	-119.357E-9	-2.71312E-12	1.88628E-12
-592.056E-3	-135.798E-12	-592.056E-3	-119.357E-9	-2.83177E-12	2.20230E-12
-571.962E-3	-131.581E-12	-571.963E-3	-119.357E-9	-2.67765E-12	2.58163E-12
-551.869E-3	-128.897E-12	-551.869E-3	-119.357E-9	-2.45366E-12	3.07265E-12
-531.775E-3	-125.563E-12	-531.776E-3	-119.357E-9	-2.48384E-12	3.19188E-12
-511.682E-3	-121.282E-12	-511.682E-3	-119.357E-9	-2.50048E-12	3.18050E-12
-491.589E-3	-118.378E-12	-491.589E-3	-119.357E-9	-2.40393E-12	3.17965E-12
-471.495E-3	-113.344E-12	-471.495E-3	-119.357E-9	-2.76840E-12	2.97867E-12
-451.402E-3	-110.784E-12	-451.402E-3	-119.357E-9	-2.75341E-12	2.70731E-12
-431.308E-3	-107.138E-12	-431.308E-3	-119.357E-9	-2.62200E-12	2.94976E-12
-411.215E-3	-103.735E-12	-411.215E-3	-119.357E-9	-2.68286E-12	2.88958E-12
-391.121E-3	-100.492E-12	-391.121E-3	-119.357E-9	-2.39850E-12	3.16272E-12
-371.028E-3	-96.0313E-12	-371.028E-3	-119.357E-9	-2.47542E-12	3.28318E-12
-350.934E-3	-92.4803E-12	-350.935E-3	-119.357E-9	-2.38296E-12	3.60067E-12
-330.841E-3	-86.8868E-12	-330.841E-3	-119.357E-9	-2.25368E-12	4.08233E-12
-310.748E-3	-82.0293E-12	-310.748E-3	-119.357E-9	-2.12393E-12	4.33150E-12
-290.654E-3	-76.0564E-12	-290.654E-3	-119.357E-9	-2.15615E-12	4.32291E-12
-270.561E-3	-70.3365E-12	-270.561E-3	-119.357E-9	-1.75261E-12	4.68520E-12
-250.467E-3	-63.5967E-12	-250.467E-3	-119.357E-9	-1.96777E-12	4.90952E-12
-230.374E-3	-57.2334E-12	-230.374E-3	-119.357E-9	-2.20366E-12	4.51540E-12
-210.280E-3	-52.1217E-12	-210.280E-3	-119.357E-9	-2.27146E-12	4.22066E-12
-190.187E-3	-46.9729E-12	-190.187E-3	-119.357E-9	-2.38307E-12	3.68775E-12
-170.093E-3	-42.3268E-12	-170.093E-3	-119.357E-9	-2.50626E-12	3.79095E-12
-150.000E-3	-37.7306E-12	-150.000E-3	-119.357E-9	-2.43903E-12	3.66881E-12
-129.906E-3	-33.0971E-12	-129.907E-3	-119.357E-9	-2.37645E-12	3.54315E-12
-109.813E-3	-28.5059E-12	-109.813E-3	-119.357E-9	-2.26605E-12	3.88831E-12
-89.7193E-3	-23.4551E-12	-89.7196E-3	-119.357E-9	-2.18536E-12	4.11278E-12
-69.6259E-3	-18.2115E-12	-69.6261E-3	-119.357E-9	-2.34195E-12	4.22241E-12
-49.5324E-3	-12.8189E-12	-49.5327E-3	-119.357E-9	-2.23517E-12	4.10233E-12
-29.4390E-3	-7.63286E-12	-29.4392E-3	-119.357E-9	-2.26606E-12	4.00126E-12
-9.34553E-3	-2.53219E-12	-9.34577E-3	-119.357E-9	-2.35839E-12	4.00484E-12
10.7479E-3	2.52888E-12	10.7477E-3	-119.357E-9	-2.34057E-12	4.16961E-12
30.8414E-3	7.64909E-12	30.8411E-3	-119.357E-9	-2.35456E-12	3.96855E-12
50.9348E-3	12.7153E-12	50.9346E-3	-119.357E-9	-2.39951E-12	3.88757E-12
71.0282E-3	17.8681E-12	71.0281E-3	-119.357E-9	-2.44567E-12	4.23146E-12
91.1217E-3	22.8671E-12	91.1215E-3	-119.357E-9	-2.14887E-12	4.19419E-12
111.215E-3	27.5359E-12	111.215E-3	-119.357E-9	-2.34477E-12	3.71185E-12
131.309E-3	32.0933E-12	131.308E-3	-119.357E-9	-2.46687E-12	3.66096E-12
151.402E-3	36.6870E-12	151.402E-3	-119.357E-9	-2.24016E-12	3.76030E-12
171.496E-3	41.5191E-12	171.495E-3	-119.357E-9	-2.36313E-12	3.78383E-12
191.589E-3	46.3773E-12	191.589E-3	-119.357E-9	-2.39493E-12	4.00017E-12
211.683E-3	51.2530E-12	211.682E-3	-119.357E-9	-2.25376E-12	3.79234E-12
231.776E-3	56.0936E-12	231.776E-3	-119.357E-9	-2.33740E-12	3.87810E-12
251.869E-3	61.0046E-12	251.869E-3	-119.357E-9	-2.26761E-12	3.92463E-12
271.963E-3	65.5453E-12	271.963E-3	-119.357E-9	-2.24110E-12	3.62016E-12
292.056E-3	70.3296E-12	292.056E-3	-119.357E-9	-2.22037E-12	3.62922E-12
312.150E-3	75.3251E-12	312.150E-3	-119.357E-9	-2.27522E-12	3.77269E-12
332.243E-3	80.0132E-12	332.243E-3	-119.357E-9	-2.17386E-12	3.90194E-12
352.337E-3	85.1282E-12	352.336E-3	-119.357E-9	-2.45461E-12	3.93913E-12
372.430E-3	89.7784E-12	372.430E-3	-119.357E-9	-2.34837E-12	3.91946E-12
392.524E-3	94.6353E-12	392.523E-3	-119.357E-9	-2.21832E-12	3.94675E-12
412.617E-3	99.7931E-12	412.617E-3	-119.357E-9	-2.30922E-12	4.16472E-12
432.711E-3	104.883E-12	432.710E-3	-119.357E-9	-2.42169E-12	4.22343E-12
452.804E-3	110.833E-12	452.804E-3	-119.357E-9	-2.31989E-12	4.43662E-12
472.898E-3	117.081E-12	472.897E-3	-119.357E-9	-2.35109E-12	4.31615E-12
492.991E-3	122.566E-12	492.991E-3	-119.357E-9	-2.36696E-12	4.20686E-12
513.084E-3	128.473E-12	513.084E-3	-119.357E-9	-2.37853E-12	4.60262E-12
533.178E-3	134.331E-12	533.178E-3	-119.357E-9	-2.18051E-12	4.62017E-12
553.271E-3	140.231E-12	553.271E-3	-119.357E-9	-2.30529E-12	4.75268E-12
573.365E-3	145.286E-12	573.364E-3	-119.357E-9	-2.20918E-12	4.99027E-12
593.458E-3	152.760E-12	593.458E-3	-119.357E-9	-2.21703E-12	5.25470E-12
613.552E-3	160.289E-12	613.551E-3	-119.357E-9	-1.80813E-12	5.88989E-12
633.645E-3	168.943E-12	633.645E-3	-119.357E-9	-1.75605E-12	6.50435E-12
653.738E-3	178.310E-12	653.738E-3	-119.357E-9	-1.94621E-12	6.92065E-12
673.832E-3	187.289E-12	673.832E-3	-119.357E-9	-1.71523E-12	7.51079E-12
693.926E-3	198.268E-12	693.925E-3	-119.357E-9	-1.43370E-12	7.77642E-12
714.019E-3	210.118E-12	714.019E-3	-119.357E-9	-1.43754E-12	7.99156E-12
734.113E-3	220.638E-12	734.112E-3	-119.357E-9	-1.43974E-12	8.37500E-12
754.206E-3	232.966E-12	754.206E-3	-119.357E-9	-1.30262E-12	8.19489E-12
774.299E-3	244.077E-12	774.299E-3	-119.357E-9	-1.36671E-12	8.08328E-12
794.393E-3	255.260E-12	794.393E-3	-119.357E-9	-1.40655E-12	8.25838E-12
814.486E-3	266.089E-12	814.486E-3	-119.357E-9	-1.36963E-12	8.15750E-12
834.580E-3	278.406E-12	834.579E-3	-119.357E-9	-1.34426E-12	8.25064E-12
854.673E-3	287.599E-12	854.673E-3	-119.357E-9	-1.17633E-12	8.32636E-12
874.767E-3	298.633E-12	874.766E-3	-119.357E-9	-1.31737E-12	8.43418E-12
894.860E-3	312.119E-12	894.860E-3	-119.357E-9	-1.40194E-12	8.68807E-12
914.953E-3	322.787E-12	914.953E-3	-119.357E-9	-1.32794E-12	8.83135E-12
935.047E-3	335.298E-12	935.047E-3	-119.357E-9	-1.17405E-12	8.93336E-12
955.141E-3	346.365E-12	955.140E-3	-119.357E-9	-1.32896E-12	9.03911E-12
975.234E-3	358.560E-12	975.234E-3	-119.357E-9	-1.44263E-12	9.04410E-12
995.327E-3	371.018E-12	995.327E-3	-119.357E-9	-1.25284E-12	9.21743E-12
1.01542E+0	385.017E-12	1.01542E+0	-119.357E-9	-1.25956E-12	9.34590E-12
1.03551E+0	397.065E-12	1.03551E+0	-119.357E-9	-1.25563E-12	9.40136E-12
1.05561E+0	408.076E-12	1.05561E+0	-119.357E-9	-1.09668E-12	9.28545E-12
1.07570E+0	423.115E-12	1.07570E+0	-119.357E-9	-1.28702E-12	9.12392E-12
1.09579E+0	434.064E-12	1.09579E+0	-119.357E-9	-1.02435E-12	9.42497E-12
1.11589E+0	448.297E-12	1.11589E+0	-119.357E-9	-743.871E-15	9.58712E-12
1.13598E+0	461.459E-12	1.13598E+0	-119.357E-9	-823.997E-15	10.0260E-12
1.15608E+0	475.375E-12	1.15607E+0	-119.357E-9	-771.488E-15	10.5112E-12
1.17617E+0	490.610E-12	1.17617E+0	-119.357E-9	-589.762E-15	10.9089E-12
1.19626E+0	506.548E-12	1.19626E+0	-119.357E-9	-719.628E-15	11.4287E-12
1.21636E+0	522.924E-12	1.21636E+0	-119.357E-9	-524.766E-15	12.0084E-12
1.23645E+0	539.582E-12	1.23645E+0	-119.357E-9	-205.238E-15	12.7082E-12
1.25654E+0	556.467E-12	1.25654E+0	-119.357E-9	-42.0808E-15	13.2702E-12
1.27664E+0	575.440E-12	1.27664E+0	-119.357E-9	-122.531E-15	13.8611E-12
1.29673E+0	595.548E-12	1.29673E+0	-119.357E-9	162.080E-15	14.5604E-12
1.31682E+0	617.275E-12	1.31682E+0	-119.357E-9	237.610E-15	15.0497E-12
1.33692E+0	637.231E-12	1.33692E+0	-119.357E-9	369.442E-15	15.6696E-12
1.35701E+0	658.798E-12	1.35701E+0	-119.357E-9	448.818E-15	16.7950E-12
1.37710E+0	685.424E-12	1.37710E+0	-119.357E-9	813.603E-15	17.9107E-12
1.39720E+0	709.718E-12	1.39720E+0	-119.357E-9	946.745E-15	18.9178E-12
1.41729E+0	738.315E-12	1.41729E+0	-119.357E-9	1.20490E-12	20.4349E-12
1.43738E+0	767.376E-12	1.43738E+0	-119.357E-9	1.73175E-12	22.2544E-12
1.45748E+0	800.476E-12	1.45748E+0	-119.357E-9	2.18255E-12	24.1965E-12
1.47757E+0	834.844E-12	1.47757E+0	-119.357E-9	2.69520E-12	25.9956E-12
1.49766E+0	872.951E-12	1.49766E+0	-119.357E-9	3.02240E-12	27.5494E-12
1.51776E+0	910.441E-12	1.51776E+0	-119.357E-9	3.52857E-12	28.7523E-12
1.53785E+0	949.986E-12	1.53785E+0	-119.357E-9	3.50305E-12	28.9855E-12
1.55794E+0	991.496E-12	1.55794E+0	-119.357E-9	3.54834E-12	29.1445E-12
1.57804E+0	1.02694E-9	1.57804E+0	-119.357E-9	3.37970E-12	28.8989E-12
1.59813E+0	1.06527E-9	1.59813E+0	-119.357E-9	3.28617E-12	27.7637E-12
1.61822E+0	1.10350E-9	1.61822E+0	-119.357E-9	3.11756E-12	26.7938E-12
1.63832E+0	1.13667E-9	1.63832E+0	-119.357E-9	2.77063E-12	25.6139E-12
1.65841E+0	1.16634E-9	1.65841E+0	-119.357E-9	2.74132E-12	24.0449E-12
1.67850E+0	1.20151E-9	1.67850E+0	-119.357E-9	2.41594E-12	23.2244E-12
1.69860E+0	1.22588E-9	1.69860E+0	-119.357E-9	2.01359E-12	21.9107E-12
1.71869E+0	1.25618E-9	1.71869E+0	-119.357E-9	1.63769E-12	21.0776E-12
1.73879E+0	1.28488E-9	1.73879E+0	-119.357E-9	1.74081E-12	20.4833E-12
1.75888E+0	1.30717E-9	1.75888E+0	-119.357E-9	1.66856E-12	19.7731E-12
1.77897E+0	1.33620E-9	1.77897E+0	-119.357E-9	1.51402E-12	19.2534E-12
1.79907E+0	1.35816E-9	1.79907E+0	-119.357E-9	1.56962E-12	18.7608E-12
1.81916E+0	1.38163E-9	1.81916E+0	-119.357E-9	1.29472E-12	18.3840E-12
1.83925E+0	1.40417E-9	1.83925E+0	-119.357E-9	1.35018E-12	18.0695E-12
1.85935E+0	1.42960E-9	1.85935E+0	-119.357E-9	1.38980E-12	17.5154E-12
1.87944E+0	1.44707E-9	1.87944E+0	-119.357E-9	1.12797E-12	17.7176E-12
1.89953E+0	1.47536E-9	1.89953E+0	-119.357E-9	1.00634E-12	17.6604E-12
1.91963E+0	1.50080E-9	1.91963E+0	-119.357E-9	1.18614E-12	17.7078E-12
1.93972E+0	1.51538E-9	1.93972E+0	-119.357E-9	1.09388E-12	17.8667E-12
1.95981E+0	1.54482E-9	1.95981E+0	-119.357E-9	1.41786E-12	17.8907E-12
1.97991E+0	1.56387E-9	1.97991E+0	-119.357E-9	1.32918E-12	18.1641E-12
2.00000E+0	1.58333E-9	2.00000E+0	-119.357E-9	1.07766E-12	17.9786E-12
