# Supplementary material for: Circumventing the stability problems of graphene nanoribbon zigzag edges
Source: Nat Chem. 2022 Sep 26;14(12):1451–8. doi: 10.1038/s41557-022-01042-8 (PMC10665199; doi:10.1038/s41557-022-01042-8)
Supplement: Supplementary file 3 — Source data for Supplementary Fig. 9. [file 41557_2022_1042_MOESM3_ESM.zip › 10 units/Point_spectra_526.dat]

Experiment	bias spectroscopy
Saved Date	25.07.2020 10:40:47
User
Date
X (m)	157.457E-9
Y (m)	424.32E-9
Z (m)	-119.36E-9
Z offset (m)	0E+0
Settling time (s)	20E-3
Integration time (s)	50E-3
Z-Ctrl hold	TRUE
Final Z (m)	N/A
Start time	25.07.2020 10:40:32
Filter type	None
Order
Cutoff frq
Bias>Bias (V)	-500E-3
Bias>Calibration (V/V)	-1E+0
Bias>Offset (V)	0E+0
Bias Spectroscopy>Sweep Start (V)	-2.3E+0
Bias Spectroscopy>Sweep End (V)	2E+0
Bias Spectroscopy>Num Pixel	215
Bias Spectroscopy>Z Avg time (s)	100E-3
Bias Spectroscopy>Z offset (m)	0E+0
Bias Spectroscopy>1st Settling time (s)	60E-3
Bias Spectroscopy>Settling time (s)	20E-3
Bias Spectroscopy>Integration time (s)	50E-3
Bias Spectroscopy>End Settling time (s)	50E-3
Bias Spectroscopy>Z control time (s)	50E-3
Bias Spectroscopy>Max Slew rate (V/s)	Inf
Bias Spectroscopy>backward sweep	FALSE
Bias Spectroscopy>Z-controller hold	TRUE
Bias Spectroscopy>Number of sweeps	1
Bias Spectroscopy>Channels	Current (A);Bias (V);Z (m);LI Demod 1 Y (A);LI Demod 1 X (A)
Bias Spectroscopy>Reset Bias	TRUE
Bias Spectroscopy>Record final Z	FALSE
Bias Spectroscopy>Lock-In run	TRUE
Current>Current (A)	1.50519E-9
Current>Calibration (A/V)	330E-12
Current>Offset (A)	0E+0
Current>Gain	High
Lock-in>Lock-in status	ON
Lock-in>Modulated signal	Bias (V)
Lock-in>Frequency (Hz)	828E+0
Lock-in>Amplitude	20E-3
Lock-in>Demodulated signal	Current (A)
Lock-in>HP Filter Cutoff D1 (Hz)	155.425E+0
Lock-in>HP Filter Cutoff D2 (Hz)	155.425E+0
Lock-in>HP Filter Order D1	1
Lock-in>HP Filter Order D2	1
Lock-in>Harmonic D1	1
Lock-in>Harmonic D2	2
Lock-in>Reference phase D1 (deg)	-154.128E+0
Lock-in>Reference phase D2 (deg)	174.64E+0
Lock-in>LP Filter Cutoff D1 (Hz)	9.71405E+0
Lock-in>LP Filter Cutoff D2 (Hz)	4.85702E+0
Lock-in>LP Filter Order D1	2
Lock-in>LP Filter Order D2	2
Lock-in>Sync Filter D1	OFF
Lock-in>Sync Filter D2	OFF
[DATA]
Bias calc (V)	Current (A)	Bias (V)	Z (m)	LI Demod 1 Y (A)	LI Demod 1 X (A)
-2.30000E+0	-833.331E-12	-2.30000E+0	-119.360E-9	-557.183E-15	11.8081E-12
-2.27991E+0	-820.546E-12	-2.27991E+0	-119.360E-9	-503.861E-15	11.9948E-12
-2.25981E+0	-797.706E-12	-2.25981E+0	-119.360E-9	-647.269E-15	11.8085E-12
-2.23972E+0	-790.061E-12	-2.23972E+0	-119.360E-9	-696.911E-15	11.7478E-12
-2.21963E+0	-776.567E-12	-2.21963E+0	-119.360E-9	-719.027E-15	11.6483E-12
-2.19953E+0	-755.258E-12	-2.19953E+0	-119.360E-9	-693.850E-15	11.6932E-12
-2.17944E+0	-741.530E-12	-2.17944E+0	-119.360E-9	-704.603E-15	11.7346E-12
-2.15935E+0	-722.424E-12	-2.15935E+0	-119.360E-9	-380.566E-15	12.6462E-12
-2.13925E+0	-707.850E-12	-2.13925E+0	-119.360E-9	-283.564E-15	13.1987E-12
-2.11916E+0	-690.621E-12	-2.11916E+0	-119.360E-9	-112.554E-15	13.4860E-12
-2.09907E+0	-673.586E-12	-2.09907E+0	-119.360E-9	68.0247E-15	14.2528E-12
-2.07897E+0	-650.872E-12	-2.07897E+0	-119.360E-9	228.887E-15	15.0152E-12
-2.05888E+0	-627.842E-12	-2.05888E+0	-119.360E-9	399.593E-15	15.9031E-12
-2.03878E+0	-607.628E-12	-2.03878E+0	-119.360E-9	544.982E-15	16.6045E-12
-2.01869E+0	-582.746E-12	-2.01869E+0	-119.360E-9	588.154E-15	16.4708E-12
-1.99860E+0	-564.287E-12	-1.99860E+0	-119.360E-9	597.932E-15	16.2150E-12
-1.97850E+0	-545.556E-12	-1.97850E+0	-119.360E-9	197.702E-15	15.7371E-12
-1.95841E+0	-526.019E-12	-1.95841E+0	-119.360E-9	247.661E-15	14.7352E-12
-1.93832E+0	-504.085E-12	-1.93832E+0	-119.360E-9	-91.1364E-15	13.3996E-12
-1.91822E+0	-489.356E-12	-1.91822E+0	-119.360E-9	-521.388E-15	12.0279E-12
-1.89813E+0	-471.440E-12	-1.89813E+0	-119.360E-9	-917.579E-15	10.4995E-12
-1.87804E+0	-458.559E-12	-1.87804E+0	-119.360E-9	-1.17536E-12	9.23235E-12
-1.85794E+0	-449.130E-12	-1.85794E+0	-119.360E-9	-1.34430E-12	8.48556E-12
-1.83785E+0	-436.922E-12	-1.83785E+0	-119.360E-9	-1.41968E-12	8.10011E-12
-1.81776E+0	-428.167E-12	-1.81776E+0	-119.360E-9	-1.41028E-12	7.53151E-12
-1.79766E+0	-416.199E-12	-1.79766E+0	-119.360E-9	-1.73424E-12	7.69258E-12
-1.77757E+0	-405.485E-12	-1.77757E+0	-119.360E-9	-1.58442E-12	7.27725E-12
-1.75748E+0	-396.305E-12	-1.75748E+0	-119.360E-9	-1.76784E-12	6.98364E-12
-1.73738E+0	-388.091E-12	-1.73738E+0	-119.360E-9	-1.78931E-12	6.69138E-12
-1.71729E+0	-382.396E-12	-1.71729E+0	-119.360E-9	-1.78522E-12	6.32574E-12
-1.69720E+0	-373.291E-12	-1.69720E+0	-119.360E-9	-1.78967E-12	6.07108E-12
-1.67710E+0	-364.262E-12	-1.67710E+0	-119.360E-9	-1.75152E-12	5.83762E-12
-1.65701E+0	-354.984E-12	-1.65701E+0	-119.360E-9	-1.96375E-12	5.84796E-12
-1.63692E+0	-348.487E-12	-1.63692E+0	-119.360E-9	-1.92061E-12	5.95598E-12
-1.61682E+0	-340.509E-12	-1.61682E+0	-119.360E-9	-1.94234E-12	6.12269E-12
-1.59673E+0	-333.496E-12	-1.59673E+0	-119.360E-9	-1.86069E-12	5.58998E-12
-1.57664E+0	-327.036E-12	-1.57664E+0	-119.360E-9	-2.10652E-12	5.17687E-12
-1.55654E+0	-319.843E-12	-1.55654E+0	-119.360E-9	-2.10020E-12	5.03792E-12
-1.53645E+0	-313.900E-12	-1.53645E+0	-119.360E-9	-2.11395E-12	5.13976E-12
-1.51636E+0	-307.409E-12	-1.51636E+0	-119.360E-9	-2.17205E-12	5.12656E-12
-1.49626E+0	-301.025E-12	-1.49626E+0	-119.360E-9	-2.08326E-12	5.03086E-12
-1.47617E+0	-294.151E-12	-1.47617E+0	-119.360E-9	-1.94775E-12	5.36319E-12
-1.45607E+0	-286.873E-12	-1.45607E+0	-119.360E-9	-1.88044E-12	5.41215E-12
-1.43598E+0	-280.599E-12	-1.43598E+0	-119.360E-9	-1.89092E-12	5.58695E-12
-1.41589E+0	-273.021E-12	-1.41589E+0	-119.360E-9	-2.12186E-12	5.37991E-12
-1.39579E+0	-266.855E-12	-1.39579E+0	-119.360E-9	-2.05892E-12	4.81403E-12
-1.37570E+0	-261.553E-12	-1.37570E+0	-119.360E-9	-2.49762E-12	4.00572E-12
-1.35561E+0	-255.818E-12	-1.35561E+0	-119.360E-9	-2.49928E-12	3.48143E-12
-1.33551E+0	-252.735E-12	-1.33551E+0	-119.360E-9	-2.40160E-12	3.44335E-12
-1.31542E+0	-247.628E-12	-1.31542E+0	-119.360E-9	-2.47341E-12	3.38259E-12
-1.29533E+0	-244.853E-12	-1.29533E+0	-119.360E-9	-2.58496E-12	3.14908E-12
-1.27523E+0	-240.015E-12	-1.27523E+0	-119.360E-9	-2.57650E-12	3.10041E-12
-1.25514E+0	-235.882E-12	-1.25514E+0	-119.360E-9	-2.63828E-12	3.37129E-12
-1.23505E+0	-231.726E-12	-1.23505E+0	-119.360E-9	-2.64417E-12	3.34951E-12
-1.21495E+0	-227.937E-12	-1.21495E+0	-119.360E-9	-2.44738E-12	3.18963E-12
-1.19486E+0	-224.105E-12	-1.19486E+0	-119.360E-9	-2.59210E-12	3.06282E-12
-1.17477E+0	-219.902E-12	-1.17477E+0	-119.360E-9	-2.68678E-12	2.97332E-12
-1.15467E+0	-216.526E-12	-1.15467E+0	-119.360E-9	-2.44554E-12	3.06762E-12
-1.13458E+0	-212.029E-12	-1.13458E+0	-119.360E-9	-2.45142E-12	3.04313E-12
-1.11449E+0	-209.288E-12	-1.11449E+0	-119.360E-9	-2.76663E-12	3.15119E-12
-1.09439E+0	-204.106E-12	-1.09439E+0	-119.360E-9	-2.39028E-12	3.30633E-12
-1.07430E+0	-200.550E-12	-1.07430E+0	-119.360E-9	-2.62129E-12	3.54324E-12
-1.05421E+0	-196.201E-12	-1.05421E+0	-119.360E-9	-2.66895E-12	3.35923E-12
-1.03411E+0	-192.396E-12	-1.03411E+0	-119.360E-9	-2.35564E-12	3.26512E-12
-1.01402E+0	-189.513E-12	-1.01402E+0	-119.360E-9	-2.49798E-12	3.18624E-12
-993.925E-3	-185.015E-12	-993.925E-3	-119.360E-9	-2.58349E-12	3.16997E-12
-973.832E-3	-182.463E-12	-973.832E-3	-119.360E-9	-2.74326E-12	3.02389E-12
-953.738E-3	-179.483E-12	-953.738E-3	-119.360E-9	-2.59537E-12	2.80617E-12
-933.645E-3	-177.388E-12	-933.645E-3	-119.360E-9	-2.78851E-12	2.60299E-12
-913.551E-3	-172.564E-12	-913.551E-3	-119.360E-9	-2.65119E-12	2.57207E-12
-893.458E-3	-168.747E-12	-893.458E-3	-119.360E-9	-2.64232E-12	2.60534E-12
-873.364E-3	-167.370E-12	-873.364E-3	-119.360E-9	-2.79189E-12	2.40804E-12
-853.271E-3	-164.459E-12	-853.271E-3	-119.360E-9	-2.75081E-12	2.11244E-12
-833.177E-3	-162.425E-12	-833.178E-3	-119.360E-9	-2.78720E-12	1.92799E-12
-813.084E-3	-160.038E-12	-813.084E-3	-119.360E-9	-2.84131E-12	2.01682E-12
-792.990E-3	-158.075E-12	-792.991E-3	-119.360E-9	-2.63898E-12	2.21258E-12
-772.897E-3	-155.719E-12	-772.897E-3	-119.360E-9	-2.58115E-12	2.12592E-12
-752.804E-3	-153.130E-12	-752.804E-3	-119.360E-9	-2.69917E-12	2.26774E-12
-732.710E-3	-151.119E-12	-732.710E-3	-119.360E-9	-2.76342E-12	2.10273E-12
-712.617E-3	-149.929E-12	-712.617E-3	-119.360E-9	-2.75770E-12	2.06905E-12
-692.523E-3	-146.553E-12	-692.523E-3	-119.360E-9	-2.84275E-12	2.14706E-12
-672.430E-3	-144.480E-12	-672.430E-3	-119.360E-9	-2.62952E-12	2.03527E-12
-652.336E-3	-142.624E-12	-652.336E-3	-119.360E-9	-2.84152E-12	2.23111E-12
-632.243E-3	-140.189E-12	-632.243E-3	-119.360E-9	-2.76574E-12	2.09735E-12
-612.149E-3	-138.144E-12	-612.149E-3	-119.360E-9	-2.74375E-12	2.17056E-12
-592.056E-3	-134.878E-12	-592.056E-3	-119.360E-9	-2.65939E-12	2.28469E-12
-571.962E-3	-132.468E-12	-571.963E-3	-119.360E-9	-2.76282E-12	2.52940E-12
-551.869E-3	-128.852E-12	-551.869E-3	-119.360E-9	-2.59712E-12	2.80760E-12
-531.775E-3	-125.233E-12	-531.776E-3	-119.360E-9	-2.62166E-12	3.19399E-12
-511.682E-3	-121.723E-12	-511.682E-3	-119.360E-9	-2.37387E-12	3.25763E-12
-491.589E-3	-117.462E-12	-491.589E-3	-119.360E-9	-2.43465E-12	3.22785E-12
-471.495E-3	-114.266E-12	-471.495E-3	-119.360E-9	-2.64358E-12	2.82936E-12
-451.402E-3	-110.590E-12	-451.402E-3	-119.360E-9	-2.53141E-12	2.93723E-12
-431.308E-3	-107.752E-12	-431.308E-3	-119.360E-9	-2.61570E-12	2.92129E-12
-411.215E-3	-104.266E-12	-411.215E-3	-119.360E-9	-2.61872E-12	2.66410E-12
-391.121E-3	-100.430E-12	-391.121E-3	-119.360E-9	-2.33648E-12	2.97160E-12
-371.028E-3	-97.1333E-12	-371.028E-3	-119.360E-9	-2.55200E-12	3.13054E-12
-350.934E-3	-92.6875E-12	-350.935E-3	-119.360E-9	-2.39765E-12	3.80211E-12
-330.841E-3	-87.8482E-12	-330.841E-3	-119.360E-9	-2.24402E-12	4.03333E-12
-310.748E-3	-82.1816E-12	-310.748E-3	-119.360E-9	-2.23623E-12	4.40635E-12
-290.654E-3	-76.1938E-12	-290.654E-3	-119.360E-9	-2.28200E-12	4.46343E-12
-270.561E-3	-70.3340E-12	-270.561E-3	-119.360E-9	-2.20700E-12	4.58470E-12
-250.467E-3	-64.0060E-12	-250.467E-3	-119.360E-9	-2.20391E-12	4.92135E-12
-230.374E-3	-57.8015E-12	-230.374E-3	-119.360E-9	-2.17659E-12	4.64403E-12
-210.280E-3	-52.2936E-12	-210.280E-3	-119.360E-9	-2.37404E-12	4.07759E-12
-190.187E-3	-47.4056E-12	-190.187E-3	-119.360E-9	-2.61929E-12	3.90695E-12
-170.093E-3	-42.8126E-12	-170.093E-3	-119.360E-9	-2.40403E-12	3.81969E-12
-150.000E-3	-37.8159E-12	-150.000E-3	-119.360E-9	-2.46442E-12	3.65557E-12
-129.906E-3	-33.4224E-12	-129.907E-3	-119.360E-9	-2.46735E-12	3.79878E-12
-109.813E-3	-28.4239E-12	-109.813E-3	-119.360E-9	-2.32999E-12	3.71327E-12
-89.7193E-3	-23.3731E-12	-89.7196E-3	-119.360E-9	-2.33330E-12	4.09233E-12
-69.6259E-3	-18.1526E-12	-69.6261E-3	-119.360E-9	-2.21305E-12	4.08344E-12
-49.5324E-3	-12.6600E-12	-49.5327E-3	-119.360E-9	-2.46993E-12	4.24205E-12
-29.4390E-3	-7.54135E-12	-29.4392E-3	-119.360E-9	-2.32580E-12	3.78646E-12
-9.34553E-3	-2.52588E-12	-9.34577E-3	-119.360E-9	-2.40496E-12	3.85497E-12
10.7479E-3	2.45247E-12	10.7477E-3	-119.360E-9	-2.41577E-12	3.84718E-12
30.8414E-3	7.48610E-12	30.8411E-3	-119.360E-9	-2.31339E-12	3.92312E-12
50.9348E-3	12.4580E-12	50.9346E-3	-119.360E-9	-2.31358E-12	4.07572E-12
71.0282E-3	17.6391E-12	71.0281E-3	-119.360E-9	-2.24703E-12	3.94235E-12
91.1217E-3	22.2286E-12	91.1215E-3	-119.360E-9	-2.32416E-12	3.82692E-12
111.215E-3	26.8458E-12	111.215E-3	-119.360E-9	-2.37225E-12	3.51442E-12
131.309E-3	31.1071E-12	131.308E-3	-119.360E-9	-2.43864E-12	3.35434E-12
151.402E-3	35.4414E-12	151.402E-3	-119.360E-9	-2.35933E-12	3.41804E-12
171.496E-3	40.2546E-12	171.495E-3	-119.360E-9	-2.38304E-12	3.77703E-12
191.589E-3	44.8996E-12	191.589E-3	-119.360E-9	-2.39981E-12	3.93938E-12
211.683E-3	49.7531E-12	211.682E-3	-119.360E-9	-2.57937E-12	3.71126E-12
231.776E-3	54.7044E-12	231.776E-3	-119.360E-9	-2.41886E-12	3.81203E-12
251.869E-3	59.4121E-12	251.869E-3	-119.360E-9	-2.33132E-12	3.77880E-12
271.963E-3	63.6551E-12	271.963E-3	-119.360E-9	-2.44406E-12	3.61198E-12
292.056E-3	68.5829E-12	292.056E-3	-119.360E-9	-2.28261E-12	3.83936E-12
312.150E-3	73.0452E-12	312.150E-3	-119.360E-9	-2.46051E-12	4.08791E-12
332.243E-3	78.2633E-12	332.243E-3	-119.360E-9	-2.36586E-12	4.01769E-12
352.337E-3	83.2834E-12	352.336E-3	-119.360E-9	-2.42405E-12	3.70103E-12
372.430E-3	87.5501E-12	372.430E-3	-119.360E-9	-2.26372E-12	3.65901E-12
392.524E-3	92.8024E-12	392.523E-3	-119.360E-9	-2.24374E-12	3.97609E-12
412.617E-3	97.1526E-12	412.617E-3	-119.360E-9	-2.17785E-12	3.97319E-12
432.711E-3	102.756E-12	432.710E-3	-119.360E-9	-2.34239E-12	4.14111E-12
452.804E-3	107.730E-12	452.804E-3	-119.360E-9	-2.40563E-12	4.03743E-12
472.898E-3	112.585E-12	472.897E-3	-119.360E-9	-2.31196E-12	4.03379E-12
492.991E-3	119.173E-12	492.991E-3	-119.360E-9	-2.27918E-12	4.28057E-12
513.084E-3	123.735E-12	513.084E-3	-119.360E-9	-2.25797E-12	4.69196E-12
533.178E-3	130.624E-12	533.178E-3	-119.360E-9	-2.23601E-12	4.81795E-12
553.271E-3	136.466E-12	553.271E-3	-119.360E-9	-2.12449E-12	5.00012E-12
573.365E-3	143.185E-12	573.364E-3	-119.360E-9	-1.92127E-12	5.61857E-12
593.458E-3	152.922E-12	593.458E-3	-119.360E-9	-1.80161E-12	6.55088E-12
613.552E-3	160.503E-12	613.551E-3	-119.360E-9	-1.58069E-12	7.32312E-12
633.645E-3	173.414E-12	633.645E-3	-119.360E-9	-1.49152E-12	8.38739E-12
653.738E-3	184.252E-12	653.738E-3	-119.360E-9	-1.29471E-12	8.87147E-12
673.832E-3	197.692E-12	673.832E-3	-119.360E-9	-1.06991E-12	9.59734E-12
693.926E-3	211.900E-12	693.925E-3	-119.360E-9	-1.12517E-12	10.0364E-12
714.019E-3	225.144E-12	714.019E-3	-119.360E-9	-994.843E-15	10.4100E-12
734.113E-3	242.543E-12	734.112E-3	-119.360E-9	-1.01535E-12	10.6528E-12
754.206E-3	253.601E-12	754.206E-3	-119.360E-9	-875.049E-15	10.6524E-12
774.299E-3	272.282E-12	774.299E-3	-119.360E-9	-774.950E-15	11.0001E-12
794.393E-3	284.310E-12	794.393E-3	-119.360E-9	-1.00964E-12	10.8334E-12
814.486E-3	300.910E-12	814.486E-3	-119.360E-9	-630.151E-15	11.0813E-12
834.580E-3	316.222E-12	834.579E-3	-119.360E-9	-836.566E-15	10.7440E-12
854.673E-3	327.887E-12	854.673E-3	-119.360E-9	-770.704E-15	10.9120E-12
874.767E-3	349.852E-12	874.766E-3	-119.360E-9	-817.462E-15	11.2790E-12
894.860E-3	358.724E-12	894.860E-3	-119.360E-9	-638.553E-15	11.6090E-12
914.953E-3	378.349E-12	914.953E-3	-119.360E-9	-432.171E-15	11.7780E-12
935.047E-3	395.391E-12	935.047E-3	-119.360E-9	-661.373E-15	11.5216E-12
955.141E-3	405.301E-12	955.140E-3	-119.360E-9	-654.444E-15	11.8214E-12
975.234E-3	429.275E-12	975.234E-3	-119.360E-9	-661.298E-15	11.7658E-12
995.327E-3	437.893E-12	995.327E-3	-119.360E-9	-650.946E-15	11.9668E-12
1.01542E+0	459.470E-12	1.01542E+0	-119.360E-9	-605.811E-15	12.3877E-12
1.03551E+0	471.765E-12	1.03551E+0	-119.360E-9	-486.350E-15	12.0906E-12
1.05561E+0	491.585E-12	1.05561E+0	-119.360E-9	-414.870E-15	11.9636E-12
1.07570E+0	508.443E-12	1.07570E+0	-119.360E-9	-502.762E-15	11.5219E-12
1.09579E+0	517.510E-12	1.09579E+0	-119.360E-9	-680.668E-15	11.9576E-12
1.11589E+0	544.356E-12	1.11589E+0	-119.360E-9	-345.021E-15	12.1467E-12
1.13598E+0	549.362E-12	1.13598E+0	-119.360E-9	-452.600E-15	12.2083E-12
1.15608E+0	575.821E-12	1.15607E+0	-119.360E-9	-338.611E-15	12.7136E-12
1.17617E+0	591.698E-12	1.17617E+0	-119.360E-9	-201.502E-15	12.9989E-12
1.19626E+0	605.923E-12	1.19626E+0	-119.360E-9	-168.140E-15	13.5068E-12
1.21636E+0	635.635E-12	1.21636E+0	-119.360E-9	-30.8342E-15	14.1008E-12
1.23645E+0	640.064E-12	1.23645E+0	-119.360E-9	-21.8844E-15	14.4648E-12
1.25654E+0	672.155E-12	1.25654E+0	-119.360E-9	373.800E-15	15.0214E-12
1.27664E+0	687.828E-12	1.27664E+0	-119.360E-9	329.106E-15	16.0238E-12
1.29673E+0	711.233E-12	1.29673E+0	-119.360E-9	732.998E-15	17.0924E-12
1.31682E+0	739.727E-12	1.31682E+0	-119.360E-9	892.733E-15	18.1361E-12
1.33692E+0	756.756E-12	1.33692E+0	-119.360E-9	932.023E-15	19.5622E-12
1.35701E+0	794.244E-12	1.35701E+0	-119.360E-9	1.24060E-12	20.5301E-12
1.37710E+0	813.884E-12	1.37710E+0	-119.360E-9	1.70076E-12	22.0602E-12
1.39720E+0	855.676E-12	1.39720E+0	-119.360E-9	2.27465E-12	24.3126E-12
1.41729E+0	889.229E-12	1.41729E+0	-119.360E-9	2.98624E-12	26.1241E-12
1.43738E+0	919.543E-12	1.43738E+0	-119.360E-9	3.48677E-12	28.6311E-12
1.45748E+0	972.618E-12	1.45748E+0	-119.360E-9	3.99747E-12	30.4984E-12
1.47757E+0	1.00033E-9	1.47757E+0	-119.360E-9	4.56358E-12	33.2938E-12
1.49766E+0	1.06693E-9	1.49766E+0	-119.360E-9	5.42251E-12	34.9139E-12
1.51776E+0	1.09380E-9	1.51776E+0	-119.360E-9	5.33852E-12	35.7254E-12
1.53785E+0	1.15176E-9	1.53785E+0	-119.360E-9	5.57831E-12	36.9639E-12
1.55794E+0	1.20820E-9	1.55794E+0	-119.360E-9	5.55384E-12	35.8972E-12
1.57804E+0	1.23412E-9	1.57804E+0	-119.360E-9	5.26538E-12	35.1529E-12
1.59813E+0	1.30712E-9	1.59813E+0	-119.360E-9	5.21161E-12	33.5250E-12
1.61822E+0	1.31836E-9	1.61822E+0	-119.360E-9	4.64177E-12	31.9389E-12
1.63832E+0	1.37966E-9	1.63832E+0	-119.360E-9	4.32795E-12	30.7555E-12
1.65841E+0	1.41999E-9	1.65841E+0	-119.360E-9	4.12225E-12	28.8127E-12
1.67850E+0	1.43307E-9	1.67850E+0	-119.360E-9	3.68762E-12	27.5494E-12
1.69860E+0	1.50133E-9	1.69860E+0	-119.360E-9	3.16146E-12	26.3253E-12
1.71869E+0	1.49950E-9	1.71869E+0	-119.360E-9	2.94722E-12	25.1146E-12
1.73879E+0	1.55935E-9	1.73879E+0	-119.360E-9	3.03089E-12	24.8918E-12
1.75888E+0	1.58307E-9	1.75888E+0	-119.360E-9	2.87561E-12	23.9927E-12
1.77897E+0	1.60453E-9	1.77897E+0	-119.360E-9	2.72130E-12	24.0487E-12
1.79907E+0	1.65953E-9	1.79907E+0	-119.360E-9	2.73844E-12	23.7026E-12
1.81916E+0	1.66032E-9	1.81916E+0	-119.360E-9	2.90010E-12	23.1485E-12
1.83925E+0	1.71136E-9	1.83925E+0	-119.360E-9	2.55859E-12	23.1589E-12
1.85935E+0	1.72578E-9	1.85935E+0	-119.360E-9	2.56015E-12	22.7129E-12
1.87944E+0	1.75349E-9	1.87944E+0	-119.360E-9	2.74338E-12	23.1226E-12
1.89953E+0	1.80374E-9	1.89953E+0	-119.360E-9	2.68962E-12	23.0082E-12
1.91963E+0	1.80628E-9	1.91963E+0	-119.360E-9	2.73161E-12	23.4199E-12
1.93972E+0	1.85621E-9	1.93972E+0	-119.360E-9	2.85768E-12	23.5329E-12
1.95981E+0	1.87379E-9	1.95981E+0	-119.360E-9	2.61090E-12	23.2585E-12
1.97991E+0	1.90101E-9	1.97991E+0	-119.360E-9	2.85124E-12	23.5182E-12
2.00000E+0	1.94111E-9	2.00000E+0	-119.360E-9	2.90544E-12	23.0554E-12
