# Supplementary material for: Circumventing the stability problems of graphene nanoribbon zigzag edges
Source: Nat Chem. 2022 Sep 26;14(12):1451–8. doi: 10.1038/s41557-022-01042-8 (PMC10665199; doi:10.1038/s41557-022-01042-8)
Supplement: Supplementary file 3 — Source data for Supplementary Fig. 9. [file 41557_2022_1042_MOESM3_ESM.zip › 10 units/Point_spectra_527.dat]

Experiment	bias spectroscopy
Saved Date	25.07.2020 10:41:03
User
Date
X (m)	157.455E-9
Y (m)	424.523E-9
Z (m)	-119.381E-9
Z offset (m)	0E+0
Settling time (s)	20E-3
Integration time (s)	50E-3
Z-Ctrl hold	TRUE
Final Z (m)	N/A
Start time	25.07.2020 10:40:48
Filter type	None
Order
Cutoff frq
Bias>Bias (V)	-500E-3
Bias>Calibration (V/V)	-1E+0
Bias>Offset (V)	0E+0
Bias Spectroscopy>Sweep Start (V)	-2.3E+0
Bias Spectroscopy>Sweep End (V)	2E+0
Bias Spectroscopy>Num Pixel	215
Bias Spectroscopy>Z Avg time (s)	100E-3
Bias Spectroscopy>Z offset (m)	0E+0
Bias Spectroscopy>1st Settling time (s)	60E-3
Bias Spectroscopy>Settling time (s)	20E-3
Bias Spectroscopy>Integration time (s)	50E-3
Bias Spectroscopy>End Settling time (s)	50E-3
Bias Spectroscopy>Z control time (s)	50E-3
Bias Spectroscopy>Max Slew rate (V/s)	Inf
Bias Spectroscopy>backward sweep	FALSE
Bias Spectroscopy>Z-controller hold	TRUE
Bias Spectroscopy>Number of sweeps	1
Bias Spectroscopy>Channels	Current (A);Bias (V);Z (m);LI Demod 1 Y (A);LI Demod 1 X (A)
Bias Spectroscopy>Reset Bias	TRUE
Bias Spectroscopy>Record final Z	FALSE
Bias Spectroscopy>Lock-In run	TRUE
Current>Current (A)	776.13E-12
Current>Calibration (A/V)	330E-12
Current>Offset (A)	0E+0
Current>Gain	High
Lock-in>Lock-in status	ON
Lock-in>Modulated signal	Bias (V)
Lock-in>Frequency (Hz)	828E+0
Lock-in>Amplitude	20E-3
Lock-in>Demodulated signal	Current (A)
Lock-in>HP Filter Cutoff D1 (Hz)	155.425E+0
Lock-in>HP Filter Cutoff D2 (Hz)	155.425E+0
Lock-in>HP Filter Order D1	1
Lock-in>HP Filter Order D2	1
Lock-in>Harmonic D1	1
Lock-in>Harmonic D2	2
Lock-in>Reference phase D1 (deg)	-154.128E+0
Lock-in>Reference phase D2 (deg)	174.64E+0
Lock-in>LP Filter Cutoff D1 (Hz)	9.71405E+0
Lock-in>LP Filter Cutoff D2 (Hz)	4.85702E+0
Lock-in>LP Filter Order D1	2
Lock-in>LP Filter Order D2	2
Lock-in>Sync Filter D1	OFF
Lock-in>Sync Filter D2	OFF
[DATA]
Bias calc (V)	Current (A)	Bias (V)	Z (m)	LI Demod 1 Y (A)	LI Demod 1 X (A)
-2.30000E+0	-970.339E-12	-2.30000E+0	-119.381E-9	809.206E-15	15.9481E-12
-2.27991E+0	-949.929E-12	-2.27991E+0	-119.381E-9	733.184E-15	16.4518E-12
-2.25981E+0	-927.270E-12	-2.25981E+0	-119.381E-9	690.690E-15	16.1069E-12
-2.23972E+0	-908.423E-12	-2.23972E+0	-119.381E-9	664.253E-15	16.2761E-12
-2.21963E+0	-884.450E-12	-2.21963E+0	-119.381E-9	649.905E-15	16.4791E-12
-2.19953E+0	-862.254E-12	-2.19953E+0	-119.381E-9	462.574E-15	16.0550E-12
-2.17944E+0	-841.128E-12	-2.17944E+0	-119.381E-9	490.112E-15	16.3794E-12
-2.15935E+0	-819.213E-12	-2.15935E+0	-119.381E-9	634.439E-15	16.4274E-12
-2.13925E+0	-792.932E-12	-2.13925E+0	-119.381E-9	871.763E-15	16.7702E-12
-2.11916E+0	-775.496E-12	-2.11916E+0	-119.381E-9	701.587E-15	17.3182E-12
-2.09907E+0	-748.128E-12	-2.09907E+0	-119.381E-9	959.515E-15	17.7863E-12
-2.07897E+0	-723.652E-12	-2.07897E+0	-119.381E-9	1.01154E-12	18.3863E-12
-2.05888E+0	-697.634E-12	-2.05888E+0	-119.381E-9	1.00227E-12	19.0043E-12
-2.03878E+0	-671.366E-12	-2.03878E+0	-119.381E-9	1.09693E-12	19.6033E-12
-2.01869E+0	-646.114E-12	-2.01869E+0	-119.381E-9	1.17247E-12	19.2583E-12
-1.99860E+0	-616.551E-12	-1.99860E+0	-119.381E-9	878.727E-15	18.6874E-12
-1.97850E+0	-595.816E-12	-1.97850E+0	-119.381E-9	633.465E-15	17.8875E-12
-1.95841E+0	-569.237E-12	-1.95841E+0	-119.381E-9	605.838E-15	17.0455E-12
-1.93832E+0	-549.301E-12	-1.93832E+0	-119.381E-9	306.094E-15	15.7562E-12
-1.91822E+0	-529.567E-12	-1.91822E+0	-119.381E-9	-196.115E-15	14.2836E-12
-1.89813E+0	-509.679E-12	-1.89813E+0	-119.381E-9	-384.686E-15	12.9449E-12
-1.87804E+0	-496.690E-12	-1.87804E+0	-119.381E-9	-499.077E-15	11.5056E-12
-1.85794E+0	-479.626E-12	-1.85794E+0	-119.381E-9	-838.204E-15	10.3850E-12
-1.83785E+0	-466.764E-12	-1.83785E+0	-119.381E-9	-879.471E-15	9.83371E-12
-1.81776E+0	-455.214E-12	-1.81776E+0	-119.381E-9	-1.20588E-12	9.32987E-12
-1.79766E+0	-442.151E-12	-1.79766E+0	-119.381E-9	-1.23097E-12	8.90559E-12
-1.77757E+0	-433.586E-12	-1.77757E+0	-119.381E-9	-1.25540E-12	8.81060E-12
-1.75748E+0	-418.621E-12	-1.75748E+0	-119.381E-9	-1.17775E-12	8.32512E-12
-1.73738E+0	-410.562E-12	-1.73738E+0	-119.381E-9	-1.44357E-12	7.85295E-12
-1.71729E+0	-398.591E-12	-1.71729E+0	-119.381E-9	-1.58031E-12	7.56991E-12
-1.69720E+0	-389.810E-12	-1.69720E+0	-119.381E-9	-1.54371E-12	7.25257E-12
-1.67710E+0	-380.077E-12	-1.67710E+0	-119.381E-9	-1.55407E-12	6.97238E-12
-1.65701E+0	-369.874E-12	-1.65701E+0	-119.381E-9	-1.58575E-12	6.90853E-12
-1.63692E+0	-361.765E-12	-1.63692E+0	-119.381E-9	-1.79626E-12	6.96022E-12
-1.61682E+0	-352.047E-12	-1.61682E+0	-119.381E-9	-1.88408E-12	6.78801E-12
-1.59673E+0	-344.333E-12	-1.59673E+0	-119.381E-9	-1.74359E-12	6.39638E-12
-1.57664E+0	-335.560E-12	-1.57664E+0	-119.381E-9	-2.02067E-12	6.12331E-12
-1.55654E+0	-327.918E-12	-1.55654E+0	-119.381E-9	-1.78170E-12	6.03975E-12
-1.53645E+0	-319.786E-12	-1.53645E+0	-119.381E-9	-1.94220E-12	5.97349E-12
-1.51636E+0	-314.236E-12	-1.51636E+0	-119.381E-9	-1.86334E-12	5.85864E-12
-1.49626E+0	-306.096E-12	-1.49626E+0	-119.381E-9	-1.99472E-12	5.74392E-12
-1.47617E+0	-297.119E-12	-1.47617E+0	-119.381E-9	-2.00769E-12	5.56216E-12
-1.45607E+0	-289.307E-12	-1.45607E+0	-119.381E-9	-2.01276E-12	6.07072E-12
-1.43598E+0	-281.235E-12	-1.43598E+0	-119.381E-9	-1.77364E-12	6.69201E-12
-1.41589E+0	-272.463E-12	-1.41589E+0	-119.381E-9	-1.82459E-12	6.54919E-12
-1.39579E+0	-264.389E-12	-1.39579E+0	-119.381E-9	-2.11215E-12	5.27795E-12
-1.37570E+0	-260.900E-12	-1.37570E+0	-119.381E-9	-2.14886E-12	4.46699E-12
-1.35561E+0	-254.667E-12	-1.35561E+0	-119.381E-9	-2.35332E-12	3.75884E-12
-1.33551E+0	-249.927E-12	-1.33551E+0	-119.381E-9	-2.76108E-12	3.51365E-12
-1.31542E+0	-246.151E-12	-1.31542E+0	-119.381E-9	-2.46363E-12	3.34726E-12
-1.29533E+0	-243.023E-12	-1.29533E+0	-119.381E-9	-2.45198E-12	3.38391E-12
-1.27523E+0	-237.689E-12	-1.27523E+0	-119.381E-9	-2.54762E-12	3.32268E-12
-1.25514E+0	-234.639E-12	-1.25514E+0	-119.381E-9	-2.61692E-12	3.23561E-12
-1.23505E+0	-229.767E-12	-1.23505E+0	-119.381E-9	-2.63865E-12	3.30288E-12
-1.21495E+0	-225.675E-12	-1.21495E+0	-119.381E-9	-2.62990E-12	3.02462E-12
-1.19486E+0	-221.681E-12	-1.19486E+0	-119.381E-9	-2.53378E-12	3.05161E-12
-1.17477E+0	-219.108E-12	-1.17477E+0	-119.381E-9	-2.71433E-12	3.03160E-12
-1.15467E+0	-214.196E-12	-1.15467E+0	-119.381E-9	-2.64289E-12	3.11290E-12
-1.13458E+0	-211.406E-12	-1.13458E+0	-119.381E-9	-2.52407E-12	3.04670E-12
-1.11449E+0	-206.856E-12	-1.11449E+0	-119.381E-9	-2.51634E-12	3.02195E-12
-1.09439E+0	-202.950E-12	-1.09439E+0	-119.381E-9	-2.42936E-12	3.29253E-12
-1.07430E+0	-199.359E-12	-1.07430E+0	-119.381E-9	-2.56095E-12	3.12476E-12
-1.05421E+0	-194.924E-12	-1.05421E+0	-119.381E-9	-2.48173E-12	3.09261E-12
-1.03411E+0	-192.377E-12	-1.03411E+0	-119.381E-9	-2.50120E-12	2.97125E-12
-1.01402E+0	-187.220E-12	-1.01402E+0	-119.381E-9	-2.66909E-12	2.86355E-12
-993.925E-3	-185.145E-12	-993.925E-3	-119.381E-9	-2.67214E-12	2.86377E-12
-973.832E-3	-181.721E-12	-973.832E-3	-119.381E-9	-2.68750E-12	2.69331E-12
-953.738E-3	-177.888E-12	-953.738E-3	-119.381E-9	-2.60637E-12	2.74924E-12
-933.645E-3	-175.680E-12	-933.645E-3	-119.381E-9	-2.60342E-12	2.66751E-12
-913.551E-3	-171.882E-12	-913.551E-3	-119.381E-9	-2.82742E-12	2.55033E-12
-893.458E-3	-170.115E-12	-893.458E-3	-119.381E-9	-2.56998E-12	2.59643E-12
-873.364E-3	-166.906E-12	-873.364E-3	-119.381E-9	-2.55639E-12	2.13713E-12
-853.271E-3	-164.403E-12	-853.271E-3	-119.381E-9	-2.78181E-12	2.11372E-12
-833.177E-3	-162.434E-12	-833.178E-3	-119.381E-9	-2.67773E-12	2.07216E-12
-813.084E-3	-159.791E-12	-813.084E-3	-119.381E-9	-2.82957E-12	1.99056E-12
-792.990E-3	-158.629E-12	-792.991E-3	-119.381E-9	-2.71300E-12	2.04972E-12
-772.897E-3	-156.336E-12	-772.897E-3	-119.381E-9	-2.82693E-12	2.06650E-12
-752.804E-3	-154.251E-12	-752.804E-3	-119.381E-9	-2.71365E-12	2.26392E-12
-732.710E-3	-152.367E-12	-732.710E-3	-119.381E-9	-2.93439E-12	2.16831E-12
-712.617E-3	-149.686E-12	-712.617E-3	-119.381E-9	-2.82325E-12	2.07794E-12
-692.523E-3	-147.513E-12	-692.523E-3	-119.381E-9	-2.71451E-12	1.98069E-12
-672.430E-3	-144.560E-12	-672.430E-3	-119.381E-9	-2.68913E-12	2.07262E-12
-652.336E-3	-142.920E-12	-652.336E-3	-119.381E-9	-2.74956E-12	2.03105E-12
-632.243E-3	-140.083E-12	-632.243E-3	-119.381E-9	-2.73316E-12	2.07564E-12
-612.149E-3	-138.280E-12	-612.149E-3	-119.381E-9	-2.86292E-12	2.13632E-12
-592.056E-3	-135.827E-12	-592.056E-3	-119.381E-9	-2.72869E-12	2.21740E-12
-571.962E-3	-132.369E-12	-571.963E-3	-119.381E-9	-2.73879E-12	2.48442E-12
-551.869E-3	-129.833E-12	-551.869E-3	-119.381E-9	-2.75904E-12	2.92570E-12
-531.775E-3	-125.478E-12	-531.776E-3	-119.381E-9	-2.73815E-12	2.94440E-12
-511.682E-3	-122.559E-12	-511.682E-3	-119.381E-9	-2.63871E-12	2.83126E-12
-491.589E-3	-118.455E-12	-491.589E-3	-119.381E-9	-2.57431E-12	3.10563E-12
-471.495E-3	-115.231E-12	-471.495E-3	-119.381E-9	-2.83270E-12	2.97547E-12
-451.402E-3	-112.164E-12	-451.402E-3	-119.381E-9	-2.76801E-12	2.62621E-12
-431.308E-3	-108.735E-12	-431.308E-3	-119.381E-9	-2.58044E-12	2.60342E-12
-411.215E-3	-106.256E-12	-411.215E-3	-119.381E-9	-2.58221E-12	2.87115E-12
-391.121E-3	-102.261E-12	-391.121E-3	-119.381E-9	-2.78836E-12	2.81875E-12
-371.028E-3	-99.1140E-12	-371.028E-3	-119.381E-9	-2.87282E-12	3.11282E-12
-350.934E-3	-94.4996E-12	-350.935E-3	-119.381E-9	-2.45299E-12	3.59761E-12
-330.841E-3	-89.3668E-12	-330.841E-3	-119.381E-9	-2.45795E-12	4.45949E-12
-310.748E-3	-83.9249E-12	-310.748E-3	-119.381E-9	-2.34362E-12	4.59815E-12
-290.654E-3	-77.4210E-12	-290.654E-3	-119.381E-9	-2.17456E-12	4.73573E-12
-270.561E-3	-71.4327E-12	-270.561E-3	-119.381E-9	-2.24635E-12	4.89429E-12
-250.467E-3	-64.8781E-12	-250.467E-3	-119.381E-9	-1.93154E-12	5.06359E-12
-230.374E-3	-58.9152E-12	-230.374E-3	-119.381E-9	-2.05898E-12	4.82548E-12
-210.280E-3	-53.5159E-12	-210.280E-3	-119.381E-9	-2.27668E-12	4.20650E-12
-190.187E-3	-47.9934E-12	-190.187E-3	-119.381E-9	-2.25945E-12	3.75776E-12
-170.093E-3	-43.4301E-12	-170.093E-3	-119.381E-9	-2.29221E-12	3.69028E-12
-150.000E-3	-38.3811E-12	-150.000E-3	-119.381E-9	-2.47565E-12	3.87777E-12
-129.906E-3	-33.7113E-12	-129.907E-3	-119.381E-9	-2.55342E-12	3.75082E-12
-109.813E-3	-28.7122E-12	-109.813E-3	-119.381E-9	-2.33122E-12	3.97769E-12
-89.7193E-3	-23.6071E-12	-89.7196E-3	-119.381E-9	-2.27514E-12	4.18101E-12
-69.6259E-3	-18.2307E-12	-69.6261E-3	-119.381E-9	-2.19760E-12	4.22311E-12
-49.5324E-3	-12.7879E-12	-49.5327E-3	-119.381E-9	-2.33343E-12	4.26217E-12
-29.4390E-3	-7.46871E-12	-29.4392E-3	-119.381E-9	-2.29605E-12	4.12760E-12
-9.34553E-3	-2.48379E-12	-9.34577E-3	-119.381E-9	-2.29320E-12	4.08643E-12
10.7479E-3	2.52438E-12	10.7477E-3	-119.381E-9	-2.27588E-12	3.90953E-12
30.8414E-3	7.62096E-12	30.8411E-3	-119.381E-9	-2.23146E-12	4.12369E-12
50.9348E-3	12.7892E-12	50.9346E-3	-119.381E-9	-2.42140E-12	4.05350E-12
71.0282E-3	17.9667E-12	71.0281E-3	-119.381E-9	-2.44400E-12	3.88734E-12
91.1217E-3	22.6683E-12	91.1215E-3	-119.381E-9	-2.44352E-12	3.71881E-12
111.215E-3	27.2224E-12	111.215E-3	-119.381E-9	-2.63852E-12	3.64675E-12
131.309E-3	31.4890E-12	131.308E-3	-119.381E-9	-2.40287E-12	3.37936E-12
151.402E-3	35.8663E-12	151.402E-3	-119.381E-9	-2.35423E-12	3.69228E-12
171.496E-3	40.8490E-12	171.495E-3	-119.381E-9	-2.30502E-12	3.89997E-12
191.589E-3	45.6214E-12	191.589E-3	-119.381E-9	-2.20752E-12	3.97852E-12
211.683E-3	50.7594E-12	211.682E-3	-119.381E-9	-2.49107E-12	3.85583E-12
231.776E-3	55.7069E-12	231.776E-3	-119.381E-9	-2.42614E-12	3.96596E-12
251.869E-3	60.3363E-12	251.869E-3	-119.381E-9	-2.46904E-12	3.77436E-12
271.963E-3	65.0629E-12	271.963E-3	-119.381E-9	-2.24789E-12	3.76995E-12
292.056E-3	69.5597E-12	292.056E-3	-119.381E-9	-2.32671E-12	4.06509E-12
312.150E-3	74.7932E-12	312.150E-3	-119.381E-9	-2.32095E-12	3.91936E-12
332.243E-3	79.4377E-12	332.243E-3	-119.381E-9	-2.23029E-12	3.86494E-12
352.337E-3	84.3262E-12	352.336E-3	-119.381E-9	-2.31326E-12	3.90335E-12
372.430E-3	89.0441E-12	372.430E-3	-119.381E-9	-2.41682E-12	3.77370E-12
392.524E-3	94.0743E-12	392.523E-3	-119.381E-9	-2.06527E-12	3.89935E-12
412.617E-3	99.7474E-12	412.617E-3	-119.381E-9	-2.45337E-12	4.05389E-12
432.711E-3	104.370E-12	432.710E-3	-119.381E-9	-2.55875E-12	4.23328E-12
452.804E-3	110.466E-12	452.804E-3	-119.381E-9	-2.28938E-12	4.17500E-12
472.898E-3	115.278E-12	472.897E-3	-119.381E-9	-2.33004E-12	4.53287E-12
492.991E-3	121.349E-12	492.991E-3	-119.381E-9	-2.27912E-12	4.44539E-12
513.084E-3	127.185E-12	513.084E-3	-119.381E-9	-2.20306E-12	4.55197E-12
533.178E-3	133.247E-12	533.178E-3	-119.381E-9	-2.13595E-12	5.01092E-12
553.271E-3	140.672E-12	553.271E-3	-119.381E-9	-2.10691E-12	5.38869E-12
573.365E-3	147.546E-12	573.364E-3	-119.381E-9	-2.02392E-12	5.88767E-12
593.458E-3	157.289E-12	593.458E-3	-119.381E-9	-1.75540E-12	7.01023E-12
613.552E-3	167.657E-12	613.551E-3	-119.381E-9	-1.52316E-12	8.24966E-12
633.645E-3	180.003E-12	633.645E-3	-119.381E-9	-1.19976E-12	9.31450E-12
653.738E-3	193.809E-12	653.738E-3	-119.381E-9	-1.00890E-12	9.99317E-12
673.832E-3	208.341E-12	673.832E-3	-119.381E-9	-778.588E-15	10.5682E-12
693.926E-3	222.814E-12	693.925E-3	-119.381E-9	-788.115E-15	10.8231E-12
714.019E-3	238.274E-12	714.019E-3	-119.381E-9	-662.391E-15	11.2512E-12
734.113E-3	252.354E-12	734.112E-3	-119.381E-9	-601.799E-15	11.6446E-12
754.206E-3	268.385E-12	754.206E-3	-119.381E-9	-680.079E-15	11.7685E-12
774.299E-3	286.413E-12	774.299E-3	-119.381E-9	-535.091E-15	12.0870E-12
794.393E-3	302.229E-12	794.393E-3	-119.381E-9	-421.818E-15	12.1432E-12
814.486E-3	321.240E-12	814.486E-3	-119.381E-9	-326.141E-15	12.0459E-12
834.580E-3	335.722E-12	834.579E-3	-119.381E-9	-588.730E-15	12.3036E-12
854.673E-3	357.147E-12	854.673E-3	-119.381E-9	-509.545E-15	12.9811E-12
874.767E-3	372.155E-12	874.766E-3	-119.381E-9	-317.330E-15	13.2471E-12
894.860E-3	392.264E-12	894.860E-3	-119.381E-9	-93.0476E-15	13.7681E-12
914.953E-3	413.689E-12	914.953E-3	-119.381E-9	-292.662E-15	14.2479E-12
935.047E-3	429.412E-12	935.047E-3	-119.381E-9	-201.719E-15	14.5952E-12
955.141E-3	454.364E-12	955.140E-3	-119.381E-9	-198.899E-15	14.4842E-12
975.234E-3	470.456E-12	975.234E-3	-119.381E-9	-114.254E-15	14.9570E-12
995.327E-3	494.613E-12	995.327E-3	-119.381E-9	232.228E-15	15.5830E-12
1.01542E+0	512.529E-12	1.01542E+0	-119.381E-9	336.708E-15	15.8515E-12
1.03551E+0	538.997E-12	1.03551E+0	-119.381E-9	355.891E-15	16.5026E-12
1.05561E+0	563.193E-12	1.05561E+0	-119.381E-9	496.016E-15	16.6624E-12
1.07570E+0	580.257E-12	1.07570E+0	-119.381E-9	574.001E-15	16.5877E-12
1.09579E+0	610.794E-12	1.09579E+0	-119.381E-9	529.197E-15	16.8468E-12
1.11589E+0	627.932E-12	1.11589E+0	-119.381E-9	457.763E-15	17.0629E-12
1.13598E+0	655.765E-12	1.13598E+0	-119.381E-9	607.945E-15	17.7263E-12
1.15608E+0	679.575E-12	1.15607E+0	-119.381E-9	834.816E-15	17.9657E-12
1.17617E+0	701.429E-12	1.17617E+0	-119.381E-9	791.437E-15	18.7066E-12
1.19626E+0	732.981E-12	1.19626E+0	-119.381E-9	1.00086E-12	19.0655E-12
1.21636E+0	751.138E-12	1.21636E+0	-119.381E-9	1.05187E-12	19.5491E-12
1.23645E+0	788.305E-12	1.23645E+0	-119.381E-9	1.57594E-12	20.2464E-12
1.25654E+0	808.187E-12	1.25654E+0	-119.381E-9	1.51866E-12	20.5242E-12
1.27664E+0	841.233E-12	1.27664E+0	-119.381E-9	1.89943E-12	21.9874E-12
1.29673E+0	874.970E-12	1.29673E+0	-119.381E-9	2.35864E-12	23.3953E-12
1.31682E+0	899.732E-12	1.31682E+0	-119.381E-9	2.70285E-12	24.9680E-12
1.33692E+0	948.209E-12	1.33692E+0	-119.381E-9	3.23486E-12	27.2131E-12
1.35701E+0	976.125E-12	1.35701E+0	-119.381E-9	3.68530E-12	29.3999E-12
1.37710E+0	1.02852E-9	1.37710E+0	-119.381E-9	4.38483E-12	32.1206E-12
1.39720E+0	1.06808E-9	1.39720E+0	-119.381E-9	5.02010E-12	34.8145E-12
1.41729E+0	1.12025E-9	1.41729E+0	-119.381E-9	5.60846E-12	38.8138E-12
1.43738E+0	1.17639E-9	1.43738E+0	-119.381E-9	6.69685E-12	42.2189E-12
1.45748E+0	1.22966E-9	1.45748E+0	-119.381E-9	7.39351E-12	46.1456E-12
1.47757E+0	1.31065E-9	1.47757E+0	-119.381E-9	8.57840E-12	50.3599E-12
1.49766E+0	1.36862E-9	1.49766E+0	-119.381E-9	9.26903E-12	53.1806E-12
1.51776E+0	1.44891E-9	1.51776E+0	-119.381E-9	10.3252E-12	55.7562E-12
1.53785E+0	1.52276E-9	1.53785E+0	-119.381E-9	10.5305E-12	56.3341E-12
1.55794E+0	1.58778E-9	1.55794E+0	-119.381E-9	10.5005E-12	55.9799E-12
1.57804E+0	1.67227E-9	1.57804E+0	-119.381E-9	10.1259E-12	54.3448E-12
1.59813E+0	1.72412E-9	1.59813E+0	-119.381E-9	9.75520E-12	51.9535E-12
1.61822E+0	1.79414E-9	1.61822E+0	-119.381E-9	9.24407E-12	49.2042E-12
1.63832E+0	1.85186E-9	1.63832E+0	-119.381E-9	8.64695E-12	46.6273E-12
1.65841E+0	1.91119E-9	1.65841E+0	-119.381E-9	8.38582E-12	44.2236E-12
1.67850E+0	1.97423E-9	1.67850E+0	-119.381E-9	8.01232E-12	41.8344E-12
1.69860E+0	2.00403E-9	1.69860E+0	-119.381E-9	7.75246E-12	40.2164E-12
1.71869E+0	2.06860E-9	1.71869E+0	-119.381E-9	7.25920E-12	39.1950E-12
1.73879E+0	2.10581E-9	1.73879E+0	-119.381E-9	7.06372E-12	38.1473E-12
1.75888E+0	2.16171E-9	1.75888E+0	-119.381E-9	7.28663E-12	37.9231E-12
1.77897E+0	2.21383E-9	1.77897E+0	-119.381E-9	6.96078E-12	37.1119E-12
1.79907E+0	2.24591E-9	1.79907E+0	-119.381E-9	6.73708E-12	36.9817E-12
1.81916E+0	2.30563E-9	1.81916E+0	-119.381E-9	6.79695E-12	36.2054E-12
1.83925E+0	2.34474E-9	1.83925E+0	-119.381E-9	6.71333E-12	35.7087E-12
1.85935E+0	2.39449E-9	1.85935E+0	-119.381E-9	7.18915E-12	35.1619E-12
1.87944E+0	2.43639E-9	1.87944E+0	-119.381E-9	7.02127E-12	35.0039E-12
1.89953E+0	2.47456E-9	1.89953E+0	-119.381E-9	6.50902E-12	35.5459E-12
1.91963E+0	2.52606E-9	1.91963E+0	-119.381E-9	6.75408E-12	35.7981E-12
1.93972E+0	2.55720E-9	1.93972E+0	-119.381E-9	6.73577E-12	35.7525E-12
1.95981E+0	2.60952E-9	1.95981E+0	-119.381E-9	6.50316E-12	35.2303E-12
1.97991E+0	2.65992E-9	1.97991E+0	-119.381E-9	6.60313E-12	35.0543E-12
2.00000E+0	2.68337E-9	2.00000E+0	-119.381E-9	6.34479E-12	33.9606E-12
