# Supplementary material for: Circumventing the stability problems of graphene nanoribbon zigzag edges
Source: Nat Chem. 2022 Sep 26;14(12):1451–8. doi: 10.1038/s41557-022-01042-8 (PMC10665199; doi:10.1038/s41557-022-01042-8)
Supplement: Supplementary file 3 — Source data for Supplementary Fig. 9. [file 41557_2022_1042_MOESM3_ESM.zip › 10 units/Point_spectra_528.dat]

Experiment	bias spectroscopy
Saved Date	25.07.2020 10:41:18
User
Date
X (m)	157.454E-9
Y (m)	424.726E-9
Z (m)	-119.379E-9
Z offset (m)	0E+0
Settling time (s)	20E-3
Integration time (s)	50E-3
Z-Ctrl hold	TRUE
Final Z (m)	N/A
Start time	25.07.2020 10:41:03
Filter type	None
Order
Cutoff frq
Bias>Bias (V)	-500E-3
Bias>Calibration (V/V)	-1E+0
Bias>Offset (V)	0E+0
Bias Spectroscopy>Sweep Start (V)	-2.3E+0
Bias Spectroscopy>Sweep End (V)	2E+0
Bias Spectroscopy>Num Pixel	215
Bias Spectroscopy>Z Avg time (s)	100E-3
Bias Spectroscopy>Z offset (m)	0E+0
Bias Spectroscopy>1st Settling time (s)	60E-3
Bias Spectroscopy>Settling time (s)	20E-3
Bias Spectroscopy>Integration time (s)	50E-3
Bias Spectroscopy>End Settling time (s)	50E-3
Bias Spectroscopy>Z control time (s)	50E-3
Bias Spectroscopy>Max Slew rate (V/s)	Inf
Bias Spectroscopy>backward sweep	FALSE
Bias Spectroscopy>Z-controller hold	TRUE
Bias Spectroscopy>Number of sweeps	1
Bias Spectroscopy>Channels	Current (A);Bias (V);Z (m);LI Demod 1 Y (A);LI Demod 1 X (A)
Bias Spectroscopy>Reset Bias	TRUE
Bias Spectroscopy>Record final Z	FALSE
Bias Spectroscopy>Lock-In run	TRUE
Current>Current (A)	2.14553E-9
Current>Calibration (A/V)	330E-12
Current>Offset (A)	0E+0
Current>Gain	High
Lock-in>Lock-in status	ON
Lock-in>Modulated signal	Bias (V)
Lock-in>Frequency (Hz)	828E+0
Lock-in>Amplitude	20E-3
Lock-in>Demodulated signal	Current (A)
Lock-in>HP Filter Cutoff D1 (Hz)	155.425E+0
Lock-in>HP Filter Cutoff D2 (Hz)	155.425E+0
Lock-in>HP Filter Order D1	1
Lock-in>HP Filter Order D2	1
Lock-in>Harmonic D1	1
Lock-in>Harmonic D2	2
Lock-in>Reference phase D1 (deg)	-154.128E+0
Lock-in>Reference phase D2 (deg)	174.64E+0
Lock-in>LP Filter Cutoff D1 (Hz)	9.71405E+0
Lock-in>LP Filter Cutoff D2 (Hz)	4.85702E+0
Lock-in>LP Filter Order D1	2
Lock-in>LP Filter Order D2	2
Lock-in>Sync Filter D1	OFF
Lock-in>Sync Filter D2	OFF
[DATA]
Bias calc (V)	Current (A)	Bias (V)	Z (m)	LI Demod 1 Y (A)	LI Demod 1 X (A)
-2.30000E+0	-935.490E-12	-2.30000E+0	-119.379E-9	462.433E-15	16.6741E-12
-2.27991E+0	-917.925E-12	-2.27991E+0	-119.379E-9	906.188E-15	17.0565E-12
-2.25981E+0	-894.009E-12	-2.25981E+0	-119.379E-9	813.649E-15	16.9245E-12
-2.23972E+0	-866.815E-12	-2.23972E+0	-119.379E-9	682.497E-15	17.1615E-12
-2.21963E+0	-852.704E-12	-2.21963E+0	-119.379E-9	689.627E-15	17.0151E-12
-2.19953E+0	-820.178E-12	-2.19953E+0	-119.379E-9	650.884E-15	17.0829E-12
-2.17944E+0	-805.210E-12	-2.17944E+0	-119.379E-9	522.609E-15	17.5983E-12
-2.15935E+0	-776.638E-12	-2.15935E+0	-119.379E-9	487.892E-15	17.6254E-12
-2.13925E+0	-751.173E-12	-2.13925E+0	-119.379E-9	923.603E-15	17.9927E-12
-2.11916E+0	-730.898E-12	-2.11916E+0	-119.379E-9	813.641E-15	18.2521E-12
-2.09907E+0	-700.439E-12	-2.09907E+0	-119.379E-9	1.04880E-12	18.5131E-12
-2.07897E+0	-681.944E-12	-2.07897E+0	-119.379E-9	835.630E-15	18.3219E-12
-2.05888E+0	-654.014E-12	-2.05888E+0	-119.379E-9	774.431E-15	17.9551E-12
-2.03878E+0	-629.989E-12	-2.03878E+0	-119.379E-9	849.148E-15	17.3904E-12
-2.01869E+0	-610.582E-12	-2.01869E+0	-119.379E-9	560.410E-15	16.1813E-12
-1.99860E+0	-585.648E-12	-1.99860E+0	-119.379E-9	108.699E-15	14.9549E-12
-1.97850E+0	-571.402E-12	-1.97850E+0	-119.379E-9	-290.639E-15	13.7132E-12
-1.95841E+0	-551.349E-12	-1.95841E+0	-119.379E-9	-207.995E-15	12.7445E-12
-1.93832E+0	-535.892E-12	-1.93832E+0	-119.379E-9	-457.635E-15	11.5079E-12
-1.91822E+0	-523.642E-12	-1.91822E+0	-119.379E-9	-805.829E-15	10.6501E-12
-1.89813E+0	-506.565E-12	-1.89813E+0	-119.379E-9	-1.02601E-12	9.91309E-12
-1.87804E+0	-496.395E-12	-1.87804E+0	-119.379E-9	-1.17362E-12	9.31012E-12
-1.85794E+0	-483.299E-12	-1.85794E+0	-119.379E-9	-1.42045E-12	8.46388E-12
-1.83785E+0	-470.997E-12	-1.83785E+0	-119.379E-9	-1.33048E-12	7.96049E-12
-1.81776E+0	-463.751E-12	-1.81776E+0	-119.379E-9	-1.55382E-12	7.77347E-12
-1.79766E+0	-451.075E-12	-1.79766E+0	-119.379E-9	-1.61680E-12	7.76857E-12
-1.77757E+0	-444.655E-12	-1.77757E+0	-119.379E-9	-1.47194E-12	7.45210E-12
-1.75748E+0	-430.396E-12	-1.75748E+0	-119.379E-9	-1.81142E-12	7.41650E-12
-1.73738E+0	-425.963E-12	-1.73738E+0	-119.379E-9	-1.80728E-12	7.15036E-12
-1.71729E+0	-414.606E-12	-1.71729E+0	-119.379E-9	-1.97989E-12	6.80404E-12
-1.69720E+0	-405.233E-12	-1.69720E+0	-119.379E-9	-1.67803E-12	6.78297E-12
-1.67710E+0	-399.092E-12	-1.67710E+0	-119.379E-9	-1.84353E-12	6.59628E-12
-1.65701E+0	-386.686E-12	-1.65701E+0	-119.379E-9	-1.83968E-12	6.94375E-12
-1.63692E+0	-380.464E-12	-1.63692E+0	-119.379E-9	-1.54163E-12	6.99917E-12
-1.61682E+0	-370.271E-12	-1.61682E+0	-119.379E-9	-1.63887E-12	6.75709E-12
-1.59673E+0	-361.585E-12	-1.59673E+0	-119.379E-9	-1.78180E-12	6.68400E-12
-1.57664E+0	-353.136E-12	-1.57664E+0	-119.379E-9	-1.88908E-12	6.68220E-12
-1.55654E+0	-343.653E-12	-1.55654E+0	-119.379E-9	-1.87122E-12	6.52273E-12
-1.53645E+0	-336.881E-12	-1.53645E+0	-119.379E-9	-1.70816E-12	6.87787E-12
-1.51636E+0	-325.250E-12	-1.51636E+0	-119.379E-9	-1.70577E-12	7.03016E-12
-1.49626E+0	-317.662E-12	-1.49626E+0	-119.379E-9	-1.59573E-12	7.15174E-12
-1.47617E+0	-308.041E-12	-1.47617E+0	-119.379E-9	-1.72146E-12	6.83875E-12
-1.45607E+0	-299.546E-12	-1.45607E+0	-119.379E-9	-1.60817E-12	6.32018E-12
-1.43598E+0	-291.813E-12	-1.43598E+0	-119.379E-9	-1.52328E-12	6.65281E-12
-1.41589E+0	-280.928E-12	-1.41589E+0	-119.379E-9	-1.72281E-12	7.01868E-12
-1.39579E+0	-273.829E-12	-1.39579E+0	-119.379E-9	-1.99068E-12	6.12884E-12
-1.37570E+0	-266.199E-12	-1.37570E+0	-119.379E-9	-2.31835E-12	4.99703E-12
-1.35561E+0	-260.999E-12	-1.35561E+0	-119.379E-9	-2.34800E-12	4.30473E-12
-1.33551E+0	-255.990E-12	-1.33551E+0	-119.379E-9	-2.30674E-12	4.29514E-12
-1.31542E+0	-249.697E-12	-1.31542E+0	-119.379E-9	-2.41207E-12	3.75291E-12
-1.29533E+0	-246.350E-12	-1.29533E+0	-119.379E-9	-2.37506E-12	3.65555E-12
-1.27523E+0	-240.706E-12	-1.27523E+0	-119.379E-9	-2.41793E-12	3.71521E-12
-1.25514E+0	-237.261E-12	-1.25514E+0	-119.379E-9	-2.45378E-12	3.56944E-12
-1.23505E+0	-232.410E-12	-1.23505E+0	-119.379E-9	-2.52592E-12	3.40314E-12
-1.21495E+0	-228.093E-12	-1.21495E+0	-119.379E-9	-2.72013E-12	3.15143E-12
-1.19486E+0	-224.773E-12	-1.19486E+0	-119.379E-9	-2.52497E-12	2.99154E-12
-1.17477E+0	-220.414E-12	-1.17477E+0	-119.379E-9	-2.43682E-12	2.99953E-12
-1.15467E+0	-217.398E-12	-1.15467E+0	-119.379E-9	-2.49226E-12	3.22267E-12
-1.13458E+0	-212.882E-12	-1.13458E+0	-119.379E-9	-2.60640E-12	3.08927E-12
-1.11449E+0	-208.903E-12	-1.11449E+0	-119.379E-9	-2.42401E-12	3.40699E-12
-1.09439E+0	-205.531E-12	-1.09439E+0	-119.379E-9	-2.43809E-12	3.39858E-12
-1.07430E+0	-200.929E-12	-1.07430E+0	-119.379E-9	-2.43740E-12	3.38550E-12
-1.05421E+0	-197.271E-12	-1.05421E+0	-119.379E-9	-2.46627E-12	3.36185E-12
-1.03411E+0	-193.437E-12	-1.03411E+0	-119.379E-9	-2.74482E-12	3.29076E-12
-1.01402E+0	-190.760E-12	-1.01402E+0	-119.379E-9	-2.51399E-12	2.90700E-12
-993.925E-3	-186.977E-12	-993.925E-3	-119.379E-9	-2.65478E-12	2.82825E-12
-973.832E-3	-183.677E-12	-973.832E-3	-119.379E-9	-2.69464E-12	2.75494E-12
-953.738E-3	-180.805E-12	-953.738E-3	-119.379E-9	-2.63878E-12	2.54837E-12
-933.645E-3	-177.945E-12	-933.645E-3	-119.379E-9	-2.76709E-12	2.76664E-12
-913.551E-3	-175.691E-12	-913.551E-3	-119.379E-9	-2.56540E-12	2.37000E-12
-893.458E-3	-172.230E-12	-893.458E-3	-119.379E-9	-2.71137E-12	2.36149E-12
-873.364E-3	-169.776E-12	-873.364E-3	-119.379E-9	-2.77064E-12	2.48040E-12
-853.271E-3	-166.664E-12	-853.271E-3	-119.379E-9	-2.66964E-12	2.29465E-12
-833.177E-3	-164.416E-12	-833.178E-3	-119.379E-9	-2.61761E-12	2.38988E-12
-813.084E-3	-162.331E-12	-813.084E-3	-119.379E-9	-2.57795E-12	2.13334E-12
-792.990E-3	-160.083E-12	-792.991E-3	-119.379E-9	-2.55251E-12	2.16447E-12
-772.897E-3	-157.619E-12	-772.897E-3	-119.379E-9	-2.89506E-12	2.16177E-12
-752.804E-3	-155.763E-12	-752.804E-3	-119.379E-9	-2.94534E-12	1.99584E-12
-732.710E-3	-153.082E-12	-732.710E-3	-119.379E-9	-2.87499E-12	1.98554E-12
-712.617E-3	-150.741E-12	-712.617E-3	-119.379E-9	-2.89941E-12	1.97534E-12
-692.523E-3	-149.653E-12	-692.523E-3	-119.379E-9	-2.76070E-12	2.03219E-12
-672.430E-3	-146.492E-12	-672.430E-3	-119.379E-9	-2.73597E-12	2.12542E-12
-652.336E-3	-144.619E-12	-652.336E-3	-119.379E-9	-2.74963E-12	2.02987E-12
-632.243E-3	-142.260E-12	-632.243E-3	-119.379E-9	-2.86690E-12	1.98817E-12
-612.149E-3	-140.159E-12	-612.149E-3	-119.379E-9	-2.78717E-12	2.26827E-12
-592.056E-3	-137.430E-12	-592.056E-3	-119.379E-9	-2.60446E-12	2.49793E-12
-571.962E-3	-134.219E-12	-571.963E-3	-119.379E-9	-2.59358E-12	2.85666E-12
-551.869E-3	-130.946E-12	-551.869E-3	-119.379E-9	-2.66477E-12	2.84599E-12
-531.775E-3	-126.827E-12	-531.776E-3	-119.379E-9	-2.53054E-12	3.10155E-12
-511.682E-3	-123.222E-12	-511.682E-3	-119.379E-9	-2.78281E-12	3.25177E-12
-491.589E-3	-119.441E-12	-491.589E-3	-119.379E-9	-2.72509E-12	3.03210E-12
-471.495E-3	-115.767E-12	-471.495E-3	-119.379E-9	-2.62764E-12	2.97296E-12
-451.402E-3	-112.729E-12	-451.402E-3	-119.379E-9	-2.48241E-12	2.79708E-12
-431.308E-3	-109.581E-12	-431.308E-3	-119.379E-9	-2.58985E-12	2.56070E-12
-411.215E-3	-106.479E-12	-411.215E-3	-119.379E-9	-2.58380E-12	2.85858E-12
-391.121E-3	-102.405E-12	-391.121E-3	-119.379E-9	-2.63200E-12	3.11679E-12
-371.028E-3	-98.8269E-12	-371.028E-3	-119.379E-9	-2.52303E-12	3.22445E-12
-350.934E-3	-94.4262E-12	-350.935E-3	-119.379E-9	-2.17939E-12	3.56272E-12
-330.841E-3	-88.6023E-12	-330.841E-3	-119.379E-9	-2.17169E-12	4.48319E-12
-310.748E-3	-82.7273E-12	-310.748E-3	-119.379E-9	-2.14743E-12	4.70712E-12
-290.654E-3	-76.3404E-12	-290.654E-3	-119.379E-9	-2.22116E-12	4.51512E-12
-270.561E-3	-70.5503E-12	-270.561E-3	-119.379E-9	-1.96734E-12	4.75408E-12
-250.467E-3	-64.1377E-12	-250.467E-3	-119.379E-9	-2.23890E-12	4.95267E-12
-230.374E-3	-57.7924E-12	-230.374E-3	-119.379E-9	-2.22088E-12	4.58634E-12
-210.280E-3	-52.4954E-12	-210.280E-3	-119.379E-9	-2.29730E-12	4.08620E-12
-190.187E-3	-47.4103E-12	-190.187E-3	-119.379E-9	-2.47077E-12	3.83616E-12
-170.093E-3	-42.8670E-12	-170.093E-3	-119.379E-9	-2.40134E-12	3.70805E-12
-150.000E-3	-38.0906E-12	-150.000E-3	-119.379E-9	-2.52315E-12	3.66080E-12
-129.906E-3	-33.4319E-12	-129.907E-3	-119.379E-9	-2.50217E-12	3.64390E-12
-109.813E-3	-28.6274E-12	-109.813E-3	-119.379E-9	-2.49689E-12	3.82532E-12
-89.7193E-3	-23.3445E-12	-89.7196E-3	-119.379E-9	-2.29857E-12	4.09962E-12
-69.6259E-3	-17.9553E-12	-69.6261E-3	-119.379E-9	-2.50743E-12	4.30295E-12
-49.5324E-3	-12.5497E-12	-49.5327E-3	-119.379E-9	-2.22418E-12	4.35746E-12
-29.4390E-3	-7.35043E-12	-29.4392E-3	-119.379E-9	-2.34188E-12	3.99604E-12
-9.34553E-3	-2.44746E-12	-9.34577E-3	-119.379E-9	-2.27867E-12	3.93365E-12
10.7479E-3	2.52751E-12	10.7477E-3	-119.379E-9	-2.24685E-12	3.88288E-12
30.8414E-3	7.82968E-12	30.8411E-3	-119.379E-9	-2.28038E-12	4.32239E-12
50.9348E-3	13.3462E-12	50.9346E-3	-119.379E-9	-2.28828E-12	4.41405E-12
71.0282E-3	18.6732E-12	71.0281E-3	-119.379E-9	-2.26091E-12	4.27716E-12
91.1217E-3	23.7482E-12	91.1215E-3	-119.379E-9	-2.38243E-12	3.95938E-12
111.215E-3	28.4102E-12	111.215E-3	-119.379E-9	-2.62679E-12	3.57564E-12
131.309E-3	33.1115E-12	131.308E-3	-119.379E-9	-2.36919E-12	3.59258E-12
151.402E-3	37.8200E-12	151.402E-3	-119.379E-9	-2.33779E-12	4.05593E-12
171.496E-3	43.1566E-12	171.495E-3	-119.379E-9	-2.53218E-12	4.36974E-12
191.589E-3	48.3377E-12	191.589E-3	-119.379E-9	-2.48968E-12	4.05437E-12
211.683E-3	53.6296E-12	211.682E-3	-119.379E-9	-2.24193E-12	4.14866E-12
231.776E-3	58.9797E-12	231.776E-3	-119.379E-9	-2.47515E-12	4.08340E-12
251.869E-3	64.0046E-12	251.869E-3	-119.379E-9	-2.35491E-12	4.13240E-12
271.963E-3	69.0519E-12	271.963E-3	-119.379E-9	-2.23922E-12	4.00079E-12
292.056E-3	73.8515E-12	292.056E-3	-119.379E-9	-2.26167E-12	3.85863E-12
312.150E-3	78.7929E-12	312.150E-3	-119.379E-9	-2.39079E-12	4.07984E-12
332.243E-3	84.1373E-12	332.243E-3	-119.379E-9	-2.40223E-12	4.15396E-12
352.337E-3	89.0834E-12	352.336E-3	-119.379E-9	-2.34115E-12	4.09458E-12
372.430E-3	94.3208E-12	372.430E-3	-119.379E-9	-2.37064E-12	4.19732E-12
392.524E-3	99.6096E-12	392.523E-3	-119.379E-9	-2.35902E-12	4.27688E-12
412.617E-3	105.402E-12	412.617E-3	-119.379E-9	-2.43284E-12	4.40912E-12
432.711E-3	110.941E-12	432.710E-3	-119.379E-9	-2.40260E-12	4.32410E-12
452.804E-3	116.710E-12	452.804E-3	-119.379E-9	-2.39554E-12	4.49056E-12
472.898E-3	122.790E-12	472.897E-3	-119.379E-9	-2.35788E-12	4.39599E-12
492.991E-3	128.553E-12	492.991E-3	-119.379E-9	-2.34780E-12	4.79129E-12
513.084E-3	135.715E-12	513.084E-3	-119.379E-9	-2.20528E-12	5.01467E-12
533.178E-3	142.415E-12	533.178E-3	-119.379E-9	-2.08734E-12	5.43728E-12
553.271E-3	150.264E-12	553.271E-3	-119.379E-9	-1.91936E-12	6.06924E-12
573.365E-3	158.823E-12	573.364E-3	-119.379E-9	-1.83074E-12	6.96230E-12
593.458E-3	169.630E-12	593.458E-3	-119.379E-9	-1.51458E-12	8.19799E-12
613.552E-3	182.593E-12	613.551E-3	-119.379E-9	-921.672E-15	9.78471E-12
633.645E-3	197.261E-12	633.645E-3	-119.379E-9	-757.951E-15	11.2601E-12
653.738E-3	212.779E-12	653.738E-3	-119.379E-9	-661.430E-15	11.8249E-12
673.832E-3	230.418E-12	673.832E-3	-119.379E-9	-725.264E-15	12.0390E-12
693.926E-3	245.828E-12	693.925E-3	-119.379E-9	-608.235E-15	11.6988E-12
714.019E-3	263.111E-12	714.019E-3	-119.379E-9	-570.159E-15	11.6652E-12
734.113E-3	277.663E-12	734.112E-3	-119.379E-9	-680.778E-15	11.4214E-12
754.206E-3	294.612E-12	754.206E-3	-119.379E-9	-731.129E-15	11.5956E-12
774.299E-3	311.240E-12	774.299E-3	-119.379E-9	-886.150E-15	11.4163E-12
794.393E-3	326.013E-12	794.393E-3	-119.379E-9	-917.124E-15	11.1576E-12
814.486E-3	342.505E-12	814.486E-3	-119.379E-9	-943.425E-15	11.1124E-12
834.580E-3	357.342E-12	834.579E-3	-119.379E-9	-724.479E-15	11.2446E-12
854.673E-3	373.422E-12	854.673E-3	-119.379E-9	-653.056E-15	11.5622E-12
874.767E-3	387.727E-12	874.766E-3	-119.379E-9	-595.149E-15	11.6729E-12
894.860E-3	405.567E-12	894.860E-3	-119.379E-9	-526.024E-15	11.8857E-12
914.953E-3	421.909E-12	914.953E-3	-119.379E-9	-728.375E-15	12.3088E-12
935.047E-3	437.934E-12	935.047E-3	-119.379E-9	-576.751E-15	12.4808E-12
955.141E-3	457.005E-12	955.140E-3	-119.379E-9	-512.694E-15	12.6836E-12
975.234E-3	474.422E-12	975.234E-3	-119.379E-9	-228.886E-15	13.5016E-12
995.327E-3	493.758E-12	995.327E-3	-119.379E-9	-119.925E-15	13.9695E-12
1.01542E+0	512.431E-12	1.01542E+0	-119.379E-9	58.3022E-15	14.7335E-12
1.03551E+0	534.343E-12	1.03551E+0	-119.379E-9	67.4232E-15	15.1128E-12
1.05561E+0	555.340E-12	1.05561E+0	-119.379E-9	267.860E-15	15.3974E-12
1.07570E+0	574.858E-12	1.07570E+0	-119.379E-9	294.366E-15	15.5371E-12
1.09579E+0	600.557E-12	1.09579E+0	-119.379E-9	508.202E-15	16.1981E-12
1.11589E+0	620.779E-12	1.11589E+0	-119.379E-9	470.596E-15	16.6864E-12
1.13598E+0	645.112E-12	1.13598E+0	-119.379E-9	806.826E-15	17.1177E-12
1.15608E+0	669.831E-12	1.15607E+0	-119.379E-9	1.06502E-12	17.8208E-12
1.17617E+0	692.756E-12	1.17617E+0	-119.379E-9	973.532E-15	18.2230E-12
1.19626E+0	717.967E-12	1.19626E+0	-119.379E-9	1.09128E-12	18.4932E-12
1.21636E+0	744.654E-12	1.21636E+0	-119.379E-9	1.11727E-12	18.8518E-12
1.23645E+0	769.508E-12	1.23645E+0	-119.379E-9	1.22459E-12	19.3347E-12
1.25654E+0	801.505E-12	1.25654E+0	-119.379E-9	1.38015E-12	19.8760E-12
1.27664E+0	822.161E-12	1.27664E+0	-119.379E-9	1.74288E-12	21.2375E-12
1.29673E+0	859.238E-12	1.29673E+0	-119.379E-9	1.89866E-12	22.5695E-12
1.31682E+0	886.921E-12	1.31682E+0	-119.379E-9	2.29349E-12	23.9553E-12
1.33692E+0	924.546E-12	1.33692E+0	-119.379E-9	2.77024E-12	25.9482E-12
1.35701E+0	959.323E-12	1.35701E+0	-119.379E-9	3.05518E-12	27.3546E-12
1.37710E+0	997.192E-12	1.37710E+0	-119.379E-9	3.66654E-12	29.6088E-12
1.39720E+0	1.04737E-9	1.39720E+0	-119.379E-9	4.20860E-12	31.8402E-12
1.41729E+0	1.08129E-9	1.41729E+0	-119.379E-9	4.77242E-12	34.2548E-12
1.43738E+0	1.14219E-9	1.43738E+0	-119.379E-9	5.50396E-12	36.9239E-12
1.45748E+0	1.18609E-9	1.45748E+0	-119.379E-9	6.24995E-12	39.8552E-12
1.47757E+0	1.24390E-9	1.47757E+0	-119.379E-9	7.08727E-12	42.8390E-12
1.49766E+0	1.30730E-9	1.49766E+0	-119.379E-9	7.54870E-12	44.8977E-12
1.51776E+0	1.35610E-9	1.51776E+0	-119.379E-9	8.06245E-12	46.6638E-12
1.53785E+0	1.43293E-9	1.53785E+0	-119.379E-9	8.12776E-12	46.7271E-12
1.55794E+0	1.48019E-9	1.55794E+0	-119.379E-9	8.23789E-12	46.1950E-12
1.57804E+0	1.54683E-9	1.57804E+0	-119.379E-9	8.19135E-12	44.7482E-12
1.59813E+0	1.60076E-9	1.59813E+0	-119.379E-9	7.77509E-12	42.3335E-12
1.61822E+0	1.64789E-9	1.61822E+0	-119.379E-9	7.26698E-12	41.0815E-12
1.63832E+0	1.71413E-9	1.63832E+0	-119.379E-9	6.73925E-12	39.1171E-12
1.65841E+0	1.74089E-9	1.65841E+0	-119.379E-9	6.63698E-12	37.2238E-12
1.67850E+0	1.81101E-9	1.67850E+0	-119.379E-9	6.24285E-12	36.3427E-12
1.69860E+0	1.84304E-9	1.69860E+0	-119.379E-9	5.96059E-12	35.1942E-12
1.71869E+0	1.88637E-9	1.71869E+0	-119.379E-9	5.80309E-12	34.5628E-12
1.73879E+0	1.94262E-9	1.73879E+0	-119.379E-9	6.18026E-12	34.3118E-12
1.75888E+0	1.95789E-9	1.75888E+0	-119.379E-9	5.56839E-12	34.0387E-12
1.77897E+0	2.02875E-9	1.77897E+0	-119.379E-9	5.82820E-12	33.8525E-12
1.79907E+0	2.05534E-9	1.79907E+0	-119.379E-9	5.45536E-12	33.1082E-12
1.81916E+0	2.10042E-9	1.81916E+0	-119.379E-9	5.66309E-12	32.4722E-12
1.83925E+0	2.14336E-9	1.83925E+0	-119.379E-9	5.20184E-12	31.3478E-12
1.85935E+0	2.17353E-9	1.85935E+0	-119.379E-9	5.25690E-12	31.1348E-12
1.87944E+0	2.22726E-9	1.87944E+0	-119.379E-9	4.93385E-12	30.4649E-12
1.89953E+0	2.24581E-9	1.89953E+0	-119.379E-9	4.80146E-12	30.2058E-12
1.91963E+0	2.29503E-9	1.91963E+0	-119.379E-9	4.85823E-12	29.9819E-12
1.93972E+0	2.33031E-9	1.93972E+0	-119.379E-9	4.78440E-12	29.5921E-12
1.95981E+0	2.35599E-9	1.95981E+0	-119.379E-9	4.95311E-12	29.2536E-12
1.97991E+0	2.40820E-9	1.97991E+0	-119.379E-9	5.26648E-12	28.5385E-12
2.00000E+0	2.43217E-9	2.00000E+0	-119.379E-9	5.04255E-12	28.0616E-12
