# Supplementary material for: Circumventing the stability problems of graphene nanoribbon zigzag edges
Source: Nat Chem. 2022 Sep 26;14(12):1451–8. doi: 10.1038/s41557-022-01042-8 (PMC10665199; doi:10.1038/s41557-022-01042-8)
Supplement: Supplementary file 3 — Source data for Supplementary Fig. 9. [file 41557_2022_1042_MOESM3_ESM.zip › 10 units/Point_spectra_529.dat]

Experiment	bias spectroscopy
Saved Date	25.07.2020 10:41:34
User
Date
X (m)	157.452E-9
Y (m)	424.929E-9
Z (m)	-119.371E-9
Z offset (m)	0E+0
Settling time (s)	20E-3
Integration time (s)	50E-3
Z-Ctrl hold	TRUE
Final Z (m)	N/A
Start time	25.07.2020 10:41:18
Filter type	None
Order
Cutoff frq
Bias>Bias (V)	-500E-3
Bias>Calibration (V/V)	-1E+0
Bias>Offset (V)	0E+0
Bias Spectroscopy>Sweep Start (V)	-2.3E+0
Bias Spectroscopy>Sweep End (V)	2E+0
Bias Spectroscopy>Num Pixel	215
Bias Spectroscopy>Z Avg time (s)	100E-3
Bias Spectroscopy>Z offset (m)	0E+0
Bias Spectroscopy>1st Settling time (s)	60E-3
Bias Spectroscopy>Settling time (s)	20E-3
Bias Spectroscopy>Integration time (s)	50E-3
Bias Spectroscopy>End Settling time (s)	50E-3
Bias Spectroscopy>Z control time (s)	50E-3
Bias Spectroscopy>Max Slew rate (V/s)	Inf
Bias Spectroscopy>backward sweep	FALSE
Bias Spectroscopy>Z-controller hold	TRUE
Bias Spectroscopy>Number of sweeps	1
Bias Spectroscopy>Channels	Current (A);Bias (V);Z (m);LI Demod 1 Y (A);LI Demod 1 X (A)
Bias Spectroscopy>Reset Bias	TRUE
Bias Spectroscopy>Record final Z	FALSE
Bias Spectroscopy>Lock-In run	TRUE
Current>Current (A)	671.352E-12
Current>Calibration (A/V)	330E-12
Current>Offset (A)	0E+0
Current>Gain	High
Lock-in>Lock-in status	ON
Lock-in>Modulated signal	Bias (V)
Lock-in>Frequency (Hz)	828E+0
Lock-in>Amplitude	20E-3
Lock-in>Demodulated signal	Current (A)
Lock-in>HP Filter Cutoff D1 (Hz)	155.425E+0
Lock-in>HP Filter Cutoff D2 (Hz)	155.425E+0
Lock-in>HP Filter Order D1	1
Lock-in>HP Filter Order D2	1
Lock-in>Harmonic D1	1
Lock-in>Harmonic D2	2
Lock-in>Reference phase D1 (deg)	-154.128E+0
Lock-in>Reference phase D2 (deg)	174.64E+0
Lock-in>LP Filter Cutoff D1 (Hz)	9.71405E+0
Lock-in>LP Filter Cutoff D2 (Hz)	4.85702E+0
Lock-in>LP Filter Order D1	2
Lock-in>LP Filter Order D2	2
Lock-in>Sync Filter D1	OFF
Lock-in>Sync Filter D2	OFF
[DATA]
Bias calc (V)	Current (A)	Bias (V)	Z (m)	LI Demod 1 Y (A)	LI Demod 1 X (A)
-2.30000E+0	-746.490E-12	-2.30000E+0	-119.371E-9	-805.753E-15	11.0093E-12
-2.27991E+0	-734.125E-12	-2.27991E+0	-119.371E-9	-675.262E-15	11.3977E-12
-2.25981E+0	-721.925E-12	-2.25981E+0	-119.371E-9	-750.976E-15	11.2815E-12
-2.23972E+0	-702.633E-12	-2.23972E+0	-119.371E-9	-691.994E-15	10.9605E-12
-2.21963E+0	-694.165E-12	-2.21963E+0	-119.371E-9	-786.459E-15	11.0811E-12
-2.19953E+0	-675.576E-12	-2.19953E+0	-119.371E-9	-658.217E-15	11.2297E-12
-2.17944E+0	-662.169E-12	-2.17944E+0	-119.371E-9	-767.521E-15	11.1211E-12
-2.15935E+0	-644.879E-12	-2.15935E+0	-119.371E-9	-635.913E-15	11.3245E-12
-2.13925E+0	-628.037E-12	-2.13925E+0	-119.371E-9	-766.857E-15	11.6496E-12
-2.11916E+0	-615.034E-12	-2.11916E+0	-119.371E-9	-482.090E-15	11.8799E-12
-2.09907E+0	-594.314E-12	-2.09907E+0	-119.371E-9	-388.907E-15	12.5904E-12
-2.07897E+0	-582.211E-12	-2.07897E+0	-119.371E-9	-205.781E-15	12.7975E-12
-2.05888E+0	-560.961E-12	-2.05888E+0	-119.371E-9	-410.510E-15	12.9635E-12
-2.03878E+0	-545.223E-12	-2.03878E+0	-119.371E-9	-165.037E-15	12.4944E-12
-2.01869E+0	-529.440E-12	-2.01869E+0	-119.371E-9	-365.126E-15	12.1947E-12
-1.99860E+0	-511.422E-12	-1.99860E+0	-119.371E-9	-456.295E-15	11.7280E-12
-1.97850E+0	-500.853E-12	-1.97850E+0	-119.371E-9	-711.622E-15	10.8367E-12
-1.95841E+0	-482.275E-12	-1.95841E+0	-119.371E-9	-903.865E-15	10.0286E-12
-1.93832E+0	-472.742E-12	-1.93832E+0	-119.371E-9	-1.04340E-12	9.32322E-12
-1.91822E+0	-459.309E-12	-1.91822E+0	-119.371E-9	-1.18113E-12	8.36466E-12
-1.89813E+0	-449.958E-12	-1.89813E+0	-119.371E-9	-1.48667E-12	7.84166E-12
-1.87804E+0	-441.108E-12	-1.87804E+0	-119.371E-9	-1.46411E-12	7.23320E-12
-1.85794E+0	-428.844E-12	-1.85794E+0	-119.371E-9	-1.47926E-12	6.97068E-12
-1.83785E+0	-423.014E-12	-1.83785E+0	-119.371E-9	-1.74426E-12	6.89823E-12
-1.81776E+0	-410.815E-12	-1.81776E+0	-119.371E-9	-1.89041E-12	6.51455E-12
-1.79766E+0	-405.774E-12	-1.79766E+0	-119.371E-9	-1.81106E-12	6.78979E-12
-1.77757E+0	-395.530E-12	-1.77757E+0	-119.371E-9	-1.84284E-12	6.44331E-12
-1.75748E+0	-385.185E-12	-1.75748E+0	-119.371E-9	-1.77185E-12	6.11602E-12
-1.73738E+0	-380.991E-12	-1.73738E+0	-119.371E-9	-1.92349E-12	5.87264E-12
-1.71729E+0	-370.318E-12	-1.71729E+0	-119.371E-9	-1.95722E-12	5.86697E-12
-1.69720E+0	-366.207E-12	-1.69720E+0	-119.371E-9	-1.96994E-12	5.55121E-12
-1.67710E+0	-356.454E-12	-1.67710E+0	-119.371E-9	-2.03563E-12	5.50148E-12
-1.65701E+0	-350.148E-12	-1.65701E+0	-119.371E-9	-1.91589E-12	5.74684E-12
-1.63692E+0	-343.721E-12	-1.63692E+0	-119.371E-9	-2.16259E-12	5.69657E-12
-1.61682E+0	-335.366E-12	-1.61682E+0	-119.371E-9	-2.24256E-12	5.58726E-12
-1.59673E+0	-330.269E-12	-1.59673E+0	-119.371E-9	-2.25392E-12	5.41896E-12
-1.57664E+0	-321.776E-12	-1.57664E+0	-119.371E-9	-2.01810E-12	5.09926E-12
-1.55654E+0	-316.393E-12	-1.55654E+0	-119.371E-9	-2.06908E-12	5.41488E-12
-1.53645E+0	-309.700E-12	-1.53645E+0	-119.371E-9	-1.97750E-12	5.23752E-12
-1.51636E+0	-302.083E-12	-1.51636E+0	-119.371E-9	-1.94309E-12	5.19265E-12
-1.49626E+0	-299.100E-12	-1.49626E+0	-119.371E-9	-2.04987E-12	5.17667E-12
-1.47617E+0	-287.541E-12	-1.47617E+0	-119.371E-9	-2.04213E-12	5.04321E-12
-1.45607E+0	-283.082E-12	-1.45607E+0	-119.371E-9	-2.07393E-12	4.90973E-12
-1.43598E+0	-276.355E-12	-1.43598E+0	-119.371E-9	-2.01125E-12	4.88406E-12
-1.41589E+0	-271.827E-12	-1.41589E+0	-119.371E-9	-2.11784E-12	5.08942E-12
-1.39579E+0	-265.892E-12	-1.39579E+0	-119.371E-9	-2.26723E-12	4.59725E-12
-1.37570E+0	-257.532E-12	-1.37570E+0	-119.371E-9	-2.41897E-12	4.30353E-12
-1.35561E+0	-254.167E-12	-1.35561E+0	-119.371E-9	-2.24916E-12	3.75440E-12
-1.33551E+0	-248.057E-12	-1.33551E+0	-119.371E-9	-2.36452E-12	3.59520E-12
-1.31542E+0	-244.110E-12	-1.31542E+0	-119.371E-9	-2.45148E-12	3.62960E-12
-1.29533E+0	-239.545E-12	-1.29533E+0	-119.371E-9	-2.65714E-12	3.42351E-12
-1.27523E+0	-234.893E-12	-1.27523E+0	-119.371E-9	-2.30895E-12	3.47162E-12
-1.25514E+0	-232.726E-12	-1.25514E+0	-119.371E-9	-2.42428E-12	3.33546E-12
-1.23505E+0	-227.261E-12	-1.23505E+0	-119.371E-9	-2.45878E-12	3.28191E-12
-1.21495E+0	-223.843E-12	-1.21495E+0	-119.371E-9	-2.56405E-12	3.36784E-12
-1.19486E+0	-219.695E-12	-1.19486E+0	-119.371E-9	-2.51026E-12	3.23145E-12
-1.17477E+0	-216.071E-12	-1.17477E+0	-119.371E-9	-2.58271E-12	3.06982E-12
-1.15467E+0	-212.134E-12	-1.15467E+0	-119.371E-9	-2.63428E-12	2.97227E-12
-1.13458E+0	-208.265E-12	-1.13458E+0	-119.371E-9	-2.40146E-12	3.02322E-12
-1.11449E+0	-205.022E-12	-1.11449E+0	-119.371E-9	-2.46782E-12	3.18343E-12
-1.09439E+0	-200.535E-12	-1.09439E+0	-119.371E-9	-2.43426E-12	3.45020E-12
-1.07430E+0	-196.867E-12	-1.07430E+0	-119.371E-9	-2.53498E-12	3.35772E-12
-1.05421E+0	-192.630E-12	-1.05421E+0	-119.371E-9	-2.48959E-12	3.26580E-12
-1.03411E+0	-189.204E-12	-1.03411E+0	-119.371E-9	-2.51931E-12	3.15131E-12
-1.01402E+0	-185.536E-12	-1.01402E+0	-119.371E-9	-2.49778E-12	2.81460E-12
-993.925E-3	-183.535E-12	-993.925E-3	-119.371E-9	-2.52068E-12	2.83281E-12
-973.832E-3	-179.826E-12	-973.832E-3	-119.371E-9	-2.70092E-12	2.76261E-12
-953.738E-3	-176.005E-12	-953.738E-3	-119.371E-9	-2.88655E-12	2.57503E-12
-933.645E-3	-173.874E-12	-933.645E-3	-119.371E-9	-2.76796E-12	2.49040E-12
-913.551E-3	-170.271E-12	-913.551E-3	-119.371E-9	-2.71566E-12	2.43389E-12
-893.458E-3	-168.289E-12	-893.458E-3	-119.371E-9	-2.75380E-12	2.22843E-12
-873.364E-3	-166.108E-12	-873.364E-3	-119.371E-9	-2.75662E-12	2.13765E-12
-853.271E-3	-163.639E-12	-853.271E-3	-119.371E-9	-2.49667E-12	2.02300E-12
-833.177E-3	-161.835E-12	-833.178E-3	-119.371E-9	-2.70018E-12	1.97808E-12
-813.084E-3	-159.605E-12	-813.084E-3	-119.371E-9	-2.74124E-12	2.11464E-12
-792.990E-3	-157.294E-12	-792.991E-3	-119.371E-9	-2.74672E-12	2.04241E-12
-772.897E-3	-155.212E-12	-772.897E-3	-119.371E-9	-2.72656E-12	2.10936E-12
-752.804E-3	-152.761E-12	-752.804E-3	-119.371E-9	-2.84843E-12	1.89025E-12
-732.710E-3	-151.337E-12	-732.710E-3	-119.371E-9	-2.89510E-12	1.92061E-12
-712.617E-3	-148.771E-12	-712.617E-3	-119.371E-9	-2.78051E-12	2.08819E-12
-692.523E-3	-148.088E-12	-692.523E-3	-119.371E-9	-2.70077E-12	1.94483E-12
-672.430E-3	-145.558E-12	-672.430E-3	-119.371E-9	-2.92743E-12	2.01376E-12
-652.336E-3	-142.712E-12	-652.336E-3	-119.371E-9	-2.76487E-12	1.85306E-12
-632.243E-3	-141.082E-12	-632.243E-3	-119.371E-9	-2.91623E-12	1.87749E-12
-612.149E-3	-138.384E-12	-612.149E-3	-119.371E-9	-2.79067E-12	2.14629E-12
-592.056E-3	-136.203E-12	-592.056E-3	-119.371E-9	-2.79840E-12	2.40463E-12
-571.962E-3	-133.255E-12	-571.963E-3	-119.371E-9	-2.54074E-12	2.77261E-12
-551.869E-3	-130.306E-12	-551.869E-3	-119.371E-9	-2.55174E-12	2.90103E-12
-531.775E-3	-126.507E-12	-531.776E-3	-119.371E-9	-2.71049E-12	3.17858E-12
-511.682E-3	-121.995E-12	-511.682E-3	-119.371E-9	-2.41685E-12	2.98218E-12
-491.589E-3	-118.438E-12	-491.589E-3	-119.371E-9	-2.38832E-12	3.20399E-12
-471.495E-3	-115.026E-12	-471.495E-3	-119.371E-9	-2.57792E-12	3.09562E-12
-451.402E-3	-111.571E-12	-451.402E-3	-119.371E-9	-2.66889E-12	2.63469E-12
-431.308E-3	-108.655E-12	-431.308E-3	-119.371E-9	-2.60844E-12	2.51023E-12
-411.215E-3	-105.196E-12	-411.215E-3	-119.371E-9	-2.63307E-12	2.76111E-12
-391.121E-3	-102.524E-12	-391.121E-3	-119.371E-9	-2.56946E-12	2.96001E-12
-371.028E-3	-98.7374E-12	-371.028E-3	-119.371E-9	-2.36947E-12	3.23417E-12
-350.934E-3	-93.8308E-12	-350.935E-3	-119.371E-9	-2.47188E-12	3.74464E-12
-330.841E-3	-88.4442E-12	-330.841E-3	-119.371E-9	-2.17285E-12	4.51982E-12
-310.748E-3	-82.0587E-12	-310.748E-3	-119.371E-9	-2.13753E-12	5.03033E-12
-290.654E-3	-75.7754E-12	-290.654E-3	-119.371E-9	-2.16702E-12	4.81678E-12
-270.561E-3	-69.5071E-12	-270.561E-3	-119.371E-9	-2.18448E-12	4.62970E-12
-250.467E-3	-63.2510E-12	-250.467E-3	-119.371E-9	-2.14349E-12	4.58898E-12
-230.374E-3	-57.3807E-12	-230.374E-3	-119.371E-9	-2.17311E-12	4.22919E-12
-210.280E-3	-52.1250E-12	-210.280E-3	-119.371E-9	-2.23012E-12	4.07677E-12
-190.187E-3	-47.5514E-12	-190.187E-3	-119.371E-9	-2.37885E-12	3.61955E-12
-170.093E-3	-42.9003E-12	-170.093E-3	-119.371E-9	-2.54676E-12	3.57677E-12
-150.000E-3	-38.5641E-12	-150.000E-3	-119.371E-9	-2.59153E-12	3.52221E-12
-129.906E-3	-33.9883E-12	-129.907E-3	-119.371E-9	-2.57685E-12	3.69427E-12
-109.813E-3	-29.0892E-12	-109.813E-3	-119.371E-9	-2.38606E-12	3.86911E-12
-89.7193E-3	-23.8662E-12	-89.7196E-3	-119.371E-9	-2.21602E-12	4.36261E-12
-69.6259E-3	-18.2337E-12	-69.6261E-3	-119.371E-9	-2.38486E-12	4.45657E-12
-49.5324E-3	-12.6743E-12	-49.5327E-3	-119.371E-9	-2.28065E-12	4.51126E-12
-29.4390E-3	-7.43886E-12	-29.4392E-3	-119.371E-9	-2.43357E-12	4.12475E-12
-9.34553E-3	-2.48956E-12	-9.34577E-3	-119.371E-9	-2.41401E-12	3.96586E-12
10.7479E-3	2.55719E-12	10.7477E-3	-119.371E-9	-2.45879E-12	3.99278E-12
30.8414E-3	7.87473E-12	30.8411E-3	-119.371E-9	-2.24890E-12	4.41340E-12
50.9348E-3	13.3819E-12	50.9346E-3	-119.371E-9	-2.36516E-12	4.29658E-12
71.0282E-3	18.8183E-12	71.0281E-3	-119.371E-9	-2.23050E-12	4.21737E-12
91.1217E-3	23.9846E-12	91.1215E-3	-119.371E-9	-2.26595E-12	3.91670E-12
111.215E-3	28.8222E-12	111.215E-3	-119.371E-9	-2.29192E-12	3.68406E-12
131.309E-3	33.5538E-12	131.308E-3	-119.371E-9	-2.25106E-12	3.73159E-12
151.402E-3	38.3938E-12	151.402E-3	-119.371E-9	-2.29162E-12	3.89900E-12
171.496E-3	43.5598E-12	171.495E-3	-119.371E-9	-2.42745E-12	3.78542E-12
191.589E-3	48.5433E-12	191.589E-3	-119.371E-9	-2.34007E-12	3.87921E-12
211.683E-3	53.8388E-12	211.682E-3	-119.371E-9	-2.26792E-12	3.91090E-12
231.776E-3	58.9108E-12	231.776E-3	-119.371E-9	-2.28911E-12	4.08441E-12
251.869E-3	64.1562E-12	251.869E-3	-119.371E-9	-2.21610E-12	4.05337E-12
271.963E-3	69.4402E-12	271.963E-3	-119.371E-9	-2.56544E-12	4.01483E-12
292.056E-3	74.5803E-12	292.056E-3	-119.371E-9	-2.52263E-12	4.13997E-12
312.150E-3	79.3844E-12	312.150E-3	-119.371E-9	-2.60740E-12	4.07906E-12
332.243E-3	83.8618E-12	332.243E-3	-119.371E-9	-2.41848E-12	3.80424E-12
352.337E-3	89.4620E-12	352.336E-3	-119.371E-9	-2.30393E-12	3.95722E-12
372.430E-3	94.4720E-12	372.430E-3	-119.371E-9	-2.28035E-12	3.93833E-12
392.524E-3	99.9267E-12	392.523E-3	-119.371E-9	-2.28874E-12	4.31900E-12
412.617E-3	105.443E-12	412.617E-3	-119.371E-9	-2.22018E-12	4.37935E-12
432.711E-3	110.742E-12	432.710E-3	-119.371E-9	-2.15698E-12	4.32534E-12
452.804E-3	116.936E-12	452.804E-3	-119.371E-9	-2.26042E-12	4.23930E-12
472.898E-3	122.410E-12	472.897E-3	-119.371E-9	-2.27818E-12	4.38269E-12
492.991E-3	128.162E-12	492.991E-3	-119.371E-9	-2.24691E-12	4.43073E-12
513.084E-3	133.854E-12	513.084E-3	-119.371E-9	-2.22458E-12	4.43683E-12
533.178E-3	140.227E-12	533.178E-3	-119.371E-9	-2.08441E-12	4.99614E-12
553.271E-3	147.421E-12	553.271E-3	-119.371E-9	-2.05004E-12	5.22984E-12
573.365E-3	154.502E-12	573.364E-3	-119.371E-9	-1.83646E-12	5.77928E-12
593.458E-3	163.746E-12	593.458E-3	-119.371E-9	-1.73948E-12	6.58755E-12
613.552E-3	172.840E-12	613.551E-3	-119.371E-9	-1.61396E-12	7.48441E-12
633.645E-3	183.700E-12	633.645E-3	-119.371E-9	-1.41292E-12	8.12411E-12
653.738E-3	196.013E-12	653.738E-3	-119.371E-9	-1.36261E-12	8.47221E-12
673.832E-3	206.989E-12	673.832E-3	-119.371E-9	-1.37108E-12	8.69660E-12
693.926E-3	219.327E-12	693.925E-3	-119.371E-9	-1.42477E-12	8.32941E-12
714.019E-3	228.988E-12	714.019E-3	-119.371E-9	-1.34525E-12	8.29852E-12
734.113E-3	241.416E-12	734.112E-3	-119.371E-9	-1.43163E-12	8.22443E-12
754.206E-3	251.764E-12	754.206E-3	-119.371E-9	-1.57274E-12	8.09619E-12
774.299E-3	263.175E-12	774.299E-3	-119.371E-9	-1.36858E-12	7.87914E-12
794.393E-3	272.793E-12	794.393E-3	-119.371E-9	-1.47586E-12	7.83944E-12
814.486E-3	281.820E-12	814.486E-3	-119.371E-9	-1.62934E-12	7.45496E-12
834.580E-3	295.065E-12	834.579E-3	-119.371E-9	-1.62429E-12	7.71998E-12
854.673E-3	303.825E-12	854.673E-3	-119.371E-9	-1.65936E-12	7.86420E-12
874.767E-3	315.378E-12	874.766E-3	-119.371E-9	-1.68161E-12	8.12281E-12
894.860E-3	325.936E-12	894.860E-3	-119.371E-9	-1.46366E-12	8.14672E-12
914.953E-3	336.433E-12	914.953E-3	-119.371E-9	-1.33785E-12	8.46615E-12
935.047E-3	350.215E-12	935.047E-3	-119.371E-9	-1.47877E-12	8.61060E-12
955.141E-3	358.574E-12	955.140E-3	-119.371E-9	-1.21302E-12	8.69440E-12
975.234E-3	373.803E-12	975.234E-3	-119.371E-9	-973.449E-15	9.15770E-12
995.327E-3	385.192E-12	995.327E-3	-119.371E-9	-1.05846E-12	9.56244E-12
1.01542E+0	398.063E-12	1.01542E+0	-119.371E-9	-974.649E-15	9.96893E-12
1.03551E+0	413.971E-12	1.03551E+0	-119.371E-9	-726.930E-15	10.2987E-12
1.05561E+0	427.332E-12	1.05561E+0	-119.371E-9	-720.702E-15	10.7753E-12
1.07570E+0	444.034E-12	1.07570E+0	-119.371E-9	-748.648E-15	11.2060E-12
1.09579E+0	456.261E-12	1.09579E+0	-119.371E-9	-694.295E-15	11.4110E-12
1.11589E+0	475.049E-12	1.11589E+0	-119.371E-9	-485.107E-15	12.4885E-12
1.13598E+0	493.152E-12	1.13598E+0	-119.371E-9	-398.246E-15	12.8718E-12
1.15608E+0	510.929E-12	1.15607E+0	-119.371E-9	-277.179E-15	13.5925E-12
1.17617E+0	531.561E-12	1.17617E+0	-119.371E-9	-238.232E-15	14.0402E-12
1.19626E+0	546.383E-12	1.19626E+0	-119.371E-9	-120.388E-15	14.2801E-12
1.21636E+0	570.745E-12	1.21636E+0	-119.371E-9	-115.067E-15	14.5932E-12
1.23645E+0	589.497E-12	1.23645E+0	-119.371E-9	502.618E-18	14.9993E-12
1.25654E+0	608.714E-12	1.25654E+0	-119.371E-9	223.352E-15	15.5037E-12
1.27664E+0	634.054E-12	1.27664E+0	-119.371E-9	407.767E-15	16.3191E-12
1.29673E+0	652.826E-12	1.29673E+0	-119.371E-9	525.155E-15	17.1063E-12
1.31682E+0	683.138E-12	1.31682E+0	-119.371E-9	819.322E-15	18.5762E-12
1.33692E+0	703.723E-12	1.33692E+0	-119.371E-9	1.19015E-12	19.8602E-12
1.35701E+0	736.101E-12	1.35701E+0	-119.371E-9	1.44176E-12	20.9983E-12
1.37710E+0	765.294E-12	1.37710E+0	-119.371E-9	1.82831E-12	22.3647E-12
1.39720E+0	796.555E-12	1.39720E+0	-119.371E-9	2.31033E-12	23.8354E-12
1.41729E+0	834.041E-12	1.41729E+0	-119.371E-9	2.62673E-12	25.2683E-12
1.43738E+0	865.529E-12	1.43738E+0	-119.371E-9	3.06997E-12	26.9075E-12
1.45748E+0	909.677E-12	1.45748E+0	-119.371E-9	3.60929E-12	28.7789E-12
1.47757E+0	946.117E-12	1.47757E+0	-119.371E-9	4.09716E-12	30.9039E-12
1.49766E+0	985.646E-12	1.49766E+0	-119.371E-9	4.47100E-12	32.1978E-12
1.51776E+0	1.03623E-9	1.51776E+0	-119.371E-9	4.50118E-12	32.5599E-12
1.53785E+0	1.07701E-9	1.53785E+0	-119.371E-9	4.62536E-12	33.0960E-12
1.55794E+0	1.12547E-9	1.55794E+0	-119.371E-9	4.58791E-12	32.4669E-12
1.57804E+0	1.16465E-9	1.57804E+0	-119.371E-9	4.39017E-12	31.5859E-12
1.59813E+0	1.20845E-9	1.59813E+0	-119.371E-9	4.14863E-12	30.4688E-12
1.61822E+0	1.24610E-9	1.61822E+0	-119.371E-9	3.60585E-12	29.2297E-12
1.63832E+0	1.28235E-9	1.63832E+0	-119.371E-9	3.69596E-12	28.3512E-12
1.65841E+0	1.32069E-9	1.65841E+0	-119.371E-9	3.32064E-12	27.3015E-12
1.67850E+0	1.34845E-9	1.67850E+0	-119.371E-9	3.35981E-12	26.2837E-12
1.69860E+0	1.39400E-9	1.69860E+0	-119.371E-9	3.05559E-12	25.7806E-12
1.71869E+0	1.41689E-9	1.71869E+0	-119.371E-9	2.76566E-12	25.1581E-12
1.73879E+0	1.45167E-9	1.73879E+0	-119.371E-9	2.57094E-12	24.8427E-12
1.75888E+0	1.48729E-9	1.75888E+0	-119.371E-9	2.59255E-12	24.5699E-12
1.77897E+0	1.51377E-9	1.77897E+0	-119.371E-9	2.63143E-12	24.0987E-12
1.79907E+0	1.54626E-9	1.79907E+0	-119.371E-9	2.70134E-12	23.7180E-12
1.81916E+0	1.57614E-9	1.81916E+0	-119.371E-9	2.56555E-12	23.4367E-12
1.83925E+0	1.60914E-9	1.83925E+0	-119.371E-9	2.50207E-12	23.0945E-12
1.85935E+0	1.63511E-9	1.85935E+0	-119.371E-9	2.43547E-12	22.1204E-12
1.87944E+0	1.66515E-9	1.87944E+0	-119.371E-9	2.40270E-12	21.5047E-12
1.89953E+0	1.69125E-9	1.89953E+0	-119.371E-9	2.36830E-12	21.1867E-12
1.91963E+0	1.71260E-9	1.91963E+0	-119.371E-9	2.22059E-12	20.6059E-12
1.93972E+0	1.74500E-9	1.93972E+0	-119.371E-9	2.24771E-12	20.6468E-12
1.95981E+0	1.76393E-9	1.95981E+0	-119.371E-9	2.30668E-12	20.3400E-12
1.97991E+0	1.79646E-9	1.97991E+0	-119.371E-9	2.39585E-12	20.2471E-12
2.00000E+0	1.81967E-9	2.00000E+0	-119.371E-9	2.06668E-12	20.4165E-12
