# Supplementary material for: Circumventing the stability problems of graphene nanoribbon zigzag edges
Source: Nat Chem. 2022 Sep 26;14(12):1451–8. doi: 10.1038/s41557-022-01042-8 (PMC10665199; doi:10.1038/s41557-022-01042-8)
Supplement: Supplementary file 3 — Source data for Supplementary Fig. 9. [file 41557_2022_1042_MOESM3_ESM.zip › 10 units/Point_spectra_530.dat]

Experiment	bias spectroscopy
Saved Date	25.07.2020 10:41:49
User
Date
X (m)	157.451E-9
Y (m)	425.132E-9
Z (m)	-119.372E-9
Z offset (m)	0E+0
Settling time (s)	20E-3
Integration time (s)	50E-3
Z-Ctrl hold	TRUE
Final Z (m)	N/A
Start time	25.07.2020 10:41:34
Filter type	None
Order
Cutoff frq
Bias>Bias (V)	-500E-3
Bias>Calibration (V/V)	-1E+0
Bias>Offset (V)	0E+0
Bias Spectroscopy>Sweep Start (V)	-2.3E+0
Bias Spectroscopy>Sweep End (V)	2E+0
Bias Spectroscopy>Num Pixel	215
Bias Spectroscopy>Z Avg time (s)	100E-3
Bias Spectroscopy>Z offset (m)	0E+0
Bias Spectroscopy>1st Settling time (s)	60E-3
Bias Spectroscopy>Settling time (s)	20E-3
Bias Spectroscopy>Integration time (s)	50E-3
Bias Spectroscopy>End Settling time (s)	50E-3
Bias Spectroscopy>Z control time (s)	50E-3
Bias Spectroscopy>Max Slew rate (V/s)	Inf
Bias Spectroscopy>backward sweep	FALSE
Bias Spectroscopy>Z-controller hold	TRUE
Bias Spectroscopy>Number of sweeps	1
Bias Spectroscopy>Channels	Current (A);Bias (V);Z (m);LI Demod 1 Y (A);LI Demod 1 X (A)
Bias Spectroscopy>Reset Bias	TRUE
Bias Spectroscopy>Record final Z	FALSE
Bias Spectroscopy>Lock-In run	TRUE
Current>Current (A)	2.13004E-9
Current>Calibration (A/V)	330E-12
Current>Offset (A)	0E+0
Current>Gain	High
Lock-in>Lock-in status	ON
Lock-in>Modulated signal	Bias (V)
Lock-in>Frequency (Hz)	828E+0
Lock-in>Amplitude	20E-3
Lock-in>Demodulated signal	Current (A)
Lock-in>HP Filter Cutoff D1 (Hz)	155.425E+0
Lock-in>HP Filter Cutoff D2 (Hz)	155.425E+0
Lock-in>HP Filter Order D1	1
Lock-in>HP Filter Order D2	1
Lock-in>Harmonic D1	1
Lock-in>Harmonic D2	2
Lock-in>Reference phase D1 (deg)	-154.128E+0
Lock-in>Reference phase D2 (deg)	174.64E+0
Lock-in>LP Filter Cutoff D1 (Hz)	9.71405E+0
Lock-in>LP Filter Cutoff D2 (Hz)	4.85702E+0
Lock-in>LP Filter Order D1	2
Lock-in>LP Filter Order D2	2
Lock-in>Sync Filter D1	OFF
Lock-in>Sync Filter D2	OFF
[DATA]
Bias calc (V)	Current (A)	Bias (V)	Z (m)	LI Demod 1 Y (A)	LI Demod 1 X (A)
-2.30000E+0	-909.230E-12	-2.30000E+0	-119.372E-9	-109.199E-15	14.3647E-12
-2.27991E+0	-888.343E-12	-2.27991E+0	-119.372E-9	-53.0097E-15	14.5334E-12
-2.25981E+0	-874.372E-12	-2.25981E+0	-119.372E-9	124.902E-15	14.5783E-12
-2.23972E+0	-848.841E-12	-2.23972E+0	-119.372E-9	-12.0146E-15	14.4040E-12
-2.21963E+0	-841.279E-12	-2.21963E+0	-119.372E-9	38.6107E-15	14.5089E-12
-2.19953E+0	-813.258E-12	-2.19953E+0	-119.372E-9	-6.48910E-15	14.1681E-12
-2.17944E+0	-796.469E-12	-2.17944E+0	-119.372E-9	-2.84248E-15	14.5851E-12
-2.15935E+0	-775.418E-12	-2.15935E+0	-119.372E-9	-13.7739E-15	14.7016E-12
-2.13925E+0	-754.846E-12	-2.13925E+0	-119.372E-9	83.3961E-15	15.1703E-12
-2.11916E+0	-738.475E-12	-2.11916E+0	-119.372E-9	371.247E-15	15.9229E-12
-2.09907E+0	-708.388E-12	-2.09907E+0	-119.372E-9	802.429E-15	16.8988E-12
-2.07897E+0	-693.104E-12	-2.07897E+0	-119.372E-9	853.940E-15	17.9219E-12
-2.05888E+0	-661.041E-12	-2.05888E+0	-119.372E-9	884.211E-15	18.6357E-12
-2.03878E+0	-640.825E-12	-2.03878E+0	-119.372E-9	1.27831E-12	19.5441E-12
-2.01869E+0	-612.838E-12	-2.01869E+0	-119.372E-9	1.16212E-12	19.4687E-12
-1.99860E+0	-583.640E-12	-1.99860E+0	-119.372E-9	946.026E-15	18.5726E-12
-1.97850E+0	-564.568E-12	-1.97850E+0	-119.372E-9	815.784E-15	16.9325E-12
-1.95841E+0	-537.677E-12	-1.95841E+0	-119.372E-9	37.6388E-15	14.9205E-12
-1.93832E+0	-526.144E-12	-1.93832E+0	-119.372E-9	-111.523E-15	13.1651E-12
-1.91822E+0	-505.684E-12	-1.91822E+0	-119.372E-9	-553.058E-15	11.5054E-12
-1.89813E+0	-490.629E-12	-1.89813E+0	-119.372E-9	-976.739E-15	9.98241E-12
-1.87804E+0	-480.594E-12	-1.87804E+0	-119.372E-9	-1.20625E-12	9.03407E-12
-1.85794E+0	-464.346E-12	-1.85794E+0	-119.372E-9	-1.34049E-12	8.40697E-12
-1.83785E+0	-459.915E-12	-1.83785E+0	-119.372E-9	-1.45540E-12	8.21144E-12
-1.81776E+0	-445.059E-12	-1.81776E+0	-119.372E-9	-1.57265E-12	7.73025E-12
-1.79766E+0	-436.588E-12	-1.79766E+0	-119.372E-9	-1.53478E-12	7.46599E-12
-1.77757E+0	-427.391E-12	-1.77757E+0	-119.372E-9	-1.61882E-12	7.34031E-12
-1.75748E+0	-415.748E-12	-1.75748E+0	-119.372E-9	-1.79725E-12	6.99649E-12
-1.73738E+0	-411.858E-12	-1.73738E+0	-119.372E-9	-1.79006E-12	6.78716E-12
-1.71729E+0	-399.658E-12	-1.71729E+0	-119.372E-9	-1.77170E-12	6.59003E-12
-1.69720E+0	-394.585E-12	-1.69720E+0	-119.372E-9	-1.77577E-12	6.63283E-12
-1.67710E+0	-380.484E-12	-1.67710E+0	-119.372E-9	-1.83466E-12	6.51552E-12
-1.65701E+0	-376.045E-12	-1.65701E+0	-119.372E-9	-1.96400E-12	6.72970E-12
-1.63692E+0	-366.676E-12	-1.63692E+0	-119.372E-9	-1.80918E-12	6.59369E-12
-1.61682E+0	-356.450E-12	-1.61682E+0	-119.372E-9	-1.86563E-12	6.58341E-12
-1.59673E+0	-350.760E-12	-1.59673E+0	-119.372E-9	-1.91863E-12	6.32868E-12
-1.57664E+0	-339.348E-12	-1.57664E+0	-119.372E-9	-1.77051E-12	6.15151E-12
-1.55654E+0	-335.964E-12	-1.55654E+0	-119.372E-9	-1.88754E-12	6.15861E-12
-1.53645E+0	-324.149E-12	-1.53645E+0	-119.372E-9	-1.73454E-12	6.30528E-12
-1.51636E+0	-317.726E-12	-1.51636E+0	-119.372E-9	-1.87653E-12	6.41389E-12
-1.49626E+0	-308.794E-12	-1.49626E+0	-119.372E-9	-1.81322E-12	6.34486E-12
-1.47617E+0	-299.682E-12	-1.47617E+0	-119.372E-9	-2.03406E-12	6.05045E-12
-1.45607E+0	-294.788E-12	-1.45607E+0	-119.372E-9	-1.97658E-12	5.97768E-12
-1.43598E+0	-283.813E-12	-1.43598E+0	-119.372E-9	-1.96620E-12	5.69210E-12
-1.41589E+0	-279.486E-12	-1.41589E+0	-119.372E-9	-2.02449E-12	5.59269E-12
-1.39579E+0	-272.545E-12	-1.39579E+0	-119.372E-9	-2.08247E-12	5.14889E-12
-1.37570E+0	-267.597E-12	-1.37570E+0	-119.372E-9	-1.99154E-12	4.37968E-12
-1.35561E+0	-261.515E-12	-1.35561E+0	-119.372E-9	-2.22944E-12	4.06880E-12
-1.33551E+0	-254.850E-12	-1.33551E+0	-119.372E-9	-2.53258E-12	3.94045E-12
-1.31542E+0	-254.333E-12	-1.31542E+0	-119.372E-9	-2.23587E-12	3.62337E-12
-1.29533E+0	-245.760E-12	-1.29533E+0	-119.372E-9	-2.35842E-12	3.47861E-12
-1.27523E+0	-243.475E-12	-1.27523E+0	-119.372E-9	-2.32065E-12	3.35899E-12
-1.25514E+0	-238.618E-12	-1.25514E+0	-119.372E-9	-2.43285E-12	3.39910E-12
-1.23505E+0	-233.765E-12	-1.23505E+0	-119.372E-9	-2.48829E-12	3.34149E-12
-1.21495E+0	-231.592E-12	-1.21495E+0	-119.372E-9	-2.52473E-12	3.39274E-12
-1.19486E+0	-224.975E-12	-1.19486E+0	-119.372E-9	-2.52926E-12	3.37379E-12
-1.17477E+0	-224.005E-12	-1.17477E+0	-119.372E-9	-2.53905E-12	3.17661E-12
-1.15467E+0	-217.973E-12	-1.15467E+0	-119.372E-9	-2.55370E-12	3.41700E-12
-1.13458E+0	-215.200E-12	-1.13458E+0	-119.372E-9	-2.52730E-12	3.21808E-12
-1.11449E+0	-211.120E-12	-1.11449E+0	-119.372E-9	-2.56453E-12	3.15667E-12
-1.09439E+0	-206.023E-12	-1.09439E+0	-119.372E-9	-2.47867E-12	3.46648E-12
-1.07430E+0	-203.910E-12	-1.07430E+0	-119.372E-9	-2.58982E-12	3.47414E-12
-1.05421E+0	-197.198E-12	-1.05421E+0	-119.372E-9	-2.65723E-12	3.20687E-12
-1.03411E+0	-195.584E-12	-1.03411E+0	-119.372E-9	-2.66260E-12	3.21909E-12
-1.01402E+0	-191.920E-12	-1.01402E+0	-119.372E-9	-2.67599E-12	3.07736E-12
-993.925E-3	-189.074E-12	-993.925E-3	-119.372E-9	-2.61062E-12	3.07142E-12
-973.832E-3	-184.426E-12	-973.832E-3	-119.372E-9	-2.50998E-12	2.97628E-12
-953.738E-3	-179.936E-12	-953.738E-3	-119.372E-9	-2.41807E-12	2.94938E-12
-933.645E-3	-178.637E-12	-933.645E-3	-119.372E-9	-2.53008E-12	2.76256E-12
-913.551E-3	-173.710E-12	-913.551E-3	-119.372E-9	-2.48569E-12	2.58012E-12
-893.458E-3	-172.376E-12	-893.458E-3	-119.372E-9	-2.68829E-12	2.50342E-12
-873.364E-3	-170.221E-12	-873.364E-3	-119.372E-9	-2.77219E-12	2.33863E-12
-853.271E-3	-167.790E-12	-853.271E-3	-119.372E-9	-2.83681E-12	2.33335E-12
-833.177E-3	-165.003E-12	-833.178E-3	-119.372E-9	-2.80618E-12	2.14042E-12
-813.084E-3	-161.655E-12	-813.084E-3	-119.372E-9	-2.83225E-12	2.06907E-12
-792.990E-3	-161.512E-12	-792.991E-3	-119.372E-9	-2.80176E-12	2.18894E-12
-772.897E-3	-157.721E-12	-772.897E-3	-119.372E-9	-2.66265E-12	2.08475E-12
-752.804E-3	-155.304E-12	-752.804E-3	-119.372E-9	-2.77701E-12	2.10240E-12
-732.710E-3	-152.091E-12	-732.710E-3	-119.372E-9	-2.80249E-12	2.09080E-12
-712.617E-3	-150.359E-12	-712.617E-3	-119.372E-9	-2.67845E-12	1.96821E-12
-692.523E-3	-148.438E-12	-692.523E-3	-119.372E-9	-2.74619E-12	1.88239E-12
-672.430E-3	-145.223E-12	-672.430E-3	-119.372E-9	-2.92187E-12	2.07245E-12
-652.336E-3	-144.355E-12	-652.336E-3	-119.372E-9	-2.85705E-12	2.17354E-12
-632.243E-3	-141.233E-12	-632.243E-3	-119.372E-9	-2.85305E-12	2.10391E-12
-612.149E-3	-139.365E-12	-612.149E-3	-119.372E-9	-2.76166E-12	2.21150E-12
-592.056E-3	-136.413E-12	-592.056E-3	-119.372E-9	-2.54930E-12	2.29362E-12
-571.962E-3	-133.270E-12	-571.963E-3	-119.372E-9	-2.46209E-12	2.83468E-12
-551.869E-3	-130.133E-12	-551.869E-3	-119.372E-9	-2.73273E-12	3.06992E-12
-531.775E-3	-125.677E-12	-531.776E-3	-119.372E-9	-2.56877E-12	3.10758E-12
-511.682E-3	-122.510E-12	-511.682E-3	-119.372E-9	-2.51245E-12	3.04426E-12
-491.589E-3	-118.214E-12	-491.589E-3	-119.372E-9	-2.54756E-12	3.01179E-12
-471.495E-3	-115.380E-12	-471.495E-3	-119.372E-9	-2.70862E-12	2.90932E-12
-451.402E-3	-111.603E-12	-451.402E-3	-119.372E-9	-2.71677E-12	2.80480E-12
-431.308E-3	-108.150E-12	-431.308E-3	-119.372E-9	-2.53608E-12	2.67101E-12
-411.215E-3	-105.770E-12	-411.215E-3	-119.372E-9	-2.42004E-12	2.63960E-12
-391.121E-3	-101.503E-12	-391.121E-3	-119.372E-9	-2.58957E-12	3.00268E-12
-371.028E-3	-98.2070E-12	-371.028E-3	-119.372E-9	-2.64943E-12	3.19108E-12
-350.934E-3	-93.2834E-12	-350.935E-3	-119.372E-9	-2.31235E-12	3.58190E-12
-330.841E-3	-87.6183E-12	-330.841E-3	-119.372E-9	-2.07998E-12	4.33397E-12
-310.748E-3	-81.5819E-12	-310.748E-3	-119.372E-9	-2.02759E-12	4.98215E-12
-290.654E-3	-74.9257E-12	-290.654E-3	-119.372E-9	-2.22156E-12	4.57383E-12
-270.561E-3	-69.1481E-12	-270.561E-3	-119.372E-9	-2.10318E-12	4.68383E-12
-250.467E-3	-62.8680E-12	-250.467E-3	-119.372E-9	-2.39356E-12	4.75303E-12
-230.374E-3	-57.2193E-12	-230.374E-3	-119.372E-9	-2.30416E-12	4.36566E-12
-210.280E-3	-52.0854E-12	-210.280E-3	-119.372E-9	-2.34247E-12	3.98218E-12
-190.187E-3	-47.3321E-12	-190.187E-3	-119.372E-9	-2.55566E-12	3.73741E-12
-170.093E-3	-42.9926E-12	-170.093E-3	-119.372E-9	-2.41526E-12	3.74493E-12
-150.000E-3	-38.3373E-12	-150.000E-3	-119.372E-9	-2.46789E-12	3.68341E-12
-129.906E-3	-34.0458E-12	-129.907E-3	-119.372E-9	-2.45583E-12	3.70673E-12
-109.813E-3	-28.9910E-12	-109.813E-3	-119.372E-9	-2.55370E-12	3.92214E-12
-89.7193E-3	-23.6843E-12	-89.7196E-3	-119.372E-9	-2.45247E-12	4.34678E-12
-69.6259E-3	-18.1621E-12	-69.6261E-3	-119.372E-9	-2.37745E-12	4.37471E-12
-49.5324E-3	-12.6628E-12	-49.5327E-3	-119.372E-9	-2.40677E-12	4.22713E-12
-29.4390E-3	-7.51104E-12	-29.4392E-3	-119.372E-9	-2.20678E-12	4.10145E-12
-9.34553E-3	-2.51358E-12	-9.34577E-3	-119.372E-9	-2.38064E-12	3.85209E-12
10.7479E-3	2.53844E-12	10.7477E-3	-119.372E-9	-2.18947E-12	3.93173E-12
30.8414E-3	7.81098E-12	30.8411E-3	-119.372E-9	-2.22229E-12	4.17869E-12
50.9348E-3	13.2557E-12	50.9346E-3	-119.372E-9	-2.12206E-12	4.34084E-12
71.0282E-3	18.6097E-12	71.0281E-3	-119.372E-9	-2.19376E-12	4.29954E-12
91.1217E-3	23.7169E-12	91.1215E-3	-119.372E-9	-2.50275E-12	3.90472E-12
111.215E-3	28.8544E-12	111.215E-3	-119.372E-9	-2.24440E-12	3.82326E-12
131.309E-3	33.5204E-12	131.308E-3	-119.372E-9	-2.43287E-12	3.87498E-12
151.402E-3	38.4903E-12	151.402E-3	-119.372E-9	-2.23786E-12	3.84822E-12
171.496E-3	43.2597E-12	171.495E-3	-119.372E-9	-2.41808E-12	3.85919E-12
191.589E-3	48.2338E-12	191.589E-3	-119.372E-9	-2.52391E-12	3.94237E-12
211.683E-3	53.2075E-12	211.682E-3	-119.372E-9	-2.37370E-12	3.89638E-12
231.776E-3	58.1980E-12	231.776E-3	-119.372E-9	-2.33890E-12	3.92440E-12
251.869E-3	63.5967E-12	251.869E-3	-119.372E-9	-2.22222E-12	3.94665E-12
271.963E-3	68.6157E-12	271.963E-3	-119.372E-9	-2.37332E-12	4.25057E-12
292.056E-3	73.6749E-12	292.056E-3	-119.372E-9	-2.48352E-12	3.94707E-12
312.150E-3	78.5718E-12	312.150E-3	-119.372E-9	-2.28334E-12	3.82308E-12
332.243E-3	83.4957E-12	332.243E-3	-119.372E-9	-2.14646E-12	3.97659E-12
352.337E-3	88.4540E-12	352.336E-3	-119.372E-9	-2.46292E-12	3.94774E-12
372.430E-3	93.1490E-12	372.430E-3	-119.372E-9	-2.35163E-12	4.10392E-12
392.524E-3	98.7081E-12	392.523E-3	-119.372E-9	-2.37221E-12	4.11472E-12
412.617E-3	103.942E-12	412.617E-3	-119.372E-9	-2.32408E-12	4.30853E-12
432.711E-3	109.423E-12	432.710E-3	-119.372E-9	-2.27703E-12	4.32592E-12
452.804E-3	114.920E-12	452.804E-3	-119.372E-9	-2.36716E-12	4.43662E-12
472.898E-3	120.421E-12	472.897E-3	-119.372E-9	-2.13158E-12	4.36768E-12
492.991E-3	126.503E-12	492.991E-3	-119.372E-9	-2.09521E-12	4.47544E-12
513.084E-3	132.144E-12	513.084E-3	-119.372E-9	-2.18316E-12	4.91332E-12
533.178E-3	138.713E-12	533.178E-3	-119.372E-9	-2.11728E-12	4.98491E-12
553.271E-3	145.494E-12	553.271E-3	-119.372E-9	-2.10030E-12	5.38042E-12
573.365E-3	154.382E-12	573.364E-3	-119.372E-9	-2.03319E-12	6.41179E-12
593.458E-3	164.127E-12	593.458E-3	-119.372E-9	-1.73529E-12	7.66562E-12
613.552E-3	176.196E-12	613.551E-3	-119.372E-9	-1.20270E-12	9.19148E-12
633.645E-3	190.873E-12	633.645E-3	-119.372E-9	-998.739E-15	10.4405E-12
653.738E-3	205.760E-12	653.738E-3	-119.372E-9	-940.827E-15	11.1818E-12
673.832E-3	221.665E-12	673.832E-3	-119.372E-9	-806.423E-15	11.1170E-12
693.926E-3	236.115E-12	693.925E-3	-119.372E-9	-835.100E-15	10.6096E-12
714.019E-3	250.566E-12	714.019E-3	-119.372E-9	-961.573E-15	10.0907E-12
734.113E-3	264.069E-12	734.112E-3	-119.372E-9	-1.15758E-12	9.75788E-12
754.206E-3	276.504E-12	754.206E-3	-119.372E-9	-999.867E-15	9.71586E-12
774.299E-3	290.849E-12	774.299E-3	-119.372E-9	-972.295E-15	9.34276E-12
794.393E-3	302.270E-12	794.393E-3	-119.372E-9	-934.459E-15	9.35387E-12
814.486E-3	316.503E-12	814.486E-3	-119.372E-9	-1.27228E-12	9.48369E-12
834.580E-3	329.121E-12	834.579E-3	-119.372E-9	-1.14872E-12	9.58222E-12
854.673E-3	343.002E-12	854.673E-3	-119.372E-9	-1.07857E-12	9.77824E-12
874.767E-3	357.764E-12	874.766E-3	-119.372E-9	-1.07659E-12	9.98967E-12
894.860E-3	368.535E-12	894.860E-3	-119.372E-9	-1.11772E-12	9.88050E-12
914.953E-3	383.819E-12	914.953E-3	-119.372E-9	-1.12941E-12	10.3097E-12
935.047E-3	396.941E-12	935.047E-3	-119.372E-9	-920.512E-15	10.4427E-12
955.141E-3	411.843E-12	955.140E-3	-119.372E-9	-881.264E-15	10.9292E-12
975.234E-3	427.680E-12	975.234E-3	-119.372E-9	-467.272E-15	11.4342E-12
995.327E-3	442.030E-12	995.327E-3	-119.372E-9	-421.574E-15	12.1910E-12
1.01542E+0	461.494E-12	1.01542E+0	-119.372E-9	-281.892E-15	13.0867E-12
1.03551E+0	479.744E-12	1.03551E+0	-119.372E-9	-135.932E-15	13.8607E-12
1.05561E+0	499.417E-12	1.05561E+0	-119.372E-9	-105.158E-15	14.4453E-12
1.07570E+0	521.849E-12	1.07570E+0	-119.372E-9	133.238E-15	14.9428E-12
1.09579E+0	538.816E-12	1.09579E+0	-119.372E-9	279.461E-15	15.7289E-12
1.11589E+0	566.729E-12	1.11589E+0	-119.372E-9	386.838E-15	16.4854E-12
1.13598E+0	586.682E-12	1.13598E+0	-119.372E-9	602.197E-15	17.1432E-12
1.15608E+0	613.033E-12	1.15607E+0	-119.372E-9	688.081E-15	17.6970E-12
1.17617E+0	637.199E-12	1.17617E+0	-119.372E-9	818.701E-15	18.2549E-12
1.19626E+0	661.378E-12	1.19626E+0	-119.372E-9	1.02332E-12	18.7410E-12
1.21636E+0	691.853E-12	1.21636E+0	-119.372E-9	929.267E-15	18.7838E-12
1.23645E+0	712.829E-12	1.23645E+0	-119.372E-9	1.04976E-12	18.9548E-12
1.25654E+0	743.235E-12	1.25654E+0	-119.372E-9	1.11474E-12	19.5704E-12
1.27664E+0	767.828E-12	1.27664E+0	-119.372E-9	1.25190E-12	20.3242E-12
1.29673E+0	797.942E-12	1.29673E+0	-119.372E-9	1.42940E-12	21.5431E-12
1.31682E+0	830.421E-12	1.31682E+0	-119.372E-9	1.90095E-12	22.8222E-12
1.33692E+0	858.079E-12	1.33692E+0	-119.372E-9	2.30657E-12	24.2244E-12
1.35701E+0	898.915E-12	1.35701E+0	-119.372E-9	2.75283E-12	25.6912E-12
1.37710E+0	930.846E-12	1.37710E+0	-119.372E-9	3.05034E-12	27.4594E-12
1.39720E+0	970.420E-12	1.39720E+0	-119.372E-9	3.63615E-12	29.1783E-12
1.41729E+0	1.01361E-9	1.41729E+0	-119.372E-9	4.16871E-12	31.1153E-12
1.43738E+0	1.05399E-9	1.43738E+0	-119.372E-9	4.76598E-12	33.3699E-12
1.45748E+0	1.10588E-9	1.45748E+0	-119.372E-9	5.23852E-12	36.0079E-12
1.47757E+0	1.15101E-9	1.47757E+0	-119.372E-9	5.95553E-12	38.1059E-12
1.49766E+0	1.20670E-9	1.49766E+0	-119.372E-9	6.41788E-12	39.9766E-12
1.51776E+0	1.25771E-9	1.51776E+0	-119.372E-9	6.41993E-12	40.7237E-12
1.53785E+0	1.31482E-9	1.53785E+0	-119.372E-9	6.85382E-12	40.8726E-12
1.55794E+0	1.37111E-9	1.55794E+0	-119.372E-9	6.48481E-12	39.6405E-12
1.57804E+0	1.41113E-9	1.57804E+0	-119.372E-9	6.17200E-12	38.2808E-12
1.59813E+0	1.47393E-9	1.59813E+0	-119.372E-9	5.97403E-12	36.7772E-12
1.61822E+0	1.50646E-9	1.61822E+0	-119.372E-9	5.62460E-12	35.1691E-12
1.63832E+0	1.56005E-9	1.63832E+0	-119.372E-9	5.36496E-12	33.8760E-12
1.65841E+0	1.59953E-9	1.65841E+0	-119.372E-9	4.94864E-12	32.5138E-12
1.67850E+0	1.63714E-9	1.67850E+0	-119.372E-9	4.94332E-12	32.0464E-12
1.69860E+0	1.68697E-9	1.69860E+0	-119.372E-9	4.41664E-12	31.1806E-12
1.71869E+0	1.71466E-9	1.71869E+0	-119.372E-9	4.48891E-12	30.5790E-12
1.73879E+0	1.76403E-9	1.73879E+0	-119.372E-9	4.54569E-12	30.0327E-12
1.75888E+0	1.79126E-9	1.75888E+0	-119.372E-9	4.27183E-12	29.7266E-12
1.77897E+0	1.83514E-9	1.77897E+0	-119.372E-9	4.33941E-12	29.2870E-12
1.79907E+0	1.87347E-9	1.79907E+0	-119.372E-9	4.26803E-12	28.5128E-12
1.81916E+0	1.90015E-9	1.81916E+0	-119.372E-9	4.22185E-12	27.9212E-12
1.83925E+0	1.95072E-9	1.83925E+0	-119.372E-9	3.93411E-12	27.2118E-12
1.85935E+0	1.96243E-9	1.85935E+0	-119.372E-9	3.58233E-12	26.3918E-12
1.87944E+0	2.01068E-9	1.87944E+0	-119.372E-9	3.63412E-12	25.9406E-12
1.89953E+0	2.03672E-9	1.89953E+0	-119.372E-9	3.41250E-12	25.1071E-12
1.91963E+0	2.06783E-9	1.91963E+0	-119.372E-9	3.51412E-12	24.8067E-12
1.93972E+0	2.10044E-9	1.93972E+0	-119.372E-9	3.38574E-12	24.1490E-12
1.95981E+0	2.12369E-9	1.95981E+0	-119.372E-9	3.46574E-12	24.3612E-12
1.97991E+0	2.16451E-9	1.97991E+0	-119.372E-9	3.36252E-12	24.1642E-12
2.00000E+0	2.17884E-9	2.00000E+0	-119.372E-9	3.27312E-12	24.0912E-12
