# Supplementary material for: Circumventing the stability problems of graphene nanoribbon zigzag edges
Source: Nat Chem. 2022 Sep 26;14(12):1451–8. doi: 10.1038/s41557-022-01042-8 (PMC10665199; doi:10.1038/s41557-022-01042-8)
Supplement: Supplementary file 3 — Source data for Supplementary Fig. 9. [file 41557_2022_1042_MOESM3_ESM.zip › 10 units/Point_spectra_531.dat]

Experiment	bias spectroscopy
Saved Date	25.07.2020 10:42:05
User
Date
X (m)	157.449E-9
Y (m)	425.335E-9
Z (m)	-119.389E-9
Z offset (m)	0E+0
Settling time (s)	20E-3
Integration time (s)	50E-3
Z-Ctrl hold	TRUE
Final Z (m)	N/A
Start time	25.07.2020 10:41:49
Filter type	None
Order
Cutoff frq
Bias>Bias (V)	-500E-3
Bias>Calibration (V/V)	-1E+0
Bias>Offset (V)	0E+0
Bias Spectroscopy>Sweep Start (V)	-2.3E+0
Bias Spectroscopy>Sweep End (V)	2E+0
Bias Spectroscopy>Num Pixel	215
Bias Spectroscopy>Z Avg time (s)	100E-3
Bias Spectroscopy>Z offset (m)	0E+0
Bias Spectroscopy>1st Settling time (s)	60E-3
Bias Spectroscopy>Settling time (s)	20E-3
Bias Spectroscopy>Integration time (s)	50E-3
Bias Spectroscopy>End Settling time (s)	50E-3
Bias Spectroscopy>Z control time (s)	50E-3
Bias Spectroscopy>Max Slew rate (V/s)	Inf
Bias Spectroscopy>backward sweep	FALSE
Bias Spectroscopy>Z-controller hold	TRUE
Bias Spectroscopy>Number of sweeps	1
Bias Spectroscopy>Channels	Current (A);Bias (V);Z (m);LI Demod 1 Y (A);LI Demod 1 X (A)
Bias Spectroscopy>Reset Bias	TRUE
Bias Spectroscopy>Record final Z	FALSE
Bias Spectroscopy>Lock-In run	TRUE
Current>Current (A)	1.39646E-9
Current>Calibration (A/V)	330E-12
Current>Offset (A)	0E+0
Current>Gain	High
Lock-in>Lock-in status	ON
Lock-in>Modulated signal	Bias (V)
Lock-in>Frequency (Hz)	828E+0
Lock-in>Amplitude	20E-3
Lock-in>Demodulated signal	Current (A)
Lock-in>HP Filter Cutoff D1 (Hz)	155.425E+0
Lock-in>HP Filter Cutoff D2 (Hz)	155.425E+0
Lock-in>HP Filter Order D1	1
Lock-in>HP Filter Order D2	1
Lock-in>Harmonic D1	1
Lock-in>Harmonic D2	2
Lock-in>Reference phase D1 (deg)	-154.128E+0
Lock-in>Reference phase D2 (deg)	174.64E+0
Lock-in>LP Filter Cutoff D1 (Hz)	9.71405E+0
Lock-in>LP Filter Cutoff D2 (Hz)	4.85702E+0
Lock-in>LP Filter Order D1	2
Lock-in>LP Filter Order D2	2
Lock-in>Sync Filter D1	OFF
Lock-in>Sync Filter D2	OFF
[DATA]
Bias calc (V)	Current (A)	Bias (V)	Z (m)	LI Demod 1 Y (A)	LI Demod 1 X (A)
-2.30000E+0	-1.01686E-9	-2.30000E+0	-119.389E-9	957.741E-15	17.6158E-12
-2.27991E+0	-999.190E-12	-2.27991E+0	-119.389E-9	1.02633E-12	18.1816E-12
-2.25981E+0	-967.822E-12	-2.25981E+0	-119.389E-9	1.12552E-12	18.1253E-12
-2.23972E+0	-952.506E-12	-2.23972E+0	-119.389E-9	1.00486E-12	17.7514E-12
-2.21963E+0	-920.210E-12	-2.21963E+0	-119.389E-9	1.01464E-12	17.5993E-12
-2.19953E+0	-899.758E-12	-2.19953E+0	-119.389E-9	942.394E-15	17.9041E-12
-2.17944E+0	-877.537E-12	-2.17944E+0	-119.389E-9	1.05901E-12	17.5221E-12
-2.15935E+0	-850.318E-12	-2.15935E+0	-119.389E-9	1.05565E-12	17.8576E-12
-2.13925E+0	-829.454E-12	-2.13925E+0	-119.389E-9	775.550E-15	18.2113E-12
-2.11916E+0	-798.710E-12	-2.11916E+0	-119.389E-9	941.930E-15	19.0181E-12
-2.09907E+0	-778.966E-12	-2.09907E+0	-119.389E-9	1.36243E-12	19.8852E-12
-2.07897E+0	-746.674E-12	-2.07897E+0	-119.389E-9	1.43840E-12	20.5352E-12
-2.05888E+0	-719.478E-12	-2.05888E+0	-119.389E-9	1.53687E-12	21.2444E-12
-2.03878E+0	-690.824E-12	-2.03878E+0	-119.389E-9	1.66584E-12	21.5924E-12
-2.01869E+0	-657.080E-12	-2.01869E+0	-119.389E-9	1.54732E-12	21.6202E-12
-1.99860E+0	-635.024E-12	-1.99860E+0	-119.389E-9	1.42718E-12	20.7127E-12
-1.97850E+0	-602.337E-12	-1.97850E+0	-119.389E-9	1.04801E-12	19.0984E-12
-1.95841E+0	-583.455E-12	-1.95841E+0	-119.389E-9	444.821E-15	17.1115E-12
-1.93832E+0	-561.950E-12	-1.93832E+0	-119.389E-9	135.176E-15	15.1457E-12
-1.91822E+0	-542.104E-12	-1.91822E+0	-119.389E-9	-87.1251E-15	13.6634E-12
-1.89813E+0	-528.888E-12	-1.89813E+0	-119.389E-9	-686.943E-15	12.1422E-12
-1.87804E+0	-507.611E-12	-1.87804E+0	-119.389E-9	-871.463E-15	11.1353E-12
-1.85794E+0	-498.583E-12	-1.85794E+0	-119.389E-9	-1.07123E-12	9.90980E-12
-1.83785E+0	-480.162E-12	-1.83785E+0	-119.389E-9	-1.12211E-12	9.52596E-12
-1.81776E+0	-471.900E-12	-1.81776E+0	-119.389E-9	-1.15147E-12	8.80052E-12
-1.79766E+0	-459.709E-12	-1.79766E+0	-119.389E-9	-1.06729E-12	8.74983E-12
-1.77757E+0	-447.581E-12	-1.77757E+0	-119.389E-9	-1.42997E-12	8.51046E-12
-1.75748E+0	-438.521E-12	-1.75748E+0	-119.389E-9	-1.35451E-12	8.09781E-12
-1.73738E+0	-423.904E-12	-1.73738E+0	-119.389E-9	-1.45219E-12	7.91061E-12
-1.71729E+0	-417.924E-12	-1.71729E+0	-119.389E-9	-1.36192E-12	7.75138E-12
-1.69720E+0	-404.909E-12	-1.69720E+0	-119.389E-9	-1.45778E-12	7.74699E-12
-1.67710E+0	-397.022E-12	-1.67710E+0	-119.389E-9	-1.53664E-12	7.71695E-12
-1.65701E+0	-385.336E-12	-1.65701E+0	-119.389E-9	-1.49095E-12	7.68245E-12
-1.63692E+0	-373.937E-12	-1.63692E+0	-119.389E-9	-1.42239E-12	7.69730E-12
-1.61682E+0	-367.960E-12	-1.61682E+0	-119.389E-9	-1.45396E-12	7.55940E-12
-1.59673E+0	-354.901E-12	-1.59673E+0	-119.389E-9	-1.60323E-12	7.57331E-12
-1.57664E+0	-346.645E-12	-1.57664E+0	-119.389E-9	-1.62206E-12	7.15555E-12
-1.55654E+0	-334.567E-12	-1.55654E+0	-119.389E-9	-1.65747E-12	6.80108E-12
-1.53645E+0	-326.198E-12	-1.53645E+0	-119.389E-9	-1.63078E-12	6.88712E-12
-1.51636E+0	-317.347E-12	-1.51636E+0	-119.389E-9	-1.55757E-12	7.31379E-12
-1.49626E+0	-307.063E-12	-1.49626E+0	-119.389E-9	-1.48434E-12	7.40534E-12
-1.47617E+0	-299.125E-12	-1.47617E+0	-119.389E-9	-1.68438E-12	6.85509E-12
-1.45607E+0	-287.840E-12	-1.45607E+0	-119.389E-9	-1.78509E-12	6.62379E-12
-1.43598E+0	-281.000E-12	-1.43598E+0	-119.389E-9	-1.77128E-12	6.42040E-12
-1.41589E+0	-272.704E-12	-1.41589E+0	-119.389E-9	-1.87565E-12	6.19581E-12
-1.39579E+0	-265.216E-12	-1.39579E+0	-119.389E-9	-2.16924E-12	5.33842E-12
-1.37570E+0	-259.804E-12	-1.37570E+0	-119.389E-9	-2.16205E-12	4.44685E-12
-1.35561E+0	-252.797E-12	-1.35561E+0	-119.389E-9	-2.35077E-12	4.02325E-12
-1.33551E+0	-250.541E-12	-1.33551E+0	-119.389E-9	-2.32803E-12	3.75491E-12
-1.31542E+0	-244.678E-12	-1.31542E+0	-119.389E-9	-2.54254E-12	3.41936E-12
-1.29533E+0	-242.150E-12	-1.29533E+0	-119.389E-9	-2.55615E-12	3.24198E-12
-1.27523E+0	-237.754E-12	-1.27523E+0	-119.389E-9	-2.57692E-12	3.06749E-12
-1.25514E+0	-233.339E-12	-1.25514E+0	-119.389E-9	-2.71939E-12	3.22076E-12
-1.23505E+0	-231.355E-12	-1.23505E+0	-119.389E-9	-2.59953E-12	3.26324E-12
-1.21495E+0	-225.607E-12	-1.21495E+0	-119.389E-9	-2.48731E-12	3.18119E-12
-1.19486E+0	-223.751E-12	-1.19486E+0	-119.389E-9	-2.36136E-12	3.07336E-12
-1.17477E+0	-218.146E-12	-1.17477E+0	-119.389E-9	-2.56168E-12	3.04090E-12
-1.15467E+0	-215.221E-12	-1.15467E+0	-119.389E-9	-2.45261E-12	3.07718E-12
-1.13458E+0	-211.817E-12	-1.13458E+0	-119.389E-9	-2.29537E-12	3.05357E-12
-1.11449E+0	-207.231E-12	-1.11449E+0	-119.389E-9	-2.39333E-12	3.14743E-12
-1.09439E+0	-204.711E-12	-1.09439E+0	-119.389E-9	-2.45242E-12	3.29524E-12
-1.07430E+0	-198.873E-12	-1.07430E+0	-119.389E-9	-2.60318E-12	3.36074E-12
-1.05421E+0	-196.105E-12	-1.05421E+0	-119.389E-9	-2.51071E-12	3.13250E-12
-1.03411E+0	-191.783E-12	-1.03411E+0	-119.389E-9	-2.61199E-12	2.81036E-12
-1.01402E+0	-188.703E-12	-1.01402E+0	-119.389E-9	-2.70013E-12	2.79601E-12
-993.925E-3	-185.903E-12	-993.925E-3	-119.389E-9	-2.76041E-12	2.79984E-12
-973.832E-3	-181.875E-12	-973.832E-3	-119.389E-9	-2.71902E-12	2.88447E-12
-953.738E-3	-179.655E-12	-953.738E-3	-119.389E-9	-2.63919E-12	2.84875E-12
-933.645E-3	-174.907E-12	-933.645E-3	-119.389E-9	-2.59746E-12	2.61021E-12
-913.551E-3	-173.408E-12	-913.551E-3	-119.389E-9	-2.58361E-12	2.53433E-12
-893.458E-3	-169.641E-12	-893.458E-3	-119.389E-9	-2.77125E-12	2.35785E-12
-873.364E-3	-167.165E-12	-873.364E-3	-119.389E-9	-2.91156E-12	2.24545E-12
-853.271E-3	-165.242E-12	-853.271E-3	-119.389E-9	-2.72163E-12	2.37203E-12
-833.177E-3	-162.386E-12	-833.178E-3	-119.389E-9	-2.69908E-12	2.31358E-12
-813.084E-3	-160.510E-12	-813.084E-3	-119.389E-9	-2.88525E-12	2.24349E-12
-792.990E-3	-157.653E-12	-792.991E-3	-119.389E-9	-2.77071E-12	2.16515E-12
-772.897E-3	-155.333E-12	-772.897E-3	-119.389E-9	-2.88771E-12	2.18322E-12
-752.804E-3	-153.533E-12	-752.804E-3	-119.389E-9	-2.68235E-12	2.15842E-12
-732.710E-3	-150.353E-12	-732.710E-3	-119.389E-9	-2.69376E-12	2.06910E-12
-712.617E-3	-149.291E-12	-712.617E-3	-119.389E-9	-2.93829E-12	2.05825E-12
-692.523E-3	-146.177E-12	-692.523E-3	-119.389E-9	-2.53635E-12	2.04592E-12
-672.430E-3	-144.518E-12	-672.430E-3	-119.389E-9	-2.87547E-12	2.13700E-12
-652.336E-3	-142.292E-12	-652.336E-3	-119.389E-9	-2.89454E-12	2.12365E-12
-632.243E-3	-139.639E-12	-632.243E-3	-119.389E-9	-2.70632E-12	2.09761E-12
-612.149E-3	-138.498E-12	-612.149E-3	-119.389E-9	-2.77505E-12	2.13558E-12
-592.056E-3	-134.711E-12	-592.056E-3	-119.389E-9	-3.00243E-12	2.30792E-12
-571.962E-3	-132.776E-12	-571.963E-3	-119.389E-9	-2.62145E-12	2.71880E-12
-551.869E-3	-128.823E-12	-551.869E-3	-119.389E-9	-2.55598E-12	2.93267E-12
-531.775E-3	-125.751E-12	-531.776E-3	-119.389E-9	-2.58871E-12	3.20577E-12
-511.682E-3	-122.065E-12	-511.682E-3	-119.389E-9	-2.60112E-12	2.91054E-12
-491.589E-3	-117.852E-12	-491.589E-3	-119.389E-9	-2.68326E-12	2.91154E-12
-471.495E-3	-115.376E-12	-471.495E-3	-119.389E-9	-2.58015E-12	2.89855E-12
-451.402E-3	-111.526E-12	-451.402E-3	-119.389E-9	-2.72050E-12	2.61787E-12
-431.308E-3	-109.440E-12	-431.308E-3	-119.389E-9	-2.61467E-12	2.39338E-12
-411.215E-3	-105.858E-12	-411.215E-3	-119.389E-9	-2.71186E-12	2.78978E-12
-391.121E-3	-102.524E-12	-391.121E-3	-119.389E-9	-2.60235E-12	3.00992E-12
-371.028E-3	-99.1452E-12	-371.028E-3	-119.389E-9	-2.46818E-12	3.29780E-12
-350.934E-3	-94.0620E-12	-350.935E-3	-119.389E-9	-2.56409E-12	3.83052E-12
-330.841E-3	-88.7122E-12	-330.841E-3	-119.389E-9	-2.04970E-12	4.75373E-12
-310.748E-3	-81.5469E-12	-310.748E-3	-119.389E-9	-2.07732E-12	5.16921E-12
-290.654E-3	-75.8046E-12	-290.654E-3	-119.389E-9	-2.21156E-12	5.06639E-12
-270.561E-3	-69.2800E-12	-270.561E-3	-119.389E-9	-2.17375E-12	4.77081E-12
-250.467E-3	-63.5549E-12	-250.467E-3	-119.389E-9	-2.12470E-12	4.74512E-12
-230.374E-3	-57.9142E-12	-230.374E-3	-119.389E-9	-2.13787E-12	4.20552E-12
-210.280E-3	-52.4450E-12	-210.280E-3	-119.389E-9	-2.20311E-12	3.97533E-12
-190.187E-3	-48.0268E-12	-190.187E-3	-119.389E-9	-2.52359E-12	3.94497E-12
-170.093E-3	-43.1514E-12	-170.093E-3	-119.389E-9	-2.50108E-12	3.47732E-12
-150.000E-3	-39.0663E-12	-150.000E-3	-119.389E-9	-2.33696E-12	3.60064E-12
-129.906E-3	-34.2061E-12	-129.907E-3	-119.389E-9	-2.32913E-12	3.50657E-12
-109.813E-3	-29.3375E-12	-109.813E-3	-119.389E-9	-2.25789E-12	3.84582E-12
-89.7193E-3	-24.0211E-12	-89.7196E-3	-119.389E-9	-2.31953E-12	4.27930E-12
-69.6259E-3	-18.2747E-12	-69.6261E-3	-119.389E-9	-2.29879E-12	4.25964E-12
-49.5324E-3	-12.9139E-12	-49.5327E-3	-119.389E-9	-2.06859E-12	4.20002E-12
-29.4390E-3	-7.58870E-12	-29.4392E-3	-119.389E-9	-2.32522E-12	3.99370E-12
-9.34553E-3	-2.55299E-12	-9.34577E-3	-119.389E-9	-2.38465E-12	4.04743E-12
10.7479E-3	2.64735E-12	10.7477E-3	-119.389E-9	-2.43047E-12	4.11704E-12
30.8414E-3	7.96689E-12	30.8411E-3	-119.389E-9	-2.37034E-12	4.22688E-12
50.9348E-3	13.4106E-12	50.9346E-3	-119.389E-9	-2.23645E-12	4.35984E-12
71.0282E-3	18.6552E-12	71.0281E-3	-119.389E-9	-2.24721E-12	4.17616E-12
91.1217E-3	24.1851E-12	91.1215E-3	-119.389E-9	-2.46670E-12	4.03588E-12
111.215E-3	29.2299E-12	111.215E-3	-119.389E-9	-2.55152E-12	4.27794E-12
131.309E-3	34.4449E-12	131.308E-3	-119.389E-9	-2.34757E-12	4.02603E-12
151.402E-3	39.3921E-12	151.402E-3	-119.389E-9	-2.43960E-12	3.98931E-12
171.496E-3	44.0561E-12	171.495E-3	-119.389E-9	-2.45773E-12	3.93582E-12
191.589E-3	49.1965E-12	191.589E-3	-119.389E-9	-2.44378E-12	4.01626E-12
211.683E-3	53.5254E-12	211.682E-3	-119.389E-9	-2.33755E-12	3.98726E-12
231.776E-3	59.0873E-12	231.776E-3	-119.389E-9	-2.33672E-12	3.95570E-12
251.869E-3	63.8845E-12	251.869E-3	-119.389E-9	-2.19674E-12	4.20160E-12
271.963E-3	69.0124E-12	271.963E-3	-119.389E-9	-2.52823E-12	4.09743E-12
292.056E-3	74.3394E-12	292.056E-3	-119.389E-9	-2.46338E-12	4.02341E-12
312.150E-3	78.7452E-12	312.150E-3	-119.389E-9	-2.26269E-12	3.77865E-12
332.243E-3	84.3540E-12	332.243E-3	-119.389E-9	-2.29364E-12	3.87625E-12
352.337E-3	88.3382E-12	352.336E-3	-119.389E-9	-2.47093E-12	3.98479E-12
372.430E-3	93.8307E-12	372.430E-3	-119.389E-9	-2.48242E-12	4.04167E-12
392.524E-3	98.6791E-12	392.523E-3	-119.389E-9	-2.42322E-12	4.01697E-12
412.617E-3	103.877E-12	412.617E-3	-119.389E-9	-2.57845E-12	4.21107E-12
432.711E-3	109.927E-12	432.710E-3	-119.389E-9	-2.15391E-12	4.23184E-12
452.804E-3	114.541E-12	452.804E-3	-119.389E-9	-2.20806E-12	4.37008E-12
472.898E-3	121.399E-12	472.897E-3	-119.389E-9	-2.22162E-12	4.41575E-12
492.991E-3	126.160E-12	492.991E-3	-119.389E-9	-2.27790E-12	4.36096E-12
513.084E-3	132.605E-12	513.084E-3	-119.389E-9	-2.18322E-12	4.54840E-12
533.178E-3	139.279E-12	533.178E-3	-119.389E-9	-2.19798E-12	4.84839E-12
553.271E-3	145.235E-12	553.271E-3	-119.389E-9	-2.03343E-12	5.41175E-12
573.365E-3	155.260E-12	573.364E-3	-119.389E-9	-1.77989E-12	6.39354E-12
593.458E-3	163.156E-12	593.458E-3	-119.389E-9	-1.68467E-12	7.48528E-12
613.552E-3	177.626E-12	613.551E-3	-119.389E-9	-1.07517E-12	9.58239E-12
633.645E-3	190.946E-12	633.645E-3	-119.389E-9	-871.661E-15	11.0007E-12
653.738E-3	206.713E-12	653.738E-3	-119.389E-9	-742.703E-15	11.8127E-12
673.832E-3	224.646E-12	673.832E-3	-119.389E-9	-425.372E-15	11.8454E-12
693.926E-3	238.378E-12	693.925E-3	-119.389E-9	-758.959E-15	11.7597E-12
714.019E-3	257.371E-12	714.019E-3	-119.389E-9	-827.470E-15	11.4672E-12
734.113E-3	269.695E-12	734.112E-3	-119.389E-9	-640.996E-15	11.1886E-12
754.206E-3	287.906E-12	754.206E-3	-119.389E-9	-682.853E-15	11.1710E-12
774.299E-3	302.624E-12	774.299E-3	-119.389E-9	-612.523E-15	11.1758E-12
794.393E-3	316.810E-12	794.393E-3	-119.389E-9	-657.541E-15	11.2774E-12
814.486E-3	335.697E-12	814.486E-3	-119.389E-9	-755.609E-15	11.2782E-12
834.580E-3	347.480E-12	834.579E-3	-119.389E-9	-676.300E-15	11.4570E-12
854.673E-3	367.537E-12	854.673E-3	-119.389E-9	-626.856E-15	11.7120E-12
874.767E-3	380.964E-12	874.766E-3	-119.389E-9	-534.889E-15	12.0444E-12
894.860E-3	399.297E-12	894.860E-3	-119.389E-9	-507.187E-15	12.2464E-12
914.953E-3	417.259E-12	914.953E-3	-119.389E-9	-528.222E-15	12.5165E-12
935.047E-3	432.031E-12	935.047E-3	-119.389E-9	-501.521E-15	12.7070E-12
955.141E-3	454.267E-12	955.140E-3	-119.389E-9	-470.263E-15	13.1206E-12
975.234E-3	467.956E-12	975.234E-3	-119.389E-9	-172.243E-15	13.7881E-12
995.327E-3	492.368E-12	995.327E-3	-119.389E-9	-115.146E-15	14.5335E-12
1.01542E+0	511.519E-12	1.01542E+0	-119.389E-9	78.0992E-15	15.6521E-12
1.03551E+0	533.154E-12	1.03551E+0	-119.389E-9	492.823E-15	16.5053E-12
1.05561E+0	559.077E-12	1.05561E+0	-119.389E-9	317.452E-15	17.3925E-12
1.07570E+0	579.292E-12	1.07570E+0	-119.389E-9	926.072E-15	18.2199E-12
1.09579E+0	611.568E-12	1.09579E+0	-119.389E-9	1.11105E-12	19.1639E-12
1.11589E+0	633.363E-12	1.11589E+0	-119.389E-9	1.25463E-12	20.5174E-12
1.13598E+0	667.215E-12	1.13598E+0	-119.389E-9	1.54326E-12	21.8039E-12
1.15608E+0	694.909E-12	1.15607E+0	-119.389E-9	1.99814E-12	22.7863E-12
1.17617E+0	726.911E-12	1.17617E+0	-119.389E-9	2.06934E-12	23.7290E-12
1.19626E+0	763.184E-12	1.19626E+0	-119.389E-9	2.34809E-12	24.3715E-12
1.21636E+0	791.454E-12	1.21636E+0	-119.389E-9	2.38803E-12	24.9265E-12
1.23645E+0	833.195E-12	1.23645E+0	-119.389E-9	2.54372E-12	25.4419E-12
1.25654E+0	861.896E-12	1.25654E+0	-119.389E-9	2.87879E-12	26.2193E-12
1.27664E+0	902.481E-12	1.27664E+0	-119.389E-9	2.95224E-12	27.2387E-12
1.29673E+0	939.190E-12	1.29673E+0	-119.389E-9	3.43579E-12	28.5448E-12
1.31682E+0	977.327E-12	1.31682E+0	-119.389E-9	3.70936E-12	30.2647E-12
1.33692E+0	1.02446E-9	1.33692E+0	-119.389E-9	4.08097E-12	31.5719E-12
1.35701E+0	1.06189E-9	1.35701E+0	-119.389E-9	4.46493E-12	33.2892E-12
1.37710E+0	1.11851E-9	1.37710E+0	-119.389E-9	5.21858E-12	35.2235E-12
1.39720E+0	1.16037E-9	1.39720E+0	-119.389E-9	5.67167E-12	37.3275E-12
1.41729E+0	1.21867E-9	1.41729E+0	-119.389E-9	6.31533E-12	40.3741E-12
1.43738E+0	1.27275E-9	1.43738E+0	-119.389E-9	7.10296E-12	43.5964E-12
1.45748E+0	1.33108E-9	1.45748E+0	-119.389E-9	7.90876E-12	46.9224E-12
1.47757E+0	1.40758E-9	1.47757E+0	-119.389E-9	8.77969E-12	49.9625E-12
1.49766E+0	1.46472E-9	1.49766E+0	-119.389E-9	9.60652E-12	52.4319E-12
1.51776E+0	1.54357E-9	1.51776E+0	-119.389E-9	9.87851E-12	53.7756E-12
1.53785E+0	1.61151E-9	1.53785E+0	-119.389E-9	10.0080E-12	53.5928E-12
1.55794E+0	1.67629E-9	1.55794E+0	-119.389E-9	9.63263E-12	52.5126E-12
1.57804E+0	1.74718E-9	1.57804E+0	-119.389E-9	9.21653E-12	50.2867E-12
1.59813E+0	1.80001E-9	1.59813E+0	-119.389E-9	8.88506E-12	48.2097E-12
1.61822E+0	1.87213E-9	1.61822E+0	-119.389E-9	8.76133E-12	46.0299E-12
1.63832E+0	1.91415E-9	1.63832E+0	-119.389E-9	8.43260E-12	44.1487E-12
1.65841E+0	1.98130E-9	1.65841E+0	-119.389E-9	8.17791E-12	42.6390E-12
1.67850E+0	2.02663E-9	1.67850E+0	-119.389E-9	7.68942E-12	41.1504E-12
1.69860E+0	2.07561E-9	1.69860E+0	-119.389E-9	7.60224E-12	39.7225E-12
1.71869E+0	2.13241E-9	1.71869E+0	-119.389E-9	7.48652E-12	38.6310E-12
1.73879E+0	2.16474E-9	1.73879E+0	-119.389E-9	6.87521E-12	37.8434E-12
1.75888E+0	2.22550E-9	1.75888E+0	-119.389E-9	7.01737E-12	36.9135E-12
1.77897E+0	2.26191E-9	1.77897E+0	-119.389E-9	6.89030E-12	36.3433E-12
1.79907E+0	2.31505E-9	1.79907E+0	-119.389E-9	6.80976E-12	35.6104E-12
1.81916E+0	2.35066E-9	1.81916E+0	-119.389E-9	6.48853E-12	34.4761E-12
1.83925E+0	2.39413E-9	1.83925E+0	-119.389E-9	6.92146E-12	33.8886E-12
1.85935E+0	2.44051E-9	1.85935E+0	-119.389E-9	6.22116E-12	32.8102E-12
1.87944E+0	2.46807E-9	1.87944E+0	-119.389E-9	5.77999E-12	32.4676E-12
1.89953E+0	2.52232E-9	1.89953E+0	-119.389E-9	5.92492E-12	32.1886E-12
1.91963E+0	2.54826E-9	1.91963E+0	-119.389E-9	5.82800E-12	31.9964E-12
1.93972E+0	2.59881E-9	1.93972E+0	-119.389E-9	6.02472E-12	31.9208E-12
1.95981E+0	2.63161E-9	1.95981E+0	-119.389E-9	5.90366E-12	32.1073E-12
1.97991E+0	2.66926E-9	1.97991E+0	-119.389E-9	5.97546E-12	32.2815E-12
2.00000E+0	2.71676E-9	2.00000E+0	-119.389E-9	5.70191E-12	32.0213E-12
