# Supplementary material for: Circumventing the stability problems of graphene nanoribbon zigzag edges
Source: Nat Chem. 2022 Sep 26;14(12):1451–8. doi: 10.1038/s41557-022-01042-8 (PMC10665199; doi:10.1038/s41557-022-01042-8)
Supplement: Supplementary file 3 — Source data for Supplementary Fig. 9. [file 41557_2022_1042_MOESM3_ESM.zip › 10 units/Point_spectra_532.dat]

Experiment	bias spectroscopy
Saved Date	25.07.2020 10:42:20
User
Date
X (m)	157.448E-9
Y (m)	425.539E-9
Z (m)	-119.387E-9
Z offset (m)	0E+0
Settling time (s)	20E-3
Integration time (s)	50E-3
Z-Ctrl hold	TRUE
Final Z (m)	N/A
Start time	25.07.2020 10:42:05
Filter type	None
Order
Cutoff frq
Bias>Bias (V)	-500E-3
Bias>Calibration (V/V)	-1E+0
Bias>Offset (V)	0E+0
Bias Spectroscopy>Sweep Start (V)	-2.3E+0
Bias Spectroscopy>Sweep End (V)	2E+0
Bias Spectroscopy>Num Pixel	215
Bias Spectroscopy>Z Avg time (s)	100E-3
Bias Spectroscopy>Z offset (m)	0E+0
Bias Spectroscopy>1st Settling time (s)	60E-3
Bias Spectroscopy>Settling time (s)	20E-3
Bias Spectroscopy>Integration time (s)	50E-3
Bias Spectroscopy>End Settling time (s)	50E-3
Bias Spectroscopy>Z control time (s)	50E-3
Bias Spectroscopy>Max Slew rate (V/s)	Inf
Bias Spectroscopy>backward sweep	FALSE
Bias Spectroscopy>Z-controller hold	TRUE
Bias Spectroscopy>Number of sweeps	1
Bias Spectroscopy>Channels	Current (A);Bias (V);Z (m);LI Demod 1 Y (A);LI Demod 1 X (A)
Bias Spectroscopy>Reset Bias	TRUE
Bias Spectroscopy>Record final Z	FALSE
Bias Spectroscopy>Lock-In run	TRUE
Current>Current (A)	2.42118E-9
Current>Calibration (A/V)	330E-12
Current>Offset (A)	0E+0
Current>Gain	High
Lock-in>Lock-in status	ON
Lock-in>Modulated signal	Bias (V)
Lock-in>Frequency (Hz)	828E+0
Lock-in>Amplitude	20E-3
Lock-in>Demodulated signal	Current (A)
Lock-in>HP Filter Cutoff D1 (Hz)	155.425E+0
Lock-in>HP Filter Cutoff D2 (Hz)	155.425E+0
Lock-in>HP Filter Order D1	1
Lock-in>HP Filter Order D2	1
Lock-in>Harmonic D1	1
Lock-in>Harmonic D2	2
Lock-in>Reference phase D1 (deg)	-154.128E+0
Lock-in>Reference phase D2 (deg)	174.64E+0
Lock-in>LP Filter Cutoff D1 (Hz)	9.71405E+0
Lock-in>LP Filter Cutoff D2 (Hz)	4.85702E+0
Lock-in>LP Filter Order D1	2
Lock-in>LP Filter Order D2	2
Lock-in>Sync Filter D1	OFF
Lock-in>Sync Filter D2	OFF
[DATA]
Bias calc (V)	Current (A)	Bias (V)	Z (m)	LI Demod 1 Y (A)	LI Demod 1 X (A)
-2.30000E+0	-935.103E-12	-2.30000E+0	-119.387E-9	872.434E-15	17.8314E-12
-2.27991E+0	-913.401E-12	-2.27991E+0	-119.387E-9	1.08404E-12	18.2702E-12
-2.25981E+0	-890.385E-12	-2.25981E+0	-119.387E-9	1.22019E-12	17.9523E-12
-2.23972E+0	-862.348E-12	-2.23972E+0	-119.387E-9	1.17136E-12	18.2622E-12
-2.21963E+0	-844.095E-12	-2.21963E+0	-119.387E-9	1.19966E-12	17.9881E-12
-2.19953E+0	-811.663E-12	-2.19953E+0	-119.387E-9	976.008E-15	17.9654E-12
-2.17944E+0	-794.721E-12	-2.17944E+0	-119.387E-9	1.27599E-12	18.3459E-12
-2.15935E+0	-766.590E-12	-2.15935E+0	-119.387E-9	1.01132E-12	18.3565E-12
-2.13925E+0	-742.109E-12	-2.13925E+0	-119.387E-9	988.970E-15	18.6373E-12
-2.11916E+0	-720.497E-12	-2.11916E+0	-119.387E-9	1.15762E-12	18.5342E-12
-2.09907E+0	-690.166E-12	-2.09907E+0	-119.387E-9	1.16400E-12	18.7319E-12
-2.07897E+0	-668.806E-12	-2.07897E+0	-119.387E-9	839.156E-15	18.7121E-12
-2.05888E+0	-639.763E-12	-2.05888E+0	-119.387E-9	816.128E-15	18.1036E-12
-2.03878E+0	-618.974E-12	-2.03878E+0	-119.387E-9	552.697E-15	17.4896E-12
-2.01869E+0	-595.158E-12	-2.01869E+0	-119.387E-9	330.947E-15	16.0125E-12
-1.99860E+0	-573.852E-12	-1.99860E+0	-119.387E-9	-59.7893E-15	15.0171E-12
-1.97850E+0	-557.898E-12	-1.97850E+0	-119.387E-9	-278.402E-15	13.6782E-12
-1.95841E+0	-536.509E-12	-1.95841E+0	-119.387E-9	-560.271E-15	12.5363E-12
-1.93832E+0	-525.446E-12	-1.93832E+0	-119.387E-9	-786.129E-15	11.3818E-12
-1.91822E+0	-508.309E-12	-1.91822E+0	-119.387E-9	-948.517E-15	10.3695E-12
-1.89813E+0	-495.768E-12	-1.89813E+0	-119.387E-9	-1.15805E-12	9.65548E-12
-1.87804E+0	-485.865E-12	-1.87804E+0	-119.387E-9	-1.37145E-12	8.53442E-12
-1.85794E+0	-472.115E-12	-1.85794E+0	-119.387E-9	-1.57461E-12	8.28165E-12
-1.83785E+0	-465.523E-12	-1.83785E+0	-119.387E-9	-1.59127E-12	8.12829E-12
-1.81776E+0	-451.638E-12	-1.81776E+0	-119.387E-9	-1.37599E-12	7.82620E-12
-1.79766E+0	-443.858E-12	-1.79766E+0	-119.387E-9	-1.37311E-12	7.54655E-12
-1.77757E+0	-432.828E-12	-1.77757E+0	-119.387E-9	-1.42153E-12	7.50525E-12
-1.75748E+0	-422.653E-12	-1.75748E+0	-119.387E-9	-1.44285E-12	7.21022E-12
-1.73738E+0	-416.169E-12	-1.73738E+0	-119.387E-9	-1.68996E-12	6.96100E-12
-1.71729E+0	-403.839E-12	-1.71729E+0	-119.387E-9	-1.64612E-12	6.79150E-12
-1.69720E+0	-398.283E-12	-1.69720E+0	-119.387E-9	-1.79358E-12	6.73984E-12
-1.67710E+0	-387.177E-12	-1.67710E+0	-119.387E-9	-1.71123E-12	6.54408E-12
-1.65701E+0	-379.653E-12	-1.65701E+0	-119.387E-9	-1.71599E-12	6.51650E-12
-1.63692E+0	-371.565E-12	-1.63692E+0	-119.387E-9	-1.93006E-12	6.20690E-12
-1.61682E+0	-362.010E-12	-1.61682E+0	-119.387E-9	-1.76886E-12	6.12343E-12
-1.59673E+0	-356.435E-12	-1.59673E+0	-119.387E-9	-1.94259E-12	6.15266E-12
-1.57664E+0	-346.440E-12	-1.57664E+0	-119.387E-9	-1.90017E-12	5.79952E-12
-1.55654E+0	-341.502E-12	-1.55654E+0	-119.387E-9	-1.92171E-12	5.67612E-12
-1.53645E+0	-331.818E-12	-1.53645E+0	-119.387E-9	-2.03142E-12	5.95742E-12
-1.51636E+0	-323.816E-12	-1.51636E+0	-119.387E-9	-1.87758E-12	6.20326E-12
-1.49626E+0	-316.818E-12	-1.49626E+0	-119.387E-9	-1.83033E-12	6.38598E-12
-1.47617E+0	-305.643E-12	-1.47617E+0	-119.387E-9	-1.87743E-12	6.80026E-12
-1.45607E+0	-299.609E-12	-1.45607E+0	-119.387E-9	-1.90517E-12	6.64350E-12
-1.43598E+0	-289.941E-12	-1.43598E+0	-119.387E-9	-1.70897E-12	6.25400E-12
-1.41589E+0	-283.156E-12	-1.41589E+0	-119.387E-9	-1.89383E-12	5.98143E-12
-1.39579E+0	-275.414E-12	-1.39579E+0	-119.387E-9	-1.94618E-12	5.73898E-12
-1.37570E+0	-267.838E-12	-1.37570E+0	-119.387E-9	-2.11427E-12	4.77635E-12
-1.35561E+0	-263.713E-12	-1.35561E+0	-119.387E-9	-2.22376E-12	4.21482E-12
-1.33551E+0	-256.311E-12	-1.33551E+0	-119.387E-9	-2.41956E-12	4.05269E-12
-1.31542E+0	-253.611E-12	-1.31542E+0	-119.387E-9	-2.40194E-12	3.86779E-12
-1.29533E+0	-247.228E-12	-1.29533E+0	-119.387E-9	-2.33180E-12	3.71728E-12
-1.27523E+0	-243.529E-12	-1.27523E+0	-119.387E-9	-2.37502E-12	3.60552E-12
-1.25514E+0	-239.425E-12	-1.25514E+0	-119.387E-9	-2.36748E-12	3.46826E-12
-1.23505E+0	-234.355E-12	-1.23505E+0	-119.387E-9	-2.40412E-12	3.46976E-12
-1.21495E+0	-231.290E-12	-1.21495E+0	-119.387E-9	-2.54137E-12	3.36138E-12
-1.19486E+0	-226.496E-12	-1.19486E+0	-119.387E-9	-2.57630E-12	3.52124E-12
-1.17477E+0	-223.926E-12	-1.17477E+0	-119.387E-9	-2.44477E-12	3.08546E-12
-1.15467E+0	-219.015E-12	-1.15467E+0	-119.387E-9	-2.49646E-12	3.25815E-12
-1.13458E+0	-215.640E-12	-1.13458E+0	-119.387E-9	-2.64100E-12	3.37911E-12
-1.11449E+0	-211.555E-12	-1.11449E+0	-119.387E-9	-2.49087E-12	3.53088E-12
-1.09439E+0	-207.550E-12	-1.09439E+0	-119.387E-9	-2.30820E-12	3.48000E-12
-1.07430E+0	-204.210E-12	-1.07430E+0	-119.387E-9	-2.66400E-12	3.28635E-12
-1.05421E+0	-198.886E-12	-1.05421E+0	-119.387E-9	-2.59974E-12	3.33524E-12
-1.03411E+0	-196.397E-12	-1.03411E+0	-119.387E-9	-2.64134E-12	3.02222E-12
-1.01402E+0	-192.507E-12	-1.01402E+0	-119.387E-9	-2.55333E-12	2.63841E-12
-993.925E-3	-189.096E-12	-993.925E-3	-119.387E-9	-2.64583E-12	2.75150E-12
-973.832E-3	-186.500E-12	-973.832E-3	-119.387E-9	-2.62159E-12	2.62210E-12
-953.738E-3	-182.442E-12	-953.738E-3	-119.387E-9	-2.60272E-12	2.69540E-12
-933.645E-3	-180.494E-12	-933.645E-3	-119.387E-9	-2.31072E-12	2.79187E-12
-913.551E-3	-176.938E-12	-913.551E-3	-119.387E-9	-2.54081E-12	2.45927E-12
-893.458E-3	-174.387E-12	-893.458E-3	-119.387E-9	-2.62753E-12	2.25503E-12
-873.364E-3	-171.843E-12	-873.364E-3	-119.387E-9	-2.85813E-12	2.27323E-12
-853.271E-3	-168.507E-12	-853.271E-3	-119.387E-9	-2.87747E-12	2.53032E-12
-833.177E-3	-166.554E-12	-833.178E-3	-119.387E-9	-2.70217E-12	2.45609E-12
-813.084E-3	-163.597E-12	-813.084E-3	-119.387E-9	-2.83225E-12	2.23792E-12
-792.990E-3	-161.718E-12	-792.991E-3	-119.387E-9	-2.75672E-12	2.13281E-12
-772.897E-3	-158.755E-12	-772.897E-3	-119.387E-9	-2.66021E-12	2.00862E-12
-752.804E-3	-156.392E-12	-752.804E-3	-119.387E-9	-2.80849E-12	2.18606E-12
-732.710E-3	-154.463E-12	-732.710E-3	-119.387E-9	-2.78438E-12	2.25327E-12
-712.617E-3	-151.663E-12	-712.617E-3	-119.387E-9	-2.76486E-12	2.09020E-12
-692.523E-3	-149.989E-12	-692.523E-3	-119.387E-9	-2.77652E-12	2.14259E-12
-672.430E-3	-146.866E-12	-672.430E-3	-119.387E-9	-2.68522E-12	2.17747E-12
-652.336E-3	-145.166E-12	-652.336E-3	-119.387E-9	-2.48525E-12	2.25486E-12
-632.243E-3	-142.515E-12	-632.243E-3	-119.387E-9	-2.59594E-12	2.10490E-12
-612.149E-3	-139.724E-12	-612.149E-3	-119.387E-9	-2.71911E-12	2.18077E-12
-592.056E-3	-137.627E-12	-592.056E-3	-119.387E-9	-2.62761E-12	2.42613E-12
-571.962E-3	-134.031E-12	-571.963E-3	-119.387E-9	-2.62898E-12	2.75083E-12
-551.869E-3	-130.690E-12	-551.869E-3	-119.387E-9	-2.45488E-12	3.15939E-12
-531.775E-3	-126.928E-12	-531.776E-3	-119.387E-9	-2.42499E-12	3.13163E-12
-511.682E-3	-123.264E-12	-511.682E-3	-119.387E-9	-2.69361E-12	3.16766E-12
-491.589E-3	-119.849E-12	-491.589E-3	-119.387E-9	-2.55388E-12	2.94406E-12
-471.495E-3	-115.984E-12	-471.495E-3	-119.387E-9	-2.68360E-12	2.90199E-12
-451.402E-3	-113.045E-12	-451.402E-3	-119.387E-9	-2.68159E-12	2.73892E-12
-431.308E-3	-109.624E-12	-431.308E-3	-119.387E-9	-2.71416E-12	2.65207E-12
-411.215E-3	-106.676E-12	-411.215E-3	-119.387E-9	-2.55981E-12	2.68598E-12
-391.121E-3	-102.975E-12	-391.121E-3	-119.387E-9	-2.59380E-12	3.17316E-12
-371.028E-3	-98.9410E-12	-371.028E-3	-119.387E-9	-2.46445E-12	3.60552E-12
-350.934E-3	-94.1286E-12	-350.935E-3	-119.387E-9	-2.39936E-12	3.97441E-12
-330.841E-3	-87.9415E-12	-330.841E-3	-119.387E-9	-2.18237E-12	4.88383E-12
-310.748E-3	-81.5488E-12	-310.748E-3	-119.387E-9	-2.22888E-12	5.21071E-12
-290.654E-3	-74.8737E-12	-290.654E-3	-119.387E-9	-2.25179E-12	4.77701E-12
-270.561E-3	-68.9820E-12	-270.561E-3	-119.387E-9	-2.07696E-12	4.71725E-12
-250.467E-3	-63.1821E-12	-250.467E-3	-119.387E-9	-2.14104E-12	4.35410E-12
-230.374E-3	-57.8224E-12	-230.374E-3	-119.387E-9	-2.27259E-12	4.12843E-12
-210.280E-3	-52.8115E-12	-210.280E-3	-119.387E-9	-2.28742E-12	3.85368E-12
-190.187E-3	-48.0416E-12	-190.187E-3	-119.387E-9	-2.48314E-12	3.75358E-12
-170.093E-3	-43.7386E-12	-170.093E-3	-119.387E-9	-2.45638E-12	3.44705E-12
-150.000E-3	-39.2638E-12	-150.000E-3	-119.387E-9	-2.54699E-12	3.63093E-12
-129.906E-3	-34.8524E-12	-129.907E-3	-119.387E-9	-2.51490E-12	3.59408E-12
-109.813E-3	-29.8765E-12	-109.813E-3	-119.387E-9	-2.41897E-12	4.04270E-12
-89.7193E-3	-24.5273E-12	-89.7196E-3	-119.387E-9	-2.44847E-12	4.24121E-12
-69.6259E-3	-18.9091E-12	-69.6261E-3	-119.387E-9	-2.42929E-12	4.38321E-12
-49.5324E-3	-13.3250E-12	-49.5327E-3	-119.387E-9	-2.36479E-12	4.32726E-12
-29.4390E-3	-7.93710E-12	-29.4392E-3	-119.387E-9	-2.25157E-12	4.05030E-12
-9.34553E-3	-2.67813E-12	-9.34577E-3	-119.387E-9	-2.21817E-12	4.39567E-12
10.7479E-3	2.71933E-12	10.7477E-3	-119.387E-9	-2.15374E-12	4.24964E-12
30.8414E-3	8.21929E-12	30.8411E-3	-119.387E-9	-2.26022E-12	4.18321E-12
50.9348E-3	13.6658E-12	50.9346E-3	-119.387E-9	-2.50296E-12	4.38332E-12
71.0282E-3	19.2248E-12	71.0281E-3	-119.387E-9	-2.49692E-12	4.48164E-12
91.1217E-3	24.6956E-12	91.1215E-3	-119.387E-9	-2.13800E-12	4.31677E-12
111.215E-3	30.2831E-12	111.215E-3	-119.387E-9	-2.30049E-12	4.21919E-12
131.309E-3	35.5875E-12	131.308E-3	-119.387E-9	-2.23572E-12	4.13166E-12
151.402E-3	40.7020E-12	151.402E-3	-119.387E-9	-2.48274E-12	4.17741E-12
171.496E-3	45.9059E-12	171.495E-3	-119.387E-9	-2.51772E-12	3.99828E-12
191.589E-3	50.7935E-12	191.589E-3	-119.387E-9	-2.26739E-12	3.90012E-12
211.683E-3	55.9900E-12	211.682E-3	-119.387E-9	-2.38546E-12	4.09715E-12
231.776E-3	60.9729E-12	231.776E-3	-119.387E-9	-2.44282E-12	4.17736E-12
251.869E-3	66.2201E-12	251.869E-3	-119.387E-9	-2.39012E-12	4.20570E-12
271.963E-3	71.3978E-12	271.963E-3	-119.387E-9	-2.55599E-12	4.13863E-12
292.056E-3	76.0476E-12	292.056E-3	-119.387E-9	-2.29869E-12	3.87844E-12
312.150E-3	81.6448E-12	312.150E-3	-119.387E-9	-2.45178E-12	4.14096E-12
332.243E-3	86.3812E-12	332.243E-3	-119.387E-9	-2.33891E-12	4.17311E-12
352.337E-3	91.8452E-12	352.336E-3	-119.387E-9	-2.47164E-12	3.99125E-12
372.430E-3	96.7961E-12	372.430E-3	-119.387E-9	-2.41461E-12	3.92732E-12
392.524E-3	101.793E-12	392.523E-3	-119.387E-9	-2.27468E-12	4.23124E-12
412.617E-3	107.554E-12	412.617E-3	-119.387E-9	-2.42912E-12	4.38533E-12
432.711E-3	112.648E-12	432.710E-3	-119.387E-9	-2.41909E-12	4.48047E-12
452.804E-3	119.029E-12	452.804E-3	-119.387E-9	-2.34660E-12	4.66663E-12
472.898E-3	124.456E-12	472.897E-3	-119.387E-9	-2.17578E-12	4.75168E-12
492.991E-3	131.136E-12	492.991E-3	-119.387E-9	-2.14200E-12	4.67109E-12
513.084E-3	137.331E-12	513.084E-3	-119.387E-9	-2.23191E-12	5.06626E-12
533.178E-3	143.660E-12	533.178E-3	-119.387E-9	-2.13700E-12	5.17425E-12
553.271E-3	151.839E-12	553.271E-3	-119.387E-9	-2.13316E-12	5.67154E-12
573.365E-3	159.263E-12	573.364E-3	-119.387E-9	-1.97045E-12	6.39980E-12
593.458E-3	170.383E-12	593.458E-3	-119.387E-9	-1.68699E-12	7.82764E-12
613.552E-3	182.008E-12	613.551E-3	-119.387E-9	-1.31623E-12	9.23361E-12
633.645E-3	196.797E-12	633.645E-3	-119.387E-9	-1.07459E-12	10.9711E-12
653.738E-3	213.272E-12	653.738E-3	-119.387E-9	-762.797E-15	11.7859E-12
673.832E-3	228.311E-12	673.832E-3	-119.387E-9	-674.210E-15	11.6438E-12
693.926E-3	245.292E-12	693.925E-3	-119.387E-9	-790.806E-15	11.2439E-12
714.019E-3	258.445E-12	714.019E-3	-119.387E-9	-791.948E-15	11.1573E-12
734.113E-3	276.168E-12	734.112E-3	-119.387E-9	-779.074E-15	11.1676E-12
754.206E-3	290.821E-12	754.206E-3	-119.387E-9	-702.635E-15	11.2135E-12
774.299E-3	306.881E-12	774.299E-3	-119.387E-9	-731.969E-15	11.5083E-12
794.393E-3	324.141E-12	794.393E-3	-119.387E-9	-631.865E-15	11.4906E-12
814.486E-3	338.004E-12	814.486E-3	-119.387E-9	-774.481E-15	11.6388E-12
834.580E-3	355.820E-12	834.579E-3	-119.387E-9	-602.784E-15	11.7297E-12
854.673E-3	370.395E-12	854.673E-3	-119.387E-9	-574.499E-15	11.8333E-12
874.767E-3	388.555E-12	874.766E-3	-119.387E-9	-558.072E-15	12.1547E-12
894.860E-3	404.475E-12	894.860E-3	-119.387E-9	-379.594E-15	12.6184E-12
914.953E-3	423.181E-12	914.953E-3	-119.387E-9	-233.843E-15	12.9709E-12
935.047E-3	441.383E-12	935.047E-3	-119.387E-9	-133.404E-15	13.1489E-12
955.141E-3	458.592E-12	955.140E-3	-119.387E-9	-245.365E-15	13.4248E-12
975.234E-3	479.444E-12	975.234E-3	-119.387E-9	-174.059E-15	13.7776E-12
995.327E-3	496.602E-12	995.327E-3	-119.387E-9	-193.630E-15	14.3572E-12
1.01542E+0	518.804E-12	1.01542E+0	-119.387E-9	16.9798E-15	15.0715E-12
1.03551E+0	537.808E-12	1.03551E+0	-119.387E-9	189.399E-15	15.5900E-12
1.05561E+0	561.135E-12	1.05561E+0	-119.387E-9	289.247E-15	16.1007E-12
1.07570E+0	584.322E-12	1.07570E+0	-119.387E-9	358.513E-15	16.6620E-12
1.09579E+0	606.777E-12	1.09579E+0	-119.387E-9	536.077E-15	17.4077E-12
1.11589E+0	635.557E-12	1.11589E+0	-119.387E-9	836.136E-15	18.3803E-12
1.13598E+0	656.914E-12	1.13598E+0	-119.387E-9	1.13319E-12	19.2886E-12
1.15608E+0	687.429E-12	1.15607E+0	-119.387E-9	1.26362E-12	20.0899E-12
1.17617E+0	711.129E-12	1.17617E+0	-119.387E-9	1.55487E-12	20.8620E-12
1.19626E+0	741.524E-12	1.19626E+0	-119.387E-9	1.71273E-12	21.4887E-12
1.21636E+0	773.685E-12	1.21636E+0	-119.387E-9	1.87204E-12	22.1796E-12
1.23645E+0	802.519E-12	1.23645E+0	-119.387E-9	2.06720E-12	22.9797E-12
1.25654E+0	837.296E-12	1.25654E+0	-119.387E-9	2.67676E-12	23.9147E-12
1.27664E+0	868.425E-12	1.27664E+0	-119.387E-9	2.71136E-12	25.4413E-12
1.29673E+0	906.584E-12	1.29673E+0	-119.387E-9	3.21429E-12	27.0087E-12
1.31682E+0	945.757E-12	1.31682E+0	-119.387E-9	3.53136E-12	28.6870E-12
1.33692E+0	983.885E-12	1.33692E+0	-119.387E-9	4.02130E-12	30.7173E-12
1.35701E+0	1.03403E-9	1.35701E+0	-119.387E-9	4.41920E-12	32.5748E-12
1.37710E+0	1.06948E-9	1.37710E+0	-119.387E-9	5.01280E-12	34.1603E-12
1.39720E+0	1.12887E-9	1.39720E+0	-119.387E-9	5.40755E-12	36.6088E-12
1.41729E+0	1.17255E-9	1.41729E+0	-119.387E-9	5.93991E-12	38.7617E-12
1.43738E+0	1.23019E-9	1.43738E+0	-119.387E-9	6.64454E-12	41.2726E-12
1.45748E+0	1.29185E-9	1.45748E+0	-119.387E-9	7.47541E-12	44.2079E-12
1.47757E+0	1.34448E-9	1.47757E+0	-119.387E-9	7.87063E-12	46.7684E-12
1.49766E+0	1.41876E-9	1.49766E+0	-119.387E-9	8.49166E-12	48.5770E-12
1.51776E+0	1.47651E-9	1.51776E+0	-119.387E-9	8.81430E-12	49.2136E-12
1.53785E+0	1.54612E-9	1.53785E+0	-119.387E-9	8.68992E-12	48.9313E-12
1.55794E+0	1.59921E-9	1.55794E+0	-119.387E-9	8.44255E-12	47.0987E-12
1.57804E+0	1.66102E-9	1.57804E+0	-119.387E-9	7.97517E-12	45.4974E-12
1.59813E+0	1.72375E-9	1.59813E+0	-119.387E-9	7.62823E-12	43.3952E-12
1.61822E+0	1.76495E-9	1.61822E+0	-119.387E-9	7.28812E-12	41.2956E-12
1.63832E+0	1.83395E-9	1.63832E+0	-119.387E-9	6.94075E-12	39.4814E-12
1.65841E+0	1.86767E-9	1.65841E+0	-119.387E-9	6.81559E-12	38.1656E-12
1.67850E+0	1.92286E-9	1.67850E+0	-119.387E-9	6.73205E-12	37.3672E-12
1.69860E+0	1.96689E-9	1.69860E+0	-119.387E-9	6.51792E-12	36.0115E-12
1.71869E+0	2.00377E-9	1.71869E+0	-119.387E-9	6.41812E-12	35.2630E-12
1.73879E+0	2.05804E-9	1.73879E+0	-119.387E-9	6.00932E-12	34.3861E-12
1.75888E+0	2.08642E-9	1.75888E+0	-119.387E-9	5.85522E-12	33.9312E-12
1.77897E+0	2.14494E-9	1.77897E+0	-119.387E-9	5.97266E-12	33.4766E-12
1.79907E+0	2.17396E-9	1.79907E+0	-119.387E-9	5.84820E-12	32.3319E-12
1.81916E+0	2.21881E-9	1.81916E+0	-119.387E-9	5.69437E-12	31.6545E-12
1.83925E+0	2.26034E-9	1.83925E+0	-119.387E-9	5.24286E-12	30.8227E-12
1.85935E+0	2.28709E-9	1.85935E+0	-119.387E-9	5.27970E-12	30.4069E-12
1.87944E+0	2.33451E-9	1.87944E+0	-119.387E-9	5.29895E-12	30.0651E-12
1.89953E+0	2.36528E-9	1.89953E+0	-119.387E-9	5.40975E-12	29.6207E-12
1.91963E+0	2.40476E-9	1.91963E+0	-119.387E-9	5.68507E-12	29.2681E-12
1.93972E+0	2.44476E-9	1.93972E+0	-119.387E-9	5.19444E-12	29.2485E-12
1.95981E+0	2.47157E-9	1.95981E+0	-119.387E-9	4.82849E-12	29.0446E-12
1.97991E+0	2.52230E-9	1.97991E+0	-119.387E-9	4.78841E-12	28.8969E-12
2.00000E+0	2.54372E-9	2.00000E+0	-119.387E-9	4.78756E-12	28.7351E-12
