# Supplementary material for: Circumventing the stability problems of graphene nanoribbon zigzag edges
Source: Nat Chem. 2022 Sep 26;14(12):1451–8. doi: 10.1038/s41557-022-01042-8 (PMC10665199; doi:10.1038/s41557-022-01042-8)
Supplement: Supplementary file 3 — Source data for Supplementary Fig. 9. [file 41557_2022_1042_MOESM3_ESM.zip › 10 units/Point_spectra_533.dat]

Experiment	bias spectroscopy
Saved Date	25.07.2020 10:42:36
User
Date
X (m)	157.447E-9
Y (m)	425.742E-9
Z (m)	-119.377E-9
Z offset (m)	0E+0
Settling time (s)	20E-3
Integration time (s)	50E-3
Z-Ctrl hold	TRUE
Final Z (m)	N/A
Start time	25.07.2020 10:42:20
Filter type	None
Order
Cutoff frq
Bias>Bias (V)	-500E-3
Bias>Calibration (V/V)	-1E+0
Bias>Offset (V)	0E+0
Bias Spectroscopy>Sweep Start (V)	-2.3E+0
Bias Spectroscopy>Sweep End (V)	2E+0
Bias Spectroscopy>Num Pixel	215
Bias Spectroscopy>Z Avg time (s)	100E-3
Bias Spectroscopy>Z offset (m)	0E+0
Bias Spectroscopy>1st Settling time (s)	60E-3
Bias Spectroscopy>Settling time (s)	20E-3
Bias Spectroscopy>Integration time (s)	50E-3
Bias Spectroscopy>End Settling time (s)	50E-3
Bias Spectroscopy>Z control time (s)	50E-3
Bias Spectroscopy>Max Slew rate (V/s)	Inf
Bias Spectroscopy>backward sweep	FALSE
Bias Spectroscopy>Z-controller hold	TRUE
Bias Spectroscopy>Number of sweeps	1
Bias Spectroscopy>Channels	Current (A);Bias (V);Z (m);LI Demod 1 Y (A);LI Demod 1 X (A)
Bias Spectroscopy>Reset Bias	TRUE
Bias Spectroscopy>Record final Z	FALSE
Bias Spectroscopy>Lock-In run	TRUE
Current>Current (A)	989.046E-12
Current>Calibration (A/V)	330E-12
Current>Offset (A)	0E+0
Current>Gain	High
Lock-in>Lock-in status	ON
Lock-in>Modulated signal	Bias (V)
Lock-in>Frequency (Hz)	828E+0
Lock-in>Amplitude	20E-3
Lock-in>Demodulated signal	Current (A)
Lock-in>HP Filter Cutoff D1 (Hz)	155.425E+0
Lock-in>HP Filter Cutoff D2 (Hz)	155.425E+0
Lock-in>HP Filter Order D1	1
Lock-in>HP Filter Order D2	1
Lock-in>Harmonic D1	1
Lock-in>Harmonic D2	2
Lock-in>Reference phase D1 (deg)	-154.128E+0
Lock-in>Reference phase D2 (deg)	174.64E+0
Lock-in>LP Filter Cutoff D1 (Hz)	9.71405E+0
Lock-in>LP Filter Cutoff D2 (Hz)	4.85702E+0
Lock-in>LP Filter Order D1	2
Lock-in>LP Filter Order D2	2
Lock-in>Sync Filter D1	OFF
Lock-in>Sync Filter D2	OFF
[DATA]
Bias calc (V)	Current (A)	Bias (V)	Z (m)	LI Demod 1 Y (A)	LI Demod 1 X (A)
-2.30000E+0	-737.507E-12	-2.30000E+0	-119.377E-9	-817.459E-15	11.3281E-12
-2.27991E+0	-718.308E-12	-2.27991E+0	-119.377E-9	-849.069E-15	11.2310E-12
-2.25981E+0	-708.419E-12	-2.25981E+0	-119.377E-9	-644.136E-15	11.2783E-12
-2.23972E+0	-689.032E-12	-2.23972E+0	-119.377E-9	-544.142E-15	11.1176E-12
-2.21963E+0	-680.846E-12	-2.21963E+0	-119.377E-9	-673.529E-15	11.2524E-12
-2.19953E+0	-660.361E-12	-2.19953E+0	-119.377E-9	-583.241E-15	11.0952E-12
-2.17944E+0	-645.732E-12	-2.17944E+0	-119.377E-9	-641.269E-15	10.9843E-12
-2.15935E+0	-632.606E-12	-2.15935E+0	-119.377E-9	-630.188E-15	11.2955E-12
-2.13925E+0	-614.752E-12	-2.13925E+0	-119.377E-9	-629.034E-15	11.4841E-12
-2.11916E+0	-602.364E-12	-2.11916E+0	-119.377E-9	-544.001E-15	11.7648E-12
-2.09907E+0	-581.544E-12	-2.09907E+0	-119.377E-9	-707.288E-15	12.0906E-12
-2.07897E+0	-569.432E-12	-2.07897E+0	-119.377E-9	-551.058E-15	12.2358E-12
-2.05888E+0	-550.427E-12	-2.05888E+0	-119.377E-9	-608.938E-15	12.0212E-12
-2.03878E+0	-536.700E-12	-2.03878E+0	-119.377E-9	-595.590E-15	11.4425E-12
-2.01869E+0	-522.237E-12	-2.01869E+0	-119.377E-9	-874.971E-15	10.9727E-12
-1.99860E+0	-504.833E-12	-1.99860E+0	-119.377E-9	-1.11007E-12	10.5108E-12
-1.97850E+0	-495.956E-12	-1.97850E+0	-119.377E-9	-1.13351E-12	9.77787E-12
-1.95841E+0	-478.863E-12	-1.95841E+0	-119.377E-9	-1.11535E-12	9.41576E-12
-1.93832E+0	-471.705E-12	-1.93832E+0	-119.377E-9	-1.32297E-12	8.52819E-12
-1.91822E+0	-457.654E-12	-1.91822E+0	-119.377E-9	-1.71335E-12	7.92684E-12
-1.89813E+0	-448.096E-12	-1.89813E+0	-119.377E-9	-1.58382E-12	7.32836E-12
-1.87804E+0	-441.005E-12	-1.87804E+0	-119.377E-9	-1.62723E-12	6.85070E-12
-1.85794E+0	-429.278E-12	-1.85794E+0	-119.377E-9	-1.54262E-12	6.89380E-12
-1.83785E+0	-424.701E-12	-1.83785E+0	-119.377E-9	-1.65342E-12	6.63176E-12
-1.81776E+0	-412.257E-12	-1.81776E+0	-119.377E-9	-1.76549E-12	6.35799E-12
-1.79766E+0	-407.040E-12	-1.79766E+0	-119.377E-9	-1.60882E-12	6.35391E-12
-1.77757E+0	-395.501E-12	-1.77757E+0	-119.377E-9	-1.77723E-12	6.36436E-12
-1.75748E+0	-388.663E-12	-1.75748E+0	-119.377E-9	-1.94189E-12	5.98277E-12
-1.73738E+0	-381.439E-12	-1.73738E+0	-119.377E-9	-1.81641E-12	5.72193E-12
-1.71729E+0	-371.316E-12	-1.71729E+0	-119.377E-9	-2.09452E-12	5.73640E-12
-1.69720E+0	-366.381E-12	-1.69720E+0	-119.377E-9	-1.91614E-12	5.72094E-12
-1.67710E+0	-356.930E-12	-1.67710E+0	-119.377E-9	-1.89335E-12	5.74929E-12
-1.65701E+0	-350.899E-12	-1.65701E+0	-119.377E-9	-2.10124E-12	5.65140E-12
-1.63692E+0	-344.017E-12	-1.63692E+0	-119.377E-9	-2.03602E-12	5.59438E-12
-1.61682E+0	-335.992E-12	-1.61682E+0	-119.377E-9	-2.09142E-12	5.27956E-12
-1.59673E+0	-331.030E-12	-1.59673E+0	-119.377E-9	-2.14690E-12	5.00686E-12
-1.57664E+0	-322.545E-12	-1.57664E+0	-119.377E-9	-1.93477E-12	4.82405E-12
-1.55654E+0	-319.276E-12	-1.55654E+0	-119.377E-9	-2.16162E-12	5.08660E-12
-1.53645E+0	-311.034E-12	-1.53645E+0	-119.377E-9	-1.98701E-12	5.03710E-12
-1.51636E+0	-304.932E-12	-1.51636E+0	-119.377E-9	-2.04298E-12	5.13449E-12
-1.49626E+0	-298.446E-12	-1.49626E+0	-119.377E-9	-1.84887E-12	5.28927E-12
-1.47617E+0	-290.642E-12	-1.47617E+0	-119.377E-9	-2.07677E-12	5.15456E-12
-1.45607E+0	-286.154E-12	-1.45607E+0	-119.377E-9	-2.28251E-12	5.10520E-12
-1.43598E+0	-277.852E-12	-1.43598E+0	-119.377E-9	-2.15572E-12	4.81259E-12
-1.41589E+0	-272.641E-12	-1.41589E+0	-119.377E-9	-2.21617E-12	4.74492E-12
-1.39579E+0	-266.625E-12	-1.39579E+0	-119.377E-9	-2.30311E-12	4.69557E-12
-1.37570E+0	-260.868E-12	-1.37570E+0	-119.377E-9	-2.24858E-12	4.38336E-12
-1.35561E+0	-256.586E-12	-1.35561E+0	-119.377E-9	-2.41108E-12	3.72712E-12
-1.33551E+0	-251.167E-12	-1.33551E+0	-119.377E-9	-2.45194E-12	3.77001E-12
-1.31542E+0	-248.999E-12	-1.31542E+0	-119.377E-9	-2.25329E-12	3.68177E-12
-1.29533E+0	-242.475E-12	-1.29533E+0	-119.377E-9	-2.34853E-12	3.54026E-12
-1.27523E+0	-239.637E-12	-1.27523E+0	-119.377E-9	-2.56091E-12	3.45227E-12
-1.25514E+0	-235.169E-12	-1.25514E+0	-119.377E-9	-2.66370E-12	3.26451E-12
-1.23505E+0	-229.224E-12	-1.23505E+0	-119.377E-9	-2.54135E-12	3.25272E-12
-1.21495E+0	-226.375E-12	-1.21495E+0	-119.377E-9	-2.61910E-12	3.12583E-12
-1.19486E+0	-220.854E-12	-1.19486E+0	-119.377E-9	-2.48357E-12	3.31922E-12
-1.17477E+0	-218.891E-12	-1.17477E+0	-119.377E-9	-2.49816E-12	3.17080E-12
-1.15467E+0	-214.274E-12	-1.15467E+0	-119.377E-9	-2.48474E-12	3.10977E-12
-1.13458E+0	-210.759E-12	-1.13458E+0	-119.377E-9	-2.23729E-12	3.06414E-12
-1.11449E+0	-207.525E-12	-1.11449E+0	-119.377E-9	-2.41787E-12	3.09854E-12
-1.09439E+0	-202.525E-12	-1.09439E+0	-119.377E-9	-2.53809E-12	3.29224E-12
-1.07430E+0	-199.872E-12	-1.07430E+0	-119.377E-9	-2.49997E-12	3.12709E-12
-1.05421E+0	-194.378E-12	-1.05421E+0	-119.377E-9	-2.53251E-12	3.21164E-12
-1.03411E+0	-191.622E-12	-1.03411E+0	-119.377E-9	-2.47028E-12	3.00375E-12
-1.01402E+0	-187.882E-12	-1.01402E+0	-119.377E-9	-2.62118E-12	2.91542E-12
-993.925E-3	-184.250E-12	-993.925E-3	-119.377E-9	-2.52485E-12	2.82400E-12
-973.832E-3	-181.784E-12	-973.832E-3	-119.377E-9	-2.51831E-12	2.69004E-12
-953.738E-3	-177.984E-12	-953.738E-3	-119.377E-9	-2.73927E-12	2.53355E-12
-933.645E-3	-176.328E-12	-933.645E-3	-119.377E-9	-2.81430E-12	2.63617E-12
-913.551E-3	-172.497E-12	-913.551E-3	-119.377E-9	-2.70502E-12	2.38159E-12
-893.458E-3	-170.909E-12	-893.458E-3	-119.377E-9	-2.87154E-12	2.21275E-12
-873.364E-3	-168.399E-12	-873.364E-3	-119.377E-9	-2.69831E-12	2.00978E-12
-853.271E-3	-165.185E-12	-853.271E-3	-119.377E-9	-2.48960E-12	2.32661E-12
-833.177E-3	-164.079E-12	-833.178E-3	-119.377E-9	-2.50678E-12	2.28056E-12
-813.084E-3	-159.967E-12	-813.084E-3	-119.377E-9	-2.58283E-12	2.20072E-12
-792.990E-3	-159.121E-12	-792.991E-3	-119.377E-9	-2.95916E-12	2.22115E-12
-772.897E-3	-156.000E-12	-772.897E-3	-119.377E-9	-2.82287E-12	2.28439E-12
-752.804E-3	-153.958E-12	-752.804E-3	-119.377E-9	-2.74398E-12	2.06443E-12
-732.710E-3	-151.976E-12	-732.710E-3	-119.377E-9	-2.93552E-12	1.84739E-12
-712.617E-3	-149.607E-12	-712.617E-3	-119.377E-9	-2.80493E-12	2.02925E-12
-692.523E-3	-148.639E-12	-692.523E-3	-119.377E-9	-2.82663E-12	2.08424E-12
-672.430E-3	-144.893E-12	-672.430E-3	-119.377E-9	-2.67936E-12	2.06284E-12
-652.336E-3	-144.171E-12	-652.336E-3	-119.377E-9	-2.88117E-12	2.01374E-12
-632.243E-3	-140.820E-12	-632.243E-3	-119.377E-9	-2.77861E-12	2.13095E-12
-612.149E-3	-139.451E-12	-612.149E-3	-119.377E-9	-2.92921E-12	1.96808E-12
-592.056E-3	-136.793E-12	-592.056E-3	-119.377E-9	-2.79263E-12	2.24620E-12
-571.962E-3	-133.016E-12	-571.963E-3	-119.377E-9	-2.40834E-12	2.70700E-12
-551.869E-3	-130.537E-12	-551.869E-3	-119.377E-9	-2.31630E-12	3.16913E-12
-531.775E-3	-125.643E-12	-531.776E-3	-119.377E-9	-2.52407E-12	3.25581E-12
-511.682E-3	-123.009E-12	-511.682E-3	-119.377E-9	-2.51568E-12	3.02654E-12
-491.589E-3	-118.384E-12	-491.589E-3	-119.377E-9	-2.48522E-12	2.89198E-12
-471.495E-3	-115.489E-12	-471.495E-3	-119.377E-9	-2.65230E-12	2.88674E-12
-451.402E-3	-112.363E-12	-451.402E-3	-119.377E-9	-2.66415E-12	2.69957E-12
-431.308E-3	-108.938E-12	-431.308E-3	-119.377E-9	-2.60057E-12	2.39716E-12
-411.215E-3	-106.607E-12	-411.215E-3	-119.377E-9	-2.59532E-12	2.82389E-12
-391.121E-3	-102.279E-12	-391.121E-3	-119.377E-9	-2.47920E-12	3.23912E-12
-371.028E-3	-98.8791E-12	-371.028E-3	-119.377E-9	-2.40170E-12	3.31907E-12
-350.934E-3	-93.6183E-12	-350.935E-3	-119.377E-9	-2.44617E-12	4.35838E-12
-330.841E-3	-87.5051E-12	-330.841E-3	-119.377E-9	-2.23540E-12	4.98426E-12
-310.748E-3	-80.9403E-12	-310.748E-3	-119.377E-9	-2.20476E-12	5.08880E-12
-290.654E-3	-74.0205E-12	-290.654E-3	-119.377E-9	-2.17294E-12	4.73210E-12
-270.561E-3	-68.5709E-12	-270.561E-3	-119.377E-9	-2.16730E-12	4.49688E-12
-250.467E-3	-62.6070E-12	-250.467E-3	-119.377E-9	-2.16116E-12	4.28786E-12
-230.374E-3	-57.7358E-12	-230.374E-3	-119.377E-9	-2.30527E-12	4.04398E-12
-210.280E-3	-52.8223E-12	-210.280E-3	-119.377E-9	-2.53517E-12	3.86026E-12
-190.187E-3	-48.3048E-12	-190.187E-3	-119.377E-9	-2.46962E-12	3.63801E-12
-170.093E-3	-44.2818E-12	-170.093E-3	-119.377E-9	-2.46075E-12	3.28686E-12
-150.000E-3	-39.5891E-12	-150.000E-3	-119.377E-9	-2.55816E-12	3.45526E-12
-129.906E-3	-35.5451E-12	-129.907E-3	-119.377E-9	-2.47735E-12	3.52952E-12
-109.813E-3	-30.4717E-12	-109.813E-3	-119.377E-9	-2.35266E-12	4.00445E-12
-89.7193E-3	-25.2123E-12	-89.7196E-3	-119.377E-9	-2.34743E-12	4.60571E-12
-69.6259E-3	-19.4844E-12	-69.6261E-3	-119.377E-9	-2.37489E-12	4.61486E-12
-49.5324E-3	-13.7248E-12	-49.5327E-3	-119.377E-9	-2.18031E-12	4.31743E-12
-29.4390E-3	-8.29973E-12	-29.4392E-3	-119.377E-9	-2.25163E-12	4.37437E-12
-9.34553E-3	-2.77320E-12	-9.34577E-3	-119.377E-9	-2.45634E-12	4.24949E-12
10.7479E-3	2.72420E-12	10.7477E-3	-119.377E-9	-2.44739E-12	4.18297E-12
30.8414E-3	8.09411E-12	30.8411E-3	-119.377E-9	-2.15534E-12	4.28250E-12
50.9348E-3	13.4663E-12	50.9346E-3	-119.377E-9	-2.32942E-12	4.19675E-12
71.0282E-3	18.8638E-12	71.0281E-3	-119.377E-9	-2.17091E-12	4.25954E-12
91.1217E-3	24.0843E-12	91.1215E-3	-119.377E-9	-2.21097E-12	4.14454E-12
111.215E-3	29.7579E-12	111.215E-3	-119.377E-9	-2.27817E-12	4.36035E-12
131.309E-3	34.7242E-12	131.308E-3	-119.377E-9	-2.52898E-12	3.99866E-12
151.402E-3	39.9992E-12	151.402E-3	-119.377E-9	-2.49067E-12	3.96546E-12
171.496E-3	44.9551E-12	171.495E-3	-119.377E-9	-2.18549E-12	3.97816E-12
191.589E-3	49.9326E-12	191.589E-3	-119.377E-9	-2.23766E-12	3.95973E-12
211.683E-3	55.3949E-12	211.682E-3	-119.377E-9	-2.10287E-12	3.98771E-12
231.776E-3	60.0355E-12	231.776E-3	-119.377E-9	-2.25197E-12	4.17305E-12
251.869E-3	65.6546E-12	251.869E-3	-119.377E-9	-2.45794E-12	3.79293E-12
271.963E-3	69.9841E-12	271.963E-3	-119.377E-9	-2.35099E-12	3.70147E-12
292.056E-3	75.6032E-12	292.056E-3	-119.377E-9	-2.24005E-12	4.08082E-12
312.150E-3	80.8516E-12	312.150E-3	-119.377E-9	-2.32111E-12	4.32045E-12
332.243E-3	85.5730E-12	332.243E-3	-119.377E-9	-2.20288E-12	4.05943E-12
352.337E-3	91.7566E-12	352.336E-3	-119.377E-9	-2.36170E-12	4.09273E-12
372.430E-3	95.5833E-12	372.430E-3	-119.377E-9	-2.50584E-12	3.96469E-12
392.524E-3	101.961E-12	392.523E-3	-119.377E-9	-2.26385E-12	4.15311E-12
412.617E-3	106.705E-12	412.617E-3	-119.377E-9	-2.19866E-12	4.33486E-12
432.711E-3	112.252E-12	432.710E-3	-119.377E-9	-2.36424E-12	4.16200E-12
452.804E-3	118.586E-12	452.804E-3	-119.377E-9	-2.32126E-12	4.52000E-12
472.898E-3	123.780E-12	472.897E-3	-119.377E-9	-2.19714E-12	4.55202E-12
492.991E-3	130.842E-12	492.991E-3	-119.377E-9	-2.29502E-12	4.87683E-12
513.084E-3	136.139E-12	513.084E-3	-119.377E-9	-2.21955E-12	4.97885E-12
533.178E-3	143.441E-12	533.178E-3	-119.377E-9	-1.99176E-12	5.09032E-12
553.271E-3	149.884E-12	553.271E-3	-119.377E-9	-2.12169E-12	5.51867E-12
573.365E-3	157.854E-12	573.364E-3	-119.377E-9	-1.80878E-12	6.39069E-12
593.458E-3	167.915E-12	593.458E-3	-119.377E-9	-1.74317E-12	6.98997E-12
613.552E-3	176.820E-12	613.551E-3	-119.377E-9	-1.52266E-12	7.89115E-12
633.645E-3	190.318E-12	633.645E-3	-119.377E-9	-1.13687E-12	8.55302E-12
653.738E-3	200.184E-12	653.738E-3	-119.377E-9	-1.16598E-12	8.64895E-12
673.832E-3	212.904E-12	673.832E-3	-119.377E-9	-1.45051E-12	8.56282E-12
693.926E-3	224.161E-12	693.925E-3	-119.377E-9	-1.41862E-12	8.08918E-12
714.019E-3	233.787E-12	714.019E-3	-119.377E-9	-1.64390E-12	7.93830E-12
734.113E-3	246.385E-12	734.112E-3	-119.377E-9	-1.52663E-12	7.74799E-12
754.206E-3	255.047E-12	754.206E-3	-119.377E-9	-1.49039E-12	8.08870E-12
774.299E-3	268.961E-12	774.299E-3	-119.377E-9	-1.47091E-12	8.35161E-12
794.393E-3	277.591E-12	794.393E-3	-119.377E-9	-1.57576E-12	8.28810E-12
814.486E-3	289.730E-12	814.486E-3	-119.377E-9	-1.35419E-12	8.14164E-12
834.580E-3	301.012E-12	834.579E-3	-119.377E-9	-1.28823E-12	8.39734E-12
854.673E-3	310.636E-12	854.673E-3	-119.377E-9	-1.46060E-12	8.59715E-12
874.767E-3	325.993E-12	874.766E-3	-119.377E-9	-1.41579E-12	8.97488E-12
894.860E-3	335.494E-12	894.860E-3	-119.377E-9	-1.26494E-12	9.28049E-12
914.953E-3	351.624E-12	914.953E-3	-119.377E-9	-1.06039E-12	9.51724E-12
935.047E-3	361.988E-12	935.047E-3	-119.377E-9	-1.36048E-12	9.78217E-12
955.141E-3	375.464E-12	955.140E-3	-119.377E-9	-1.11412E-12	9.92722E-12
975.234E-3	392.376E-12	975.234E-3	-119.377E-9	-917.884E-15	10.3486E-12
995.327E-3	402.908E-12	995.327E-3	-119.377E-9	-883.910E-15	10.6542E-12
1.01542E+0	421.495E-12	1.01542E+0	-119.377E-9	-603.558E-15	10.8709E-12
1.03551E+0	432.708E-12	1.03551E+0	-119.377E-9	-774.138E-15	11.1751E-12
1.05561E+0	451.178E-12	1.05561E+0	-119.377E-9	-751.280E-15	11.3387E-12
1.07570E+0	465.646E-12	1.07570E+0	-119.377E-9	-498.084E-15	11.5828E-12
1.09579E+0	480.978E-12	1.09579E+0	-119.377E-9	-627.580E-15	11.8335E-12
1.11589E+0	499.589E-12	1.11589E+0	-119.377E-9	-342.542E-15	12.0412E-12
1.13598E+0	511.770E-12	1.13598E+0	-119.377E-9	-403.060E-15	12.5760E-12
1.15608E+0	535.952E-12	1.15607E+0	-119.377E-9	-93.7288E-15	12.9006E-12
1.17617E+0	549.013E-12	1.17617E+0	-119.377E-9	-135.258E-15	13.6583E-12
1.19626E+0	572.000E-12	1.19626E+0	-119.377E-9	28.8742E-15	14.3367E-12
1.21636E+0	591.210E-12	1.21636E+0	-119.377E-9	88.7817E-15	14.7705E-12
1.23645E+0	608.788E-12	1.23645E+0	-119.377E-9	301.118E-15	15.5804E-12
1.25654E+0	637.431E-12	1.25654E+0	-119.377E-9	237.942E-15	16.2689E-12
1.27664E+0	652.411E-12	1.27664E+0	-119.377E-9	623.037E-15	17.3623E-12
1.29673E+0	685.874E-12	1.29673E+0	-119.377E-9	877.880E-15	18.7627E-12
1.31682E+0	705.405E-12	1.31682E+0	-119.377E-9	1.15260E-12	19.9485E-12
1.33692E+0	739.081E-12	1.33692E+0	-119.377E-9	1.42733E-12	21.2539E-12
1.35701E+0	769.156E-12	1.35701E+0	-119.377E-9	1.59442E-12	22.1820E-12
1.37710E+0	796.779E-12	1.37710E+0	-119.377E-9	2.18742E-12	23.9870E-12
1.39720E+0	838.868E-12	1.39720E+0	-119.377E-9	2.46427E-12	25.3707E-12
1.41729E+0	864.394E-12	1.41729E+0	-119.377E-9	2.96762E-12	27.2925E-12
1.43738E+0	912.729E-12	1.43738E+0	-119.377E-9	3.42154E-12	28.5279E-12
1.45748E+0	945.840E-12	1.45748E+0	-119.377E-9	3.73261E-12	29.7486E-12
1.47757E+0	989.961E-12	1.47757E+0	-119.377E-9	4.13498E-12	31.0783E-12
1.49766E+0	1.03429E-9	1.49766E+0	-119.377E-9	4.36888E-12	31.8582E-12
1.51776E+0	1.07256E-9	1.51776E+0	-119.377E-9	4.32102E-12	32.2733E-12
1.53785E+0	1.12132E-9	1.53785E+0	-119.377E-9	4.24116E-12	31.4922E-12
1.55794E+0	1.15228E-9	1.55794E+0	-119.377E-9	4.14810E-12	30.4954E-12
1.57804E+0	1.20632E-9	1.57804E+0	-119.377E-9	3.96873E-12	29.4006E-12
1.59813E+0	1.22925E-9	1.59813E+0	-119.377E-9	3.43299E-12	27.7433E-12
1.61822E+0	1.27048E-9	1.61822E+0	-119.377E-9	3.08499E-12	26.4319E-12
1.63832E+0	1.30824E-9	1.63832E+0	-119.377E-9	2.78388E-12	25.1389E-12
1.65841E+0	1.33017E-9	1.65841E+0	-119.377E-9	2.64495E-12	23.9753E-12
1.67850E+0	1.37001E-9	1.67850E+0	-119.377E-9	2.40564E-12	23.0326E-12
1.69860E+0	1.38770E-9	1.69860E+0	-119.377E-9	2.13781E-12	22.5294E-12
1.71869E+0	1.43046E-9	1.71869E+0	-119.377E-9	2.11455E-12	21.9404E-12
1.73879E+0	1.45087E-9	1.73879E+0	-119.377E-9	2.08775E-12	21.2091E-12
1.75888E+0	1.47808E-9	1.75888E+0	-119.377E-9	1.85471E-12	20.9785E-12
1.77897E+0	1.50916E-9	1.77897E+0	-119.377E-9	1.89906E-12	20.4414E-12
1.79907E+0	1.52274E-9	1.79907E+0	-119.377E-9	1.94091E-12	20.3243E-12
1.81916E+0	1.56833E-9	1.81916E+0	-119.377E-9	1.93334E-12	19.9931E-12
1.83925E+0	1.57917E-9	1.83925E+0	-119.377E-9	1.74603E-12	19.5800E-12
1.85935E+0	1.61033E-9	1.85935E+0	-119.377E-9	1.77567E-12	19.6050E-12
1.87944E+0	1.63759E-9	1.87944E+0	-119.377E-9	1.64903E-12	19.4680E-12
1.89953E+0	1.64713E-9	1.89953E+0	-119.377E-9	1.40210E-12	19.0884E-12
1.91963E+0	1.68566E-9	1.91963E+0	-119.377E-9	1.73889E-12	19.2322E-12
1.93972E+0	1.69803E-9	1.93972E+0	-119.377E-9	1.84477E-12	19.3180E-12
1.95981E+0	1.73827E-9	1.95981E+0	-119.377E-9	1.65686E-12	19.3097E-12
1.97991E+0	1.74257E-9	1.97991E+0	-119.377E-9	1.86721E-12	18.9904E-12
2.00000E+0	1.78295E-9	2.00000E+0	-119.377E-9	1.88138E-12	19.0779E-12
