# Supplementary material for: Circumventing the stability problems of graphene nanoribbon zigzag edges
Source: Nat Chem. 2022 Sep 26;14(12):1451–8. doi: 10.1038/s41557-022-01042-8 (PMC10665199; doi:10.1038/s41557-022-01042-8)
Supplement: Supplementary file 3 — Source data for Supplementary Fig. 9. [file 41557_2022_1042_MOESM3_ESM.zip › 10 units/Point_spectra_534.dat]

Experiment	bias spectroscopy
Saved Date	25.07.2020 10:42:51
User
Date
X (m)	157.445E-9
Y (m)	425.945E-9
Z (m)	-119.375E-9
Z offset (m)	0E+0
Settling time (s)	20E-3
Integration time (s)	50E-3
Z-Ctrl hold	TRUE
Final Z (m)	N/A
Start time	25.07.2020 10:42:36
Filter type	None
Order
Cutoff frq
Bias>Bias (V)	-500E-3
Bias>Calibration (V/V)	-1E+0
Bias>Offset (V)	0E+0
Bias Spectroscopy>Sweep Start (V)	-2.3E+0
Bias Spectroscopy>Sweep End (V)	2E+0
Bias Spectroscopy>Num Pixel	215
Bias Spectroscopy>Z Avg time (s)	100E-3
Bias Spectroscopy>Z offset (m)	0E+0
Bias Spectroscopy>1st Settling time (s)	60E-3
Bias Spectroscopy>Settling time (s)	20E-3
Bias Spectroscopy>Integration time (s)	50E-3
Bias Spectroscopy>End Settling time (s)	50E-3
Bias Spectroscopy>Z control time (s)	50E-3
Bias Spectroscopy>Max Slew rate (V/s)	Inf
Bias Spectroscopy>backward sweep	FALSE
Bias Spectroscopy>Z-controller hold	TRUE
Bias Spectroscopy>Number of sweeps	1
Bias Spectroscopy>Channels	Current (A);Bias (V);Z (m);LI Demod 1 Y (A);LI Demod 1 X (A)
Bias Spectroscopy>Reset Bias	TRUE
Bias Spectroscopy>Record final Z	FALSE
Bias Spectroscopy>Lock-In run	TRUE
Current>Current (A)	1.93318E-9
Current>Calibration (A/V)	330E-12
Current>Offset (A)	0E+0
Current>Gain	High
Lock-in>Lock-in status	ON
Lock-in>Modulated signal	Bias (V)
Lock-in>Frequency (Hz)	828E+0
Lock-in>Amplitude	20E-3
Lock-in>Demodulated signal	Current (A)
Lock-in>HP Filter Cutoff D1 (Hz)	155.425E+0
Lock-in>HP Filter Cutoff D2 (Hz)	155.425E+0
Lock-in>HP Filter Order D1	1
Lock-in>HP Filter Order D2	1
Lock-in>Harmonic D1	1
Lock-in>Harmonic D2	2
Lock-in>Reference phase D1 (deg)	-154.128E+0
Lock-in>Reference phase D2 (deg)	174.64E+0
Lock-in>LP Filter Cutoff D1 (Hz)	9.71405E+0
Lock-in>LP Filter Cutoff D2 (Hz)	4.85702E+0
Lock-in>LP Filter Order D1	2
Lock-in>LP Filter Order D2	2
Lock-in>Sync Filter D1	OFF
Lock-in>Sync Filter D2	OFF
[DATA]
Bias calc (V)	Current (A)	Bias (V)	Z (m)	LI Demod 1 Y (A)	LI Demod 1 X (A)
-2.30000E+0	-828.007E-12	-2.30000E+0	-119.375E-9	-554.395E-15	12.5085E-12
-2.27991E+0	-799.794E-12	-2.27991E+0	-119.375E-9	-423.341E-15	12.5639E-12
-2.25981E+0	-789.902E-12	-2.25981E+0	-119.375E-9	-567.819E-15	12.8302E-12
-2.23972E+0	-773.297E-12	-2.23972E+0	-119.375E-9	-386.278E-15	12.9456E-12
-2.21963E+0	-750.318E-12	-2.21963E+0	-119.375E-9	-434.982E-15	12.9026E-12
-2.19953E+0	-743.954E-12	-2.19953E+0	-119.375E-9	-154.634E-15	12.8298E-12
-2.17944E+0	-715.083E-12	-2.17944E+0	-119.375E-9	-443.919E-15	13.2237E-12
-2.15935E+0	-708.319E-12	-2.15935E+0	-119.375E-9	-290.031E-15	13.2466E-12
-2.13925E+0	-684.643E-12	-2.13925E+0	-119.375E-9	-164.715E-15	13.7114E-12
-2.11916E+0	-667.155E-12	-2.11916E+0	-119.375E-9	42.6357E-15	14.4667E-12
-2.09907E+0	-654.704E-12	-2.09907E+0	-119.375E-9	243.350E-15	15.0955E-12
-2.07897E+0	-624.813E-12	-2.07897E+0	-119.375E-9	272.948E-15	15.9204E-12
-2.05888E+0	-613.721E-12	-2.05888E+0	-119.375E-9	536.531E-15	15.9860E-12
-2.03878E+0	-578.633E-12	-2.03878E+0	-119.375E-9	129.793E-15	15.8122E-12
-2.01869E+0	-565.337E-12	-2.01869E+0	-119.375E-9	175.299E-15	15.5356E-12
-1.99860E+0	-541.866E-12	-1.99860E+0	-119.375E-9	-196.099E-15	14.3688E-12
-1.97850E+0	-520.712E-12	-1.97850E+0	-119.375E-9	-78.0797E-15	13.6360E-12
-1.95841E+0	-510.754E-12	-1.95841E+0	-119.375E-9	-592.956E-15	12.1867E-12
-1.93832E+0	-486.245E-12	-1.93832E+0	-119.375E-9	-666.317E-15	11.0053E-12
-1.91822E+0	-482.880E-12	-1.91822E+0	-119.375E-9	-941.458E-15	9.96976E-12
-1.89813E+0	-464.089E-12	-1.89813E+0	-119.375E-9	-1.40495E-12	9.16862E-12
-1.87804E+0	-456.191E-12	-1.87804E+0	-119.375E-9	-1.44908E-12	8.09734E-12
-1.85794E+0	-447.603E-12	-1.85794E+0	-119.375E-9	-1.38103E-12	7.47881E-12
-1.83785E+0	-433.338E-12	-1.83785E+0	-119.375E-9	-1.67479E-12	7.18969E-12
-1.81776E+0	-430.976E-12	-1.81776E+0	-119.375E-9	-1.73486E-12	7.13194E-12
-1.79766E+0	-414.509E-12	-1.79766E+0	-119.375E-9	-1.85375E-12	6.93314E-12
-1.77757E+0	-411.683E-12	-1.77757E+0	-119.375E-9	-1.59140E-12	6.79308E-12
-1.75748E+0	-398.392E-12	-1.75748E+0	-119.375E-9	-1.71056E-12	6.49808E-12
-1.73738E+0	-392.099E-12	-1.73738E+0	-119.375E-9	-1.73267E-12	6.27558E-12
-1.71729E+0	-384.434E-12	-1.71729E+0	-119.375E-9	-2.02413E-12	6.20188E-12
-1.69720E+0	-373.414E-12	-1.69720E+0	-119.375E-9	-1.78330E-12	6.10463E-12
-1.67710E+0	-371.105E-12	-1.67710E+0	-119.375E-9	-1.81538E-12	5.99562E-12
-1.65701E+0	-358.347E-12	-1.65701E+0	-119.375E-9	-1.72375E-12	6.00669E-12
-1.63692E+0	-354.671E-12	-1.63692E+0	-119.375E-9	-1.82173E-12	5.89517E-12
-1.61682E+0	-344.397E-12	-1.61682E+0	-119.375E-9	-2.04310E-12	5.64193E-12
-1.59673E+0	-338.038E-12	-1.59673E+0	-119.375E-9	-2.00651E-12	5.47315E-12
-1.57664E+0	-335.891E-12	-1.57664E+0	-119.375E-9	-2.06786E-12	5.49215E-12
-1.55654E+0	-324.098E-12	-1.55654E+0	-119.375E-9	-2.27588E-12	5.30138E-12
-1.53645E+0	-321.384E-12	-1.53645E+0	-119.375E-9	-2.00424E-12	5.25259E-12
-1.51636E+0	-309.715E-12	-1.51636E+0	-119.375E-9	-2.03139E-12	5.45428E-12
-1.49626E+0	-303.875E-12	-1.49626E+0	-119.375E-9	-1.99424E-12	5.51376E-12
-1.47617E+0	-297.668E-12	-1.47617E+0	-119.375E-9	-1.89502E-12	5.49161E-12
-1.45607E+0	-289.910E-12	-1.45607E+0	-119.375E-9	-1.96751E-12	5.29589E-12
-1.43598E+0	-284.809E-12	-1.43598E+0	-119.375E-9	-2.05346E-12	5.25105E-12
-1.41589E+0	-274.828E-12	-1.41589E+0	-119.375E-9	-1.86305E-12	4.98692E-12
-1.39579E+0	-272.113E-12	-1.39579E+0	-119.375E-9	-2.18387E-12	4.65218E-12
-1.37570E+0	-265.341E-12	-1.37570E+0	-119.375E-9	-2.06755E-12	4.26999E-12
-1.35561E+0	-259.576E-12	-1.35561E+0	-119.375E-9	-2.34156E-12	4.23306E-12
-1.33551E+0	-255.810E-12	-1.33551E+0	-119.375E-9	-2.44171E-12	3.74048E-12
-1.31542E+0	-249.374E-12	-1.31542E+0	-119.375E-9	-2.39043E-12	3.73386E-12
-1.29533E+0	-247.154E-12	-1.29533E+0	-119.375E-9	-2.48569E-12	3.23927E-12
-1.27523E+0	-242.278E-12	-1.27523E+0	-119.375E-9	-2.59319E-12	3.29768E-12
-1.25514E+0	-239.965E-12	-1.25514E+0	-119.375E-9	-2.39381E-12	3.24721E-12
-1.23505E+0	-234.375E-12	-1.23505E+0	-119.375E-9	-2.55764E-12	3.21030E-12
-1.21495E+0	-230.618E-12	-1.21495E+0	-119.375E-9	-2.53302E-12	3.23414E-12
-1.19486E+0	-229.113E-12	-1.19486E+0	-119.375E-9	-2.60112E-12	3.13803E-12
-1.17477E+0	-223.001E-12	-1.17477E+0	-119.375E-9	-2.44226E-12	3.26482E-12
-1.15467E+0	-220.936E-12	-1.15467E+0	-119.375E-9	-2.46708E-12	3.25528E-12
-1.13458E+0	-215.550E-12	-1.13458E+0	-119.375E-9	-2.59418E-12	3.11411E-12
-1.11449E+0	-213.231E-12	-1.11449E+0	-119.375E-9	-2.40449E-12	3.23941E-12
-1.09439E+0	-209.071E-12	-1.09439E+0	-119.375E-9	-2.58287E-12	3.53673E-12
-1.07430E+0	-202.890E-12	-1.07430E+0	-119.375E-9	-2.62981E-12	3.46716E-12
-1.05421E+0	-200.411E-12	-1.05421E+0	-119.375E-9	-2.32233E-12	3.50759E-12
-1.03411E+0	-194.363E-12	-1.03411E+0	-119.375E-9	-2.40268E-12	3.28988E-12
-1.01402E+0	-192.459E-12	-1.01402E+0	-119.375E-9	-2.43285E-12	3.18608E-12
-993.925E-3	-187.839E-12	-993.925E-3	-119.375E-9	-2.50715E-12	2.87399E-12
-973.832E-3	-184.800E-12	-973.832E-3	-119.375E-9	-2.53700E-12	2.71380E-12
-953.738E-3	-182.127E-12	-953.738E-3	-119.375E-9	-2.60810E-12	2.73435E-12
-933.645E-3	-177.332E-12	-933.645E-3	-119.375E-9	-2.57833E-12	2.69384E-12
-913.551E-3	-176.342E-12	-913.551E-3	-119.375E-9	-2.55007E-12	2.48050E-12
-893.458E-3	-171.697E-12	-893.458E-3	-119.375E-9	-2.72817E-12	2.25316E-12
-873.364E-3	-170.529E-12	-873.364E-3	-119.375E-9	-2.80095E-12	2.30304E-12
-853.271E-3	-166.936E-12	-853.271E-3	-119.375E-9	-2.54196E-12	2.27476E-12
-833.177E-3	-164.728E-12	-833.178E-3	-119.375E-9	-2.72031E-12	2.36125E-12
-813.084E-3	-163.196E-12	-813.084E-3	-119.375E-9	-2.76680E-12	2.28911E-12
-792.990E-3	-159.174E-12	-792.991E-3	-119.375E-9	-2.77793E-12	2.37928E-12
-772.897E-3	-158.335E-12	-772.897E-3	-119.375E-9	-2.57808E-12	2.20606E-12
-752.804E-3	-153.967E-12	-752.804E-3	-119.375E-9	-2.67993E-12	2.15732E-12
-732.710E-3	-153.105E-12	-732.710E-3	-119.375E-9	-2.81223E-12	2.26749E-12
-712.617E-3	-150.236E-12	-712.617E-3	-119.375E-9	-2.64375E-12	2.03313E-12
-692.523E-3	-147.597E-12	-692.523E-3	-119.375E-9	-2.59839E-12	2.12437E-12
-672.430E-3	-146.891E-12	-672.430E-3	-119.375E-9	-2.76124E-12	2.09349E-12
-652.336E-3	-142.201E-12	-652.336E-3	-119.375E-9	-2.74892E-12	2.02445E-12
-632.243E-3	-142.633E-12	-632.243E-3	-119.375E-9	-2.83392E-12	1.93395E-12
-612.149E-3	-137.763E-12	-612.149E-3	-119.375E-9	-2.81571E-12	2.04067E-12
-592.056E-3	-137.149E-12	-592.056E-3	-119.375E-9	-2.56383E-12	2.38612E-12
-571.962E-3	-133.390E-12	-571.963E-3	-119.375E-9	-2.56230E-12	2.75746E-12
-551.869E-3	-129.019E-12	-551.869E-3	-119.375E-9	-2.60640E-12	3.16805E-12
-531.775E-3	-126.372E-12	-531.776E-3	-119.375E-9	-2.55862E-12	3.24145E-12
-511.682E-3	-120.727E-12	-511.682E-3	-119.375E-9	-2.44470E-12	3.01393E-12
-491.589E-3	-118.674E-12	-491.589E-3	-119.375E-9	-2.44740E-12	2.91000E-12
-471.495E-3	-113.816E-12	-471.495E-3	-119.375E-9	-2.54225E-12	2.79575E-12
-451.402E-3	-111.750E-12	-451.402E-3	-119.375E-9	-2.65246E-12	2.57323E-12
-431.308E-3	-108.554E-12	-431.308E-3	-119.375E-9	-2.49734E-12	2.48038E-12
-411.215E-3	-104.736E-12	-411.215E-3	-119.375E-9	-2.54942E-12	2.84267E-12
-391.121E-3	-102.410E-12	-391.121E-3	-119.375E-9	-2.53764E-12	3.08103E-12
-371.028E-3	-97.2390E-12	-371.028E-3	-119.375E-9	-2.36900E-12	3.42824E-12
-350.934E-3	-93.4639E-12	-350.935E-3	-119.375E-9	-2.49932E-12	3.89906E-12
-330.841E-3	-86.3240E-12	-330.841E-3	-119.375E-9	-2.05968E-12	5.14193E-12
-310.748E-3	-80.1080E-12	-310.748E-3	-119.375E-9	-2.12576E-12	5.14749E-12
-290.654E-3	-73.5680E-12	-290.654E-3	-119.375E-9	-2.49947E-12	4.83164E-12
-270.561E-3	-67.6037E-12	-270.561E-3	-119.375E-9	-2.22883E-12	4.59390E-12
-250.467E-3	-62.6544E-12	-250.467E-3	-119.375E-9	-2.20670E-12	4.25858E-12
-230.374E-3	-56.9930E-12	-230.374E-3	-119.375E-9	-2.47796E-12	4.05504E-12
-210.280E-3	-52.8577E-12	-210.280E-3	-119.375E-9	-2.61102E-12	3.77012E-12
-190.187E-3	-48.2168E-12	-190.187E-3	-119.375E-9	-2.34642E-12	3.58504E-12
-170.093E-3	-43.8564E-12	-170.093E-3	-119.375E-9	-2.52521E-12	3.45115E-12
-150.000E-3	-39.5810E-12	-150.000E-3	-119.375E-9	-2.62582E-12	3.53948E-12
-129.906E-3	-34.8892E-12	-129.907E-3	-119.375E-9	-2.20390E-12	3.68282E-12
-109.813E-3	-30.3822E-12	-109.813E-3	-119.375E-9	-2.28653E-12	3.95770E-12
-89.7193E-3	-24.7777E-12	-89.7196E-3	-119.375E-9	-2.34021E-12	4.49670E-12
-69.6259E-3	-19.3100E-12	-69.6261E-3	-119.375E-9	-2.23938E-12	4.48801E-12
-49.5324E-3	-13.6844E-12	-49.5327E-3	-119.375E-9	-2.30589E-12	4.40026E-12
-29.4390E-3	-8.24018E-12	-29.4392E-3	-119.375E-9	-2.18266E-12	4.19007E-12
-9.34553E-3	-2.82683E-12	-9.34577E-3	-119.375E-9	-2.15859E-12	4.37726E-12
10.7479E-3	2.62632E-12	10.7477E-3	-119.375E-9	-2.21111E-12	4.21205E-12
30.8414E-3	8.05116E-12	30.8411E-3	-119.375E-9	-2.42507E-12	4.10376E-12
50.9348E-3	13.1786E-12	50.9346E-3	-119.375E-9	-2.38652E-12	4.11688E-12
71.0282E-3	18.5776E-12	71.0281E-3	-119.375E-9	-2.38128E-12	3.97661E-12
91.1217E-3	23.6766E-12	91.1215E-3	-119.375E-9	-2.26996E-12	4.07588E-12
111.215E-3	28.9631E-12	111.215E-3	-119.375E-9	-2.31922E-12	4.11245E-12
131.309E-3	34.0891E-12	131.308E-3	-119.375E-9	-2.37736E-12	3.96875E-12
151.402E-3	38.9782E-12	151.402E-3	-119.375E-9	-2.18441E-12	4.06311E-12
171.496E-3	44.5596E-12	171.495E-3	-119.375E-9	-2.24663E-12	4.18565E-12
191.589E-3	49.2873E-12	191.589E-3	-119.375E-9	-2.28389E-12	4.13744E-12
211.683E-3	55.0358E-12	211.682E-3	-119.375E-9	-2.49291E-12	4.29424E-12
231.776E-3	59.8258E-12	231.776E-3	-119.375E-9	-2.58583E-12	4.03034E-12
251.869E-3	64.7447E-12	251.869E-3	-119.375E-9	-2.39639E-12	3.91800E-12
271.963E-3	70.0655E-12	271.963E-3	-119.375E-9	-2.45196E-12	3.88191E-12
292.056E-3	74.7838E-12	292.056E-3	-119.375E-9	-2.30672E-12	4.12926E-12
312.150E-3	80.5075E-12	312.150E-3	-119.375E-9	-2.40690E-12	4.26028E-12
332.243E-3	85.2611E-12	332.243E-3	-119.375E-9	-2.33515E-12	4.19829E-12
352.337E-3	90.7598E-12	352.336E-3	-119.375E-9	-2.20175E-12	4.09583E-12
372.430E-3	95.8785E-12	372.430E-3	-119.375E-9	-2.25639E-12	4.09063E-12
392.524E-3	101.130E-12	392.523E-3	-119.375E-9	-2.31696E-12	4.21155E-12
412.617E-3	107.288E-12	412.617E-3	-119.375E-9	-2.21127E-12	4.33007E-12
432.711E-3	111.877E-12	432.710E-3	-119.375E-9	-2.13992E-12	4.33030E-12
452.804E-3	118.782E-12	452.804E-3	-119.375E-9	-2.05934E-12	4.43410E-12
472.898E-3	123.670E-12	472.897E-3	-119.375E-9	-2.18688E-12	4.76960E-12
492.991E-3	130.370E-12	492.991E-3	-119.375E-9	-2.16054E-12	4.83019E-12
513.084E-3	137.269E-12	513.084E-3	-119.375E-9	-2.06294E-12	4.78786E-12
533.178E-3	142.938E-12	533.178E-3	-119.375E-9	-2.05335E-12	5.34845E-12
553.271E-3	151.871E-12	553.271E-3	-119.375E-9	-2.04451E-12	5.76323E-12
573.365E-3	158.345E-12	573.364E-3	-119.375E-9	-1.63013E-12	6.46636E-12
593.458E-3	170.910E-12	593.458E-3	-119.375E-9	-1.49562E-12	7.93743E-12
613.552E-3	181.373E-12	613.551E-3	-119.375E-9	-1.06858E-12	8.95025E-12
633.645E-3	195.356E-12	633.645E-3	-119.375E-9	-1.21974E-12	9.94576E-12
653.738E-3	209.227E-12	653.738E-3	-119.375E-9	-1.09137E-12	9.99231E-12
673.832E-3	221.328E-12	673.832E-3	-119.375E-9	-1.28641E-12	9.33166E-12
693.926E-3	235.602E-12	693.925E-3	-119.375E-9	-1.33448E-12	8.64097E-12
714.019E-3	244.839E-12	714.019E-3	-119.375E-9	-1.46957E-12	8.30079E-12
734.113E-3	258.193E-12	734.112E-3	-119.375E-9	-1.53246E-12	8.27961E-12
754.206E-3	268.240E-12	754.206E-3	-119.375E-9	-1.36235E-12	8.30463E-12
774.299E-3	281.051E-12	774.299E-3	-119.375E-9	-1.36620E-12	8.79752E-12
794.393E-3	293.741E-12	794.393E-3	-119.375E-9	-1.50499E-12	9.00021E-12
814.486E-3	304.541E-12	814.486E-3	-119.375E-9	-1.26480E-12	9.30436E-12
834.580E-3	320.124E-12	834.579E-3	-119.375E-9	-1.06823E-12	9.54479E-12
854.673E-3	331.352E-12	854.673E-3	-119.375E-9	-1.14134E-12	9.67107E-12
874.767E-3	345.688E-12	874.766E-3	-119.375E-9	-925.112E-15	10.1333E-12
894.860E-3	359.437E-12	894.860E-3	-119.375E-9	-723.925E-15	10.6398E-12
914.953E-3	375.525E-12	914.953E-3	-119.375E-9	-629.208E-15	11.0401E-12
935.047E-3	389.746E-12	935.047E-3	-119.375E-9	-586.180E-15	11.3314E-12
955.141E-3	405.109E-12	955.140E-3	-119.375E-9	-454.314E-15	11.7521E-12
975.234E-3	425.508E-12	975.234E-3	-119.375E-9	-358.884E-15	12.1415E-12
995.327E-3	437.410E-12	995.327E-3	-119.375E-9	-364.599E-15	12.3449E-12
1.01542E+0	458.285E-12	1.01542E+0	-119.375E-9	-374.011E-15	12.7195E-12
1.03551E+0	473.619E-12	1.03551E+0	-119.375E-9	-430.637E-15	12.7710E-12
1.05561E+0	490.497E-12	1.05561E+0	-119.375E-9	-242.875E-15	12.8524E-12
1.07570E+0	514.041E-12	1.07570E+0	-119.375E-9	-577.797E-15	12.7077E-12
1.09579E+0	523.120E-12	1.09579E+0	-119.375E-9	-339.663E-15	12.8744E-12
1.11589E+0	547.944E-12	1.11589E+0	-119.375E-9	-288.798E-15	13.3063E-12
1.13598E+0	561.210E-12	1.13598E+0	-119.375E-9	-241.158E-15	13.8100E-12
1.15608E+0	583.808E-12	1.15607E+0	-119.375E-9	-214.341E-15	14.2041E-12
1.17617E+0	605.284E-12	1.17617E+0	-119.375E-9	428.055E-15	14.8387E-12
1.19626E+0	621.687E-12	1.19626E+0	-119.375E-9	394.861E-15	15.7338E-12
1.21636E+0	651.351E-12	1.21636E+0	-119.375E-9	448.847E-15	16.8011E-12
1.23645E+0	667.059E-12	1.23645E+0	-119.375E-9	844.983E-15	17.8391E-12
1.25654E+0	701.166E-12	1.25654E+0	-119.375E-9	1.27991E-12	19.1602E-12
1.27664E+0	724.437E-12	1.27664E+0	-119.375E-9	1.34013E-12	20.3848E-12
1.29673E+0	751.005E-12	1.29673E+0	-119.375E-9	1.53685E-12	22.0796E-12
1.31682E+0	789.490E-12	1.31682E+0	-119.375E-9	2.07658E-12	23.3232E-12
1.33692E+0	811.605E-12	1.33692E+0	-119.375E-9	2.22301E-12	24.7403E-12
1.35701E+0	860.529E-12	1.35701E+0	-119.375E-9	2.44367E-12	26.0798E-12
1.37710E+0	885.411E-12	1.37710E+0	-119.375E-9	2.91729E-12	27.3112E-12
1.39720E+0	929.375E-12	1.39720E+0	-119.375E-9	3.50024E-12	28.9808E-12
1.41729E+0	969.613E-12	1.41729E+0	-119.375E-9	3.96591E-12	30.3037E-12
1.43738E+0	1.00632E-9	1.43738E+0	-119.375E-9	4.26046E-12	32.2623E-12
1.45748E+0	1.06928E-9	1.45748E+0	-119.375E-9	4.83560E-12	33.7068E-12
1.47757E+0	1.09440E-9	1.47757E+0	-119.375E-9	5.28675E-12	34.8290E-12
1.49766E+0	1.15649E-9	1.49766E+0	-119.375E-9	5.38857E-12	36.1687E-12
1.51776E+0	1.19768E-9	1.51776E+0	-119.375E-9	5.65879E-12	35.9935E-12
1.53785E+0	1.24228E-9	1.53785E+0	-119.375E-9	5.65374E-12	35.8300E-12
1.55794E+0	1.30423E-9	1.55794E+0	-119.375E-9	5.26366E-12	34.4835E-12
1.57804E+0	1.32897E-9	1.57804E+0	-119.375E-9	5.09433E-12	33.4753E-12
1.59813E+0	1.38662E-9	1.59813E+0	-119.375E-9	4.73443E-12	31.6490E-12
1.61822E+0	1.42078E-9	1.61822E+0	-119.375E-9	4.00445E-12	29.9180E-12
1.63832E+0	1.45921E-9	1.63832E+0	-119.375E-9	3.85544E-12	28.8100E-12
1.65841E+0	1.50194E-9	1.65841E+0	-119.375E-9	3.64434E-12	27.3853E-12
1.67850E+0	1.52101E-9	1.67850E+0	-119.375E-9	3.53371E-12	26.9888E-12
1.69860E+0	1.57418E-9	1.69860E+0	-119.375E-9	3.28073E-12	25.6642E-12
1.71869E+0	1.57898E-9	1.71869E+0	-119.375E-9	3.23537E-12	24.8716E-12
1.73879E+0	1.64232E-9	1.73879E+0	-119.375E-9	3.11709E-12	24.4450E-12
1.75888E+0	1.65408E-9	1.75888E+0	-119.375E-9	2.42379E-12	23.9920E-12
1.77897E+0	1.68845E-9	1.77897E+0	-119.375E-9	2.92431E-12	24.2343E-12
1.79907E+0	1.72461E-9	1.79907E+0	-119.375E-9	2.91352E-12	23.3563E-12
1.81916E+0	1.73379E-9	1.81916E+0	-119.375E-9	2.61319E-12	23.1004E-12
1.83925E+0	1.79543E-9	1.83925E+0	-119.375E-9	2.46992E-12	22.2895E-12
1.85935E+0	1.78908E-9	1.85935E+0	-119.375E-9	2.38783E-12	21.7154E-12
1.87944E+0	1.84090E-9	1.87944E+0	-119.375E-9	2.39189E-12	21.7682E-12
1.89953E+0	1.84839E-9	1.89953E+0	-119.375E-9	2.47646E-12	21.2400E-12
1.91963E+0	1.87442E-9	1.91963E+0	-119.375E-9	2.36394E-12	21.7801E-12
1.93972E+0	1.92751E-9	1.93972E+0	-119.375E-9	2.02823E-12	21.0213E-12
1.95981E+0	1.91696E-9	1.95981E+0	-119.375E-9	2.79648E-12	21.1408E-12
1.97991E+0	1.98509E-9	1.97991E+0	-119.375E-9	2.27722E-12	20.8107E-12
2.00000E+0	1.97028E-9	2.00000E+0	-119.375E-9	2.28076E-12	20.2195E-12
