# Supplementary material for: Circumventing the stability problems of graphene nanoribbon zigzag edges
Source: Nat Chem. 2022 Sep 26;14(12):1451–8. doi: 10.1038/s41557-022-01042-8 (PMC10665199; doi:10.1038/s41557-022-01042-8)
Supplement: Supplementary file 3 — Source data for Supplementary Fig. 9. [file 41557_2022_1042_MOESM3_ESM.zip › 10 units/Point_spectra_535.dat]

Experiment	bias spectroscopy
Saved Date	25.07.2020 10:43:07
User
Date
X (m)	157.444E-9
Y (m)	426.148E-9
Z (m)	-119.388E-9
Z offset (m)	0E+0
Settling time (s)	20E-3
Integration time (s)	50E-3
Z-Ctrl hold	TRUE
Final Z (m)	N/A
Start time	25.07.2020 10:42:51
Filter type	None
Order
Cutoff frq
Bias>Bias (V)	-500E-3
Bias>Calibration (V/V)	-1E+0
Bias>Offset (V)	0E+0
Bias Spectroscopy>Sweep Start (V)	-2.3E+0
Bias Spectroscopy>Sweep End (V)	2E+0
Bias Spectroscopy>Num Pixel	215
Bias Spectroscopy>Z Avg time (s)	100E-3
Bias Spectroscopy>Z offset (m)	0E+0
Bias Spectroscopy>1st Settling time (s)	60E-3
Bias Spectroscopy>Settling time (s)	20E-3
Bias Spectroscopy>Integration time (s)	50E-3
Bias Spectroscopy>End Settling time (s)	50E-3
Bias Spectroscopy>Z control time (s)	50E-3
Bias Spectroscopy>Max Slew rate (V/s)	Inf
Bias Spectroscopy>backward sweep	FALSE
Bias Spectroscopy>Z-controller hold	TRUE
Bias Spectroscopy>Number of sweeps	1
Bias Spectroscopy>Channels	Current (A);Bias (V);Z (m);LI Demod 1 Y (A);LI Demod 1 X (A)
Bias Spectroscopy>Reset Bias	TRUE
Bias Spectroscopy>Record final Z	FALSE
Bias Spectroscopy>Lock-In run	TRUE
Current>Current (A)	1.75131E-9
Current>Calibration (A/V)	330E-12
Current>Offset (A)	0E+0
Current>Gain	High
Lock-in>Lock-in status	ON
Lock-in>Modulated signal	Bias (V)
Lock-in>Frequency (Hz)	828E+0
Lock-in>Amplitude	20E-3
Lock-in>Demodulated signal	Current (A)
Lock-in>HP Filter Cutoff D1 (Hz)	155.425E+0
Lock-in>HP Filter Cutoff D2 (Hz)	155.425E+0
Lock-in>HP Filter Order D1	1
Lock-in>HP Filter Order D2	1
Lock-in>Harmonic D1	1
Lock-in>Harmonic D2	2
Lock-in>Reference phase D1 (deg)	-154.128E+0
Lock-in>Reference phase D2 (deg)	174.64E+0
Lock-in>LP Filter Cutoff D1 (Hz)	9.71405E+0
Lock-in>LP Filter Cutoff D2 (Hz)	4.85702E+0
Lock-in>LP Filter Order D1	2
Lock-in>LP Filter Order D2	2
Lock-in>Sync Filter D1	OFF
Lock-in>Sync Filter D2	OFF
[DATA]
Bias calc (V)	Current (A)	Bias (V)	Z (m)	LI Demod 1 Y (A)	LI Demod 1 X (A)
-2.30000E+0	-937.677E-12	-2.30000E+0	-119.388E-9	5.00089E-15	14.7955E-12
-2.27991E+0	-903.506E-12	-2.27991E+0	-119.388E-9	373.382E-15	15.2700E-12
-2.25981E+0	-900.314E-12	-2.25981E+0	-119.388E-9	351.906E-15	15.7588E-12
-2.23972E+0	-858.592E-12	-2.23972E+0	-119.388E-9	465.192E-15	15.7853E-12
-2.21963E+0	-854.579E-12	-2.21963E+0	-119.388E-9	378.895E-15	16.0443E-12
-2.19953E+0	-822.580E-12	-2.19953E+0	-119.388E-9	372.084E-15	15.8893E-12
-2.17944E+0	-804.228E-12	-2.17944E+0	-119.388E-9	631.901E-15	16.1866E-12
-2.15935E+0	-788.490E-12	-2.15935E+0	-119.388E-9	310.819E-15	16.1841E-12
-2.13925E+0	-751.053E-12	-2.13925E+0	-119.388E-9	665.549E-15	16.5475E-12
-2.11916E+0	-747.239E-12	-2.11916E+0	-119.388E-9	440.098E-15	17.1772E-12
-2.09907E+0	-710.473E-12	-2.09907E+0	-119.388E-9	964.064E-15	17.6396E-12
-2.07897E+0	-695.191E-12	-2.07897E+0	-119.388E-9	1.07825E-12	18.2673E-12
-2.05888E+0	-664.796E-12	-2.05888E+0	-119.388E-9	1.06127E-12	18.7654E-12
-2.03878E+0	-636.279E-12	-2.03878E+0	-119.388E-9	848.309E-15	18.6727E-12
-2.01869E+0	-621.201E-12	-2.01869E+0	-119.388E-9	752.639E-15	18.0317E-12
-1.99860E+0	-582.685E-12	-1.99860E+0	-119.388E-9	561.588E-15	16.9126E-12
-1.97850E+0	-575.748E-12	-1.97850E+0	-119.388E-9	337.202E-15	16.0736E-12
-1.95841E+0	-544.385E-12	-1.95841E+0	-119.388E-9	26.3321E-15	14.7084E-12
-1.93832E+0	-531.699E-12	-1.93832E+0	-119.388E-9	-266.691E-15	13.2788E-12
-1.91822E+0	-514.418E-12	-1.91822E+0	-119.388E-9	-555.347E-15	11.8769E-12
-1.89813E+0	-495.021E-12	-1.89813E+0	-119.388E-9	-1.07226E-12	10.7937E-12
-1.87804E+0	-488.816E-12	-1.87804E+0	-119.388E-9	-1.22344E-12	9.81712E-12
-1.85794E+0	-468.036E-12	-1.85794E+0	-119.388E-9	-1.34648E-12	8.92629E-12
-1.83785E+0	-464.646E-12	-1.83785E+0	-119.388E-9	-1.14133E-12	8.65642E-12
-1.81776E+0	-447.089E-12	-1.81776E+0	-119.388E-9	-1.33288E-12	8.03199E-12
-1.79766E+0	-441.126E-12	-1.79766E+0	-119.388E-9	-1.58182E-12	7.91091E-12
-1.77757E+0	-431.543E-12	-1.77757E+0	-119.388E-9	-1.59764E-12	7.46648E-12
-1.75748E+0	-418.110E-12	-1.75748E+0	-119.388E-9	-1.60004E-12	7.53364E-12
-1.73738E+0	-413.262E-12	-1.73738E+0	-119.388E-9	-1.93906E-12	7.34043E-12
-1.71729E+0	-396.319E-12	-1.71729E+0	-119.388E-9	-1.72123E-12	7.46815E-12
-1.69720E+0	-394.836E-12	-1.69720E+0	-119.388E-9	-1.69091E-12	7.48290E-12
-1.67710E+0	-380.282E-12	-1.67710E+0	-119.388E-9	-1.57965E-12	7.39387E-12
-1.65701E+0	-370.142E-12	-1.65701E+0	-119.388E-9	-1.55189E-12	7.44391E-12
-1.63692E+0	-363.717E-12	-1.63692E+0	-119.388E-9	-1.86383E-12	7.20539E-12
-1.61682E+0	-350.120E-12	-1.61682E+0	-119.388E-9	-1.81558E-12	6.78888E-12
-1.59673E+0	-348.353E-12	-1.59673E+0	-119.388E-9	-1.71837E-12	6.67287E-12
-1.57664E+0	-334.534E-12	-1.57664E+0	-119.388E-9	-1.92671E-12	6.49077E-12
-1.55654E+0	-328.586E-12	-1.55654E+0	-119.388E-9	-1.93607E-12	6.16974E-12
-1.53645E+0	-320.571E-12	-1.53645E+0	-119.388E-9	-1.82329E-12	6.07368E-12
-1.51636E+0	-310.584E-12	-1.51636E+0	-119.388E-9	-1.92979E-12	6.17788E-12
-1.49626E+0	-307.437E-12	-1.49626E+0	-119.388E-9	-1.97434E-12	5.92988E-12
-1.47617E+0	-294.515E-12	-1.47617E+0	-119.388E-9	-1.86531E-12	5.99112E-12
-1.45607E+0	-289.232E-12	-1.45607E+0	-119.388E-9	-1.80163E-12	6.16516E-12
-1.43598E+0	-279.439E-12	-1.43598E+0	-119.388E-9	-1.87511E-12	5.95741E-12
-1.41589E+0	-272.931E-12	-1.41589E+0	-119.388E-9	-1.85478E-12	5.54953E-12
-1.39579E+0	-266.722E-12	-1.39579E+0	-119.388E-9	-2.05799E-12	4.73433E-12
-1.37570E+0	-260.226E-12	-1.37570E+0	-119.388E-9	-2.29970E-12	4.20496E-12
-1.35561E+0	-256.490E-12	-1.35561E+0	-119.388E-9	-2.49950E-12	3.72513E-12
-1.33551E+0	-250.848E-12	-1.33551E+0	-119.388E-9	-2.47586E-12	3.45982E-12
-1.31542E+0	-248.165E-12	-1.31542E+0	-119.388E-9	-2.30545E-12	3.34696E-12
-1.29533E+0	-243.792E-12	-1.29533E+0	-119.388E-9	-2.38614E-12	3.19751E-12
-1.27523E+0	-240.151E-12	-1.27523E+0	-119.388E-9	-2.72371E-12	3.01264E-12
-1.25514E+0	-237.505E-12	-1.25514E+0	-119.388E-9	-2.70003E-12	2.92711E-12
-1.23505E+0	-233.026E-12	-1.23505E+0	-119.388E-9	-2.61228E-12	3.07896E-12
-1.21495E+0	-229.853E-12	-1.21495E+0	-119.388E-9	-2.60110E-12	3.08199E-12
-1.19486E+0	-224.616E-12	-1.19486E+0	-119.388E-9	-2.59020E-12	3.05720E-12
-1.17477E+0	-222.144E-12	-1.17477E+0	-119.388E-9	-2.65396E-12	2.97387E-12
-1.15467E+0	-217.182E-12	-1.15467E+0	-119.388E-9	-2.58493E-12	3.14084E-12
-1.13458E+0	-214.794E-12	-1.13458E+0	-119.388E-9	-2.54438E-12	3.02717E-12
-1.11449E+0	-210.420E-12	-1.11449E+0	-119.388E-9	-2.62694E-12	3.10160E-12
-1.09439E+0	-206.921E-12	-1.09439E+0	-119.388E-9	-2.45629E-12	3.32537E-12
-1.07430E+0	-203.056E-12	-1.07430E+0	-119.388E-9	-2.45477E-12	3.42185E-12
-1.05421E+0	-197.739E-12	-1.05421E+0	-119.388E-9	-2.52183E-12	3.40567E-12
-1.03411E+0	-195.163E-12	-1.03411E+0	-119.388E-9	-2.48972E-12	3.18458E-12
-1.01402E+0	-191.219E-12	-1.01402E+0	-119.388E-9	-2.46520E-12	2.89402E-12
-993.925E-3	-188.185E-12	-993.925E-3	-119.388E-9	-2.69451E-12	2.97950E-12
-973.832E-3	-184.351E-12	-973.832E-3	-119.388E-9	-2.47440E-12	2.79934E-12
-953.738E-3	-181.604E-12	-953.738E-3	-119.388E-9	-2.56666E-12	2.75347E-12
-933.645E-3	-179.147E-12	-933.645E-3	-119.388E-9	-2.54787E-12	2.71164E-12
-913.551E-3	-174.496E-12	-913.551E-3	-119.388E-9	-2.70492E-12	2.61068E-12
-893.458E-3	-172.477E-12	-893.458E-3	-119.388E-9	-2.62805E-12	2.62598E-12
-873.364E-3	-169.256E-12	-873.364E-3	-119.388E-9	-2.75563E-12	2.24933E-12
-853.271E-3	-166.701E-12	-853.271E-3	-119.388E-9	-2.43631E-12	2.20083E-12
-833.177E-3	-164.157E-12	-833.178E-3	-119.388E-9	-2.57369E-12	2.37746E-12
-813.084E-3	-161.559E-12	-813.084E-3	-119.388E-9	-2.66643E-12	2.44693E-12
-792.990E-3	-159.257E-12	-792.991E-3	-119.388E-9	-2.92768E-12	2.18611E-12
-772.897E-3	-156.523E-12	-772.897E-3	-119.388E-9	-2.66871E-12	2.36528E-12
-752.804E-3	-154.248E-12	-752.804E-3	-119.388E-9	-2.76777E-12	1.99303E-12
-732.710E-3	-151.657E-12	-732.710E-3	-119.388E-9	-2.63147E-12	2.13801E-12
-712.617E-3	-150.013E-12	-712.617E-3	-119.388E-9	-2.81363E-12	2.10803E-12
-692.523E-3	-147.548E-12	-692.523E-3	-119.388E-9	-2.80464E-12	1.99776E-12
-672.430E-3	-145.261E-12	-672.430E-3	-119.388E-9	-2.81347E-12	2.15179E-12
-652.336E-3	-143.553E-12	-652.336E-3	-119.388E-9	-2.84158E-12	2.25559E-12
-632.243E-3	-140.688E-12	-632.243E-3	-119.388E-9	-2.81613E-12	1.97791E-12
-612.149E-3	-138.923E-12	-612.149E-3	-119.388E-9	-2.72471E-12	1.92871E-12
-592.056E-3	-135.162E-12	-592.056E-3	-119.388E-9	-2.67408E-12	2.27965E-12
-571.962E-3	-133.497E-12	-571.963E-3	-119.388E-9	-2.60111E-12	2.74936E-12
-551.869E-3	-128.877E-12	-551.869E-3	-119.388E-9	-2.61402E-12	2.95498E-12
-531.775E-3	-126.248E-12	-531.776E-3	-119.388E-9	-2.74882E-12	2.90429E-12
-511.682E-3	-122.760E-12	-511.682E-3	-119.388E-9	-2.51753E-12	3.04310E-12
-491.589E-3	-118.587E-12	-491.589E-3	-119.388E-9	-2.60295E-12	2.82636E-12
-471.495E-3	-115.669E-12	-471.495E-3	-119.388E-9	-2.71327E-12	2.52154E-12
-451.402E-3	-112.047E-12	-451.402E-3	-119.388E-9	-2.70552E-12	2.47028E-12
-431.308E-3	-110.029E-12	-431.308E-3	-119.388E-9	-2.54022E-12	2.41400E-12
-411.215E-3	-106.850E-12	-411.215E-3	-119.388E-9	-2.58926E-12	2.61770E-12
-391.121E-3	-103.344E-12	-391.121E-3	-119.388E-9	-2.67332E-12	2.95595E-12
-371.028E-3	-99.9090E-12	-371.028E-3	-119.388E-9	-2.47007E-12	3.33552E-12
-350.934E-3	-93.9933E-12	-350.935E-3	-119.388E-9	-2.59561E-12	4.18821E-12
-330.841E-3	-89.0846E-12	-330.841E-3	-119.388E-9	-2.18582E-12	5.21132E-12
-310.748E-3	-81.3471E-12	-310.748E-3	-119.388E-9	-2.15234E-12	5.14841E-12
-290.654E-3	-75.0464E-12	-290.654E-3	-119.388E-9	-1.95708E-12	4.83429E-12
-270.561E-3	-69.4684E-12	-270.561E-3	-119.388E-9	-2.21117E-12	4.46172E-12
-250.467E-3	-63.4240E-12	-250.467E-3	-119.388E-9	-2.25912E-12	4.09341E-12
-230.374E-3	-59.4409E-12	-230.374E-3	-119.388E-9	-2.42645E-12	3.82062E-12
-210.280E-3	-53.6864E-12	-210.280E-3	-119.388E-9	-2.39252E-12	3.76061E-12
-190.187E-3	-49.5890E-12	-190.187E-3	-119.388E-9	-2.46208E-12	3.66749E-12
-170.093E-3	-44.7042E-12	-170.093E-3	-119.388E-9	-2.47389E-12	3.69481E-12
-150.000E-3	-39.8845E-12	-150.000E-3	-119.388E-9	-2.48504E-12	3.80473E-12
-129.906E-3	-35.7777E-12	-129.907E-3	-119.388E-9	-2.18286E-12	3.72081E-12
-109.813E-3	-30.2108E-12	-109.813E-3	-119.388E-9	-2.21844E-12	4.24808E-12
-89.7193E-3	-25.1508E-12	-89.7196E-3	-119.388E-9	-2.10712E-12	4.23079E-12
-69.6259E-3	-19.1738E-12	-69.6261E-3	-119.388E-9	-2.17909E-12	4.47439E-12
-49.5324E-3	-13.7834E-12	-49.5327E-3	-119.388E-9	-2.32665E-12	4.37819E-12
-29.4390E-3	-8.35790E-12	-29.4392E-3	-119.388E-9	-2.44255E-12	4.22547E-12
-9.34553E-3	-2.81861E-12	-9.34577E-3	-119.388E-9	-2.17706E-12	4.19372E-12
10.7479E-3	2.69699E-12	10.7477E-3	-119.388E-9	-2.45195E-12	4.34053E-12
30.8414E-3	8.08756E-12	30.8411E-3	-119.388E-9	-2.37464E-12	4.15853E-12
50.9348E-3	13.6284E-12	50.9346E-3	-119.388E-9	-2.14120E-12	4.13640E-12
71.0282E-3	18.8110E-12	71.0281E-3	-119.388E-9	-2.06591E-12	4.19911E-12
91.1217E-3	24.0336E-12	91.1215E-3	-119.388E-9	-2.20924E-12	4.15622E-12
111.215E-3	29.3151E-12	111.215E-3	-119.388E-9	-2.29614E-12	4.03252E-12
131.309E-3	34.0813E-12	131.308E-3	-119.388E-9	-2.40739E-12	3.99373E-12
151.402E-3	40.0513E-12	151.402E-3	-119.388E-9	-2.39385E-12	4.29414E-12
171.496E-3	44.7495E-12	171.495E-3	-119.388E-9	-2.36074E-12	4.31970E-12
191.589E-3	50.6240E-12	191.589E-3	-119.388E-9	-2.28791E-12	4.34108E-12
211.683E-3	55.8829E-12	211.682E-3	-119.388E-9	-2.30670E-12	3.87245E-12
231.776E-3	60.8184E-12	231.776E-3	-119.388E-9	-2.36000E-12	4.08978E-12
251.869E-3	66.5567E-12	251.869E-3	-119.388E-9	-2.37281E-12	3.95866E-12
271.963E-3	70.7715E-12	271.963E-3	-119.388E-9	-2.38298E-12	3.92597E-12
292.056E-3	76.6185E-12	292.056E-3	-119.388E-9	-2.19515E-12	4.02804E-12
312.150E-3	81.1745E-12	312.150E-3	-119.388E-9	-2.37512E-12	4.17579E-12
332.243E-3	86.8089E-12	332.243E-3	-119.388E-9	-2.33938E-12	4.28264E-12
352.337E-3	92.4756E-12	352.336E-3	-119.388E-9	-2.17643E-12	3.92053E-12
372.430E-3	96.7556E-12	372.430E-3	-119.388E-9	-2.18051E-12	4.22496E-12
392.524E-3	103.360E-12	392.523E-3	-119.388E-9	-2.30169E-12	4.41671E-12
412.617E-3	107.375E-12	412.617E-3	-119.388E-9	-2.20367E-12	4.37762E-12
432.711E-3	114.155E-12	432.710E-3	-119.388E-9	-2.22945E-12	4.48339E-12
452.804E-3	119.687E-12	452.804E-3	-119.388E-9	-2.00969E-12	4.49971E-12
472.898E-3	124.960E-12	472.897E-3	-119.388E-9	-2.28437E-12	4.59174E-12
492.991E-3	132.497E-12	492.991E-3	-119.388E-9	-2.27436E-12	4.85982E-12
513.084E-3	137.193E-12	513.084E-3	-119.388E-9	-1.83318E-12	5.15230E-12
533.178E-3	146.034E-12	533.178E-3	-119.388E-9	-1.98814E-12	5.54876E-12
553.271E-3	152.061E-12	553.271E-3	-119.388E-9	-1.92956E-12	5.96379E-12
573.365E-3	162.115E-12	573.364E-3	-119.388E-9	-1.57848E-12	6.90085E-12
593.458E-3	172.702E-12	593.458E-3	-119.388E-9	-1.25524E-12	8.10199E-12
613.552E-3	184.418E-12	613.551E-3	-119.388E-9	-828.197E-15	9.86989E-12
633.645E-3	202.104E-12	633.645E-3	-119.388E-9	-661.571E-15	10.7032E-12
653.738E-3	214.068E-12	653.738E-3	-119.388E-9	-700.952E-15	11.1886E-12
673.832E-3	233.314E-12	673.832E-3	-119.388E-9	-1.04683E-12	10.7965E-12
693.926E-3	244.359E-12	693.925E-3	-119.388E-9	-988.614E-15	9.95377E-12
714.019E-3	257.486E-12	714.019E-3	-119.388E-9	-1.17619E-12	9.48359E-12
734.113E-3	271.740E-12	734.112E-3	-119.388E-9	-1.29863E-12	9.25433E-12
754.206E-3	281.312E-12	754.206E-3	-119.388E-9	-1.22635E-12	9.29631E-12
774.299E-3	298.600E-12	774.299E-3	-119.388E-9	-1.29961E-12	9.88997E-12
794.393E-3	308.152E-12	794.393E-3	-119.388E-9	-1.09078E-12	10.3490E-12
814.486E-3	327.221E-12	814.486E-3	-119.388E-9	-1.14814E-12	10.8710E-12
834.580E-3	339.923E-12	834.579E-3	-119.388E-9	-835.885E-15	11.4438E-12
854.673E-3	357.110E-12	854.673E-3	-119.388E-9	-545.578E-15	12.0439E-12
874.767E-3	374.943E-12	874.766E-3	-119.388E-9	-503.166E-15	12.5767E-12
894.860E-3	389.433E-12	894.860E-3	-119.388E-9	-183.040E-15	13.1479E-12
914.953E-3	413.416E-12	914.953E-3	-119.388E-9	-259.683E-15	13.4176E-12
935.047E-3	426.437E-12	935.047E-3	-119.388E-9	-154.535E-15	13.5983E-12
955.141E-3	449.580E-12	955.140E-3	-119.388E-9	-329.426E-15	13.9966E-12
975.234E-3	467.534E-12	975.234E-3	-119.388E-9	-114.447E-15	14.2767E-12
995.327E-3	487.752E-12	995.327E-3	-119.388E-9	45.5897E-15	15.0997E-12
1.01542E+0	508.609E-12	1.01542E+0	-119.388E-9	280.193E-15	15.4080E-12
1.03551E+0	527.362E-12	1.03551E+0	-119.388E-9	287.265E-15	15.7806E-12
1.05561E+0	554.558E-12	1.05561E+0	-119.388E-9	364.402E-15	15.5341E-12
1.07570E+0	571.564E-12	1.07570E+0	-119.388E-9	460.746E-15	15.4635E-12
1.09579E+0	597.614E-12	1.09579E+0	-119.388E-9	357.448E-15	15.6118E-12
1.11589E+0	614.124E-12	1.11589E+0	-119.388E-9	261.953E-15	15.8248E-12
1.13598E+0	637.554E-12	1.13598E+0	-119.388E-9	512.539E-15	16.3130E-12
1.15608E+0	663.541E-12	1.15607E+0	-119.388E-9	662.102E-15	17.1280E-12
1.17617E+0	683.301E-12	1.17617E+0	-119.388E-9	859.229E-15	18.3466E-12
1.19626E+0	716.794E-12	1.19626E+0	-119.388E-9	1.18829E-12	19.4315E-12
1.21636E+0	734.952E-12	1.21636E+0	-119.388E-9	1.30235E-12	20.7007E-12
1.23645E+0	775.474E-12	1.23645E+0	-119.388E-9	1.65889E-12	22.3058E-12
1.25654E+0	800.791E-12	1.25654E+0	-119.388E-9	1.97543E-12	24.0293E-12
1.27664E+0	836.717E-12	1.27664E+0	-119.388E-9	2.71187E-12	26.0294E-12
1.29673E+0	878.461E-12	1.29673E+0	-119.388E-9	3.17650E-12	27.7282E-12
1.31682E+0	909.544E-12	1.31682E+0	-119.388E-9	3.57724E-12	29.9797E-12
1.33692E+0	963.068E-12	1.33692E+0	-119.388E-9	4.16290E-12	31.3223E-12
1.35701E+0	992.198E-12	1.35701E+0	-119.388E-9	4.34948E-12	32.8513E-12
1.37710E+0	1.05731E-9	1.37710E+0	-119.388E-9	5.00741E-12	34.9723E-12
1.39720E+0	1.09184E-9	1.39720E+0	-119.388E-9	5.42439E-12	36.6662E-12
1.41729E+0	1.14597E-9	1.41729E+0	-119.388E-9	6.05074E-12	39.0828E-12
1.43738E+0	1.20341E-9	1.43738E+0	-119.388E-9	6.54750E-12	40.6997E-12
1.45748E+0	1.25274E-9	1.45748E+0	-119.388E-9	7.19836E-12	43.2006E-12
1.47757E+0	1.32299E-9	1.47757E+0	-119.388E-9	7.77537E-12	44.6895E-12
1.49766E+0	1.36749E-9	1.49766E+0	-119.388E-9	8.02563E-12	45.2460E-12
1.51776E+0	1.43878E-9	1.51776E+0	-119.388E-9	8.29276E-12	46.0088E-12
1.53785E+0	1.49856E-9	1.53785E+0	-119.388E-9	8.36819E-12	45.1721E-12
1.55794E+0	1.54838E-9	1.55794E+0	-119.388E-9	8.05722E-12	44.5056E-12
1.57804E+0	1.61687E-9	1.57804E+0	-119.388E-9	7.66381E-12	42.7496E-12
1.59813E+0	1.64995E-9	1.59813E+0	-119.388E-9	6.98815E-12	41.0522E-12
1.61822E+0	1.71995E-9	1.61822E+0	-119.388E-9	6.73964E-12	38.6550E-12
1.63832E+0	1.75869E-9	1.63832E+0	-119.388E-9	6.54399E-12	36.9713E-12
1.65841E+0	1.80574E-9	1.65841E+0	-119.388E-9	5.93602E-12	35.4861E-12
1.67850E+0	1.85627E-9	1.67850E+0	-119.388E-9	5.72471E-12	34.3617E-12
1.69860E+0	1.88323E-9	1.69860E+0	-119.388E-9	5.47591E-12	33.4099E-12
1.71869E+0	1.94862E-9	1.71869E+0	-119.388E-9	5.01590E-12	32.4473E-12
1.73879E+0	1.96801E-9	1.73879E+0	-119.388E-9	5.02204E-12	32.0312E-12
1.75888E+0	2.02391E-9	1.75888E+0	-119.388E-9	5.31050E-12	31.2979E-12
1.77897E+0	2.05177E-9	1.77897E+0	-119.388E-9	4.91911E-12	30.6799E-12
1.79907E+0	2.08985E-9	1.79907E+0	-119.388E-9	5.12916E-12	30.5848E-12
1.81916E+0	2.14549E-9	1.81916E+0	-119.388E-9	4.59797E-12	29.8412E-12
1.83925E+0	2.15547E-9	1.83925E+0	-119.388E-9	4.38373E-12	29.0258E-12
1.85935E+0	2.21101E-9	1.85935E+0	-119.388E-9	4.39534E-12	28.4607E-12
1.87944E+0	2.22450E-9	1.87944E+0	-119.388E-9	4.34612E-12	27.9920E-12
1.89953E+0	2.27262E-9	1.89953E+0	-119.388E-9	4.53814E-12	27.8155E-12
1.91963E+0	2.30679E-9	1.91963E+0	-119.388E-9	4.19352E-12	27.4760E-12
1.93972E+0	2.32739E-9	1.93972E+0	-119.388E-9	4.52915E-12	27.7859E-12
1.95981E+0	2.38399E-9	1.95981E+0	-119.388E-9	5.05120E-12	27.3982E-12
1.97991E+0	2.38951E-9	1.97991E+0	-119.388E-9	5.17332E-12	26.9096E-12
2.00000E+0	2.44894E-9	2.00000E+0	-119.388E-9	4.51577E-12	27.0318E-12
