# Supplementary material for: Circumventing the stability problems of graphene nanoribbon zigzag edges
Source: Nat Chem. 2022 Sep 26;14(12):1451–8. doi: 10.1038/s41557-022-01042-8 (PMC10665199; doi:10.1038/s41557-022-01042-8)
Supplement: Supplementary file 3 — Source data for Supplementary Fig. 9. [file 41557_2022_1042_MOESM3_ESM.zip › 10 units/Point_spectra_536.dat]

Experiment	bias spectroscopy
Saved Date	25.07.2020 10:43:22
User
Date
X (m)	157.442E-9
Y (m)	426.351E-9
Z (m)	-119.385E-9
Z offset (m)	0E+0
Settling time (s)	20E-3
Integration time (s)	50E-3
Z-Ctrl hold	TRUE
Final Z (m)	N/A
Start time	25.07.2020 10:43:07
Filter type	None
Order
Cutoff frq
Bias>Bias (V)	-500E-3
Bias>Calibration (V/V)	-1E+0
Bias>Offset (V)	0E+0
Bias Spectroscopy>Sweep Start (V)	-2.3E+0
Bias Spectroscopy>Sweep End (V)	2E+0
Bias Spectroscopy>Num Pixel	215
Bias Spectroscopy>Z Avg time (s)	100E-3
Bias Spectroscopy>Z offset (m)	0E+0
Bias Spectroscopy>1st Settling time (s)	60E-3
Bias Spectroscopy>Settling time (s)	20E-3
Bias Spectroscopy>Integration time (s)	50E-3
Bias Spectroscopy>End Settling time (s)	50E-3
Bias Spectroscopy>Z control time (s)	50E-3
Bias Spectroscopy>Max Slew rate (V/s)	Inf
Bias Spectroscopy>backward sweep	FALSE
Bias Spectroscopy>Z-controller hold	TRUE
Bias Spectroscopy>Number of sweeps	1
Bias Spectroscopy>Channels	Current (A);Bias (V);Z (m);LI Demod 1 Y (A);LI Demod 1 X (A)
Bias Spectroscopy>Reset Bias	TRUE
Bias Spectroscopy>Record final Z	FALSE
Bias Spectroscopy>Lock-In run	TRUE
Current>Current (A)	998.072E-12
Current>Calibration (A/V)	330E-12
Current>Offset (A)	0E+0
Current>Gain	High
Lock-in>Lock-in status	ON
Lock-in>Modulated signal	Bias (V)
Lock-in>Frequency (Hz)	828E+0
Lock-in>Amplitude	20E-3
Lock-in>Demodulated signal	Current (A)
Lock-in>HP Filter Cutoff D1 (Hz)	155.425E+0
Lock-in>HP Filter Cutoff D2 (Hz)	155.425E+0
Lock-in>HP Filter Order D1	1
Lock-in>HP Filter Order D2	1
Lock-in>Harmonic D1	1
Lock-in>Harmonic D2	2
Lock-in>Reference phase D1 (deg)	-154.128E+0
Lock-in>Reference phase D2 (deg)	174.64E+0
Lock-in>LP Filter Cutoff D1 (Hz)	9.71405E+0
Lock-in>LP Filter Cutoff D2 (Hz)	4.85702E+0
Lock-in>LP Filter Order D1	2
Lock-in>LP Filter Order D2	2
Lock-in>Sync Filter D1	OFF
Lock-in>Sync Filter D2	OFF
[DATA]
Bias calc (V)	Current (A)	Bias (V)	Z (m)	LI Demod 1 Y (A)	LI Demod 1 X (A)
-2.30000E+0	-910.268E-12	-2.30000E+0	-119.385E-9	588.456E-15	16.4296E-12
-2.27991E+0	-898.492E-12	-2.27991E+0	-119.385E-9	346.763E-15	16.3924E-12
-2.25981E+0	-869.364E-12	-2.25981E+0	-119.385E-9	384.010E-15	16.5955E-12
-2.23972E+0	-855.070E-12	-2.23972E+0	-119.385E-9	563.802E-15	17.0497E-12
-2.21963E+0	-831.671E-12	-2.21963E+0	-119.385E-9	651.326E-15	16.9092E-12
-2.19953E+0	-804.281E-12	-2.19953E+0	-119.385E-9	682.665E-15	17.2995E-12
-2.17944E+0	-787.644E-12	-2.17944E+0	-119.385E-9	768.548E-15	17.4298E-12
-2.15935E+0	-753.967E-12	-2.15935E+0	-119.385E-9	866.572E-15	17.6059E-12
-2.13925E+0	-736.659E-12	-2.13925E+0	-119.385E-9	952.684E-15	17.9620E-12
-2.11916E+0	-709.504E-12	-2.11916E+0	-119.385E-9	903.247E-15	18.2888E-12
-2.09907E+0	-685.561E-12	-2.09907E+0	-119.385E-9	1.11976E-12	18.4469E-12
-2.07897E+0	-662.108E-12	-2.07897E+0	-119.385E-9	1.02387E-12	18.5928E-12
-2.05888E+0	-632.306E-12	-2.05888E+0	-119.385E-9	891.469E-15	18.1149E-12
-2.03878E+0	-616.058E-12	-2.03878E+0	-119.385E-9	716.596E-15	17.2366E-12
-2.01869E+0	-588.610E-12	-2.01869E+0	-119.385E-9	523.196E-15	16.2936E-12
-1.99860E+0	-572.014E-12	-1.99860E+0	-119.385E-9	138.205E-15	14.7171E-12
-1.97850E+0	-551.458E-12	-1.97850E+0	-119.385E-9	-246.477E-15	13.2324E-12
-1.95841E+0	-534.213E-12	-1.95841E+0	-119.385E-9	-401.661E-15	12.4613E-12
-1.93832E+0	-520.530E-12	-1.93832E+0	-119.385E-9	-660.596E-15	11.1380E-12
-1.91822E+0	-501.940E-12	-1.91822E+0	-119.385E-9	-934.229E-15	10.1521E-12
-1.89813E+0	-495.841E-12	-1.89813E+0	-119.385E-9	-1.10728E-12	9.41487E-12
-1.87804E+0	-477.475E-12	-1.87804E+0	-119.385E-9	-1.16042E-12	8.88045E-12
-1.85794E+0	-471.405E-12	-1.85794E+0	-119.385E-9	-1.49049E-12	8.26709E-12
-1.83785E+0	-459.057E-12	-1.83785E+0	-119.385E-9	-1.49183E-12	8.13669E-12
-1.81776E+0	-448.312E-12	-1.81776E+0	-119.385E-9	-1.45192E-12	7.87725E-12
-1.79766E+0	-440.326E-12	-1.79766E+0	-119.385E-9	-1.39813E-12	7.31980E-12
-1.77757E+0	-424.438E-12	-1.77757E+0	-119.385E-9	-1.39419E-12	7.20417E-12
-1.75748E+0	-421.789E-12	-1.75748E+0	-119.385E-9	-1.67973E-12	6.90003E-12
-1.73738E+0	-407.090E-12	-1.73738E+0	-119.385E-9	-1.84140E-12	6.71775E-12
-1.71729E+0	-402.329E-12	-1.71729E+0	-119.385E-9	-1.61931E-12	6.73646E-12
-1.69720E+0	-392.824E-12	-1.69720E+0	-119.385E-9	-1.76310E-12	6.42310E-12
-1.67710E+0	-382.010E-12	-1.67710E+0	-119.385E-9	-1.72059E-12	6.74840E-12
-1.65701E+0	-377.523E-12	-1.65701E+0	-119.385E-9	-1.65826E-12	6.56473E-12
-1.63692E+0	-363.623E-12	-1.63692E+0	-119.385E-9	-1.82290E-12	6.29998E-12
-1.61682E+0	-360.326E-12	-1.61682E+0	-119.385E-9	-1.90389E-12	5.80524E-12
-1.59673E+0	-349.923E-12	-1.59673E+0	-119.385E-9	-1.84996E-12	5.95432E-12
-1.57664E+0	-344.649E-12	-1.57664E+0	-119.385E-9	-2.11095E-12	5.85239E-12
-1.55654E+0	-337.674E-12	-1.55654E+0	-119.385E-9	-1.87355E-12	5.64450E-12
-1.53645E+0	-328.366E-12	-1.53645E+0	-119.385E-9	-1.67375E-12	5.97378E-12
-1.51636E+0	-324.331E-12	-1.51636E+0	-119.385E-9	-1.94511E-12	6.21407E-12
-1.49626E+0	-310.310E-12	-1.49626E+0	-119.385E-9	-1.94187E-12	6.36372E-12
-1.47617E+0	-306.355E-12	-1.47617E+0	-119.385E-9	-1.86856E-12	6.03321E-12
-1.45607E+0	-296.657E-12	-1.45607E+0	-119.385E-9	-1.73768E-12	5.75478E-12
-1.43598E+0	-290.183E-12	-1.43598E+0	-119.385E-9	-1.89941E-12	5.87223E-12
-1.41589E+0	-283.197E-12	-1.41589E+0	-119.385E-9	-1.78363E-12	5.73042E-12
-1.39579E+0	-273.944E-12	-1.39579E+0	-119.385E-9	-2.11865E-12	5.48622E-12
-1.37570E+0	-269.896E-12	-1.37570E+0	-119.385E-9	-2.15446E-12	4.92805E-12
-1.35561E+0	-261.427E-12	-1.35561E+0	-119.385E-9	-2.22808E-12	4.16301E-12
-1.33551E+0	-258.952E-12	-1.33551E+0	-119.385E-9	-2.15210E-12	4.07340E-12
-1.31542E+0	-253.161E-12	-1.31542E+0	-119.385E-9	-2.51384E-12	3.85315E-12
-1.29533E+0	-249.248E-12	-1.29533E+0	-119.385E-9	-2.36358E-12	3.51208E-12
-1.27523E+0	-246.048E-12	-1.27523E+0	-119.385E-9	-2.30128E-12	3.26004E-12
-1.25514E+0	-239.364E-12	-1.25514E+0	-119.385E-9	-2.65271E-12	3.35078E-12
-1.23505E+0	-238.057E-12	-1.23505E+0	-119.385E-9	-2.53306E-12	3.32962E-12
-1.21495E+0	-231.277E-12	-1.21495E+0	-119.385E-9	-2.45807E-12	3.56869E-12
-1.19486E+0	-229.663E-12	-1.19486E+0	-119.385E-9	-2.48725E-12	3.27972E-12
-1.17477E+0	-223.886E-12	-1.17477E+0	-119.385E-9	-2.59520E-12	3.26476E-12
-1.15467E+0	-219.485E-12	-1.15467E+0	-119.385E-9	-2.55219E-12	3.17263E-12
-1.13458E+0	-217.717E-12	-1.13458E+0	-119.385E-9	-2.35561E-12	3.15937E-12
-1.11449E+0	-211.623E-12	-1.11449E+0	-119.385E-9	-2.48518E-12	3.27168E-12
-1.09439E+0	-210.116E-12	-1.09439E+0	-119.385E-9	-2.63066E-12	3.36533E-12
-1.07430E+0	-203.622E-12	-1.07430E+0	-119.385E-9	-2.56914E-12	3.28395E-12
-1.05421E+0	-200.828E-12	-1.05421E+0	-119.385E-9	-2.45118E-12	3.34877E-12
-1.03411E+0	-197.203E-12	-1.03411E+0	-119.385E-9	-2.50833E-12	2.88362E-12
-1.01402E+0	-192.602E-12	-1.01402E+0	-119.385E-9	-2.41317E-12	3.03500E-12
-993.925E-3	-190.983E-12	-993.925E-3	-119.385E-9	-2.40588E-12	2.83559E-12
-973.832E-3	-186.367E-12	-973.832E-3	-119.385E-9	-2.49142E-12	2.61064E-12
-953.738E-3	-185.057E-12	-953.738E-3	-119.385E-9	-2.74975E-12	2.78560E-12
-933.645E-3	-180.307E-12	-933.645E-3	-119.385E-9	-2.81538E-12	2.59500E-12
-913.551E-3	-177.379E-12	-913.551E-3	-119.385E-9	-2.71114E-12	2.61168E-12
-893.458E-3	-175.191E-12	-893.458E-3	-119.385E-9	-2.79491E-12	2.38009E-12
-873.364E-3	-171.392E-12	-873.364E-3	-119.385E-9	-2.88358E-12	2.38288E-12
-853.271E-3	-170.477E-12	-853.271E-3	-119.385E-9	-2.92751E-12	2.50113E-12
-833.177E-3	-166.064E-12	-833.178E-3	-119.385E-9	-2.62401E-12	2.42314E-12
-813.084E-3	-164.182E-12	-813.084E-3	-119.385E-9	-2.70662E-12	2.39322E-12
-792.990E-3	-161.204E-12	-792.991E-3	-119.385E-9	-2.69200E-12	2.18585E-12
-772.897E-3	-158.476E-12	-772.897E-3	-119.385E-9	-2.51941E-12	2.01029E-12
-752.804E-3	-157.634E-12	-752.804E-3	-119.385E-9	-2.72053E-12	2.21790E-12
-732.710E-3	-153.579E-12	-732.710E-3	-119.385E-9	-2.90922E-12	2.33600E-12
-712.617E-3	-152.739E-12	-712.617E-3	-119.385E-9	-2.87098E-12	2.28898E-12
-692.523E-3	-149.794E-12	-692.523E-3	-119.385E-9	-2.96564E-12	2.04144E-12
-672.430E-3	-147.505E-12	-672.430E-3	-119.385E-9	-2.86356E-12	2.40573E-12
-652.336E-3	-145.978E-12	-652.336E-3	-119.385E-9	-2.87962E-12	2.42969E-12
-632.243E-3	-141.780E-12	-632.243E-3	-119.385E-9	-2.90158E-12	2.36681E-12
-612.149E-3	-140.363E-12	-612.149E-3	-119.385E-9	-2.81093E-12	2.18323E-12
-592.056E-3	-136.841E-12	-592.056E-3	-119.385E-9	-2.78052E-12	2.30437E-12
-571.962E-3	-134.954E-12	-571.963E-3	-119.385E-9	-2.60033E-12	3.00105E-12
-551.869E-3	-130.842E-12	-551.869E-3	-119.385E-9	-2.47606E-12	3.30124E-12
-531.775E-3	-127.027E-12	-531.776E-3	-119.385E-9	-2.44693E-12	3.12330E-12
-511.682E-3	-123.471E-12	-511.682E-3	-119.385E-9	-2.48978E-12	3.02077E-12
-491.589E-3	-119.794E-12	-491.589E-3	-119.385E-9	-2.35156E-12	2.90361E-12
-471.495E-3	-116.731E-12	-471.495E-3	-119.385E-9	-2.83399E-12	2.92639E-12
-451.402E-3	-113.071E-12	-451.402E-3	-119.385E-9	-2.70736E-12	2.67940E-12
-431.308E-3	-110.595E-12	-431.308E-3	-119.385E-9	-2.64596E-12	2.51775E-12
-411.215E-3	-107.181E-12	-411.215E-3	-119.385E-9	-2.72114E-12	2.66015E-12
-391.121E-3	-103.426E-12	-391.121E-3	-119.385E-9	-2.60462E-12	3.09316E-12
-371.028E-3	-99.8369E-12	-371.028E-3	-119.385E-9	-2.45774E-12	3.37731E-12
-350.934E-3	-94.2430E-12	-350.935E-3	-119.385E-9	-2.33446E-12	3.97752E-12
-330.841E-3	-88.2299E-12	-330.841E-3	-119.385E-9	-2.04623E-12	5.02333E-12
-310.748E-3	-80.9619E-12	-310.748E-3	-119.385E-9	-2.10754E-12	5.43222E-12
-290.654E-3	-74.7824E-12	-290.654E-3	-119.385E-9	-2.40912E-12	4.74410E-12
-270.561E-3	-68.8827E-12	-270.561E-3	-119.385E-9	-2.37167E-12	4.50397E-12
-250.467E-3	-63.4293E-12	-250.467E-3	-119.385E-9	-2.31881E-12	4.32242E-12
-230.374E-3	-58.7066E-12	-230.374E-3	-119.385E-9	-2.31571E-12	3.83430E-12
-210.280E-3	-53.7093E-12	-210.280E-3	-119.385E-9	-2.31507E-12	3.84521E-12
-190.187E-3	-49.1614E-12	-190.187E-3	-119.385E-9	-2.61957E-12	3.81697E-12
-170.093E-3	-44.2464E-12	-170.093E-3	-119.385E-9	-2.38841E-12	3.83478E-12
-150.000E-3	-39.4922E-12	-150.000E-3	-119.385E-9	-2.33435E-12	3.92327E-12
-129.906E-3	-34.4436E-12	-129.907E-3	-119.385E-9	-2.45586E-12	3.85102E-12
-109.813E-3	-29.3767E-12	-109.813E-3	-119.385E-9	-2.18137E-12	4.10302E-12
-89.7193E-3	-24.1666E-12	-89.7196E-3	-119.385E-9	-2.18642E-12	4.31770E-12
-69.6259E-3	-18.5526E-12	-69.6261E-3	-119.385E-9	-2.24414E-12	4.38691E-12
-49.5324E-3	-13.2560E-12	-49.5327E-3	-119.385E-9	-2.31164E-12	4.28466E-12
-29.4390E-3	-7.95875E-12	-29.4392E-3	-119.385E-9	-2.42347E-12	4.34296E-12
-9.34553E-3	-2.69757E-12	-9.34577E-3	-119.385E-9	-2.35375E-12	4.46365E-12
10.7479E-3	2.64615E-12	10.7477E-3	-119.385E-9	-2.42604E-12	4.40916E-12
30.8414E-3	8.10753E-12	30.8411E-3	-119.385E-9	-2.39533E-12	4.28516E-12
50.9348E-3	13.6156E-12	50.9346E-3	-119.385E-9	-2.09988E-12	4.34085E-12
71.0282E-3	18.9646E-12	71.0281E-3	-119.385E-9	-2.51240E-12	4.20423E-12
91.1217E-3	24.4259E-12	91.1215E-3	-119.385E-9	-2.32802E-12	4.01997E-12
111.215E-3	29.2612E-12	111.215E-3	-119.385E-9	-2.25016E-12	3.82064E-12
131.309E-3	34.4284E-12	131.308E-3	-119.385E-9	-2.30850E-12	4.00368E-12
151.402E-3	39.9360E-12	151.402E-3	-119.385E-9	-2.43139E-12	4.40839E-12
171.496E-3	45.4645E-12	171.495E-3	-119.385E-9	-2.38272E-12	4.66663E-12
191.589E-3	51.6078E-12	191.589E-3	-119.385E-9	-2.32137E-12	4.44575E-12
211.683E-3	56.6628E-12	211.682E-3	-119.385E-9	-2.11218E-12	4.16962E-12
231.776E-3	62.6568E-12	231.776E-3	-119.385E-9	-2.38892E-12	4.07183E-12
251.869E-3	67.3683E-12	251.869E-3	-119.385E-9	-2.43147E-12	4.13583E-12
271.963E-3	72.3757E-12	271.963E-3	-119.385E-9	-2.36072E-12	3.90567E-12
292.056E-3	78.0436E-12	292.056E-3	-119.385E-9	-2.36968E-12	3.96746E-12
312.150E-3	82.4518E-12	312.150E-3	-119.385E-9	-2.27860E-12	4.23056E-12
332.243E-3	88.2845E-12	332.243E-3	-119.385E-9	-2.41909E-12	3.92553E-12
352.337E-3	92.9361E-12	352.336E-3	-119.385E-9	-2.40103E-12	4.07805E-12
372.430E-3	98.7104E-12	372.430E-3	-119.385E-9	-2.33523E-12	4.01884E-12
392.524E-3	104.300E-12	392.523E-3	-119.385E-9	-2.24530E-12	4.23240E-12
412.617E-3	109.310E-12	412.617E-3	-119.385E-9	-2.25624E-12	4.48806E-12
432.711E-3	115.996E-12	432.710E-3	-119.385E-9	-2.22046E-12	4.60000E-12
452.804E-3	121.178E-12	452.804E-3	-119.385E-9	-2.20897E-12	4.76623E-12
472.898E-3	128.857E-12	472.897E-3	-119.385E-9	-1.98623E-12	5.01498E-12
492.991E-3	134.150E-12	492.991E-3	-119.385E-9	-2.13193E-12	5.17085E-12
513.084E-3	141.195E-12	513.084E-3	-119.385E-9	-1.76042E-12	5.23860E-12
533.178E-3	148.864E-12	533.178E-3	-119.385E-9	-1.74047E-12	5.56248E-12
553.271E-3	156.074E-12	553.271E-3	-119.385E-9	-1.86361E-12	6.10949E-12
573.365E-3	166.533E-12	573.364E-3	-119.385E-9	-1.65669E-12	7.00670E-12
593.458E-3	175.929E-12	593.458E-3	-119.385E-9	-1.39555E-12	8.11298E-12
613.552E-3	190.669E-12	613.551E-3	-119.385E-9	-1.15616E-12	9.86752E-12
633.645E-3	205.009E-12	633.645E-3	-119.385E-9	-782.867E-15	11.2884E-12
653.738E-3	221.767E-12	653.738E-3	-119.385E-9	-727.036E-15	11.9379E-12
673.832E-3	239.387E-12	673.832E-3	-119.385E-9	-568.055E-15	11.7012E-12
693.926E-3	252.187E-12	693.925E-3	-119.385E-9	-695.774E-15	11.2788E-12
714.019E-3	270.419E-12	714.019E-3	-119.385E-9	-763.114E-15	10.6640E-12
734.113E-3	283.558E-12	734.112E-3	-119.385E-9	-724.688E-15	10.7727E-12
754.206E-3	300.337E-12	754.206E-3	-119.385E-9	-989.530E-15	10.7839E-12
774.299E-3	314.700E-12	774.299E-3	-119.385E-9	-632.494E-15	10.9636E-12
794.393E-3	330.081E-12	794.393E-3	-119.385E-9	-981.381E-15	11.3312E-12
814.486E-3	347.464E-12	814.486E-3	-119.385E-9	-705.127E-15	11.6854E-12
834.580E-3	360.514E-12	834.579E-3	-119.385E-9	-658.525E-15	11.8236E-12
854.673E-3	380.171E-12	854.673E-3	-119.385E-9	-805.054E-15	12.1808E-12
874.767E-3	395.261E-12	874.766E-3	-119.385E-9	-730.066E-15	12.7490E-12
894.860E-3	413.938E-12	894.860E-3	-119.385E-9	-490.898E-15	13.3181E-12
914.953E-3	433.059E-12	914.953E-3	-119.385E-9	-256.087E-15	13.5444E-12
935.047E-3	449.708E-12	935.047E-3	-119.385E-9	-219.101E-15	13.5864E-12
955.141E-3	472.705E-12	955.140E-3	-119.385E-9	-35.9745E-15	13.9836E-12
975.234E-3	488.418E-12	975.234E-3	-119.385E-9	76.7293E-15	14.3399E-12
995.327E-3	511.197E-12	995.327E-3	-119.385E-9	181.995E-15	14.9433E-12
1.01542E+0	531.456E-12	1.01542E+0	-119.385E-9	292.008E-15	15.5018E-12
1.03551E+0	551.599E-12	1.03551E+0	-119.385E-9	419.169E-15	15.9246E-12
1.05561E+0	577.555E-12	1.05561E+0	-119.385E-9	243.392E-15	15.8495E-12
1.07570E+0	595.736E-12	1.07570E+0	-119.385E-9	301.342E-15	15.8237E-12
1.09579E+0	621.563E-12	1.09579E+0	-119.385E-9	123.275E-15	15.9898E-12
1.11589E+0	638.777E-12	1.11589E+0	-119.385E-9	445.852E-15	16.2348E-12
1.13598E+0	665.440E-12	1.13598E+0	-119.385E-9	594.975E-15	17.0133E-12
1.15608E+0	689.287E-12	1.15607E+0	-119.385E-9	721.934E-15	17.6099E-12
1.17617E+0	710.913E-12	1.17617E+0	-119.385E-9	968.134E-15	18.5095E-12
1.19626E+0	741.074E-12	1.19626E+0	-119.385E-9	1.16632E-12	19.7441E-12
1.21636E+0	758.941E-12	1.21636E+0	-119.385E-9	1.66878E-12	20.7678E-12
1.23645E+0	799.002E-12	1.23645E+0	-119.385E-9	1.88068E-12	22.1586E-12
1.25654E+0	825.876E-12	1.25654E+0	-119.385E-9	2.07091E-12	23.6170E-12
1.27664E+0	865.100E-12	1.27664E+0	-119.385E-9	2.62122E-12	25.3777E-12
1.29673E+0	898.945E-12	1.29673E+0	-119.385E-9	2.86365E-12	26.8698E-12
1.31682E+0	936.295E-12	1.31682E+0	-119.385E-9	3.40154E-12	28.9382E-12
1.33692E+0	983.076E-12	1.33692E+0	-119.385E-9	3.84039E-12	30.7234E-12
1.35701E+0	1.01733E-9	1.35701E+0	-119.385E-9	4.24560E-12	32.4543E-12
1.37710E+0	1.07149E-9	1.37710E+0	-119.385E-9	4.77344E-12	34.4074E-12
1.39720E+0	1.11454E-9	1.39720E+0	-119.385E-9	5.27000E-12	36.4675E-12
1.41729E+0	1.16411E-9	1.41729E+0	-119.385E-9	6.17923E-12	39.1999E-12
1.43738E+0	1.22348E-9	1.43738E+0	-119.385E-9	6.79871E-12	41.0311E-12
1.45748E+0	1.27229E-9	1.45748E+0	-119.385E-9	7.31936E-12	43.2206E-12
1.47757E+0	1.34422E-9	1.47757E+0	-119.385E-9	7.67513E-12	44.4343E-12
1.49766E+0	1.38768E-9	1.49766E+0	-119.385E-9	8.07122E-12	45.0705E-12
1.51776E+0	1.46471E-9	1.51776E+0	-119.385E-9	7.98678E-12	45.8980E-12
1.53785E+0	1.51457E-9	1.53785E+0	-119.385E-9	8.14851E-12	45.2635E-12
1.55794E+0	1.57132E-9	1.55794E+0	-119.385E-9	7.77271E-12	44.2012E-12
1.57804E+0	1.64229E-9	1.57804E+0	-119.385E-9	7.52333E-12	42.6757E-12
1.59813E+0	1.66761E-9	1.59813E+0	-119.385E-9	7.26503E-12	40.9658E-12
1.61822E+0	1.74340E-9	1.61822E+0	-119.385E-9	7.09026E-12	39.4601E-12
1.63832E+0	1.77781E-9	1.63832E+0	-119.385E-9	6.67331E-12	38.2068E-12
1.65841E+0	1.83793E-9	1.65841E+0	-119.385E-9	6.31656E-12	37.4946E-12
1.67850E+0	1.87624E-9	1.67850E+0	-119.385E-9	5.88076E-12	36.2129E-12
1.69860E+0	1.92009E-9	1.69860E+0	-119.385E-9	6.18179E-12	35.6228E-12
1.71869E+0	1.97384E-9	1.71869E+0	-119.385E-9	6.03351E-12	34.6304E-12
1.73879E+0	2.00239E-9	1.73879E+0	-119.385E-9	5.57598E-12	34.2288E-12
1.75888E+0	2.06775E-9	1.75888E+0	-119.385E-9	5.65736E-12	33.8566E-12
1.77897E+0	2.08860E-9	1.77897E+0	-119.385E-9	5.71105E-12	33.3499E-12
1.79907E+0	2.13834E-9	1.79907E+0	-119.385E-9	5.34769E-12	32.9376E-12
1.81916E+0	2.18664E-9	1.81916E+0	-119.385E-9	5.55958E-12	32.0680E-12
1.83925E+0	2.21481E-9	1.83925E+0	-119.385E-9	5.16437E-12	31.0916E-12
1.85935E+0	2.26995E-9	1.85935E+0	-119.385E-9	4.85590E-12	29.6227E-12
1.87944E+0	2.27568E-9	1.87944E+0	-119.385E-9	4.89637E-12	30.1664E-12
1.89953E+0	2.33599E-9	1.89953E+0	-119.385E-9	4.85736E-12	29.5325E-12
1.91963E+0	2.36063E-9	1.91963E+0	-119.385E-9	5.00595E-12	29.3622E-12
1.93972E+0	2.40366E-9	1.93972E+0	-119.385E-9	5.19362E-12	28.5450E-12
1.95981E+0	2.43897E-9	1.95981E+0	-119.385E-9	5.08858E-12	28.3071E-12
1.97991E+0	2.45672E-9	1.97991E+0	-119.385E-9	5.23731E-12	28.8803E-12
2.00000E+0	2.51940E-9	2.00000E+0	-119.385E-9	5.15479E-12	28.3584E-12
