# Supplementary material for: Circumventing the stability problems of graphene nanoribbon zigzag edges
Source: Nat Chem. 2022 Sep 26;14(12):1451–8. doi: 10.1038/s41557-022-01042-8 (PMC10665199; doi:10.1038/s41557-022-01042-8)
Supplement: Supplementary file 3 — Source data for Supplementary Fig. 9. [file 41557_2022_1042_MOESM3_ESM.zip › 10 units/Point_spectra_537.dat]

Experiment	bias spectroscopy
Saved Date	25.07.2020 10:43:38
User
Date
X (m)	157.441E-9
Y (m)	426.554E-9
Z (m)	-119.373E-9
Z offset (m)	0E+0
Settling time (s)	20E-3
Integration time (s)	50E-3
Z-Ctrl hold	TRUE
Final Z (m)	N/A
Start time	25.07.2020 10:43:22
Filter type	None
Order
Cutoff frq
Bias>Bias (V)	-500E-3
Bias>Calibration (V/V)	-1E+0
Bias>Offset (V)	0E+0
Bias Spectroscopy>Sweep Start (V)	-2.3E+0
Bias Spectroscopy>Sweep End (V)	2E+0
Bias Spectroscopy>Num Pixel	215
Bias Spectroscopy>Z Avg time (s)	100E-3
Bias Spectroscopy>Z offset (m)	0E+0
Bias Spectroscopy>1st Settling time (s)	60E-3
Bias Spectroscopy>Settling time (s)	20E-3
Bias Spectroscopy>Integration time (s)	50E-3
Bias Spectroscopy>End Settling time (s)	50E-3
Bias Spectroscopy>Z control time (s)	50E-3
Bias Spectroscopy>Max Slew rate (V/s)	Inf
Bias Spectroscopy>backward sweep	FALSE
Bias Spectroscopy>Z-controller hold	TRUE
Bias Spectroscopy>Number of sweeps	1
Bias Spectroscopy>Channels	Current (A);Bias (V);Z (m);LI Demod 1 Y (A);LI Demod 1 X (A)
Bias Spectroscopy>Reset Bias	TRUE
Bias Spectroscopy>Record final Z	FALSE
Bias Spectroscopy>Lock-In run	TRUE
Current>Current (A)	1.77306E-9
Current>Calibration (A/V)	330E-12
Current>Offset (A)	0E+0
Current>Gain	High
Lock-in>Lock-in status	ON
Lock-in>Modulated signal	Bias (V)
Lock-in>Frequency (Hz)	828E+0
Lock-in>Amplitude	20E-3
Lock-in>Demodulated signal	Current (A)
Lock-in>HP Filter Cutoff D1 (Hz)	155.425E+0
Lock-in>HP Filter Cutoff D2 (Hz)	155.425E+0
Lock-in>HP Filter Order D1	1
Lock-in>HP Filter Order D2	1
Lock-in>Harmonic D1	1
Lock-in>Harmonic D2	2
Lock-in>Reference phase D1 (deg)	-154.128E+0
Lock-in>Reference phase D2 (deg)	174.64E+0
Lock-in>LP Filter Cutoff D1 (Hz)	9.71405E+0
Lock-in>LP Filter Cutoff D2 (Hz)	4.85702E+0
Lock-in>LP Filter Order D1	2
Lock-in>LP Filter Order D2	2
Lock-in>Sync Filter D1	OFF
Lock-in>Sync Filter D2	OFF
[DATA]
Bias calc (V)	Current (A)	Bias (V)	Z (m)	LI Demod 1 Y (A)	LI Demod 1 X (A)
-2.30000E+0	-756.428E-12	-2.30000E+0	-119.373E-9	-652.680E-15	12.0794E-12
-2.27991E+0	-751.497E-12	-2.27991E+0	-119.373E-9	-676.789E-15	11.9888E-12
-2.25981E+0	-727.101E-12	-2.25981E+0	-119.373E-9	-548.702E-15	11.9230E-12
-2.23972E+0	-717.121E-12	-2.23972E+0	-119.373E-9	-662.917E-15	12.0245E-12
-2.21963E+0	-700.333E-12	-2.21963E+0	-119.373E-9	-458.485E-15	11.6625E-12
-2.19953E+0	-680.245E-12	-2.19953E+0	-119.373E-9	-517.538E-15	11.8882E-12
-2.17944E+0	-669.476E-12	-2.17944E+0	-119.373E-9	-688.006E-15	11.7924E-12
-2.15935E+0	-647.977E-12	-2.15935E+0	-119.373E-9	-432.233E-15	11.9424E-12
-2.13925E+0	-638.097E-12	-2.13925E+0	-119.373E-9	-490.642E-15	12.1570E-12
-2.11916E+0	-615.835E-12	-2.11916E+0	-119.373E-9	-653.389E-15	12.5441E-12
-2.09907E+0	-601.667E-12	-2.09907E+0	-119.373E-9	-252.689E-15	12.8610E-12
-2.07897E+0	-584.865E-12	-2.07897E+0	-119.373E-9	-218.468E-15	13.1370E-12
-2.05888E+0	-565.099E-12	-2.05888E+0	-119.373E-9	-311.924E-15	13.0602E-12
-2.03878E+0	-550.339E-12	-2.03878E+0	-119.373E-9	-354.881E-15	12.4500E-12
-2.01869E+0	-532.165E-12	-2.01869E+0	-119.373E-9	-528.998E-15	11.9272E-12
-1.99860E+0	-519.182E-12	-1.99860E+0	-119.373E-9	-602.416E-15	11.2355E-12
-1.97850E+0	-503.027E-12	-1.97850E+0	-119.373E-9	-924.458E-15	10.5149E-12
-1.95841E+0	-490.536E-12	-1.95841E+0	-119.373E-9	-1.10596E-12	9.74671E-12
-1.93832E+0	-479.267E-12	-1.93832E+0	-119.373E-9	-1.17714E-12	9.07372E-12
-1.91822E+0	-464.528E-12	-1.91822E+0	-119.373E-9	-1.23744E-12	8.45945E-12
-1.89813E+0	-456.195E-12	-1.89813E+0	-119.373E-9	-1.49912E-12	7.58137E-12
-1.87804E+0	-445.555E-12	-1.87804E+0	-119.373E-9	-1.45189E-12	7.40872E-12
-1.85794E+0	-438.154E-12	-1.85794E+0	-119.373E-9	-1.80075E-12	6.88662E-12
-1.83785E+0	-428.530E-12	-1.83785E+0	-119.373E-9	-1.52672E-12	6.71333E-12
-1.81776E+0	-418.710E-12	-1.81776E+0	-119.373E-9	-1.72365E-12	6.75232E-12
-1.79766E+0	-412.854E-12	-1.79766E+0	-119.373E-9	-1.92680E-12	6.95251E-12
-1.77757E+0	-400.486E-12	-1.77757E+0	-119.373E-9	-1.94871E-12	6.34924E-12
-1.75748E+0	-393.976E-12	-1.75748E+0	-119.373E-9	-1.84490E-12	6.37032E-12
-1.73738E+0	-383.308E-12	-1.73738E+0	-119.373E-9	-1.83155E-12	6.20016E-12
-1.71729E+0	-379.511E-12	-1.71729E+0	-119.373E-9	-2.06233E-12	6.09200E-12
-1.69720E+0	-370.513E-12	-1.69720E+0	-119.373E-9	-1.97376E-12	5.89912E-12
-1.67710E+0	-363.635E-12	-1.67710E+0	-119.373E-9	-1.80149E-12	5.88843E-12
-1.65701E+0	-357.062E-12	-1.65701E+0	-119.373E-9	-1.82694E-12	5.85634E-12
-1.63692E+0	-347.196E-12	-1.63692E+0	-119.373E-9	-1.92356E-12	5.73128E-12
-1.61682E+0	-340.619E-12	-1.61682E+0	-119.373E-9	-2.11216E-12	5.50446E-12
-1.59673E+0	-332.272E-12	-1.59673E+0	-119.373E-9	-1.98293E-12	5.36383E-12
-1.57664E+0	-327.298E-12	-1.57664E+0	-119.373E-9	-2.07535E-12	5.10444E-12
-1.55654E+0	-319.639E-12	-1.55654E+0	-119.373E-9	-2.15132E-12	5.09183E-12
-1.53645E+0	-311.900E-12	-1.53645E+0	-119.373E-9	-2.08377E-12	5.47172E-12
-1.51636E+0	-306.016E-12	-1.51636E+0	-119.373E-9	-1.96948E-12	5.69250E-12
-1.49626E+0	-298.541E-12	-1.49626E+0	-119.373E-9	-2.13465E-12	5.19119E-12
-1.47617E+0	-293.401E-12	-1.47617E+0	-119.373E-9	-1.90158E-12	4.91982E-12
-1.45607E+0	-284.170E-12	-1.45607E+0	-119.373E-9	-1.96096E-12	4.87818E-12
-1.43598E+0	-278.977E-12	-1.43598E+0	-119.373E-9	-2.08579E-12	5.18401E-12
-1.41589E+0	-272.987E-12	-1.41589E+0	-119.373E-9	-2.17009E-12	5.10778E-12
-1.39579E+0	-266.250E-12	-1.39579E+0	-119.373E-9	-2.18342E-12	4.53676E-12
-1.37570E+0	-261.631E-12	-1.37570E+0	-119.373E-9	-2.21484E-12	4.26593E-12
-1.35561E+0	-254.170E-12	-1.35561E+0	-119.373E-9	-2.35868E-12	3.84998E-12
-1.33551E+0	-251.326E-12	-1.33551E+0	-119.373E-9	-2.48765E-12	3.77034E-12
-1.31542E+0	-245.183E-12	-1.31542E+0	-119.373E-9	-2.48434E-12	3.80712E-12
-1.29533E+0	-242.497E-12	-1.29533E+0	-119.373E-9	-2.49365E-12	3.50799E-12
-1.27523E+0	-237.226E-12	-1.27523E+0	-119.373E-9	-2.27351E-12	3.33734E-12
-1.25514E+0	-232.952E-12	-1.25514E+0	-119.373E-9	-2.31405E-12	3.34990E-12
-1.23505E+0	-230.411E-12	-1.23505E+0	-119.373E-9	-2.48290E-12	3.19696E-12
-1.21495E+0	-224.545E-12	-1.21495E+0	-119.373E-9	-2.56976E-12	3.12376E-12
-1.19486E+0	-222.251E-12	-1.19486E+0	-119.373E-9	-2.46406E-12	3.33903E-12
-1.17477E+0	-216.914E-12	-1.17477E+0	-119.373E-9	-2.49486E-12	3.13397E-12
-1.15467E+0	-214.011E-12	-1.15467E+0	-119.373E-9	-2.65810E-12	3.05162E-12
-1.13458E+0	-210.334E-12	-1.13458E+0	-119.373E-9	-2.69348E-12	3.06352E-12
-1.11449E+0	-206.055E-12	-1.11449E+0	-119.373E-9	-2.78594E-12	3.19851E-12
-1.09439E+0	-203.536E-12	-1.09439E+0	-119.373E-9	-2.38384E-12	3.43526E-12
-1.07430E+0	-197.647E-12	-1.07430E+0	-119.373E-9	-2.54957E-12	3.37924E-12
-1.05421E+0	-195.716E-12	-1.05421E+0	-119.373E-9	-2.65718E-12	3.25470E-12
-1.03411E+0	-190.142E-12	-1.03411E+0	-119.373E-9	-2.64114E-12	3.32570E-12
-1.01402E+0	-187.581E-12	-1.01402E+0	-119.373E-9	-2.62509E-12	2.91965E-12
-993.925E-3	-184.188E-12	-993.925E-3	-119.373E-9	-2.69229E-12	2.51657E-12
-973.832E-3	-180.254E-12	-973.832E-3	-119.373E-9	-2.65248E-12	2.54922E-12
-953.738E-3	-178.345E-12	-953.738E-3	-119.373E-9	-2.48551E-12	2.44506E-12
-933.645E-3	-174.514E-12	-933.645E-3	-119.373E-9	-2.80243E-12	2.70219E-12
-913.551E-3	-172.845E-12	-913.551E-3	-119.373E-9	-2.43151E-12	2.36315E-12
-893.458E-3	-169.893E-12	-893.458E-3	-119.373E-9	-2.68607E-12	1.99734E-12
-873.364E-3	-166.788E-12	-873.364E-3	-119.373E-9	-2.53055E-12	2.34512E-12
-853.271E-3	-166.467E-12	-853.271E-3	-119.373E-9	-2.80845E-12	2.23892E-12
-833.177E-3	-162.950E-12	-833.178E-3	-119.373E-9	-2.85700E-12	2.08482E-12
-813.084E-3	-160.822E-12	-813.084E-3	-119.373E-9	-2.77447E-12	2.20130E-12
-792.990E-3	-157.659E-12	-792.991E-3	-119.373E-9	-2.79537E-12	2.01637E-12
-772.897E-3	-155.956E-12	-772.897E-3	-119.373E-9	-2.80067E-12	2.12890E-12
-752.804E-3	-153.800E-12	-752.804E-3	-119.373E-9	-2.71098E-12	1.91650E-12
-732.710E-3	-151.876E-12	-732.710E-3	-119.373E-9	-2.90198E-12	1.78486E-12
-712.617E-3	-150.451E-12	-712.617E-3	-119.373E-9	-2.87336E-12	1.89856E-12
-692.523E-3	-147.001E-12	-692.523E-3	-119.373E-9	-2.86533E-12	1.98446E-12
-672.430E-3	-145.851E-12	-672.430E-3	-119.373E-9	-2.78802E-12	2.19083E-12
-652.336E-3	-142.972E-12	-652.336E-3	-119.373E-9	-2.74170E-12	2.11324E-12
-632.243E-3	-141.287E-12	-632.243E-3	-119.373E-9	-2.73468E-12	2.11430E-12
-612.149E-3	-138.942E-12	-612.149E-3	-119.373E-9	-2.67076E-12	2.09172E-12
-592.056E-3	-135.800E-12	-592.056E-3	-119.373E-9	-2.69769E-12	2.41954E-12
-571.962E-3	-133.359E-12	-571.963E-3	-119.373E-9	-2.52547E-12	2.73981E-12
-551.869E-3	-129.362E-12	-551.869E-3	-119.373E-9	-2.41012E-12	3.06221E-12
-531.775E-3	-126.039E-12	-531.776E-3	-119.373E-9	-2.19673E-12	3.14291E-12
-511.682E-3	-121.822E-12	-511.682E-3	-119.373E-9	-2.38738E-12	3.05958E-12
-491.589E-3	-117.894E-12	-491.589E-3	-119.373E-9	-2.66749E-12	3.07182E-12
-471.495E-3	-115.217E-12	-471.495E-3	-119.373E-9	-2.61963E-12	2.83496E-12
-451.402E-3	-111.782E-12	-451.402E-3	-119.373E-9	-2.54411E-12	2.52246E-12
-431.308E-3	-109.442E-12	-431.308E-3	-119.373E-9	-2.68856E-12	2.38937E-12
-411.215E-3	-105.865E-12	-411.215E-3	-119.373E-9	-2.60332E-12	2.67993E-12
-391.121E-3	-102.467E-12	-391.121E-3	-119.373E-9	-2.62896E-12	3.19528E-12
-371.028E-3	-98.3984E-12	-371.028E-3	-119.373E-9	-2.52499E-12	3.46456E-12
-350.934E-3	-93.4501E-12	-350.935E-3	-119.373E-9	-2.34715E-12	4.05545E-12
-330.841E-3	-87.1167E-12	-330.841E-3	-119.373E-9	-2.28823E-12	5.08826E-12
-310.748E-3	-79.9852E-12	-310.748E-3	-119.373E-9	-2.43827E-12	5.42123E-12
-290.654E-3	-73.6820E-12	-290.654E-3	-119.373E-9	-2.17978E-12	4.93994E-12
-270.561E-3	-67.6800E-12	-270.561E-3	-119.373E-9	-2.17493E-12	4.40824E-12
-250.467E-3	-62.6429E-12	-250.467E-3	-119.373E-9	-2.40424E-12	4.27152E-12
-230.374E-3	-57.7055E-12	-230.374E-3	-119.373E-9	-2.29356E-12	4.07043E-12
-210.280E-3	-52.7872E-12	-210.280E-3	-119.373E-9	-2.55528E-12	3.85315E-12
-190.187E-3	-48.2709E-12	-190.187E-3	-119.373E-9	-2.32025E-12	3.73911E-12
-170.093E-3	-43.3842E-12	-170.093E-3	-119.373E-9	-2.36705E-12	3.65995E-12
-150.000E-3	-38.7769E-12	-150.000E-3	-119.373E-9	-2.37051E-12	3.92430E-12
-129.906E-3	-33.7562E-12	-129.907E-3	-119.373E-9	-2.46284E-12	4.00131E-12
-109.813E-3	-28.8041E-12	-109.813E-3	-119.373E-9	-2.57394E-12	4.05343E-12
-89.7193E-3	-23.6531E-12	-89.7196E-3	-119.373E-9	-2.49362E-12	4.39252E-12
-69.6259E-3	-18.0629E-12	-69.6261E-3	-119.373E-9	-2.29155E-12	4.19459E-12
-49.5324E-3	-12.7687E-12	-49.5327E-3	-119.373E-9	-2.33894E-12	4.25865E-12
-29.4390E-3	-7.59925E-12	-29.4392E-3	-119.373E-9	-2.23866E-12	3.95559E-12
-9.34553E-3	-2.57401E-12	-9.34577E-3	-119.373E-9	-2.34801E-12	3.93509E-12
10.7479E-3	2.55896E-12	10.7477E-3	-119.373E-9	-2.38088E-12	4.10248E-12
30.8414E-3	7.85135E-12	30.8411E-3	-119.373E-9	-2.44608E-12	3.94963E-12
50.9348E-3	13.1938E-12	50.9346E-3	-119.373E-9	-2.22997E-12	4.19605E-12
71.0282E-3	18.4827E-12	71.0281E-3	-119.373E-9	-2.29718E-12	4.10493E-12
91.1217E-3	23.6019E-12	91.1215E-3	-119.373E-9	-2.44329E-12	4.05337E-12
111.215E-3	28.5021E-12	111.215E-3	-119.373E-9	-2.66500E-12	3.95392E-12
131.309E-3	33.3738E-12	131.308E-3	-119.373E-9	-2.41342E-12	3.89943E-12
151.402E-3	38.5482E-12	151.402E-3	-119.373E-9	-2.37297E-12	4.21874E-12
171.496E-3	44.0109E-12	171.495E-3	-119.373E-9	-2.31632E-12	4.29933E-12
191.589E-3	49.4773E-12	191.589E-3	-119.373E-9	-2.39260E-12	4.20651E-12
211.683E-3	54.7093E-12	211.682E-3	-119.373E-9	-2.25866E-12	3.90861E-12
231.776E-3	59.9844E-12	231.776E-3	-119.373E-9	-2.26126E-12	4.08577E-12
251.869E-3	64.8939E-12	251.869E-3	-119.373E-9	-2.41177E-12	4.07347E-12
271.963E-3	69.8105E-12	271.963E-3	-119.373E-9	-2.38052E-12	3.80509E-12
292.056E-3	74.9376E-12	292.056E-3	-119.373E-9	-2.43178E-12	3.76310E-12
312.150E-3	79.7865E-12	312.150E-3	-119.373E-9	-2.35266E-12	3.98871E-12
332.243E-3	84.6872E-12	332.243E-3	-119.373E-9	-2.36554E-12	4.14934E-12
352.337E-3	89.7399E-12	352.336E-3	-119.373E-9	-2.42807E-12	3.99694E-12
372.430E-3	94.7149E-12	372.430E-3	-119.373E-9	-2.19297E-12	4.11521E-12
392.524E-3	99.9259E-12	392.523E-3	-119.373E-9	-2.22835E-12	4.32963E-12
412.617E-3	105.243E-12	412.617E-3	-119.373E-9	-2.48734E-12	4.37658E-12
432.711E-3	110.926E-12	432.710E-3	-119.373E-9	-2.19571E-12	4.30236E-12
452.804E-3	116.403E-12	452.804E-3	-119.373E-9	-2.14232E-12	4.24630E-12
472.898E-3	122.170E-12	472.897E-3	-119.373E-9	-2.14688E-12	4.48868E-12
492.991E-3	128.165E-12	492.991E-3	-119.373E-9	-2.33113E-12	4.47443E-12
513.084E-3	134.456E-12	513.084E-3	-119.373E-9	-2.19487E-12	4.80875E-12
533.178E-3	141.177E-12	533.178E-3	-119.373E-9	-2.10473E-12	5.13864E-12
553.271E-3	147.954E-12	553.271E-3	-119.373E-9	-2.00525E-12	5.65584E-12
573.365E-3	156.493E-12	573.364E-3	-119.373E-9	-1.89239E-12	6.20710E-12
593.458E-3	165.031E-12	593.458E-3	-119.373E-9	-1.73353E-12	7.32016E-12
613.552E-3	176.563E-12	613.551E-3	-119.373E-9	-1.53903E-12	8.05560E-12
633.645E-3	187.781E-12	633.645E-3	-119.373E-9	-1.50057E-12	8.54901E-12
653.738E-3	199.492E-12	653.738E-3	-119.373E-9	-1.33997E-12	8.74090E-12
673.832E-3	212.679E-12	673.832E-3	-119.373E-9	-1.28692E-12	8.76339E-12
693.926E-3	223.946E-12	693.925E-3	-119.373E-9	-1.48085E-12	8.61584E-12
714.019E-3	235.193E-12	714.019E-3	-119.373E-9	-1.43828E-12	8.23710E-12
734.113E-3	245.632E-12	734.112E-3	-119.373E-9	-1.48633E-12	8.15476E-12
754.206E-3	259.198E-12	754.206E-3	-119.373E-9	-1.55062E-12	8.22604E-12
774.299E-3	268.358E-12	774.299E-3	-119.373E-9	-1.44389E-12	8.64820E-12
794.393E-3	280.051E-12	794.393E-3	-119.373E-9	-1.52108E-12	8.63665E-12
814.486E-3	292.150E-12	814.486E-3	-119.373E-9	-1.42753E-12	8.64786E-12
834.580E-3	302.777E-12	834.579E-3	-119.373E-9	-1.35081E-12	8.95602E-12
854.673E-3	316.191E-12	854.673E-3	-119.373E-9	-990.379E-15	9.03533E-12
874.767E-3	327.251E-12	874.766E-3	-119.373E-9	-943.118E-15	9.31838E-12
894.860E-3	341.685E-12	894.860E-3	-119.373E-9	-1.05535E-12	9.60039E-12
914.953E-3	355.138E-12	914.953E-3	-119.373E-9	-1.03354E-12	9.72610E-12
935.047E-3	368.267E-12	935.047E-3	-119.373E-9	-950.364E-15	9.67976E-12
955.141E-3	381.609E-12	955.140E-3	-119.373E-9	-880.927E-15	9.53600E-12
975.234E-3	394.439E-12	975.234E-3	-119.373E-9	-1.05071E-12	10.0203E-12
995.327E-3	409.590E-12	995.327E-3	-119.373E-9	-878.244E-15	10.3827E-12
1.01542E+0	423.122E-12	1.01542E+0	-119.373E-9	-736.849E-15	10.8218E-12
1.03551E+0	437.430E-12	1.03551E+0	-119.373E-9	-590.739E-15	10.8210E-12
1.05561E+0	454.123E-12	1.05561E+0	-119.373E-9	-601.037E-15	10.8916E-12
1.07570E+0	466.920E-12	1.07570E+0	-119.373E-9	-757.789E-15	11.3423E-12
1.09579E+0	485.481E-12	1.09579E+0	-119.373E-9	-697.748E-15	11.8075E-12
1.11589E+0	499.392E-12	1.11589E+0	-119.373E-9	-645.981E-15	12.2299E-12
1.13598E+0	517.605E-12	1.13598E+0	-119.373E-9	-399.638E-15	12.8030E-12
1.15608E+0	535.039E-12	1.15607E+0	-119.373E-9	-221.370E-15	13.4844E-12
1.17617E+0	554.033E-12	1.17617E+0	-119.373E-9	-119.264E-15	14.0473E-12
1.19626E+0	574.919E-12	1.19626E+0	-119.373E-9	-27.7255E-15	14.8746E-12
1.21636E+0	592.795E-12	1.21636E+0	-119.373E-9	231.301E-15	15.3070E-12
1.23645E+0	618.663E-12	1.23645E+0	-119.373E-9	438.198E-15	16.0656E-12
1.25654E+0	639.420E-12	1.25654E+0	-119.373E-9	439.944E-15	16.8662E-12
1.27664E+0	665.470E-12	1.27664E+0	-119.373E-9	654.548E-15	17.7007E-12
1.29673E+0	691.643E-12	1.29673E+0	-119.373E-9	1.03909E-12	18.6148E-12
1.31682E+0	712.932E-12	1.31682E+0	-119.373E-9	1.19291E-12	19.5955E-12
1.33692E+0	742.669E-12	1.33692E+0	-119.373E-9	1.54193E-12	20.7841E-12
1.35701E+0	770.130E-12	1.35701E+0	-119.373E-9	1.81894E-12	21.8665E-12
1.37710E+0	806.867E-12	1.37710E+0	-119.373E-9	2.31146E-12	23.5584E-12
1.39720E+0	837.225E-12	1.39720E+0	-119.373E-9	2.52494E-12	25.2262E-12
1.41729E+0	872.367E-12	1.41729E+0	-119.373E-9	2.92780E-12	26.7136E-12
1.43738E+0	911.426E-12	1.43738E+0	-119.373E-9	3.74847E-12	28.4118E-12
1.45748E+0	950.074E-12	1.45748E+0	-119.373E-9	3.96967E-12	29.8637E-12
1.47757E+0	995.265E-12	1.47757E+0	-119.373E-9	3.84853E-12	30.9009E-12
1.49766E+0	1.03764E-9	1.49766E+0	-119.373E-9	3.87660E-12	31.4595E-12
1.51776E+0	1.07966E-9	1.51776E+0	-119.373E-9	4.09738E-12	31.2763E-12
1.53785E+0	1.11544E-9	1.53785E+0	-119.373E-9	3.73477E-12	30.8274E-12
1.55794E+0	1.15988E-9	1.55794E+0	-119.373E-9	3.72536E-12	30.2188E-12
1.57804E+0	1.19776E-9	1.57804E+0	-119.373E-9	3.78228E-12	29.4677E-12
1.59813E+0	1.23759E-9	1.59813E+0	-119.373E-9	3.69818E-12	28.7495E-12
1.61822E+0	1.27373E-9	1.61822E+0	-119.373E-9	3.48280E-12	27.8508E-12
1.63832E+0	1.31148E-9	1.63832E+0	-119.373E-9	3.33306E-12	26.8710E-12
1.65841E+0	1.34643E-9	1.65841E+0	-119.373E-9	3.22018E-12	26.1340E-12
1.67850E+0	1.38004E-9	1.67850E+0	-119.373E-9	2.63724E-12	25.5899E-12
1.69860E+0	1.41018E-9	1.69860E+0	-119.373E-9	2.80982E-12	25.0400E-12
1.71869E+0	1.44648E-9	1.71869E+0	-119.373E-9	2.58968E-12	24.6585E-12
1.73879E+0	1.47224E-9	1.73879E+0	-119.373E-9	2.50589E-12	24.1665E-12
1.75888E+0	1.50709E-9	1.75888E+0	-119.373E-9	2.77457E-12	23.9804E-12
1.77897E+0	1.53722E-9	1.77897E+0	-119.373E-9	2.78685E-12	23.2674E-12
1.79907E+0	1.57156E-9	1.79907E+0	-119.373E-9	2.40298E-12	22.8864E-12
1.81916E+0	1.59214E-9	1.81916E+0	-119.373E-9	2.78101E-12	22.2794E-12
1.83925E+0	1.61578E-9	1.83925E+0	-119.373E-9	2.36762E-12	22.1744E-12
1.85935E+0	1.65216E-9	1.85935E+0	-119.373E-9	2.97007E-12	21.3919E-12
1.87944E+0	1.66217E-9	1.87944E+0	-119.373E-9	2.33653E-12	21.2423E-12
1.89953E+0	1.70570E-9	1.89953E+0	-119.373E-9	2.30458E-12	20.9511E-12
1.91963E+0	1.72847E-9	1.91963E+0	-119.373E-9	2.04266E-12	21.3085E-12
1.93972E+0	1.76021E-9	1.93972E+0	-119.373E-9	2.25222E-12	21.0114E-12
1.95981E+0	1.78005E-9	1.95981E+0	-119.373E-9	2.39529E-12	21.0044E-12
1.97991E+0	1.80607E-9	1.97991E+0	-119.373E-9	2.61407E-12	21.5473E-12
2.00000E+0	1.83576E-9	2.00000E+0	-119.373E-9	2.35456E-12	20.6213E-12
