# Supplementary material for: Circumventing the stability problems of graphene nanoribbon zigzag edges
Source: Nat Chem. 2022 Sep 26;14(12):1451–8. doi: 10.1038/s41557-022-01042-8 (PMC10665199; doi:10.1038/s41557-022-01042-8)
Supplement: Supplementary file 3 — Source data for Supplementary Fig. 9. [file 41557_2022_1042_MOESM3_ESM.zip › 10 units/Point_spectra_538.dat]

Experiment	bias spectroscopy
Saved Date	25.07.2020 10:43:53
User
Date
X (m)	157.44E-9
Y (m)	426.757E-9
Z (m)	-119.367E-9
Z offset (m)	0E+0
Settling time (s)	20E-3
Integration time (s)	50E-3
Z-Ctrl hold	TRUE
Final Z (m)	N/A
Start time	25.07.2020 10:43:38
Filter type	None
Order
Cutoff frq
Bias>Bias (V)	-500E-3
Bias>Calibration (V/V)	-1E+0
Bias>Offset (V)	0E+0
Bias Spectroscopy>Sweep Start (V)	-2.3E+0
Bias Spectroscopy>Sweep End (V)	2E+0
Bias Spectroscopy>Num Pixel	215
Bias Spectroscopy>Z Avg time (s)	100E-3
Bias Spectroscopy>Z offset (m)	0E+0
Bias Spectroscopy>1st Settling time (s)	60E-3
Bias Spectroscopy>Settling time (s)	20E-3
Bias Spectroscopy>Integration time (s)	50E-3
Bias Spectroscopy>End Settling time (s)	50E-3
Bias Spectroscopy>Z control time (s)	50E-3
Bias Spectroscopy>Max Slew rate (V/s)	Inf
Bias Spectroscopy>backward sweep	FALSE
Bias Spectroscopy>Z-controller hold	TRUE
Bias Spectroscopy>Number of sweeps	1
Bias Spectroscopy>Channels	Current (A);Bias (V);Z (m);LI Demod 1 Y (A);LI Demod 1 X (A)
Bias Spectroscopy>Reset Bias	TRUE
Bias Spectroscopy>Record final Z	FALSE
Bias Spectroscopy>Lock-In run	TRUE
Current>Current (A)	1.73032E-9
Current>Calibration (A/V)	330E-12
Current>Offset (A)	0E+0
Current>Gain	High
Lock-in>Lock-in status	ON
Lock-in>Modulated signal	Bias (V)
Lock-in>Frequency (Hz)	828E+0
Lock-in>Amplitude	20E-3
Lock-in>Demodulated signal	Current (A)
Lock-in>HP Filter Cutoff D1 (Hz)	155.425E+0
Lock-in>HP Filter Cutoff D2 (Hz)	155.425E+0
Lock-in>HP Filter Order D1	1
Lock-in>HP Filter Order D2	1
Lock-in>Harmonic D1	1
Lock-in>Harmonic D2	2
Lock-in>Reference phase D1 (deg)	-154.128E+0
Lock-in>Reference phase D2 (deg)	174.64E+0
Lock-in>LP Filter Cutoff D1 (Hz)	9.71405E+0
Lock-in>LP Filter Cutoff D2 (Hz)	4.85702E+0
Lock-in>LP Filter Order D1	2
Lock-in>LP Filter Order D2	2
Lock-in>Sync Filter D1	OFF
Lock-in>Sync Filter D2	OFF
[DATA]
Bias calc (V)	Current (A)	Bias (V)	Z (m)	LI Demod 1 Y (A)	LI Demod 1 X (A)
-2.30000E+0	-862.323E-12	-2.30000E+0	-119.367E-9	-547.607E-15	12.2283E-12
-2.27991E+0	-855.197E-12	-2.27991E+0	-119.367E-9	-242.805E-15	12.7423E-12
-2.25981E+0	-829.670E-12	-2.25981E+0	-119.367E-9	-216.859E-15	13.0811E-12
-2.23972E+0	-813.174E-12	-2.23972E+0	-119.367E-9	-222.423E-15	13.0465E-12
-2.21963E+0	-795.647E-12	-2.21963E+0	-119.367E-9	-322.109E-15	13.3178E-12
-2.19953E+0	-778.781E-12	-2.19953E+0	-119.367E-9	-288.821E-15	13.6215E-12
-2.17944E+0	-763.146E-12	-2.17944E+0	-119.367E-9	-52.1725E-15	13.8942E-12
-2.15935E+0	-737.735E-12	-2.15935E+0	-119.367E-9	-97.6656E-15	14.1006E-12
-2.13925E+0	-722.795E-12	-2.13925E+0	-119.367E-9	-156.263E-15	14.7904E-12
-2.11916E+0	-701.013E-12	-2.11916E+0	-119.367E-9	146.999E-15	15.6460E-12
-2.09907E+0	-680.011E-12	-2.09907E+0	-119.367E-9	523.816E-15	16.4689E-12
-2.07897E+0	-656.195E-12	-2.07897E+0	-119.367E-9	716.002E-15	17.2228E-12
-2.05888E+0	-629.432E-12	-2.05888E+0	-119.367E-9	853.269E-15	17.9118E-12
-2.03878E+0	-609.566E-12	-2.03878E+0	-119.367E-9	1.20316E-12	18.4059E-12
-2.01869E+0	-579.783E-12	-2.01869E+0	-119.367E-9	1.05307E-12	18.1016E-12
-1.99860E+0	-560.188E-12	-1.99860E+0	-119.367E-9	644.336E-15	17.0044E-12
-1.97850E+0	-535.871E-12	-1.97850E+0	-119.367E-9	359.108E-15	15.3205E-12
-1.95841E+0	-516.627E-12	-1.95841E+0	-119.367E-9	-269.294E-15	13.8636E-12
-1.93832E+0	-502.072E-12	-1.93832E+0	-119.367E-9	-552.390E-15	12.0343E-12
-1.91822E+0	-484.747E-12	-1.91822E+0	-119.367E-9	-952.589E-15	10.9910E-12
-1.89813E+0	-474.967E-12	-1.89813E+0	-119.367E-9	-1.06454E-12	9.44556E-12
-1.87804E+0	-460.006E-12	-1.87804E+0	-119.367E-9	-1.17793E-12	8.28470E-12
-1.85794E+0	-452.083E-12	-1.85794E+0	-119.367E-9	-1.61295E-12	7.76735E-12
-1.83785E+0	-440.147E-12	-1.83785E+0	-119.367E-9	-1.69258E-12	7.36279E-12
-1.81776E+0	-429.876E-12	-1.81776E+0	-119.367E-9	-1.54612E-12	7.20808E-12
-1.79766E+0	-421.898E-12	-1.79766E+0	-119.367E-9	-1.95140E-12	7.13488E-12
-1.77757E+0	-410.501E-12	-1.77757E+0	-119.367E-9	-1.89911E-12	6.87037E-12
-1.75748E+0	-405.832E-12	-1.75748E+0	-119.367E-9	-1.88891E-12	6.55947E-12
-1.73738E+0	-394.675E-12	-1.73738E+0	-119.367E-9	-1.68872E-12	6.30609E-12
-1.71729E+0	-387.779E-12	-1.71729E+0	-119.367E-9	-1.82037E-12	6.36462E-12
-1.69720E+0	-379.487E-12	-1.69720E+0	-119.367E-9	-2.03935E-12	5.94012E-12
-1.67710E+0	-370.392E-12	-1.67710E+0	-119.367E-9	-1.85182E-12	6.19929E-12
-1.65701E+0	-364.356E-12	-1.65701E+0	-119.367E-9	-1.86332E-12	5.97154E-12
-1.63692E+0	-353.550E-12	-1.63692E+0	-119.367E-9	-1.94715E-12	5.96210E-12
-1.61682E+0	-348.733E-12	-1.61682E+0	-119.367E-9	-2.04256E-12	5.76652E-12
-1.59673E+0	-339.613E-12	-1.59673E+0	-119.367E-9	-2.18075E-12	5.65648E-12
-1.57664E+0	-334.198E-12	-1.57664E+0	-119.367E-9	-1.90213E-12	5.44999E-12
-1.55654E+0	-327.503E-12	-1.55654E+0	-119.367E-9	-1.97833E-12	5.67450E-12
-1.53645E+0	-319.208E-12	-1.53645E+0	-119.367E-9	-2.05064E-12	5.67154E-12
-1.51636E+0	-312.833E-12	-1.51636E+0	-119.367E-9	-1.98247E-12	5.69215E-12
-1.49626E+0	-303.441E-12	-1.49626E+0	-119.367E-9	-2.03048E-12	5.59309E-12
-1.47617E+0	-298.218E-12	-1.47617E+0	-119.367E-9	-2.19226E-12	5.29041E-12
-1.45607E+0	-290.245E-12	-1.45607E+0	-119.367E-9	-2.06280E-12	5.10484E-12
-1.43598E+0	-284.004E-12	-1.43598E+0	-119.367E-9	-2.11561E-12	5.17358E-12
-1.41589E+0	-279.203E-12	-1.41589E+0	-119.367E-9	-2.01330E-12	5.31989E-12
-1.39579E+0	-270.423E-12	-1.39579E+0	-119.367E-9	-2.08091E-12	5.08736E-12
-1.37570E+0	-265.783E-12	-1.37570E+0	-119.367E-9	-2.15342E-12	4.19424E-12
-1.35561E+0	-260.451E-12	-1.35561E+0	-119.367E-9	-2.34582E-12	4.13119E-12
-1.33551E+0	-255.557E-12	-1.33551E+0	-119.367E-9	-2.33433E-12	4.00400E-12
-1.31542E+0	-250.574E-12	-1.31542E+0	-119.367E-9	-2.35726E-12	3.71072E-12
-1.29533E+0	-246.062E-12	-1.29533E+0	-119.367E-9	-2.41458E-12	3.48264E-12
-1.27523E+0	-242.993E-12	-1.27523E+0	-119.367E-9	-2.49068E-12	3.21816E-12
-1.25514E+0	-237.686E-12	-1.25514E+0	-119.367E-9	-2.42910E-12	3.44264E-12
-1.23505E+0	-235.155E-12	-1.23505E+0	-119.367E-9	-2.57898E-12	3.37354E-12
-1.21495E+0	-230.351E-12	-1.21495E+0	-119.367E-9	-2.45166E-12	3.32140E-12
-1.19486E+0	-227.753E-12	-1.19486E+0	-119.367E-9	-2.44132E-12	3.16273E-12
-1.17477E+0	-222.622E-12	-1.17477E+0	-119.367E-9	-2.60406E-12	3.02957E-12
-1.15467E+0	-218.422E-12	-1.15467E+0	-119.367E-9	-2.52225E-12	3.26035E-12
-1.13458E+0	-214.419E-12	-1.13458E+0	-119.367E-9	-2.47110E-12	3.16039E-12
-1.11449E+0	-210.047E-12	-1.11449E+0	-119.367E-9	-2.43535E-12	3.04232E-12
-1.09439E+0	-206.742E-12	-1.09439E+0	-119.367E-9	-2.39325E-12	3.18128E-12
-1.07430E+0	-202.201E-12	-1.07430E+0	-119.367E-9	-2.49460E-12	3.47737E-12
-1.05421E+0	-199.359E-12	-1.05421E+0	-119.367E-9	-2.43396E-12	3.58428E-12
-1.03411E+0	-195.094E-12	-1.03411E+0	-119.367E-9	-2.38673E-12	3.39619E-12
-1.01402E+0	-191.021E-12	-1.01402E+0	-119.367E-9	-2.78846E-12	3.05163E-12
-993.925E-3	-188.864E-12	-993.925E-3	-119.367E-9	-2.67156E-12	3.05264E-12
-973.832E-3	-183.830E-12	-973.832E-3	-119.367E-9	-2.57821E-12	3.11391E-12
-953.738E-3	-181.895E-12	-953.738E-3	-119.367E-9	-2.63995E-12	2.77106E-12
-933.645E-3	-177.461E-12	-933.645E-3	-119.367E-9	-2.70394E-12	2.54577E-12
-913.551E-3	-175.615E-12	-913.551E-3	-119.367E-9	-2.65395E-12	2.46826E-12
-893.458E-3	-172.460E-12	-893.458E-3	-119.367E-9	-2.79020E-12	2.43383E-12
-873.364E-3	-169.718E-12	-873.364E-3	-119.367E-9	-2.78189E-12	2.15945E-12
-853.271E-3	-167.772E-12	-853.271E-3	-119.367E-9	-2.66019E-12	2.36055E-12
-833.177E-3	-164.680E-12	-833.178E-3	-119.367E-9	-2.74741E-12	2.10461E-12
-813.084E-3	-162.751E-12	-813.084E-3	-119.367E-9	-2.62643E-12	2.12445E-12
-792.990E-3	-160.175E-12	-792.991E-3	-119.367E-9	-2.73692E-12	2.03711E-12
-772.897E-3	-157.801E-12	-772.897E-3	-119.367E-9	-2.71523E-12	1.95654E-12
-752.804E-3	-155.778E-12	-752.804E-3	-119.367E-9	-2.75547E-12	2.26641E-12
-732.710E-3	-152.785E-12	-732.710E-3	-119.367E-9	-2.90236E-12	1.90700E-12
-712.617E-3	-151.845E-12	-712.617E-3	-119.367E-9	-2.78127E-12	2.03949E-12
-692.523E-3	-148.949E-12	-692.523E-3	-119.367E-9	-3.01928E-12	1.87862E-12
-672.430E-3	-146.829E-12	-672.430E-3	-119.367E-9	-2.71503E-12	2.10161E-12
-652.336E-3	-144.310E-12	-652.336E-3	-119.367E-9	-2.84123E-12	2.12570E-12
-632.243E-3	-141.901E-12	-632.243E-3	-119.367E-9	-2.87228E-12	2.16799E-12
-612.149E-3	-139.912E-12	-612.149E-3	-119.367E-9	-2.90399E-12	1.97878E-12
-592.056E-3	-137.048E-12	-592.056E-3	-119.367E-9	-2.79948E-12	2.31785E-12
-571.962E-3	-133.718E-12	-571.963E-3	-119.367E-9	-2.72476E-12	2.97471E-12
-551.869E-3	-129.946E-12	-551.869E-3	-119.367E-9	-2.63998E-12	3.20146E-12
-531.775E-3	-126.009E-12	-531.776E-3	-119.367E-9	-2.45986E-12	3.31820E-12
-511.682E-3	-122.344E-12	-511.682E-3	-119.367E-9	-2.39726E-12	3.22326E-12
-491.589E-3	-118.378E-12	-491.589E-3	-119.367E-9	-2.53696E-12	3.12532E-12
-471.495E-3	-115.281E-12	-471.495E-3	-119.367E-9	-2.54495E-12	2.87288E-12
-451.402E-3	-111.844E-12	-451.402E-3	-119.367E-9	-2.57780E-12	2.68945E-12
-431.308E-3	-109.020E-12	-431.308E-3	-119.367E-9	-2.90018E-12	2.72845E-12
-411.215E-3	-106.238E-12	-411.215E-3	-119.367E-9	-2.74512E-12	2.77426E-12
-391.121E-3	-102.658E-12	-391.121E-3	-119.367E-9	-2.40535E-12	3.06925E-12
-371.028E-3	-98.4996E-12	-371.028E-3	-119.367E-9	-2.29005E-12	3.30795E-12
-350.934E-3	-93.2054E-12	-350.935E-3	-119.367E-9	-2.16962E-12	3.88334E-12
-330.841E-3	-87.2116E-12	-330.841E-3	-119.367E-9	-2.18130E-12	5.03708E-12
-310.748E-3	-80.1704E-12	-310.748E-3	-119.367E-9	-1.92420E-12	5.07647E-12
-290.654E-3	-73.8363E-12	-290.654E-3	-119.367E-9	-2.20663E-12	4.94481E-12
-270.561E-3	-67.8275E-12	-270.561E-3	-119.367E-9	-2.23032E-12	4.58711E-12
-250.467E-3	-62.5605E-12	-250.467E-3	-119.367E-9	-2.55445E-12	4.25933E-12
-230.374E-3	-57.5350E-12	-230.374E-3	-119.367E-9	-2.42589E-12	3.93733E-12
-210.280E-3	-52.7659E-12	-210.280E-3	-119.367E-9	-2.52365E-12	3.97167E-12
-190.187E-3	-47.9636E-12	-190.187E-3	-119.367E-9	-2.34341E-12	3.98542E-12
-170.093E-3	-43.0164E-12	-170.093E-3	-119.367E-9	-2.48506E-12	3.85869E-12
-150.000E-3	-38.1508E-12	-150.000E-3	-119.367E-9	-2.37311E-12	4.13276E-12
-129.906E-3	-33.2047E-12	-129.907E-3	-119.367E-9	-2.39619E-12	3.80713E-12
-109.813E-3	-28.1831E-12	-109.813E-3	-119.367E-9	-2.48379E-12	4.10615E-12
-89.7193E-3	-22.8657E-12	-89.7196E-3	-119.367E-9	-2.23869E-12	4.09574E-12
-69.6259E-3	-17.5434E-12	-69.6261E-3	-119.367E-9	-2.13015E-12	4.08598E-12
-49.5324E-3	-12.2456E-12	-49.5327E-3	-119.367E-9	-2.34002E-12	4.23593E-12
-29.4390E-3	-7.25815E-12	-29.4392E-3	-119.367E-9	-2.34722E-12	3.99541E-12
-9.34553E-3	-2.43662E-12	-9.34577E-3	-119.367E-9	-2.51035E-12	3.83563E-12
10.7479E-3	2.53832E-12	10.7477E-3	-119.367E-9	-2.47633E-12	3.97267E-12
30.8414E-3	7.69164E-12	30.8411E-3	-119.367E-9	-2.50378E-12	4.28133E-12
50.9348E-3	12.9461E-12	50.9346E-3	-119.367E-9	-2.29442E-12	4.34872E-12
71.0282E-3	18.2431E-12	71.0281E-3	-119.367E-9	-2.46982E-12	4.37074E-12
91.1217E-3	23.3994E-12	91.1215E-3	-119.367E-9	-2.29801E-12	4.21783E-12
111.215E-3	28.1809E-12	111.215E-3	-119.367E-9	-2.33800E-12	3.65740E-12
131.309E-3	32.9876E-12	131.308E-3	-119.367E-9	-2.34546E-12	3.78542E-12
151.402E-3	37.7584E-12	151.402E-3	-119.367E-9	-2.47423E-12	3.96176E-12
171.496E-3	43.1478E-12	171.495E-3	-119.367E-9	-2.38294E-12	4.05296E-12
191.589E-3	48.1322E-12	191.589E-3	-119.367E-9	-2.41221E-12	4.01153E-12
211.683E-3	53.1520E-12	211.682E-3	-119.367E-9	-2.38501E-12	3.89833E-12
231.776E-3	58.3417E-12	231.776E-3	-119.367E-9	-2.23457E-12	3.93767E-12
251.869E-3	63.0584E-12	251.869E-3	-119.367E-9	-2.26465E-12	3.77602E-12
271.963E-3	68.0764E-12	271.963E-3	-119.367E-9	-2.42109E-12	3.87675E-12
292.056E-3	72.4673E-12	292.056E-3	-119.367E-9	-2.35646E-12	3.86340E-12
312.150E-3	77.7083E-12	312.150E-3	-119.367E-9	-2.37590E-12	3.80262E-12
332.243E-3	82.3820E-12	332.243E-3	-119.367E-9	-2.41244E-12	3.73122E-12
352.337E-3	87.0919E-12	352.336E-3	-119.367E-9	-2.47127E-12	3.80834E-12
372.430E-3	92.6749E-12	372.430E-3	-119.367E-9	-2.55609E-12	3.88885E-12
392.524E-3	96.6467E-12	392.523E-3	-119.367E-9	-2.40717E-12	4.01550E-12
412.617E-3	102.343E-12	412.617E-3	-119.367E-9	-2.54914E-12	4.10081E-12
432.711E-3	106.679E-12	432.710E-3	-119.367E-9	-2.36267E-12	4.01992E-12
452.804E-3	113.126E-12	452.804E-3	-119.367E-9	-2.36147E-12	4.11727E-12
472.898E-3	117.825E-12	472.897E-3	-119.367E-9	-2.22373E-12	4.24513E-12
492.991E-3	123.313E-12	492.991E-3	-119.367E-9	-2.05900E-12	4.42186E-12
513.084E-3	129.442E-12	513.084E-3	-119.367E-9	-2.27496E-12	4.63925E-12
533.178E-3	134.660E-12	533.178E-3	-119.367E-9	-2.16896E-12	4.91471E-12
553.271E-3	143.220E-12	553.271E-3	-119.367E-9	-2.07046E-12	5.38980E-12
573.365E-3	150.073E-12	573.364E-3	-119.367E-9	-1.95345E-12	6.44520E-12
593.458E-3	160.629E-12	593.458E-3	-119.367E-9	-1.51014E-12	7.65092E-12
613.552E-3	172.137E-12	613.551E-3	-119.367E-9	-1.19572E-12	8.65455E-12
633.645E-3	184.828E-12	633.645E-3	-119.367E-9	-1.29559E-12	9.26221E-12
653.738E-3	198.231E-12	653.738E-3	-119.367E-9	-1.21745E-12	9.34277E-12
673.832E-3	210.123E-12	673.832E-3	-119.367E-9	-1.21870E-12	9.13405E-12
693.926E-3	223.943E-12	693.925E-3	-119.367E-9	-882.506E-15	9.15513E-12
714.019E-3	234.305E-12	714.019E-3	-119.367E-9	-1.17455E-12	9.11718E-12
734.113E-3	248.984E-12	734.112E-3	-119.367E-9	-1.15307E-12	9.53519E-12
754.206E-3	263.124E-12	754.206E-3	-119.367E-9	-1.08163E-12	9.78099E-12
774.299E-3	274.163E-12	774.299E-3	-119.367E-9	-1.28738E-12	9.84675E-12
794.393E-3	289.694E-12	794.393E-3	-119.367E-9	-1.30256E-12	10.0392E-12
814.486E-3	300.112E-12	814.486E-3	-119.367E-9	-1.17538E-12	9.67845E-12
834.580E-3	316.771E-12	834.579E-3	-119.367E-9	-1.14955E-12	9.79697E-12
854.673E-3	328.192E-12	854.673E-3	-119.367E-9	-1.12877E-12	10.0102E-12
874.767E-3	344.840E-12	874.766E-3	-119.367E-9	-994.377E-15	10.4247E-12
894.860E-3	359.055E-12	894.860E-3	-119.367E-9	-1.04836E-12	10.5636E-12
914.953E-3	371.333E-12	914.953E-3	-119.367E-9	-874.189E-15	10.9539E-12
935.047E-3	388.920E-12	935.047E-3	-119.367E-9	-852.139E-15	11.1173E-12
955.141E-3	401.284E-12	955.140E-3	-119.367E-9	-693.139E-15	11.4377E-12
975.234E-3	420.167E-12	975.234E-3	-119.367E-9	-671.721E-15	11.9007E-12
995.327E-3	434.042E-12	995.327E-3	-119.367E-9	-423.733E-15	12.3025E-12
1.01542E+0	453.592E-12	1.01542E+0	-119.367E-9	-421.610E-15	13.0593E-12
1.03551E+0	472.266E-12	1.03551E+0	-119.367E-9	-53.1743E-15	13.3561E-12
1.05561E+0	488.295E-12	1.05561E+0	-119.367E-9	-99.7174E-15	13.7619E-12
1.07570E+0	510.548E-12	1.07570E+0	-119.367E-9	-166.774E-15	13.8144E-12
1.09579E+0	525.935E-12	1.09579E+0	-119.367E-9	-5.21818E-15	14.3250E-12
1.11589E+0	550.572E-12	1.11589E+0	-119.367E-9	262.808E-15	14.8668E-12
1.13598E+0	569.204E-12	1.13598E+0	-119.367E-9	233.862E-15	15.3169E-12
1.15608E+0	591.695E-12	1.15607E+0	-119.367E-9	552.412E-15	16.4089E-12
1.17617E+0	616.667E-12	1.17617E+0	-119.367E-9	972.847E-15	16.8533E-12
1.19626E+0	636.324E-12	1.19626E+0	-119.367E-9	890.510E-15	17.4858E-12
1.21636E+0	668.471E-12	1.21636E+0	-119.367E-9	945.192E-15	17.8965E-12
1.23645E+0	685.795E-12	1.23645E+0	-119.367E-9	825.093E-15	18.5448E-12
1.25654E+0	719.244E-12	1.25654E+0	-119.367E-9	892.807E-15	19.2349E-12
1.27664E+0	740.569E-12	1.27664E+0	-119.367E-9	1.12111E-12	19.8394E-12
1.29673E+0	769.218E-12	1.29673E+0	-119.367E-9	1.50358E-12	21.2951E-12
1.31682E+0	803.871E-12	1.31682E+0	-119.367E-9	1.91141E-12	22.8055E-12
1.33692E+0	830.575E-12	1.33692E+0	-119.367E-9	2.44208E-12	24.0883E-12
1.35701E+0	876.916E-12	1.35701E+0	-119.367E-9	2.66185E-12	25.8855E-12
1.37710E+0	902.485E-12	1.37710E+0	-119.367E-9	3.03615E-12	27.6415E-12
1.39720E+0	948.886E-12	1.39720E+0	-119.367E-9	3.43067E-12	29.9291E-12
1.41729E+0	990.095E-12	1.41729E+0	-119.367E-9	4.09373E-12	31.5957E-12
1.43738E+0	1.02931E-9	1.43738E+0	-119.367E-9	4.50726E-12	33.3200E-12
1.45748E+0	1.08242E-9	1.45748E+0	-119.367E-9	4.88729E-12	34.6715E-12
1.47757E+0	1.12136E-9	1.47757E+0	-119.367E-9	5.18131E-12	35.8191E-12
1.49766E+0	1.17718E-9	1.49766E+0	-119.367E-9	5.21531E-12	36.1589E-12
1.51776E+0	1.21763E-9	1.51776E+0	-119.367E-9	5.32525E-12	36.0251E-12
1.53785E+0	1.27274E-9	1.53785E+0	-119.367E-9	5.36831E-12	35.6374E-12
1.55794E+0	1.31531E-9	1.55794E+0	-119.367E-9	5.35834E-12	34.5324E-12
1.57804E+0	1.35172E-9	1.57804E+0	-119.367E-9	5.15753E-12	33.6595E-12
1.59813E+0	1.40579E-9	1.59813E+0	-119.367E-9	5.00369E-12	32.5634E-12
1.61822E+0	1.43743E-9	1.61822E+0	-119.367E-9	4.88921E-12	31.8670E-12
1.63832E+0	1.48856E-9	1.63832E+0	-119.367E-9	4.59962E-12	30.7700E-12
1.65841E+0	1.52171E-9	1.65841E+0	-119.367E-9	4.42168E-12	30.1432E-12
1.67850E+0	1.56065E-9	1.67850E+0	-119.367E-9	4.58921E-12	29.5265E-12
1.69860E+0	1.60246E-9	1.69860E+0	-119.367E-9	4.00489E-12	28.9279E-12
1.71869E+0	1.63111E-9	1.71869E+0	-119.367E-9	4.07645E-12	28.3425E-12
1.73879E+0	1.68009E-9	1.73879E+0	-119.367E-9	3.75123E-12	27.8447E-12
1.75888E+0	1.69768E-9	1.75888E+0	-119.367E-9	3.47240E-12	27.6501E-12
1.77897E+0	1.74542E-9	1.77897E+0	-119.367E-9	3.55663E-12	26.8244E-12
1.79907E+0	1.77515E-9	1.79907E+0	-119.367E-9	3.20367E-12	26.3433E-12
1.81916E+0	1.80351E-9	1.81916E+0	-119.367E-9	3.48471E-12	25.7604E-12
1.83925E+0	1.84634E-9	1.83925E+0	-119.367E-9	2.91424E-12	24.9982E-12
1.85935E+0	1.86901E-9	1.85935E+0	-119.367E-9	3.04741E-12	24.8438E-12
1.87944E+0	1.90822E-9	1.87944E+0	-119.367E-9	2.97909E-12	24.3032E-12
1.89953E+0	1.93298E-9	1.89953E+0	-119.367E-9	3.27007E-12	24.3489E-12
1.91963E+0	1.96964E-9	1.91963E+0	-119.367E-9	2.95502E-12	25.9110E-12
1.93972E+0	1.98721E-9	1.93972E+0	-119.367E-9	2.98116E-12	24.9126E-12
1.95981E+0	2.02283E-9	1.95981E+0	-119.367E-9	3.16734E-12	23.9936E-12
1.97991E+0	2.05401E-9	1.97991E+0	-119.367E-9	3.02504E-12	23.7106E-12
2.00000E+0	2.08243E-9	2.00000E+0	-119.367E-9	2.67520E-12	22.0893E-12
