# Supplementary material for: Circumventing the stability problems of graphene nanoribbon zigzag edges
Source: Nat Chem. 2022 Sep 26;14(12):1451–8. doi: 10.1038/s41557-022-01042-8 (PMC10665199; doi:10.1038/s41557-022-01042-8)
Supplement: Supplementary file 3 — Source data for Supplementary Fig. 9. [file 41557_2022_1042_MOESM3_ESM.zip › 10 units/Point_spectra_539.dat]

Experiment	bias spectroscopy
Saved Date	25.07.2020 10:44:09
User
Date
X (m)	157.438E-9
Y (m)	426.961E-9
Z (m)	-119.376E-9
Z offset (m)	0E+0
Settling time (s)	20E-3
Integration time (s)	50E-3
Z-Ctrl hold	TRUE
Final Z (m)	N/A
Start time	25.07.2020 10:43:53
Filter type	None
Order
Cutoff frq
Bias>Bias (V)	-500E-3
Bias>Calibration (V/V)	-1E+0
Bias>Offset (V)	0E+0
Bias Spectroscopy>Sweep Start (V)	-2.3E+0
Bias Spectroscopy>Sweep End (V)	2E+0
Bias Spectroscopy>Num Pixel	215
Bias Spectroscopy>Z Avg time (s)	100E-3
Bias Spectroscopy>Z offset (m)	0E+0
Bias Spectroscopy>1st Settling time (s)	60E-3
Bias Spectroscopy>Settling time (s)	20E-3
Bias Spectroscopy>Integration time (s)	50E-3
Bias Spectroscopy>End Settling time (s)	50E-3
Bias Spectroscopy>Z control time (s)	50E-3
Bias Spectroscopy>Max Slew rate (V/s)	Inf
Bias Spectroscopy>backward sweep	FALSE
Bias Spectroscopy>Z-controller hold	TRUE
Bias Spectroscopy>Number of sweeps	1
Bias Spectroscopy>Channels	Current (A);Bias (V);Z (m);LI Demod 1 Y (A);LI Demod 1 X (A)
Bias Spectroscopy>Reset Bias	TRUE
Bias Spectroscopy>Record final Z	FALSE
Bias Spectroscopy>Lock-In run	TRUE
Current>Current (A)	972.261E-12
Current>Calibration (A/V)	330E-12
Current>Offset (A)	0E+0
Current>Gain	High
Lock-in>Lock-in status	ON
Lock-in>Modulated signal	Bias (V)
Lock-in>Frequency (Hz)	828E+0
Lock-in>Amplitude	20E-3
Lock-in>Demodulated signal	Current (A)
Lock-in>HP Filter Cutoff D1 (Hz)	155.425E+0
Lock-in>HP Filter Cutoff D2 (Hz)	155.425E+0
Lock-in>HP Filter Order D1	1
Lock-in>HP Filter Order D2	1
Lock-in>Harmonic D1	1
Lock-in>Harmonic D2	2
Lock-in>Reference phase D1 (deg)	-154.128E+0
Lock-in>Reference phase D2 (deg)	174.64E+0
Lock-in>LP Filter Cutoff D1 (Hz)	9.71405E+0
Lock-in>LP Filter Cutoff D2 (Hz)	4.85702E+0
Lock-in>LP Filter Order D1	2
Lock-in>LP Filter Order D2	2
Lock-in>Sync Filter D1	OFF
Lock-in>Sync Filter D2	OFF
[DATA]
Bias calc (V)	Current (A)	Bias (V)	Z (m)	LI Demod 1 Y (A)	LI Demod 1 X (A)
-2.30000E+0	-962.646E-12	-2.30000E+0	-119.376E-9	454.929E-15	14.8057E-12
-2.27991E+0	-946.605E-12	-2.27991E+0	-119.376E-9	424.720E-15	15.5741E-12
-2.25981E+0	-919.667E-12	-2.25981E+0	-119.376E-9	487.004E-15	15.8007E-12
-2.23972E+0	-905.589E-12	-2.23972E+0	-119.376E-9	649.562E-15	15.7943E-12
-2.21963E+0	-879.840E-12	-2.21963E+0	-119.376E-9	658.437E-15	15.8339E-12
-2.19953E+0	-857.693E-12	-2.19953E+0	-119.376E-9	671.094E-15	16.1066E-12
-2.17944E+0	-841.333E-12	-2.17944E+0	-119.376E-9	501.315E-15	16.3160E-12
-2.15935E+0	-811.984E-12	-2.15935E+0	-119.376E-9	671.831E-15	16.6201E-12
-2.13925E+0	-796.500E-12	-2.13925E+0	-119.376E-9	575.401E-15	16.6957E-12
-2.11916E+0	-767.722E-12	-2.11916E+0	-119.376E-9	537.958E-15	17.6039E-12
-2.09907E+0	-741.357E-12	-2.09907E+0	-119.376E-9	927.905E-15	18.6083E-12
-2.07897E+0	-722.559E-12	-2.07897E+0	-119.376E-9	973.633E-15	19.3832E-12
-2.05888E+0	-689.961E-12	-2.05888E+0	-119.376E-9	1.39646E-12	20.4405E-12
-2.03878E+0	-665.916E-12	-2.03878E+0	-119.376E-9	1.22653E-12	20.5484E-12
-2.01869E+0	-630.810E-12	-2.01869E+0	-119.376E-9	1.07298E-12	20.3488E-12
-1.99860E+0	-607.621E-12	-1.99860E+0	-119.376E-9	964.531E-15	19.4662E-12
-1.97850E+0	-582.169E-12	-1.97850E+0	-119.376E-9	620.411E-15	18.0133E-12
-1.95841E+0	-561.118E-12	-1.95841E+0	-119.376E-9	459.326E-15	16.0907E-12
-1.93832E+0	-543.574E-12	-1.93832E+0	-119.376E-9	-10.5320E-15	14.4637E-12
-1.91822E+0	-519.684E-12	-1.91822E+0	-119.376E-9	-251.268E-15	12.7917E-12
-1.89813E+0	-508.720E-12	-1.89813E+0	-119.376E-9	-863.792E-15	11.6771E-12
-1.87804E+0	-490.055E-12	-1.87804E+0	-119.376E-9	-1.05994E-12	10.5563E-12
-1.85794E+0	-481.718E-12	-1.85794E+0	-119.376E-9	-1.09960E-12	9.53693E-12
-1.83785E+0	-464.405E-12	-1.83785E+0	-119.376E-9	-1.14378E-12	8.86822E-12
-1.81776E+0	-454.856E-12	-1.81776E+0	-119.376E-9	-1.14738E-12	8.52461E-12
-1.79766E+0	-445.671E-12	-1.79766E+0	-119.376E-9	-1.26463E-12	8.33360E-12
-1.77757E+0	-431.164E-12	-1.77757E+0	-119.376E-9	-1.54116E-12	8.07110E-12
-1.75748E+0	-427.916E-12	-1.75748E+0	-119.376E-9	-1.40921E-12	7.84740E-12
-1.73738E+0	-408.438E-12	-1.73738E+0	-119.376E-9	-1.52815E-12	7.98080E-12
-1.71729E+0	-403.568E-12	-1.71729E+0	-119.376E-9	-1.61813E-12	7.89659E-12
-1.69720E+0	-391.097E-12	-1.69720E+0	-119.376E-9	-1.42585E-12	7.72417E-12
-1.67710E+0	-380.661E-12	-1.67710E+0	-119.376E-9	-1.63001E-12	7.66063E-12
-1.65701E+0	-374.520E-12	-1.65701E+0	-119.376E-9	-1.55831E-12	7.40156E-12
-1.63692E+0	-357.389E-12	-1.63692E+0	-119.376E-9	-1.61941E-12	7.43458E-12
-1.61682E+0	-355.450E-12	-1.61682E+0	-119.376E-9	-1.55324E-12	7.17094E-12
-1.59673E+0	-341.402E-12	-1.59673E+0	-119.376E-9	-1.90554E-12	6.74765E-12
-1.57664E+0	-335.762E-12	-1.57664E+0	-119.376E-9	-1.80092E-12	6.58856E-12
-1.55654E+0	-328.239E-12	-1.55654E+0	-119.376E-9	-2.11592E-12	6.19257E-12
-1.53645E+0	-314.516E-12	-1.53645E+0	-119.376E-9	-1.76570E-12	6.23733E-12
-1.51636E+0	-312.151E-12	-1.51636E+0	-119.376E-9	-1.64476E-12	6.59299E-12
-1.49626E+0	-296.892E-12	-1.49626E+0	-119.376E-9	-1.63129E-12	6.53183E-12
-1.47617E+0	-295.577E-12	-1.47617E+0	-119.376E-9	-2.11293E-12	6.09454E-12
-1.45607E+0	-282.220E-12	-1.45607E+0	-119.376E-9	-2.00114E-12	5.94040E-12
-1.43598E+0	-275.560E-12	-1.43598E+0	-119.376E-9	-1.84755E-12	6.31670E-12
-1.41589E+0	-270.110E-12	-1.41589E+0	-119.376E-9	-2.04583E-12	5.90825E-12
-1.39579E+0	-259.979E-12	-1.39579E+0	-119.376E-9	-2.13798E-12	5.07136E-12
-1.37570E+0	-259.149E-12	-1.37570E+0	-119.376E-9	-2.15738E-12	4.40933E-12
-1.35561E+0	-248.801E-12	-1.35561E+0	-119.376E-9	-2.51404E-12	3.68270E-12
-1.33551E+0	-248.154E-12	-1.33551E+0	-119.376E-9	-2.40335E-12	3.54977E-12
-1.31542E+0	-243.035E-12	-1.31542E+0	-119.376E-9	-2.57670E-12	3.05954E-12
-1.29533E+0	-239.241E-12	-1.29533E+0	-119.376E-9	-2.53182E-12	2.99038E-12
-1.27523E+0	-239.211E-12	-1.27523E+0	-119.376E-9	-2.72290E-12	2.88179E-12
-1.25514E+0	-229.171E-12	-1.25514E+0	-119.376E-9	-2.49069E-12	3.15540E-12
-1.23505E+0	-231.900E-12	-1.23505E+0	-119.376E-9	-2.54224E-12	3.13254E-12
-1.21495E+0	-222.596E-12	-1.21495E+0	-119.376E-9	-2.78364E-12	3.13168E-12
-1.19486E+0	-222.648E-12	-1.19486E+0	-119.376E-9	-2.28163E-12	3.23939E-12
-1.17477E+0	-218.693E-12	-1.17477E+0	-119.376E-9	-2.41793E-12	2.99895E-12
-1.15467E+0	-210.909E-12	-1.15467E+0	-119.376E-9	-2.57835E-12	3.09253E-12
-1.13458E+0	-213.605E-12	-1.13458E+0	-119.376E-9	-2.46735E-12	2.98429E-12
-1.11449E+0	-202.400E-12	-1.11449E+0	-119.376E-9	-2.53908E-12	2.91559E-12
-1.09439E+0	-207.257E-12	-1.09439E+0	-119.376E-9	-2.49386E-12	3.11767E-12
-1.07430E+0	-197.738E-12	-1.07430E+0	-119.376E-9	-2.49229E-12	3.13633E-12
-1.05421E+0	-194.257E-12	-1.05421E+0	-119.376E-9	-2.33157E-12	3.31128E-12
-1.03411E+0	-193.219E-12	-1.03411E+0	-119.376E-9	-2.37343E-12	3.12046E-12
-1.01402E+0	-184.560E-12	-1.01402E+0	-119.376E-9	-2.72933E-12	3.09428E-12
-993.925E-3	-189.457E-12	-993.925E-3	-119.376E-9	-2.86605E-12	2.91809E-12
-973.832E-3	-177.548E-12	-973.832E-3	-119.376E-9	-2.64435E-12	2.69419E-12
-953.738E-3	-180.525E-12	-953.738E-3	-119.376E-9	-2.40111E-12	2.49258E-12
-933.645E-3	-174.082E-12	-933.645E-3	-119.376E-9	-2.70624E-12	2.41696E-12
-913.551E-3	-170.595E-12	-913.551E-3	-119.376E-9	-2.51837E-12	2.57779E-12
-893.458E-3	-174.480E-12	-893.458E-3	-119.376E-9	-2.67903E-12	2.29340E-12
-873.364E-3	-161.611E-12	-873.364E-3	-119.376E-9	-2.66903E-12	2.29511E-12
-853.271E-3	-169.367E-12	-853.271E-3	-119.376E-9	-2.57604E-12	2.21873E-12
-833.177E-3	-158.196E-12	-833.178E-3	-119.376E-9	-2.80532E-12	2.26056E-12
-813.084E-3	-161.493E-12	-813.084E-3	-119.376E-9	-2.79716E-12	2.22860E-12
-792.990E-3	-159.257E-12	-792.991E-3	-119.376E-9	-2.66111E-12	2.06615E-12
-772.897E-3	-151.714E-12	-772.897E-3	-119.376E-9	-2.83059E-12	2.28623E-12
-752.804E-3	-156.958E-12	-752.804E-3	-119.376E-9	-2.73890E-12	2.13053E-12
-732.710E-3	-147.014E-12	-732.710E-3	-119.376E-9	-2.77822E-12	2.07848E-12
-712.617E-3	-152.455E-12	-712.617E-3	-119.376E-9	-2.75169E-12	1.80328E-12
-692.523E-3	-144.178E-12	-692.523E-3	-119.376E-9	-2.80609E-12	1.94652E-12
-672.430E-3	-145.059E-12	-672.430E-3	-119.376E-9	-2.63735E-12	2.26130E-12
-652.336E-3	-142.863E-12	-652.336E-3	-119.376E-9	-2.82612E-12	2.36172E-12
-632.243E-3	-137.518E-12	-632.243E-3	-119.376E-9	-2.72640E-12	2.27390E-12
-612.149E-3	-140.748E-12	-612.149E-3	-119.376E-9	-2.73288E-12	2.07652E-12
-592.056E-3	-132.184E-12	-592.056E-3	-119.376E-9	-2.59381E-12	2.19143E-12
-571.962E-3	-134.458E-12	-571.963E-3	-119.376E-9	-2.59596E-12	2.87449E-12
-551.869E-3	-126.949E-12	-551.869E-3	-119.376E-9	-2.76420E-12	2.99542E-12
-531.775E-3	-124.987E-12	-531.776E-3	-119.376E-9	-2.67749E-12	3.00412E-12
-511.682E-3	-122.865E-12	-511.682E-3	-119.376E-9	-2.77478E-12	2.95564E-12
-491.589E-3	-115.662E-12	-491.589E-3	-119.376E-9	-2.67185E-12	2.97862E-12
-471.495E-3	-117.431E-12	-471.495E-3	-119.376E-9	-2.58808E-12	2.72248E-12
-451.402E-3	-109.291E-12	-451.402E-3	-119.376E-9	-2.70157E-12	2.23938E-12
-431.308E-3	-111.112E-12	-431.308E-3	-119.376E-9	-2.77824E-12	2.36704E-12
-411.215E-3	-105.821E-12	-411.215E-3	-119.376E-9	-2.64080E-12	2.49496E-12
-391.121E-3	-102.493E-12	-391.121E-3	-119.376E-9	-2.57787E-12	2.82611E-12
-371.028E-3	-100.331E-12	-371.028E-3	-119.376E-9	-2.60516E-12	3.03783E-12
-350.934E-3	-92.1628E-12	-350.935E-3	-119.376E-9	-2.48346E-12	3.72028E-12
-330.841E-3	-89.8481E-12	-330.841E-3	-119.376E-9	-2.17432E-12	4.91030E-12
-310.748E-3	-80.0229E-12	-310.748E-3	-119.376E-9	-2.18659E-12	5.30206E-12
-290.654E-3	-75.2562E-12	-290.654E-3	-119.376E-9	-2.19548E-12	5.00074E-12
-270.561E-3	-68.9559E-12	-270.561E-3	-119.376E-9	-2.25787E-12	4.26295E-12
-250.467E-3	-62.4588E-12	-250.467E-3	-119.376E-9	-2.22293E-12	4.31307E-12
-230.374E-3	-58.9708E-12	-230.374E-3	-119.376E-9	-2.34032E-12	4.15482E-12
-210.280E-3	-52.0112E-12	-210.280E-3	-119.376E-9	-2.39002E-12	4.08169E-12
-190.187E-3	-48.7544E-12	-190.187E-3	-119.376E-9	-2.24259E-12	3.84553E-12
-170.093E-3	-42.3966E-12	-170.093E-3	-119.376E-9	-2.41783E-12	3.85851E-12
-150.000E-3	-37.9860E-12	-150.000E-3	-119.376E-9	-2.41955E-12	4.12055E-12
-129.906E-3	-32.8980E-12	-129.907E-3	-119.376E-9	-2.25079E-12	3.75698E-12
-109.813E-3	-27.1463E-12	-109.813E-3	-119.376E-9	-2.38233E-12	3.97317E-12
-89.7193E-3	-22.6247E-12	-89.7196E-3	-119.376E-9	-2.32424E-12	4.15658E-12
-69.6259E-3	-16.6687E-12	-69.6261E-3	-119.376E-9	-2.53813E-12	4.14300E-12
-49.5324E-3	-11.9588E-12	-49.5327E-3	-119.376E-9	-2.44462E-12	4.11206E-12
-29.4390E-3	-6.98314E-12	-29.4392E-3	-119.376E-9	-2.46252E-12	3.73312E-12
-9.34553E-3	-2.32027E-12	-9.34577E-3	-119.376E-9	-2.26374E-12	3.66111E-12
10.7479E-3	2.52483E-12	10.7477E-3	-119.376E-9	-2.39259E-12	3.84224E-12
30.8414E-3	7.43366E-12	30.8411E-3	-119.376E-9	-2.37798E-12	4.11334E-12
50.9348E-3	12.9736E-12	50.9346E-3	-119.376E-9	-2.59318E-12	4.29479E-12
71.0282E-3	17.8484E-12	71.0281E-3	-119.376E-9	-2.20767E-12	4.10300E-12
91.1217E-3	23.2724E-12	91.1215E-3	-119.376E-9	-2.44498E-12	3.98526E-12
111.215E-3	27.9883E-12	111.215E-3	-119.376E-9	-2.42695E-12	3.97347E-12
131.309E-3	32.3852E-12	131.308E-3	-119.376E-9	-2.41655E-12	4.00552E-12
151.402E-3	37.8115E-12	151.402E-3	-119.376E-9	-2.36929E-12	3.78992E-12
171.496E-3	41.7540E-12	171.495E-3	-119.376E-9	-2.31343E-12	3.91055E-12
191.589E-3	47.5965E-12	191.589E-3	-119.376E-9	-2.33229E-12	3.91310E-12
211.683E-3	51.3464E-12	211.682E-3	-119.376E-9	-2.34775E-12	3.84077E-12
231.776E-3	57.0603E-12	231.776E-3	-119.376E-9	-2.29047E-12	3.88385E-12
251.869E-3	61.5952E-12	251.869E-3	-119.376E-9	-2.45259E-12	3.93770E-12
271.963E-3	65.6660E-12	271.963E-3	-119.376E-9	-2.34822E-12	3.86163E-12
292.056E-3	71.7895E-12	292.056E-3	-119.376E-9	-2.48791E-12	3.79119E-12
312.150E-3	74.6780E-12	312.150E-3	-119.376E-9	-2.46848E-12	3.76708E-12
332.243E-3	81.5601E-12	332.243E-3	-119.376E-9	-2.46389E-12	3.78343E-12
352.337E-3	84.6553E-12	352.336E-3	-119.376E-9	-2.24344E-12	3.71337E-12
372.430E-3	90.0791E-12	372.430E-3	-119.376E-9	-2.45728E-12	3.63149E-12
392.524E-3	95.1309E-12	392.523E-3	-119.376E-9	-2.56988E-12	3.67404E-12
412.617E-3	98.1590E-12	412.617E-3	-119.376E-9	-2.45836E-12	4.07841E-12
432.711E-3	106.531E-12	432.710E-3	-119.376E-9	-2.37710E-12	3.85929E-12
452.804E-3	107.879E-12	452.804E-3	-119.376E-9	-2.29365E-12	4.14289E-12
472.898E-3	116.041E-12	472.897E-3	-119.376E-9	-2.25119E-12	4.23284E-12
492.991E-3	119.758E-12	492.991E-3	-119.376E-9	-2.39744E-12	4.32458E-12
513.084E-3	125.448E-12	513.084E-3	-119.376E-9	-2.36446E-12	4.66270E-12
533.178E-3	133.363E-12	533.178E-3	-119.376E-9	-2.20993E-12	4.61715E-12
553.271E-3	136.871E-12	553.271E-3	-119.376E-9	-1.92548E-12	5.41487E-12
573.365E-3	149.695E-12	573.364E-3	-119.376E-9	-1.94949E-12	6.41175E-12
593.458E-3	155.205E-12	593.458E-3	-119.376E-9	-1.44206E-12	7.81476E-12
613.552E-3	171.697E-12	613.551E-3	-119.376E-9	-1.26105E-12	9.23897E-12
633.645E-3	183.318E-12	633.645E-3	-119.376E-9	-1.19723E-12	9.97696E-12
653.738E-3	196.797E-12	653.738E-3	-119.376E-9	-886.922E-15	10.4565E-12
673.832E-3	215.062E-12	673.832E-3	-119.376E-9	-752.763E-15	10.3538E-12
693.926E-3	221.855E-12	693.925E-3	-119.376E-9	-949.717E-15	10.2057E-12
714.019E-3	244.050E-12	714.019E-3	-119.376E-9	-953.440E-15	10.4220E-12
734.113E-3	251.886E-12	734.112E-3	-119.376E-9	-1.01589E-12	10.1835E-12
754.206E-3	269.976E-12	754.206E-3	-119.376E-9	-931.131E-15	10.7075E-12
774.299E-3	285.753E-12	774.299E-3	-119.376E-9	-899.865E-15	10.5296E-12
794.393E-3	294.956E-12	794.393E-3	-119.376E-9	-965.706E-15	10.9316E-12
814.486E-3	318.736E-12	814.486E-3	-119.376E-9	-785.174E-15	10.8201E-12
834.580E-3	323.933E-12	834.579E-3	-119.376E-9	-660.275E-15	11.2277E-12
854.673E-3	348.974E-12	854.673E-3	-119.376E-9	-610.743E-15	11.5858E-12
874.767E-3	359.189E-12	874.766E-3	-119.376E-9	-597.748E-15	12.0038E-12
894.860E-3	377.964E-12	894.860E-3	-119.376E-9	-693.656E-15	12.5273E-12
914.953E-3	400.694E-12	914.953E-3	-119.376E-9	-436.508E-15	12.7261E-12
935.047E-3	408.507E-12	935.047E-3	-119.376E-9	-279.916E-15	13.3237E-12
955.141E-3	439.926E-12	955.140E-3	-119.376E-9	-225.265E-15	13.6164E-12
975.234E-3	446.061E-12	975.234E-3	-119.376E-9	-276.467E-15	13.8672E-12
995.327E-3	474.624E-12	995.327E-3	-119.376E-9	100.293E-15	14.7808E-12
1.01542E+0	493.660E-12	1.01542E+0	-119.376E-9	23.7700E-15	14.9058E-12
1.03551E+0	508.113E-12	1.03551E+0	-119.376E-9	127.791E-15	15.4149E-12
1.05561E+0	541.805E-12	1.05561E+0	-119.376E-9	192.272E-15	16.0041E-12
1.07570E+0	549.287E-12	1.07570E+0	-119.376E-9	426.109E-15	16.4609E-12
1.09579E+0	588.239E-12	1.09579E+0	-119.376E-9	530.166E-15	17.0052E-12
1.11589E+0	600.137E-12	1.11589E+0	-119.376E-9	900.272E-15	17.6744E-12
1.13598E+0	632.011E-12	1.13598E+0	-119.376E-9	1.11141E-12	18.9551E-12
1.15608E+0	659.668E-12	1.15607E+0	-119.376E-9	1.41680E-12	19.5008E-12
1.17617E+0	677.670E-12	1.17617E+0	-119.376E-9	1.41931E-12	20.3975E-12
1.19626E+0	723.397E-12	1.19626E+0	-119.376E-9	1.59934E-12	21.0662E-12
1.21636E+0	731.369E-12	1.21636E+0	-119.376E-9	1.82584E-12	21.3537E-12
1.23645E+0	780.590E-12	1.23645E+0	-119.376E-9	1.77306E-12	22.2060E-12
1.25654E+0	801.557E-12	1.25654E+0	-119.376E-9	2.03205E-12	22.2472E-12
1.27664E+0	830.846E-12	1.27664E+0	-119.376E-9	2.39366E-12	24.0872E-12
1.29673E+0	881.181E-12	1.29673E+0	-119.376E-9	2.64356E-12	25.3605E-12
1.31682E+0	888.987E-12	1.31682E+0	-119.376E-9	3.08592E-12	27.0281E-12
1.33692E+0	955.870E-12	1.33692E+0	-119.376E-9	3.52885E-12	29.3378E-12
1.35701E+0	981.256E-12	1.35701E+0	-119.376E-9	4.32647E-12	30.9496E-12
1.37710E+0	1.03087E-9	1.37710E+0	-119.376E-9	4.65062E-12	34.2858E-12
1.39720E+0	1.08338E-9	1.39720E+0	-119.376E-9	5.19363E-12	36.5537E-12
1.41729E+0	1.11950E-9	1.41729E+0	-119.376E-9	6.06292E-12	39.2136E-12
1.43738E+0	1.20168E-9	1.43738E+0	-119.376E-9	6.23490E-12	41.4868E-12
1.45748E+0	1.22601E-9	1.45748E+0	-119.376E-9	6.58099E-12	42.7770E-12
1.47757E+0	1.30863E-9	1.47757E+0	-119.376E-9	7.11898E-12	43.7132E-12
1.49766E+0	1.34882E-9	1.49766E+0	-119.376E-9	6.99221E-12	43.4336E-12
1.51776E+0	1.41613E-9	1.51776E+0	-119.376E-9	7.38391E-12	43.7812E-12
1.53785E+0	1.48119E-9	1.53785E+0	-119.376E-9	7.12916E-12	43.1893E-12
1.55794E+0	1.51126E-9	1.55794E+0	-119.376E-9	7.20990E-12	42.1297E-12
1.57804E+0	1.59428E-9	1.57804E+0	-119.376E-9	6.96302E-12	41.4294E-12
1.59813E+0	1.61582E-9	1.59813E+0	-119.376E-9	6.67838E-12	39.8740E-12
1.61822E+0	1.68706E-9	1.61822E+0	-119.376E-9	6.79358E-12	38.9499E-12
1.63832E+0	1.73567E-9	1.63832E+0	-119.376E-9	6.47600E-12	37.3318E-12
1.65841E+0	1.77305E-9	1.65841E+0	-119.376E-9	6.29527E-12	36.7804E-12
1.67850E+0	1.83730E-9	1.67850E+0	-119.376E-9	5.95778E-12	35.1800E-12
1.69860E+0	1.84954E-9	1.69860E+0	-119.376E-9	5.98632E-12	34.3681E-12
1.71869E+0	1.92335E-9	1.71869E+0	-119.376E-9	5.99797E-12	33.8570E-12
1.73879E+0	1.94205E-9	1.73879E+0	-119.376E-9	5.53163E-12	32.8643E-12
1.75888E+0	1.99511E-9	1.75888E+0	-119.376E-9	5.48557E-12	32.5277E-12
1.77897E+0	2.03346E-9	1.77897E+0	-119.376E-9	5.54074E-12	31.3263E-12
1.79907E+0	2.05987E-9	1.79907E+0	-119.376E-9	5.25497E-12	30.9694E-12
1.81916E+0	2.12705E-9	1.81916E+0	-119.376E-9	4.96819E-12	30.1966E-12
1.83925E+0	2.13039E-9	1.83925E+0	-119.376E-9	5.04899E-12	29.7379E-12
1.85935E+0	2.20521E-9	1.85935E+0	-119.376E-9	5.13707E-12	29.3526E-12
1.87944E+0	2.20919E-9	1.87944E+0	-119.376E-9	4.89307E-12	28.9644E-12
1.89953E+0	2.25940E-9	1.89953E+0	-119.376E-9	4.76923E-12	28.5088E-12
1.91963E+0	2.30363E-9	1.91963E+0	-119.376E-9	4.84333E-12	28.6314E-12
1.93972E+0	2.31075E-9	1.93972E+0	-119.376E-9	4.65125E-12	28.6387E-12
1.95981E+0	2.37523E-9	1.95981E+0	-119.376E-9	4.32063E-12	27.6542E-12
1.97991E+0	2.38613E-9	1.97991E+0	-119.376E-9	4.58672E-12	26.8102E-12
2.00000E+0	2.44211E-9	2.00000E+0	-119.376E-9	5.14539E-12	25.7665E-12
