# Supplementary material for: Circumventing the stability problems of graphene nanoribbon zigzag edges
Source: Nat Chem. 2022 Sep 26;14(12):1451–8. doi: 10.1038/s41557-022-01042-8 (PMC10665199; doi:10.1038/s41557-022-01042-8)
Supplement: Supplementary file 3 — Source data for Supplementary Fig. 9. [file 41557_2022_1042_MOESM3_ESM.zip › 10 units/Point_spectra_540.dat]

Experiment	bias spectroscopy
Saved Date	25.07.2020 10:44:24
User
Date
X (m)	157.437E-9
Y (m)	427.164E-9
Z (m)	-119.378E-9
Z offset (m)	0E+0
Settling time (s)	20E-3
Integration time (s)	50E-3
Z-Ctrl hold	TRUE
Final Z (m)	N/A
Start time	25.07.2020 10:44:09
Filter type	None
Order
Cutoff frq
Bias>Bias (V)	-500E-3
Bias>Calibration (V/V)	-1E+0
Bias>Offset (V)	0E+0
Bias Spectroscopy>Sweep Start (V)	-2.3E+0
Bias Spectroscopy>Sweep End (V)	2E+0
Bias Spectroscopy>Num Pixel	215
Bias Spectroscopy>Z Avg time (s)	100E-3
Bias Spectroscopy>Z offset (m)	0E+0
Bias Spectroscopy>1st Settling time (s)	60E-3
Bias Spectroscopy>Settling time (s)	20E-3
Bias Spectroscopy>Integration time (s)	50E-3
Bias Spectroscopy>End Settling time (s)	50E-3
Bias Spectroscopy>Z control time (s)	50E-3
Bias Spectroscopy>Max Slew rate (V/s)	Inf
Bias Spectroscopy>backward sweep	FALSE
Bias Spectroscopy>Z-controller hold	TRUE
Bias Spectroscopy>Number of sweeps	1
Bias Spectroscopy>Channels	Current (A);Bias (V);Z (m);LI Demod 1 Y (A);LI Demod 1 X (A)
Bias Spectroscopy>Reset Bias	TRUE
Bias Spectroscopy>Record final Z	FALSE
Bias Spectroscopy>Lock-In run	TRUE
Current>Current (A)	2.74493E-9
Current>Calibration (A/V)	330E-12
Current>Offset (A)	0E+0
Current>Gain	High
Lock-in>Lock-in status	ON
Lock-in>Modulated signal	Bias (V)
Lock-in>Frequency (Hz)	828E+0
Lock-in>Amplitude	20E-3
Lock-in>Demodulated signal	Current (A)
Lock-in>HP Filter Cutoff D1 (Hz)	155.425E+0
Lock-in>HP Filter Cutoff D2 (Hz)	155.425E+0
Lock-in>HP Filter Order D1	1
Lock-in>HP Filter Order D2	1
Lock-in>Harmonic D1	1
Lock-in>Harmonic D2	2
Lock-in>Reference phase D1 (deg)	-154.128E+0
Lock-in>Reference phase D2 (deg)	174.64E+0
Lock-in>LP Filter Cutoff D1 (Hz)	9.71405E+0
Lock-in>LP Filter Cutoff D2 (Hz)	4.85702E+0
Lock-in>LP Filter Order D1	2
Lock-in>LP Filter Order D2	2
Lock-in>Sync Filter D1	OFF
Lock-in>Sync Filter D2	OFF
[DATA]
Bias calc (V)	Current (A)	Bias (V)	Z (m)	LI Demod 1 Y (A)	LI Demod 1 X (A)
-2.30000E+0	-1.01545E-9	-2.30000E+0	-119.378E-9	1.40746E-12	18.5679E-12
-2.27991E+0	-995.273E-12	-2.27991E+0	-119.378E-9	1.36560E-12	19.1234E-12
-2.25981E+0	-967.636E-12	-2.25981E+0	-119.378E-9	1.35891E-12	19.4679E-12
-2.23972E+0	-941.950E-12	-2.23972E+0	-119.378E-9	1.26671E-12	19.4103E-12
-2.21963E+0	-919.255E-12	-2.21963E+0	-119.378E-9	1.27238E-12	19.5965E-12
-2.19953E+0	-883.181E-12	-2.19953E+0	-119.378E-9	1.45157E-12	19.6676E-12
-2.17944E+0	-863.758E-12	-2.17944E+0	-119.378E-9	1.63725E-12	19.9187E-12
-2.15935E+0	-839.643E-12	-2.15935E+0	-119.378E-9	1.65559E-12	20.6644E-12
-2.13925E+0	-806.791E-12	-2.13925E+0	-119.378E-9	1.78062E-12	21.0758E-12
-2.11916E+0	-781.889E-12	-2.11916E+0	-119.378E-9	1.63665E-12	21.5624E-12
-2.09907E+0	-748.908E-12	-2.09907E+0	-119.378E-9	1.68987E-12	21.8601E-12
-2.07897E+0	-717.683E-12	-2.07897E+0	-119.378E-9	1.98586E-12	21.6080E-12
-2.05888E+0	-690.585E-12	-2.05888E+0	-119.378E-9	1.54277E-12	21.1970E-12
-2.03878E+0	-660.372E-12	-2.03878E+0	-119.378E-9	1.39092E-12	20.7046E-12
-2.01869E+0	-636.247E-12	-2.01869E+0	-119.378E-9	1.17146E-12	19.4802E-12
-1.99860E+0	-606.699E-12	-1.99860E+0	-119.378E-9	771.257E-15	17.6647E-12
-1.97850E+0	-591.082E-12	-1.97850E+0	-119.378E-9	379.485E-15	16.2426E-12
-1.95841E+0	-567.474E-12	-1.95841E+0	-119.378E-9	-61.9741E-15	14.5917E-12
-1.93832E+0	-547.419E-12	-1.93832E+0	-119.378E-9	-617.025E-15	12.9699E-12
-1.91822E+0	-534.418E-12	-1.91822E+0	-119.378E-9	-681.778E-15	12.0675E-12
-1.89813E+0	-511.695E-12	-1.89813E+0	-119.378E-9	-790.067E-15	11.0153E-12
-1.87804E+0	-506.739E-12	-1.87804E+0	-119.378E-9	-1.04249E-12	10.3008E-12
-1.85794E+0	-489.715E-12	-1.85794E+0	-119.378E-9	-1.07938E-12	9.85919E-12
-1.83785E+0	-479.691E-12	-1.83785E+0	-119.378E-9	-1.12219E-12	9.29165E-12
-1.81776E+0	-467.618E-12	-1.81776E+0	-119.378E-9	-1.15812E-12	8.75882E-12
-1.79766E+0	-453.785E-12	-1.79766E+0	-119.378E-9	-1.38783E-12	8.49352E-12
-1.77757E+0	-448.454E-12	-1.77757E+0	-119.378E-9	-1.42713E-12	8.16995E-12
-1.75748E+0	-430.700E-12	-1.75748E+0	-119.378E-9	-1.50013E-12	7.72298E-12
-1.73738E+0	-426.173E-12	-1.73738E+0	-119.378E-9	-1.42880E-12	7.62267E-12
-1.71729E+0	-414.287E-12	-1.71729E+0	-119.378E-9	-1.69251E-12	7.45616E-12
-1.69720E+0	-402.571E-12	-1.69720E+0	-119.378E-9	-1.78027E-12	7.25363E-12
-1.67710E+0	-398.510E-12	-1.67710E+0	-119.378E-9	-1.63962E-12	7.26739E-12
-1.65701E+0	-383.556E-12	-1.65701E+0	-119.378E-9	-1.61726E-12	7.23785E-12
-1.63692E+0	-379.643E-12	-1.63692E+0	-119.378E-9	-1.38640E-12	6.80821E-12
-1.61682E+0	-367.508E-12	-1.61682E+0	-119.378E-9	-1.79660E-12	6.69706E-12
-1.59673E+0	-359.279E-12	-1.59673E+0	-119.378E-9	-1.86120E-12	6.28840E-12
-1.57664E+0	-353.756E-12	-1.57664E+0	-119.378E-9	-1.81072E-12	5.86304E-12
-1.55654E+0	-342.095E-12	-1.55654E+0	-119.378E-9	-1.77297E-12	5.96122E-12
-1.53645E+0	-338.952E-12	-1.53645E+0	-119.378E-9	-1.81180E-12	6.13656E-12
-1.51636E+0	-325.367E-12	-1.51636E+0	-119.378E-9	-1.59727E-12	6.42993E-12
-1.49626E+0	-319.476E-12	-1.49626E+0	-119.378E-9	-1.68092E-12	6.47029E-12
-1.47617E+0	-311.522E-12	-1.47617E+0	-119.378E-9	-1.85579E-12	6.32107E-12
-1.45607E+0	-298.536E-12	-1.45607E+0	-119.378E-9	-1.76040E-12	6.99334E-12
-1.43598E+0	-294.241E-12	-1.43598E+0	-119.378E-9	-1.70700E-12	7.04052E-12
-1.41589E+0	-280.653E-12	-1.41589E+0	-119.378E-9	-1.79030E-12	6.64025E-12
-1.39579E+0	-276.495E-12	-1.39579E+0	-119.378E-9	-1.91268E-12	6.14650E-12
-1.37570E+0	-266.610E-12	-1.37570E+0	-119.378E-9	-2.18060E-12	4.97982E-12
-1.35561E+0	-262.619E-12	-1.35561E+0	-119.378E-9	-2.45887E-12	4.16687E-12
-1.33551E+0	-258.725E-12	-1.33551E+0	-119.378E-9	-2.42277E-12	4.05608E-12
-1.31542E+0	-251.100E-12	-1.31542E+0	-119.378E-9	-2.30745E-12	3.90254E-12
-1.29533E+0	-250.963E-12	-1.29533E+0	-119.378E-9	-2.45370E-12	3.54217E-12
-1.27523E+0	-243.330E-12	-1.27523E+0	-119.378E-9	-2.59992E-12	3.50563E-12
-1.25514E+0	-241.456E-12	-1.25514E+0	-119.378E-9	-2.38367E-12	3.53226E-12
-1.23505E+0	-236.423E-12	-1.23505E+0	-119.378E-9	-2.48971E-12	3.58480E-12
-1.21495E+0	-231.295E-12	-1.21495E+0	-119.378E-9	-2.66995E-12	3.19762E-12
-1.19486E+0	-229.977E-12	-1.19486E+0	-119.378E-9	-2.55990E-12	3.19637E-12
-1.17477E+0	-223.474E-12	-1.17477E+0	-119.378E-9	-2.60368E-12	3.06836E-12
-1.15467E+0	-221.451E-12	-1.15467E+0	-119.378E-9	-2.62153E-12	3.15060E-12
-1.13458E+0	-216.635E-12	-1.13458E+0	-119.378E-9	-2.48769E-12	3.14274E-12
-1.11449E+0	-211.994E-12	-1.11449E+0	-119.378E-9	-2.43193E-12	3.22004E-12
-1.09439E+0	-209.973E-12	-1.09439E+0	-119.378E-9	-2.28201E-12	3.12425E-12
-1.07430E+0	-203.581E-12	-1.07430E+0	-119.378E-9	-2.25731E-12	3.11858E-12
-1.05421E+0	-202.248E-12	-1.05421E+0	-119.378E-9	-2.29088E-12	3.27584E-12
-1.03411E+0	-196.165E-12	-1.03411E+0	-119.378E-9	-2.61294E-12	3.18479E-12
-1.01402E+0	-194.188E-12	-1.01402E+0	-119.378E-9	-2.48683E-12	2.84817E-12
-993.925E-3	-191.529E-12	-993.925E-3	-119.378E-9	-2.61944E-12	2.77441E-12
-973.832E-3	-186.204E-12	-973.832E-3	-119.378E-9	-2.48517E-12	2.84876E-12
-953.738E-3	-184.837E-12	-953.738E-3	-119.378E-9	-2.59302E-12	3.08252E-12
-933.645E-3	-179.354E-12	-933.645E-3	-119.378E-9	-2.65136E-12	2.62651E-12
-913.551E-3	-178.134E-12	-913.551E-3	-119.378E-9	-2.66628E-12	2.86776E-12
-893.458E-3	-175.533E-12	-893.458E-3	-119.378E-9	-2.54324E-12	2.51958E-12
-873.364E-3	-171.934E-12	-873.364E-3	-119.378E-9	-2.77272E-12	2.55653E-12
-853.271E-3	-170.035E-12	-853.271E-3	-119.378E-9	-2.73316E-12	2.35359E-12
-833.177E-3	-166.293E-12	-833.178E-3	-119.378E-9	-2.58252E-12	2.45104E-12
-813.084E-3	-164.216E-12	-813.084E-3	-119.378E-9	-2.76430E-12	2.41442E-12
-792.990E-3	-161.917E-12	-792.991E-3	-119.378E-9	-2.54507E-12	2.28108E-12
-772.897E-3	-159.221E-12	-772.897E-3	-119.378E-9	-2.64613E-12	2.17993E-12
-752.804E-3	-157.319E-12	-752.804E-3	-119.378E-9	-2.89985E-12	2.10968E-12
-732.710E-3	-153.501E-12	-732.710E-3	-119.378E-9	-2.73162E-12	2.09106E-12
-712.617E-3	-152.936E-12	-712.617E-3	-119.378E-9	-2.50012E-12	2.03969E-12
-692.523E-3	-149.957E-12	-692.523E-3	-119.378E-9	-2.85866E-12	2.22366E-12
-672.430E-3	-147.378E-12	-672.430E-3	-119.378E-9	-2.89776E-12	2.41411E-12
-652.336E-3	-145.476E-12	-652.336E-3	-119.378E-9	-2.84019E-12	2.43391E-12
-632.243E-3	-141.248E-12	-632.243E-3	-119.378E-9	-2.51702E-12	2.40533E-12
-612.149E-3	-141.090E-12	-612.149E-3	-119.378E-9	-2.58594E-12	2.35991E-12
-592.056E-3	-136.396E-12	-592.056E-3	-119.378E-9	-2.71677E-12	2.45069E-12
-571.962E-3	-134.130E-12	-571.963E-3	-119.378E-9	-2.60944E-12	2.56607E-12
-551.869E-3	-130.838E-12	-551.869E-3	-119.378E-9	-2.77154E-12	2.91189E-12
-531.775E-3	-125.777E-12	-531.776E-3	-119.378E-9	-2.66475E-12	2.97887E-12
-511.682E-3	-124.520E-12	-511.682E-3	-119.378E-9	-2.71077E-12	2.78345E-12
-491.589E-3	-118.502E-12	-491.589E-3	-119.378E-9	-2.64403E-12	2.87103E-12
-471.495E-3	-116.711E-12	-471.495E-3	-119.378E-9	-2.63527E-12	3.02504E-12
-451.402E-3	-112.972E-12	-451.402E-3	-119.378E-9	-2.54062E-12	2.67835E-12
-431.308E-3	-109.142E-12	-431.308E-3	-119.378E-9	-2.59831E-12	2.46372E-12
-411.215E-3	-107.737E-12	-411.215E-3	-119.378E-9	-2.65652E-12	2.90523E-12
-391.121E-3	-102.053E-12	-391.121E-3	-119.378E-9	-2.54949E-12	3.13011E-12
-371.028E-3	-99.7226E-12	-371.028E-3	-119.378E-9	-2.35320E-12	3.38121E-12
-350.934E-3	-93.8472E-12	-350.935E-3	-119.378E-9	-2.44751E-12	3.83151E-12
-330.841E-3	-88.0169E-12	-330.841E-3	-119.378E-9	-2.14081E-12	5.02453E-12
-310.748E-3	-81.4891E-12	-310.748E-3	-119.378E-9	-2.06807E-12	5.35574E-12
-290.654E-3	-74.1534E-12	-290.654E-3	-119.378E-9	-2.19987E-12	4.84636E-12
-270.561E-3	-69.4566E-12	-270.561E-3	-119.378E-9	-2.25179E-12	4.37592E-12
-250.467E-3	-62.5689E-12	-250.467E-3	-119.378E-9	-2.28731E-12	4.32353E-12
-230.374E-3	-57.8772E-12	-230.374E-3	-119.378E-9	-2.16418E-12	4.22148E-12
-210.280E-3	-52.3830E-12	-210.280E-3	-119.378E-9	-2.36343E-12	4.39845E-12
-190.187E-3	-47.0706E-12	-190.187E-3	-119.378E-9	-2.45268E-12	4.19048E-12
-170.093E-3	-42.6006E-12	-170.093E-3	-119.378E-9	-2.40436E-12	3.90828E-12
-150.000E-3	-36.7651E-12	-150.000E-3	-119.378E-9	-2.25343E-12	3.95398E-12
-129.906E-3	-32.4216E-12	-129.907E-3	-119.378E-9	-2.39934E-12	3.94105E-12
-109.813E-3	-27.0697E-12	-109.813E-3	-119.378E-9	-2.31751E-12	4.02629E-12
-89.7193E-3	-21.9364E-12	-89.7196E-3	-119.378E-9	-2.24595E-12	4.10916E-12
-69.6259E-3	-16.8615E-12	-69.6261E-3	-119.378E-9	-2.36536E-12	3.99332E-12
-49.5324E-3	-11.6436E-12	-49.5327E-3	-119.378E-9	-2.40942E-12	3.87213E-12
-29.4390E-3	-7.02591E-12	-29.4392E-3	-119.378E-9	-2.47335E-12	3.67059E-12
-9.34553E-3	-2.30636E-12	-9.34577E-3	-119.378E-9	-2.45210E-12	3.59539E-12
10.7479E-3	2.45939E-12	10.7477E-3	-119.378E-9	-2.46206E-12	3.67205E-12
30.8414E-3	7.54573E-12	30.8411E-3	-119.378E-9	-2.38585E-12	4.05067E-12
50.9348E-3	12.7550E-12	50.9346E-3	-119.378E-9	-2.40461E-12	4.14050E-12
71.0282E-3	18.4901E-12	71.0281E-3	-119.378E-9	-2.43022E-12	4.27371E-12
91.1217E-3	23.4808E-12	91.1215E-3	-119.378E-9	-2.42615E-12	4.07945E-12
111.215E-3	28.7911E-12	111.215E-3	-119.378E-9	-2.34069E-12	3.93110E-12
131.309E-3	33.5433E-12	131.308E-3	-119.378E-9	-2.52278E-12	3.69181E-12
151.402E-3	38.2059E-12	151.402E-3	-119.378E-9	-2.44606E-12	3.90868E-12
171.496E-3	43.6530E-12	171.495E-3	-119.378E-9	-2.29984E-12	3.98733E-12
191.589E-3	48.0008E-12	191.589E-3	-119.378E-9	-2.55970E-12	3.74482E-12
211.683E-3	53.5986E-12	211.682E-3	-119.378E-9	-2.39612E-12	3.78020E-12
231.776E-3	58.1312E-12	231.776E-3	-119.378E-9	-2.41592E-12	3.96557E-12
251.869E-3	63.1752E-12	251.869E-3	-119.378E-9	-2.37858E-12	3.95390E-12
271.963E-3	68.5181E-12	271.963E-3	-119.378E-9	-2.48061E-12	3.76562E-12
292.056E-3	72.3957E-12	292.056E-3	-119.378E-9	-2.49709E-12	3.83908E-12
312.150E-3	78.6367E-12	312.150E-3	-119.378E-9	-2.30735E-12	4.04630E-12
332.243E-3	82.8694E-12	332.243E-3	-119.378E-9	-2.42049E-12	4.10708E-12
352.337E-3	88.3050E-12	352.336E-3	-119.378E-9	-2.27386E-12	3.93645E-12
372.430E-3	93.8230E-12	372.430E-3	-119.378E-9	-2.30005E-12	3.92628E-12
392.524E-3	97.7634E-12	392.523E-3	-119.378E-9	-2.30286E-12	3.95961E-12
412.617E-3	104.210E-12	412.617E-3	-119.378E-9	-2.20266E-12	3.93311E-12
432.711E-3	108.006E-12	432.710E-3	-119.378E-9	-2.26005E-12	3.95869E-12
452.804E-3	114.409E-12	452.804E-3	-119.378E-9	-2.29697E-12	4.27575E-12
472.898E-3	120.080E-12	472.897E-3	-119.378E-9	-2.20952E-12	4.36698E-12
492.991E-3	125.006E-12	492.991E-3	-119.378E-9	-2.25370E-12	4.61430E-12
513.084E-3	132.863E-12	513.084E-3	-119.378E-9	-2.14078E-12	4.68685E-12
533.178E-3	137.102E-12	533.178E-3	-119.378E-9	-2.25558E-12	4.87531E-12
553.271E-3	146.404E-12	553.271E-3	-119.378E-9	-1.78983E-12	5.45618E-12
573.365E-3	153.381E-12	573.364E-3	-119.378E-9	-1.94445E-12	6.37629E-12
593.458E-3	162.631E-12	593.458E-3	-119.378E-9	-1.73898E-12	7.56548E-12
613.552E-3	176.109E-12	613.551E-3	-119.378E-9	-1.40078E-12	8.80342E-12
633.645E-3	186.059E-12	633.645E-3	-119.378E-9	-946.534E-15	10.0348E-12
653.738E-3	204.524E-12	653.738E-3	-119.378E-9	-953.208E-15	10.7800E-12
673.832E-3	217.230E-12	673.832E-3	-119.378E-9	-816.576E-15	11.1957E-12
693.926E-3	234.008E-12	693.925E-3	-119.378E-9	-772.542E-15	11.4647E-12
714.019E-3	251.021E-12	714.019E-3	-119.378E-9	-864.332E-15	11.5016E-12
734.113E-3	263.917E-12	734.112E-3	-119.378E-9	-796.145E-15	11.6984E-12
754.206E-3	284.734E-12	754.206E-3	-119.378E-9	-650.059E-15	11.7067E-12
774.299E-3	297.149E-12	774.299E-3	-119.378E-9	-549.023E-15	11.6925E-12
794.393E-3	315.832E-12	794.393E-3	-119.378E-9	-494.814E-15	11.9539E-12
814.486E-3	331.267E-12	814.486E-3	-119.378E-9	-671.015E-15	11.8307E-12
834.580E-3	346.229E-12	834.579E-3	-119.378E-9	-697.746E-15	11.7183E-12
854.673E-3	365.248E-12	854.673E-3	-119.378E-9	-502.680E-15	11.9857E-12
874.767E-3	377.827E-12	874.766E-3	-119.378E-9	-191.433E-15	12.6404E-12
894.860E-3	402.099E-12	894.860E-3	-119.378E-9	-57.2482E-15	13.3863E-12
914.953E-3	415.052E-12	914.953E-3	-119.378E-9	-188.851E-15	13.6606E-12
935.047E-3	437.711E-12	935.047E-3	-119.378E-9	-94.1054E-15	14.2074E-12
955.141E-3	458.083E-12	955.140E-3	-119.378E-9	-244.904E-15	14.4979E-12
975.234E-3	477.076E-12	975.234E-3	-119.378E-9	-159.334E-15	14.8449E-12
995.327E-3	502.577E-12	995.327E-3	-119.378E-9	37.9371E-15	15.3628E-12
1.01542E+0	521.323E-12	1.01542E+0	-119.378E-9	191.299E-15	16.0479E-12
1.03551E+0	541.035E-12	1.03551E+0	-119.378E-9	306.226E-15	16.7050E-12
1.05561E+0	569.122E-12	1.05561E+0	-119.378E-9	672.463E-15	17.2730E-12
1.07570E+0	586.380E-12	1.07570E+0	-119.378E-9	882.805E-15	18.1723E-12
1.09579E+0	624.037E-12	1.09579E+0	-119.378E-9	877.068E-15	19.2848E-12
1.11589E+0	640.411E-12	1.11589E+0	-119.378E-9	1.22699E-12	20.1051E-12
1.13598E+0	679.039E-12	1.13598E+0	-119.378E-9	1.51781E-12	21.4513E-12
1.15608E+0	703.466E-12	1.15607E+0	-119.378E-9	1.62201E-12	22.4419E-12
1.17617E+0	732.365E-12	1.17617E+0	-119.378E-9	1.85683E-12	23.2253E-12
1.19626E+0	772.368E-12	1.19626E+0	-119.378E-9	2.14879E-12	23.6272E-12
1.21636E+0	797.112E-12	1.21636E+0	-119.378E-9	2.40766E-12	24.2643E-12
1.23645E+0	835.039E-12	1.23645E+0	-119.378E-9	2.52775E-12	24.9602E-12
1.25654E+0	866.866E-12	1.25654E+0	-119.378E-9	2.57869E-12	25.5371E-12
1.27664E+0	905.530E-12	1.27664E+0	-119.378E-9	3.07924E-12	27.1661E-12
1.29673E+0	941.521E-12	1.29673E+0	-119.378E-9	3.80979E-12	28.6878E-12
1.31682E+0	976.823E-12	1.31682E+0	-119.378E-9	4.00559E-12	30.8198E-12
1.33692E+0	1.03024E-9	1.33692E+0	-119.378E-9	4.78051E-12	33.3429E-12
1.35701E+0	1.07125E-9	1.35701E+0	-119.378E-9	5.58056E-12	36.2158E-12
1.37710E+0	1.13048E-9	1.37710E+0	-119.378E-9	6.46622E-12	39.4375E-12
1.39720E+0	1.18893E-9	1.39720E+0	-119.378E-9	6.89700E-12	42.6812E-12
1.41729E+0	1.23632E-9	1.41729E+0	-119.378E-9	7.90251E-12	45.6222E-12
1.43738E+0	1.31935E-9	1.43738E+0	-119.378E-9	8.44036E-12	48.2388E-12
1.45748E+0	1.36590E-9	1.45748E+0	-119.378E-9	8.74945E-12	49.9113E-12
1.47757E+0	1.44880E-9	1.47757E+0	-119.378E-9	9.32654E-12	51.6511E-12
1.49766E+0	1.51436E-9	1.49766E+0	-119.378E-9	9.30751E-12	51.9054E-12
1.51776E+0	1.58178E-9	1.51776E+0	-119.378E-9	9.49261E-12	52.4619E-12
1.53785E+0	1.65638E-9	1.53785E+0	-119.378E-9	9.41687E-12	51.6167E-12
1.55794E+0	1.70579E-9	1.55794E+0	-119.378E-9	9.37196E-12	50.7758E-12
1.57804E+0	1.79164E-9	1.57804E+0	-119.378E-9	9.44557E-12	49.9768E-12
1.59813E+0	1.83537E-9	1.59813E+0	-119.378E-9	8.97594E-12	48.1488E-12
1.61822E+0	1.89503E-9	1.61822E+0	-119.378E-9	8.87130E-12	47.0315E-12
1.63832E+0	1.97804E-9	1.63832E+0	-119.378E-9	8.68943E-12	45.8032E-12
1.65841E+0	1.99658E-9	1.65841E+0	-119.378E-9	8.49890E-12	44.7682E-12
1.67850E+0	2.09393E-9	1.67850E+0	-119.378E-9	8.30204E-12	43.4185E-12
1.69860E+0	2.10270E-9	1.69860E+0	-119.378E-9	9.00546E-12	41.9089E-12
1.71869E+0	2.19276E-9	1.71869E+0	-119.378E-9	8.32494E-12	41.9602E-12
1.73879E+0	2.23952E-9	1.73879E+0	-119.378E-9	7.96093E-12	40.7760E-12
1.75888E+0	2.26172E-9	1.75888E+0	-119.378E-9	7.98507E-12	40.3264E-12
1.77897E+0	2.35177E-9	1.77897E+0	-119.378E-9	7.85681E-12	40.0052E-12
1.79907E+0	2.35740E-9	1.79907E+0	-119.378E-9	8.43954E-12	38.7935E-12
1.81916E+0	2.44870E-9	1.81916E+0	-119.378E-9	8.21985E-12	38.0295E-12
1.83925E+0	2.46437E-9	1.83925E+0	-119.378E-9	7.65243E-12	37.1072E-12
1.85935E+0	2.51104E-9	1.85935E+0	-119.378E-9	7.43375E-12	36.8109E-12
1.87944E+0	2.58424E-9	1.87944E+0	-119.378E-9	5.97408E-12	36.2945E-12
1.89953E+0	2.57542E-9	1.89953E+0	-119.378E-9	6.96188E-12	35.5714E-12
1.91963E+0	2.66961E-9	1.91963E+0	-119.378E-9	7.11498E-12	35.0136E-12
1.93972E+0	2.67775E-9	1.93972E+0	-119.378E-9	7.08995E-12	34.5258E-12
1.95981E+0	2.73741E-9	1.95981E+0	-119.378E-9	6.47161E-12	33.7596E-12
1.97991E+0	2.77406E-9	1.97991E+0	-119.378E-9	6.91194E-12	31.5395E-12
2.00000E+0	2.80572E-9	2.00000E+0	-119.378E-9	6.16461E-12	31.8247E-12
