# Supplementary material for: Circumventing the stability problems of graphene nanoribbon zigzag edges
Source: Nat Chem. 2022 Sep 26;14(12):1451–8. doi: 10.1038/s41557-022-01042-8 (PMC10665199; doi:10.1038/s41557-022-01042-8)
Supplement: Supplementary file 3 — Source data for Supplementary Fig. 9. [file 41557_2022_1042_MOESM3_ESM.zip › 10 units/Point_spectra_541.dat]

Experiment	bias spectroscopy
Saved Date	25.07.2020 10:44:40
User
Date
X (m)	157.435E-9
Y (m)	427.367E-9
Z (m)	-119.368E-9
Z offset (m)	0E+0
Settling time (s)	20E-3
Integration time (s)	50E-3
Z-Ctrl hold	TRUE
Final Z (m)	N/A
Start time	25.07.2020 10:44:24
Filter type	None
Order
Cutoff frq
Bias>Bias (V)	-500E-3
Bias>Calibration (V/V)	-1E+0
Bias>Offset (V)	0E+0
Bias Spectroscopy>Sweep Start (V)	-2.3E+0
Bias Spectroscopy>Sweep End (V)	2E+0
Bias Spectroscopy>Num Pixel	215
Bias Spectroscopy>Z Avg time (s)	100E-3
Bias Spectroscopy>Z offset (m)	0E+0
Bias Spectroscopy>1st Settling time (s)	60E-3
Bias Spectroscopy>Settling time (s)	20E-3
Bias Spectroscopy>Integration time (s)	50E-3
Bias Spectroscopy>End Settling time (s)	50E-3
Bias Spectroscopy>Z control time (s)	50E-3
Bias Spectroscopy>Max Slew rate (V/s)	Inf
Bias Spectroscopy>backward sweep	FALSE
Bias Spectroscopy>Z-controller hold	TRUE
Bias Spectroscopy>Number of sweeps	1
Bias Spectroscopy>Channels	Current (A);Bias (V);Z (m);LI Demod 1 Y (A);LI Demod 1 X (A)
Bias Spectroscopy>Reset Bias	TRUE
Bias Spectroscopy>Record final Z	FALSE
Bias Spectroscopy>Lock-In run	TRUE
Current>Current (A)	994.936E-12
Current>Calibration (A/V)	330E-12
Current>Offset (A)	0E+0
Current>Gain	High
Lock-in>Lock-in status	ON
Lock-in>Modulated signal	Bias (V)
Lock-in>Frequency (Hz)	828E+0
Lock-in>Amplitude	20E-3
Lock-in>Demodulated signal	Current (A)
Lock-in>HP Filter Cutoff D1 (Hz)	155.425E+0
Lock-in>HP Filter Cutoff D2 (Hz)	155.425E+0
Lock-in>HP Filter Order D1	1
Lock-in>HP Filter Order D2	1
Lock-in>Harmonic D1	1
Lock-in>Harmonic D2	2
Lock-in>Reference phase D1 (deg)	-154.128E+0
Lock-in>Reference phase D2 (deg)	174.64E+0
Lock-in>LP Filter Cutoff D1 (Hz)	9.71405E+0
Lock-in>LP Filter Cutoff D2 (Hz)	4.85702E+0
Lock-in>LP Filter Order D1	2
Lock-in>LP Filter Order D2	2
Lock-in>Sync Filter D1	OFF
Lock-in>Sync Filter D2	OFF
[DATA]
Bias calc (V)	Current (A)	Bias (V)	Z (m)	LI Demod 1 Y (A)	LI Demod 1 X (A)
-2.30000E+0	-852.203E-12	-2.30000E+0	-119.368E-9	351.385E-15	13.9761E-12
-2.27991E+0	-842.407E-12	-2.27991E+0	-119.368E-9	26.5508E-15	14.2102E-12
-2.25981E+0	-808.858E-12	-2.25981E+0	-119.368E-9	122.024E-15	14.4675E-12
-2.23972E+0	-807.233E-12	-2.23972E+0	-119.368E-9	100.803E-15	14.4854E-12
-2.21963E+0	-769.865E-12	-2.21963E+0	-119.368E-9	85.7773E-15	14.1122E-12
-2.19953E+0	-762.384E-12	-2.19953E+0	-119.368E-9	189.409E-15	14.1011E-12
-2.17944E+0	-742.298E-12	-2.17944E+0	-119.368E-9	-39.7743E-15	14.2376E-12
-2.15935E+0	-716.957E-12	-2.15935E+0	-119.368E-9	-18.9152E-15	14.7245E-12
-2.13925E+0	-705.945E-12	-2.13925E+0	-119.368E-9	68.3196E-15	14.7188E-12
-2.11916E+0	-674.295E-12	-2.11916E+0	-119.368E-9	17.3413E-15	14.8543E-12
-2.09907E+0	-665.196E-12	-2.09907E+0	-119.368E-9	210.183E-15	15.3630E-12
-2.07897E+0	-636.626E-12	-2.07897E+0	-119.368E-9	482.861E-15	15.4339E-12
-2.05888E+0	-619.692E-12	-2.05888E+0	-119.368E-9	235.221E-15	14.9114E-12
-2.03878E+0	-600.996E-12	-2.03878E+0	-119.368E-9	-97.9470E-15	14.3556E-12
-2.01869E+0	-577.093E-12	-2.01869E+0	-119.368E-9	-341.772E-15	13.5210E-12
-1.99860E+0	-567.243E-12	-1.99860E+0	-119.368E-9	-414.693E-15	12.7889E-12
-1.97850E+0	-542.474E-12	-1.97850E+0	-119.368E-9	-661.798E-15	11.7513E-12
-1.95841E+0	-534.607E-12	-1.95841E+0	-119.368E-9	-869.373E-15	10.7404E-12
-1.93832E+0	-516.605E-12	-1.93832E+0	-119.368E-9	-1.01648E-12	10.1637E-12
-1.91822E+0	-503.578E-12	-1.91822E+0	-119.368E-9	-1.06354E-12	9.62682E-12
-1.89813E+0	-495.500E-12	-1.89813E+0	-119.368E-9	-1.21413E-12	8.93885E-12
-1.87804E+0	-480.393E-12	-1.87804E+0	-119.368E-9	-1.33249E-12	8.13141E-12
-1.85794E+0	-474.553E-12	-1.85794E+0	-119.368E-9	-1.46925E-12	7.81699E-12
-1.83785E+0	-460.077E-12	-1.83785E+0	-119.368E-9	-1.44574E-12	7.59632E-12
-1.81776E+0	-451.431E-12	-1.81776E+0	-119.368E-9	-1.34428E-12	7.82620E-12
-1.79766E+0	-440.816E-12	-1.79766E+0	-119.368E-9	-1.41561E-12	7.60968E-12
-1.77757E+0	-430.503E-12	-1.77757E+0	-119.368E-9	-1.44317E-12	7.56178E-12
-1.75748E+0	-422.107E-12	-1.75748E+0	-119.368E-9	-1.39829E-12	7.31852E-12
-1.73738E+0	-409.921E-12	-1.73738E+0	-119.368E-9	-1.67505E-12	6.92149E-12
-1.71729E+0	-404.166E-12	-1.71729E+0	-119.368E-9	-1.79624E-12	6.51525E-12
-1.69720E+0	-393.836E-12	-1.69720E+0	-119.368E-9	-1.70116E-12	6.57011E-12
-1.67710E+0	-386.442E-12	-1.67710E+0	-119.368E-9	-1.68701E-12	6.74422E-12
-1.65701E+0	-376.798E-12	-1.65701E+0	-119.368E-9	-1.60766E-12	6.87544E-12
-1.63692E+0	-366.119E-12	-1.63692E+0	-119.368E-9	-1.83219E-12	6.94598E-12
-1.61682E+0	-359.495E-12	-1.61682E+0	-119.368E-9	-1.62248E-12	6.84426E-12
-1.59673E+0	-349.597E-12	-1.59673E+0	-119.368E-9	-1.79524E-12	6.45133E-12
-1.57664E+0	-342.928E-12	-1.57664E+0	-119.368E-9	-1.83450E-12	6.23867E-12
-1.55654E+0	-332.910E-12	-1.55654E+0	-119.368E-9	-1.82803E-12	6.29299E-12
-1.53645E+0	-326.136E-12	-1.53645E+0	-119.368E-9	-1.76103E-12	6.37978E-12
-1.51636E+0	-317.131E-12	-1.51636E+0	-119.368E-9	-1.88079E-12	6.59139E-12
-1.49626E+0	-308.096E-12	-1.49626E+0	-119.368E-9	-1.69603E-12	6.68868E-12
-1.47617E+0	-300.273E-12	-1.47617E+0	-119.368E-9	-1.97091E-12	6.29480E-12
-1.45607E+0	-289.763E-12	-1.45607E+0	-119.368E-9	-1.85579E-12	6.49756E-12
-1.43598E+0	-283.425E-12	-1.43598E+0	-119.368E-9	-1.73180E-12	6.62221E-12
-1.41589E+0	-274.086E-12	-1.41589E+0	-119.368E-9	-1.66545E-12	6.10747E-12
-1.39579E+0	-266.609E-12	-1.39579E+0	-119.368E-9	-1.95852E-12	5.37234E-12
-1.37570E+0	-261.600E-12	-1.37570E+0	-119.368E-9	-2.26451E-12	4.71705E-12
-1.35561E+0	-254.195E-12	-1.35561E+0	-119.368E-9	-2.37835E-12	4.22030E-12
-1.33551E+0	-251.264E-12	-1.33551E+0	-119.368E-9	-2.25604E-12	3.84234E-12
-1.31542E+0	-245.482E-12	-1.31542E+0	-119.368E-9	-2.46607E-12	3.68612E-12
-1.29533E+0	-241.589E-12	-1.29533E+0	-119.368E-9	-2.63026E-12	3.68089E-12
-1.27523E+0	-238.213E-12	-1.27523E+0	-119.368E-9	-2.59343E-12	3.38691E-12
-1.25514E+0	-233.231E-12	-1.25514E+0	-119.368E-9	-2.48897E-12	3.57986E-12
-1.23505E+0	-229.640E-12	-1.23505E+0	-119.368E-9	-2.40787E-12	3.59613E-12
-1.21495E+0	-224.883E-12	-1.21495E+0	-119.368E-9	-2.36613E-12	3.40959E-12
-1.19486E+0	-222.124E-12	-1.19486E+0	-119.368E-9	-2.59873E-12	3.21974E-12
-1.17477E+0	-217.054E-12	-1.17477E+0	-119.368E-9	-2.47136E-12	3.01143E-12
-1.15467E+0	-213.632E-12	-1.15467E+0	-119.368E-9	-2.64393E-12	3.27191E-12
-1.13458E+0	-210.129E-12	-1.13458E+0	-119.368E-9	-2.46833E-12	3.07184E-12
-1.11449E+0	-205.764E-12	-1.11449E+0	-119.368E-9	-2.58866E-12	3.42516E-12
-1.09439E+0	-202.716E-12	-1.09439E+0	-119.368E-9	-2.49071E-12	3.30463E-12
-1.07430E+0	-198.010E-12	-1.07430E+0	-119.368E-9	-2.58834E-12	3.38479E-12
-1.05421E+0	-194.032E-12	-1.05421E+0	-119.368E-9	-2.51254E-12	3.45350E-12
-1.03411E+0	-190.063E-12	-1.03411E+0	-119.368E-9	-2.68996E-12	3.11326E-12
-1.01402E+0	-187.119E-12	-1.01402E+0	-119.368E-9	-2.53137E-12	3.17838E-12
-993.925E-3	-183.523E-12	-993.925E-3	-119.368E-9	-2.70366E-12	2.76177E-12
-973.832E-3	-179.754E-12	-973.832E-3	-119.368E-9	-2.48203E-12	2.76001E-12
-953.738E-3	-178.049E-12	-953.738E-3	-119.368E-9	-2.66397E-12	2.72590E-12
-933.645E-3	-174.785E-12	-933.645E-3	-119.368E-9	-2.73017E-12	2.54139E-12
-913.551E-3	-172.240E-12	-913.551E-3	-119.368E-9	-2.78097E-12	2.43780E-12
-893.458E-3	-169.089E-12	-893.458E-3	-119.368E-9	-2.78186E-12	2.26594E-12
-873.364E-3	-166.680E-12	-873.364E-3	-119.368E-9	-2.69936E-12	2.24994E-12
-853.271E-3	-164.578E-12	-853.271E-3	-119.368E-9	-2.70133E-12	2.31953E-12
-833.177E-3	-162.010E-12	-833.178E-3	-119.368E-9	-2.71595E-12	1.92517E-12
-813.084E-3	-160.650E-12	-813.084E-3	-119.368E-9	-2.88325E-12	2.19884E-12
-792.990E-3	-157.211E-12	-792.991E-3	-119.368E-9	-2.88052E-12	1.94192E-12
-772.897E-3	-156.168E-12	-772.897E-3	-119.368E-9	-2.88790E-12	2.04205E-12
-752.804E-3	-153.562E-12	-752.804E-3	-119.368E-9	-2.97138E-12	2.06302E-12
-732.710E-3	-151.435E-12	-732.710E-3	-119.368E-9	-2.74033E-12	2.18479E-12
-712.617E-3	-150.267E-12	-712.617E-3	-119.368E-9	-2.94524E-12	2.10026E-12
-692.523E-3	-146.558E-12	-692.523E-3	-119.368E-9	-2.64847E-12	2.22764E-12
-672.430E-3	-145.763E-12	-672.430E-3	-119.368E-9	-2.72944E-12	2.19296E-12
-652.336E-3	-142.921E-12	-652.336E-3	-119.368E-9	-2.87671E-12	2.04992E-12
-632.243E-3	-141.139E-12	-632.243E-3	-119.368E-9	-2.65110E-12	1.96699E-12
-612.149E-3	-138.996E-12	-612.149E-3	-119.368E-9	-2.81695E-12	1.98494E-12
-592.056E-3	-135.637E-12	-592.056E-3	-119.368E-9	-2.68798E-12	2.15993E-12
-571.962E-3	-133.829E-12	-571.963E-3	-119.368E-9	-2.42755E-12	2.51402E-12
-551.869E-3	-128.998E-12	-551.869E-3	-119.368E-9	-2.56709E-12	2.97423E-12
-531.775E-3	-126.296E-12	-531.776E-3	-119.368E-9	-2.67371E-12	3.11612E-12
-511.682E-3	-121.801E-12	-511.682E-3	-119.368E-9	-2.78109E-12	2.80359E-12
-491.589E-3	-117.947E-12	-491.589E-3	-119.368E-9	-2.64608E-12	2.98567E-12
-471.495E-3	-115.094E-12	-471.495E-3	-119.368E-9	-2.63905E-12	2.86627E-12
-451.402E-3	-111.327E-12	-451.402E-3	-119.368E-9	-2.70861E-12	2.56539E-12
-431.308E-3	-109.276E-12	-431.308E-3	-119.368E-9	-2.58777E-12	2.69362E-12
-411.215E-3	-105.150E-12	-411.215E-3	-119.368E-9	-2.44102E-12	2.83675E-12
-391.121E-3	-102.228E-12	-391.121E-3	-119.368E-9	-2.70079E-12	3.05180E-12
-371.028E-3	-98.1382E-12	-371.028E-3	-119.368E-9	-2.58687E-12	3.32080E-12
-350.934E-3	-93.4177E-12	-350.935E-3	-119.368E-9	-2.44167E-12	3.88102E-12
-330.841E-3	-87.8775E-12	-330.841E-3	-119.368E-9	-2.11075E-12	4.99534E-12
-310.748E-3	-80.4478E-12	-310.748E-3	-119.368E-9	-2.16076E-12	5.20173E-12
-290.654E-3	-74.6052E-12	-290.654E-3	-119.368E-9	-2.19646E-12	4.83373E-12
-270.561E-3	-68.0728E-12	-270.561E-3	-119.368E-9	-2.11659E-12	4.56074E-12
-250.467E-3	-62.4181E-12	-250.467E-3	-119.368E-9	-2.14243E-12	4.55061E-12
-230.374E-3	-56.6861E-12	-230.374E-3	-119.368E-9	-2.30618E-12	4.26177E-12
-210.280E-3	-51.1728E-12	-210.280E-3	-119.368E-9	-2.37583E-12	4.03321E-12
-190.187E-3	-46.5070E-12	-190.187E-3	-119.368E-9	-2.21321E-12	3.76233E-12
-170.093E-3	-41.5810E-12	-170.093E-3	-119.368E-9	-2.22721E-12	3.73886E-12
-150.000E-3	-37.2108E-12	-150.000E-3	-119.368E-9	-2.32852E-12	3.69450E-12
-129.906E-3	-32.2495E-12	-129.907E-3	-119.368E-9	-2.34704E-12	3.70731E-12
-109.813E-3	-27.4716E-12	-109.813E-3	-119.368E-9	-2.17324E-12	3.84991E-12
-89.7193E-3	-22.4290E-12	-89.7196E-3	-119.368E-9	-2.36800E-12	4.00635E-12
-69.6259E-3	-17.1536E-12	-69.6261E-3	-119.368E-9	-2.33101E-12	4.10097E-12
-49.5324E-3	-12.0738E-12	-49.5327E-3	-119.368E-9	-2.33100E-12	4.01732E-12
-29.4390E-3	-7.05092E-12	-29.4392E-3	-119.368E-9	-2.47403E-12	3.90135E-12
-9.34553E-3	-2.35412E-12	-9.34577E-3	-119.368E-9	-2.31590E-12	3.79072E-12
10.7479E-3	2.43507E-12	10.7477E-3	-119.368E-9	-2.49132E-12	3.98046E-12
30.8414E-3	7.35146E-12	30.8411E-3	-119.368E-9	-2.38144E-12	3.78225E-12
50.9348E-3	12.5108E-12	50.9346E-3	-119.368E-9	-2.23109E-12	4.00797E-12
71.0282E-3	17.6345E-12	71.0281E-3	-119.368E-9	-2.43172E-12	3.99478E-12
91.1217E-3	22.9586E-12	91.1215E-3	-119.368E-9	-2.40885E-12	4.08669E-12
111.215E-3	27.8786E-12	111.215E-3	-119.368E-9	-2.56206E-12	3.83833E-12
131.309E-3	32.6795E-12	131.308E-3	-119.368E-9	-2.50722E-12	3.78997E-12
151.402E-3	37.2189E-12	151.402E-3	-119.368E-9	-2.70230E-12	3.67228E-12
171.496E-3	41.6133E-12	171.495E-3	-119.368E-9	-2.47564E-12	3.77791E-12
191.589E-3	46.5005E-12	191.589E-3	-119.368E-9	-2.41304E-12	3.83976E-12
211.683E-3	51.2702E-12	211.682E-3	-119.368E-9	-2.20571E-12	3.87180E-12
231.776E-3	56.4276E-12	231.776E-3	-119.368E-9	-2.28576E-12	3.85621E-12
251.869E-3	61.0619E-12	251.869E-3	-119.368E-9	-2.28498E-12	3.76248E-12
271.963E-3	65.8461E-12	271.963E-3	-119.368E-9	-2.35677E-12	3.70966E-12
292.056E-3	70.7257E-12	292.056E-3	-119.368E-9	-2.41306E-12	3.79095E-12
312.150E-3	75.7449E-12	312.150E-3	-119.368E-9	-2.32500E-12	4.04748E-12
332.243E-3	81.2224E-12	332.243E-3	-119.368E-9	-2.39613E-12	4.04143E-12
352.337E-3	86.0229E-12	352.336E-3	-119.368E-9	-2.62673E-12	3.97310E-12
372.430E-3	91.1044E-12	372.430E-3	-119.368E-9	-2.37604E-12	3.82367E-12
392.524E-3	95.9485E-12	392.523E-3	-119.368E-9	-2.33416E-12	3.81641E-12
412.617E-3	101.567E-12	412.617E-3	-119.368E-9	-2.39585E-12	3.85412E-12
432.711E-3	106.757E-12	432.710E-3	-119.368E-9	-2.23814E-12	4.15179E-12
452.804E-3	111.756E-12	452.804E-3	-119.368E-9	-2.39165E-12	4.17341E-12
472.898E-3	117.323E-12	472.897E-3	-119.368E-9	-2.39593E-12	4.33751E-12
492.991E-3	122.895E-12	492.991E-3	-119.368E-9	-2.30463E-12	4.40508E-12
513.084E-3	129.394E-12	513.084E-3	-119.368E-9	-2.15081E-12	4.67634E-12
533.178E-3	135.409E-12	533.178E-3	-119.368E-9	-2.30367E-12	4.96437E-12
553.271E-3	142.423E-12	553.271E-3	-119.368E-9	-1.89929E-12	5.29413E-12
573.365E-3	150.153E-12	573.364E-3	-119.368E-9	-1.83062E-12	6.24356E-12
593.458E-3	160.369E-12	593.458E-3	-119.368E-9	-1.52708E-12	7.32680E-12
613.552E-3	171.960E-12	613.551E-3	-119.368E-9	-1.44316E-12	8.48920E-12
633.645E-3	183.373E-12	633.645E-3	-119.368E-9	-1.26656E-12	9.11506E-12
653.738E-3	196.518E-12	653.738E-3	-119.368E-9	-1.20252E-12	9.32712E-12
673.832E-3	208.530E-12	673.832E-3	-119.368E-9	-1.04705E-12	9.60268E-12
693.926E-3	222.882E-12	693.925E-3	-119.368E-9	-1.33274E-12	9.47409E-12
714.019E-3	235.241E-12	714.019E-3	-119.368E-9	-1.17371E-12	9.80054E-12
734.113E-3	248.494E-12	734.112E-3	-119.368E-9	-1.07955E-12	9.76737E-12
754.206E-3	261.480E-12	754.206E-3	-119.368E-9	-981.655E-15	9.70670E-12
774.299E-3	274.374E-12	774.299E-3	-119.368E-9	-1.17767E-12	9.57204E-12
794.393E-3	289.574E-12	794.393E-3	-119.368E-9	-973.826E-15	9.36805E-12
814.486E-3	300.436E-12	814.486E-3	-119.368E-9	-1.25564E-12	9.29864E-12
834.580E-3	315.137E-12	834.579E-3	-119.368E-9	-1.04593E-12	9.54729E-12
854.673E-3	326.931E-12	854.673E-3	-119.368E-9	-988.681E-15	9.82936E-12
874.767E-3	341.429E-12	874.766E-3	-119.368E-9	-1.02947E-12	10.2690E-12
894.860E-3	356.706E-12	894.860E-3	-119.368E-9	-933.538E-15	10.4234E-12
914.953E-3	371.274E-12	914.953E-3	-119.368E-9	-917.144E-15	10.8661E-12
935.047E-3	387.451E-12	935.047E-3	-119.368E-9	-727.143E-15	11.1410E-12
955.141E-3	401.118E-12	955.140E-3	-119.368E-9	-693.158E-15	11.4846E-12
975.234E-3	419.808E-12	975.234E-3	-119.368E-9	-639.186E-15	11.8322E-12
995.327E-3	436.178E-12	995.327E-3	-119.368E-9	-577.031E-15	12.3916E-12
1.01542E+0	452.499E-12	1.01542E+0	-119.368E-9	-377.433E-15	13.0189E-12
1.03551E+0	470.660E-12	1.03551E+0	-119.368E-9	-477.306E-15	13.3078E-12
1.05561E+0	487.062E-12	1.05561E+0	-119.368E-9	-304.459E-15	13.8540E-12
1.07570E+0	510.461E-12	1.07570E+0	-119.368E-9	-404.201E-15	14.0318E-12
1.09579E+0	527.546E-12	1.09579E+0	-119.368E-9	-176.440E-15	14.4738E-12
1.11589E+0	549.156E-12	1.11589E+0	-119.368E-9	136.863E-15	15.2106E-12
1.13598E+0	568.421E-12	1.13598E+0	-119.368E-9	472.146E-15	15.6427E-12
1.15608E+0	590.715E-12	1.15607E+0	-119.368E-9	458.416E-15	16.1511E-12
1.17617E+0	612.477E-12	1.17617E+0	-119.368E-9	595.345E-15	16.6618E-12
1.19626E+0	636.890E-12	1.19626E+0	-119.368E-9	604.589E-15	17.4052E-12
1.21636E+0	664.407E-12	1.21636E+0	-119.368E-9	1.00528E-12	17.6323E-12
1.23645E+0	682.297E-12	1.23645E+0	-119.368E-9	1.04260E-12	18.2740E-12
1.25654E+0	713.481E-12	1.25654E+0	-119.368E-9	1.20095E-12	19.0110E-12
1.27664E+0	739.577E-12	1.27664E+0	-119.368E-9	1.19037E-12	20.1863E-12
1.29673E+0	767.692E-12	1.29673E+0	-119.368E-9	1.76444E-12	21.6296E-12
1.31682E+0	798.985E-12	1.31682E+0	-119.368E-9	2.12378E-12	23.2767E-12
1.33692E+0	826.356E-12	1.33692E+0	-119.368E-9	2.37199E-12	24.6669E-12
1.35701E+0	867.813E-12	1.35701E+0	-119.368E-9	2.89687E-12	26.4197E-12
1.37710E+0	906.961E-12	1.37710E+0	-119.368E-9	3.51814E-12	28.2776E-12
1.39720E+0	951.131E-12	1.39720E+0	-119.368E-9	3.88943E-12	30.5616E-12
1.41729E+0	987.903E-12	1.41729E+0	-119.368E-9	4.49511E-12	32.4693E-12
1.43738E+0	1.03172E-9	1.43738E+0	-119.368E-9	4.57953E-12	34.1463E-12
1.45748E+0	1.08420E-9	1.45748E+0	-119.368E-9	5.08018E-12	35.3038E-12
1.47757E+0	1.12761E-9	1.47757E+0	-119.368E-9	5.05312E-12	35.9244E-12
1.49766E+0	1.18049E-9	1.49766E+0	-119.368E-9	5.38463E-12	36.1702E-12
1.51776E+0	1.22556E-9	1.51776E+0	-119.368E-9	5.23094E-12	36.2524E-12
1.53785E+0	1.27464E-9	1.53785E+0	-119.368E-9	5.24114E-12	35.5689E-12
1.55794E+0	1.32037E-9	1.55794E+0	-119.368E-9	5.02300E-12	34.6996E-12
1.57804E+0	1.36775E-9	1.57804E+0	-119.368E-9	4.71310E-12	33.3717E-12
1.59813E+0	1.40609E-9	1.59813E+0	-119.368E-9	4.55216E-12	32.2982E-12
1.61822E+0	1.44007E-9	1.61822E+0	-119.368E-9	4.54563E-12	30.9355E-12
1.63832E+0	1.49646E-9	1.63832E+0	-119.368E-9	4.50368E-12	30.3182E-12
1.65841E+0	1.52359E-9	1.65841E+0	-119.368E-9	4.33361E-12	29.4531E-12
1.67850E+0	1.56871E-9	1.67850E+0	-119.368E-9	4.13082E-12	28.7686E-12
1.69860E+0	1.59592E-9	1.69860E+0	-119.368E-9	3.97653E-12	28.1200E-12
1.71869E+0	1.63783E-9	1.71869E+0	-119.368E-9	4.10401E-12	27.7525E-12
1.73879E+0	1.67162E-9	1.73879E+0	-119.368E-9	3.92277E-12	27.2613E-12
1.75888E+0	1.70967E-9	1.75888E+0	-119.368E-9	4.03022E-12	27.3781E-12
1.77897E+0	1.74158E-9	1.77897E+0	-119.368E-9	3.65939E-12	26.9338E-12
1.79907E+0	1.76944E-9	1.79907E+0	-119.368E-9	3.56868E-12	26.2325E-12
1.81916E+0	1.81688E-9	1.81916E+0	-119.368E-9	3.18089E-12	25.4884E-12
1.83925E+0	1.83086E-9	1.83925E+0	-119.368E-9	3.40106E-12	25.2553E-12
1.85935E+0	1.87781E-9	1.85935E+0	-119.368E-9	3.18112E-12	25.0299E-12
1.87944E+0	1.90672E-9	1.87944E+0	-119.368E-9	3.14232E-12	24.8074E-12
1.89953E+0	1.92583E-9	1.89953E+0	-119.368E-9	3.21479E-12	24.3636E-12
1.91963E+0	1.97445E-9	1.91963E+0	-119.368E-9	2.89082E-12	24.3228E-12
1.93972E+0	1.99381E-9	1.93972E+0	-119.368E-9	3.16891E-12	24.4438E-12
1.95981E+0	2.03003E-9	1.95981E+0	-119.368E-9	3.60968E-12	23.9235E-12
1.97991E+0	2.05626E-9	1.97991E+0	-119.368E-9	3.30006E-12	23.4590E-12
2.00000E+0	2.07488E-9	2.00000E+0	-119.368E-9	3.69936E-12	24.2280E-12
