# Supplementary material for: Circumventing the stability problems of graphene nanoribbon zigzag edges
Source: Nat Chem. 2022 Sep 26;14(12):1451–8. doi: 10.1038/s41557-022-01042-8 (PMC10665199; doi:10.1038/s41557-022-01042-8)
Supplement: Supplementary file 3 — Source data for Supplementary Fig. 9. [file 41557_2022_1042_MOESM3_ESM.zip › 10 units/Point_spectra_542.dat]

Experiment	bias spectroscopy
Saved Date	25.07.2020 10:44:55
User
Date
X (m)	157.434E-9
Y (m)	427.57E-9
Z (m)	-119.365E-9
Z offset (m)	0E+0
Settling time (s)	20E-3
Integration time (s)	50E-3
Z-Ctrl hold	TRUE
Final Z (m)	N/A
Start time	25.07.2020 10:44:40
Filter type	None
Order
Cutoff frq
Bias>Bias (V)	-500E-3
Bias>Calibration (V/V)	-1E+0
Bias>Offset (V)	0E+0
Bias Spectroscopy>Sweep Start (V)	-2.3E+0
Bias Spectroscopy>Sweep End (V)	2E+0
Bias Spectroscopy>Num Pixel	215
Bias Spectroscopy>Z Avg time (s)	100E-3
Bias Spectroscopy>Z offset (m)	0E+0
Bias Spectroscopy>1st Settling time (s)	60E-3
Bias Spectroscopy>Settling time (s)	20E-3
Bias Spectroscopy>Integration time (s)	50E-3
Bias Spectroscopy>End Settling time (s)	50E-3
Bias Spectroscopy>Z control time (s)	50E-3
Bias Spectroscopy>Max Slew rate (V/s)	Inf
Bias Spectroscopy>backward sweep	FALSE
Bias Spectroscopy>Z-controller hold	TRUE
Bias Spectroscopy>Number of sweeps	1
Bias Spectroscopy>Channels	Current (A);Bias (V);Z (m);LI Demod 1 Y (A);LI Demod 1 X (A)
Bias Spectroscopy>Reset Bias	TRUE
Bias Spectroscopy>Record final Z	FALSE
Bias Spectroscopy>Lock-In run	TRUE
Current>Current (A)	2.04738E-9
Current>Calibration (A/V)	330E-12
Current>Offset (A)	0E+0
Current>Gain	High
Lock-in>Lock-in status	ON
Lock-in>Modulated signal	Bias (V)
Lock-in>Frequency (Hz)	828E+0
Lock-in>Amplitude	20E-3
Lock-in>Demodulated signal	Current (A)
Lock-in>HP Filter Cutoff D1 (Hz)	155.425E+0
Lock-in>HP Filter Cutoff D2 (Hz)	155.425E+0
Lock-in>HP Filter Order D1	1
Lock-in>HP Filter Order D2	1
Lock-in>Harmonic D1	1
Lock-in>Harmonic D2	2
Lock-in>Reference phase D1 (deg)	-154.128E+0
Lock-in>Reference phase D2 (deg)	174.64E+0
Lock-in>LP Filter Cutoff D1 (Hz)	9.71405E+0
Lock-in>LP Filter Cutoff D2 (Hz)	4.85702E+0
Lock-in>LP Filter Order D1	2
Lock-in>LP Filter Order D2	2
Lock-in>Sync Filter D1	OFF
Lock-in>Sync Filter D2	OFF
[DATA]
Bias calc (V)	Current (A)	Bias (V)	Z (m)	LI Demod 1 Y (A)	LI Demod 1 X (A)
-2.30000E+0	-873.519E-12	-2.30000E+0	-119.365E-9	105.781E-15	13.4108E-12
-2.27991E+0	-850.723E-12	-2.27991E+0	-119.365E-9	-89.0803E-15	13.4107E-12
-2.25981E+0	-839.313E-12	-2.25981E+0	-119.365E-9	89.8874E-15	13.7367E-12
-2.23972E+0	-821.144E-12	-2.23972E+0	-119.365E-9	-70.8182E-15	13.7490E-12
-2.21963E+0	-800.751E-12	-2.21963E+0	-119.365E-9	-17.8116E-15	13.7808E-12
-2.19953E+0	-781.851E-12	-2.19953E+0	-119.365E-9	-175.814E-15	14.0103E-12
-2.17944E+0	-760.210E-12	-2.17944E+0	-119.365E-9	283.250E-15	14.3346E-12
-2.15935E+0	-746.969E-12	-2.15935E+0	-119.365E-9	394.919E-15	14.4975E-12
-2.13925E+0	-723.854E-12	-2.13925E+0	-119.365E-9	196.677E-15	15.0228E-12
-2.11916E+0	-705.067E-12	-2.11916E+0	-119.365E-9	165.807E-15	15.7796E-12
-2.09907E+0	-681.273E-12	-2.09907E+0	-119.365E-9	590.896E-15	16.4932E-12
-2.07897E+0	-657.764E-12	-2.07897E+0	-119.365E-9	577.519E-15	17.1750E-12
-2.05888E+0	-636.248E-12	-2.05888E+0	-119.365E-9	441.177E-15	17.6123E-12
-2.03878E+0	-609.663E-12	-2.03878E+0	-119.365E-9	702.784E-15	17.6673E-12
-2.01869E+0	-588.583E-12	-2.01869E+0	-119.365E-9	499.356E-15	17.2412E-12
-1.99860E+0	-563.506E-12	-1.99860E+0	-119.365E-9	412.336E-15	15.9593E-12
-1.97850E+0	-543.870E-12	-1.97850E+0	-119.365E-9	-54.3240E-15	15.0103E-12
-1.95841E+0	-525.299E-12	-1.95841E+0	-119.365E-9	-428.561E-15	13.3957E-12
-1.93832E+0	-509.396E-12	-1.93832E+0	-119.365E-9	-577.919E-15	11.8402E-12
-1.91822E+0	-495.149E-12	-1.91822E+0	-119.365E-9	-984.458E-15	10.3828E-12
-1.89813E+0	-479.528E-12	-1.89813E+0	-119.365E-9	-1.24343E-12	9.41325E-12
-1.87804E+0	-472.980E-12	-1.87804E+0	-119.365E-9	-1.46689E-12	8.47999E-12
-1.85794E+0	-461.859E-12	-1.85794E+0	-119.365E-9	-1.56922E-12	8.25315E-12
-1.83785E+0	-451.190E-12	-1.83785E+0	-119.365E-9	-1.40112E-12	7.85655E-12
-1.81776E+0	-439.491E-12	-1.81776E+0	-119.365E-9	-1.60474E-12	7.59671E-12
-1.79766E+0	-428.020E-12	-1.79766E+0	-119.365E-9	-1.61589E-12	7.42480E-12
-1.77757E+0	-422.428E-12	-1.77757E+0	-119.365E-9	-1.62964E-12	7.08422E-12
-1.75748E+0	-412.280E-12	-1.75748E+0	-119.365E-9	-1.80517E-12	6.83180E-12
-1.73738E+0	-405.119E-12	-1.73738E+0	-119.365E-9	-1.91896E-12	6.29763E-12
-1.71729E+0	-395.164E-12	-1.71729E+0	-119.365E-9	-1.89042E-12	6.18933E-12
-1.69720E+0	-387.240E-12	-1.69720E+0	-119.365E-9	-1.84496E-12	6.10275E-12
-1.67710E+0	-383.419E-12	-1.67710E+0	-119.365E-9	-1.85549E-12	5.88770E-12
-1.65701E+0	-373.832E-12	-1.65701E+0	-119.365E-9	-1.92692E-12	5.90423E-12
-1.63692E+0	-365.427E-12	-1.63692E+0	-119.365E-9	-2.14967E-12	5.85932E-12
-1.61682E+0	-355.027E-12	-1.61682E+0	-119.365E-9	-2.05132E-12	5.79460E-12
-1.59673E+0	-349.058E-12	-1.59673E+0	-119.365E-9	-1.97001E-12	5.60989E-12
-1.57664E+0	-341.348E-12	-1.57664E+0	-119.365E-9	-2.00699E-12	5.50709E-12
-1.55654E+0	-334.803E-12	-1.55654E+0	-119.365E-9	-2.10017E-12	5.63146E-12
-1.53645E+0	-327.480E-12	-1.53645E+0	-119.365E-9	-2.01830E-12	5.50562E-12
-1.51636E+0	-318.195E-12	-1.51636E+0	-119.365E-9	-1.96216E-12	5.97387E-12
-1.49626E+0	-311.949E-12	-1.49626E+0	-119.365E-9	-1.78531E-12	5.79895E-12
-1.47617E+0	-303.953E-12	-1.47617E+0	-119.365E-9	-2.01782E-12	5.56365E-12
-1.45607E+0	-297.718E-12	-1.45607E+0	-119.365E-9	-1.88889E-12	5.95862E-12
-1.43598E+0	-288.555E-12	-1.43598E+0	-119.365E-9	-1.98481E-12	5.96442E-12
-1.41589E+0	-280.765E-12	-1.41589E+0	-119.365E-9	-1.90311E-12	5.79587E-12
-1.39579E+0	-273.801E-12	-1.39579E+0	-119.365E-9	-1.97724E-12	5.51618E-12
-1.37570E+0	-267.830E-12	-1.37570E+0	-119.365E-9	-2.16174E-12	5.13052E-12
-1.35561E+0	-262.224E-12	-1.35561E+0	-119.365E-9	-2.27576E-12	4.45019E-12
-1.33551E+0	-255.997E-12	-1.33551E+0	-119.365E-9	-2.37363E-12	4.08534E-12
-1.31542E+0	-250.897E-12	-1.31542E+0	-119.365E-9	-2.19200E-12	3.96289E-12
-1.29533E+0	-246.867E-12	-1.29533E+0	-119.365E-9	-2.38777E-12	3.89315E-12
-1.27523E+0	-243.427E-12	-1.27523E+0	-119.365E-9	-2.43206E-12	3.40545E-12
-1.25514E+0	-238.196E-12	-1.25514E+0	-119.365E-9	-2.62583E-12	3.60075E-12
-1.23505E+0	-233.886E-12	-1.23505E+0	-119.365E-9	-2.36049E-12	3.54597E-12
-1.21495E+0	-229.255E-12	-1.21495E+0	-119.365E-9	-2.29730E-12	3.24706E-12
-1.19486E+0	-225.695E-12	-1.19486E+0	-119.365E-9	-2.32392E-12	3.26459E-12
-1.17477E+0	-222.142E-12	-1.17477E+0	-119.365E-9	-2.63514E-12	3.11206E-12
-1.15467E+0	-217.948E-12	-1.15467E+0	-119.365E-9	-2.60110E-12	3.16879E-12
-1.13458E+0	-213.713E-12	-1.13458E+0	-119.365E-9	-2.32056E-12	3.21470E-12
-1.11449E+0	-209.422E-12	-1.11449E+0	-119.365E-9	-2.36828E-12	3.28184E-12
-1.09439E+0	-206.474E-12	-1.09439E+0	-119.365E-9	-2.26267E-12	3.50603E-12
-1.07430E+0	-201.648E-12	-1.07430E+0	-119.365E-9	-2.34665E-12	3.59643E-12
-1.05421E+0	-197.332E-12	-1.05421E+0	-119.365E-9	-2.60444E-12	3.23237E-12
-1.03411E+0	-193.319E-12	-1.03411E+0	-119.365E-9	-2.55548E-12	3.09335E-12
-1.01402E+0	-189.880E-12	-1.01402E+0	-119.365E-9	-2.51427E-12	2.88727E-12
-993.925E-3	-186.998E-12	-993.925E-3	-119.365E-9	-2.56759E-12	2.75018E-12
-973.832E-3	-183.595E-12	-973.832E-3	-119.365E-9	-2.63648E-12	2.78825E-12
-953.738E-3	-180.309E-12	-953.738E-3	-119.365E-9	-2.62476E-12	2.70533E-12
-933.645E-3	-176.537E-12	-933.645E-3	-119.365E-9	-2.70676E-12	2.59391E-12
-913.551E-3	-174.392E-12	-913.551E-3	-119.365E-9	-2.69770E-12	2.32659E-12
-893.458E-3	-172.122E-12	-893.458E-3	-119.365E-9	-2.76575E-12	2.34346E-12
-873.364E-3	-169.061E-12	-873.364E-3	-119.365E-9	-2.53576E-12	2.30371E-12
-853.271E-3	-166.917E-12	-853.271E-3	-119.365E-9	-2.63929E-12	2.24874E-12
-833.177E-3	-164.026E-12	-833.178E-3	-119.365E-9	-2.52930E-12	2.29487E-12
-813.084E-3	-162.718E-12	-813.084E-3	-119.365E-9	-2.78029E-12	2.08160E-12
-792.990E-3	-160.396E-12	-792.991E-3	-119.365E-9	-2.76008E-12	2.13430E-12
-772.897E-3	-157.659E-12	-772.897E-3	-119.365E-9	-2.82416E-12	2.07221E-12
-752.804E-3	-154.983E-12	-752.804E-3	-119.365E-9	-2.59821E-12	2.07946E-12
-732.710E-3	-152.865E-12	-732.710E-3	-119.365E-9	-2.89929E-12	2.15910E-12
-712.617E-3	-151.142E-12	-712.617E-3	-119.365E-9	-2.83801E-12	2.14830E-12
-692.523E-3	-149.147E-12	-692.523E-3	-119.365E-9	-2.89518E-12	2.12065E-12
-672.430E-3	-146.589E-12	-672.430E-3	-119.365E-9	-2.83245E-12	2.28739E-12
-652.336E-3	-143.906E-12	-652.336E-3	-119.365E-9	-2.65667E-12	2.05866E-12
-632.243E-3	-141.920E-12	-632.243E-3	-119.365E-9	-2.53062E-12	2.17678E-12
-612.149E-3	-140.795E-12	-612.149E-3	-119.365E-9	-2.60820E-12	2.16003E-12
-592.056E-3	-137.259E-12	-592.056E-3	-119.365E-9	-2.54208E-12	2.46492E-12
-571.962E-3	-133.457E-12	-571.963E-3	-119.365E-9	-2.60692E-12	2.63880E-12
-551.869E-3	-130.369E-12	-551.869E-3	-119.365E-9	-2.41968E-12	2.96802E-12
-531.775E-3	-126.039E-12	-531.776E-3	-119.365E-9	-2.41096E-12	3.19321E-12
-511.682E-3	-122.484E-12	-511.682E-3	-119.365E-9	-2.46258E-12	3.37200E-12
-491.589E-3	-118.882E-12	-491.589E-3	-119.365E-9	-2.53176E-12	3.32180E-12
-471.495E-3	-114.603E-12	-471.495E-3	-119.365E-9	-2.57296E-12	3.30740E-12
-451.402E-3	-111.522E-12	-451.402E-3	-119.365E-9	-2.76738E-12	2.84125E-12
-431.308E-3	-108.325E-12	-431.308E-3	-119.365E-9	-2.67831E-12	2.49717E-12
-411.215E-3	-105.571E-12	-411.215E-3	-119.365E-9	-2.54952E-12	2.69386E-12
-391.121E-3	-101.591E-12	-391.121E-3	-119.365E-9	-2.55030E-12	3.04638E-12
-371.028E-3	-97.7386E-12	-371.028E-3	-119.365E-9	-2.56169E-12	3.19109E-12
-350.934E-3	-93.4558E-12	-350.935E-3	-119.365E-9	-2.66870E-12	3.36452E-12
-330.841E-3	-87.3459E-12	-330.841E-3	-119.365E-9	-2.31461E-12	4.50168E-12
-310.748E-3	-81.6269E-12	-310.748E-3	-119.365E-9	-2.11443E-12	4.87469E-12
-290.654E-3	-74.8484E-12	-290.654E-3	-119.365E-9	-2.30848E-12	4.92685E-12
-270.561E-3	-68.5332E-12	-270.561E-3	-119.365E-9	-2.21936E-12	4.76665E-12
-250.467E-3	-62.3528E-12	-250.467E-3	-119.365E-9	-2.28711E-12	4.90374E-12
-230.374E-3	-56.5527E-12	-230.374E-3	-119.365E-9	-2.05615E-12	4.59935E-12
-210.280E-3	-51.5071E-12	-210.280E-3	-119.365E-9	-2.32513E-12	4.19589E-12
-190.187E-3	-46.2154E-12	-190.187E-3	-119.365E-9	-2.50468E-12	3.92989E-12
-170.093E-3	-41.9418E-12	-170.093E-3	-119.365E-9	-2.54245E-12	3.48125E-12
-150.000E-3	-37.3968E-12	-150.000E-3	-119.365E-9	-2.14599E-12	3.72338E-12
-129.906E-3	-32.9759E-12	-129.907E-3	-119.365E-9	-2.32155E-12	3.58833E-12
-109.813E-3	-28.3364E-12	-109.813E-3	-119.365E-9	-2.43016E-12	3.91081E-12
-89.7193E-3	-23.0368E-12	-89.7196E-3	-119.365E-9	-2.40920E-12	4.00113E-12
-69.6259E-3	-17.8394E-12	-69.6261E-3	-119.365E-9	-2.27219E-12	4.21859E-12
-49.5324E-3	-12.4846E-12	-49.5327E-3	-119.365E-9	-2.43279E-12	4.23203E-12
-29.4390E-3	-7.42077E-12	-29.4392E-3	-119.365E-9	-2.31800E-12	4.05756E-12
-9.34553E-3	-2.49162E-12	-9.34577E-3	-119.365E-9	-2.48526E-12	3.64682E-12
10.7479E-3	2.42403E-12	10.7477E-3	-119.365E-9	-2.51344E-12	3.81599E-12
30.8414E-3	7.37964E-12	30.8411E-3	-119.365E-9	-2.26546E-12	3.70124E-12
50.9348E-3	12.3302E-12	50.9346E-3	-119.365E-9	-2.04597E-12	3.94541E-12
71.0282E-3	17.6060E-12	71.0281E-3	-119.365E-9	-2.11607E-12	3.95277E-12
91.1217E-3	22.5617E-12	91.1215E-3	-119.365E-9	-2.46630E-12	4.11834E-12
111.215E-3	27.5017E-12	111.215E-3	-119.365E-9	-2.35480E-12	3.57672E-12
131.309E-3	32.1552E-12	131.308E-3	-119.365E-9	-2.26003E-12	3.68091E-12
151.402E-3	36.5102E-12	151.402E-3	-119.365E-9	-2.43700E-12	3.60268E-12
171.496E-3	41.5233E-12	171.495E-3	-119.365E-9	-2.54073E-12	3.76871E-12
191.589E-3	45.8126E-12	191.589E-3	-119.365E-9	-2.50298E-12	3.84427E-12
211.683E-3	50.9283E-12	211.682E-3	-119.365E-9	-2.38468E-12	4.01109E-12
231.776E-3	55.5972E-12	231.776E-3	-119.365E-9	-2.46542E-12	3.76776E-12
251.869E-3	60.5536E-12	251.869E-3	-119.365E-9	-2.24309E-12	3.93823E-12
271.963E-3	65.5532E-12	271.963E-3	-119.365E-9	-2.27562E-12	3.69954E-12
292.056E-3	69.8091E-12	292.056E-3	-119.365E-9	-2.36755E-12	4.03536E-12
312.150E-3	75.2682E-12	312.150E-3	-119.365E-9	-2.31673E-12	3.86100E-12
332.243E-3	79.6840E-12	332.243E-3	-119.365E-9	-2.26883E-12	4.08088E-12
352.337E-3	85.0540E-12	352.336E-3	-119.365E-9	-2.39438E-12	3.80732E-12
372.430E-3	90.1120E-12	372.430E-3	-119.365E-9	-2.41360E-12	3.88663E-12
392.524E-3	94.9205E-12	392.523E-3	-119.365E-9	-2.37135E-12	4.21079E-12
412.617E-3	100.646E-12	412.617E-3	-119.365E-9	-2.22824E-12	4.02005E-12
432.711E-3	105.140E-12	432.710E-3	-119.365E-9	-2.25038E-12	4.12082E-12
452.804E-3	111.690E-12	452.804E-3	-119.365E-9	-2.35702E-12	4.12472E-12
472.898E-3	116.216E-12	472.897E-3	-119.365E-9	-2.18132E-12	4.25393E-12
492.991E-3	122.134E-12	492.991E-3	-119.365E-9	-2.27268E-12	4.42426E-12
513.084E-3	128.344E-12	513.084E-3	-119.365E-9	-2.35842E-12	4.52519E-12
533.178E-3	133.809E-12	533.178E-3	-119.365E-9	-2.30020E-12	5.05398E-12
553.271E-3	142.247E-12	553.271E-3	-119.365E-9	-2.12277E-12	5.19662E-12
573.365E-3	148.652E-12	573.364E-3	-119.365E-9	-2.06422E-12	6.26911E-12
593.458E-3	158.707E-12	593.458E-3	-119.365E-9	-1.83651E-12	7.03530E-12
613.552E-3	168.915E-12	613.551E-3	-119.365E-9	-1.75985E-12	7.81020E-12
633.645E-3	180.215E-12	633.645E-3	-119.365E-9	-1.76568E-12	8.23873E-12
653.738E-3	191.611E-12	653.738E-3	-119.365E-9	-1.70439E-12	8.29917E-12
673.832E-3	201.916E-12	673.832E-3	-119.365E-9	-1.35257E-12	8.32144E-12
693.926E-3	215.268E-12	693.925E-3	-119.365E-9	-1.44946E-12	8.54286E-12
714.019E-3	225.763E-12	714.019E-3	-119.365E-9	-1.52200E-12	8.99607E-12
734.113E-3	239.492E-12	734.112E-3	-119.365E-9	-1.22100E-12	9.39986E-12
754.206E-3	250.738E-12	754.206E-3	-119.365E-9	-1.05781E-12	9.84518E-12
774.299E-3	265.168E-12	774.299E-3	-119.365E-9	-844.886E-15	9.95231E-12
794.393E-3	278.418E-12	794.393E-3	-119.365E-9	-921.548E-15	10.1648E-12
814.486E-3	291.508E-12	814.486E-3	-119.365E-9	-986.528E-15	10.3382E-12
834.580E-3	308.283E-12	834.579E-3	-119.365E-9	-928.974E-15	10.3547E-12
854.673E-3	320.965E-12	854.673E-3	-119.365E-9	-893.373E-15	10.7420E-12
874.767E-3	337.441E-12	874.766E-3	-119.365E-9	-938.273E-15	11.0792E-12
894.860E-3	352.033E-12	894.860E-3	-119.365E-9	-778.784E-15	11.3356E-12
914.953E-3	367.380E-12	914.953E-3	-119.365E-9	-677.325E-15	11.5491E-12
935.047E-3	385.408E-12	935.047E-3	-119.365E-9	-700.934E-15	11.7976E-12
955.141E-3	399.386E-12	955.140E-3	-119.365E-9	-787.291E-15	11.8720E-12
975.234E-3	418.448E-12	975.234E-3	-119.365E-9	-448.931E-15	12.5021E-12
995.327E-3	434.008E-12	995.327E-3	-119.365E-9	-403.191E-15	12.8541E-12
1.01542E+0	454.946E-12	1.01542E+0	-119.365E-9	-372.292E-15	13.3267E-12
1.03551E+0	471.618E-12	1.03551E+0	-119.365E-9	-413.280E-15	13.6295E-12
1.05561E+0	490.375E-12	1.05561E+0	-119.365E-9	-231.957E-15	13.7803E-12
1.07570E+0	510.940E-12	1.07570E+0	-119.365E-9	-24.7615E-15	14.0928E-12
1.09579E+0	527.312E-12	1.09579E+0	-119.365E-9	-71.0776E-15	14.3101E-12
1.11589E+0	551.725E-12	1.11589E+0	-119.365E-9	83.4583E-15	14.8533E-12
1.13598E+0	570.905E-12	1.13598E+0	-119.365E-9	157.693E-15	15.5338E-12
1.15608E+0	594.099E-12	1.15607E+0	-119.365E-9	608.621E-15	16.1491E-12
1.17617E+0	614.834E-12	1.17617E+0	-119.365E-9	979.835E-15	16.9078E-12
1.19626E+0	640.352E-12	1.19626E+0	-119.365E-9	776.142E-15	17.6648E-12
1.21636E+0	664.266E-12	1.21636E+0	-119.365E-9	887.518E-15	18.5150E-12
1.23645E+0	689.240E-12	1.23645E+0	-119.365E-9	1.20400E-12	19.3953E-12
1.25654E+0	720.394E-12	1.25654E+0	-119.365E-9	1.63250E-12	20.3645E-12
1.27664E+0	744.662E-12	1.27664E+0	-119.365E-9	1.77154E-12	21.5876E-12
1.29673E+0	781.915E-12	1.29673E+0	-119.365E-9	2.20695E-12	23.3957E-12
1.31682E+0	814.452E-12	1.31682E+0	-119.365E-9	2.50155E-12	25.0582E-12
1.33692E+0	849.140E-12	1.33692E+0	-119.365E-9	3.10786E-12	27.1341E-12
1.35701E+0	887.987E-12	1.35701E+0	-119.365E-9	3.42327E-12	29.2561E-12
1.37710E+0	928.900E-12	1.37710E+0	-119.365E-9	4.23046E-12	31.5633E-12
1.39720E+0	979.898E-12	1.39720E+0	-119.365E-9	4.73831E-12	33.6960E-12
1.41729E+0	1.02067E-9	1.41729E+0	-119.365E-9	5.21354E-12	35.7574E-12
1.43738E+0	1.07910E-9	1.43738E+0	-119.365E-9	5.42363E-12	37.5348E-12
1.45748E+0	1.12597E-9	1.45748E+0	-119.365E-9	5.93085E-12	38.5740E-12
1.47757E+0	1.18068E-9	1.47757E+0	-119.365E-9	6.06933E-12	39.7183E-12
1.49766E+0	1.23731E-9	1.49766E+0	-119.365E-9	6.24638E-12	40.1509E-12
1.51776E+0	1.28188E-9	1.51776E+0	-119.365E-9	5.98110E-12	39.7032E-12
1.53785E+0	1.34281E-9	1.53785E+0	-119.365E-9	5.86998E-12	38.8428E-12
1.55794E+0	1.38283E-9	1.55794E+0	-119.365E-9	5.69675E-12	37.4911E-12
1.57804E+0	1.44261E-9	1.57804E+0	-119.365E-9	5.62376E-12	36.6306E-12
1.59813E+0	1.48077E-9	1.59813E+0	-119.365E-9	5.39258E-12	34.8149E-12
1.61822E+0	1.52330E-9	1.61822E+0	-119.365E-9	4.84530E-12	33.8092E-12
1.63832E+0	1.57387E-9	1.63832E+0	-119.365E-9	4.71943E-12	32.7136E-12
1.65841E+0	1.59932E-9	1.65841E+0	-119.365E-9	4.59144E-12	31.7981E-12
1.67850E+0	1.65441E-9	1.67850E+0	-119.365E-9	4.75239E-12	31.0160E-12
1.69860E+0	1.68653E-9	1.69860E+0	-119.365E-9	4.57691E-12	30.4754E-12
1.71869E+0	1.72657E-9	1.71869E+0	-119.365E-9	4.43310E-12	30.0663E-12
1.73879E+0	1.76832E-9	1.73879E+0	-119.365E-9	4.54513E-12	29.3974E-12
1.75888E+0	1.79411E-9	1.75888E+0	-119.365E-9	4.59803E-12	29.0111E-12
1.77897E+0	1.84100E-9	1.77897E+0	-119.365E-9	4.44224E-12	28.6706E-12
1.79907E+0	1.86744E-9	1.79907E+0	-119.365E-9	4.45576E-12	28.5363E-12
1.81916E+0	1.91280E-9	1.81916E+0	-119.365E-9	4.09276E-12	27.9035E-12
1.83925E+0	1.94262E-9	1.83925E+0	-119.365E-9	4.09702E-12	27.2216E-12
1.85935E+0	1.97608E-9	1.85935E+0	-119.365E-9	3.99895E-12	27.0094E-12
1.87944E+0	2.01612E-9	1.87944E+0	-119.365E-9	3.84019E-12	27.0931E-12
1.89953E+0	2.03572E-9	1.89953E+0	-119.365E-9	3.79512E-12	26.4057E-12
1.91963E+0	2.08761E-9	1.91963E+0	-119.365E-9	4.11701E-12	26.0992E-12
1.93972E+0	2.10555E-9	1.93972E+0	-119.365E-9	3.89829E-12	26.0589E-12
1.95981E+0	2.14335E-9	1.95981E+0	-119.365E-9	4.13809E-12	26.2223E-12
1.97991E+0	2.18011E-9	1.97991E+0	-119.365E-9	3.59987E-12	25.9086E-12
2.00000E+0	2.20332E-9	2.00000E+0	-119.365E-9	3.94926E-12	25.4625E-12
