# Supplementary material for: Circumventing the stability problems of graphene nanoribbon zigzag edges
Source: Nat Chem. 2022 Sep 26;14(12):1451–8. doi: 10.1038/s41557-022-01042-8 (PMC10665199; doi:10.1038/s41557-022-01042-8)
Supplement: Supplementary file 3 — Source data for Supplementary Fig. 9. [file 41557_2022_1042_MOESM3_ESM.zip › 10 units/Point_spectra_543.dat]

Experiment	bias spectroscopy
Saved Date	25.07.2020 10:45:10
User
Date
X (m)	157.432E-9
Y (m)	427.773E-9
Z (m)	-119.372E-9
Z offset (m)	0E+0
Settling time (s)	20E-3
Integration time (s)	50E-3
Z-Ctrl hold	TRUE
Final Z (m)	N/A
Start time	25.07.2020 10:44:55
Filter type	None
Order
Cutoff frq
Bias>Bias (V)	-500E-3
Bias>Calibration (V/V)	-1E+0
Bias>Offset (V)	0E+0
Bias Spectroscopy>Sweep Start (V)	-2.3E+0
Bias Spectroscopy>Sweep End (V)	2E+0
Bias Spectroscopy>Num Pixel	215
Bias Spectroscopy>Z Avg time (s)	100E-3
Bias Spectroscopy>Z offset (m)	0E+0
Bias Spectroscopy>1st Settling time (s)	60E-3
Bias Spectroscopy>Settling time (s)	20E-3
Bias Spectroscopy>Integration time (s)	50E-3
Bias Spectroscopy>End Settling time (s)	50E-3
Bias Spectroscopy>Z control time (s)	50E-3
Bias Spectroscopy>Max Slew rate (V/s)	Inf
Bias Spectroscopy>backward sweep	FALSE
Bias Spectroscopy>Z-controller hold	TRUE
Bias Spectroscopy>Number of sweeps	1
Bias Spectroscopy>Channels	Current (A);Bias (V);Z (m);LI Demod 1 Y (A);LI Demod 1 X (A)
Bias Spectroscopy>Reset Bias	TRUE
Bias Spectroscopy>Record final Z	FALSE
Bias Spectroscopy>Lock-In run	TRUE
Current>Current (A)	1.67174E-9
Current>Calibration (A/V)	330E-12
Current>Offset (A)	0E+0
Current>Gain	High
Lock-in>Lock-in status	ON
Lock-in>Modulated signal	Bias (V)
Lock-in>Frequency (Hz)	828E+0
Lock-in>Amplitude	20E-3
Lock-in>Demodulated signal	Current (A)
Lock-in>HP Filter Cutoff D1 (Hz)	155.425E+0
Lock-in>HP Filter Cutoff D2 (Hz)	155.425E+0
Lock-in>HP Filter Order D1	1
Lock-in>HP Filter Order D2	1
Lock-in>Harmonic D1	1
Lock-in>Harmonic D2	2
Lock-in>Reference phase D1 (deg)	-154.128E+0
Lock-in>Reference phase D2 (deg)	174.64E+0
Lock-in>LP Filter Cutoff D1 (Hz)	9.71405E+0
Lock-in>LP Filter Cutoff D2 (Hz)	4.85702E+0
Lock-in>LP Filter Order D1	2
Lock-in>LP Filter Order D2	2
Lock-in>Sync Filter D1	OFF
Lock-in>Sync Filter D2	OFF
[DATA]
Bias calc (V)	Current (A)	Bias (V)	Z (m)	LI Demod 1 Y (A)	LI Demod 1 X (A)
-2.30000E+0	-968.720E-12	-2.30000E+0	-119.372E-9	630.386E-15	15.7545E-12
-2.27991E+0	-936.960E-12	-2.27991E+0	-119.372E-9	438.992E-15	15.7985E-12
-2.25981E+0	-924.946E-12	-2.25981E+0	-119.372E-9	482.950E-15	15.9324E-12
-2.23972E+0	-901.454E-12	-2.23972E+0	-119.372E-9	516.697E-15	16.1937E-12
-2.21963E+0	-879.363E-12	-2.21963E+0	-119.372E-9	593.998E-15	16.2114E-12
-2.19953E+0	-860.427E-12	-2.19953E+0	-119.372E-9	517.518E-15	16.3298E-12
-2.17944E+0	-836.099E-12	-2.17944E+0	-119.372E-9	887.165E-15	16.6443E-12
-2.15935E+0	-821.633E-12	-2.15935E+0	-119.372E-9	643.867E-15	16.6877E-12
-2.13925E+0	-785.216E-12	-2.13925E+0	-119.372E-9	849.298E-15	16.9163E-12
-2.11916E+0	-771.426E-12	-2.11916E+0	-119.372E-9	1.00526E-12	17.8126E-12
-2.09907E+0	-743.352E-12	-2.09907E+0	-119.372E-9	1.02599E-12	18.2278E-12
-2.07897E+0	-715.016E-12	-2.07897E+0	-119.372E-9	1.14271E-12	19.1063E-12
-2.05888E+0	-695.447E-12	-2.05888E+0	-119.372E-9	1.28093E-12	19.6114E-12
-2.03878E+0	-658.617E-12	-2.03878E+0	-119.372E-9	1.16602E-12	19.7226E-12
-2.01869E+0	-642.247E-12	-2.01869E+0	-119.372E-9	1.03877E-12	19.3675E-12
-1.99860E+0	-607.983E-12	-1.99860E+0	-119.372E-9	847.149E-15	18.3117E-12
-1.97850E+0	-589.278E-12	-1.97850E+0	-119.372E-9	501.522E-15	17.0318E-12
-1.95841E+0	-566.408E-12	-1.95841E+0	-119.372E-9	142.705E-15	15.2403E-12
-1.93832E+0	-545.253E-12	-1.93832E+0	-119.372E-9	-188.781E-15	13.8163E-12
-1.91822E+0	-533.655E-12	-1.91822E+0	-119.372E-9	-533.941E-15	12.2653E-12
-1.89813E+0	-510.681E-12	-1.89813E+0	-119.372E-9	-887.529E-15	10.9132E-12
-1.87804E+0	-507.051E-12	-1.87804E+0	-119.372E-9	-1.09189E-12	9.74019E-12
-1.85794E+0	-487.628E-12	-1.85794E+0	-119.372E-9	-1.18740E-12	9.19869E-12
-1.83785E+0	-477.852E-12	-1.83785E+0	-119.372E-9	-1.15709E-12	8.95969E-12
-1.81776E+0	-466.507E-12	-1.81776E+0	-119.372E-9	-1.43426E-12	8.54333E-12
-1.79766E+0	-452.393E-12	-1.79766E+0	-119.372E-9	-1.38826E-12	8.67195E-12
-1.77757E+0	-449.040E-12	-1.77757E+0	-119.372E-9	-1.55832E-12	8.31685E-12
-1.75748E+0	-431.234E-12	-1.75748E+0	-119.372E-9	-1.47971E-12	7.83780E-12
-1.73738E+0	-427.367E-12	-1.73738E+0	-119.372E-9	-1.56490E-12	7.70464E-12
-1.71729E+0	-414.739E-12	-1.71729E+0	-119.372E-9	-1.57129E-12	7.57640E-12
-1.69720E+0	-402.972E-12	-1.69720E+0	-119.372E-9	-1.49957E-12	7.51482E-12
-1.67710E+0	-395.606E-12	-1.67710E+0	-119.372E-9	-1.56070E-12	7.20451E-12
-1.65701E+0	-381.128E-12	-1.65701E+0	-119.372E-9	-1.35997E-12	7.42912E-12
-1.63692E+0	-378.671E-12	-1.63692E+0	-119.372E-9	-1.44822E-12	7.45994E-12
-1.61682E+0	-362.072E-12	-1.61682E+0	-119.372E-9	-1.73726E-12	7.16469E-12
-1.59673E+0	-356.228E-12	-1.59673E+0	-119.372E-9	-1.63201E-12	6.94294E-12
-1.57664E+0	-346.943E-12	-1.57664E+0	-119.372E-9	-1.82498E-12	6.60909E-12
-1.55654E+0	-337.665E-12	-1.55654E+0	-119.372E-9	-1.51288E-12	6.52814E-12
-1.53645E+0	-331.726E-12	-1.53645E+0	-119.372E-9	-1.80804E-12	6.56578E-12
-1.51636E+0	-317.792E-12	-1.51636E+0	-119.372E-9	-1.80601E-12	6.66504E-12
-1.49626E+0	-313.590E-12	-1.49626E+0	-119.372E-9	-1.61106E-12	6.65410E-12
-1.47617E+0	-300.827E-12	-1.47617E+0	-119.372E-9	-1.73920E-12	7.11439E-12
-1.45607E+0	-293.846E-12	-1.45607E+0	-119.372E-9	-1.53683E-12	7.54197E-12
-1.43598E+0	-283.594E-12	-1.43598E+0	-119.372E-9	-1.62251E-12	7.28134E-12
-1.41589E+0	-271.512E-12	-1.41589E+0	-119.372E-9	-1.85185E-12	6.77811E-12
-1.39579E+0	-268.265E-12	-1.39579E+0	-119.372E-9	-2.07500E-12	5.87891E-12
-1.37570E+0	-258.419E-12	-1.37570E+0	-119.372E-9	-2.27837E-12	4.86014E-12
-1.35561E+0	-254.772E-12	-1.35561E+0	-119.372E-9	-2.28698E-12	3.95899E-12
-1.33551E+0	-250.721E-12	-1.33551E+0	-119.372E-9	-2.29142E-12	3.78190E-12
-1.31542E+0	-243.468E-12	-1.31542E+0	-119.372E-9	-2.38804E-12	3.62153E-12
-1.29533E+0	-242.120E-12	-1.29533E+0	-119.372E-9	-2.50237E-12	3.24955E-12
-1.27523E+0	-235.382E-12	-1.27523E+0	-119.372E-9	-2.48534E-12	3.02436E-12
-1.25514E+0	-234.531E-12	-1.25514E+0	-119.372E-9	-2.59528E-12	3.22373E-12
-1.23505E+0	-229.112E-12	-1.23505E+0	-119.372E-9	-2.63471E-12	3.04884E-12
-1.21495E+0	-225.891E-12	-1.21495E+0	-119.372E-9	-2.27463E-12	3.02411E-12
-1.19486E+0	-222.842E-12	-1.19486E+0	-119.372E-9	-2.49385E-12	3.28287E-12
-1.17477E+0	-217.383E-12	-1.17477E+0	-119.372E-9	-2.69644E-12	3.12521E-12
-1.15467E+0	-215.955E-12	-1.15467E+0	-119.372E-9	-2.56654E-12	3.02404E-12
-1.13458E+0	-209.930E-12	-1.13458E+0	-119.372E-9	-2.44695E-12	3.12677E-12
-1.11449E+0	-207.830E-12	-1.11449E+0	-119.372E-9	-2.70182E-12	3.22105E-12
-1.09439E+0	-203.786E-12	-1.09439E+0	-119.372E-9	-2.58496E-12	3.07558E-12
-1.07430E+0	-199.387E-12	-1.07430E+0	-119.372E-9	-2.64327E-12	3.08432E-12
-1.05421E+0	-196.461E-12	-1.05421E+0	-119.372E-9	-2.75502E-12	3.07033E-12
-1.03411E+0	-191.683E-12	-1.03411E+0	-119.372E-9	-2.70624E-12	2.97199E-12
-1.01402E+0	-189.484E-12	-1.01402E+0	-119.372E-9	-2.47848E-12	2.82117E-12
-993.925E-3	-185.373E-12	-993.925E-3	-119.372E-9	-2.36031E-12	3.01040E-12
-973.832E-3	-182.075E-12	-973.832E-3	-119.372E-9	-2.39225E-12	2.89696E-12
-953.738E-3	-179.910E-12	-953.738E-3	-119.372E-9	-2.35529E-12	2.79246E-12
-933.645E-3	-175.045E-12	-933.645E-3	-119.372E-9	-2.61039E-12	2.66741E-12
-913.551E-3	-174.016E-12	-913.551E-3	-119.372E-9	-2.72511E-12	2.81169E-12
-893.458E-3	-169.288E-12	-893.458E-3	-119.372E-9	-2.59232E-12	2.51795E-12
-873.364E-3	-167.754E-12	-873.364E-3	-119.372E-9	-2.65495E-12	2.23783E-12
-853.271E-3	-164.756E-12	-853.271E-3	-119.372E-9	-2.71848E-12	2.21534E-12
-833.177E-3	-162.215E-12	-833.178E-3	-119.372E-9	-2.63881E-12	2.28811E-12
-813.084E-3	-160.838E-12	-813.084E-3	-119.372E-9	-2.47270E-12	2.22504E-12
-792.990E-3	-157.418E-12	-792.991E-3	-119.372E-9	-2.70267E-12	2.04852E-12
-772.897E-3	-156.840E-12	-772.897E-3	-119.372E-9	-2.81318E-12	2.18451E-12
-752.804E-3	-153.234E-12	-752.804E-3	-119.372E-9	-2.94309E-12	2.14556E-12
-732.710E-3	-151.076E-12	-732.710E-3	-119.372E-9	-2.92009E-12	2.16925E-12
-712.617E-3	-149.278E-12	-712.617E-3	-119.372E-9	-2.85588E-12	2.22919E-12
-692.523E-3	-146.388E-12	-692.523E-3	-119.372E-9	-2.55080E-12	1.96125E-12
-672.430E-3	-145.074E-12	-672.430E-3	-119.372E-9	-2.70005E-12	2.10510E-12
-652.336E-3	-141.768E-12	-652.336E-3	-119.372E-9	-2.65773E-12	2.17614E-12
-632.243E-3	-140.418E-12	-632.243E-3	-119.372E-9	-2.80468E-12	2.24922E-12
-612.149E-3	-137.537E-12	-612.149E-3	-119.372E-9	-2.50032E-12	2.15497E-12
-592.056E-3	-135.180E-12	-592.056E-3	-119.372E-9	-2.62689E-12	2.24500E-12
-571.962E-3	-132.491E-12	-571.963E-3	-119.372E-9	-2.81368E-12	2.61811E-12
-551.869E-3	-128.763E-12	-551.869E-3	-119.372E-9	-2.60563E-12	2.96922E-12
-531.775E-3	-125.932E-12	-531.776E-3	-119.372E-9	-2.45673E-12	2.94396E-12
-511.682E-3	-121.636E-12	-511.682E-3	-119.372E-9	-2.78585E-12	2.97339E-12
-491.589E-3	-118.427E-12	-491.589E-3	-119.372E-9	-2.45381E-12	3.09149E-12
-471.495E-3	-114.725E-12	-471.495E-3	-119.372E-9	-2.76812E-12	2.98190E-12
-451.402E-3	-111.769E-12	-451.402E-3	-119.372E-9	-2.83132E-12	2.51008E-12
-431.308E-3	-108.760E-12	-431.308E-3	-119.372E-9	-2.64524E-12	2.63688E-12
-411.215E-3	-105.732E-12	-411.215E-3	-119.372E-9	-2.58708E-12	2.65763E-12
-391.121E-3	-102.562E-12	-391.121E-3	-119.372E-9	-2.47586E-12	2.78864E-12
-371.028E-3	-98.8321E-12	-371.028E-3	-119.372E-9	-2.26084E-12	3.05209E-12
-350.934E-3	-94.5916E-12	-350.935E-3	-119.372E-9	-2.32078E-12	3.60856E-12
-330.841E-3	-88.9994E-12	-330.841E-3	-119.372E-9	-2.33137E-12	4.33357E-12
-310.748E-3	-82.9249E-12	-310.748E-3	-119.372E-9	-2.12853E-12	4.95919E-12
-290.654E-3	-76.6350E-12	-290.654E-3	-119.372E-9	-2.08983E-12	4.68848E-12
-270.561E-3	-70.5077E-12	-270.561E-3	-119.372E-9	-2.25966E-12	4.84974E-12
-250.467E-3	-63.9459E-12	-250.467E-3	-119.372E-9	-2.16851E-12	5.03261E-12
-230.374E-3	-57.8888E-12	-230.374E-3	-119.372E-9	-2.15480E-12	4.79082E-12
-210.280E-3	-52.4204E-12	-210.280E-3	-119.372E-9	-2.41319E-12	4.44333E-12
-190.187E-3	-47.3339E-12	-190.187E-3	-119.372E-9	-2.35977E-12	3.95847E-12
-170.093E-3	-42.6933E-12	-170.093E-3	-119.372E-9	-2.42097E-12	3.49277E-12
-150.000E-3	-38.1306E-12	-150.000E-3	-119.372E-9	-2.34816E-12	3.46528E-12
-129.906E-3	-33.6024E-12	-129.907E-3	-119.372E-9	-2.26622E-12	3.73201E-12
-109.813E-3	-28.7356E-12	-109.813E-3	-119.372E-9	-2.43205E-12	3.91127E-12
-89.7193E-3	-23.6123E-12	-89.7196E-3	-119.372E-9	-2.17846E-12	4.19658E-12
-69.6259E-3	-18.2548E-12	-69.6261E-3	-119.372E-9	-2.21653E-12	4.25570E-12
-49.5324E-3	-12.9119E-12	-49.5327E-3	-119.372E-9	-2.17261E-12	4.13322E-12
-29.4390E-3	-7.75668E-12	-29.4392E-3	-119.372E-9	-2.39445E-12	4.01039E-12
-9.34553E-3	-2.62352E-12	-9.34577E-3	-119.372E-9	-2.27546E-12	3.92249E-12
10.7479E-3	2.47149E-12	10.7477E-3	-119.372E-9	-2.43281E-12	4.02108E-12
30.8414E-3	7.50247E-12	30.8411E-3	-119.372E-9	-2.45044E-12	3.95516E-12
50.9348E-3	12.5500E-12	50.9346E-3	-119.372E-9	-2.22274E-12	3.81154E-12
71.0282E-3	17.6594E-12	71.0281E-3	-119.372E-9	-2.29552E-12	4.09473E-12
91.1217E-3	22.7637E-12	91.1215E-3	-119.372E-9	-2.36560E-12	3.92954E-12
111.215E-3	27.8000E-12	111.215E-3	-119.372E-9	-2.49218E-12	3.94674E-12
131.309E-3	32.4579E-12	131.308E-3	-119.372E-9	-2.41193E-12	3.67352E-12
151.402E-3	37.1389E-12	151.402E-3	-119.372E-9	-2.18144E-12	3.80646E-12
171.496E-3	42.0178E-12	171.495E-3	-119.372E-9	-2.47342E-12	3.78604E-12
191.589E-3	46.8392E-12	191.589E-3	-119.372E-9	-2.35107E-12	3.82882E-12
211.683E-3	51.7922E-12	211.682E-3	-119.372E-9	-2.34370E-12	3.84624E-12
231.776E-3	56.7451E-12	231.776E-3	-119.372E-9	-2.29164E-12	3.95031E-12
251.869E-3	61.6648E-12	251.869E-3	-119.372E-9	-2.57859E-12	3.86618E-12
271.963E-3	66.6190E-12	271.963E-3	-119.372E-9	-2.50407E-12	3.91768E-12
292.056E-3	71.2664E-12	292.056E-3	-119.372E-9	-2.52907E-12	3.93415E-12
312.150E-3	76.2262E-12	312.150E-3	-119.372E-9	-2.37082E-12	3.97208E-12
332.243E-3	80.8283E-12	332.243E-3	-119.372E-9	-2.22298E-12	3.81152E-12
352.337E-3	86.0069E-12	352.336E-3	-119.372E-9	-2.30804E-12	3.69285E-12
372.430E-3	90.8175E-12	372.430E-3	-119.372E-9	-2.39291E-12	3.95301E-12
392.524E-3	95.9253E-12	392.523E-3	-119.372E-9	-2.47380E-12	4.08201E-12
412.617E-3	101.347E-12	412.617E-3	-119.372E-9	-2.42206E-12	4.20920E-12
432.711E-3	106.202E-12	432.710E-3	-119.372E-9	-2.39047E-12	4.31560E-12
452.804E-3	112.050E-12	452.804E-3	-119.372E-9	-2.44012E-12	4.37446E-12
472.898E-3	117.338E-12	472.897E-3	-119.372E-9	-2.08621E-12	4.33426E-12
492.991E-3	123.345E-12	492.991E-3	-119.372E-9	-2.40850E-12	4.53110E-12
513.084E-3	129.401E-12	513.084E-3	-119.372E-9	-2.19521E-12	4.59894E-12
533.178E-3	135.671E-12	533.178E-3	-119.372E-9	-2.31488E-12	4.95833E-12
553.271E-3	143.243E-12	553.271E-3	-119.372E-9	-2.00653E-12	5.67714E-12
573.365E-3	151.212E-12	573.364E-3	-119.372E-9	-1.77417E-12	6.54073E-12
593.458E-3	162.036E-12	593.458E-3	-119.372E-9	-1.51889E-12	7.75685E-12
613.552E-3	172.696E-12	613.551E-3	-119.372E-9	-1.32440E-12	8.70269E-12
633.645E-3	185.831E-12	633.645E-3	-119.372E-9	-1.44761E-12	9.13453E-12
653.738E-3	198.828E-12	653.738E-3	-119.372E-9	-1.28226E-12	9.48529E-12
673.832E-3	212.111E-12	673.832E-3	-119.372E-9	-1.08564E-12	9.92194E-12
693.926E-3	226.610E-12	693.925E-3	-119.372E-9	-1.18218E-12	10.2805E-12
714.019E-3	240.464E-12	714.019E-3	-119.372E-9	-820.112E-15	10.9753E-12
734.113E-3	257.064E-12	734.112E-3	-119.372E-9	-787.421E-15	11.4368E-12
754.206E-3	272.681E-12	754.206E-3	-119.372E-9	-651.612E-15	11.3895E-12
774.299E-3	288.708E-12	774.299E-3	-119.372E-9	-781.396E-15	12.0729E-12
794.393E-3	306.260E-12	794.393E-3	-119.372E-9	-576.448E-15	12.3249E-12
814.486E-3	321.940E-12	814.486E-3	-119.372E-9	-520.814E-15	12.2944E-12
834.580E-3	339.872E-12	834.579E-3	-119.372E-9	-480.021E-15	12.4279E-12
854.673E-3	356.611E-12	854.673E-3	-119.372E-9	-311.655E-15	12.5423E-12
874.767E-3	374.958E-12	874.766E-3	-119.372E-9	-344.091E-15	12.9409E-12
894.860E-3	393.041E-12	894.860E-3	-119.372E-9	-353.221E-15	13.2289E-12
914.953E-3	410.482E-12	914.953E-3	-119.372E-9	-300.297E-15	13.4451E-12
935.047E-3	431.804E-12	935.047E-3	-119.372E-9	-456.829E-15	13.1877E-12
955.141E-3	446.710E-12	955.140E-3	-119.372E-9	-120.455E-15	13.5081E-12
975.234E-3	467.931E-12	975.234E-3	-119.372E-9	-95.0654E-15	14.0294E-12
995.327E-3	487.606E-12	995.327E-3	-119.372E-9	-59.5350E-15	14.6005E-12
1.01542E+0	506.784E-12	1.01542E+0	-119.372E-9	-43.8196E-15	15.1544E-12
1.03551E+0	530.360E-12	1.03551E+0	-119.372E-9	191.327E-15	15.2597E-12
1.05561E+0	549.297E-12	1.05561E+0	-119.372E-9	233.758E-15	15.5770E-12
1.07570E+0	573.360E-12	1.07570E+0	-119.372E-9	79.5476E-15	15.6566E-12
1.09579E+0	593.006E-12	1.09579E+0	-119.372E-9	504.524E-15	16.2443E-12
1.11589E+0	617.276E-12	1.11589E+0	-119.372E-9	278.981E-15	17.0496E-12
1.13598E+0	640.574E-12	1.13598E+0	-119.372E-9	639.332E-15	17.5676E-12
1.15608E+0	662.105E-12	1.15607E+0	-119.372E-9	963.629E-15	18.6964E-12
1.17617E+0	695.157E-12	1.17617E+0	-119.372E-9	1.14181E-12	19.1390E-12
1.19626E+0	715.473E-12	1.19626E+0	-119.372E-9	1.37374E-12	20.1815E-12
1.21636E+0	750.776E-12	1.21636E+0	-119.372E-9	1.39966E-12	20.9542E-12
1.23645E+0	775.537E-12	1.23645E+0	-119.372E-9	1.76905E-12	21.8688E-12
1.25654E+0	808.615E-12	1.25654E+0	-119.372E-9	1.96305E-12	23.3006E-12
1.27664E+0	842.640E-12	1.27664E+0	-119.372E-9	2.59820E-12	24.6272E-12
1.29673E+0	873.619E-12	1.29673E+0	-119.372E-9	3.08976E-12	26.5575E-12
1.31682E+0	915.644E-12	1.31682E+0	-119.372E-9	3.44979E-12	28.4033E-12
1.33692E+0	951.678E-12	1.33692E+0	-119.372E-9	3.99535E-12	30.5800E-12
1.35701E+0	1.00224E-9	1.35701E+0	-119.372E-9	4.55900E-12	32.6317E-12
1.37710E+0	1.04230E-9	1.37710E+0	-119.372E-9	5.06672E-12	35.2133E-12
1.39720E+0	1.09536E-9	1.39720E+0	-119.372E-9	5.80491E-12	37.4565E-12
1.41729E+0	1.14776E-9	1.41729E+0	-119.372E-9	5.92084E-12	39.7063E-12
1.43738E+0	1.19895E-9	1.43738E+0	-119.372E-9	6.88527E-12	41.2091E-12
1.45748E+0	1.26362E-9	1.45748E+0	-119.372E-9	6.90340E-12	42.0686E-12
1.47757E+0	1.30990E-9	1.47757E+0	-119.372E-9	6.85580E-12	42.2384E-12
1.49766E+0	1.37534E-9	1.49766E+0	-119.372E-9	7.00561E-12	42.2601E-12
1.51776E+0	1.41980E-9	1.51776E+0	-119.372E-9	6.86609E-12	41.3376E-12
1.53785E+0	1.48085E-9	1.53785E+0	-119.372E-9	6.60068E-12	41.1298E-12
1.55794E+0	1.53251E-9	1.55794E+0	-119.372E-9	6.59470E-12	39.7961E-12
1.57804E+0	1.57530E-9	1.57804E+0	-119.372E-9	6.10953E-12	38.7608E-12
1.59813E+0	1.63995E-9	1.59813E+0	-119.372E-9	6.07150E-12	37.3172E-12
1.61822E+0	1.66897E-9	1.61822E+0	-119.372E-9	5.74965E-12	35.7127E-12
1.63832E+0	1.72851E-9	1.63832E+0	-119.372E-9	5.54310E-12	34.8207E-12
1.65841E+0	1.76491E-9	1.65841E+0	-119.372E-9	5.17942E-12	33.3980E-12
1.67850E+0	1.80678E-9	1.67850E+0	-119.372E-9	4.88190E-12	32.6900E-12
1.69860E+0	1.85157E-9	1.69860E+0	-119.372E-9	5.04413E-12	31.8340E-12
1.71869E+0	1.88042E-9	1.71869E+0	-119.372E-9	5.04735E-12	31.5692E-12
1.73879E+0	1.93599E-9	1.73879E+0	-119.372E-9	4.75962E-12	31.1604E-12
1.75888E+0	1.95862E-9	1.75888E+0	-119.372E-9	4.63522E-12	30.1179E-12
1.77897E+0	2.00888E-9	1.77897E+0	-119.372E-9	4.91125E-12	29.6331E-12
1.79907E+0	2.03726E-9	1.79907E+0	-119.372E-9	4.67103E-12	28.9647E-12
1.81916E+0	2.07195E-9	1.81916E+0	-119.372E-9	4.29993E-12	28.5734E-12
1.83925E+0	2.11573E-9	1.83925E+0	-119.372E-9	4.03067E-12	27.8726E-12
1.85935E+0	2.13360E-9	1.85935E+0	-119.372E-9	4.33783E-12	26.9529E-12
1.87944E+0	2.18583E-9	1.87944E+0	-119.372E-9	4.10762E-12	26.3086E-12
1.89953E+0	2.20230E-9	1.89953E+0	-119.372E-9	3.91403E-12	25.8993E-12
1.91963E+0	2.24332E-9	1.91963E+0	-119.372E-9	3.82247E-12	25.2507E-12
1.93972E+0	2.27091E-9	1.93972E+0	-119.372E-9	3.77797E-12	24.9363E-12
1.95981E+0	2.29714E-9	1.95981E+0	-119.372E-9	4.12513E-12	24.9654E-12
1.97991E+0	2.33674E-9	1.97991E+0	-119.372E-9	3.64307E-12	24.5767E-12
2.00000E+0	2.34901E-9	2.00000E+0	-119.372E-9	3.54428E-12	24.2219E-12
