# Supplementary material for: Circumventing the stability problems of graphene nanoribbon zigzag edges
Source: Nat Chem. 2022 Sep 26;14(12):1451–8. doi: 10.1038/s41557-022-01042-8 (PMC10665199; doi:10.1038/s41557-022-01042-8)
Supplement: Supplementary file 3 — Source data for Supplementary Fig. 9. [file 41557_2022_1042_MOESM3_ESM.zip › 10 units/Point_spectra_544.dat]

Experiment	bias spectroscopy
Saved Date	25.07.2020 10:45:26
User
Date
X (m)	157.431E-9
Y (m)	427.976E-9
Z (m)	-119.379E-9
Z offset (m)	0E+0
Settling time (s)	20E-3
Integration time (s)	50E-3
Z-Ctrl hold	TRUE
Final Z (m)	N/A
Start time	25.07.2020 10:45:11
Filter type	None
Order
Cutoff frq
Bias>Bias (V)	-500E-3
Bias>Calibration (V/V)	-1E+0
Bias>Offset (V)	0E+0
Bias Spectroscopy>Sweep Start (V)	-2.3E+0
Bias Spectroscopy>Sweep End (V)	2E+0
Bias Spectroscopy>Num Pixel	215
Bias Spectroscopy>Z Avg time (s)	100E-3
Bias Spectroscopy>Z offset (m)	0E+0
Bias Spectroscopy>1st Settling time (s)	60E-3
Bias Spectroscopy>Settling time (s)	20E-3
Bias Spectroscopy>Integration time (s)	50E-3
Bias Spectroscopy>End Settling time (s)	50E-3
Bias Spectroscopy>Z control time (s)	50E-3
Bias Spectroscopy>Max Slew rate (V/s)	Inf
Bias Spectroscopy>backward sweep	FALSE
Bias Spectroscopy>Z-controller hold	TRUE
Bias Spectroscopy>Number of sweeps	1
Bias Spectroscopy>Channels	Current (A);Bias (V);Z (m);LI Demod 1 Y (A);LI Demod 1 X (A)
Bias Spectroscopy>Reset Bias	TRUE
Bias Spectroscopy>Record final Z	FALSE
Bias Spectroscopy>Lock-In run	TRUE
Current>Current (A)	2.56444E-9
Current>Calibration (A/V)	330E-12
Current>Offset (A)	0E+0
Current>Gain	High
Lock-in>Lock-in status	ON
Lock-in>Modulated signal	Bias (V)
Lock-in>Frequency (Hz)	828E+0
Lock-in>Amplitude	20E-3
Lock-in>Demodulated signal	Current (A)
Lock-in>HP Filter Cutoff D1 (Hz)	155.425E+0
Lock-in>HP Filter Cutoff D2 (Hz)	155.425E+0
Lock-in>HP Filter Order D1	1
Lock-in>HP Filter Order D2	1
Lock-in>Harmonic D1	1
Lock-in>Harmonic D2	2
Lock-in>Reference phase D1 (deg)	-154.128E+0
Lock-in>Reference phase D2 (deg)	174.64E+0
Lock-in>LP Filter Cutoff D1 (Hz)	9.71405E+0
Lock-in>LP Filter Cutoff D2 (Hz)	4.85702E+0
Lock-in>LP Filter Order D1	2
Lock-in>LP Filter Order D2	2
Lock-in>Sync Filter D1	OFF
Lock-in>Sync Filter D2	OFF
[DATA]
Bias calc (V)	Current (A)	Bias (V)	Z (m)	LI Demod 1 Y (A)	LI Demod 1 X (A)
-2.30000E+0	-1.00508E-9	-2.30000E+0	-119.379E-9	1.38132E-12	17.9478E-12
-2.27991E+0	-991.360E-12	-2.27991E+0	-119.379E-9	1.05238E-12	18.4151E-12
-2.25981E+0	-956.188E-12	-2.25981E+0	-119.379E-9	1.15886E-12	18.6359E-12
-2.23972E+0	-941.898E-12	-2.23972E+0	-119.379E-9	1.39897E-12	18.7417E-12
-2.21963E+0	-913.452E-12	-2.21963E+0	-119.379E-9	1.17143E-12	18.7972E-12
-2.19953E+0	-884.661E-12	-2.19953E+0	-119.379E-9	1.22320E-12	19.1626E-12
-2.17944E+0	-865.790E-12	-2.17944E+0	-119.379E-9	1.52700E-12	19.3885E-12
-2.15935E+0	-832.891E-12	-2.15935E+0	-119.379E-9	1.33187E-12	20.0428E-12
-2.13925E+0	-811.186E-12	-2.13925E+0	-119.379E-9	1.48002E-12	20.3211E-12
-2.11916E+0	-778.464E-12	-2.11916E+0	-119.379E-9	1.61311E-12	20.6966E-12
-2.09907E+0	-753.993E-12	-2.09907E+0	-119.379E-9	1.61214E-12	21.2391E-12
-2.07897E+0	-722.672E-12	-2.07897E+0	-119.379E-9	1.60499E-12	21.4004E-12
-2.05888E+0	-691.762E-12	-2.05888E+0	-119.379E-9	1.70121E-12	21.1424E-12
-2.03878E+0	-669.121E-12	-2.03878E+0	-119.379E-9	1.23273E-12	20.5799E-12
-2.01869E+0	-634.741E-12	-2.01869E+0	-119.379E-9	1.26038E-12	19.6841E-12
-1.99860E+0	-614.937E-12	-1.99860E+0	-119.379E-9	903.475E-15	18.8124E-12
-1.97850E+0	-588.621E-12	-1.97850E+0	-119.379E-9	506.927E-15	17.6041E-12
-1.95841E+0	-566.483E-12	-1.95841E+0	-119.379E-9	126.101E-15	16.0468E-12
-1.93832E+0	-546.454E-12	-1.93832E+0	-119.379E-9	-22.4920E-15	14.7633E-12
-1.91822E+0	-525.089E-12	-1.91822E+0	-119.379E-9	-238.866E-15	13.7460E-12
-1.89813E+0	-510.569E-12	-1.89813E+0	-119.379E-9	-428.612E-15	12.6078E-12
-1.87804E+0	-490.755E-12	-1.87804E+0	-119.379E-9	-678.915E-15	11.8184E-12
-1.85794E+0	-481.419E-12	-1.85794E+0	-119.379E-9	-978.529E-15	10.9190E-12
-1.83785E+0	-464.672E-12	-1.83785E+0	-119.379E-9	-1.09146E-12	10.2044E-12
-1.81776E+0	-452.426E-12	-1.81776E+0	-119.379E-9	-1.16478E-12	9.61164E-12
-1.79766E+0	-442.955E-12	-1.79766E+0	-119.379E-9	-1.02199E-12	9.06149E-12
-1.77757E+0	-426.759E-12	-1.77757E+0	-119.379E-9	-1.21699E-12	8.65003E-12
-1.75748E+0	-419.834E-12	-1.75748E+0	-119.379E-9	-1.40954E-12	8.19404E-12
-1.73738E+0	-407.082E-12	-1.73738E+0	-119.379E-9	-1.51698E-12	7.83626E-12
-1.71729E+0	-398.620E-12	-1.71729E+0	-119.379E-9	-1.64486E-12	7.30539E-12
-1.69720E+0	-389.253E-12	-1.69720E+0	-119.379E-9	-1.56807E-12	6.88620E-12
-1.67710E+0	-379.155E-12	-1.67710E+0	-119.379E-9	-1.96324E-12	7.04592E-12
-1.65701E+0	-372.562E-12	-1.65701E+0	-119.379E-9	-1.86689E-12	6.67583E-12
-1.63692E+0	-360.766E-12	-1.63692E+0	-119.379E-9	-1.84056E-12	6.33277E-12
-1.61682E+0	-354.957E-12	-1.61682E+0	-119.379E-9	-1.69839E-12	6.20491E-12
-1.59673E+0	-346.137E-12	-1.59673E+0	-119.379E-9	-1.81589E-12	5.77828E-12
-1.57664E+0	-338.892E-12	-1.57664E+0	-119.379E-9	-1.86810E-12	5.54480E-12
-1.55654E+0	-333.573E-12	-1.55654E+0	-119.379E-9	-2.09410E-12	5.34208E-12
-1.53645E+0	-323.830E-12	-1.53645E+0	-119.379E-9	-2.04538E-12	5.31550E-12
-1.51636E+0	-318.872E-12	-1.51636E+0	-119.379E-9	-1.82041E-12	5.55181E-12
-1.49626E+0	-309.932E-12	-1.49626E+0	-119.379E-9	-2.08179E-12	5.70678E-12
-1.47617E+0	-303.776E-12	-1.47617E+0	-119.379E-9	-1.88402E-12	5.84643E-12
-1.45607E+0	-295.807E-12	-1.45607E+0	-119.379E-9	-1.99616E-12	5.56817E-12
-1.43598E+0	-288.197E-12	-1.43598E+0	-119.379E-9	-2.09494E-12	5.46220E-12
-1.41589E+0	-282.871E-12	-1.41589E+0	-119.379E-9	-2.11556E-12	5.54501E-12
-1.39579E+0	-274.195E-12	-1.39579E+0	-119.379E-9	-2.13561E-12	5.06195E-12
-1.37570E+0	-270.231E-12	-1.37570E+0	-119.379E-9	-2.26948E-12	4.32904E-12
-1.35561E+0	-263.647E-12	-1.35561E+0	-119.379E-9	-2.43199E-12	4.03096E-12
-1.33551E+0	-259.183E-12	-1.33551E+0	-119.379E-9	-2.46881E-12	3.92783E-12
-1.31542E+0	-254.668E-12	-1.31542E+0	-119.379E-9	-2.49715E-12	3.97196E-12
-1.29533E+0	-249.911E-12	-1.29533E+0	-119.379E-9	-2.67544E-12	3.67286E-12
-1.27523E+0	-247.025E-12	-1.27523E+0	-119.379E-9	-2.42054E-12	3.54637E-12
-1.25514E+0	-241.537E-12	-1.25514E+0	-119.379E-9	-2.40664E-12	3.36256E-12
-1.23505E+0	-238.991E-12	-1.23505E+0	-119.379E-9	-2.28592E-12	3.42046E-12
-1.21495E+0	-233.783E-12	-1.21495E+0	-119.379E-9	-2.34361E-12	3.37567E-12
-1.19486E+0	-230.023E-12	-1.19486E+0	-119.379E-9	-2.35040E-12	3.08432E-12
-1.17477E+0	-226.900E-12	-1.17477E+0	-119.379E-9	-2.61037E-12	3.13938E-12
-1.15467E+0	-222.072E-12	-1.15467E+0	-119.379E-9	-2.30325E-12	3.25434E-12
-1.13458E+0	-219.157E-12	-1.13458E+0	-119.379E-9	-2.43827E-12	3.52300E-12
-1.11449E+0	-213.670E-12	-1.11449E+0	-119.379E-9	-2.55522E-12	3.28786E-12
-1.09439E+0	-211.167E-12	-1.09439E+0	-119.379E-9	-2.55379E-12	3.35538E-12
-1.07430E+0	-206.268E-12	-1.07430E+0	-119.379E-9	-2.59760E-12	3.31190E-12
-1.05421E+0	-202.060E-12	-1.05421E+0	-119.379E-9	-2.51230E-12	3.28592E-12
-1.03411E+0	-199.409E-12	-1.03411E+0	-119.379E-9	-2.61540E-12	2.93290E-12
-1.01402E+0	-194.597E-12	-1.01402E+0	-119.379E-9	-2.58467E-12	2.80720E-12
-993.925E-3	-192.520E-12	-993.925E-3	-119.379E-9	-2.60597E-12	2.70697E-12
-973.832E-3	-187.960E-12	-973.832E-3	-119.379E-9	-2.74846E-12	2.85984E-12
-953.738E-3	-185.764E-12	-953.738E-3	-119.379E-9	-2.79531E-12	2.71427E-12
-933.645E-3	-182.079E-12	-933.645E-3	-119.379E-9	-2.65939E-12	2.81481E-12
-913.551E-3	-178.547E-12	-913.551E-3	-119.379E-9	-2.52671E-12	2.89823E-12
-893.458E-3	-176.432E-12	-893.458E-3	-119.379E-9	-2.67658E-12	2.62973E-12
-873.364E-3	-171.890E-12	-873.364E-3	-119.379E-9	-2.79116E-12	2.57302E-12
-853.271E-3	-170.414E-12	-853.271E-3	-119.379E-9	-2.59635E-12	2.50314E-12
-833.177E-3	-166.148E-12	-833.178E-3	-119.379E-9	-2.99076E-12	2.54380E-12
-813.084E-3	-164.462E-12	-813.084E-3	-119.379E-9	-2.67886E-12	2.32823E-12
-792.990E-3	-161.799E-12	-792.991E-3	-119.379E-9	-2.49436E-12	2.25202E-12
-772.897E-3	-158.648E-12	-772.897E-3	-119.379E-9	-2.83269E-12	2.23338E-12
-752.804E-3	-157.502E-12	-752.804E-3	-119.379E-9	-2.60608E-12	2.32127E-12
-732.710E-3	-153.282E-12	-732.710E-3	-119.379E-9	-2.57540E-12	2.17460E-12
-712.617E-3	-152.254E-12	-712.617E-3	-119.379E-9	-2.67374E-12	2.35440E-12
-692.523E-3	-148.973E-12	-692.523E-3	-119.379E-9	-2.93071E-12	2.30361E-12
-672.430E-3	-146.599E-12	-672.430E-3	-119.379E-9	-2.66203E-12	2.43765E-12
-652.336E-3	-144.576E-12	-652.336E-3	-119.379E-9	-2.65929E-12	2.36369E-12
-632.243E-3	-140.917E-12	-632.243E-3	-119.379E-9	-2.77394E-12	2.34201E-12
-612.149E-3	-139.591E-12	-612.149E-3	-119.379E-9	-2.64669E-12	2.27446E-12
-592.056E-3	-135.271E-12	-592.056E-3	-119.379E-9	-2.69094E-12	2.39208E-12
-571.962E-3	-133.602E-12	-571.963E-3	-119.379E-9	-2.73943E-12	2.73329E-12
-551.869E-3	-129.721E-12	-551.869E-3	-119.379E-9	-2.56995E-12	2.58892E-12
-531.775E-3	-126.135E-12	-531.776E-3	-119.379E-9	-2.46327E-12	2.87604E-12
-511.682E-3	-123.711E-12	-511.682E-3	-119.379E-9	-2.57529E-12	2.99756E-12
-491.589E-3	-118.818E-12	-491.589E-3	-119.379E-9	-2.74979E-12	2.88914E-12
-471.495E-3	-116.627E-12	-471.495E-3	-119.379E-9	-2.70619E-12	2.94559E-12
-451.402E-3	-112.112E-12	-451.402E-3	-119.379E-9	-2.51215E-12	2.71113E-12
-431.308E-3	-109.600E-12	-431.308E-3	-119.379E-9	-2.83881E-12	2.65413E-12
-411.215E-3	-106.318E-12	-411.215E-3	-119.379E-9	-2.66854E-12	2.69637E-12
-391.121E-3	-102.521E-12	-391.121E-3	-119.379E-9	-2.55342E-12	2.96884E-12
-371.028E-3	-99.9761E-12	-371.028E-3	-119.379E-9	-2.42165E-12	3.12391E-12
-350.934E-3	-94.3396E-12	-350.935E-3	-119.379E-9	-2.65538E-12	3.46650E-12
-330.841E-3	-90.3192E-12	-330.841E-3	-119.379E-9	-2.24588E-12	4.47806E-12
-310.748E-3	-83.4981E-12	-310.748E-3	-119.379E-9	-2.08424E-12	4.76530E-12
-290.654E-3	-77.7461E-12	-290.654E-3	-119.379E-9	-2.31556E-12	4.56614E-12
-270.561E-3	-71.5176E-12	-270.561E-3	-119.379E-9	-2.14580E-12	4.77573E-12
-250.467E-3	-64.9474E-12	-250.467E-3	-119.379E-9	-2.14384E-12	5.09158E-12
-230.374E-3	-58.8334E-12	-230.374E-3	-119.379E-9	-2.18149E-12	4.94800E-12
-210.280E-3	-52.6412E-12	-210.280E-3	-119.379E-9	-2.28234E-12	4.35774E-12
-190.187E-3	-47.9216E-12	-190.187E-3	-119.379E-9	-2.18137E-12	4.00761E-12
-170.093E-3	-42.8410E-12	-170.093E-3	-119.379E-9	-2.43162E-12	3.73591E-12
-150.000E-3	-38.5447E-12	-150.000E-3	-119.379E-9	-2.49532E-12	3.54829E-12
-129.906E-3	-34.0743E-12	-129.907E-3	-119.379E-9	-2.42474E-12	3.75924E-12
-109.813E-3	-29.0212E-12	-109.813E-3	-119.379E-9	-2.45773E-12	3.90188E-12
-89.7193E-3	-24.1141E-12	-89.7196E-3	-119.379E-9	-2.54623E-12	4.03833E-12
-69.6259E-3	-18.5462E-12	-69.6261E-3	-119.379E-9	-2.54311E-12	4.06850E-12
-49.5324E-3	-13.2639E-12	-49.5327E-3	-119.379E-9	-2.55524E-12	4.06781E-12
-29.4390E-3	-7.94181E-12	-29.4392E-3	-119.379E-9	-2.36581E-12	4.13899E-12
-9.34553E-3	-2.67954E-12	-9.34577E-3	-119.379E-9	-2.27840E-12	4.09220E-12
10.7479E-3	2.62833E-12	10.7477E-3	-119.379E-9	-2.42051E-12	4.22502E-12
30.8414E-3	7.79857E-12	30.8411E-3	-119.379E-9	-2.44543E-12	3.99524E-12
50.9348E-3	13.1632E-12	50.9346E-3	-119.379E-9	-2.43170E-12	3.96052E-12
71.0282E-3	18.2100E-12	71.0281E-3	-119.379E-9	-2.55648E-12	4.11828E-12
91.1217E-3	23.5981E-12	91.1215E-3	-119.379E-9	-2.45539E-12	4.03098E-12
111.215E-3	28.7031E-12	111.215E-3	-119.379E-9	-2.29536E-12	4.07795E-12
131.309E-3	33.4139E-12	131.308E-3	-119.379E-9	-2.30818E-12	3.92269E-12
151.402E-3	38.9123E-12	151.402E-3	-119.379E-9	-2.25569E-12	4.22664E-12
171.496E-3	43.9187E-12	171.495E-3	-119.379E-9	-2.16809E-12	4.12394E-12
191.589E-3	49.3853E-12	191.589E-3	-119.379E-9	-2.45639E-12	4.20766E-12
211.683E-3	54.4773E-12	211.682E-3	-119.379E-9	-2.43794E-12	4.09774E-12
231.776E-3	59.7404E-12	231.776E-3	-119.379E-9	-2.32091E-12	4.21857E-12
251.869E-3	64.8074E-12	251.869E-3	-119.379E-9	-2.10743E-12	4.09707E-12
271.963E-3	69.5889E-12	271.963E-3	-119.379E-9	-2.46259E-12	4.02567E-12
292.056E-3	74.6126E-12	292.056E-3	-119.379E-9	-2.27057E-12	3.78090E-12
312.150E-3	79.2778E-12	312.150E-3	-119.379E-9	-2.39081E-12	3.81755E-12
332.243E-3	84.4494E-12	332.243E-3	-119.379E-9	-2.46092E-12	3.92390E-12
352.337E-3	89.3372E-12	352.336E-3	-119.379E-9	-2.53500E-12	3.95328E-12
372.430E-3	94.0794E-12	372.430E-3	-119.379E-9	-2.34946E-12	3.94202E-12
392.524E-3	99.3410E-12	392.523E-3	-119.379E-9	-2.34334E-12	4.29047E-12
412.617E-3	104.600E-12	412.617E-3	-119.379E-9	-2.32768E-12	4.13517E-12
432.711E-3	110.168E-12	432.710E-3	-119.379E-9	-2.12329E-12	4.37221E-12
452.804E-3	115.610E-12	452.804E-3	-119.379E-9	-2.24723E-12	4.52390E-12
472.898E-3	121.765E-12	472.897E-3	-119.379E-9	-2.23105E-12	4.54522E-12
492.991E-3	127.704E-12	492.991E-3	-119.379E-9	-2.24705E-12	4.64428E-12
513.084E-3	133.783E-12	513.084E-3	-119.379E-9	-2.14094E-12	4.85155E-12
533.178E-3	140.329E-12	533.178E-3	-119.379E-9	-2.22561E-12	5.05500E-12
553.271E-3	146.929E-12	553.271E-3	-119.379E-9	-2.22128E-12	5.25818E-12
573.365E-3	154.297E-12	573.364E-3	-119.379E-9	-1.98024E-12	5.64028E-12
593.458E-3	162.925E-12	593.458E-3	-119.379E-9	-2.01664E-12	6.43625E-12
613.552E-3	172.561E-12	613.551E-3	-119.379E-9	-1.92152E-12	7.41409E-12
633.645E-3	183.403E-12	633.645E-3	-119.379E-9	-1.58330E-12	8.02933E-12
653.738E-3	195.350E-12	653.738E-3	-119.379E-9	-1.33394E-12	8.87177E-12
673.832E-3	208.345E-12	673.832E-3	-119.379E-9	-1.27002E-12	9.68340E-12
693.926E-3	221.478E-12	693.925E-3	-119.379E-9	-992.691E-15	10.1282E-12
714.019E-3	236.668E-12	714.019E-3	-119.379E-9	-529.835E-15	10.6600E-12
734.113E-3	251.302E-12	734.112E-3	-119.379E-9	-758.683E-15	11.1126E-12
754.206E-3	268.114E-12	754.206E-3	-119.379E-9	-622.393E-15	11.6454E-12
774.299E-3	284.567E-12	774.299E-3	-119.379E-9	-607.489E-15	11.9344E-12
794.393E-3	301.062E-12	794.393E-3	-119.379E-9	-768.944E-15	12.0654E-12
814.486E-3	318.207E-12	814.486E-3	-119.379E-9	-624.225E-15	12.0293E-12
834.580E-3	334.443E-12	834.579E-3	-119.379E-9	-694.734E-15	11.9644E-12
854.673E-3	352.212E-12	854.673E-3	-119.379E-9	-504.858E-15	12.2554E-12
874.767E-3	369.287E-12	874.766E-3	-119.379E-9	-377.024E-15	12.7733E-12
894.860E-3	387.557E-12	894.860E-3	-119.379E-9	-311.976E-15	12.9056E-12
914.953E-3	406.945E-12	914.953E-3	-119.379E-9	-302.649E-15	13.4009E-12
935.047E-3	424.380E-12	935.047E-3	-119.379E-9	-137.688E-15	13.7600E-12
955.141E-3	446.097E-12	955.140E-3	-119.379E-9	-103.118E-15	14.2333E-12
975.234E-3	464.420E-12	975.234E-3	-119.379E-9	-69.5788E-15	14.8177E-12
995.327E-3	486.888E-12	995.327E-3	-119.379E-9	77.2789E-15	15.5074E-12
1.01542E+0	508.830E-12	1.01542E+0	-119.379E-9	219.685E-15	15.9059E-12
1.03551E+0	530.682E-12	1.03551E+0	-119.379E-9	354.225E-15	16.1109E-12
1.05561E+0	555.103E-12	1.05561E+0	-119.379E-9	393.867E-15	16.2806E-12
1.07570E+0	574.582E-12	1.07570E+0	-119.379E-9	402.978E-15	16.3861E-12
1.09579E+0	600.269E-12	1.09579E+0	-119.379E-9	275.038E-15	17.0124E-12
1.11589E+0	622.084E-12	1.11589E+0	-119.379E-9	672.097E-15	17.3779E-12
1.13598E+0	645.922E-12	1.13598E+0	-119.379E-9	950.824E-15	18.1482E-12
1.15608E+0	676.233E-12	1.15607E+0	-119.379E-9	1.17587E-12	19.2091E-12
1.17617E+0	697.858E-12	1.17617E+0	-119.379E-9	1.63393E-12	20.5657E-12
1.19626E+0	732.720E-12	1.19626E+0	-119.379E-9	1.92887E-12	21.7346E-12
1.21636E+0	758.205E-12	1.21636E+0	-119.379E-9	2.16309E-12	23.3290E-12
1.23645E+0	796.393E-12	1.23645E+0	-119.379E-9	2.50997E-12	24.9744E-12
1.25654E+0	829.372E-12	1.25654E+0	-119.379E-9	2.83527E-12	26.6931E-12
1.27664E+0	865.486E-12	1.27664E+0	-119.379E-9	3.29170E-12	28.0415E-12
1.29673E+0	912.661E-12	1.29673E+0	-119.379E-9	3.94306E-12	30.2047E-12
1.31682E+0	947.550E-12	1.31682E+0	-119.379E-9	4.29020E-12	32.2959E-12
1.33692E+0	1.00202E-9	1.33692E+0	-119.379E-9	4.87450E-12	34.2281E-12
1.35701E+0	1.04568E-9	1.35701E+0	-119.379E-9	5.36881E-12	36.5140E-12
1.37710E+0	1.09839E-9	1.37710E+0	-119.379E-9	5.93604E-12	39.3049E-12
1.39720E+0	1.15667E-9	1.39720E+0	-119.379E-9	6.57137E-12	41.6739E-12
1.41729E+0	1.20775E-9	1.41729E+0	-119.379E-9	7.25094E-12	44.1434E-12
1.43738E+0	1.28119E-9	1.43738E+0	-119.379E-9	7.76583E-12	46.1206E-12
1.45748E+0	1.33174E-9	1.45748E+0	-119.379E-9	8.03577E-12	47.4412E-12
1.47757E+0	1.40525E-9	1.47757E+0	-119.379E-9	8.40328E-12	48.7518E-12
1.49766E+0	1.46590E-9	1.49766E+0	-119.379E-9	8.62918E-12	49.0329E-12
1.51776E+0	1.52851E-9	1.51776E+0	-119.379E-9	8.62759E-12	49.1618E-12
1.53785E+0	1.60068E-9	1.53785E+0	-119.379E-9	8.74433E-12	48.6424E-12
1.55794E+0	1.65043E-9	1.55794E+0	-119.379E-9	8.89310E-12	47.9010E-12
1.57804E+0	1.72354E-9	1.57804E+0	-119.379E-9	8.69431E-12	46.6114E-12
1.59813E+0	1.77223E-9	1.59813E+0	-119.379E-9	8.25000E-12	45.4295E-12
1.61822E+0	1.83459E-9	1.61822E+0	-119.379E-9	7.98822E-12	43.9439E-12
1.63832E+0	1.89157E-9	1.63832E+0	-119.379E-9	7.62940E-12	42.7147E-12
1.65841E+0	1.93358E-9	1.65841E+0	-119.379E-9	7.42699E-12	41.5872E-12
1.67850E+0	1.99891E-9	1.67850E+0	-119.379E-9	7.49848E-12	40.3275E-12
1.69860E+0	2.03484E-9	1.69860E+0	-119.379E-9	7.19151E-12	39.7286E-12
1.71869E+0	2.09607E-9	1.71869E+0	-119.379E-9	7.08131E-12	38.8393E-12
1.73879E+0	2.13856E-9	1.73879E+0	-119.379E-9	6.80605E-12	38.0086E-12
1.75888E+0	2.17983E-9	1.75888E+0	-119.379E-9	6.88526E-12	37.4173E-12
1.77897E+0	2.23416E-9	1.77897E+0	-119.379E-9	6.75669E-12	36.3872E-12
1.79907E+0	2.26935E-9	1.79907E+0	-119.379E-9	6.85495E-12	35.7145E-12
1.81916E+0	2.32570E-9	1.81916E+0	-119.379E-9	6.49806E-12	35.0086E-12
1.83925E+0	2.35964E-9	1.83925E+0	-119.379E-9	6.49299E-12	34.1899E-12
1.85935E+0	2.40066E-9	1.85935E+0	-119.379E-9	6.92453E-12	33.2913E-12
1.87944E+0	2.44869E-9	1.87944E+0	-119.379E-9	6.17878E-12	32.1981E-12
1.89953E+0	2.47166E-9	1.89953E+0	-119.379E-9	5.65643E-12	31.5296E-12
1.91963E+0	2.53313E-9	1.91963E+0	-119.379E-9	5.70555E-12	31.1183E-12
1.93972E+0	2.54548E-9	1.93972E+0	-119.379E-9	5.48118E-12	30.9525E-12
1.95981E+0	2.60290E-9	1.95981E+0	-119.379E-9	5.37061E-12	30.3323E-12
1.97991E+0	2.62404E-9	1.97991E+0	-119.379E-9	5.26994E-12	30.0916E-12
2.00000E+0	2.67051E-9	2.00000E+0	-119.379E-9	5.63321E-12	29.5660E-12
