# Supplementary material for: Circumventing the stability problems of graphene nanoribbon zigzag edges
Source: Nat Chem. 2022 Sep 26;14(12):1451–8. doi: 10.1038/s41557-022-01042-8 (PMC10665199; doi:10.1038/s41557-022-01042-8)
Supplement: Supplementary file 3 — Source data for Supplementary Fig. 9. [file 41557_2022_1042_MOESM3_ESM.zip › 10 units/Point_spectra_545.dat]

Experiment	bias spectroscopy
Saved Date	25.07.2020 10:45:41
User
Date
X (m)	157.43E-9
Y (m)	428.179E-9
Z (m)	-119.375E-9
Z offset (m)	0E+0
Settling time (s)	20E-3
Integration time (s)	50E-3
Z-Ctrl hold	TRUE
Final Z (m)	N/A
Start time	25.07.2020 10:45:26
Filter type	None
Order
Cutoff frq
Bias>Bias (V)	-500E-3
Bias>Calibration (V/V)	-1E+0
Bias>Offset (V)	0E+0
Bias Spectroscopy>Sweep Start (V)	-2.3E+0
Bias Spectroscopy>Sweep End (V)	2E+0
Bias Spectroscopy>Num Pixel	215
Bias Spectroscopy>Z Avg time (s)	100E-3
Bias Spectroscopy>Z offset (m)	0E+0
Bias Spectroscopy>1st Settling time (s)	60E-3
Bias Spectroscopy>Settling time (s)	20E-3
Bias Spectroscopy>Integration time (s)	50E-3
Bias Spectroscopy>End Settling time (s)	50E-3
Bias Spectroscopy>Z control time (s)	50E-3
Bias Spectroscopy>Max Slew rate (V/s)	Inf
Bias Spectroscopy>backward sweep	FALSE
Bias Spectroscopy>Z-controller hold	TRUE
Bias Spectroscopy>Number of sweeps	1
Bias Spectroscopy>Channels	Current (A);Bias (V);Z (m);LI Demod 1 Y (A);LI Demod 1 X (A)
Bias Spectroscopy>Reset Bias	TRUE
Bias Spectroscopy>Record final Z	FALSE
Bias Spectroscopy>Lock-In run	TRUE
Current>Current (A)	1.77728E-9
Current>Calibration (A/V)	330E-12
Current>Offset (A)	0E+0
Current>Gain	High
Lock-in>Lock-in status	ON
Lock-in>Modulated signal	Bias (V)
Lock-in>Frequency (Hz)	828E+0
Lock-in>Amplitude	20E-3
Lock-in>Demodulated signal	Current (A)
Lock-in>HP Filter Cutoff D1 (Hz)	155.425E+0
Lock-in>HP Filter Cutoff D2 (Hz)	155.425E+0
Lock-in>HP Filter Order D1	1
Lock-in>HP Filter Order D2	1
Lock-in>Harmonic D1	1
Lock-in>Harmonic D2	2
Lock-in>Reference phase D1 (deg)	-154.128E+0
Lock-in>Reference phase D2 (deg)	174.64E+0
Lock-in>LP Filter Cutoff D1 (Hz)	9.71405E+0
Lock-in>LP Filter Cutoff D2 (Hz)	4.85702E+0
Lock-in>LP Filter Order D1	2
Lock-in>LP Filter Order D2	2
Lock-in>Sync Filter D1	OFF
Lock-in>Sync Filter D2	OFF
[DATA]
Bias calc (V)	Current (A)	Bias (V)	Z (m)	LI Demod 1 Y (A)	LI Demod 1 X (A)
-2.30000E+0	-955.385E-12	-2.30000E+0	-119.375E-9	596.572E-15	16.4193E-12
-2.27991E+0	-932.155E-12	-2.27991E+0	-119.375E-9	632.252E-15	16.5277E-12
-2.25981E+0	-905.578E-12	-2.25981E+0	-119.375E-9	550.737E-15	16.3558E-12
-2.23972E+0	-893.199E-12	-2.23972E+0	-119.375E-9	535.199E-15	16.5093E-12
-2.21963E+0	-860.824E-12	-2.21963E+0	-119.375E-9	512.388E-15	16.3447E-12
-2.19953E+0	-847.137E-12	-2.19953E+0	-119.375E-9	620.519E-15	16.7388E-12
-2.17944E+0	-820.759E-12	-2.17944E+0	-119.375E-9	531.539E-15	17.0885E-12
-2.15935E+0	-794.272E-12	-2.15935E+0	-119.375E-9	705.128E-15	17.5045E-12
-2.13925E+0	-779.499E-12	-2.13925E+0	-119.375E-9	554.243E-15	17.5754E-12
-2.11916E+0	-744.566E-12	-2.11916E+0	-119.375E-9	926.714E-15	17.8141E-12
-2.09907E+0	-729.942E-12	-2.09907E+0	-119.375E-9	823.910E-15	17.7104E-12
-2.07897E+0	-699.395E-12	-2.07897E+0	-119.375E-9	594.400E-15	17.6375E-12
-2.05888E+0	-680.039E-12	-2.05888E+0	-119.375E-9	606.483E-15	17.3030E-12
-2.03878E+0	-655.711E-12	-2.03878E+0	-119.375E-9	648.788E-15	16.5494E-12
-2.01869E+0	-631.066E-12	-2.01869E+0	-119.375E-9	434.408E-15	16.1264E-12
-1.99860E+0	-614.535E-12	-1.99860E+0	-119.375E-9	223.923E-15	15.4846E-12
-1.97850E+0	-587.441E-12	-1.97850E+0	-119.375E-9	95.7440E-15	14.4377E-12
-1.95841E+0	-576.543E-12	-1.95841E+0	-119.375E-9	-138.217E-15	13.6286E-12
-1.93832E+0	-554.663E-12	-1.93832E+0	-119.375E-9	-571.756E-15	12.8495E-12
-1.91822E+0	-539.644E-12	-1.91822E+0	-119.375E-9	-711.701E-15	11.7731E-12
-1.89813E+0	-528.624E-12	-1.89813E+0	-119.375E-9	-649.280E-15	10.8670E-12
-1.87804E+0	-508.141E-12	-1.87804E+0	-119.375E-9	-871.845E-15	10.2197E-12
-1.85794E+0	-501.693E-12	-1.85794E+0	-119.375E-9	-1.09153E-12	9.72768E-12
-1.83785E+0	-484.423E-12	-1.83785E+0	-119.375E-9	-1.27833E-12	9.19805E-12
-1.81776E+0	-475.200E-12	-1.81776E+0	-119.375E-9	-1.25622E-12	8.57647E-12
-1.79766E+0	-462.285E-12	-1.79766E+0	-119.375E-9	-1.21167E-12	8.75057E-12
-1.77757E+0	-450.913E-12	-1.77757E+0	-119.375E-9	-1.19254E-12	8.40512E-12
-1.75748E+0	-443.092E-12	-1.75748E+0	-119.375E-9	-1.35624E-12	8.13378E-12
-1.73738E+0	-426.212E-12	-1.73738E+0	-119.375E-9	-1.35906E-12	7.90838E-12
-1.71729E+0	-422.178E-12	-1.71729E+0	-119.375E-9	-1.74103E-12	7.76963E-12
-1.69720E+0	-407.573E-12	-1.69720E+0	-119.375E-9	-1.63943E-12	7.36859E-12
-1.67710E+0	-399.873E-12	-1.67710E+0	-119.375E-9	-1.63438E-12	7.01772E-12
-1.65701E+0	-392.016E-12	-1.65701E+0	-119.375E-9	-1.62261E-12	6.78618E-12
-1.63692E+0	-379.025E-12	-1.63692E+0	-119.375E-9	-1.50679E-12	7.13537E-12
-1.61682E+0	-373.526E-12	-1.61682E+0	-119.375E-9	-1.58717E-12	7.13646E-12
-1.59673E+0	-359.698E-12	-1.59673E+0	-119.375E-9	-1.76013E-12	6.73155E-12
-1.57664E+0	-355.122E-12	-1.57664E+0	-119.375E-9	-1.65340E-12	6.52312E-12
-1.55654E+0	-344.007E-12	-1.55654E+0	-119.375E-9	-1.78217E-12	6.53191E-12
-1.53645E+0	-335.865E-12	-1.53645E+0	-119.375E-9	-1.97158E-12	6.77049E-12
-1.51636E+0	-328.879E-12	-1.51636E+0	-119.375E-9	-1.90420E-12	6.97291E-12
-1.49626E+0	-315.248E-12	-1.49626E+0	-119.375E-9	-1.97091E-12	6.82513E-12
-1.47617E+0	-311.535E-12	-1.47617E+0	-119.375E-9	-1.74395E-12	6.82317E-12
-1.45607E+0	-298.152E-12	-1.45607E+0	-119.375E-9	-1.80494E-12	6.83999E-12
-1.43598E+0	-292.216E-12	-1.43598E+0	-119.375E-9	-1.72284E-12	6.90077E-12
-1.41589E+0	-282.737E-12	-1.41589E+0	-119.375E-9	-1.62480E-12	6.51819E-12
-1.39579E+0	-273.420E-12	-1.39579E+0	-119.375E-9	-1.85617E-12	5.85244E-12
-1.37570E+0	-269.731E-12	-1.37570E+0	-119.375E-9	-2.24826E-12	4.96139E-12
-1.35561E+0	-261.216E-12	-1.35561E+0	-119.375E-9	-2.23794E-12	4.47050E-12
-1.33551E+0	-258.199E-12	-1.33551E+0	-119.375E-9	-2.34947E-12	4.22839E-12
-1.31542E+0	-251.096E-12	-1.31542E+0	-119.375E-9	-2.42911E-12	4.15516E-12
-1.29533E+0	-247.762E-12	-1.29533E+0	-119.375E-9	-2.31381E-12	3.78191E-12
-1.27523E+0	-243.787E-12	-1.27523E+0	-119.375E-9	-2.39800E-12	3.79079E-12
-1.25514E+0	-237.215E-12	-1.25514E+0	-119.375E-9	-2.42130E-12	3.76970E-12
-1.23505E+0	-235.597E-12	-1.23505E+0	-119.375E-9	-2.30141E-12	3.67844E-12
-1.21495E+0	-228.567E-12	-1.21495E+0	-119.375E-9	-2.53447E-12	3.39005E-12
-1.19486E+0	-227.303E-12	-1.19486E+0	-119.375E-9	-2.59930E-12	3.36504E-12
-1.17477E+0	-223.070E-12	-1.17477E+0	-119.375E-9	-2.68346E-12	3.41308E-12
-1.15467E+0	-217.697E-12	-1.15467E+0	-119.375E-9	-2.40305E-12	3.09344E-12
-1.13458E+0	-216.043E-12	-1.13458E+0	-119.375E-9	-2.50988E-12	3.28142E-12
-1.11449E+0	-210.088E-12	-1.11449E+0	-119.375E-9	-2.30552E-12	3.30790E-12
-1.09439E+0	-207.878E-12	-1.09439E+0	-119.375E-9	-2.73719E-12	3.53237E-12
-1.07430E+0	-201.572E-12	-1.07430E+0	-119.375E-9	-2.43303E-12	3.66235E-12
-1.05421E+0	-198.210E-12	-1.05421E+0	-119.375E-9	-2.47321E-12	3.44497E-12
-1.03411E+0	-193.329E-12	-1.03411E+0	-119.375E-9	-2.51242E-12	3.17706E-12
-1.01402E+0	-189.678E-12	-1.01402E+0	-119.375E-9	-2.34578E-12	3.06308E-12
-993.925E-3	-187.360E-12	-993.925E-3	-119.375E-9	-2.75491E-12	3.13301E-12
-973.832E-3	-182.979E-12	-973.832E-3	-119.375E-9	-2.61787E-12	2.81931E-12
-953.738E-3	-180.504E-12	-953.738E-3	-119.375E-9	-2.58836E-12	2.81024E-12
-933.645E-3	-176.578E-12	-933.645E-3	-119.375E-9	-2.81500E-12	2.77405E-12
-913.551E-3	-173.995E-12	-913.551E-3	-119.375E-9	-2.49332E-12	2.37739E-12
-893.458E-3	-170.865E-12	-893.458E-3	-119.375E-9	-2.74630E-12	2.39573E-12
-873.364E-3	-167.969E-12	-873.364E-3	-119.375E-9	-2.87019E-12	2.38168E-12
-853.271E-3	-166.154E-12	-853.271E-3	-119.375E-9	-2.85342E-12	2.34749E-12
-833.177E-3	-162.547E-12	-833.178E-3	-119.375E-9	-2.77701E-12	2.11467E-12
-813.084E-3	-161.573E-12	-813.084E-3	-119.375E-9	-2.89195E-12	2.08962E-12
-792.990E-3	-158.926E-12	-792.991E-3	-119.375E-9	-2.98553E-12	1.75457E-12
-772.897E-3	-156.288E-12	-772.897E-3	-119.375E-9	-2.79762E-12	2.17968E-12
-752.804E-3	-154.179E-12	-752.804E-3	-119.375E-9	-2.91186E-12	2.32144E-12
-732.710E-3	-150.961E-12	-732.710E-3	-119.375E-9	-2.65395E-12	2.10772E-12
-712.617E-3	-149.785E-12	-712.617E-3	-119.375E-9	-2.70946E-12	1.91494E-12
-692.523E-3	-146.886E-12	-692.523E-3	-119.375E-9	-2.62025E-12	1.87809E-12
-672.430E-3	-145.028E-12	-672.430E-3	-119.375E-9	-2.80736E-12	2.18789E-12
-652.336E-3	-142.471E-12	-652.336E-3	-119.375E-9	-2.66327E-12	2.15396E-12
-632.243E-3	-139.803E-12	-632.243E-3	-119.375E-9	-2.98456E-12	2.11159E-12
-612.149E-3	-138.355E-12	-612.149E-3	-119.375E-9	-2.77544E-12	2.04332E-12
-592.056E-3	-135.337E-12	-592.056E-3	-119.375E-9	-2.70109E-12	2.23883E-12
-571.962E-3	-132.819E-12	-571.963E-3	-119.375E-9	-2.53856E-12	2.81337E-12
-551.869E-3	-129.149E-12	-551.869E-3	-119.375E-9	-2.56921E-12	2.84283E-12
-531.775E-3	-125.911E-12	-531.776E-3	-119.375E-9	-2.66853E-12	2.85250E-12
-511.682E-3	-122.248E-12	-511.682E-3	-119.375E-9	-2.66318E-12	2.79931E-12
-491.589E-3	-118.374E-12	-491.589E-3	-119.375E-9	-2.84705E-12	3.27411E-12
-471.495E-3	-115.056E-12	-471.495E-3	-119.375E-9	-2.57207E-12	2.93657E-12
-451.402E-3	-111.133E-12	-451.402E-3	-119.375E-9	-2.62825E-12	2.81347E-12
-431.308E-3	-108.527E-12	-431.308E-3	-119.375E-9	-2.71381E-12	2.69529E-12
-411.215E-3	-105.007E-12	-411.215E-3	-119.375E-9	-2.77362E-12	2.75943E-12
-391.121E-3	-102.007E-12	-391.121E-3	-119.375E-9	-2.50732E-12	2.79517E-12
-371.028E-3	-98.2048E-12	-371.028E-3	-119.375E-9	-2.48517E-12	2.89783E-12
-350.934E-3	-94.0168E-12	-350.935E-3	-119.375E-9	-2.48000E-12	3.54823E-12
-330.841E-3	-89.4397E-12	-330.841E-3	-119.375E-9	-2.32198E-12	4.29094E-12
-310.748E-3	-83.5903E-12	-310.748E-3	-119.375E-9	-2.24335E-12	4.62379E-12
-290.654E-3	-77.6495E-12	-290.654E-3	-119.375E-9	-2.16854E-12	4.50311E-12
-270.561E-3	-70.9547E-12	-270.561E-3	-119.375E-9	-2.17799E-12	4.98550E-12
-250.467E-3	-64.3635E-12	-250.467E-3	-119.375E-9	-2.09088E-12	5.27095E-12
-230.374E-3	-57.9425E-12	-230.374E-3	-119.375E-9	-2.31158E-12	5.07123E-12
-210.280E-3	-51.9570E-12	-210.280E-3	-119.375E-9	-2.23529E-12	4.28459E-12
-190.187E-3	-47.2326E-12	-190.187E-3	-119.375E-9	-2.44901E-12	3.85668E-12
-170.093E-3	-42.6399E-12	-170.093E-3	-119.375E-9	-2.61084E-12	3.65090E-12
-150.000E-3	-38.6557E-12	-150.000E-3	-119.375E-9	-2.60810E-12	3.37112E-12
-129.906E-3	-34.3628E-12	-129.907E-3	-119.375E-9	-2.46272E-12	3.49717E-12
-109.813E-3	-29.7230E-12	-109.813E-3	-119.375E-9	-2.52184E-12	3.85275E-12
-89.7193E-3	-24.5319E-12	-89.7196E-3	-119.375E-9	-2.41856E-12	4.17342E-12
-69.6259E-3	-18.9777E-12	-69.6261E-3	-119.375E-9	-2.34780E-12	4.22154E-12
-49.5324E-3	-13.5660E-12	-49.5327E-3	-119.375E-9	-2.33011E-12	4.35650E-12
-29.4390E-3	-8.11133E-12	-29.4392E-3	-119.375E-9	-2.21010E-12	4.16982E-12
-9.34553E-3	-2.73185E-12	-9.34577E-3	-119.375E-9	-2.16811E-12	4.31894E-12
10.7479E-3	2.60993E-12	10.7477E-3	-119.375E-9	-2.23083E-12	4.32232E-12
30.8414E-3	7.82760E-12	30.8411E-3	-119.375E-9	-2.44892E-12	4.08060E-12
50.9348E-3	12.9195E-12	50.9346E-3	-119.375E-9	-2.23084E-12	3.92735E-12
71.0282E-3	17.9249E-12	71.0281E-3	-119.375E-9	-2.25351E-12	4.10394E-12
91.1217E-3	23.0049E-12	91.1215E-3	-119.375E-9	-2.40597E-12	3.93408E-12
111.215E-3	27.7324E-12	111.215E-3	-119.375E-9	-2.19165E-12	3.91653E-12
131.309E-3	32.7835E-12	131.308E-3	-119.375E-9	-2.31744E-12	3.78137E-12
151.402E-3	37.7166E-12	151.402E-3	-119.375E-9	-2.37003E-12	3.92066E-12
171.496E-3	43.0102E-12	171.495E-3	-119.375E-9	-2.10275E-12	4.28223E-12
191.589E-3	48.1435E-12	191.589E-3	-119.375E-9	-2.19515E-12	4.20085E-12
211.683E-3	53.1075E-12	211.682E-3	-119.375E-9	-2.28640E-12	3.93999E-12
231.776E-3	58.4536E-12	231.776E-3	-119.375E-9	-2.24396E-12	4.09290E-12
251.869E-3	63.3387E-12	251.869E-3	-119.375E-9	-2.19661E-12	4.14836E-12
271.963E-3	68.4740E-12	271.963E-3	-119.375E-9	-2.51871E-12	3.85799E-12
292.056E-3	73.0739E-12	292.056E-3	-119.375E-9	-2.16025E-12	3.72206E-12
312.150E-3	77.7828E-12	312.150E-3	-119.375E-9	-2.32720E-12	3.87754E-12
332.243E-3	82.9295E-12	332.243E-3	-119.375E-9	-2.52455E-12	3.84063E-12
352.337E-3	86.9369E-12	352.336E-3	-119.375E-9	-2.48651E-12	3.78667E-12
372.430E-3	92.4369E-12	372.430E-3	-119.375E-9	-2.36671E-12	3.73230E-12
392.524E-3	96.9304E-12	392.523E-3	-119.375E-9	-2.30643E-12	4.05209E-12
412.617E-3	102.490E-12	412.617E-3	-119.375E-9	-2.26964E-12	4.27287E-12
432.711E-3	108.093E-12	432.710E-3	-119.375E-9	-2.30518E-12	4.33326E-12
452.804E-3	113.017E-12	452.804E-3	-119.375E-9	-2.18406E-12	4.33942E-12
472.898E-3	119.430E-12	472.897E-3	-119.375E-9	-2.21437E-12	4.30857E-12
492.991E-3	124.586E-12	492.991E-3	-119.375E-9	-2.14386E-12	4.44425E-12
513.084E-3	131.504E-12	513.084E-3	-119.375E-9	-2.13541E-12	4.75024E-12
533.178E-3	137.949E-12	533.178E-3	-119.375E-9	-2.12764E-12	5.03223E-12
553.271E-3	144.569E-12	553.271E-3	-119.375E-9	-1.84994E-12	5.60278E-12
573.365E-3	153.607E-12	573.364E-3	-119.375E-9	-1.90252E-12	6.38156E-12
593.458E-3	161.763E-12	593.458E-3	-119.375E-9	-1.60542E-12	7.20093E-12
613.552E-3	174.058E-12	613.551E-3	-119.375E-9	-1.41760E-12	8.14785E-12
633.645E-3	185.412E-12	633.645E-3	-119.375E-9	-1.33335E-12	8.57915E-12
653.738E-3	198.561E-12	653.738E-3	-119.375E-9	-1.32081E-12	9.17177E-12
673.832E-3	211.684E-12	673.832E-3	-119.375E-9	-980.516E-15	9.50151E-12
693.926E-3	223.427E-12	693.925E-3	-119.375E-9	-852.098E-15	9.65600E-12
714.019E-3	238.833E-12	714.019E-3	-119.375E-9	-1.11482E-12	9.82172E-12
734.113E-3	251.344E-12	734.112E-3	-119.375E-9	-941.620E-15	10.3942E-12
754.206E-3	267.815E-12	754.206E-3	-119.375E-9	-908.499E-15	10.6440E-12
774.299E-3	281.972E-12	774.299E-3	-119.375E-9	-677.974E-15	11.0313E-12
794.393E-3	297.513E-12	794.393E-3	-119.375E-9	-822.544E-15	11.2513E-12
814.486E-3	313.226E-12	814.486E-3	-119.375E-9	-861.506E-15	11.0713E-12
834.580E-3	327.268E-12	834.579E-3	-119.375E-9	-763.578E-15	11.1476E-12
854.673E-3	345.512E-12	854.673E-3	-119.375E-9	-772.352E-15	11.2101E-12
874.767E-3	357.706E-12	874.766E-3	-119.375E-9	-829.486E-15	11.7893E-12
894.860E-3	376.800E-12	894.860E-3	-119.375E-9	-444.454E-15	11.9650E-12
914.953E-3	391.594E-12	914.953E-3	-119.375E-9	-442.130E-15	12.3212E-12
935.047E-3	409.448E-12	935.047E-3	-119.375E-9	-597.168E-15	12.4553E-12
955.141E-3	427.318E-12	955.140E-3	-119.375E-9	-462.378E-15	12.5660E-12
975.234E-3	442.211E-12	975.234E-3	-119.375E-9	-286.872E-15	12.8558E-12
995.327E-3	463.747E-12	995.327E-3	-119.375E-9	-206.034E-15	13.1217E-12
1.01542E+0	476.482E-12	1.01542E+0	-119.375E-9	-315.509E-15	13.2804E-12
1.03551E+0	500.539E-12	1.03551E+0	-119.375E-9	-172.981E-15	13.5082E-12
1.05561E+0	515.068E-12	1.05561E+0	-119.375E-9	-262.242E-15	13.3676E-12
1.07570E+0	535.523E-12	1.07570E+0	-119.375E-9	7.37607E-15	13.7010E-12
1.09579E+0	555.325E-12	1.09579E+0	-119.375E-9	14.2232E-15	14.1070E-12
1.11589E+0	570.772E-12	1.11589E+0	-119.375E-9	119.569E-15	14.4235E-12
1.13598E+0	597.456E-12	1.13598E+0	-119.375E-9	331.720E-15	15.1349E-12
1.15608E+0	612.270E-12	1.15607E+0	-119.375E-9	348.589E-15	16.0084E-12
1.17617E+0	641.009E-12	1.17617E+0	-119.375E-9	732.114E-15	16.9905E-12
1.19626E+0	661.250E-12	1.19626E+0	-119.375E-9	703.470E-15	18.0970E-12
1.21636E+0	689.731E-12	1.21636E+0	-119.375E-9	1.25121E-12	19.3317E-12
1.23645E+0	718.526E-12	1.23645E+0	-119.375E-9	1.42483E-12	20.3031E-12
1.25654E+0	743.859E-12	1.25654E+0	-119.375E-9	1.79765E-12	21.6977E-12
1.27664E+0	780.567E-12	1.27664E+0	-119.375E-9	2.04672E-12	23.2435E-12
1.29673E+0	808.431E-12	1.29673E+0	-119.375E-9	2.58840E-12	24.6656E-12
1.31682E+0	847.171E-12	1.31682E+0	-119.375E-9	2.74966E-12	26.1009E-12
1.33692E+0	884.783E-12	1.33692E+0	-119.375E-9	3.17880E-12	27.9816E-12
1.35701E+0	921.371E-12	1.35701E+0	-119.375E-9	3.56188E-12	29.7575E-12
1.37710E+0	969.661E-12	1.37710E+0	-119.375E-9	3.81941E-12	31.1206E-12
1.39720E+0	1.00715E-9	1.39720E+0	-119.375E-9	4.15455E-12	32.9471E-12
1.41729E+0	1.05812E-9	1.41729E+0	-119.375E-9	4.69860E-12	34.2670E-12
1.43738E+0	1.10271E-9	1.43738E+0	-119.375E-9	5.07524E-12	35.7446E-12
1.45748E+0	1.15438E-9	1.45748E+0	-119.375E-9	5.35124E-12	36.9701E-12
1.47757E+0	1.20063E-9	1.47757E+0	-119.375E-9	5.69608E-12	37.1922E-12
1.49766E+0	1.25203E-9	1.49766E+0	-119.375E-9	5.66322E-12	37.6958E-12
1.51776E+0	1.30564E-9	1.51776E+0	-119.375E-9	5.80607E-12	37.5795E-12
1.53785E+0	1.34826E-9	1.53785E+0	-119.375E-9	5.69853E-12	36.9486E-12
1.55794E+0	1.39696E-9	1.55794E+0	-119.375E-9	5.74828E-12	36.4341E-12
1.57804E+0	1.43953E-9	1.57804E+0	-119.375E-9	5.50639E-12	35.1378E-12
1.59813E+0	1.48862E-9	1.59813E+0	-119.375E-9	5.33182E-12	34.6082E-12
1.61822E+0	1.53426E-9	1.61822E+0	-119.375E-9	5.22756E-12	33.2881E-12
1.63832E+0	1.56970E-9	1.63832E+0	-119.375E-9	5.03649E-12	32.0677E-12
1.65841E+0	1.61817E-9	1.65841E+0	-119.375E-9	4.71443E-12	31.0544E-12
1.67850E+0	1.65369E-9	1.67850E+0	-119.375E-9	4.75334E-12	30.6728E-12
1.69860E+0	1.69410E-9	1.69860E+0	-119.375E-9	4.42790E-12	29.8169E-12
1.71869E+0	1.72836E-9	1.71869E+0	-119.375E-9	4.37385E-12	29.1399E-12
1.73879E+0	1.76712E-9	1.73879E+0	-119.375E-9	4.21448E-12	28.4037E-12
1.75888E+0	1.79981E-9	1.75888E+0	-119.375E-9	3.65467E-12	27.6940E-12
1.77897E+0	1.83846E-9	1.77897E+0	-119.375E-9	3.70354E-12	26.7918E-12
1.79907E+0	1.87428E-9	1.79907E+0	-119.375E-9	3.83736E-12	26.7965E-12
1.81916E+0	1.90421E-9	1.81916E+0	-119.375E-9	3.46572E-12	25.8470E-12
1.83925E+0	1.93621E-9	1.83925E+0	-119.375E-9	3.39622E-12	25.2347E-12
1.85935E+0	1.96347E-9	1.85935E+0	-119.375E-9	3.27207E-12	24.6069E-12
1.87944E+0	1.99745E-9	1.87944E+0	-119.375E-9	3.12309E-12	24.2284E-12
1.89953E+0	2.02689E-9	1.89953E+0	-119.375E-9	3.30142E-12	24.1308E-12
1.91963E+0	2.05778E-9	1.91963E+0	-119.375E-9	3.07250E-12	23.7614E-12
1.93972E+0	2.08517E-9	1.93972E+0	-119.375E-9	3.08457E-12	23.4944E-12
1.95981E+0	2.11494E-9	1.95981E+0	-119.375E-9	2.97008E-12	23.4304E-12
1.97991E+0	2.14358E-9	1.97991E+0	-119.375E-9	2.98602E-12	23.2512E-12
2.00000E+0	2.17161E-9	2.00000E+0	-119.375E-9	3.08145E-12	23.1983E-12
