# Supplementary material for: Circumventing the stability problems of graphene nanoribbon zigzag edges
Source: Nat Chem. 2022 Sep 26;14(12):1451–8. doi: 10.1038/s41557-022-01042-8 (PMC10665199; doi:10.1038/s41557-022-01042-8)
Supplement: Supplementary file 3 — Source data for Supplementary Fig. 9. [file 41557_2022_1042_MOESM3_ESM.zip › 10 units/Point_spectra_546.dat]

Experiment	bias spectroscopy
Saved Date	25.07.2020 10:45:57
User
Date
X (m)	157.428E-9
Y (m)	428.383E-9
Z (m)	-119.376E-9
Z offset (m)	0E+0
Settling time (s)	20E-3
Integration time (s)	50E-3
Z-Ctrl hold	TRUE
Final Z (m)	N/A
Start time	25.07.2020 10:45:42
Filter type	None
Order
Cutoff frq
Bias>Bias (V)	-500E-3
Bias>Calibration (V/V)	-1E+0
Bias>Offset (V)	0E+0
Bias Spectroscopy>Sweep Start (V)	-2.3E+0
Bias Spectroscopy>Sweep End (V)	2E+0
Bias Spectroscopy>Num Pixel	215
Bias Spectroscopy>Z Avg time (s)	100E-3
Bias Spectroscopy>Z offset (m)	0E+0
Bias Spectroscopy>1st Settling time (s)	60E-3
Bias Spectroscopy>Settling time (s)	20E-3
Bias Spectroscopy>Integration time (s)	50E-3
Bias Spectroscopy>End Settling time (s)	50E-3
Bias Spectroscopy>Z control time (s)	50E-3
Bias Spectroscopy>Max Slew rate (V/s)	Inf
Bias Spectroscopy>backward sweep	FALSE
Bias Spectroscopy>Z-controller hold	TRUE
Bias Spectroscopy>Number of sweeps	1
Bias Spectroscopy>Channels	Current (A);Bias (V);Z (m);LI Demod 1 Y (A);LI Demod 1 X (A)
Bias Spectroscopy>Reset Bias	TRUE
Bias Spectroscopy>Record final Z	FALSE
Bias Spectroscopy>Lock-In run	TRUE
Current>Current (A)	1.48651E-9
Current>Calibration (A/V)	330E-12
Current>Offset (A)	0E+0
Current>Gain	High
Lock-in>Lock-in status	ON
Lock-in>Modulated signal	Bias (V)
Lock-in>Frequency (Hz)	828E+0
Lock-in>Amplitude	20E-3
Lock-in>Demodulated signal	Current (A)
Lock-in>HP Filter Cutoff D1 (Hz)	155.425E+0
Lock-in>HP Filter Cutoff D2 (Hz)	155.425E+0
Lock-in>HP Filter Order D1	1
Lock-in>HP Filter Order D2	1
Lock-in>Harmonic D1	1
Lock-in>Harmonic D2	2
Lock-in>Reference phase D1 (deg)	-154.128E+0
Lock-in>Reference phase D2 (deg)	174.64E+0
Lock-in>LP Filter Cutoff D1 (Hz)	9.71405E+0
Lock-in>LP Filter Cutoff D2 (Hz)	4.85702E+0
Lock-in>LP Filter Order D1	2
Lock-in>LP Filter Order D2	2
Lock-in>Sync Filter D1	OFF
Lock-in>Sync Filter D2	OFF
[DATA]
Bias calc (V)	Current (A)	Bias (V)	Z (m)	LI Demod 1 Y (A)	LI Demod 1 X (A)
-2.30000E+0	-836.235E-12	-2.30000E+0	-119.376E-9	-298.475E-15	11.7598E-12
-2.27991E+0	-817.224E-12	-2.27991E+0	-119.376E-9	-385.938E-15	12.0272E-12
-2.25981E+0	-804.477E-12	-2.25981E+0	-119.376E-9	-583.685E-15	12.2898E-12
-2.23972E+0	-784.953E-12	-2.23972E+0	-119.376E-9	-489.285E-15	12.4192E-12
-2.21963E+0	-770.863E-12	-2.21963E+0	-119.376E-9	-394.123E-15	12.3070E-12
-2.19953E+0	-753.893E-12	-2.19953E+0	-119.376E-9	-378.927E-15	12.5614E-12
-2.17944E+0	-735.725E-12	-2.17944E+0	-119.376E-9	-362.882E-15	13.2171E-12
-2.15935E+0	-720.176E-12	-2.15935E+0	-119.376E-9	-76.3928E-15	13.3967E-12
-2.13925E+0	-700.925E-12	-2.13925E+0	-119.376E-9	-244.798E-15	13.6307E-12
-2.11916E+0	-681.150E-12	-2.11916E+0	-119.376E-9	-114.954E-15	14.2860E-12
-2.09907E+0	-660.605E-12	-2.09907E+0	-119.376E-9	373.699E-15	14.9595E-12
-2.07897E+0	-640.400E-12	-2.07897E+0	-119.376E-9	120.469E-15	15.4838E-12
-2.05888E+0	-619.621E-12	-2.05888E+0	-119.376E-9	281.603E-15	15.6770E-12
-2.03878E+0	-597.446E-12	-2.03878E+0	-119.376E-9	424.502E-15	15.8336E-12
-2.01869E+0	-577.445E-12	-2.01869E+0	-119.376E-9	404.712E-15	15.9632E-12
-1.99860E+0	-553.834E-12	-1.99860E+0	-119.376E-9	171.376E-15	15.4228E-12
-1.97850E+0	-538.307E-12	-1.97850E+0	-119.376E-9	5.98442E-15	14.5777E-12
-1.95841E+0	-517.337E-12	-1.95841E+0	-119.376E-9	-227.474E-15	13.1964E-12
-1.93832E+0	-499.866E-12	-1.93832E+0	-119.376E-9	-412.689E-15	11.9610E-12
-1.91822E+0	-486.047E-12	-1.91822E+0	-119.376E-9	-854.666E-15	10.8523E-12
-1.89813E+0	-472.142E-12	-1.89813E+0	-119.376E-9	-1.08228E-12	10.1120E-12
-1.87804E+0	-460.848E-12	-1.87804E+0	-119.376E-9	-1.32565E-12	9.09236E-12
-1.85794E+0	-448.135E-12	-1.85794E+0	-119.376E-9	-1.29490E-12	8.34597E-12
-1.83785E+0	-439.055E-12	-1.83785E+0	-119.376E-9	-1.31552E-12	7.84620E-12
-1.81776E+0	-428.114E-12	-1.81776E+0	-119.376E-9	-1.41911E-12	7.45202E-12
-1.79766E+0	-418.124E-12	-1.79766E+0	-119.376E-9	-1.42831E-12	7.15054E-12
-1.77757E+0	-409.481E-12	-1.77757E+0	-119.376E-9	-1.53485E-12	6.85323E-12
-1.75748E+0	-399.739E-12	-1.75748E+0	-119.376E-9	-1.68228E-12	6.52693E-12
-1.73738E+0	-394.262E-12	-1.73738E+0	-119.376E-9	-2.04015E-12	6.36593E-12
-1.71729E+0	-383.310E-12	-1.71729E+0	-119.376E-9	-1.88641E-12	6.17773E-12
-1.69720E+0	-378.157E-12	-1.69720E+0	-119.376E-9	-2.03803E-12	5.78644E-12
-1.67710E+0	-368.665E-12	-1.67710E+0	-119.376E-9	-2.01452E-12	5.45711E-12
-1.65701E+0	-360.987E-12	-1.65701E+0	-119.376E-9	-1.96130E-12	5.56348E-12
-1.63692E+0	-354.413E-12	-1.63692E+0	-119.376E-9	-1.98459E-12	5.61921E-12
-1.61682E+0	-346.285E-12	-1.61682E+0	-119.376E-9	-2.12561E-12	5.72476E-12
-1.59673E+0	-340.490E-12	-1.59673E+0	-119.376E-9	-2.11014E-12	5.42118E-12
-1.57664E+0	-332.535E-12	-1.57664E+0	-119.376E-9	-2.10058E-12	5.24162E-12
-1.55654E+0	-326.932E-12	-1.55654E+0	-119.376E-9	-2.32324E-12	5.24885E-12
-1.53645E+0	-319.796E-12	-1.53645E+0	-119.376E-9	-1.99817E-12	5.15568E-12
-1.51636E+0	-312.650E-12	-1.51636E+0	-119.376E-9	-2.01573E-12	5.23211E-12
-1.49626E+0	-306.689E-12	-1.49626E+0	-119.376E-9	-1.91837E-12	5.28301E-12
-1.47617E+0	-299.553E-12	-1.47617E+0	-119.376E-9	-2.01401E-12	5.07863E-12
-1.45607E+0	-294.371E-12	-1.45607E+0	-119.376E-9	-2.06942E-12	4.66448E-12
-1.43598E+0	-287.223E-12	-1.43598E+0	-119.376E-9	-2.11072E-12	4.83285E-12
-1.41589E+0	-281.897E-12	-1.41589E+0	-119.376E-9	-2.28612E-12	4.89217E-12
-1.39579E+0	-275.022E-12	-1.39579E+0	-119.376E-9	-2.30660E-12	4.40865E-12
-1.37570E+0	-269.484E-12	-1.37570E+0	-119.376E-9	-2.44833E-12	4.40515E-12
-1.35561E+0	-265.693E-12	-1.35561E+0	-119.376E-9	-2.06504E-12	4.18419E-12
-1.33551E+0	-258.540E-12	-1.33551E+0	-119.376E-9	-2.31718E-12	4.36981E-12
-1.31542E+0	-254.177E-12	-1.31542E+0	-119.376E-9	-2.44604E-12	4.24557E-12
-1.29533E+0	-248.513E-12	-1.29533E+0	-119.376E-9	-2.48355E-12	4.05439E-12
-1.27523E+0	-243.941E-12	-1.27523E+0	-119.376E-9	-2.58146E-12	3.88095E-12
-1.25514E+0	-240.137E-12	-1.25514E+0	-119.376E-9	-2.42231E-12	3.87179E-12
-1.23505E+0	-234.744E-12	-1.23505E+0	-119.376E-9	-2.35331E-12	3.55166E-12
-1.21495E+0	-231.625E-12	-1.21495E+0	-119.376E-9	-2.32252E-12	3.37207E-12
-1.19486E+0	-226.225E-12	-1.19486E+0	-119.376E-9	-2.36358E-12	3.24470E-12
-1.17477E+0	-223.361E-12	-1.17477E+0	-119.376E-9	-2.60695E-12	3.05547E-12
-1.15467E+0	-219.030E-12	-1.15467E+0	-119.376E-9	-2.45929E-12	3.20582E-12
-1.13458E+0	-214.997E-12	-1.13458E+0	-119.376E-9	-2.44048E-12	3.38977E-12
-1.11449E+0	-211.570E-12	-1.11449E+0	-119.376E-9	-2.47828E-12	3.33612E-12
-1.09439E+0	-206.119E-12	-1.09439E+0	-119.376E-9	-2.73005E-12	3.68738E-12
-1.07430E+0	-203.324E-12	-1.07430E+0	-119.376E-9	-2.40776E-12	3.60749E-12
-1.05421E+0	-197.831E-12	-1.05421E+0	-119.376E-9	-2.40004E-12	3.28917E-12
-1.03411E+0	-194.843E-12	-1.03411E+0	-119.376E-9	-2.45471E-12	3.07382E-12
-1.01402E+0	-190.903E-12	-1.01402E+0	-119.376E-9	-2.79799E-12	2.86349E-12
-993.925E-3	-186.728E-12	-993.925E-3	-119.376E-9	-2.62285E-12	2.75469E-12
-973.832E-3	-184.519E-12	-973.832E-3	-119.376E-9	-2.54667E-12	2.70003E-12
-953.738E-3	-181.856E-12	-953.738E-3	-119.376E-9	-2.76099E-12	2.89538E-12
-933.645E-3	-179.375E-12	-933.645E-3	-119.376E-9	-2.56158E-12	2.78934E-12
-913.551E-3	-174.444E-12	-913.551E-3	-119.376E-9	-2.78413E-12	2.71203E-12
-893.458E-3	-171.580E-12	-893.458E-3	-119.376E-9	-2.69680E-12	2.43478E-12
-873.364E-3	-169.319E-12	-873.364E-3	-119.376E-9	-2.71539E-12	2.50832E-12
-853.271E-3	-166.252E-12	-853.271E-3	-119.376E-9	-2.78365E-12	2.29940E-12
-833.177E-3	-164.625E-12	-833.178E-3	-119.376E-9	-2.81611E-12	2.19097E-12
-813.084E-3	-161.776E-12	-813.084E-3	-119.376E-9	-2.56302E-12	2.07777E-12
-792.990E-3	-159.593E-12	-792.991E-3	-119.376E-9	-2.82675E-12	1.96779E-12
-772.897E-3	-157.358E-12	-772.897E-3	-119.376E-9	-2.65775E-12	2.17151E-12
-752.804E-3	-154.797E-12	-752.804E-3	-119.376E-9	-2.45904E-12	2.03101E-12
-732.710E-3	-152.862E-12	-732.710E-3	-119.376E-9	-2.98316E-12	2.08151E-12
-712.617E-3	-150.197E-12	-712.617E-3	-119.376E-9	-2.67815E-12	2.08613E-12
-692.523E-3	-149.691E-12	-692.523E-3	-119.376E-9	-2.67077E-12	1.93523E-12
-672.430E-3	-145.709E-12	-672.430E-3	-119.376E-9	-2.81015E-12	2.06132E-12
-652.336E-3	-143.773E-12	-652.336E-3	-119.376E-9	-2.83682E-12	2.08245E-12
-632.243E-3	-141.213E-12	-632.243E-3	-119.376E-9	-2.79042E-12	1.96368E-12
-612.149E-3	-138.347E-12	-612.149E-3	-119.376E-9	-2.81990E-12	2.31625E-12
-592.056E-3	-137.337E-12	-592.056E-3	-119.376E-9	-2.85700E-12	2.59921E-12
-571.962E-3	-134.105E-12	-571.963E-3	-119.376E-9	-2.45901E-12	2.77800E-12
-551.869E-3	-130.535E-12	-551.869E-3	-119.376E-9	-2.56302E-12	2.86671E-12
-531.775E-3	-126.080E-12	-531.776E-3	-119.376E-9	-2.57462E-12	3.08046E-12
-511.682E-3	-122.334E-12	-511.682E-3	-119.376E-9	-2.54233E-12	3.09121E-12
-491.589E-3	-118.630E-12	-491.589E-3	-119.376E-9	-2.61678E-12	3.32245E-12
-471.495E-3	-114.398E-12	-471.495E-3	-119.376E-9	-2.45025E-12	3.15176E-12
-451.402E-3	-111.478E-12	-451.402E-3	-119.376E-9	-2.52023E-12	3.05788E-12
-431.308E-3	-107.116E-12	-431.308E-3	-119.376E-9	-2.58110E-12	2.69288E-12
-411.215E-3	-104.547E-12	-411.215E-3	-119.376E-9	-2.55194E-12	3.05210E-12
-391.121E-3	-100.637E-12	-391.121E-3	-119.376E-9	-2.56294E-12	2.98191E-12
-371.028E-3	-97.0381E-12	-371.028E-3	-119.376E-9	-2.64124E-12	2.90436E-12
-350.934E-3	-93.2836E-12	-350.935E-3	-119.376E-9	-2.55099E-12	3.28987E-12
-330.841E-3	-87.9012E-12	-330.841E-3	-119.376E-9	-2.31336E-12	4.10666E-12
-310.748E-3	-82.7343E-12	-310.748E-3	-119.376E-9	-2.10642E-12	4.51698E-12
-290.654E-3	-76.3821E-12	-290.654E-3	-119.376E-9	-2.39873E-12	4.57096E-12
-270.561E-3	-70.5562E-12	-270.561E-3	-119.376E-9	-2.23971E-12	4.81863E-12
-250.467E-3	-63.9343E-12	-250.467E-3	-119.376E-9	-2.11048E-12	5.03320E-12
-230.374E-3	-57.5311E-12	-230.374E-3	-119.376E-9	-2.23672E-12	4.69975E-12
-210.280E-3	-51.9064E-12	-210.280E-3	-119.376E-9	-2.35281E-12	4.35782E-12
-190.187E-3	-46.8643E-12	-190.187E-3	-119.376E-9	-2.62332E-12	3.82309E-12
-170.093E-3	-42.5807E-12	-170.093E-3	-119.376E-9	-2.51441E-12	3.33884E-12
-150.000E-3	-38.2306E-12	-150.000E-3	-119.376E-9	-2.64249E-12	3.27124E-12
-129.906E-3	-34.1619E-12	-129.907E-3	-119.376E-9	-2.56006E-12	3.41540E-12
-109.813E-3	-29.5768E-12	-109.813E-3	-119.376E-9	-2.40715E-12	3.66853E-12
-89.7193E-3	-24.4143E-12	-89.7196E-3	-119.376E-9	-2.43160E-12	4.22430E-12
-69.6259E-3	-19.0249E-12	-69.6261E-3	-119.376E-9	-2.32988E-12	4.50541E-12
-49.5324E-3	-13.4791E-12	-49.5327E-3	-119.376E-9	-2.41055E-12	4.23802E-12
-29.4390E-3	-8.13375E-12	-29.4392E-3	-119.376E-9	-2.39467E-12	4.31387E-12
-9.34553E-3	-2.73737E-12	-9.34577E-3	-119.376E-9	-2.30489E-12	4.22632E-12
10.7479E-3	2.66209E-12	10.7477E-3	-119.376E-9	-2.50889E-12	4.33005E-12
30.8414E-3	7.95147E-12	30.8411E-3	-119.376E-9	-2.28700E-12	4.14710E-12
50.9348E-3	13.0137E-12	50.9346E-3	-119.376E-9	-2.38297E-12	4.02131E-12
71.0282E-3	18.1197E-12	71.0281E-3	-119.376E-9	-2.40568E-12	4.06764E-12
91.1217E-3	23.0394E-12	91.1215E-3	-119.376E-9	-2.44535E-12	3.95865E-12
111.215E-3	27.9648E-12	111.215E-3	-119.376E-9	-2.45221E-12	3.89097E-12
131.309E-3	32.9086E-12	131.308E-3	-119.376E-9	-2.38198E-12	3.94948E-12
151.402E-3	38.0487E-12	151.402E-3	-119.376E-9	-2.26468E-12	4.06696E-12
171.496E-3	43.4722E-12	171.495E-3	-119.376E-9	-2.18572E-12	4.18842E-12
191.589E-3	48.5833E-12	191.589E-3	-119.376E-9	-2.42196E-12	4.08135E-12
211.683E-3	54.0873E-12	211.682E-3	-119.376E-9	-2.48775E-12	4.08859E-12
231.776E-3	59.1724E-12	231.776E-3	-119.376E-9	-2.33670E-12	4.27178E-12
251.869E-3	64.4936E-12	251.869E-3	-119.376E-9	-2.17947E-12	4.12227E-12
271.963E-3	69.5066E-12	271.963E-3	-119.376E-9	-2.51143E-12	3.80487E-12
292.056E-3	74.1028E-12	292.056E-3	-119.376E-9	-2.32496E-12	3.94993E-12
312.150E-3	79.8542E-12	312.150E-3	-119.376E-9	-2.29695E-12	4.07274E-12
332.243E-3	84.2177E-12	332.243E-3	-119.376E-9	-2.32780E-12	3.93615E-12
352.337E-3	89.5455E-12	352.336E-3	-119.376E-9	-2.34689E-12	3.75771E-12
372.430E-3	94.1752E-12	372.430E-3	-119.376E-9	-2.35647E-12	3.80563E-12
392.524E-3	99.3943E-12	392.523E-3	-119.376E-9	-2.16574E-12	3.82657E-12
412.617E-3	104.708E-12	412.617E-3	-119.376E-9	-2.17555E-12	4.03326E-12
432.711E-3	109.608E-12	432.710E-3	-119.376E-9	-2.32950E-12	3.98750E-12
452.804E-3	115.715E-12	452.804E-3	-119.376E-9	-2.38429E-12	4.16144E-12
472.898E-3	120.479E-12	472.897E-3	-119.376E-9	-2.44180E-12	4.28372E-12
492.991E-3	126.942E-12	492.991E-3	-119.376E-9	-2.37855E-12	4.57787E-12
513.084E-3	132.347E-12	513.084E-3	-119.376E-9	-2.51483E-12	4.64121E-12
533.178E-3	138.893E-12	533.178E-3	-119.376E-9	-2.15339E-12	4.94878E-12
553.271E-3	145.589E-12	553.271E-3	-119.376E-9	-2.07294E-12	5.02596E-12
573.365E-3	152.896E-12	573.364E-3	-119.376E-9	-1.88227E-12	6.03157E-12
593.458E-3	162.362E-12	593.458E-3	-119.376E-9	-1.63583E-12	6.79409E-12
613.552E-3	171.490E-12	613.551E-3	-119.376E-9	-1.50478E-12	7.28894E-12
633.645E-3	182.531E-12	633.645E-3	-119.376E-9	-1.49253E-12	7.65514E-12
653.738E-3	191.917E-12	653.738E-3	-119.376E-9	-1.53852E-12	7.50491E-12
673.832E-3	202.359E-12	673.832E-3	-119.376E-9	-1.63025E-12	7.38972E-12
693.926E-3	212.450E-12	693.925E-3	-119.376E-9	-1.75592E-12	7.32869E-12
714.019E-3	221.509E-12	714.019E-3	-119.376E-9	-1.64719E-12	7.35883E-12
734.113E-3	232.021E-12	734.112E-3	-119.376E-9	-1.60933E-12	7.58580E-12
754.206E-3	241.095E-12	754.206E-3	-119.376E-9	-1.67700E-12	7.73445E-12
774.299E-3	253.594E-12	774.299E-3	-119.376E-9	-1.57213E-12	7.91204E-12
794.393E-3	264.558E-12	794.393E-3	-119.376E-9	-1.43367E-12	8.38422E-12
814.486E-3	275.379E-12	814.486E-3	-119.376E-9	-1.29876E-12	8.51952E-12
834.580E-3	287.605E-12	834.579E-3	-119.376E-9	-1.32650E-12	8.74604E-12
854.673E-3	298.966E-12	854.673E-3	-119.376E-9	-1.23389E-12	8.84175E-12
874.767E-3	312.618E-12	874.766E-3	-119.376E-9	-1.17187E-12	9.56384E-12
894.860E-3	325.207E-12	894.860E-3	-119.376E-9	-1.03458E-12	10.0031E-12
914.953E-3	341.972E-12	914.953E-3	-119.376E-9	-989.482E-15	10.7839E-12
935.047E-3	354.724E-12	935.047E-3	-119.376E-9	-830.782E-15	10.8509E-12
955.141E-3	369.695E-12	955.140E-3	-119.376E-9	-699.722E-15	11.2001E-12
975.234E-3	386.363E-12	975.234E-3	-119.376E-9	-685.263E-15	11.4696E-12
995.327E-3	402.934E-12	995.327E-3	-119.376E-9	-474.294E-15	11.9595E-12
1.01542E+0	420.134E-12	1.01542E+0	-119.376E-9	-491.387E-15	12.5363E-12
1.03551E+0	434.539E-12	1.03551E+0	-119.376E-9	-185.057E-15	12.8351E-12
1.05561E+0	455.192E-12	1.05561E+0	-119.376E-9	-233.388E-15	13.0258E-12
1.07570E+0	472.164E-12	1.07570E+0	-119.376E-9	-176.626E-15	13.2930E-12
1.09579E+0	490.046E-12	1.09579E+0	-119.376E-9	-37.4171E-15	13.7354E-12
1.11589E+0	510.927E-12	1.11589E+0	-119.376E-9	126.934E-15	14.1061E-12
1.13598E+0	528.178E-12	1.13598E+0	-119.376E-9	223.248E-15	15.1751E-12
1.15608E+0	553.538E-12	1.15607E+0	-119.376E-9	514.948E-15	16.0291E-12
1.17617E+0	575.511E-12	1.17617E+0	-119.376E-9	620.638E-15	16.7883E-12
1.19626E+0	599.110E-12	1.19626E+0	-119.376E-9	693.041E-15	17.9121E-12
1.21636E+0	625.638E-12	1.21636E+0	-119.376E-9	902.840E-15	18.8546E-12
1.23645E+0	651.790E-12	1.23645E+0	-119.376E-9	1.45466E-12	20.2927E-12
1.25654E+0	686.180E-12	1.25654E+0	-119.376E-9	1.72711E-12	21.6814E-12
1.27664E+0	713.051E-12	1.27664E+0	-119.376E-9	2.08272E-12	23.2618E-12
1.29673E+0	749.997E-12	1.29673E+0	-119.376E-9	2.37990E-12	24.8734E-12
1.31682E+0	780.515E-12	1.31682E+0	-119.376E-9	2.54314E-12	25.6398E-12
1.33692E+0	821.835E-12	1.33692E+0	-119.376E-9	3.05803E-12	27.2921E-12
1.35701E+0	859.132E-12	1.35701E+0	-119.376E-9	3.28717E-12	28.5440E-12
1.37710E+0	898.238E-12	1.37710E+0	-119.376E-9	3.44591E-12	29.7838E-12
1.39720E+0	944.434E-12	1.39720E+0	-119.376E-9	3.96176E-12	31.5130E-12
1.41729E+0	982.123E-12	1.41729E+0	-119.376E-9	4.13837E-12	32.7107E-12
1.43738E+0	1.03320E-9	1.43738E+0	-119.376E-9	4.81761E-12	34.3161E-12
1.45748E+0	1.07764E-9	1.45748E+0	-119.376E-9	5.02786E-12	35.1311E-12
1.47757E+0	1.12302E-9	1.47757E+0	-119.376E-9	5.36987E-12	35.8339E-12
1.49766E+0	1.17588E-9	1.49766E+0	-119.376E-9	5.25296E-12	36.0698E-12
1.51776E+0	1.21746E-9	1.51776E+0	-119.376E-9	5.16052E-12	35.9440E-12
1.53785E+0	1.27362E-9	1.53785E+0	-119.376E-9	5.52418E-12	35.7681E-12
1.55794E+0	1.31218E-9	1.55794E+0	-119.376E-9	5.28689E-12	35.1245E-12
1.57804E+0	1.36117E-9	1.57804E+0	-119.376E-9	5.20448E-12	34.3227E-12
1.59813E+0	1.40334E-9	1.59813E+0	-119.376E-9	5.08218E-12	33.5166E-12
1.61822E+0	1.44148E-9	1.61822E+0	-119.376E-9	4.99598E-12	32.5798E-12
1.63832E+0	1.49071E-9	1.63832E+0	-119.376E-9	4.92169E-12	31.6076E-12
1.65841E+0	1.52450E-9	1.65841E+0	-119.376E-9	4.54695E-12	30.5057E-12
1.67850E+0	1.57074E-9	1.67850E+0	-119.376E-9	4.21865E-12	29.9209E-12
1.69860E+0	1.60305E-9	1.69860E+0	-119.376E-9	4.11325E-12	28.7471E-12
1.71869E+0	1.63825E-9	1.71869E+0	-119.376E-9	3.53082E-12	28.0902E-12
1.73879E+0	1.68134E-9	1.73879E+0	-119.376E-9	3.88436E-12	27.3551E-12
1.75888E+0	1.70547E-9	1.75888E+0	-119.376E-9	3.78780E-12	27.0012E-12
1.77897E+0	1.75078E-9	1.77897E+0	-119.376E-9	3.45486E-12	26.3769E-12
1.79907E+0	1.77469E-9	1.79907E+0	-119.376E-9	3.52360E-12	25.5948E-12
1.81916E+0	1.81158E-9	1.81916E+0	-119.376E-9	3.14526E-12	25.2198E-12
1.83925E+0	1.84439E-9	1.83925E+0	-119.376E-9	2.91580E-12	24.5035E-12
1.85935E+0	1.86717E-9	1.85935E+0	-119.376E-9	3.14762E-12	24.2963E-12
1.87944E+0	1.90575E-9	1.87944E+0	-119.376E-9	2.84138E-12	23.9754E-12
1.89953E+0	1.92397E-9	1.89953E+0	-119.376E-9	3.04515E-12	23.6983E-12
1.91963E+0	1.96294E-9	1.91963E+0	-119.376E-9	2.97830E-12	23.7094E-12
1.93972E+0	1.99041E-9	1.93972E+0	-119.376E-9	2.79926E-12	23.6850E-12
1.95981E+0	2.01667E-9	1.95981E+0	-119.376E-9	2.80860E-12	23.5428E-12
1.97991E+0	2.05848E-9	1.97991E+0	-119.376E-9	3.04448E-12	23.4043E-12
2.00000E+0	2.07182E-9	2.00000E+0	-119.376E-9	3.10516E-12	23.4525E-12
