# Supplementary material for: Circumventing the stability problems of graphene nanoribbon zigzag edges
Source: Nat Chem. 2022 Sep 26;14(12):1451–8. doi: 10.1038/s41557-022-01042-8 (PMC10665199; doi:10.1038/s41557-022-01042-8)
Supplement: Supplementary file 3 — Source data for Supplementary Fig. 9. [file 41557_2022_1042_MOESM3_ESM.zip › 10 units/Point_spectra_547.dat]

Experiment	bias spectroscopy
Saved Date	25.07.2020 10:46:12
User
Date
X (m)	157.427E-9
Y (m)	428.586E-9
Z (m)	-119.382E-9
Z offset (m)	0E+0
Settling time (s)	20E-3
Integration time (s)	50E-3
Z-Ctrl hold	TRUE
Final Z (m)	N/A
Start time	25.07.2020 10:45:57
Filter type	None
Order
Cutoff frq
Bias>Bias (V)	-500E-3
Bias>Calibration (V/V)	-1E+0
Bias>Offset (V)	0E+0
Bias Spectroscopy>Sweep Start (V)	-2.3E+0
Bias Spectroscopy>Sweep End (V)	2E+0
Bias Spectroscopy>Num Pixel	215
Bias Spectroscopy>Z Avg time (s)	100E-3
Bias Spectroscopy>Z offset (m)	0E+0
Bias Spectroscopy>1st Settling time (s)	60E-3
Bias Spectroscopy>Settling time (s)	20E-3
Bias Spectroscopy>Integration time (s)	50E-3
Bias Spectroscopy>End Settling time (s)	50E-3
Bias Spectroscopy>Z control time (s)	50E-3
Bias Spectroscopy>Max Slew rate (V/s)	Inf
Bias Spectroscopy>backward sweep	FALSE
Bias Spectroscopy>Z-controller hold	TRUE
Bias Spectroscopy>Number of sweeps	1
Bias Spectroscopy>Channels	Current (A);Bias (V);Z (m);LI Demod 1 Y (A);LI Demod 1 X (A)
Bias Spectroscopy>Reset Bias	TRUE
Bias Spectroscopy>Record final Z	FALSE
Bias Spectroscopy>Lock-In run	TRUE
Current>Current (A)	1.9592E-9
Current>Calibration (A/V)	330E-12
Current>Offset (A)	0E+0
Current>Gain	High
Lock-in>Lock-in status	ON
Lock-in>Modulated signal	Bias (V)
Lock-in>Frequency (Hz)	828E+0
Lock-in>Amplitude	20E-3
Lock-in>Demodulated signal	Current (A)
Lock-in>HP Filter Cutoff D1 (Hz)	155.425E+0
Lock-in>HP Filter Cutoff D2 (Hz)	155.425E+0
Lock-in>HP Filter Order D1	1
Lock-in>HP Filter Order D2	1
Lock-in>Harmonic D1	1
Lock-in>Harmonic D2	2
Lock-in>Reference phase D1 (deg)	-154.128E+0
Lock-in>Reference phase D2 (deg)	174.64E+0
Lock-in>LP Filter Cutoff D1 (Hz)	9.71405E+0
Lock-in>LP Filter Cutoff D2 (Hz)	4.85702E+0
Lock-in>LP Filter Order D1	2
Lock-in>LP Filter Order D2	2
Lock-in>Sync Filter D1	OFF
Lock-in>Sync Filter D2	OFF
[DATA]
Bias calc (V)	Current (A)	Bias (V)	Z (m)	LI Demod 1 Y (A)	LI Demod 1 X (A)
-2.30000E+0	-869.200E-12	-2.30000E+0	-119.382E-9	195.590E-15	13.0501E-12
-2.27991E+0	-850.369E-12	-2.27991E+0	-119.382E-9	-214.088E-15	13.3403E-12
-2.25981E+0	-828.301E-12	-2.25981E+0	-119.382E-9	22.3746E-15	13.4370E-12
-2.23972E+0	-814.515E-12	-2.23972E+0	-119.382E-9	-258.575E-15	13.2455E-12
-2.21963E+0	-796.636E-12	-2.21963E+0	-119.382E-9	-86.3119E-15	13.0244E-12
-2.19953E+0	-779.784E-12	-2.19953E+0	-119.382E-9	139.953E-15	13.4891E-12
-2.17944E+0	-761.295E-12	-2.17944E+0	-119.382E-9	6.48208E-15	13.5694E-12
-2.15935E+0	-740.865E-12	-2.15935E+0	-119.382E-9	-325.063E-15	13.9098E-12
-2.13925E+0	-724.810E-12	-2.13925E+0	-119.382E-9	50.3344E-15	14.3847E-12
-2.11916E+0	-704.260E-12	-2.11916E+0	-119.382E-9	150.449E-15	14.7137E-12
-2.09907E+0	-688.239E-12	-2.09907E+0	-119.382E-9	238.029E-15	15.2526E-12
-2.07897E+0	-660.004E-12	-2.07897E+0	-119.382E-9	286.305E-15	15.8595E-12
-2.05888E+0	-638.158E-12	-2.05888E+0	-119.382E-9	387.971E-15	15.9925E-12
-2.03878E+0	-620.010E-12	-2.03878E+0	-119.382E-9	671.154E-15	16.0217E-12
-2.01869E+0	-594.421E-12	-2.01869E+0	-119.382E-9	315.161E-15	16.1728E-12
-1.99860E+0	-574.829E-12	-1.99860E+0	-119.382E-9	202.177E-15	15.8649E-12
-1.97850E+0	-552.029E-12	-1.97850E+0	-119.382E-9	-39.7469E-15	14.9199E-12
-1.95841E+0	-534.653E-12	-1.95841E+0	-119.382E-9	-511.030E-15	13.6344E-12
-1.93832E+0	-518.109E-12	-1.93832E+0	-119.382E-9	-429.644E-15	12.1138E-12
-1.91822E+0	-504.577E-12	-1.91822E+0	-119.382E-9	-715.158E-15	11.0518E-12
-1.89813E+0	-492.514E-12	-1.89813E+0	-119.382E-9	-1.09277E-12	10.0979E-12
-1.87804E+0	-475.612E-12	-1.87804E+0	-119.382E-9	-1.15363E-12	9.17521E-12
-1.85794E+0	-465.337E-12	-1.85794E+0	-119.382E-9	-1.42872E-12	8.79184E-12
-1.83785E+0	-452.748E-12	-1.83785E+0	-119.382E-9	-1.44056E-12	8.23643E-12
-1.81776E+0	-441.972E-12	-1.81776E+0	-119.382E-9	-1.32047E-12	8.41120E-12
-1.79766E+0	-431.738E-12	-1.79766E+0	-119.382E-9	-1.40123E-12	8.10556E-12
-1.77757E+0	-421.172E-12	-1.77757E+0	-119.382E-9	-1.64638E-12	7.83749E-12
-1.75748E+0	-412.136E-12	-1.75748E+0	-119.382E-9	-1.73343E-12	7.57463E-12
-1.73738E+0	-401.927E-12	-1.73738E+0	-119.382E-9	-1.94185E-12	7.28632E-12
-1.71729E+0	-393.981E-12	-1.71729E+0	-119.382E-9	-1.63581E-12	6.89662E-12
-1.69720E+0	-383.394E-12	-1.69720E+0	-119.382E-9	-1.77563E-12	6.47626E-12
-1.67710E+0	-377.925E-12	-1.67710E+0	-119.382E-9	-1.75220E-12	6.47071E-12
-1.65701E+0	-367.675E-12	-1.65701E+0	-119.382E-9	-1.77539E-12	6.36646E-12
-1.63692E+0	-358.243E-12	-1.63692E+0	-119.382E-9	-1.76325E-12	6.11959E-12
-1.61682E+0	-351.575E-12	-1.61682E+0	-119.382E-9	-2.13669E-12	6.11338E-12
-1.59673E+0	-342.867E-12	-1.59673E+0	-119.382E-9	-1.93695E-12	5.82840E-12
-1.57664E+0	-336.136E-12	-1.57664E+0	-119.382E-9	-2.08489E-12	5.62276E-12
-1.55654E+0	-327.905E-12	-1.55654E+0	-119.382E-9	-1.88970E-12	5.69295E-12
-1.53645E+0	-321.173E-12	-1.53645E+0	-119.382E-9	-1.71040E-12	5.54005E-12
-1.51636E+0	-313.695E-12	-1.51636E+0	-119.382E-9	-2.08166E-12	5.82174E-12
-1.49626E+0	-305.954E-12	-1.49626E+0	-119.382E-9	-2.12757E-12	5.80899E-12
-1.47617E+0	-299.827E-12	-1.47617E+0	-119.382E-9	-2.03736E-12	5.43091E-12
-1.45607E+0	-291.702E-12	-1.45607E+0	-119.382E-9	-2.13670E-12	5.38011E-12
-1.43598E+0	-285.653E-12	-1.43598E+0	-119.382E-9	-1.96357E-12	5.37238E-12
-1.41589E+0	-277.869E-12	-1.41589E+0	-119.382E-9	-2.02350E-12	5.24652E-12
-1.39579E+0	-271.342E-12	-1.39579E+0	-119.382E-9	-1.94693E-12	5.05310E-12
-1.37570E+0	-266.436E-12	-1.37570E+0	-119.382E-9	-2.38397E-12	4.33260E-12
-1.35561E+0	-260.114E-12	-1.35561E+0	-119.382E-9	-2.52701E-12	3.93714E-12
-1.33551E+0	-257.437E-12	-1.33551E+0	-119.382E-9	-2.36954E-12	3.87091E-12
-1.31542E+0	-251.091E-12	-1.31542E+0	-119.382E-9	-2.18578E-12	3.84346E-12
-1.29533E+0	-248.313E-12	-1.29533E+0	-119.382E-9	-2.35058E-12	3.66213E-12
-1.27523E+0	-243.027E-12	-1.27523E+0	-119.382E-9	-2.32527E-12	3.49752E-12
-1.25514E+0	-239.314E-12	-1.25514E+0	-119.382E-9	-2.46013E-12	3.26529E-12
-1.23505E+0	-235.630E-12	-1.23505E+0	-119.382E-9	-2.42799E-12	3.36924E-12
-1.21495E+0	-230.411E-12	-1.21495E+0	-119.382E-9	-2.41509E-12	3.36222E-12
-1.19486E+0	-228.560E-12	-1.19486E+0	-119.382E-9	-2.44581E-12	3.11076E-12
-1.17477E+0	-223.157E-12	-1.17477E+0	-119.382E-9	-2.29515E-12	3.26745E-12
-1.15467E+0	-220.193E-12	-1.15467E+0	-119.382E-9	-2.33619E-12	3.22726E-12
-1.13458E+0	-216.115E-12	-1.13458E+0	-119.382E-9	-2.44188E-12	3.38274E-12
-1.11449E+0	-211.907E-12	-1.11449E+0	-119.382E-9	-2.49963E-12	3.41107E-12
-1.09439E+0	-208.097E-12	-1.09439E+0	-119.382E-9	-2.48269E-12	3.38813E-12
-1.07430E+0	-203.128E-12	-1.07430E+0	-119.382E-9	-2.46291E-12	3.42092E-12
-1.05421E+0	-200.912E-12	-1.05421E+0	-119.382E-9	-2.45409E-12	3.28830E-12
-1.03411E+0	-195.448E-12	-1.03411E+0	-119.382E-9	-2.53204E-12	3.11483E-12
-1.01402E+0	-192.695E-12	-1.01402E+0	-119.382E-9	-2.45822E-12	3.02369E-12
-993.925E-3	-189.156E-12	-993.925E-3	-119.382E-9	-2.54699E-12	2.91727E-12
-973.832E-3	-184.825E-12	-973.832E-3	-119.382E-9	-2.67983E-12	3.05048E-12
-953.738E-3	-182.795E-12	-953.738E-3	-119.382E-9	-2.59067E-12	2.92185E-12
-933.645E-3	-177.900E-12	-933.645E-3	-119.382E-9	-2.53832E-12	2.92791E-12
-913.551E-3	-176.983E-12	-913.551E-3	-119.382E-9	-2.71196E-12	2.78233E-12
-893.458E-3	-172.913E-12	-893.458E-3	-119.382E-9	-2.80620E-12	2.93720E-12
-873.364E-3	-170.442E-12	-873.364E-3	-119.382E-9	-2.73891E-12	2.67882E-12
-853.271E-3	-167.902E-12	-853.271E-3	-119.382E-9	-2.65969E-12	2.51157E-12
-833.177E-3	-163.387E-12	-833.178E-3	-119.382E-9	-2.59254E-12	2.33462E-12
-813.084E-3	-162.297E-12	-813.084E-3	-119.382E-9	-2.65818E-12	2.21366E-12
-792.990E-3	-158.723E-12	-792.991E-3	-119.382E-9	-2.51848E-12	2.12518E-12
-772.897E-3	-157.451E-12	-772.897E-3	-119.382E-9	-2.74488E-12	2.20728E-12
-752.804E-3	-154.680E-12	-752.804E-3	-119.382E-9	-2.53721E-12	2.42265E-12
-732.710E-3	-151.724E-12	-732.710E-3	-119.382E-9	-2.66738E-12	2.44089E-12
-712.617E-3	-149.997E-12	-712.617E-3	-119.382E-9	-2.71841E-12	2.38062E-12
-692.523E-3	-146.770E-12	-692.523E-3	-119.382E-9	-2.83694E-12	2.15322E-12
-672.430E-3	-145.654E-12	-672.430E-3	-119.382E-9	-2.83753E-12	2.25091E-12
-652.336E-3	-142.186E-12	-652.336E-3	-119.382E-9	-2.65887E-12	2.50785E-12
-632.243E-3	-140.256E-12	-632.243E-3	-119.382E-9	-2.73276E-12	2.35504E-12
-612.149E-3	-137.940E-12	-612.149E-3	-119.382E-9	-2.76407E-12	2.28822E-12
-592.056E-3	-135.609E-12	-592.056E-3	-119.382E-9	-2.69338E-12	2.32146E-12
-571.962E-3	-133.081E-12	-571.963E-3	-119.382E-9	-2.44738E-12	2.60132E-12
-551.869E-3	-129.110E-12	-551.869E-3	-119.382E-9	-2.91527E-12	2.73362E-12
-531.775E-3	-125.497E-12	-531.776E-3	-119.382E-9	-2.59601E-12	2.81728E-12
-511.682E-3	-121.675E-12	-511.682E-3	-119.382E-9	-2.42813E-12	2.92564E-12
-491.589E-3	-118.020E-12	-491.589E-3	-119.382E-9	-2.52853E-12	2.87960E-12
-471.495E-3	-114.543E-12	-471.495E-3	-119.382E-9	-2.51409E-12	3.06774E-12
-451.402E-3	-110.679E-12	-451.402E-3	-119.382E-9	-2.66763E-12	2.93877E-12
-431.308E-3	-107.535E-12	-431.308E-3	-119.382E-9	-2.79086E-12	2.68806E-12
-411.215E-3	-104.203E-12	-411.215E-3	-119.382E-9	-2.65222E-12	2.78492E-12
-391.121E-3	-100.964E-12	-391.121E-3	-119.382E-9	-2.68623E-12	2.80110E-12
-371.028E-3	-97.4263E-12	-371.028E-3	-119.382E-9	-2.60904E-12	3.13133E-12
-350.934E-3	-93.1211E-12	-350.935E-3	-119.382E-9	-2.61013E-12	3.38319E-12
-330.841E-3	-88.8275E-12	-330.841E-3	-119.382E-9	-2.40641E-12	4.06856E-12
-310.748E-3	-82.9565E-12	-310.748E-3	-119.382E-9	-2.14469E-12	4.16326E-12
-290.654E-3	-77.6882E-12	-290.654E-3	-119.382E-9	-2.23794E-12	4.37882E-12
-270.561E-3	-71.3248E-12	-270.561E-3	-119.382E-9	-2.17155E-12	4.81827E-12
-250.467E-3	-64.6596E-12	-250.467E-3	-119.382E-9	-2.29027E-12	5.29624E-12
-230.374E-3	-58.3258E-12	-230.374E-3	-119.382E-9	-2.12228E-12	5.00706E-12
-210.280E-3	-52.3993E-12	-210.280E-3	-119.382E-9	-2.28898E-12	4.49412E-12
-190.187E-3	-47.4642E-12	-190.187E-3	-119.382E-9	-2.31612E-12	4.00499E-12
-170.093E-3	-42.8480E-12	-170.093E-3	-119.382E-9	-2.56527E-12	3.61509E-12
-150.000E-3	-38.4815E-12	-150.000E-3	-119.382E-9	-2.23516E-12	3.45012E-12
-129.906E-3	-34.0250E-12	-129.907E-3	-119.382E-9	-2.49050E-12	3.58388E-12
-109.813E-3	-29.2078E-12	-109.813E-3	-119.382E-9	-2.35978E-12	3.86632E-12
-89.7193E-3	-24.0232E-12	-89.7196E-3	-119.382E-9	-2.43785E-12	4.24775E-12
-69.6259E-3	-18.4991E-12	-69.6261E-3	-119.382E-9	-2.50278E-12	4.28329E-12
-49.5324E-3	-13.2516E-12	-49.5327E-3	-119.382E-9	-2.45486E-12	4.10440E-12
-29.4390E-3	-7.97904E-12	-29.4392E-3	-119.382E-9	-2.52866E-12	4.11572E-12
-9.34553E-3	-2.68090E-12	-9.34577E-3	-119.382E-9	-2.60884E-12	4.24328E-12
10.7479E-3	2.68946E-12	10.7477E-3	-119.382E-9	-2.41510E-12	4.27566E-12
30.8414E-3	8.04279E-12	30.8411E-3	-119.382E-9	-2.21623E-12	4.28233E-12
50.9348E-3	13.4646E-12	50.9346E-3	-119.382E-9	-2.56533E-12	4.09608E-12
71.0282E-3	18.6905E-12	71.0281E-3	-119.382E-9	-2.44927E-12	4.12911E-12
91.1217E-3	24.0599E-12	91.1215E-3	-119.382E-9	-2.44060E-12	4.10877E-12
111.215E-3	29.1347E-12	111.215E-3	-119.382E-9	-2.44919E-12	4.02360E-12
131.309E-3	34.4683E-12	131.308E-3	-119.382E-9	-2.42754E-12	4.17808E-12
151.402E-3	39.9741E-12	151.402E-3	-119.382E-9	-2.31574E-12	4.28914E-12
171.496E-3	45.3981E-12	171.495E-3	-119.382E-9	-2.24405E-12	4.47879E-12
191.589E-3	51.2235E-12	191.589E-3	-119.382E-9	-2.25602E-12	4.25007E-12
211.683E-3	56.5410E-12	211.682E-3	-119.382E-9	-2.28978E-12	4.41461E-12
231.776E-3	62.3648E-12	231.776E-3	-119.382E-9	-2.29846E-12	4.45355E-12
251.869E-3	67.9150E-12	251.869E-3	-119.382E-9	-2.33446E-12	4.40598E-12
271.963E-3	73.2977E-12	271.963E-3	-119.382E-9	-2.28714E-12	4.21110E-12
292.056E-3	78.8248E-12	292.056E-3	-119.382E-9	-2.38525E-12	4.26202E-12
312.150E-3	84.1504E-12	312.150E-3	-119.382E-9	-2.18997E-12	4.55125E-12
332.243E-3	90.2342E-12	332.243E-3	-119.382E-9	-2.17360E-12	4.50691E-12
352.337E-3	95.0615E-12	352.336E-3	-119.382E-9	-2.35746E-12	4.21837E-12
372.430E-3	101.243E-12	372.430E-3	-119.382E-9	-2.10096E-12	4.12466E-12
392.524E-3	106.110E-12	392.523E-3	-119.382E-9	-2.18105E-12	4.34762E-12
412.617E-3	111.777E-12	412.617E-3	-119.382E-9	-2.23753E-12	4.20926E-12
432.711E-3	117.965E-12	432.710E-3	-119.382E-9	-2.33845E-12	4.36943E-12
452.804E-3	122.795E-12	452.804E-3	-119.382E-9	-2.27390E-12	4.54062E-12
472.898E-3	129.705E-12	472.897E-3	-119.382E-9	-2.34980E-12	4.37999E-12
492.991E-3	135.068E-12	492.991E-3	-119.382E-9	-2.03847E-12	4.58283E-12
513.084E-3	141.554E-12	513.084E-3	-119.382E-9	-2.09710E-12	4.86746E-12
533.178E-3	148.085E-12	533.178E-3	-119.382E-9	-2.20741E-12	5.20634E-12
553.271E-3	155.111E-12	553.271E-3	-119.382E-9	-1.94208E-12	5.54195E-12
573.365E-3	163.974E-12	573.364E-3	-119.382E-9	-1.76004E-12	6.38317E-12
593.458E-3	172.122E-12	593.458E-3	-119.382E-9	-1.84239E-12	7.34400E-12
613.552E-3	184.042E-12	613.551E-3	-119.382E-9	-1.70723E-12	8.00462E-12
633.645E-3	193.426E-12	633.645E-3	-119.382E-9	-1.60902E-12	7.86197E-12
653.738E-3	204.809E-12	653.738E-3	-119.382E-9	-1.62452E-12	7.92412E-12
673.832E-3	215.418E-12	673.832E-3	-119.382E-9	-1.68981E-12	7.67753E-12
693.926E-3	224.366E-12	693.925E-3	-119.382E-9	-1.68468E-12	7.32020E-12
714.019E-3	236.500E-12	714.019E-3	-119.382E-9	-1.38848E-12	7.50384E-12
734.113E-3	244.351E-12	734.112E-3	-119.382E-9	-1.53871E-12	7.85934E-12
754.206E-3	258.249E-12	754.206E-3	-119.382E-9	-1.50779E-12	8.46176E-12
774.299E-3	267.511E-12	774.299E-3	-119.382E-9	-1.28766E-12	8.86505E-12
794.393E-3	280.869E-12	794.393E-3	-119.382E-9	-1.19212E-12	9.19423E-12
814.486E-3	294.491E-12	814.486E-3	-119.382E-9	-1.03106E-12	9.32163E-12
834.580E-3	305.115E-12	834.579E-3	-119.382E-9	-983.143E-15	9.87813E-12
854.673E-3	323.026E-12	854.673E-3	-119.382E-9	-945.443E-15	10.2974E-12
874.767E-3	334.497E-12	874.766E-3	-119.382E-9	-782.470E-15	11.0538E-12
894.860E-3	353.048E-12	894.860E-3	-119.382E-9	-608.926E-15	11.7355E-12
914.953E-3	368.479E-12	914.953E-3	-119.382E-9	-626.071E-15	12.0440E-12
935.047E-3	384.505E-12	935.047E-3	-119.382E-9	-624.538E-15	12.3628E-12
955.141E-3	404.894E-12	955.140E-3	-119.382E-9	-627.962E-15	12.4557E-12
975.234E-3	417.559E-12	975.234E-3	-119.382E-9	-484.359E-15	12.7595E-12
995.327E-3	441.616E-12	995.327E-3	-119.382E-9	-271.637E-15	13.2563E-12
1.01542E+0	454.754E-12	1.01542E+0	-119.382E-9	-385.690E-15	13.8800E-12
1.03551E+0	477.866E-12	1.03551E+0	-119.382E-9	-476.424E-15	14.0257E-12
1.05561E+0	497.120E-12	1.05561E+0	-119.382E-9	-98.6597E-15	14.2419E-12
1.07570E+0	513.564E-12	1.07570E+0	-119.382E-9	-14.2637E-15	14.8308E-12
1.09579E+0	541.118E-12	1.09579E+0	-119.382E-9	195.813E-15	15.1931E-12
1.11589E+0	554.158E-12	1.11589E+0	-119.382E-9	359.683E-15	15.6353E-12
1.13598E+0	583.376E-12	1.13598E+0	-119.382E-9	651.783E-15	16.6532E-12
1.15608E+0	603.810E-12	1.15607E+0	-119.382E-9	473.070E-15	17.3352E-12
1.17617E+0	627.943E-12	1.17617E+0	-119.382E-9	1.04897E-12	18.4751E-12
1.19626E+0	657.276E-12	1.19626E+0	-119.382E-9	1.23171E-12	19.1747E-12
1.21636E+0	678.594E-12	1.21636E+0	-119.382E-9	1.43372E-12	20.5572E-12
1.23645E+0	717.922E-12	1.23645E+0	-119.382E-9	1.72551E-12	21.9759E-12
1.25654E+0	741.156E-12	1.25654E+0	-119.382E-9	2.10822E-12	23.2553E-12
1.27664E+0	780.965E-12	1.27664E+0	-119.382E-9	2.36286E-12	24.9413E-12
1.29673E+0	813.748E-12	1.29673E+0	-119.382E-9	2.84321E-12	25.8679E-12
1.31682E+0	843.785E-12	1.31682E+0	-119.382E-9	3.17782E-12	27.0744E-12
1.33692E+0	893.752E-12	1.33692E+0	-119.382E-9	3.39074E-12	27.6196E-12
1.35701E+0	916.309E-12	1.35701E+0	-119.382E-9	3.32471E-12	28.2468E-12
1.37710E+0	970.363E-12	1.37710E+0	-119.382E-9	3.43061E-12	28.8869E-12
1.39720E+0	999.702E-12	1.39720E+0	-119.382E-9	3.70046E-12	29.7031E-12
1.41729E+0	1.04560E-9	1.41729E+0	-119.382E-9	4.03529E-12	30.8333E-12
1.43738E+0	1.09042E-9	1.43738E+0	-119.382E-9	4.21044E-12	31.7587E-12
1.45748E+0	1.12461E-9	1.45748E+0	-119.382E-9	4.42093E-12	32.7877E-12
1.47757E+0	1.18183E-9	1.47757E+0	-119.382E-9	4.73531E-12	32.9885E-12
1.49766E+0	1.21119E-9	1.49766E+0	-119.382E-9	4.47675E-12	33.2494E-12
1.51776E+0	1.26952E-9	1.51776E+0	-119.382E-9	4.75702E-12	33.2433E-12
1.53785E+0	1.30263E-9	1.53785E+0	-119.382E-9	4.40785E-12	32.5332E-12
1.55794E+0	1.34645E-9	1.55794E+0	-119.382E-9	4.37376E-12	31.8475E-12
1.57804E+0	1.39343E-9	1.57804E+0	-119.382E-9	4.01598E-12	31.0691E-12
1.59813E+0	1.41926E-9	1.59813E+0	-119.382E-9	4.24748E-12	30.3677E-12
1.61822E+0	1.47546E-9	1.61822E+0	-119.382E-9	3.92292E-12	29.7722E-12
1.63832E+0	1.49336E-9	1.63832E+0	-119.382E-9	3.88496E-12	28.8334E-12
1.65841E+0	1.54429E-9	1.65841E+0	-119.382E-9	3.79204E-12	28.0163E-12
1.67850E+0	1.57223E-9	1.67850E+0	-119.382E-9	3.77997E-12	26.7642E-12
1.69860E+0	1.60420E-9	1.69860E+0	-119.382E-9	3.59308E-12	26.1550E-12
1.71869E+0	1.64792E-9	1.71869E+0	-119.382E-9	3.44316E-12	25.4353E-12
1.73879E+0	1.66018E-9	1.73879E+0	-119.382E-9	3.09750E-12	25.2406E-12
1.75888E+0	1.71592E-9	1.75888E+0	-119.382E-9	3.03055E-12	24.4953E-12
1.77897E+0	1.72180E-9	1.77897E+0	-119.382E-9	2.78977E-12	23.5135E-12
1.79907E+0	1.76889E-9	1.79907E+0	-119.382E-9	2.66633E-12	23.0377E-12
1.81916E+0	1.79182E-9	1.81916E+0	-119.382E-9	2.60312E-12	21.9623E-12
1.83925E+0	1.81184E-9	1.83925E+0	-119.382E-9	2.70656E-12	21.9070E-12
1.85935E+0	1.85612E-9	1.85935E+0	-119.382E-9	2.02931E-12	21.5146E-12
1.87944E+0	1.85912E-9	1.87944E+0	-119.382E-9	2.26973E-12	21.6728E-12
1.89953E+0	1.91227E-9	1.89953E+0	-119.382E-9	2.23417E-12	21.8509E-12
1.91963E+0	1.91709E-9	1.91963E+0	-119.382E-9	2.45862E-12	21.5620E-12
1.93972E+0	1.95760E-9	1.93972E+0	-119.382E-9	2.30107E-12	21.8612E-12
1.95981E+0	1.98269E-9	1.95981E+0	-119.382E-9	2.32986E-12	21.9227E-12
1.97991E+0	2.00199E-9	1.97991E+0	-119.382E-9	2.70391E-12	22.5530E-12
2.00000E+0	2.04814E-9	2.00000E+0	-119.382E-9	2.79550E-12	22.3514E-12
