# Supplementary material for: Circumventing the stability problems of graphene nanoribbon zigzag edges
Source: Nat Chem. 2022 Sep 26;14(12):1451–8. doi: 10.1038/s41557-022-01042-8 (PMC10665199; doi:10.1038/s41557-022-01042-8)
Supplement: Supplementary file 3 — Source data for Supplementary Fig. 9. [file 41557_2022_1042_MOESM3_ESM.zip › 10 units/Point_spectra_548.dat]

Experiment	bias spectroscopy
Saved Date	25.07.2020 10:46:28
User
Date
X (m)	157.425E-9
Y (m)	428.789E-9
Z (m)	-119.39E-9
Z offset (m)	0E+0
Settling time (s)	20E-3
Integration time (s)	50E-3
Z-Ctrl hold	TRUE
Final Z (m)	N/A
Start time	25.07.2020 10:46:13
Filter type	None
Order
Cutoff frq
Bias>Bias (V)	-500E-3
Bias>Calibration (V/V)	-1E+0
Bias>Offset (V)	0E+0
Bias Spectroscopy>Sweep Start (V)	-2.3E+0
Bias Spectroscopy>Sweep End (V)	2E+0
Bias Spectroscopy>Num Pixel	215
Bias Spectroscopy>Z Avg time (s)	100E-3
Bias Spectroscopy>Z offset (m)	0E+0
Bias Spectroscopy>1st Settling time (s)	60E-3
Bias Spectroscopy>Settling time (s)	20E-3
Bias Spectroscopy>Integration time (s)	50E-3
Bias Spectroscopy>End Settling time (s)	50E-3
Bias Spectroscopy>Z control time (s)	50E-3
Bias Spectroscopy>Max Slew rate (V/s)	Inf
Bias Spectroscopy>backward sweep	FALSE
Bias Spectroscopy>Z-controller hold	TRUE
Bias Spectroscopy>Number of sweeps	1
Bias Spectroscopy>Channels	Current (A);Bias (V);Z (m);LI Demod 1 Y (A);LI Demod 1 X (A)
Bias Spectroscopy>Reset Bias	TRUE
Bias Spectroscopy>Record final Z	FALSE
Bias Spectroscopy>Lock-In run	TRUE
Current>Current (A)	1.85638E-9
Current>Calibration (A/V)	330E-12
Current>Offset (A)	0E+0
Current>Gain	High
Lock-in>Lock-in status	ON
Lock-in>Modulated signal	Bias (V)
Lock-in>Frequency (Hz)	828E+0
Lock-in>Amplitude	20E-3
Lock-in>Demodulated signal	Current (A)
Lock-in>HP Filter Cutoff D1 (Hz)	155.425E+0
Lock-in>HP Filter Cutoff D2 (Hz)	155.425E+0
Lock-in>HP Filter Order D1	1
Lock-in>HP Filter Order D2	1
Lock-in>Harmonic D1	1
Lock-in>Harmonic D2	2
Lock-in>Reference phase D1 (deg)	-154.128E+0
Lock-in>Reference phase D2 (deg)	174.64E+0
Lock-in>LP Filter Cutoff D1 (Hz)	9.71405E+0
Lock-in>LP Filter Cutoff D2 (Hz)	4.85702E+0
Lock-in>LP Filter Order D1	2
Lock-in>LP Filter Order D2	2
Lock-in>Sync Filter D1	OFF
Lock-in>Sync Filter D2	OFF
[DATA]
Bias calc (V)	Current (A)	Bias (V)	Z (m)	LI Demod 1 Y (A)	LI Demod 1 X (A)
-2.30000E+0	-962.349E-12	-2.30000E+0	-119.390E-9	688.996E-15	17.0620E-12
-2.27991E+0	-932.577E-12	-2.27991E+0	-119.390E-9	872.556E-15	16.8906E-12
-2.25981E+0	-923.254E-12	-2.25981E+0	-119.390E-9	772.778E-15	17.0853E-12
-2.23972E+0	-888.067E-12	-2.23972E+0	-119.390E-9	697.396E-15	16.7846E-12
-2.21963E+0	-874.053E-12	-2.21963E+0	-119.390E-9	629.906E-15	16.7827E-12
-2.19953E+0	-852.446E-12	-2.19953E+0	-119.390E-9	586.926E-15	16.6957E-12
-2.17944E+0	-826.078E-12	-2.17944E+0	-119.390E-9	583.837E-15	17.0708E-12
-2.15935E+0	-809.699E-12	-2.15935E+0	-119.390E-9	653.813E-15	17.0889E-12
-2.13925E+0	-779.351E-12	-2.13925E+0	-119.390E-9	615.720E-15	17.2141E-12
-2.11916E+0	-764.161E-12	-2.11916E+0	-119.390E-9	825.400E-15	17.5836E-12
-2.09907E+0	-733.653E-12	-2.09907E+0	-119.390E-9	1.03715E-12	17.6770E-12
-2.07897E+0	-713.067E-12	-2.07897E+0	-119.390E-9	1.13245E-12	17.9327E-12
-2.05888E+0	-689.473E-12	-2.05888E+0	-119.390E-9	1.18877E-12	17.8460E-12
-2.03878E+0	-662.235E-12	-2.03878E+0	-119.390E-9	838.889E-15	17.7460E-12
-2.01869E+0	-643.387E-12	-2.01869E+0	-119.390E-9	604.719E-15	17.0851E-12
-1.99860E+0	-616.036E-12	-1.99860E+0	-119.390E-9	312.653E-15	16.4599E-12
-1.97850E+0	-598.227E-12	-1.97850E+0	-119.390E-9	213.143E-15	15.7651E-12
-1.95841E+0	-575.781E-12	-1.95841E+0	-119.390E-9	127.657E-15	14.4875E-12
-1.93832E+0	-558.109E-12	-1.93832E+0	-119.390E-9	-182.974E-15	13.5047E-12
-1.91822E+0	-539.969E-12	-1.91822E+0	-119.390E-9	-564.727E-15	12.3886E-12
-1.89813E+0	-523.411E-12	-1.89813E+0	-119.390E-9	-823.634E-15	12.0197E-12
-1.87804E+0	-511.024E-12	-1.87804E+0	-119.390E-9	-890.687E-15	11.3218E-12
-1.85794E+0	-491.749E-12	-1.85794E+0	-119.390E-9	-1.13955E-12	10.6217E-12
-1.83785E+0	-482.803E-12	-1.83785E+0	-119.390E-9	-1.01946E-12	10.1913E-12
-1.81776E+0	-466.997E-12	-1.81776E+0	-119.390E-9	-972.420E-15	9.89700E-12
-1.79766E+0	-454.339E-12	-1.79766E+0	-119.390E-9	-1.07339E-12	9.50888E-12
-1.77757E+0	-443.143E-12	-1.77757E+0	-119.390E-9	-1.19525E-12	9.23024E-12
-1.75748E+0	-428.293E-12	-1.75748E+0	-119.390E-9	-1.21160E-12	8.72140E-12
-1.73738E+0	-420.705E-12	-1.73738E+0	-119.390E-9	-1.48054E-12	8.58846E-12
-1.71729E+0	-407.127E-12	-1.71729E+0	-119.390E-9	-1.35066E-12	8.40244E-12
-1.69720E+0	-398.586E-12	-1.69720E+0	-119.390E-9	-1.47354E-12	8.00364E-12
-1.67710E+0	-386.821E-12	-1.67710E+0	-119.390E-9	-1.51479E-12	7.87259E-12
-1.65701E+0	-376.742E-12	-1.65701E+0	-119.390E-9	-1.67980E-12	7.39378E-12
-1.63692E+0	-369.461E-12	-1.63692E+0	-119.390E-9	-1.56457E-12	7.02911E-12
-1.61682E+0	-357.147E-12	-1.61682E+0	-119.390E-9	-1.60800E-12	6.63349E-12
-1.59673E+0	-352.468E-12	-1.59673E+0	-119.390E-9	-1.67394E-12	6.29052E-12
-1.57664E+0	-341.468E-12	-1.57664E+0	-119.390E-9	-1.78978E-12	5.96994E-12
-1.55654E+0	-335.685E-12	-1.55654E+0	-119.390E-9	-1.81024E-12	5.58441E-12
-1.53645E+0	-329.521E-12	-1.53645E+0	-119.390E-9	-1.81464E-12	5.67046E-12
-1.51636E+0	-319.777E-12	-1.51636E+0	-119.390E-9	-2.06978E-12	5.24901E-12
-1.49626E+0	-315.341E-12	-1.49626E+0	-119.390E-9	-2.26170E-12	5.33583E-12
-1.47617E+0	-306.007E-12	-1.47617E+0	-119.390E-9	-1.94651E-12	5.23265E-12
-1.45607E+0	-301.144E-12	-1.45607E+0	-119.390E-9	-2.11333E-12	5.49964E-12
-1.43598E+0	-292.776E-12	-1.43598E+0	-119.390E-9	-1.83653E-12	5.30431E-12
-1.41589E+0	-287.527E-12	-1.41589E+0	-119.390E-9	-1.98679E-12	5.25958E-12
-1.39579E+0	-280.898E-12	-1.39579E+0	-119.390E-9	-2.25627E-12	4.86379E-12
-1.37570E+0	-273.303E-12	-1.37570E+0	-119.390E-9	-2.26034E-12	4.39988E-12
-1.35561E+0	-271.002E-12	-1.35561E+0	-119.390E-9	-2.33095E-12	4.06603E-12
-1.33551E+0	-263.429E-12	-1.33551E+0	-119.390E-9	-2.31949E-12	3.96974E-12
-1.31542E+0	-260.145E-12	-1.31542E+0	-119.390E-9	-2.37120E-12	3.79920E-12
-1.29533E+0	-255.142E-12	-1.29533E+0	-119.390E-9	-2.67490E-12	3.58482E-12
-1.27523E+0	-250.392E-12	-1.27523E+0	-119.390E-9	-2.52622E-12	3.68870E-12
-1.25514E+0	-247.329E-12	-1.25514E+0	-119.390E-9	-2.57066E-12	3.41477E-12
-1.23505E+0	-241.349E-12	-1.23505E+0	-119.390E-9	-2.34746E-12	3.62548E-12
-1.21495E+0	-238.650E-12	-1.21495E+0	-119.390E-9	-2.37279E-12	3.25827E-12
-1.19486E+0	-233.327E-12	-1.19486E+0	-119.390E-9	-2.40273E-12	3.41258E-12
-1.17477E+0	-229.992E-12	-1.17477E+0	-119.390E-9	-2.55049E-12	3.33608E-12
-1.15467E+0	-226.345E-12	-1.15467E+0	-119.390E-9	-2.49046E-12	3.36789E-12
-1.13458E+0	-221.464E-12	-1.13458E+0	-119.390E-9	-2.45367E-12	3.37501E-12
-1.11449E+0	-219.549E-12	-1.11449E+0	-119.390E-9	-2.45751E-12	3.46040E-12
-1.09439E+0	-212.719E-12	-1.09439E+0	-119.390E-9	-2.52051E-12	3.45825E-12
-1.07430E+0	-210.533E-12	-1.07430E+0	-119.390E-9	-2.48267E-12	3.42224E-12
-1.05421E+0	-205.450E-12	-1.05421E+0	-119.390E-9	-2.53724E-12	3.27316E-12
-1.03411E+0	-201.507E-12	-1.03411E+0	-119.390E-9	-2.46467E-12	2.90743E-12
-1.01402E+0	-199.063E-12	-1.01402E+0	-119.390E-9	-2.51077E-12	2.78752E-12
-993.925E-3	-194.076E-12	-993.925E-3	-119.390E-9	-2.63700E-12	2.86608E-12
-973.832E-3	-192.290E-12	-973.832E-3	-119.390E-9	-2.74498E-12	2.90062E-12
-953.738E-3	-187.704E-12	-953.738E-3	-119.390E-9	-2.66827E-12	2.76158E-12
-933.645E-3	-184.619E-12	-933.645E-3	-119.390E-9	-2.47935E-12	2.89706E-12
-913.551E-3	-180.997E-12	-913.551E-3	-119.390E-9	-2.46732E-12	2.93206E-12
-893.458E-3	-177.492E-12	-893.458E-3	-119.390E-9	-2.63979E-12	2.85446E-12
-873.364E-3	-175.054E-12	-873.364E-3	-119.390E-9	-2.56904E-12	2.96969E-12
-853.271E-3	-170.951E-12	-853.271E-3	-119.390E-9	-2.59525E-12	2.57585E-12
-833.177E-3	-169.389E-12	-833.178E-3	-119.390E-9	-2.60582E-12	2.46861E-12
-813.084E-3	-165.204E-12	-813.084E-3	-119.390E-9	-2.63396E-12	2.36309E-12
-792.990E-3	-162.979E-12	-792.991E-3	-119.390E-9	-2.71455E-12	2.30917E-12
-772.897E-3	-160.894E-12	-772.897E-3	-119.390E-9	-2.76292E-12	2.23986E-12
-752.804E-3	-157.572E-12	-752.804E-3	-119.390E-9	-2.72377E-12	2.39371E-12
-732.710E-3	-155.834E-12	-732.710E-3	-119.390E-9	-2.81453E-12	2.54956E-12
-712.617E-3	-153.137E-12	-712.617E-3	-119.390E-9	-2.77189E-12	2.40563E-12
-692.523E-3	-150.752E-12	-692.523E-3	-119.390E-9	-2.87402E-12	2.32122E-12
-672.430E-3	-148.354E-12	-672.430E-3	-119.390E-9	-2.54815E-12	2.38340E-12
-652.336E-3	-145.041E-12	-652.336E-3	-119.390E-9	-2.65653E-12	2.56707E-12
-632.243E-3	-142.660E-12	-632.243E-3	-119.390E-9	-2.54699E-12	2.50934E-12
-612.149E-3	-139.321E-12	-612.149E-3	-119.390E-9	-2.67614E-12	2.49684E-12
-592.056E-3	-137.073E-12	-592.056E-3	-119.390E-9	-2.72469E-12	2.47580E-12
-571.962E-3	-133.753E-12	-571.963E-3	-119.390E-9	-2.53115E-12	2.49123E-12
-551.869E-3	-131.019E-12	-551.869E-3	-119.390E-9	-2.53058E-12	2.74131E-12
-531.775E-3	-127.495E-12	-531.776E-3	-119.390E-9	-2.92663E-12	2.96927E-12
-511.682E-3	-123.592E-12	-511.682E-3	-119.390E-9	-2.58582E-12	3.01821E-12
-491.589E-3	-120.658E-12	-491.589E-3	-119.390E-9	-2.48342E-12	3.04836E-12
-471.495E-3	-116.116E-12	-471.495E-3	-119.390E-9	-2.62160E-12	2.96084E-12
-451.402E-3	-113.118E-12	-451.402E-3	-119.390E-9	-2.56846E-12	3.01340E-12
-431.308E-3	-109.651E-12	-431.308E-3	-119.390E-9	-2.63694E-12	2.93226E-12
-411.215E-3	-106.002E-12	-411.215E-3	-119.390E-9	-2.64797E-12	2.92968E-12
-391.121E-3	-102.419E-12	-391.121E-3	-119.390E-9	-2.59003E-12	3.06574E-12
-371.028E-3	-98.7080E-12	-371.028E-3	-119.390E-9	-2.49331E-12	3.10173E-12
-350.934E-3	-94.8309E-12	-350.935E-3	-119.390E-9	-2.50149E-12	3.48297E-12
-330.841E-3	-89.5034E-12	-330.841E-3	-119.390E-9	-2.27126E-12	3.90270E-12
-310.748E-3	-84.7969E-12	-310.748E-3	-119.390E-9	-2.13852E-12	4.12502E-12
-290.654E-3	-78.7924E-12	-290.654E-3	-119.390E-9	-2.45103E-12	4.28147E-12
-270.561E-3	-73.0218E-12	-270.561E-3	-119.390E-9	-2.27557E-12	4.84002E-12
-250.467E-3	-66.5299E-12	-250.467E-3	-119.390E-9	-2.21895E-12	5.15991E-12
-230.374E-3	-59.6843E-12	-230.374E-3	-119.390E-9	-2.24797E-12	5.21396E-12
-210.280E-3	-54.0668E-12	-210.280E-3	-119.390E-9	-2.23154E-12	4.54911E-12
-190.187E-3	-48.4885E-12	-190.187E-3	-119.390E-9	-2.30388E-12	4.12302E-12
-170.093E-3	-43.6364E-12	-170.093E-3	-119.390E-9	-2.30443E-12	3.68552E-12
-150.000E-3	-38.9042E-12	-150.000E-3	-119.390E-9	-2.43457E-12	3.81960E-12
-129.906E-3	-33.9952E-12	-129.907E-3	-119.390E-9	-2.35102E-12	3.82411E-12
-109.813E-3	-29.0928E-12	-109.813E-3	-119.390E-9	-2.27509E-12	3.99146E-12
-89.7193E-3	-23.5715E-12	-89.7196E-3	-119.390E-9	-2.24707E-12	4.15744E-12
-69.6259E-3	-18.3165E-12	-69.6261E-3	-119.390E-9	-2.37298E-12	4.20255E-12
-49.5324E-3	-12.9293E-12	-49.5327E-3	-119.390E-9	-2.34456E-12	4.17474E-12
-29.4390E-3	-7.86340E-12	-29.4392E-3	-119.390E-9	-2.56767E-12	4.08874E-12
-9.34553E-3	-2.65934E-12	-9.34577E-3	-119.390E-9	-2.36311E-12	4.06496E-12
10.7479E-3	2.71513E-12	10.7477E-3	-119.390E-9	-2.42696E-12	4.29049E-12
30.8414E-3	8.37855E-12	30.8411E-3	-119.390E-9	-2.33089E-12	4.26961E-12
50.9348E-3	13.9610E-12	50.9346E-3	-119.390E-9	-2.45239E-12	4.37886E-12
71.0282E-3	19.7921E-12	71.0281E-3	-119.390E-9	-2.36897E-12	4.50678E-12
91.1217E-3	25.3461E-12	91.1215E-3	-119.390E-9	-2.42586E-12	4.47233E-12
111.215E-3	31.1064E-12	111.215E-3	-119.390E-9	-2.34152E-12	4.56590E-12
131.309E-3	36.7973E-12	131.308E-3	-119.390E-9	-2.38353E-12	4.30760E-12
151.402E-3	42.6001E-12	151.402E-3	-119.390E-9	-2.47722E-12	4.66539E-12
171.496E-3	48.9583E-12	171.495E-3	-119.390E-9	-2.31158E-12	4.71319E-12
191.589E-3	54.4707E-12	191.589E-3	-119.390E-9	-2.24354E-12	4.82560E-12
211.683E-3	61.2792E-12	211.682E-3	-119.390E-9	-2.22211E-12	4.85265E-12
231.776E-3	67.0535E-12	231.776E-3	-119.390E-9	-2.23976E-12	4.82956E-12
251.869E-3	73.0180E-12	251.869E-3	-119.390E-9	-2.25381E-12	4.58386E-12
271.963E-3	79.3916E-12	271.963E-3	-119.390E-9	-2.09618E-12	4.33145E-12
292.056E-3	84.7154E-12	292.056E-3	-119.390E-9	-2.09176E-12	4.53512E-12
312.150E-3	91.5530E-12	312.150E-3	-119.390E-9	-2.06064E-12	4.72155E-12
332.243E-3	97.3039E-12	332.243E-3	-119.390E-9	-2.03399E-12	4.95373E-12
352.337E-3	104.157E-12	352.336E-3	-119.390E-9	-2.06932E-12	4.78400E-12
372.430E-3	109.690E-12	372.430E-3	-119.390E-9	-2.13014E-12	4.70518E-12
392.524E-3	116.188E-12	392.523E-3	-119.390E-9	-2.05220E-12	4.79296E-12
412.617E-3	122.769E-12	412.617E-3	-119.390E-9	-2.09258E-12	5.08581E-12
432.711E-3	128.011E-12	432.710E-3	-119.390E-9	-1.99161E-12	4.91495E-12
452.804E-3	135.682E-12	452.804E-3	-119.390E-9	-2.06565E-12	5.08434E-12
472.898E-3	140.929E-12	472.897E-3	-119.390E-9	-2.01917E-12	4.81534E-12
492.991E-3	148.371E-12	492.991E-3	-119.390E-9	-2.17665E-12	5.05245E-12
513.084E-3	155.120E-12	513.084E-3	-119.390E-9	-2.10237E-12	5.25494E-12
533.178E-3	161.627E-12	533.178E-3	-119.390E-9	-1.97462E-12	5.43238E-12
553.271E-3	169.756E-12	553.271E-3	-119.390E-9	-2.10544E-12	5.55831E-12
573.365E-3	175.955E-12	573.364E-3	-119.390E-9	-2.05487E-12	5.64277E-12
593.458E-3	184.805E-12	593.458E-3	-119.390E-9	-1.99989E-12	5.89797E-12
613.552E-3	192.168E-12	613.551E-3	-119.390E-9	-1.89210E-12	6.14834E-12
633.645E-3	201.251E-12	633.645E-3	-119.390E-9	-1.83729E-12	6.37760E-12
653.738E-3	210.336E-12	653.738E-3	-119.390E-9	-1.71601E-12	6.79718E-12
673.832E-3	218.989E-12	673.832E-3	-119.390E-9	-1.73581E-12	7.25575E-12
693.926E-3	231.369E-12	693.925E-3	-119.390E-9	-1.64099E-12	7.52531E-12
714.019E-3	238.842E-12	714.019E-3	-119.390E-9	-1.48866E-12	8.01673E-12
734.113E-3	252.557E-12	734.112E-3	-119.390E-9	-1.33719E-12	8.40882E-12
754.206E-3	263.529E-12	754.206E-3	-119.390E-9	-1.33282E-12	8.78514E-12
774.299E-3	275.566E-12	774.299E-3	-119.390E-9	-1.35539E-12	9.19211E-12
794.393E-3	290.767E-12	794.393E-3	-119.390E-9	-1.29708E-12	9.71231E-12
814.486E-3	301.998E-12	814.486E-3	-119.390E-9	-1.09006E-12	9.96488E-12
834.580E-3	317.396E-12	834.579E-3	-119.390E-9	-1.09074E-12	10.2982E-12
854.673E-3	330.432E-12	854.673E-3	-119.390E-9	-909.680E-15	10.6903E-12
874.767E-3	346.515E-12	874.766E-3	-119.390E-9	-579.189E-15	11.6632E-12
894.860E-3	362.879E-12	894.860E-3	-119.390E-9	-631.946E-15	11.7563E-12
914.953E-3	377.846E-12	914.953E-3	-119.390E-9	-475.243E-15	12.3656E-12
935.047E-3	399.144E-12	935.047E-3	-119.390E-9	-308.089E-15	12.6326E-12
955.141E-3	412.019E-12	955.140E-3	-119.390E-9	-349.217E-15	12.9617E-12
975.234E-3	434.523E-12	975.234E-3	-119.390E-9	-140.957E-15	13.4486E-12
995.327E-3	451.210E-12	995.327E-3	-119.390E-9	3.59847E-15	13.9801E-12
1.01542E+0	471.283E-12	1.01542E+0	-119.390E-9	214.720E-15	14.7960E-12
1.03551E+0	493.686E-12	1.03551E+0	-119.390E-9	388.935E-15	14.9367E-12
1.05561E+0	511.687E-12	1.05561E+0	-119.390E-9	264.159E-15	15.6650E-12
1.07570E+0	538.647E-12	1.07570E+0	-119.390E-9	341.343E-15	16.2693E-12
1.09579E+0	559.354E-12	1.09579E+0	-119.390E-9	498.468E-15	17.1011E-12
1.11589E+0	587.104E-12	1.11589E+0	-119.390E-9	902.745E-15	18.1177E-12
1.13598E+0	609.816E-12	1.13598E+0	-119.390E-9	980.859E-15	19.0543E-12
1.15608E+0	638.489E-12	1.15607E+0	-119.390E-9	1.29967E-12	20.2637E-12
1.17617E+0	670.498E-12	1.17617E+0	-119.390E-9	1.52084E-12	21.1674E-12
1.19626E+0	695.359E-12	1.19626E+0	-119.390E-9	1.53520E-12	22.4881E-12
1.21636E+0	734.890E-12	1.21636E+0	-119.390E-9	2.06810E-12	23.4267E-12
1.23645E+0	760.664E-12	1.23645E+0	-119.390E-9	2.53211E-12	24.8302E-12
1.25654E+0	801.597E-12	1.25654E+0	-119.390E-9	2.75362E-12	26.1693E-12
1.27664E+0	838.438E-12	1.27664E+0	-119.390E-9	3.06067E-12	27.7670E-12
1.29673E+0	874.624E-12	1.29673E+0	-119.390E-9	3.61910E-12	29.2009E-12
1.31682E+0	919.884E-12	1.31682E+0	-119.390E-9	3.71253E-12	30.3446E-12
1.33692E+0	954.387E-12	1.33692E+0	-119.390E-9	4.14976E-12	31.0471E-12
1.35701E+0	1.00600E-9	1.35701E+0	-119.390E-9	4.34062E-12	31.7950E-12
1.37710E+0	1.04019E-9	1.37710E+0	-119.390E-9	4.40188E-12	32.5644E-12
1.39720E+0	1.09396E-9	1.39720E+0	-119.390E-9	5.08894E-12	34.1449E-12
1.41729E+0	1.13761E-9	1.41729E+0	-119.390E-9	5.22536E-12	35.1133E-12
1.43738E+0	1.18036E-9	1.43738E+0	-119.390E-9	5.43100E-12	36.2754E-12
1.45748E+0	1.24158E-9	1.45748E+0	-119.390E-9	5.88643E-12	37.3861E-12
1.47757E+0	1.28044E-9	1.47757E+0	-119.390E-9	6.04384E-12	38.5557E-12
1.49766E+0	1.34376E-9	1.49766E+0	-119.390E-9	6.29254E-12	39.1903E-12
1.51776E+0	1.38892E-9	1.51776E+0	-119.390E-9	6.33059E-12	38.8168E-12
1.53785E+0	1.44100E-9	1.53785E+0	-119.390E-9	6.41148E-12	38.4334E-12
1.55794E+0	1.49043E-9	1.55794E+0	-119.390E-9	6.01337E-12	37.7075E-12
1.57804E+0	1.53507E-9	1.57804E+0	-119.390E-9	5.94740E-12	37.2812E-12
1.59813E+0	1.59192E-9	1.59813E+0	-119.390E-9	5.87952E-12	36.8367E-12
1.61822E+0	1.62489E-9	1.61822E+0	-119.390E-9	5.73410E-12	35.6522E-12
1.63832E+0	1.68457E-9	1.63832E+0	-119.390E-9	5.54521E-12	35.1810E-12
1.65841E+0	1.72284E-9	1.65841E+0	-119.390E-9	5.39634E-12	34.2575E-12
1.67850E+0	1.76377E-9	1.67850E+0	-119.390E-9	5.30124E-12	33.7428E-12
1.69860E+0	1.81355E-9	1.69860E+0	-119.390E-9	5.37385E-12	33.2010E-12
1.71869E+0	1.84037E-9	1.71869E+0	-119.390E-9	5.02546E-12	32.2172E-12
1.73879E+0	1.89990E-9	1.73879E+0	-119.390E-9	5.04811E-12	32.0042E-12
1.75888E+0	1.92156E-9	1.75888E+0	-119.390E-9	4.93340E-12	31.1719E-12
1.77897E+0	1.97215E-9	1.77897E+0	-119.390E-9	4.92975E-12	30.5361E-12
1.79907E+0	2.00489E-9	1.79907E+0	-119.390E-9	4.76093E-12	29.9116E-12
1.81916E+0	2.03913E-9	1.81916E+0	-119.390E-9	4.74481E-12	28.9027E-12
1.83925E+0	2.08388E-9	1.83925E+0	-119.390E-9	4.59729E-12	28.5438E-12
1.85935E+0	2.09945E-9	1.85935E+0	-119.390E-9	4.32446E-12	28.5111E-12
1.87944E+0	2.15295E-9	1.87944E+0	-119.390E-9	4.68443E-12	28.3493E-12
1.89953E+0	2.17241E-9	1.89953E+0	-119.390E-9	4.64760E-12	28.0448E-12
1.91963E+0	2.21684E-9	1.91963E+0	-119.390E-9	4.43153E-12	28.5211E-12
1.93972E+0	2.25919E-9	1.93972E+0	-119.390E-9	4.61593E-12	28.7841E-12
1.95981E+0	2.28140E-9	1.95981E+0	-119.390E-9	4.78498E-12	29.1905E-12
1.97991E+0	2.33546E-9	1.97991E+0	-119.390E-9	5.03273E-12	29.4758E-12
2.00000E+0	2.34803E-9	2.00000E+0	-119.390E-9	5.43514E-12	29.6848E-12
