# Supplementary material for: Circumventing the stability problems of graphene nanoribbon zigzag edges
Source: Nat Chem. 2022 Sep 26;14(12):1451–8. doi: 10.1038/s41557-022-01042-8 (PMC10665199; doi:10.1038/s41557-022-01042-8)
Supplement: Supplementary file 3 — Source data for Supplementary Fig. 9. [file 41557_2022_1042_MOESM3_ESM.zip › 10 units/Point_spectra_549.dat]

Experiment	bias spectroscopy
Saved Date	25.07.2020 10:46:43
User
Date
X (m)	157.424E-9
Y (m)	428.992E-9
Z (m)	-119.383E-9
Z offset (m)	0E+0
Settling time (s)	20E-3
Integration time (s)	50E-3
Z-Ctrl hold	TRUE
Final Z (m)	N/A
Start time	25.07.2020 10:46:28
Filter type	None
Order
Cutoff frq
Bias>Bias (V)	-500E-3
Bias>Calibration (V/V)	-1E+0
Bias>Offset (V)	0E+0
Bias Spectroscopy>Sweep Start (V)	-2.3E+0
Bias Spectroscopy>Sweep End (V)	2E+0
Bias Spectroscopy>Num Pixel	215
Bias Spectroscopy>Z Avg time (s)	100E-3
Bias Spectroscopy>Z offset (m)	0E+0
Bias Spectroscopy>1st Settling time (s)	60E-3
Bias Spectroscopy>Settling time (s)	20E-3
Bias Spectroscopy>Integration time (s)	50E-3
Bias Spectroscopy>End Settling time (s)	50E-3
Bias Spectroscopy>Z control time (s)	50E-3
Bias Spectroscopy>Max Slew rate (V/s)	Inf
Bias Spectroscopy>backward sweep	FALSE
Bias Spectroscopy>Z-controller hold	TRUE
Bias Spectroscopy>Number of sweeps	1
Bias Spectroscopy>Channels	Current (A);Bias (V);Z (m);LI Demod 1 Y (A);LI Demod 1 X (A)
Bias Spectroscopy>Reset Bias	TRUE
Bias Spectroscopy>Record final Z	FALSE
Bias Spectroscopy>Lock-In run	TRUE
Current>Current (A)	806.38E-12
Current>Calibration (A/V)	330E-12
Current>Offset (A)	0E+0
Current>Gain	High
Lock-in>Lock-in status	ON
Lock-in>Modulated signal	Bias (V)
Lock-in>Frequency (Hz)	828E+0
Lock-in>Amplitude	20E-3
Lock-in>Demodulated signal	Current (A)
Lock-in>HP Filter Cutoff D1 (Hz)	155.425E+0
Lock-in>HP Filter Cutoff D2 (Hz)	155.425E+0
Lock-in>HP Filter Order D1	1
Lock-in>HP Filter Order D2	1
Lock-in>Harmonic D1	1
Lock-in>Harmonic D2	2
Lock-in>Reference phase D1 (deg)	-154.128E+0
Lock-in>Reference phase D2 (deg)	174.64E+0
Lock-in>LP Filter Cutoff D1 (Hz)	9.71405E+0
Lock-in>LP Filter Cutoff D2 (Hz)	4.85702E+0
Lock-in>LP Filter Order D1	2
Lock-in>LP Filter Order D2	2
Lock-in>Sync Filter D1	OFF
Lock-in>Sync Filter D2	OFF
[DATA]
Bias calc (V)	Current (A)	Bias (V)	Z (m)	LI Demod 1 Y (A)	LI Demod 1 X (A)
-2.30000E+0	-897.073E-12	-2.30000E+0	-119.383E-9	145.336E-15	14.1979E-12
-2.27991E+0	-879.652E-12	-2.27991E+0	-119.383E-9	111.300E-15	14.3651E-12
-2.25981E+0	-867.023E-12	-2.25981E+0	-119.383E-9	84.5291E-15	14.0602E-12
-2.23972E+0	-835.005E-12	-2.23972E+0	-119.383E-9	43.2866E-15	13.8722E-12
-2.21963E+0	-831.801E-12	-2.21963E+0	-119.383E-9	-33.7865E-15	13.7747E-12
-2.19953E+0	-802.161E-12	-2.19953E+0	-119.383E-9	-60.8702E-15	13.7221E-12
-2.17944E+0	-787.763E-12	-2.17944E+0	-119.383E-9	60.3957E-15	14.0915E-12
-2.15935E+0	-770.080E-12	-2.15935E+0	-119.383E-9	41.6071E-15	13.8758E-12
-2.13925E+0	-751.550E-12	-2.13925E+0	-119.383E-9	48.2168E-15	14.1500E-12
-2.11916E+0	-742.296E-12	-2.11916E+0	-119.383E-9	34.3188E-15	14.4152E-12
-2.09907E+0	-715.806E-12	-2.09907E+0	-119.383E-9	-64.0875E-15	14.6836E-12
-2.07897E+0	-703.475E-12	-2.07897E+0	-119.383E-9	85.7836E-15	14.7092E-12
-2.05888E+0	-675.503E-12	-2.05888E+0	-119.383E-9	209.082E-15	14.5359E-12
-2.03878E+0	-662.114E-12	-2.03878E+0	-119.383E-9	103.995E-15	14.1681E-12
-2.01869E+0	-643.815E-12	-2.01869E+0	-119.383E-9	-265.693E-15	13.7146E-12
-1.99860E+0	-621.387E-12	-1.99860E+0	-119.383E-9	-399.150E-15	13.2056E-12
-1.97850E+0	-613.526E-12	-1.97850E+0	-119.383E-9	-418.239E-15	12.7597E-12
-1.95841E+0	-587.268E-12	-1.95841E+0	-119.383E-9	-516.210E-15	12.0123E-12
-1.93832E+0	-577.449E-12	-1.93832E+0	-119.383E-9	-486.934E-15	11.6941E-12
-1.91822E+0	-559.614E-12	-1.91822E+0	-119.383E-9	-779.737E-15	11.5046E-12
-1.89813E+0	-543.867E-12	-1.89813E+0	-119.383E-9	-665.783E-15	10.8903E-12
-1.87804E+0	-532.749E-12	-1.87804E+0	-119.383E-9	-873.959E-15	10.3245E-12
-1.85794E+0	-517.203E-12	-1.85794E+0	-119.383E-9	-1.28514E-12	10.1187E-12
-1.83785E+0	-507.287E-12	-1.83785E+0	-119.383E-9	-894.248E-15	9.65497E-12
-1.81776E+0	-490.139E-12	-1.81776E+0	-119.383E-9	-1.03850E-12	9.40644E-12
-1.79766E+0	-479.314E-12	-1.79766E+0	-119.383E-9	-837.782E-15	9.56952E-12
-1.77757E+0	-463.775E-12	-1.77757E+0	-119.383E-9	-1.00489E-12	9.63447E-12
-1.75748E+0	-450.628E-12	-1.75748E+0	-119.383E-9	-1.01798E-12	9.61963E-12
-1.73738E+0	-444.045E-12	-1.73738E+0	-119.383E-9	-1.01927E-12	9.25157E-12
-1.71729E+0	-425.566E-12	-1.71729E+0	-119.383E-9	-1.28213E-12	9.10797E-12
-1.69720E+0	-419.268E-12	-1.69720E+0	-119.383E-9	-1.23591E-12	8.77048E-12
-1.67710E+0	-404.308E-12	-1.67710E+0	-119.383E-9	-1.32698E-12	8.82783E-12
-1.65701E+0	-394.435E-12	-1.65701E+0	-119.383E-9	-1.39240E-12	8.32792E-12
-1.63692E+0	-382.830E-12	-1.63692E+0	-119.383E-9	-1.57412E-12	8.00818E-12
-1.61682E+0	-372.718E-12	-1.61682E+0	-119.383E-9	-1.61906E-12	7.59225E-12
-1.59673E+0	-363.180E-12	-1.59673E+0	-119.383E-9	-1.60899E-12	7.21487E-12
-1.57664E+0	-352.945E-12	-1.57664E+0	-119.383E-9	-1.84527E-12	7.06448E-12
-1.55654E+0	-346.105E-12	-1.55654E+0	-119.383E-9	-1.61019E-12	6.69975E-12
-1.53645E+0	-335.729E-12	-1.53645E+0	-119.383E-9	-1.76413E-12	6.42630E-12
-1.51636E+0	-327.624E-12	-1.51636E+0	-119.383E-9	-1.82577E-12	6.30488E-12
-1.49626E+0	-320.372E-12	-1.49626E+0	-119.383E-9	-1.92873E-12	6.13191E-12
-1.47617E+0	-310.521E-12	-1.47617E+0	-119.383E-9	-2.01426E-12	6.10406E-12
-1.45607E+0	-305.186E-12	-1.45607E+0	-119.383E-9	-2.17278E-12	5.74787E-12
-1.43598E+0	-296.714E-12	-1.43598E+0	-119.383E-9	-1.94774E-12	6.03029E-12
-1.41589E+0	-289.109E-12	-1.41589E+0	-119.383E-9	-2.03250E-12	5.77446E-12
-1.39579E+0	-282.174E-12	-1.39579E+0	-119.383E-9	-2.16214E-12	5.17188E-12
-1.37570E+0	-276.113E-12	-1.37570E+0	-119.383E-9	-2.15802E-12	4.74740E-12
-1.35561E+0	-270.345E-12	-1.35561E+0	-119.383E-9	-2.26898E-12	4.54739E-12
-1.33551E+0	-264.092E-12	-1.33551E+0	-119.383E-9	-2.10159E-12	4.39057E-12
-1.31542E+0	-257.513E-12	-1.31542E+0	-119.383E-9	-2.12624E-12	4.25940E-12
-1.29533E+0	-253.824E-12	-1.29533E+0	-119.383E-9	-2.15558E-12	3.83344E-12
-1.27523E+0	-249.950E-12	-1.27523E+0	-119.383E-9	-2.43650E-12	3.62461E-12
-1.25514E+0	-246.583E-12	-1.25514E+0	-119.383E-9	-2.35551E-12	3.89186E-12
-1.23505E+0	-239.188E-12	-1.23505E+0	-119.383E-9	-2.32507E-12	3.70617E-12
-1.21495E+0	-236.811E-12	-1.21495E+0	-119.383E-9	-2.31103E-12	3.41915E-12
-1.19486E+0	-231.426E-12	-1.19486E+0	-119.383E-9	-2.49768E-12	3.47989E-12
-1.17477E+0	-227.417E-12	-1.17477E+0	-119.383E-9	-2.44456E-12	3.51789E-12
-1.15467E+0	-223.777E-12	-1.15467E+0	-119.383E-9	-2.43046E-12	3.54677E-12
-1.13458E+0	-218.816E-12	-1.13458E+0	-119.383E-9	-2.41154E-12	3.27365E-12
-1.11449E+0	-214.990E-12	-1.11449E+0	-119.383E-9	-2.41173E-12	3.36338E-12
-1.09439E+0	-210.290E-12	-1.09439E+0	-119.383E-9	-2.58382E-12	3.43611E-12
-1.07430E+0	-206.075E-12	-1.07430E+0	-119.383E-9	-2.57913E-12	3.55067E-12
-1.05421E+0	-201.571E-12	-1.05421E+0	-119.383E-9	-2.31368E-12	3.40792E-12
-1.03411E+0	-197.438E-12	-1.03411E+0	-119.383E-9	-2.53749E-12	3.48093E-12
-1.01402E+0	-193.578E-12	-1.01402E+0	-119.383E-9	-2.66982E-12	3.25591E-12
-993.925E-3	-189.601E-12	-993.925E-3	-119.383E-9	-2.65049E-12	3.27010E-12
-973.832E-3	-186.661E-12	-973.832E-3	-119.383E-9	-2.81311E-12	3.12554E-12
-953.738E-3	-182.342E-12	-953.738E-3	-119.383E-9	-2.55811E-12	2.99189E-12
-933.645E-3	-179.269E-12	-933.645E-3	-119.383E-9	-2.54634E-12	2.99927E-12
-913.551E-3	-175.687E-12	-913.551E-3	-119.383E-9	-2.56293E-12	3.06472E-12
-893.458E-3	-172.558E-12	-893.458E-3	-119.383E-9	-2.68617E-12	2.75005E-12
-873.364E-3	-169.439E-12	-873.364E-3	-119.383E-9	-2.62736E-12	2.70777E-12
-853.271E-3	-166.163E-12	-853.271E-3	-119.383E-9	-2.78718E-12	2.72810E-12
-833.177E-3	-164.094E-12	-833.178E-3	-119.383E-9	-2.67260E-12	2.27153E-12
-813.084E-3	-160.838E-12	-813.084E-3	-119.383E-9	-2.76828E-12	2.39248E-12
-792.990E-3	-158.768E-12	-792.991E-3	-119.383E-9	-2.56561E-12	2.07210E-12
-772.897E-3	-155.445E-12	-772.897E-3	-119.383E-9	-2.67022E-12	2.03525E-12
-752.804E-3	-153.698E-12	-752.804E-3	-119.383E-9	-2.68344E-12	2.11261E-12
-732.710E-3	-151.008E-12	-732.710E-3	-119.383E-9	-2.58597E-12	2.18956E-12
-712.617E-3	-148.663E-12	-712.617E-3	-119.383E-9	-2.61908E-12	1.94343E-12
-692.523E-3	-147.393E-12	-692.523E-3	-119.383E-9	-2.59328E-12	1.83054E-12
-672.430E-3	-144.029E-12	-672.430E-3	-119.383E-9	-2.62899E-12	2.02025E-12
-652.336E-3	-142.144E-12	-652.336E-3	-119.383E-9	-2.93362E-12	2.18102E-12
-632.243E-3	-139.518E-12	-632.243E-3	-119.383E-9	-2.52959E-12	2.30910E-12
-612.149E-3	-137.474E-12	-612.149E-3	-119.383E-9	-2.63763E-12	2.23107E-12
-592.056E-3	-134.785E-12	-592.056E-3	-119.383E-9	-2.89630E-12	2.42278E-12
-571.962E-3	-131.613E-12	-571.963E-3	-119.383E-9	-2.57748E-12	2.65852E-12
-551.869E-3	-128.828E-12	-551.869E-3	-119.383E-9	-2.74903E-12	2.80337E-12
-531.775E-3	-124.696E-12	-531.776E-3	-119.383E-9	-2.65364E-12	2.81113E-12
-511.682E-3	-121.393E-12	-511.682E-3	-119.383E-9	-2.74188E-12	2.87098E-12
-491.589E-3	-117.850E-12	-491.589E-3	-119.383E-9	-2.81303E-12	3.02224E-12
-471.495E-3	-113.595E-12	-471.495E-3	-119.383E-9	-2.55076E-12	3.24837E-12
-451.402E-3	-110.792E-12	-451.402E-3	-119.383E-9	-2.68704E-12	3.11436E-12
-431.308E-3	-106.590E-12	-431.308E-3	-119.383E-9	-2.52480E-12	3.25001E-12
-411.215E-3	-103.701E-12	-411.215E-3	-119.383E-9	-2.43577E-12	3.01173E-12
-391.121E-3	-99.1267E-12	-391.121E-3	-119.383E-9	-2.45125E-12	3.02010E-12
-371.028E-3	-95.3906E-12	-371.028E-3	-119.383E-9	-2.53780E-12	3.31357E-12
-350.934E-3	-89.2356E-12	-350.935E-3	-119.383E-9	-2.68978E-12	3.28036E-12
-330.841E-3	-86.8542E-12	-330.841E-3	-119.383E-9	-2.49687E-12	3.73450E-12
-310.748E-3	-82.2760E-12	-310.748E-3	-119.383E-9	-2.45794E-12	4.12586E-12
-290.654E-3	-76.4706E-12	-290.654E-3	-119.383E-9	-2.15639E-12	4.19157E-12
-270.561E-3	-71.0780E-12	-270.561E-3	-119.383E-9	-2.07047E-12	4.74591E-12
-250.467E-3	-64.5623E-12	-250.467E-3	-119.383E-9	-2.12571E-12	4.92024E-12
-230.374E-3	-58.4036E-12	-230.374E-3	-119.383E-9	-2.14039E-12	4.52469E-12
-210.280E-3	-52.8714E-12	-210.280E-3	-119.383E-9	-2.23554E-12	4.46360E-12
-190.187E-3	-47.2688E-12	-190.187E-3	-119.383E-9	-2.36126E-12	3.89509E-12
-170.093E-3	-42.6410E-12	-170.093E-3	-119.383E-9	-2.40983E-12	3.96599E-12
-150.000E-3	-37.5935E-12	-150.000E-3	-119.383E-9	-2.48715E-12	3.90499E-12
-129.906E-3	-32.9355E-12	-129.907E-3	-119.383E-9	-2.32700E-12	3.78794E-12
-109.813E-3	-27.9867E-12	-109.813E-3	-119.383E-9	-2.38890E-12	3.87639E-12
-89.7193E-3	-22.8972E-12	-89.7196E-3	-119.383E-9	-2.44857E-12	4.09409E-12
-69.6259E-3	-17.7933E-12	-69.6261E-3	-119.383E-9	-2.33839E-12	3.99265E-12
-49.5324E-3	-12.6604E-12	-49.5327E-3	-119.383E-9	-2.31470E-12	3.94978E-12
-29.4390E-3	-7.72065E-12	-29.4392E-3	-119.383E-9	-2.72126E-12	3.87054E-12
-9.34553E-3	-2.59134E-12	-9.34577E-3	-119.383E-9	-2.49300E-12	4.09992E-12
10.7479E-3	2.75646E-12	10.7477E-3	-119.383E-9	-2.30044E-12	4.14743E-12
30.8414E-3	8.25218E-12	30.8411E-3	-119.383E-9	-2.25102E-12	4.22187E-12
50.9348E-3	13.6051E-12	50.9346E-3	-119.383E-9	-2.26597E-12	4.16539E-12
71.0282E-3	19.1485E-12	71.0281E-3	-119.383E-9	-2.24173E-12	4.10690E-12
91.1217E-3	24.4661E-12	91.1215E-3	-119.383E-9	-2.31042E-12	4.23122E-12
111.215E-3	29.8689E-12	111.215E-3	-119.383E-9	-2.35682E-12	4.28839E-12
131.309E-3	35.2258E-12	131.308E-3	-119.383E-9	-2.12837E-12	4.19080E-12
151.402E-3	40.7977E-12	151.402E-3	-119.383E-9	-2.28856E-12	4.25659E-12
171.496E-3	46.4872E-12	171.495E-3	-119.383E-9	-2.23228E-12	4.35670E-12
191.589E-3	52.0519E-12	191.589E-3	-119.383E-9	-2.47597E-12	4.51760E-12
211.683E-3	58.1382E-12	211.682E-3	-119.383E-9	-2.34610E-12	4.78946E-12
231.776E-3	63.7870E-12	231.776E-3	-119.383E-9	-2.24094E-12	4.51507E-12
251.869E-3	69.8807E-12	251.869E-3	-119.383E-9	-2.09645E-12	4.44346E-12
271.963E-3	74.3488E-12	271.963E-3	-119.383E-9	-2.04629E-12	4.30196E-12
292.056E-3	79.6973E-12	292.056E-3	-119.383E-9	-2.38149E-12	4.55122E-12
312.150E-3	85.7893E-12	312.150E-3	-119.383E-9	-2.25584E-12	4.57465E-12
332.243E-3	91.3748E-12	332.243E-3	-119.383E-9	-2.39960E-12	4.39049E-12
352.337E-3	98.3257E-12	352.336E-3	-119.383E-9	-2.32279E-12	4.54027E-12
372.430E-3	105.473E-12	372.430E-3	-119.383E-9	-2.37069E-12	4.54398E-12
392.524E-3	111.655E-12	392.523E-3	-119.383E-9	-2.40705E-12	4.63118E-12
412.617E-3	117.912E-12	412.617E-3	-119.383E-9	-2.38972E-12	4.70770E-12
432.711E-3	123.377E-12	432.710E-3	-119.383E-9	-2.36499E-12	4.55915E-12
452.804E-3	129.477E-12	452.804E-3	-119.383E-9	-2.27129E-12	4.63345E-12
472.898E-3	135.530E-12	472.897E-3	-119.383E-9	-2.12665E-12	4.70880E-12
492.991E-3	142.372E-12	492.991E-3	-119.383E-9	-2.14635E-12	5.02398E-12
513.084E-3	146.911E-12	513.084E-3	-119.383E-9	-2.28413E-12	4.96294E-12
533.178E-3	155.386E-12	533.178E-3	-119.383E-9	-2.26225E-12	5.36933E-12
553.271E-3	163.327E-12	553.271E-3	-119.383E-9	-1.95002E-12	5.39921E-12
573.365E-3	167.418E-12	573.364E-3	-119.383E-9	-1.97797E-12	5.88404E-12
593.458E-3	178.664E-12	593.458E-3	-119.383E-9	-1.67242E-12	6.57237E-12
613.552E-3	188.647E-12	613.551E-3	-119.383E-9	-1.75398E-12	7.25974E-12
633.645E-3	198.763E-12	633.645E-3	-119.383E-9	-1.68061E-12	7.32033E-12
653.738E-3	209.600E-12	653.738E-3	-119.383E-9	-1.63078E-12	7.57395E-12
673.832E-3	216.675E-12	673.832E-3	-119.383E-9	-1.59967E-12	7.62980E-12
693.926E-3	230.242E-12	693.925E-3	-119.383E-9	-1.20086E-12	7.58004E-12
714.019E-3	240.363E-12	714.019E-3	-119.383E-9	-1.44044E-12	7.69339E-12
734.113E-3	250.562E-12	734.112E-3	-119.383E-9	-1.44896E-12	8.04481E-12
754.206E-3	263.371E-12	754.206E-3	-119.383E-9	-1.48373E-12	8.31262E-12
774.299E-3	273.829E-12	774.299E-3	-119.383E-9	-1.30060E-12	8.48729E-12
794.393E-3	287.487E-12	794.393E-3	-119.383E-9	-1.32702E-12	8.87962E-12
814.486E-3	298.021E-12	814.486E-3	-119.383E-9	-944.429E-15	9.09903E-12
834.580E-3	310.837E-12	834.579E-3	-119.383E-9	-1.19336E-12	9.30126E-12
854.673E-3	321.976E-12	854.673E-3	-119.383E-9	-1.05818E-12	9.59503E-12
874.767E-3	337.620E-12	874.766E-3	-119.383E-9	-1.13431E-12	10.1788E-12
894.860E-3	353.579E-12	894.860E-3	-119.383E-9	-908.133E-15	10.4874E-12
914.953E-3	366.836E-12	914.953E-3	-119.383E-9	-628.746E-15	11.0667E-12
935.047E-3	384.562E-12	935.047E-3	-119.383E-9	-946.140E-15	11.4361E-12
955.141E-3	398.795E-12	955.140E-3	-119.383E-9	-787.611E-15	11.4735E-12
975.234E-3	414.507E-12	975.234E-3	-119.383E-9	-581.841E-15	12.1370E-12
995.327E-3	434.895E-12	995.327E-3	-119.383E-9	-401.205E-15	13.0559E-12
1.01542E+0	449.968E-12	1.01542E+0	-119.383E-9	-396.883E-15	13.6201E-12
1.03551E+0	472.199E-12	1.03551E+0	-119.383E-9	-350.670E-15	14.0663E-12
1.05561E+0	490.934E-12	1.05561E+0	-119.383E-9	-110.221E-15	14.4993E-12
1.07570E+0	510.670E-12	1.07570E+0	-119.383E-9	332.268E-15	15.1637E-12
1.09579E+0	532.955E-12	1.09579E+0	-119.383E-9	342.611E-15	15.6526E-12
1.11589E+0	554.111E-12	1.11589E+0	-119.383E-9	551.374E-15	16.6079E-12
1.13598E+0	579.269E-12	1.13598E+0	-119.383E-9	653.146E-15	16.9954E-12
1.15608E+0	601.008E-12	1.15607E+0	-119.383E-9	871.859E-15	17.6567E-12
1.17617E+0	627.821E-12	1.17617E+0	-119.383E-9	948.122E-15	18.4807E-12
1.19626E+0	652.924E-12	1.19626E+0	-119.383E-9	1.07030E-12	18.7299E-12
1.21636E+0	675.788E-12	1.21636E+0	-119.383E-9	1.28585E-12	19.7057E-12
1.23645E+0	709.905E-12	1.23645E+0	-119.383E-9	1.20168E-12	20.3271E-12
1.25654E+0	729.662E-12	1.25654E+0	-119.383E-9	1.79674E-12	21.1755E-12
1.27664E+0	760.778E-12	1.27664E+0	-119.383E-9	1.78608E-12	22.1903E-12
1.29673E+0	796.096E-12	1.29673E+0	-119.383E-9	1.83712E-12	23.2405E-12
1.31682E+0	827.985E-12	1.31682E+0	-119.383E-9	2.12197E-12	23.8385E-12
1.33692E+0	864.750E-12	1.33692E+0	-119.383E-9	2.56131E-12	24.4948E-12
1.35701E+0	896.524E-12	1.35701E+0	-119.383E-9	2.67268E-12	25.4511E-12
1.37710E+0	934.375E-12	1.37710E+0	-119.383E-9	2.92679E-12	26.6127E-12
1.39720E+0	969.416E-12	1.39720E+0	-119.383E-9	3.16225E-12	27.6043E-12
1.41729E+0	1.00699E-9	1.41729E+0	-119.383E-9	3.56932E-12	28.3285E-12
1.43738E+0	1.04622E-9	1.43738E+0	-119.383E-9	3.65002E-12	29.1804E-12
1.45748E+0	1.08392E-9	1.45748E+0	-119.383E-9	3.88569E-12	30.1143E-12
1.47757E+0	1.13178E-9	1.47757E+0	-119.383E-9	3.92725E-12	30.5077E-12
1.49766E+0	1.16305E-9	1.49766E+0	-119.383E-9	3.80666E-12	30.5735E-12
1.51776E+0	1.21138E-9	1.51776E+0	-119.383E-9	3.78280E-12	30.6890E-12
1.53785E+0	1.24884E-9	1.53785E+0	-119.383E-9	4.14140E-12	30.0672E-12
1.55794E+0	1.28189E-9	1.55794E+0	-119.383E-9	4.16060E-12	29.6698E-12
1.57804E+0	1.33035E-9	1.57804E+0	-119.383E-9	4.20934E-12	28.9896E-12
1.59813E+0	1.35369E-9	1.59813E+0	-119.383E-9	3.80561E-12	28.7292E-12
1.61822E+0	1.40459E-9	1.61822E+0	-119.383E-9	3.91055E-12	28.3611E-12
1.63832E+0	1.43411E-9	1.63832E+0	-119.383E-9	3.89575E-12	27.6489E-12
1.65841E+0	1.47145E-9	1.65841E+0	-119.383E-9	4.00648E-12	27.7512E-12
1.67850E+0	1.50718E-9	1.67850E+0	-119.383E-9	3.68097E-12	26.6802E-12
1.69860E+0	1.53415E-9	1.69860E+0	-119.383E-9	3.45871E-12	26.6417E-12
1.71869E+0	1.58342E-9	1.71869E+0	-119.383E-9	3.45234E-12	26.3059E-12
1.73879E+0	1.59956E-9	1.73879E+0	-119.383E-9	3.41277E-12	25.4072E-12
1.75888E+0	1.64590E-9	1.75888E+0	-119.383E-9	3.25630E-12	25.2753E-12
1.77897E+0	1.66925E-9	1.77897E+0	-119.383E-9	3.10341E-12	24.7625E-12
1.79907E+0	1.69989E-9	1.79907E+0	-119.383E-9	2.95908E-12	24.7365E-12
1.81916E+0	1.74216E-9	1.81916E+0	-119.383E-9	2.72730E-12	23.8501E-12
1.83925E+0	1.75114E-9	1.83925E+0	-119.383E-9	2.67973E-12	23.5066E-12
1.85935E+0	1.79826E-9	1.85935E+0	-119.383E-9	3.03998E-12	23.5532E-12
1.87944E+0	1.81725E-9	1.87944E+0	-119.383E-9	2.66459E-12	23.0963E-12
1.89953E+0	1.85098E-9	1.89953E+0	-119.383E-9	2.71392E-12	23.1308E-12
1.91963E+0	1.87959E-9	1.91963E+0	-119.383E-9	2.69724E-12	22.9940E-12
1.93972E+0	1.90664E-9	1.93972E+0	-119.383E-9	2.89335E-12	23.0519E-12
1.95981E+0	1.94415E-9	1.95981E+0	-119.383E-9	2.71433E-12	23.3679E-12
1.97991E+0	1.95882E-9	1.97991E+0	-119.383E-9	3.07502E-12	23.5277E-12
2.00000E+0	2.00332E-9	2.00000E+0	-119.383E-9	3.00462E-12	23.7200E-12
