# Supplementary material for: Circumventing the stability problems of graphene nanoribbon zigzag edges
Source: Nat Chem. 2022 Sep 26;14(12):1451–8. doi: 10.1038/s41557-022-01042-8 (PMC10665199; doi:10.1038/s41557-022-01042-8)
Supplement: Supplementary file 3 — Source data for Supplementary Fig. 9. [file 41557_2022_1042_MOESM3_ESM.zip › 10 units/Point_spectra_550.dat]

Experiment	bias spectroscopy
Saved Date	25.07.2020 10:46:59
User
Date
X (m)	157.422E-9
Y (m)	429.195E-9
Z (m)	-119.388E-9
Z offset (m)	0E+0
Settling time (s)	20E-3
Integration time (s)	50E-3
Z-Ctrl hold	TRUE
Final Z (m)	N/A
Start time	25.07.2020 10:46:44
Filter type	None
Order
Cutoff frq
Bias>Bias (V)	-500E-3
Bias>Calibration (V/V)	-1E+0
Bias>Offset (V)	0E+0
Bias Spectroscopy>Sweep Start (V)	-2.3E+0
Bias Spectroscopy>Sweep End (V)	2E+0
Bias Spectroscopy>Num Pixel	215
Bias Spectroscopy>Z Avg time (s)	100E-3
Bias Spectroscopy>Z offset (m)	0E+0
Bias Spectroscopy>1st Settling time (s)	60E-3
Bias Spectroscopy>Settling time (s)	20E-3
Bias Spectroscopy>Integration time (s)	50E-3
Bias Spectroscopy>End Settling time (s)	50E-3
Bias Spectroscopy>Z control time (s)	50E-3
Bias Spectroscopy>Max Slew rate (V/s)	Inf
Bias Spectroscopy>backward sweep	FALSE
Bias Spectroscopy>Z-controller hold	TRUE
Bias Spectroscopy>Number of sweeps	1
Bias Spectroscopy>Channels	Current (A);Bias (V);Z (m);LI Demod 1 Y (A);LI Demod 1 X (A)
Bias Spectroscopy>Reset Bias	TRUE
Bias Spectroscopy>Record final Z	FALSE
Bias Spectroscopy>Lock-In run	TRUE
Current>Current (A)	2.06673E-9
Current>Calibration (A/V)	330E-12
Current>Offset (A)	0E+0
Current>Gain	High
Lock-in>Lock-in status	ON
Lock-in>Modulated signal	Bias (V)
Lock-in>Frequency (Hz)	828E+0
Lock-in>Amplitude	20E-3
Lock-in>Demodulated signal	Current (A)
Lock-in>HP Filter Cutoff D1 (Hz)	155.425E+0
Lock-in>HP Filter Cutoff D2 (Hz)	155.425E+0
Lock-in>HP Filter Order D1	1
Lock-in>HP Filter Order D2	1
Lock-in>Harmonic D1	1
Lock-in>Harmonic D2	2
Lock-in>Reference phase D1 (deg)	-154.128E+0
Lock-in>Reference phase D2 (deg)	174.64E+0
Lock-in>LP Filter Cutoff D1 (Hz)	9.71405E+0
Lock-in>LP Filter Cutoff D2 (Hz)	4.85702E+0
Lock-in>LP Filter Order D1	2
Lock-in>LP Filter Order D2	2
Lock-in>Sync Filter D1	OFF
Lock-in>Sync Filter D2	OFF
[DATA]
Bias calc (V)	Current (A)	Bias (V)	Z (m)	LI Demod 1 Y (A)	LI Demod 1 X (A)
-2.30000E+0	-838.201E-12	-2.30000E+0	-119.388E-9	-883.092E-15	11.9035E-12
-2.27991E+0	-823.636E-12	-2.27991E+0	-119.388E-9	-690.149E-15	11.7850E-12
-2.25981E+0	-806.047E-12	-2.25981E+0	-119.388E-9	-767.553E-15	11.7402E-12
-2.23972E+0	-796.838E-12	-2.23972E+0	-119.388E-9	-560.792E-15	11.4332E-12
-2.21963E+0	-775.288E-12	-2.21963E+0	-119.388E-9	-652.233E-15	11.6212E-12
-2.19953E+0	-764.657E-12	-2.19953E+0	-119.388E-9	-547.421E-15	11.5458E-12
-2.17944E+0	-745.272E-12	-2.17944E+0	-119.388E-9	-518.850E-15	11.7586E-12
-2.15935E+0	-731.924E-12	-2.15935E+0	-119.388E-9	-399.403E-15	12.2022E-12
-2.13925E+0	-717.682E-12	-2.13925E+0	-119.388E-9	-348.804E-15	12.5686E-12
-2.11916E+0	-696.003E-12	-2.11916E+0	-119.388E-9	-252.384E-15	13.3841E-12
-2.09907E+0	-681.388E-12	-2.09907E+0	-119.388E-9	-210.084E-15	13.8422E-12
-2.07897E+0	-658.496E-12	-2.07897E+0	-119.388E-9	-122.431E-15	14.6255E-12
-2.05888E+0	-641.550E-12	-2.05888E+0	-119.388E-9	55.3227E-15	14.7156E-12
-2.03878E+0	-620.329E-12	-2.03878E+0	-119.388E-9	267.148E-15	14.7359E-12
-2.01869E+0	-600.596E-12	-2.01869E+0	-119.388E-9	-34.2840E-15	14.1516E-12
-1.99860E+0	-583.837E-12	-1.99860E+0	-119.388E-9	-205.313E-15	13.6603E-12
-1.97850E+0	-564.078E-12	-1.97850E+0	-119.388E-9	-385.725E-15	12.6597E-12
-1.95841E+0	-551.890E-12	-1.95841E+0	-119.388E-9	-499.690E-15	11.7818E-12
-1.93832E+0	-533.920E-12	-1.93832E+0	-119.388E-9	-623.171E-15	10.9904E-12
-1.91822E+0	-521.179E-12	-1.91822E+0	-119.388E-9	-995.272E-15	10.1958E-12
-1.89813E+0	-508.073E-12	-1.89813E+0	-119.388E-9	-1.16667E-12	9.73989E-12
-1.87804E+0	-493.286E-12	-1.87804E+0	-119.388E-9	-994.651E-15	9.15132E-12
-1.85794E+0	-486.382E-12	-1.85794E+0	-119.388E-9	-1.11233E-12	8.78848E-12
-1.83785E+0	-469.457E-12	-1.83785E+0	-119.388E-9	-1.33331E-12	8.53145E-12
-1.81776E+0	-460.883E-12	-1.81776E+0	-119.388E-9	-1.49231E-12	8.67066E-12
-1.79766E+0	-447.564E-12	-1.79766E+0	-119.388E-9	-1.26848E-12	8.47859E-12
-1.77757E+0	-437.226E-12	-1.77757E+0	-119.388E-9	-1.30288E-12	8.56206E-12
-1.75748E+0	-426.638E-12	-1.75748E+0	-119.388E-9	-1.19071E-12	8.29562E-12
-1.73738E+0	-413.499E-12	-1.73738E+0	-119.388E-9	-1.73490E-12	8.16176E-12
-1.71729E+0	-406.221E-12	-1.71729E+0	-119.388E-9	-1.54447E-12	7.92676E-12
-1.69720E+0	-392.131E-12	-1.69720E+0	-119.388E-9	-1.68639E-12	7.66639E-12
-1.67710E+0	-385.486E-12	-1.67710E+0	-119.388E-9	-1.70417E-12	7.47295E-12
-1.65701E+0	-375.236E-12	-1.65701E+0	-119.388E-9	-1.87345E-12	7.38783E-12
-1.63692E+0	-364.283E-12	-1.63692E+0	-119.388E-9	-1.70574E-12	7.27154E-12
-1.61682E+0	-358.637E-12	-1.61682E+0	-119.388E-9	-1.89907E-12	6.78735E-12
-1.59673E+0	-346.116E-12	-1.59673E+0	-119.388E-9	-1.74962E-12	6.36110E-12
-1.57664E+0	-340.990E-12	-1.57664E+0	-119.388E-9	-1.84373E-12	6.05115E-12
-1.55654E+0	-331.475E-12	-1.55654E+0	-119.388E-9	-1.95029E-12	5.88817E-12
-1.53645E+0	-325.197E-12	-1.53645E+0	-119.388E-9	-2.02413E-12	5.80318E-12
-1.51636E+0	-317.108E-12	-1.51636E+0	-119.388E-9	-2.05777E-12	5.61307E-12
-1.49626E+0	-310.181E-12	-1.49626E+0	-119.388E-9	-1.97589E-12	5.39125E-12
-1.47617E+0	-304.645E-12	-1.47617E+0	-119.388E-9	-1.90417E-12	5.29790E-12
-1.45607E+0	-295.411E-12	-1.45607E+0	-119.388E-9	-2.01422E-12	5.14344E-12
-1.43598E+0	-291.499E-12	-1.43598E+0	-119.388E-9	-2.04517E-12	5.06042E-12
-1.41589E+0	-283.325E-12	-1.41589E+0	-119.388E-9	-2.21367E-12	4.92549E-12
-1.39579E+0	-278.436E-12	-1.39579E+0	-119.388E-9	-2.09561E-12	4.48045E-12
-1.37570E+0	-273.414E-12	-1.37570E+0	-119.388E-9	-2.29579E-12	4.33360E-12
-1.35561E+0	-266.928E-12	-1.35561E+0	-119.388E-9	-2.37825E-12	4.08951E-12
-1.33551E+0	-263.165E-12	-1.33551E+0	-119.388E-9	-2.28889E-12	4.23821E-12
-1.31542E+0	-256.078E-12	-1.31542E+0	-119.388E-9	-2.44064E-12	4.15733E-12
-1.29533E+0	-252.856E-12	-1.29533E+0	-119.388E-9	-2.26437E-12	4.05854E-12
-1.27523E+0	-246.801E-12	-1.27523E+0	-119.388E-9	-2.33660E-12	3.91510E-12
-1.25514E+0	-242.832E-12	-1.25514E+0	-119.388E-9	-2.51444E-12	3.64876E-12
-1.23505E+0	-238.572E-12	-1.23505E+0	-119.388E-9	-2.42637E-12	3.45357E-12
-1.21495E+0	-233.090E-12	-1.21495E+0	-119.388E-9	-2.34743E-12	3.71397E-12
-1.19486E+0	-231.225E-12	-1.19486E+0	-119.388E-9	-2.56604E-12	3.38261E-12
-1.17477E+0	-224.549E-12	-1.17477E+0	-119.388E-9	-2.67714E-12	3.45720E-12
-1.15467E+0	-222.723E-12	-1.15467E+0	-119.388E-9	-2.70766E-12	3.13957E-12
-1.13458E+0	-217.372E-12	-1.13458E+0	-119.388E-9	-2.56299E-12	3.38649E-12
-1.11449E+0	-213.821E-12	-1.11449E+0	-119.388E-9	-2.33365E-12	3.35910E-12
-1.09439E+0	-209.861E-12	-1.09439E+0	-119.388E-9	-2.35273E-12	3.57387E-12
-1.07430E+0	-204.293E-12	-1.07430E+0	-119.388E-9	-2.17782E-12	3.65277E-12
-1.05421E+0	-201.569E-12	-1.05421E+0	-119.388E-9	-2.37550E-12	3.85924E-12
-1.03411E+0	-195.859E-12	-1.03411E+0	-119.388E-9	-2.51450E-12	3.29530E-12
-1.01402E+0	-194.209E-12	-1.01402E+0	-119.388E-9	-2.43445E-12	3.21036E-12
-993.925E-3	-188.918E-12	-993.925E-3	-119.388E-9	-2.47448E-12	3.05746E-12
-973.832E-3	-185.822E-12	-973.832E-3	-119.388E-9	-2.49509E-12	2.87452E-12
-953.738E-3	-182.878E-12	-953.738E-3	-119.388E-9	-2.63188E-12	2.88168E-12
-933.645E-3	-179.287E-12	-933.645E-3	-119.388E-9	-2.58373E-12	2.60244E-12
-913.551E-3	-177.375E-12	-913.551E-3	-119.388E-9	-2.53873E-12	2.71039E-12
-893.458E-3	-172.547E-12	-893.458E-3	-119.388E-9	-2.60978E-12	2.76148E-12
-873.364E-3	-170.755E-12	-873.364E-3	-119.388E-9	-2.74710E-12	2.54888E-12
-853.271E-3	-167.208E-12	-853.271E-3	-119.388E-9	-2.63721E-12	2.56735E-12
-833.177E-3	-164.897E-12	-833.178E-3	-119.388E-9	-2.90272E-12	2.41684E-12
-813.084E-3	-163.319E-12	-813.084E-3	-119.388E-9	-2.65381E-12	2.22553E-12
-792.990E-3	-159.626E-12	-792.991E-3	-119.388E-9	-2.65051E-12	2.08682E-12
-772.897E-3	-158.652E-12	-772.897E-3	-119.388E-9	-2.74912E-12	2.22203E-12
-752.804E-3	-154.910E-12	-752.804E-3	-119.388E-9	-2.78222E-12	2.32615E-12
-732.710E-3	-153.702E-12	-732.710E-3	-119.388E-9	-2.80158E-12	2.13209E-12
-712.617E-3	-151.107E-12	-712.617E-3	-119.388E-9	-2.69808E-12	1.89325E-12
-692.523E-3	-148.770E-12	-692.523E-3	-119.388E-9	-2.89498E-12	1.89726E-12
-672.430E-3	-147.403E-12	-672.430E-3	-119.388E-9	-2.92561E-12	1.97665E-12
-652.336E-3	-144.606E-12	-652.336E-3	-119.388E-9	-2.87248E-12	2.37202E-12
-632.243E-3	-142.190E-12	-632.243E-3	-119.388E-9	-2.67936E-12	2.28669E-12
-612.149E-3	-139.152E-12	-612.149E-3	-119.388E-9	-2.94912E-12	2.06498E-12
-592.056E-3	-136.694E-12	-592.056E-3	-119.388E-9	-2.70552E-12	2.40950E-12
-571.962E-3	-133.919E-12	-571.963E-3	-119.388E-9	-2.94633E-12	2.76198E-12
-551.869E-3	-129.966E-12	-551.869E-3	-119.388E-9	-2.51734E-12	2.73882E-12
-531.775E-3	-127.551E-12	-531.776E-3	-119.388E-9	-2.47278E-12	2.94372E-12
-511.682E-3	-122.793E-12	-511.682E-3	-119.388E-9	-2.66207E-12	3.17747E-12
-491.589E-3	-119.098E-12	-491.589E-3	-119.388E-9	-2.24255E-12	3.28509E-12
-471.495E-3	-114.735E-12	-471.495E-3	-119.388E-9	-2.78211E-12	3.48476E-12
-451.402E-3	-111.073E-12	-451.402E-3	-119.388E-9	-2.55474E-12	3.28719E-12
-431.308E-3	-107.672E-12	-431.308E-3	-119.388E-9	-2.56882E-12	3.15884E-12
-411.215E-3	-103.379E-12	-411.215E-3	-119.388E-9	-2.64011E-12	3.29126E-12
-391.121E-3	-99.9698E-12	-391.121E-3	-119.388E-9	-2.56629E-12	3.26138E-12
-371.028E-3	-95.3595E-12	-371.028E-3	-119.388E-9	-2.71250E-12	3.28877E-12
-350.934E-3	-92.1687E-12	-350.935E-3	-119.388E-9	-2.58461E-12	3.44923E-12
-330.841E-3	-87.3375E-12	-330.841E-3	-119.388E-9	-2.42992E-12	3.64008E-12
-310.748E-3	-82.7413E-12	-310.748E-3	-119.388E-9	-2.44174E-12	4.00008E-12
-290.654E-3	-77.7641E-12	-290.654E-3	-119.388E-9	-2.32302E-12	3.96299E-12
-270.561E-3	-71.8241E-12	-270.561E-3	-119.388E-9	-2.16282E-12	4.61088E-12
-250.467E-3	-66.2609E-12	-250.467E-3	-119.388E-9	-2.16333E-12	4.75214E-12
-230.374E-3	-59.8943E-12	-230.374E-3	-119.388E-9	-2.30694E-12	4.53129E-12
-210.280E-3	-54.5432E-12	-210.280E-3	-119.388E-9	-2.28522E-12	4.17479E-12
-190.187E-3	-49.1596E-12	-190.187E-3	-119.388E-9	-2.40552E-12	4.06019E-12
-170.093E-3	-44.3201E-12	-170.093E-3	-119.388E-9	-2.45738E-12	4.09693E-12
-150.000E-3	-39.3541E-12	-150.000E-3	-119.388E-9	-2.28633E-12	3.96044E-12
-129.906E-3	-34.1783E-12	-129.907E-3	-119.388E-9	-2.31426E-12	3.99980E-12
-109.813E-3	-29.2105E-12	-109.813E-3	-119.388E-9	-2.60612E-12	3.79451E-12
-89.7193E-3	-23.8551E-12	-89.7196E-3	-119.388E-9	-2.46357E-12	3.91860E-12
-69.6259E-3	-18.5812E-12	-69.6261E-3	-119.388E-9	-2.22456E-12	4.25681E-12
-49.5324E-3	-13.1540E-12	-49.5327E-3	-119.388E-9	-2.32335E-12	4.29860E-12
-29.4390E-3	-7.91575E-12	-29.4392E-3	-119.388E-9	-2.40476E-12	4.11244E-12
-9.34553E-3	-2.64829E-12	-9.34577E-3	-119.388E-9	-2.46605E-12	3.99460E-12
10.7479E-3	2.86072E-12	10.7477E-3	-119.388E-9	-2.26112E-12	4.36376E-12
30.8414E-3	8.56369E-12	30.8411E-3	-119.388E-9	-2.21285E-12	4.47448E-12
50.9348E-3	14.1344E-12	50.9346E-3	-119.388E-9	-2.05890E-12	4.43767E-12
71.0282E-3	19.7240E-12	71.0281E-3	-119.388E-9	-2.12096E-12	4.35760E-12
91.1217E-3	25.0902E-12	91.1215E-3	-119.388E-9	-2.07464E-12	4.30742E-12
111.215E-3	30.3639E-12	111.215E-3	-119.388E-9	-2.14527E-12	4.30249E-12
131.309E-3	35.7093E-12	131.308E-3	-119.388E-9	-2.23195E-12	4.24650E-12
151.402E-3	41.1266E-12	151.402E-3	-119.388E-9	-2.05005E-12	4.45827E-12
171.496E-3	46.9849E-12	171.495E-3	-119.388E-9	-2.19585E-12	4.40193E-12
191.589E-3	52.5850E-12	191.589E-3	-119.388E-9	-2.18925E-12	4.67418E-12
211.683E-3	58.3780E-12	211.682E-3	-119.388E-9	-2.28069E-12	4.46783E-12
231.776E-3	64.4333E-12	231.776E-3	-119.388E-9	-2.18910E-12	4.62086E-12
251.869E-3	69.9618E-12	251.869E-3	-119.388E-9	-2.30457E-12	4.55308E-12
271.963E-3	75.9483E-12	271.963E-3	-119.388E-9	-2.17432E-12	4.25707E-12
292.056E-3	81.6434E-12	292.056E-3	-119.388E-9	-2.33505E-12	4.50506E-12
312.150E-3	87.8452E-12	312.150E-3	-119.388E-9	-2.18482E-12	4.56995E-12
332.243E-3	93.7426E-12	332.243E-3	-119.388E-9	-2.10050E-12	4.51428E-12
352.337E-3	99.4773E-12	352.336E-3	-119.388E-9	-2.39044E-12	4.41051E-12
372.430E-3	105.442E-12	372.430E-3	-119.388E-9	-2.32147E-12	4.43706E-12
392.524E-3	111.407E-12	392.523E-3	-119.388E-9	-2.25584E-12	4.58737E-12
412.617E-3	117.655E-12	412.617E-3	-119.388E-9	-2.18868E-12	4.89505E-12
432.711E-3	123.830E-12	432.710E-3	-119.388E-9	-2.15922E-12	4.76380E-12
452.804E-3	129.666E-12	452.804E-3	-119.388E-9	-2.12881E-12	4.82509E-12
472.898E-3	136.871E-12	472.897E-3	-119.388E-9	-2.02364E-12	5.02394E-12
492.991E-3	142.251E-12	492.991E-3	-119.388E-9	-2.12383E-12	4.84426E-12
513.084E-3	149.190E-12	513.084E-3	-119.388E-9	-2.12505E-12	4.94784E-12
533.178E-3	156.324E-12	533.178E-3	-119.388E-9	-2.11624E-12	5.47610E-12
553.271E-3	163.225E-12	553.271E-3	-119.388E-9	-1.84929E-12	6.00910E-12
573.365E-3	172.584E-12	573.364E-3	-119.388E-9	-1.80392E-12	6.61295E-12
593.458E-3	182.100E-12	593.458E-3	-119.388E-9	-1.46177E-12	7.35632E-12
613.552E-3	193.618E-12	613.551E-3	-119.388E-9	-1.24346E-12	8.36490E-12
633.645E-3	205.416E-12	633.645E-3	-119.388E-9	-1.29043E-12	8.72488E-12
653.738E-3	217.373E-12	653.738E-3	-119.388E-9	-1.32432E-12	8.73831E-12
673.832E-3	229.410E-12	673.832E-3	-119.388E-9	-1.39440E-12	8.50609E-12
693.926E-3	240.125E-12	693.925E-3	-119.388E-9	-1.44745E-12	8.29230E-12
714.019E-3	252.607E-12	714.019E-3	-119.388E-9	-1.47114E-12	8.27639E-12
734.113E-3	262.657E-12	734.112E-3	-119.388E-9	-1.39946E-12	8.34957E-12
754.206E-3	274.662E-12	754.206E-3	-119.388E-9	-1.43881E-12	8.50753E-12
774.299E-3	286.855E-12	774.299E-3	-119.388E-9	-1.37927E-12	8.60646E-12
794.393E-3	297.369E-12	794.393E-3	-119.388E-9	-1.39558E-12	8.95855E-12
814.486E-3	311.367E-12	814.486E-3	-119.388E-9	-1.27646E-12	9.05249E-12
834.580E-3	321.667E-12	834.579E-3	-119.388E-9	-1.28789E-12	8.90960E-12
854.673E-3	335.305E-12	854.673E-3	-119.388E-9	-1.32149E-12	9.38704E-12
874.767E-3	347.900E-12	874.766E-3	-119.388E-9	-1.10161E-12	9.77814E-12
894.860E-3	361.071E-12	894.860E-3	-119.388E-9	-1.01066E-12	10.0617E-12
914.953E-3	375.815E-12	914.953E-3	-119.388E-9	-980.034E-15	10.3568E-12
935.047E-3	387.732E-12	935.047E-3	-119.388E-9	-881.493E-15	10.5425E-12
955.141E-3	406.099E-12	955.140E-3	-119.388E-9	-807.400E-15	11.0958E-12
975.234E-3	419.058E-12	975.234E-3	-119.388E-9	-666.148E-15	11.5599E-12
995.327E-3	437.540E-12	995.327E-3	-119.388E-9	-299.935E-15	12.6599E-12
1.01542E+0	455.360E-12	1.01542E+0	-119.388E-9	-469.497E-15	13.2554E-12
1.03551E+0	471.931E-12	1.03551E+0	-119.388E-9	-240.965E-15	13.6534E-12
1.05561E+0	494.528E-12	1.05561E+0	-119.388E-9	50.0591E-15	14.1413E-12
1.07570E+0	511.701E-12	1.07570E+0	-119.388E-9	140.912E-15	14.7447E-12
1.09579E+0	534.730E-12	1.09579E+0	-119.388E-9	310.129E-15	15.2277E-12
1.11589E+0	554.378E-12	1.11589E+0	-119.388E-9	473.291E-15	15.9621E-12
1.13598E+0	579.281E-12	1.13598E+0	-119.388E-9	722.612E-15	17.0179E-12
1.15608E+0	603.534E-12	1.15607E+0	-119.388E-9	682.586E-15	17.6575E-12
1.17617E+0	627.616E-12	1.17617E+0	-119.388E-9	1.12479E-12	18.5485E-12
1.19626E+0	654.716E-12	1.19626E+0	-119.388E-9	1.06861E-12	19.2048E-12
1.21636E+0	679.368E-12	1.21636E+0	-119.388E-9	1.00733E-12	19.6322E-12
1.23645E+0	710.278E-12	1.23645E+0	-119.388E-9	1.23119E-12	20.3846E-12
1.25654E+0	737.521E-12	1.25654E+0	-119.388E-9	1.57383E-12	21.2851E-12
1.27664E+0	767.787E-12	1.27664E+0	-119.388E-9	1.73144E-12	22.1782E-12
1.29673E+0	798.794E-12	1.29673E+0	-119.388E-9	1.93924E-12	23.4622E-12
1.31682E+0	831.685E-12	1.31682E+0	-119.388E-9	2.47461E-12	24.7816E-12
1.33692E+0	867.465E-12	1.33692E+0	-119.388E-9	2.68639E-12	25.7863E-12
1.35701E+0	902.355E-12	1.35701E+0	-119.388E-9	2.87784E-12	26.8757E-12
1.37710E+0	941.731E-12	1.37710E+0	-119.388E-9	2.93746E-12	28.2210E-12
1.39720E+0	979.122E-12	1.39720E+0	-119.388E-9	3.51583E-12	29.2459E-12
1.41729E+0	1.02125E-9	1.41729E+0	-119.388E-9	4.14497E-12	30.4198E-12
1.43738E+0	1.06255E-9	1.43738E+0	-119.388E-9	4.34583E-12	31.5129E-12
1.45748E+0	1.10580E-9	1.45748E+0	-119.388E-9	4.24325E-12	32.6944E-12
1.47757E+0	1.15231E-9	1.47757E+0	-119.388E-9	4.82305E-12	33.3530E-12
1.49766E+0	1.19163E-9	1.49766E+0	-119.388E-9	4.82527E-12	33.7106E-12
1.51776E+0	1.24391E-9	1.51776E+0	-119.388E-9	4.86286E-12	33.7695E-12
1.53785E+0	1.27978E-9	1.53785E+0	-119.388E-9	4.87321E-12	33.2934E-12
1.55794E+0	1.32913E-9	1.55794E+0	-119.388E-9	4.73596E-12	32.6085E-12
1.57804E+0	1.36938E-9	1.57804E+0	-119.388E-9	4.68656E-12	32.0403E-12
1.59813E+0	1.40684E-9	1.59813E+0	-119.388E-9	4.73527E-12	31.4748E-12
1.61822E+0	1.45502E-9	1.61822E+0	-119.388E-9	4.42384E-12	30.7375E-12
1.63832E+0	1.48839E-9	1.63832E+0	-119.388E-9	4.35998E-12	30.4374E-12
1.65841E+0	1.53541E-9	1.65841E+0	-119.388E-9	4.52705E-12	30.4098E-12
1.67850E+0	1.56862E-9	1.67850E+0	-119.388E-9	4.32329E-12	29.7904E-12
1.69860E+0	1.60938E-9	1.69860E+0	-119.388E-9	4.24788E-12	29.8975E-12
1.71869E+0	1.64655E-9	1.71869E+0	-119.388E-9	4.23743E-12	29.4853E-12
1.73879E+0	1.68087E-9	1.73879E+0	-119.388E-9	4.05202E-12	29.2392E-12
1.75888E+0	1.72462E-9	1.75888E+0	-119.388E-9	4.14662E-12	29.1585E-12
1.77897E+0	1.75297E-9	1.77897E+0	-119.388E-9	3.69473E-12	28.8617E-12
1.79907E+0	1.79719E-9	1.79907E+0	-119.388E-9	3.79791E-12	28.2495E-12
1.81916E+0	1.83279E-9	1.81916E+0	-119.388E-9	3.91112E-12	27.5868E-12
1.83925E+0	1.86011E-9	1.83925E+0	-119.388E-9	3.75641E-12	27.1478E-12
1.85935E+0	1.90105E-9	1.85935E+0	-119.388E-9	3.95765E-12	26.7538E-12
1.87944E+0	1.92835E-9	1.87944E+0	-119.388E-9	3.75357E-12	26.4773E-12
1.89953E+0	1.96066E-9	1.89953E+0	-119.388E-9	3.45360E-12	26.0786E-12
1.91963E+0	1.99604E-9	1.91963E+0	-119.388E-9	3.91761E-12	25.9488E-12
1.93972E+0	2.02677E-9	1.93972E+0	-119.388E-9	3.84362E-12	25.8331E-12
1.95981E+0	2.06221E-9	1.95981E+0	-119.388E-9	3.69443E-12	25.4512E-12
1.97991E+0	2.08989E-9	1.97991E+0	-119.388E-9	3.56324E-12	25.7871E-12
2.00000E+0	2.12585E-9	2.00000E+0	-119.388E-9	3.70548E-12	25.5339E-12
