# Supplementary material for: Circumventing the stability problems of graphene nanoribbon zigzag edges
Source: Nat Chem. 2022 Sep 26;14(12):1451–8. doi: 10.1038/s41557-022-01042-8 (PMC10665199; doi:10.1038/s41557-022-01042-8)
Supplement: Supplementary file 3 — Source data for Supplementary Fig. 9. [file 41557_2022_1042_MOESM3_ESM.zip › 10 units/Point_spectra_551.dat]

Experiment	bias spectroscopy
Saved Date	25.07.2020 10:47:14
User
Date
X (m)	157.421E-9
Y (m)	429.398E-9
Z (m)	-119.388E-9
Z offset (m)	0E+0
Settling time (s)	20E-3
Integration time (s)	50E-3
Z-Ctrl hold	TRUE
Final Z (m)	N/A
Start time	25.07.2020 10:46:59
Filter type	None
Order
Cutoff frq
Bias>Bias (V)	-500E-3
Bias>Calibration (V/V)	-1E+0
Bias>Offset (V)	0E+0
Bias Spectroscopy>Sweep Start (V)	-2.3E+0
Bias Spectroscopy>Sweep End (V)	2E+0
Bias Spectroscopy>Num Pixel	215
Bias Spectroscopy>Z Avg time (s)	100E-3
Bias Spectroscopy>Z offset (m)	0E+0
Bias Spectroscopy>1st Settling time (s)	60E-3
Bias Spectroscopy>Settling time (s)	20E-3
Bias Spectroscopy>Integration time (s)	50E-3
Bias Spectroscopy>End Settling time (s)	50E-3
Bias Spectroscopy>Z control time (s)	50E-3
Bias Spectroscopy>Max Slew rate (V/s)	Inf
Bias Spectroscopy>backward sweep	FALSE
Bias Spectroscopy>Z-controller hold	TRUE
Bias Spectroscopy>Number of sweeps	1
Bias Spectroscopy>Channels	Current (A);Bias (V);Z (m);LI Demod 1 Y (A);LI Demod 1 X (A)
Bias Spectroscopy>Reset Bias	TRUE
Bias Spectroscopy>Record final Z	FALSE
Bias Spectroscopy>Lock-In run	TRUE
Current>Current (A)	1.01516E-9
Current>Calibration (A/V)	330E-12
Current>Offset (A)	0E+0
Current>Gain	High
Lock-in>Lock-in status	ON
Lock-in>Modulated signal	Bias (V)
Lock-in>Frequency (Hz)	828E+0
Lock-in>Amplitude	20E-3
Lock-in>Demodulated signal	Current (A)
Lock-in>HP Filter Cutoff D1 (Hz)	155.425E+0
Lock-in>HP Filter Cutoff D2 (Hz)	155.425E+0
Lock-in>HP Filter Order D1	1
Lock-in>HP Filter Order D2	1
Lock-in>Harmonic D1	1
Lock-in>Harmonic D2	2
Lock-in>Reference phase D1 (deg)	-154.128E+0
Lock-in>Reference phase D2 (deg)	174.64E+0
Lock-in>LP Filter Cutoff D1 (Hz)	9.71405E+0
Lock-in>LP Filter Cutoff D2 (Hz)	4.85702E+0
Lock-in>LP Filter Order D1	2
Lock-in>LP Filter Order D2	2
Lock-in>Sync Filter D1	OFF
Lock-in>Sync Filter D2	OFF
[DATA]
Bias calc (V)	Current (A)	Bias (V)	Z (m)	LI Demod 1 Y (A)	LI Demod 1 X (A)
-2.30000E+0	-832.556E-12	-2.30000E+0	-119.388E-9	-482.067E-15	11.8051E-12
-2.27991E+0	-809.482E-12	-2.27991E+0	-119.388E-9	-382.487E-15	11.9847E-12
-2.25981E+0	-800.869E-12	-2.25981E+0	-119.388E-9	-403.419E-15	12.0276E-12
-2.23972E+0	-778.444E-12	-2.23972E+0	-119.388E-9	-473.541E-15	11.9783E-12
-2.21963E+0	-765.062E-12	-2.21963E+0	-119.388E-9	-428.373E-15	12.0687E-12
-2.19953E+0	-751.878E-12	-2.19953E+0	-119.388E-9	-450.768E-15	11.9703E-12
-2.17944E+0	-729.472E-12	-2.17944E+0	-119.388E-9	-621.328E-15	12.0814E-12
-2.15935E+0	-721.224E-12	-2.15935E+0	-119.388E-9	-409.616E-15	12.4401E-12
-2.13925E+0	-696.486E-12	-2.13925E+0	-119.388E-9	-380.238E-15	13.1519E-12
-2.11916E+0	-683.543E-12	-2.11916E+0	-119.388E-9	-206.108E-15	13.8476E-12
-2.09907E+0	-662.557E-12	-2.09907E+0	-119.388E-9	-95.8833E-15	14.4797E-12
-2.07897E+0	-638.660E-12	-2.07897E+0	-119.388E-9	4.07305E-15	15.3391E-12
-2.05888E+0	-623.208E-12	-2.05888E+0	-119.388E-9	71.8657E-15	15.3572E-12
-2.03878E+0	-595.897E-12	-2.03878E+0	-119.388E-9	164.879E-15	15.0727E-12
-2.01869E+0	-581.702E-12	-2.01869E+0	-119.388E-9	14.8104E-15	14.7348E-12
-1.99860E+0	-558.080E-12	-1.99860E+0	-119.388E-9	-280.221E-15	14.1236E-12
-1.97850E+0	-543.112E-12	-1.97850E+0	-119.388E-9	-425.959E-15	13.1761E-12
-1.95841E+0	-526.313E-12	-1.95841E+0	-119.388E-9	-609.556E-15	12.0888E-12
-1.93832E+0	-507.475E-12	-1.93832E+0	-119.388E-9	-932.041E-15	11.1749E-12
-1.91822E+0	-500.776E-12	-1.91822E+0	-119.388E-9	-1.07463E-12	10.2215E-12
-1.89813E+0	-481.344E-12	-1.89813E+0	-119.388E-9	-1.18394E-12	9.32583E-12
-1.87804E+0	-474.605E-12	-1.87804E+0	-119.388E-9	-1.30519E-12	8.54724E-12
-1.85794E+0	-462.293E-12	-1.85794E+0	-119.388E-9	-1.30821E-12	7.97461E-12
-1.83785E+0	-451.165E-12	-1.83785E+0	-119.388E-9	-1.36296E-12	7.81162E-12
-1.81776E+0	-443.153E-12	-1.81776E+0	-119.388E-9	-1.62670E-12	7.61788E-12
-1.79766E+0	-431.021E-12	-1.79766E+0	-119.388E-9	-1.60866E-12	7.50247E-12
-1.77757E+0	-422.266E-12	-1.77757E+0	-119.388E-9	-1.52146E-12	7.40231E-12
-1.75748E+0	-411.116E-12	-1.75748E+0	-119.388E-9	-1.68540E-12	7.03141E-12
-1.73738E+0	-404.729E-12	-1.73738E+0	-119.388E-9	-1.77311E-12	7.02896E-12
-1.71729E+0	-393.081E-12	-1.71729E+0	-119.388E-9	-1.71444E-12	6.87840E-12
-1.69720E+0	-387.034E-12	-1.69720E+0	-119.388E-9	-1.63403E-12	6.59002E-12
-1.67710E+0	-376.440E-12	-1.67710E+0	-119.388E-9	-1.70932E-12	6.69873E-12
-1.65701E+0	-367.880E-12	-1.65701E+0	-119.388E-9	-1.97168E-12	6.60663E-12
-1.63692E+0	-359.365E-12	-1.63692E+0	-119.388E-9	-1.70412E-12	6.19866E-12
-1.61682E+0	-351.195E-12	-1.61682E+0	-119.388E-9	-1.98042E-12	6.23499E-12
-1.59673E+0	-343.216E-12	-1.59673E+0	-119.388E-9	-1.98956E-12	5.84929E-12
-1.57664E+0	-335.480E-12	-1.57664E+0	-119.388E-9	-2.04394E-12	5.42494E-12
-1.55654E+0	-331.393E-12	-1.55654E+0	-119.388E-9	-2.22672E-12	5.20567E-12
-1.53645E+0	-321.611E-12	-1.53645E+0	-119.388E-9	-2.26422E-12	5.12159E-12
-1.51636E+0	-317.170E-12	-1.51636E+0	-119.388E-9	-2.19201E-12	5.08767E-12
-1.49626E+0	-309.429E-12	-1.49626E+0	-119.388E-9	-2.11383E-12	4.86167E-12
-1.47617E+0	-301.557E-12	-1.47617E+0	-119.388E-9	-2.30403E-12	5.32090E-12
-1.45607E+0	-297.370E-12	-1.45607E+0	-119.388E-9	-2.08841E-12	5.31524E-12
-1.43598E+0	-288.321E-12	-1.43598E+0	-119.388E-9	-2.04463E-12	5.30996E-12
-1.41589E+0	-283.884E-12	-1.41589E+0	-119.388E-9	-2.15091E-12	4.96659E-12
-1.39579E+0	-275.957E-12	-1.39579E+0	-119.388E-9	-2.24298E-12	4.53266E-12
-1.37570E+0	-272.198E-12	-1.37570E+0	-119.388E-9	-2.22532E-12	4.25402E-12
-1.35561E+0	-266.076E-12	-1.35561E+0	-119.388E-9	-2.35601E-12	4.15599E-12
-1.33551E+0	-260.399E-12	-1.33551E+0	-119.388E-9	-2.32244E-12	3.90205E-12
-1.31542E+0	-257.588E-12	-1.31542E+0	-119.388E-9	-2.34913E-12	3.92518E-12
-1.29533E+0	-250.353E-12	-1.29533E+0	-119.388E-9	-2.37993E-12	3.68486E-12
-1.27523E+0	-248.435E-12	-1.27523E+0	-119.388E-9	-2.31054E-12	3.45217E-12
-1.25514E+0	-242.708E-12	-1.25514E+0	-119.388E-9	-2.62528E-12	3.70859E-12
-1.23505E+0	-238.647E-12	-1.23505E+0	-119.388E-9	-2.41435E-12	3.53284E-12
-1.21495E+0	-235.836E-12	-1.21495E+0	-119.388E-9	-2.43861E-12	3.34402E-12
-1.19486E+0	-229.317E-12	-1.19486E+0	-119.388E-9	-2.48021E-12	3.20603E-12
-1.17477E+0	-228.065E-12	-1.17477E+0	-119.388E-9	-2.59948E-12	3.43160E-12
-1.15467E+0	-222.231E-12	-1.15467E+0	-119.388E-9	-2.64784E-12	3.27390E-12
-1.13458E+0	-219.967E-12	-1.13458E+0	-119.388E-9	-2.69310E-12	3.18540E-12
-1.11449E+0	-215.504E-12	-1.11449E+0	-119.388E-9	-2.62701E-12	3.25786E-12
-1.09439E+0	-211.025E-12	-1.09439E+0	-119.388E-9	-2.34140E-12	3.44221E-12
-1.07430E+0	-208.363E-12	-1.07430E+0	-119.388E-9	-2.44852E-12	3.45475E-12
-1.05421E+0	-202.136E-12	-1.05421E+0	-119.388E-9	-2.45686E-12	3.32068E-12
-1.03411E+0	-199.802E-12	-1.03411E+0	-119.388E-9	-2.40169E-12	3.23527E-12
-1.01402E+0	-195.131E-12	-1.01402E+0	-119.388E-9	-2.80367E-12	3.15615E-12
-993.925E-3	-192.085E-12	-993.925E-3	-119.388E-9	-2.54152E-12	2.97416E-12
-973.832E-3	-188.852E-12	-973.832E-3	-119.388E-9	-2.61761E-12	3.19932E-12
-953.738E-3	-183.806E-12	-953.738E-3	-119.388E-9	-2.66851E-12	2.89801E-12
-933.645E-3	-182.216E-12	-933.645E-3	-119.388E-9	-2.48379E-12	3.10567E-12
-913.551E-3	-177.245E-12	-913.551E-3	-119.388E-9	-2.49795E-12	2.97391E-12
-893.458E-3	-174.952E-12	-893.458E-3	-119.388E-9	-2.58419E-12	2.78558E-12
-873.364E-3	-171.084E-12	-873.364E-3	-119.388E-9	-2.64651E-12	2.79940E-12
-853.271E-3	-168.288E-12	-853.271E-3	-119.388E-9	-2.61211E-12	2.70152E-12
-833.177E-3	-165.891E-12	-833.178E-3	-119.388E-9	-2.65055E-12	2.45119E-12
-813.084E-3	-162.612E-12	-813.084E-3	-119.388E-9	-2.72821E-12	2.38778E-12
-792.990E-3	-161.113E-12	-792.991E-3	-119.388E-9	-2.75634E-12	2.27703E-12
-772.897E-3	-158.033E-12	-772.897E-3	-119.388E-9	-2.75013E-12	2.28559E-12
-752.804E-3	-155.683E-12	-752.804E-3	-119.388E-9	-2.84334E-12	2.23356E-12
-732.710E-3	-153.255E-12	-732.710E-3	-119.388E-9	-2.76134E-12	2.04854E-12
-712.617E-3	-150.335E-12	-712.617E-3	-119.388E-9	-2.70020E-12	2.16896E-12
-692.523E-3	-148.775E-12	-692.523E-3	-119.388E-9	-2.79111E-12	1.97938E-12
-672.430E-3	-146.088E-12	-672.430E-3	-119.388E-9	-2.76004E-12	2.16730E-12
-652.336E-3	-143.860E-12	-652.336E-3	-119.388E-9	-2.78461E-12	2.26634E-12
-632.243E-3	-140.842E-12	-632.243E-3	-119.388E-9	-2.79882E-12	2.39921E-12
-612.149E-3	-138.422E-12	-612.149E-3	-119.388E-9	-2.89275E-12	2.34977E-12
-592.056E-3	-135.763E-12	-592.056E-3	-119.388E-9	-2.89251E-12	2.42926E-12
-571.962E-3	-132.232E-12	-571.963E-3	-119.388E-9	-2.83440E-12	2.65110E-12
-551.869E-3	-129.957E-12	-551.869E-3	-119.388E-9	-2.49840E-12	2.74614E-12
-531.775E-3	-125.982E-12	-531.776E-3	-119.388E-9	-2.55993E-12	2.98083E-12
-511.682E-3	-122.463E-12	-511.682E-3	-119.388E-9	-2.64675E-12	3.12725E-12
-491.589E-3	-118.821E-12	-491.589E-3	-119.388E-9	-2.56317E-12	3.18766E-12
-471.495E-3	-114.458E-12	-471.495E-3	-119.388E-9	-2.47349E-12	3.10716E-12
-451.402E-3	-111.075E-12	-451.402E-3	-119.388E-9	-2.41869E-12	3.10337E-12
-431.308E-3	-107.200E-12	-431.308E-3	-119.388E-9	-2.63720E-12	3.10908E-12
-411.215E-3	-103.613E-12	-411.215E-3	-119.388E-9	-2.46899E-12	3.21460E-12
-391.121E-3	-99.7819E-12	-391.121E-3	-119.388E-9	-2.51220E-12	3.26030E-12
-371.028E-3	-95.8316E-12	-371.028E-3	-119.388E-9	-2.50964E-12	3.27074E-12
-350.934E-3	-91.6573E-12	-350.935E-3	-119.388E-9	-2.54682E-12	3.34380E-12
-330.841E-3	-87.4732E-12	-330.841E-3	-119.388E-9	-2.56741E-12	3.36827E-12
-310.748E-3	-83.0448E-12	-310.748E-3	-119.388E-9	-2.35806E-12	3.65778E-12
-290.654E-3	-78.2337E-12	-290.654E-3	-119.388E-9	-2.27209E-12	4.06498E-12
-270.561E-3	-73.1338E-12	-270.561E-3	-119.388E-9	-2.17999E-12	4.24098E-12
-250.467E-3	-67.1883E-12	-250.467E-3	-119.388E-9	-2.20904E-12	4.75451E-12
-230.374E-3	-61.5948E-12	-230.374E-3	-119.388E-9	-2.08297E-12	4.58896E-12
-210.280E-3	-55.9776E-12	-210.280E-3	-119.388E-9	-2.28874E-12	4.29759E-12
-190.187E-3	-50.7289E-12	-190.187E-3	-119.388E-9	-2.33101E-12	3.99860E-12
-170.093E-3	-45.5830E-12	-170.093E-3	-119.388E-9	-2.37403E-12	4.20186E-12
-150.000E-3	-40.1859E-12	-150.000E-3	-119.388E-9	-2.31310E-12	4.33277E-12
-129.906E-3	-34.8957E-12	-129.907E-3	-119.388E-9	-2.24955E-12	4.29938E-12
-109.813E-3	-29.5532E-12	-109.813E-3	-119.388E-9	-2.18742E-12	4.15734E-12
-89.7193E-3	-24.3538E-12	-89.7196E-3	-119.388E-9	-2.30289E-12	4.20487E-12
-69.6259E-3	-18.7099E-12	-69.6261E-3	-119.388E-9	-2.36374E-12	4.09437E-12
-49.5324E-3	-13.4838E-12	-49.5327E-3	-119.388E-9	-2.45288E-12	4.10128E-12
-29.4390E-3	-8.17316E-12	-29.4392E-3	-119.388E-9	-2.36271E-12	4.05909E-12
-9.34553E-3	-2.66114E-12	-9.34577E-3	-119.388E-9	-2.50461E-12	4.29842E-12
10.7479E-3	3.13145E-12	10.7477E-3	-119.388E-9	-2.26881E-12	4.62123E-12
30.8414E-3	9.02609E-12	30.8411E-3	-119.388E-9	-2.31214E-12	4.61168E-12
50.9348E-3	14.8802E-12	50.9346E-3	-119.388E-9	-2.19364E-12	4.55205E-12
71.0282E-3	20.4968E-12	71.0281E-3	-119.388E-9	-2.29389E-12	4.45370E-12
91.1217E-3	26.0617E-12	91.1215E-3	-119.388E-9	-2.28126E-12	4.32222E-12
111.215E-3	31.2122E-12	111.215E-3	-119.388E-9	-2.38093E-12	4.02761E-12
131.309E-3	36.2681E-12	131.308E-3	-119.388E-9	-2.21134E-12	4.25395E-12
151.402E-3	42.0385E-12	151.402E-3	-119.388E-9	-2.22865E-12	4.34148E-12
171.496E-3	47.3061E-12	171.495E-3	-119.388E-9	-2.20867E-12	4.56776E-12
191.589E-3	53.5285E-12	191.589E-3	-119.388E-9	-2.05792E-12	4.52440E-12
211.683E-3	59.2193E-12	211.682E-3	-119.388E-9	-2.23289E-12	4.58759E-12
231.776E-3	65.2261E-12	231.776E-3	-119.388E-9	-2.19783E-12	4.67904E-12
251.869E-3	71.6086E-12	251.869E-3	-119.388E-9	-2.05868E-12	4.62944E-12
271.963E-3	77.3480E-12	271.963E-3	-119.388E-9	-2.23031E-12	4.52541E-12
292.056E-3	84.2896E-12	292.056E-3	-119.388E-9	-2.02037E-12	4.75183E-12
312.150E-3	90.0266E-12	312.150E-3	-119.388E-9	-1.92563E-12	4.72994E-12
332.243E-3	96.7741E-12	332.243E-3	-119.388E-9	-2.11227E-12	4.69082E-12
352.337E-3	102.733E-12	352.336E-3	-119.388E-9	-2.02795E-12	4.51744E-12
372.430E-3	108.681E-12	372.430E-3	-119.388E-9	-2.25755E-12	4.95767E-12
392.524E-3	115.817E-12	392.523E-3	-119.388E-9	-2.16193E-12	5.20035E-12
412.617E-3	121.368E-12	412.617E-3	-119.388E-9	-2.18846E-12	5.18044E-12
432.711E-3	128.820E-12	432.710E-3	-119.388E-9	-2.18386E-12	5.22396E-12
452.804E-3	134.957E-12	452.804E-3	-119.388E-9	-2.29092E-12	5.00368E-12
472.898E-3	141.443E-12	472.897E-3	-119.388E-9	-2.10059E-12	5.03774E-12
492.991E-3	148.754E-12	492.991E-3	-119.388E-9	-1.97962E-12	5.12664E-12
513.084E-3	154.855E-12	513.084E-3	-119.388E-9	-2.00042E-12	5.35688E-12
533.178E-3	163.018E-12	533.178E-3	-119.388E-9	-1.98436E-12	5.70550E-12
553.271E-3	170.605E-12	553.271E-3	-119.388E-9	-1.77766E-12	6.17649E-12
573.365E-3	179.535E-12	573.364E-3	-119.388E-9	-1.70178E-12	7.25773E-12
593.458E-3	191.229E-12	593.458E-3	-119.388E-9	-1.53349E-12	8.26301E-12
613.552E-3	202.514E-12	613.551E-3	-119.388E-9	-1.49814E-12	9.17196E-12
633.645E-3	216.911E-12	633.645E-3	-119.388E-9	-1.34859E-12	9.56762E-12
653.738E-3	227.546E-12	653.738E-3	-119.388E-9	-1.09726E-12	9.26566E-12
673.832E-3	241.562E-12	673.832E-3	-119.388E-9	-1.04179E-12	8.93945E-12
693.926E-3	253.280E-12	693.925E-3	-119.388E-9	-1.28524E-12	8.60996E-12
714.019E-3	263.740E-12	714.019E-3	-119.388E-9	-1.47218E-12	8.46019E-12
734.113E-3	276.871E-12	734.112E-3	-119.388E-9	-1.54871E-12	8.22529E-12
754.206E-3	285.203E-12	754.206E-3	-119.388E-9	-1.39138E-12	8.16537E-12
774.299E-3	299.511E-12	774.299E-3	-119.388E-9	-1.22326E-12	8.49707E-12
794.393E-3	308.931E-12	794.393E-3	-119.388E-9	-1.47182E-12	8.36646E-12
814.486E-3	321.965E-12	814.486E-3	-119.388E-9	-1.20224E-12	8.57582E-12
834.580E-3	334.785E-12	834.579E-3	-119.388E-9	-1.43541E-12	8.86554E-12
854.673E-3	344.927E-12	854.673E-3	-119.388E-9	-1.36327E-12	9.13980E-12
874.767E-3	360.079E-12	874.766E-3	-119.388E-9	-1.31030E-12	9.24795E-12
894.860E-3	369.874E-12	894.860E-3	-119.388E-9	-1.23715E-12	9.56558E-12
914.953E-3	386.593E-12	914.953E-3	-119.388E-9	-1.01442E-12	9.87785E-12
935.047E-3	398.194E-12	935.047E-3	-119.388E-9	-1.08517E-12	10.0493E-12
955.141E-3	411.517E-12	955.140E-3	-119.388E-9	-1.02371E-12	10.4218E-12
975.234E-3	429.711E-12	975.234E-3	-119.388E-9	-735.132E-15	11.1927E-12
995.327E-3	442.537E-12	995.327E-3	-119.388E-9	-583.071E-15	12.2669E-12
1.01542E+0	463.887E-12	1.01542E+0	-119.388E-9	-408.179E-15	13.1148E-12
1.03551E+0	479.195E-12	1.03551E+0	-119.388E-9	-331.660E-15	13.4969E-12
1.05561E+0	499.477E-12	1.05561E+0	-119.388E-9	47.9096E-15	14.2261E-12
1.07570E+0	520.965E-12	1.07570E+0	-119.388E-9	-30.8079E-15	14.6821E-12
1.09579E+0	539.086E-12	1.09579E+0	-119.388E-9	-31.4085E-15	15.4032E-12
1.11589E+0	564.549E-12	1.11589E+0	-119.388E-9	418.203E-15	16.1191E-12
1.13598E+0	582.911E-12	1.13598E+0	-119.388E-9	631.730E-15	16.8893E-12
1.15608E+0	611.959E-12	1.15607E+0	-119.388E-9	663.630E-15	17.8755E-12
1.17617E+0	635.243E-12	1.17617E+0	-119.388E-9	1.06304E-12	18.2308E-12
1.19626E+0	659.037E-12	1.19626E+0	-119.388E-9	906.622E-15	18.9221E-12
1.21636E+0	691.038E-12	1.21636E+0	-119.388E-9	899.131E-15	19.3535E-12
1.23645E+0	708.972E-12	1.23645E+0	-119.388E-9	1.30890E-12	19.6525E-12
1.25654E+0	743.583E-12	1.25654E+0	-119.388E-9	1.47714E-12	20.5540E-12
1.27664E+0	768.250E-12	1.27664E+0	-119.388E-9	1.55139E-12	21.1230E-12
1.29673E+0	800.120E-12	1.29673E+0	-119.388E-9	1.91951E-12	22.2331E-12
1.31682E+0	834.684E-12	1.31682E+0	-119.388E-9	2.36064E-12	23.4722E-12
1.33692E+0	859.073E-12	1.33692E+0	-119.388E-9	2.31769E-12	24.2719E-12
1.35701E+0	903.151E-12	1.35701E+0	-119.388E-9	2.35636E-12	25.2904E-12
1.37710E+0	927.343E-12	1.37710E+0	-119.388E-9	2.74501E-12	25.9838E-12
1.39720E+0	972.020E-12	1.39720E+0	-119.388E-9	3.13186E-12	27.1773E-12
1.41729E+0	1.00342E-9	1.41729E+0	-119.388E-9	3.34496E-12	28.3091E-12
1.43738E+0	1.04487E-9	1.43738E+0	-119.388E-9	3.62924E-12	30.1935E-12
1.45748E+0	1.09260E-9	1.45748E+0	-119.388E-9	3.88226E-12	31.5019E-12
1.47757E+0	1.12678E-9	1.47757E+0	-119.388E-9	4.32206E-12	32.5014E-12
1.49766E+0	1.17866E-9	1.49766E+0	-119.388E-9	4.63403E-12	33.5907E-12
1.51776E+0	1.21738E-9	1.51776E+0	-119.388E-9	4.47044E-12	33.8880E-12
1.53785E+0	1.26486E-9	1.53785E+0	-119.388E-9	4.54822E-12	32.6093E-12
1.55794E+0	1.30540E-9	1.55794E+0	-119.388E-9	4.69556E-12	31.6951E-12
1.57804E+0	1.34552E-9	1.57804E+0	-119.388E-9	4.48361E-12	30.6160E-12
1.59813E+0	1.38859E-9	1.59813E+0	-119.388E-9	4.11561E-12	29.3284E-12
1.61822E+0	1.41660E-9	1.61822E+0	-119.388E-9	4.33179E-12	28.4515E-12
1.63832E+0	1.46080E-9	1.63832E+0	-119.388E-9	3.90878E-12	27.8132E-12
1.65841E+0	1.49057E-9	1.65841E+0	-119.388E-9	3.34072E-12	27.2728E-12
1.67850E+0	1.52692E-9	1.67850E+0	-119.388E-9	3.29604E-12	26.7047E-12
1.69860E+0	1.56756E-9	1.69860E+0	-119.388E-9	3.34005E-12	25.9833E-12
1.71869E+0	1.58812E-9	1.71869E+0	-119.388E-9	3.34207E-12	25.5559E-12
1.73879E+0	1.63035E-9	1.73879E+0	-119.388E-9	3.52792E-12	25.5126E-12
1.75888E+0	1.65775E-9	1.75888E+0	-119.388E-9	2.93607E-12	24.7618E-12
1.77897E+0	1.69000E-9	1.77897E+0	-119.388E-9	2.98258E-12	24.2039E-12
1.79907E+0	1.72137E-9	1.79907E+0	-119.388E-9	3.18993E-12	24.1216E-12
1.81916E+0	1.74558E-9	1.81916E+0	-119.388E-9	2.86330E-12	24.0003E-12
1.83925E+0	1.78780E-9	1.83925E+0	-119.388E-9	2.75679E-12	23.1428E-12
1.85935E+0	1.80221E-9	1.85935E+0	-119.388E-9	2.88168E-12	23.0772E-12
1.87944E+0	1.84497E-9	1.87944E+0	-119.388E-9	2.47287E-12	22.7855E-12
1.89953E+0	1.86076E-9	1.89953E+0	-119.388E-9	2.50374E-12	21.9479E-12
1.91963E+0	1.89475E-9	1.91963E+0	-119.388E-9	2.73461E-12	22.8016E-12
1.93972E+0	1.92160E-9	1.93972E+0	-119.388E-9	2.61581E-12	22.3866E-12
1.95981E+0	1.94201E-9	1.95981E+0	-119.388E-9	2.31720E-12	22.1549E-12
1.97991E+0	1.98087E-9	1.97991E+0	-119.388E-9	2.17122E-12	21.7368E-12
2.00000E+0	1.99222E-9	2.00000E+0	-119.388E-9	2.23030E-12	21.5841E-12
