# Supplementary material for: Circumventing the stability problems of graphene nanoribbon zigzag edges
Source: Nat Chem. 2022 Sep 26;14(12):1451–8. doi: 10.1038/s41557-022-01042-8 (PMC10665199; doi:10.1038/s41557-022-01042-8)
Supplement: Supplementary file 3 — Source data for Supplementary Fig. 9. [file 41557_2022_1042_MOESM3_ESM.zip › 10 units/Point_spectra_552.dat]

Experiment	bias spectroscopy
Saved Date	25.07.2020 10:47:30
User
Date
X (m)	157.42E-9
Y (m)	429.601E-9
Z (m)	-119.391E-9
Z offset (m)	0E+0
Settling time (s)	20E-3
Integration time (s)	50E-3
Z-Ctrl hold	TRUE
Final Z (m)	N/A
Start time	25.07.2020 10:47:14
Filter type	None
Order
Cutoff frq
Bias>Bias (V)	-500E-3
Bias>Calibration (V/V)	-1E+0
Bias>Offset (V)	0E+0
Bias Spectroscopy>Sweep Start (V)	-2.3E+0
Bias Spectroscopy>Sweep End (V)	2E+0
Bias Spectroscopy>Num Pixel	215
Bias Spectroscopy>Z Avg time (s)	100E-3
Bias Spectroscopy>Z offset (m)	0E+0
Bias Spectroscopy>1st Settling time (s)	60E-3
Bias Spectroscopy>Settling time (s)	20E-3
Bias Spectroscopy>Integration time (s)	50E-3
Bias Spectroscopy>End Settling time (s)	50E-3
Bias Spectroscopy>Z control time (s)	50E-3
Bias Spectroscopy>Max Slew rate (V/s)	Inf
Bias Spectroscopy>backward sweep	FALSE
Bias Spectroscopy>Z-controller hold	TRUE
Bias Spectroscopy>Number of sweeps	1
Bias Spectroscopy>Channels	Current (A);Bias (V);Z (m);LI Demod 1 Y (A);LI Demod 1 X (A)
Bias Spectroscopy>Reset Bias	TRUE
Bias Spectroscopy>Record final Z	FALSE
Bias Spectroscopy>Lock-In run	TRUE
Current>Current (A)	1.99956E-9
Current>Calibration (A/V)	330E-12
Current>Offset (A)	0E+0
Current>Gain	High
Lock-in>Lock-in status	ON
Lock-in>Modulated signal	Bias (V)
Lock-in>Frequency (Hz)	828E+0
Lock-in>Amplitude	20E-3
Lock-in>Demodulated signal	Current (A)
Lock-in>HP Filter Cutoff D1 (Hz)	155.425E+0
Lock-in>HP Filter Cutoff D2 (Hz)	155.425E+0
Lock-in>HP Filter Order D1	1
Lock-in>HP Filter Order D2	1
Lock-in>Harmonic D1	1
Lock-in>Harmonic D2	2
Lock-in>Reference phase D1 (deg)	-154.128E+0
Lock-in>Reference phase D2 (deg)	174.64E+0
Lock-in>LP Filter Cutoff D1 (Hz)	9.71405E+0
Lock-in>LP Filter Cutoff D2 (Hz)	4.85702E+0
Lock-in>LP Filter Order D1	2
Lock-in>LP Filter Order D2	2
Lock-in>Sync Filter D1	OFF
Lock-in>Sync Filter D2	OFF
[DATA]
Bias calc (V)	Current (A)	Bias (V)	Z (m)	LI Demod 1 Y (A)	LI Demod 1 X (A)
-2.30000E+0	-816.912E-12	-2.30000E+0	-119.391E-9	-168.206E-15	12.5329E-12
-2.27991E+0	-797.451E-12	-2.27991E+0	-119.391E-9	-234.578E-15	12.5579E-12
-2.25981E+0	-784.151E-12	-2.25981E+0	-119.391E-9	-239.075E-15	12.5721E-12
-2.23972E+0	-766.770E-12	-2.23972E+0	-119.391E-9	-409.671E-15	12.2493E-12
-2.21963E+0	-752.134E-12	-2.21963E+0	-119.391E-9	-543.091E-15	12.0941E-12
-2.19953E+0	-737.134E-12	-2.19953E+0	-119.391E-9	-488.428E-15	11.8474E-12
-2.17944E+0	-720.270E-12	-2.17944E+0	-119.391E-9	-540.374E-15	11.6973E-12
-2.15935E+0	-704.464E-12	-2.15935E+0	-119.391E-9	-612.959E-15	11.5771E-12
-2.13925E+0	-690.363E-12	-2.13925E+0	-119.391E-9	-608.491E-15	11.6697E-12
-2.11916E+0	-673.064E-12	-2.11916E+0	-119.391E-9	-689.255E-15	11.8369E-12
-2.09907E+0	-658.697E-12	-2.09907E+0	-119.391E-9	-640.011E-15	11.9609E-12
-2.07897E+0	-643.502E-12	-2.07897E+0	-119.391E-9	-436.045E-15	12.1456E-12
-2.05888E+0	-626.179E-12	-2.05888E+0	-119.391E-9	-674.762E-15	12.0572E-12
-2.03878E+0	-610.710E-12	-2.03878E+0	-119.391E-9	-600.261E-15	11.5407E-12
-2.01869E+0	-594.696E-12	-2.01869E+0	-119.391E-9	-822.416E-15	11.4090E-12
-1.99860E+0	-581.807E-12	-1.99860E+0	-119.391E-9	-1.02105E-12	11.0210E-12
-1.97850E+0	-566.084E-12	-1.97850E+0	-119.391E-9	-1.04640E-12	10.6303E-12
-1.95841E+0	-552.977E-12	-1.95841E+0	-119.391E-9	-965.608E-15	10.2531E-12
-1.93832E+0	-540.263E-12	-1.93832E+0	-119.391E-9	-1.11903E-12	9.79741E-12
-1.91822E+0	-526.475E-12	-1.91822E+0	-119.391E-9	-1.37284E-12	9.38069E-12
-1.89813E+0	-515.962E-12	-1.89813E+0	-119.391E-9	-1.21709E-12	9.08036E-12
-1.87804E+0	-501.757E-12	-1.87804E+0	-119.391E-9	-1.36242E-12	9.03420E-12
-1.85794E+0	-492.164E-12	-1.85794E+0	-119.391E-9	-1.45047E-12	8.95196E-12
-1.83785E+0	-480.393E-12	-1.83785E+0	-119.391E-9	-1.41332E-12	8.80546E-12
-1.81776E+0	-468.515E-12	-1.81776E+0	-119.391E-9	-1.34070E-12	8.57227E-12
-1.79766E+0	-460.058E-12	-1.79766E+0	-119.391E-9	-1.40833E-12	8.37913E-12
-1.77757E+0	-445.636E-12	-1.77757E+0	-119.391E-9	-1.23553E-12	8.37068E-12
-1.75748E+0	-437.449E-12	-1.75748E+0	-119.391E-9	-1.32581E-12	8.27671E-12
-1.73738E+0	-425.592E-12	-1.73738E+0	-119.391E-9	-1.31275E-12	8.01539E-12
-1.71729E+0	-414.143E-12	-1.71729E+0	-119.391E-9	-1.18867E-12	7.91164E-12
-1.69720E+0	-405.181E-12	-1.69720E+0	-119.391E-9	-1.26622E-12	7.83402E-12
-1.67710E+0	-393.612E-12	-1.67710E+0	-119.391E-9	-1.36331E-12	7.57850E-12
-1.65701E+0	-385.309E-12	-1.65701E+0	-119.391E-9	-1.53276E-12	7.45794E-12
-1.63692E+0	-372.814E-12	-1.63692E+0	-119.391E-9	-1.61093E-12	7.38014E-12
-1.61682E+0	-366.558E-12	-1.61682E+0	-119.391E-9	-1.74718E-12	6.99849E-12
-1.59673E+0	-355.572E-12	-1.59673E+0	-119.391E-9	-1.97722E-12	6.71212E-12
-1.57664E+0	-347.738E-12	-1.57664E+0	-119.391E-9	-1.87846E-12	6.40067E-12
-1.55654E+0	-341.862E-12	-1.55654E+0	-119.391E-9	-1.93825E-12	6.14770E-12
-1.53645E+0	-330.889E-12	-1.53645E+0	-119.391E-9	-1.78353E-12	5.90942E-12
-1.51636E+0	-325.294E-12	-1.51636E+0	-119.391E-9	-1.87189E-12	6.10768E-12
-1.49626E+0	-315.535E-12	-1.49626E+0	-119.391E-9	-2.03456E-12	6.01340E-12
-1.47617E+0	-308.613E-12	-1.47617E+0	-119.391E-9	-1.87389E-12	6.19754E-12
-1.45607E+0	-300.502E-12	-1.45607E+0	-119.391E-9	-1.85096E-12	6.13253E-12
-1.43598E+0	-292.815E-12	-1.43598E+0	-119.391E-9	-2.15017E-12	5.67038E-12
-1.41589E+0	-286.680E-12	-1.41589E+0	-119.391E-9	-1.79415E-12	5.15306E-12
-1.39579E+0	-278.564E-12	-1.39579E+0	-119.391E-9	-2.05528E-12	4.74061E-12
-1.37570E+0	-275.308E-12	-1.37570E+0	-119.391E-9	-2.26352E-12	4.69903E-12
-1.35561E+0	-267.704E-12	-1.35561E+0	-119.391E-9	-2.09855E-12	4.28248E-12
-1.33551E+0	-262.950E-12	-1.33551E+0	-119.391E-9	-2.33899E-12	4.22191E-12
-1.31542E+0	-259.758E-12	-1.31542E+0	-119.391E-9	-2.43409E-12	4.01055E-12
-1.29533E+0	-252.460E-12	-1.29533E+0	-119.391E-9	-2.27852E-12	3.90518E-12
-1.27523E+0	-250.102E-12	-1.27523E+0	-119.391E-9	-2.43642E-12	3.48748E-12
-1.25514E+0	-244.439E-12	-1.25514E+0	-119.391E-9	-2.36546E-12	3.56637E-12
-1.23505E+0	-240.839E-12	-1.23505E+0	-119.391E-9	-2.37124E-12	3.68615E-12
-1.21495E+0	-236.381E-12	-1.21495E+0	-119.391E-9	-2.49918E-12	3.44784E-12
-1.19486E+0	-231.764E-12	-1.19486E+0	-119.391E-9	-2.57872E-12	3.42217E-12
-1.17477E+0	-229.842E-12	-1.17477E+0	-119.391E-9	-2.50093E-12	2.98848E-12
-1.15467E+0	-223.700E-12	-1.15467E+0	-119.391E-9	-2.40831E-12	3.17764E-12
-1.13458E+0	-222.353E-12	-1.13458E+0	-119.391E-9	-2.56936E-12	2.94109E-12
-1.11449E+0	-217.005E-12	-1.11449E+0	-119.391E-9	-2.44692E-12	3.13340E-12
-1.09439E+0	-213.151E-12	-1.09439E+0	-119.391E-9	-2.46452E-12	3.25747E-12
-1.07430E+0	-210.347E-12	-1.07430E+0	-119.391E-9	-2.38434E-12	3.35212E-12
-1.05421E+0	-205.002E-12	-1.05421E+0	-119.391E-9	-2.39246E-12	3.33230E-12
-1.03411E+0	-202.428E-12	-1.03411E+0	-119.391E-9	-2.45240E-12	3.20798E-12
-1.01402E+0	-197.913E-12	-1.01402E+0	-119.391E-9	-2.40350E-12	3.01721E-12
-993.925E-3	-195.705E-12	-993.925E-3	-119.391E-9	-2.50267E-12	2.88447E-12
-973.832E-3	-190.649E-12	-973.832E-3	-119.391E-9	-2.85200E-12	2.72617E-12
-953.738E-3	-188.217E-12	-953.738E-3	-119.391E-9	-2.67938E-12	2.80823E-12
-933.645E-3	-184.864E-12	-933.645E-3	-119.391E-9	-2.57996E-12	2.98516E-12
-913.551E-3	-179.944E-12	-913.551E-3	-119.391E-9	-2.58455E-12	2.88065E-12
-893.458E-3	-178.555E-12	-893.458E-3	-119.391E-9	-2.52946E-12	3.03039E-12
-873.364E-3	-173.490E-12	-873.364E-3	-119.391E-9	-2.64312E-12	2.72400E-12
-853.271E-3	-171.680E-12	-853.271E-3	-119.391E-9	-2.58665E-12	2.71821E-12
-833.177E-3	-168.171E-12	-833.178E-3	-119.391E-9	-2.51679E-12	2.46839E-12
-813.084E-3	-165.044E-12	-813.084E-3	-119.391E-9	-2.61443E-12	2.56671E-12
-792.990E-3	-162.657E-12	-792.991E-3	-119.391E-9	-2.54307E-12	2.28541E-12
-772.897E-3	-159.512E-12	-772.897E-3	-119.391E-9	-2.66779E-12	2.20326E-12
-752.804E-3	-158.290E-12	-752.804E-3	-119.391E-9	-2.57173E-12	2.42665E-12
-732.710E-3	-154.179E-12	-732.710E-3	-119.391E-9	-2.64983E-12	2.39407E-12
-712.617E-3	-153.178E-12	-712.617E-3	-119.391E-9	-2.76106E-12	2.22556E-12
-692.523E-3	-150.018E-12	-692.523E-3	-119.391E-9	-2.72551E-12	2.02286E-12
-672.430E-3	-147.528E-12	-672.430E-3	-119.391E-9	-2.63922E-12	2.34037E-12
-652.336E-3	-145.380E-12	-652.336E-3	-119.391E-9	-2.71541E-12	2.34367E-12
-632.243E-3	-141.734E-12	-632.243E-3	-119.391E-9	-2.55053E-12	2.59308E-12
-612.149E-3	-139.744E-12	-612.149E-3	-119.391E-9	-2.69185E-12	2.44849E-12
-592.056E-3	-136.514E-12	-592.056E-3	-119.391E-9	-2.82310E-12	2.45772E-12
-571.962E-3	-133.826E-12	-571.963E-3	-119.391E-9	-2.72303E-12	2.69685E-12
-551.869E-3	-130.653E-12	-551.869E-3	-119.391E-9	-2.77100E-12	2.84234E-12
-531.775E-3	-127.244E-12	-531.776E-3	-119.391E-9	-2.58779E-12	2.87591E-12
-511.682E-3	-123.894E-12	-511.682E-3	-119.391E-9	-2.32164E-12	2.91415E-12
-491.589E-3	-119.480E-12	-491.589E-3	-119.391E-9	-2.54081E-12	2.94010E-12
-471.495E-3	-116.415E-12	-471.495E-3	-119.391E-9	-2.60511E-12	3.00775E-12
-451.402E-3	-112.223E-12	-451.402E-3	-119.391E-9	-2.54588E-12	3.18144E-12
-431.308E-3	-108.698E-12	-431.308E-3	-119.391E-9	-2.37963E-12	3.17121E-12
-411.215E-3	-104.906E-12	-411.215E-3	-119.391E-9	-2.63871E-12	3.20911E-12
-391.121E-3	-100.662E-12	-391.121E-3	-119.391E-9	-2.40739E-12	3.44036E-12
-371.028E-3	-96.4172E-12	-371.028E-3	-119.391E-9	-2.38194E-12	3.33595E-12
-350.934E-3	-92.2822E-12	-350.935E-3	-119.391E-9	-2.43691E-12	3.56554E-12
-330.841E-3	-88.1350E-12	-330.841E-3	-119.391E-9	-2.44688E-12	3.49921E-12
-310.748E-3	-83.4898E-12	-310.748E-3	-119.391E-9	-2.39830E-12	3.67235E-12
-290.654E-3	-79.0496E-12	-290.654E-3	-119.391E-9	-2.43427E-12	3.76771E-12
-270.561E-3	-74.1037E-12	-270.561E-3	-119.391E-9	-2.14713E-12	4.00954E-12
-250.467E-3	-68.3470E-12	-250.467E-3	-119.391E-9	-2.30377E-12	4.39540E-12
-230.374E-3	-63.1830E-12	-230.374E-3	-119.391E-9	-2.24314E-12	4.42644E-12
-210.280E-3	-57.5441E-12	-210.280E-3	-119.391E-9	-2.31997E-12	4.11485E-12
-190.187E-3	-52.5073E-12	-190.187E-3	-119.391E-9	-2.47806E-12	3.79988E-12
-170.093E-3	-47.0434E-12	-170.093E-3	-119.391E-9	-2.41150E-12	4.07874E-12
-150.000E-3	-41.5149E-12	-150.000E-3	-119.391E-9	-2.31959E-12	4.36111E-12
-129.906E-3	-35.8225E-12	-129.907E-3	-119.391E-9	-2.17736E-12	4.44560E-12
-109.813E-3	-30.2126E-12	-109.813E-3	-119.391E-9	-2.08731E-12	4.29375E-12
-89.7193E-3	-24.8692E-12	-89.7196E-3	-119.391E-9	-2.10071E-12	4.32778E-12
-69.6259E-3	-19.2895E-12	-69.6261E-3	-119.391E-9	-2.33038E-12	4.11314E-12
-49.5324E-3	-13.9307E-12	-49.5327E-3	-119.391E-9	-2.20192E-12	4.34506E-12
-29.4390E-3	-8.52219E-12	-29.4392E-3	-119.391E-9	-2.16272E-12	4.17896E-12
-9.34553E-3	-2.75684E-12	-9.34577E-3	-119.391E-9	-2.27072E-12	4.39507E-12
10.7479E-3	3.52216E-12	10.7477E-3	-119.391E-9	-2.21549E-12	4.99387E-12
30.8414E-3	10.0578E-12	30.8411E-3	-119.391E-9	-2.22487E-12	4.87423E-12
50.9348E-3	16.3301E-12	50.9346E-3	-119.391E-9	-2.19673E-12	4.73744E-12
71.0282E-3	22.4373E-12	71.0281E-3	-119.391E-9	-2.16391E-12	4.69487E-12
91.1217E-3	28.3546E-12	91.1215E-3	-119.391E-9	-2.27401E-12	4.45226E-12
111.215E-3	33.7225E-12	111.215E-3	-119.391E-9	-2.26942E-12	4.08886E-12
131.309E-3	39.0995E-12	131.308E-3	-119.391E-9	-2.29712E-12	4.26928E-12
151.402E-3	44.8940E-12	151.402E-3	-119.391E-9	-2.13485E-12	4.47982E-12
171.496E-3	50.7982E-12	171.495E-3	-119.391E-9	-2.25017E-12	4.73406E-12
191.589E-3	57.1050E-12	191.589E-3	-119.391E-9	-2.03453E-12	5.04489E-12
211.683E-3	63.4659E-12	211.682E-3	-119.391E-9	-2.02852E-12	4.85365E-12
231.776E-3	69.4107E-12	231.776E-3	-119.391E-9	-2.22696E-12	4.87047E-12
251.869E-3	76.2531E-12	251.869E-3	-119.391E-9	-2.14040E-12	4.83260E-12
271.963E-3	82.3382E-12	271.963E-3	-119.391E-9	-2.04585E-12	5.03511E-12
292.056E-3	89.2163E-12	292.056E-3	-119.391E-9	-1.93788E-12	5.15174E-12
312.150E-3	95.8148E-12	312.150E-3	-119.391E-9	-2.02279E-12	5.27710E-12
332.243E-3	103.024E-12	332.243E-3	-119.391E-9	-2.02446E-12	5.07214E-12
352.337E-3	108.996E-12	352.336E-3	-119.391E-9	-1.96634E-12	4.90437E-12
372.430E-3	115.588E-12	372.430E-3	-119.391E-9	-2.01979E-12	5.06387E-12
392.524E-3	123.011E-12	392.523E-3	-119.391E-9	-2.10653E-12	5.18132E-12
412.617E-3	129.322E-12	412.617E-3	-119.391E-9	-2.05384E-12	5.50921E-12
432.711E-3	136.929E-12	432.710E-3	-119.391E-9	-2.27844E-12	5.55447E-12
452.804E-3	143.675E-12	452.804E-3	-119.391E-9	-2.17748E-12	5.51167E-12
472.898E-3	150.698E-12	472.897E-3	-119.391E-9	-2.19823E-12	5.37812E-12
492.991E-3	157.979E-12	492.991E-3	-119.391E-9	-2.22471E-12	5.23989E-12
513.084E-3	164.725E-12	513.084E-3	-119.391E-9	-2.15078E-12	5.29305E-12
533.178E-3	172.255E-12	533.178E-3	-119.391E-9	-2.16877E-12	5.30679E-12
553.271E-3	178.724E-12	553.271E-3	-119.391E-9	-2.08743E-12	5.33809E-12
573.365E-3	186.557E-12	573.364E-3	-119.391E-9	-2.06448E-12	5.47874E-12
593.458E-3	193.375E-12	593.458E-3	-119.391E-9	-1.97089E-12	5.46169E-12
613.552E-3	200.409E-12	613.551E-3	-119.391E-9	-1.82852E-12	5.33646E-12
633.645E-3	208.413E-12	633.645E-3	-119.391E-9	-1.97010E-12	5.65686E-12
653.738E-3	215.106E-12	653.738E-3	-119.391E-9	-1.92314E-12	5.80494E-12
673.832E-3	223.515E-12	673.832E-3	-119.391E-9	-2.00526E-12	6.02731E-12
693.926E-3	231.093E-12	693.925E-3	-119.391E-9	-1.82434E-12	6.18225E-12
714.019E-3	239.408E-12	714.019E-3	-119.391E-9	-1.79577E-12	6.37670E-12
734.113E-3	247.594E-12	734.112E-3	-119.391E-9	-1.81840E-12	6.40907E-12
754.206E-3	256.036E-12	754.206E-3	-119.391E-9	-1.56776E-12	6.68619E-12
774.299E-3	266.033E-12	774.299E-3	-119.391E-9	-1.70179E-12	6.99923E-12
794.393E-3	274.378E-12	794.393E-3	-119.391E-9	-1.70083E-12	7.22458E-12
814.486E-3	286.830E-12	814.486E-3	-119.391E-9	-1.56334E-12	7.48521E-12
834.580E-3	294.676E-12	834.579E-3	-119.391E-9	-1.61613E-12	7.60272E-12
854.673E-3	306.749E-12	854.673E-3	-119.391E-9	-1.52559E-12	7.91054E-12
874.767E-3	318.007E-12	874.766E-3	-119.391E-9	-1.24843E-12	8.50320E-12
894.860E-3	328.325E-12	894.860E-3	-119.391E-9	-1.22896E-12	9.21196E-12
914.953E-3	343.535E-12	914.953E-3	-119.391E-9	-1.14920E-12	9.18156E-12
935.047E-3	353.312E-12	935.047E-3	-119.391E-9	-993.739E-15	9.51430E-12
955.141E-3	371.344E-12	955.140E-3	-119.391E-9	-899.370E-15	10.2300E-12
975.234E-3	383.092E-12	975.234E-3	-119.391E-9	-917.330E-15	11.1778E-12
995.327E-3	400.826E-12	995.327E-3	-119.391E-9	-588.135E-15	11.9736E-12
1.01542E+0	418.479E-12	1.01542E+0	-119.391E-9	-459.412E-15	12.4906E-12
1.03551E+0	432.179E-12	1.03551E+0	-119.391E-9	-489.990E-15	13.0498E-12
1.05561E+0	456.372E-12	1.05561E+0	-119.391E-9	-246.420E-15	13.2957E-12
1.07570E+0	469.473E-12	1.07570E+0	-119.391E-9	-246.623E-15	13.8819E-12
1.09579E+0	493.493E-12	1.09579E+0	-119.391E-9	82.8628E-15	14.4041E-12
1.11589E+0	513.371E-12	1.11589E+0	-119.391E-9	41.6006E-15	15.1507E-12
1.13598E+0	532.488E-12	1.13598E+0	-119.391E-9	384.083E-15	16.0581E-12
1.15608E+0	559.491E-12	1.15607E+0	-119.391E-9	531.604E-15	16.8677E-12
1.17617E+0	578.441E-12	1.17617E+0	-119.391E-9	691.765E-15	17.6119E-12
1.19626E+0	608.352E-12	1.19626E+0	-119.391E-9	918.773E-15	18.2954E-12
1.21636E+0	628.714E-12	1.21636E+0	-119.391E-9	1.16655E-12	18.6896E-12
1.23645E+0	659.217E-12	1.23645E+0	-119.391E-9	1.28724E-12	19.5817E-12
1.25654E+0	687.136E-12	1.25654E+0	-119.391E-9	1.44614E-12	20.4122E-12
1.27664E+0	711.468E-12	1.27664E+0	-119.391E-9	1.69909E-12	21.5873E-12
1.29673E+0	749.573E-12	1.29673E+0	-119.391E-9	2.21650E-12	22.7704E-12
1.31682E+0	773.345E-12	1.31682E+0	-119.391E-9	2.31578E-12	23.8062E-12
1.33692E+0	814.821E-12	1.33692E+0	-119.391E-9	2.76792E-12	25.1668E-12
1.35701E+0	846.539E-12	1.35701E+0	-119.391E-9	2.99616E-12	26.4609E-12
1.37710E+0	883.347E-12	1.37710E+0	-119.391E-9	3.15743E-12	27.8565E-12
1.39720E+0	930.219E-12	1.39720E+0	-119.391E-9	3.18640E-12	29.2486E-12
1.41729E+0	959.739E-12	1.41729E+0	-119.391E-9	3.93115E-12	31.2120E-12
1.43738E+0	1.01718E-9	1.43738E+0	-119.391E-9	4.34624E-12	33.0998E-12
1.45748E+0	1.05276E-9	1.45748E+0	-119.391E-9	4.89776E-12	34.7867E-12
1.47757E+0	1.10861E-9	1.47757E+0	-119.391E-9	5.36868E-12	36.6089E-12
1.49766E+0	1.15641E-9	1.49766E+0	-119.391E-9	5.27213E-12	37.1403E-12
1.51776E+0	1.20187E-9	1.51776E+0	-119.391E-9	5.64706E-12	37.5517E-12
1.53785E+0	1.26194E-9	1.53785E+0	-119.391E-9	5.31605E-12	36.7475E-12
1.55794E+0	1.29464E-9	1.55794E+0	-119.391E-9	5.13258E-12	35.4243E-12
1.57804E+0	1.35386E-9	1.57804E+0	-119.391E-9	4.84288E-12	33.7503E-12
1.59813E+0	1.38312E-9	1.59813E+0	-119.391E-9	4.56281E-12	32.2284E-12
1.61822E+0	1.42991E-9	1.61822E+0	-119.391E-9	4.19658E-12	31.0632E-12
1.63832E+0	1.47120E-9	1.63832E+0	-119.391E-9	4.14564E-12	29.8287E-12
1.65841E+0	1.50182E-9	1.65841E+0	-119.391E-9	3.78127E-12	29.1080E-12
1.67850E+0	1.55024E-9	1.67850E+0	-119.391E-9	3.95222E-12	28.5655E-12
1.69860E+0	1.57321E-9	1.69860E+0	-119.391E-9	3.73142E-12	27.9592E-12
1.71869E+0	1.62218E-9	1.71869E+0	-119.391E-9	3.70643E-12	27.7615E-12
1.73879E+0	1.64343E-9	1.73879E+0	-119.391E-9	3.78747E-12	27.0397E-12
1.75888E+0	1.68660E-9	1.75888E+0	-119.391E-9	3.91354E-12	26.7184E-12
1.77897E+0	1.71997E-9	1.77897E+0	-119.391E-9	3.91835E-12	26.3440E-12
1.79907E+0	1.74463E-9	1.79907E+0	-119.391E-9	3.71761E-12	26.1998E-12
1.81916E+0	1.79027E-9	1.81916E+0	-119.391E-9	3.61765E-12	25.7928E-12
1.83925E+0	1.80675E-9	1.83925E+0	-119.391E-9	3.55397E-12	25.4656E-12
1.85935E+0	1.85530E-9	1.85935E+0	-119.391E-9	3.19836E-12	25.6589E-12
1.87944E+0	1.87533E-9	1.87944E+0	-119.391E-9	3.54391E-12	25.1122E-12
1.89953E+0	1.91321E-9	1.89953E+0	-119.391E-9	3.43993E-12	25.6807E-12
1.91963E+0	1.94648E-9	1.91963E+0	-119.391E-9	3.46527E-12	25.4735E-12
1.93972E+0	1.96750E-9	1.93972E+0	-119.391E-9	3.76698E-12	25.2630E-12
1.95981E+0	2.01412E-9	1.95981E+0	-119.391E-9	3.84360E-12	25.2901E-12
1.97991E+0	2.03018E-9	1.97991E+0	-119.391E-9	3.46467E-12	25.6973E-12
2.00000E+0	2.08062E-9	2.00000E+0	-119.391E-9	3.74229E-12	25.3943E-12
