# Supplementary material for: Circumventing the stability problems of graphene nanoribbon zigzag edges
Source: Nat Chem. 2022 Sep 26;14(12):1451–8. doi: 10.1038/s41557-022-01042-8 (PMC10665199; doi:10.1038/s41557-022-01042-8)
Supplement: Supplementary file 3 — Source data for Supplementary Fig. 9. [file 41557_2022_1042_MOESM3_ESM.zip › 10 units/Point_spectra_553.dat]

Experiment	bias spectroscopy
Saved Date	25.07.2020 10:47:45
User
Date
X (m)	157.418E-9
Y (m)	429.805E-9
Z (m)	-119.375E-9
Z offset (m)	0E+0
Settling time (s)	20E-3
Integration time (s)	50E-3
Z-Ctrl hold	TRUE
Final Z (m)	N/A
Start time	25.07.2020 10:47:30
Filter type	None
Order
Cutoff frq
Bias>Bias (V)	-500E-3
Bias>Calibration (V/V)	-1E+0
Bias>Offset (V)	0E+0
Bias Spectroscopy>Sweep Start (V)	-2.3E+0
Bias Spectroscopy>Sweep End (V)	2E+0
Bias Spectroscopy>Num Pixel	215
Bias Spectroscopy>Z Avg time (s)	100E-3
Bias Spectroscopy>Z offset (m)	0E+0
Bias Spectroscopy>1st Settling time (s)	60E-3
Bias Spectroscopy>Settling time (s)	20E-3
Bias Spectroscopy>Integration time (s)	50E-3
Bias Spectroscopy>End Settling time (s)	50E-3
Bias Spectroscopy>Z control time (s)	50E-3
Bias Spectroscopy>Max Slew rate (V/s)	Inf
Bias Spectroscopy>backward sweep	FALSE
Bias Spectroscopy>Z-controller hold	TRUE
Bias Spectroscopy>Number of sweeps	1
Bias Spectroscopy>Channels	Current (A);Bias (V);Z (m);LI Demod 1 Y (A);LI Demod 1 X (A)
Bias Spectroscopy>Reset Bias	TRUE
Bias Spectroscopy>Record final Z	FALSE
Bias Spectroscopy>Lock-In run	TRUE
Current>Current (A)	990.964E-12
Current>Calibration (A/V)	330E-12
Current>Offset (A)	0E+0
Current>Gain	High
Lock-in>Lock-in status	ON
Lock-in>Modulated signal	Bias (V)
Lock-in>Frequency (Hz)	828E+0
Lock-in>Amplitude	20E-3
Lock-in>Demodulated signal	Current (A)
Lock-in>HP Filter Cutoff D1 (Hz)	155.425E+0
Lock-in>HP Filter Cutoff D2 (Hz)	155.425E+0
Lock-in>HP Filter Order D1	1
Lock-in>HP Filter Order D2	1
Lock-in>Harmonic D1	1
Lock-in>Harmonic D2	2
Lock-in>Reference phase D1 (deg)	-154.128E+0
Lock-in>Reference phase D2 (deg)	174.64E+0
Lock-in>LP Filter Cutoff D1 (Hz)	9.71405E+0
Lock-in>LP Filter Cutoff D2 (Hz)	4.85702E+0
Lock-in>LP Filter Order D1	2
Lock-in>LP Filter Order D2	2
Lock-in>Sync Filter D1	OFF
Lock-in>Sync Filter D2	OFF
[DATA]
Bias calc (V)	Current (A)	Bias (V)	Z (m)	LI Demod 1 Y (A)	LI Demod 1 X (A)
-2.30000E+0	-712.728E-12	-2.30000E+0	-119.375E-9	-1.09441E-12	9.47949E-12
-2.27991E+0	-691.446E-12	-2.27991E+0	-119.375E-9	-987.400E-15	9.39041E-12
-2.25981E+0	-682.613E-12	-2.25981E+0	-119.375E-9	-1.09235E-12	9.33117E-12
-2.23972E+0	-671.866E-12	-2.23972E+0	-119.375E-9	-1.00686E-12	9.23628E-12
-2.21963E+0	-652.926E-12	-2.21963E+0	-119.375E-9	-1.25723E-12	9.39679E-12
-2.19953E+0	-649.724E-12	-2.19953E+0	-119.375E-9	-1.22108E-12	9.14604E-12
-2.17944E+0	-628.418E-12	-2.17944E+0	-119.375E-9	-1.27768E-12	9.07024E-12
-2.15935E+0	-624.696E-12	-2.15935E+0	-119.375E-9	-1.22661E-12	9.00620E-12
-2.13925E+0	-607.813E-12	-2.13925E+0	-119.375E-9	-1.20806E-12	8.82279E-12
-2.11916E+0	-597.432E-12	-2.11916E+0	-119.375E-9	-1.12285E-12	8.70832E-12
-2.09907E+0	-589.971E-12	-2.09907E+0	-119.375E-9	-1.13384E-12	8.50245E-12
-2.07897E+0	-570.168E-12	-2.07897E+0	-119.375E-9	-1.29997E-12	8.47526E-12
-2.05888E+0	-569.472E-12	-2.05888E+0	-119.375E-9	-1.41393E-12	8.29650E-12
-2.03878E+0	-549.361E-12	-2.03878E+0	-119.375E-9	-1.42177E-12	7.70811E-12
-2.01869E+0	-545.815E-12	-2.01869E+0	-119.375E-9	-1.55884E-12	7.75457E-12
-1.99860E+0	-535.784E-12	-1.99860E+0	-119.375E-9	-1.54698E-12	7.36012E-12
-1.97850E+0	-522.052E-12	-1.97850E+0	-119.375E-9	-1.74135E-12	7.13931E-12
-1.95841E+0	-519.341E-12	-1.95841E+0	-119.375E-9	-1.66129E-12	6.97978E-12
-1.93832E+0	-502.844E-12	-1.93832E+0	-119.375E-9	-1.83203E-12	7.05288E-12
-1.91822E+0	-500.560E-12	-1.91822E+0	-119.375E-9	-1.63166E-12	7.07650E-12
-1.89813E+0	-485.054E-12	-1.89813E+0	-119.375E-9	-1.70905E-12	6.85387E-12
-1.87804E+0	-480.415E-12	-1.87804E+0	-119.375E-9	-1.69327E-12	6.82831E-12
-1.85794E+0	-471.723E-12	-1.85794E+0	-119.375E-9	-1.52783E-12	6.96220E-12
-1.83785E+0	-458.306E-12	-1.83785E+0	-119.375E-9	-1.87953E-12	6.78755E-12
-1.81776E+0	-457.657E-12	-1.81776E+0	-119.375E-9	-1.71515E-12	6.78983E-12
-1.79766E+0	-439.800E-12	-1.79766E+0	-119.375E-9	-1.59579E-12	6.79245E-12
-1.77757E+0	-436.733E-12	-1.77757E+0	-119.375E-9	-1.48221E-12	7.08160E-12
-1.75748E+0	-424.541E-12	-1.75748E+0	-119.375E-9	-1.78249E-12	6.84912E-12
-1.73738E+0	-415.106E-12	-1.73738E+0	-119.375E-9	-1.69149E-12	6.85596E-12
-1.71729E+0	-409.884E-12	-1.71729E+0	-119.375E-9	-1.78622E-12	6.88913E-12
-1.69720E+0	-394.940E-12	-1.69720E+0	-119.375E-9	-1.77840E-12	6.83448E-12
-1.67710E+0	-393.413E-12	-1.67710E+0	-119.375E-9	-1.86488E-12	6.69729E-12
-1.65701E+0	-377.954E-12	-1.65701E+0	-119.375E-9	-1.80460E-12	6.94456E-12
-1.63692E+0	-372.262E-12	-1.63692E+0	-119.375E-9	-1.89477E-12	6.79353E-12
-1.61682E+0	-363.777E-12	-1.61682E+0	-119.375E-9	-1.85628E-12	6.32533E-12
-1.59673E+0	-352.766E-12	-1.59673E+0	-119.375E-9	-1.88599E-12	6.02568E-12
-1.57664E+0	-350.141E-12	-1.57664E+0	-119.375E-9	-1.98291E-12	5.94983E-12
-1.55654E+0	-337.285E-12	-1.55654E+0	-119.375E-9	-2.07367E-12	5.66896E-12
-1.53645E+0	-334.998E-12	-1.53645E+0	-119.375E-9	-1.87988E-12	5.70062E-12
-1.51636E+0	-323.097E-12	-1.51636E+0	-119.375E-9	-1.96717E-12	5.93495E-12
-1.49626E+0	-317.199E-12	-1.49626E+0	-119.375E-9	-1.78332E-12	6.05538E-12
-1.47617E+0	-309.308E-12	-1.47617E+0	-119.375E-9	-1.96856E-12	5.83786E-12
-1.45607E+0	-299.709E-12	-1.45607E+0	-119.375E-9	-1.96609E-12	5.94917E-12
-1.43598E+0	-295.535E-12	-1.43598E+0	-119.375E-9	-1.85907E-12	5.89012E-12
-1.41589E+0	-284.861E-12	-1.41589E+0	-119.375E-9	-2.00741E-12	5.30951E-12
-1.39579E+0	-282.174E-12	-1.39579E+0	-119.375E-9	-2.07182E-12	4.89895E-12
-1.37570E+0	-273.417E-12	-1.37570E+0	-119.375E-9	-2.08886E-12	4.91333E-12
-1.35561E+0	-268.492E-12	-1.35561E+0	-119.375E-9	-2.11567E-12	4.72612E-12
-1.33551E+0	-263.788E-12	-1.33551E+0	-119.375E-9	-2.10477E-12	4.47538E-12
-1.31542E+0	-256.704E-12	-1.31542E+0	-119.375E-9	-2.04316E-12	4.05152E-12
-1.29533E+0	-254.850E-12	-1.29533E+0	-119.375E-9	-2.24321E-12	3.92951E-12
-1.27523E+0	-246.916E-12	-1.27523E+0	-119.375E-9	-2.34057E-12	3.69148E-12
-1.25514E+0	-245.226E-12	-1.25514E+0	-119.375E-9	-2.29658E-12	3.62141E-12
-1.23505E+0	-238.392E-12	-1.23505E+0	-119.375E-9	-2.44933E-12	3.76325E-12
-1.21495E+0	-234.341E-12	-1.21495E+0	-119.375E-9	-2.34427E-12	3.65434E-12
-1.19486E+0	-231.206E-12	-1.19486E+0	-119.375E-9	-2.45360E-12	3.65832E-12
-1.17477E+0	-224.346E-12	-1.17477E+0	-119.375E-9	-2.60174E-12	3.44902E-12
-1.15467E+0	-223.447E-12	-1.15467E+0	-119.375E-9	-2.60077E-12	3.37770E-12
-1.13458E+0	-217.279E-12	-1.13458E+0	-119.375E-9	-2.54655E-12	3.30576E-12
-1.11449E+0	-214.813E-12	-1.11449E+0	-119.375E-9	-2.59098E-12	3.18784E-12
-1.09439E+0	-210.250E-12	-1.09439E+0	-119.375E-9	-2.68872E-12	3.24092E-12
-1.07430E+0	-206.010E-12	-1.07430E+0	-119.375E-9	-2.44739E-12	3.21659E-12
-1.05421E+0	-202.349E-12	-1.05421E+0	-119.375E-9	-2.46186E-12	3.30996E-12
-1.03411E+0	-197.429E-12	-1.03411E+0	-119.375E-9	-2.66916E-12	3.14137E-12
-1.01402E+0	-195.319E-12	-1.01402E+0	-119.375E-9	-2.59373E-12	3.04883E-12
-993.925E-3	-189.564E-12	-993.925E-3	-119.375E-9	-2.66895E-12	3.19563E-12
-973.832E-3	-187.196E-12	-973.832E-3	-119.375E-9	-2.48517E-12	3.02245E-12
-953.738E-3	-183.659E-12	-953.738E-3	-119.375E-9	-2.65805E-12	2.95027E-12
-933.645E-3	-179.276E-12	-933.645E-3	-119.375E-9	-2.50317E-12	2.83390E-12
-913.551E-3	-176.917E-12	-913.551E-3	-119.375E-9	-2.77456E-12	3.30655E-12
-893.458E-3	-171.803E-12	-893.458E-3	-119.375E-9	-2.64550E-12	2.91503E-12
-873.364E-3	-170.256E-12	-873.364E-3	-119.375E-9	-2.76125E-12	2.78542E-12
-853.271E-3	-166.288E-12	-853.271E-3	-119.375E-9	-2.57038E-12	2.64621E-12
-833.177E-3	-163.889E-12	-833.178E-3	-119.375E-9	-2.69265E-12	2.65557E-12
-813.084E-3	-161.205E-12	-813.084E-3	-119.375E-9	-2.69747E-12	2.38014E-12
-792.990E-3	-157.881E-12	-792.991E-3	-119.375E-9	-2.75771E-12	2.32278E-12
-772.897E-3	-156.716E-12	-772.897E-3	-119.375E-9	-2.60563E-12	2.23168E-12
-752.804E-3	-153.465E-12	-752.804E-3	-119.375E-9	-2.60142E-12	2.02815E-12
-732.710E-3	-151.782E-12	-732.710E-3	-119.375E-9	-2.61163E-12	2.03936E-12
-712.617E-3	-149.390E-12	-712.617E-3	-119.375E-9	-2.82182E-12	1.89479E-12
-692.523E-3	-147.162E-12	-692.523E-3	-119.375E-9	-2.98356E-12	2.15579E-12
-672.430E-3	-145.319E-12	-672.430E-3	-119.375E-9	-2.74031E-12	2.10456E-12
-652.336E-3	-142.395E-12	-652.336E-3	-119.375E-9	-2.66006E-12	2.06464E-12
-632.243E-3	-140.189E-12	-632.243E-3	-119.375E-9	-2.80676E-12	2.44794E-12
-612.149E-3	-137.438E-12	-612.149E-3	-119.375E-9	-2.74623E-12	2.32570E-12
-592.056E-3	-134.639E-12	-592.056E-3	-119.375E-9	-2.61902E-12	2.25387E-12
-571.962E-3	-131.922E-12	-571.963E-3	-119.375E-9	-2.65109E-12	2.31202E-12
-551.869E-3	-128.761E-12	-551.869E-3	-119.375E-9	-2.60455E-12	2.69580E-12
-531.775E-3	-125.623E-12	-531.776E-3	-119.375E-9	-2.45536E-12	2.83367E-12
-511.682E-3	-121.484E-12	-511.682E-3	-119.375E-9	-2.45752E-12	2.98292E-12
-491.589E-3	-118.198E-12	-491.589E-3	-119.375E-9	-2.43669E-12	3.28739E-12
-471.495E-3	-113.976E-12	-471.495E-3	-119.375E-9	-2.42511E-12	3.20623E-12
-451.402E-3	-109.978E-12	-451.402E-3	-119.375E-9	-2.47992E-12	3.40354E-12
-431.308E-3	-106.162E-12	-431.308E-3	-119.375E-9	-2.61629E-12	3.37320E-12
-411.215E-3	-101.499E-12	-411.215E-3	-119.375E-9	-2.58986E-12	3.55047E-12
-391.121E-3	-97.7152E-12	-391.121E-3	-119.375E-9	-2.43946E-12	3.74359E-12
-371.028E-3	-92.3471E-12	-371.028E-3	-119.375E-9	-2.49513E-12	3.87605E-12
-350.934E-3	-88.2765E-12	-350.935E-3	-119.375E-9	-2.49419E-12	3.69378E-12
-330.841E-3	-83.0629E-12	-330.841E-3	-119.375E-9	-2.44319E-12	3.74933E-12
-310.748E-3	-78.6725E-12	-310.748E-3	-119.375E-9	-2.47261E-12	3.69855E-12
-290.654E-3	-74.2395E-12	-290.654E-3	-119.375E-9	-2.63335E-12	3.80602E-12
-270.561E-3	-69.1685E-12	-270.561E-3	-119.375E-9	-2.56097E-12	3.91722E-12
-250.467E-3	-64.4665E-12	-250.467E-3	-119.375E-9	-2.49174E-12	4.08840E-12
-230.374E-3	-59.1827E-12	-230.374E-3	-119.375E-9	-2.25331E-12	3.88190E-12
-210.280E-3	-54.4702E-12	-210.280E-3	-119.375E-9	-2.28434E-12	3.76709E-12
-190.187E-3	-49.6481E-12	-190.187E-3	-119.375E-9	-2.47530E-12	3.70963E-12
-170.093E-3	-44.7175E-12	-170.093E-3	-119.375E-9	-2.34258E-12	4.01514E-12
-150.000E-3	-39.5898E-12	-150.000E-3	-119.375E-9	-2.27586E-12	4.09641E-12
-129.906E-3	-34.2616E-12	-129.907E-3	-119.375E-9	-2.34020E-12	4.09636E-12
-109.813E-3	-29.3019E-12	-109.813E-3	-119.375E-9	-2.38394E-12	3.94230E-12
-89.7193E-3	-24.1251E-12	-89.7196E-3	-119.375E-9	-2.40813E-12	4.06105E-12
-69.6259E-3	-19.0771E-12	-69.6261E-3	-119.375E-9	-2.08791E-12	3.90995E-12
-49.5324E-3	-13.9826E-12	-49.5327E-3	-119.375E-9	-2.37968E-12	4.11826E-12
-29.4390E-3	-8.83094E-12	-29.4392E-3	-119.375E-9	-2.33830E-12	4.20839E-12
-9.34553E-3	-2.87396E-12	-9.34577E-3	-119.375E-9	-2.25976E-12	4.70949E-12
10.7479E-3	3.84752E-12	10.7477E-3	-119.375E-9	-1.94973E-12	5.41869E-12
30.8414E-3	10.7615E-12	30.8411E-3	-119.375E-9	-1.85613E-12	5.09821E-12
50.9348E-3	16.8712E-12	50.9346E-3	-119.375E-9	-2.29044E-12	4.86399E-12
71.0282E-3	22.8173E-12	71.0281E-3	-119.375E-9	-2.38867E-12	4.55873E-12
91.1217E-3	28.3960E-12	91.1215E-3	-119.375E-9	-2.34056E-12	4.29234E-12
111.215E-3	33.4258E-12	111.215E-3	-119.375E-9	-2.36141E-12	4.05610E-12
131.309E-3	38.6101E-12	131.308E-3	-119.375E-9	-2.07866E-12	3.78476E-12
151.402E-3	43.8403E-12	151.402E-3	-119.375E-9	-2.21744E-12	4.11834E-12
171.496E-3	49.7334E-12	171.495E-3	-119.375E-9	-2.14384E-12	4.48787E-12
191.589E-3	55.3730E-12	191.589E-3	-119.375E-9	-2.21414E-12	4.69562E-12
211.683E-3	61.4547E-12	211.682E-3	-119.375E-9	-2.32076E-12	4.48245E-12
231.776E-3	67.4406E-12	231.776E-3	-119.375E-9	-2.16650E-12	4.70608E-12
251.869E-3	73.4151E-12	251.869E-3	-119.375E-9	-2.06631E-12	4.67315E-12
271.963E-3	79.8977E-12	271.963E-3	-119.375E-9	-2.19626E-12	4.68883E-12
292.056E-3	85.9960E-12	292.056E-3	-119.375E-9	-2.12053E-12	4.93726E-12
312.150E-3	92.8505E-12	312.150E-3	-119.375E-9	-1.98466E-12	5.16552E-12
332.243E-3	99.0569E-12	332.243E-3	-119.375E-9	-1.90330E-12	4.81721E-12
352.337E-3	105.113E-12	352.336E-3	-119.375E-9	-2.22839E-12	4.74298E-12
372.430E-3	111.328E-12	372.430E-3	-119.375E-9	-2.03053E-12	4.87567E-12
392.524E-3	117.612E-12	392.523E-3	-119.375E-9	-2.17763E-12	5.01007E-12
412.617E-3	124.361E-12	412.617E-3	-119.375E-9	-2.14808E-12	5.09722E-12
432.711E-3	130.610E-12	432.710E-3	-119.375E-9	-2.12291E-12	5.03259E-12
452.804E-3	137.229E-12	452.804E-3	-119.375E-9	-2.41722E-12	5.04447E-12
472.898E-3	143.814E-12	472.897E-3	-119.375E-9	-2.25641E-12	4.93294E-12
492.991E-3	150.204E-12	492.991E-3	-119.375E-9	-2.23651E-12	4.86891E-12
513.084E-3	156.988E-12	513.084E-3	-119.375E-9	-2.12804E-12	4.90569E-12
533.178E-3	163.047E-12	533.178E-3	-119.375E-9	-2.02919E-12	4.73495E-12
553.271E-3	169.308E-12	553.271E-3	-119.375E-9	-2.15694E-12	5.01175E-12
573.365E-3	175.834E-12	573.364E-3	-119.375E-9	-1.94685E-12	5.15052E-12
593.458E-3	182.332E-12	593.458E-3	-119.375E-9	-2.09117E-12	5.17264E-12
613.552E-3	188.507E-12	613.551E-3	-119.375E-9	-2.24640E-12	5.07663E-12
633.645E-3	195.048E-12	633.645E-3	-119.375E-9	-1.96846E-12	5.12969E-12
653.738E-3	201.656E-12	653.738E-3	-119.375E-9	-1.99055E-12	5.36872E-12
673.832E-3	208.461E-12	673.832E-3	-119.375E-9	-2.08567E-12	5.54260E-12
693.926E-3	216.275E-12	693.925E-3	-119.375E-9	-1.97383E-12	5.35999E-12
714.019E-3	222.982E-12	714.019E-3	-119.375E-9	-1.97397E-12	5.67765E-12
734.113E-3	230.691E-12	734.112E-3	-119.375E-9	-2.02449E-12	5.73921E-12
754.206E-3	239.244E-12	754.206E-3	-119.375E-9	-1.96828E-12	6.01450E-12
774.299E-3	247.107E-12	774.299E-3	-119.375E-9	-1.92987E-12	6.12143E-12
794.393E-3	255.409E-12	794.393E-3	-119.375E-9	-1.93456E-12	6.21959E-12
814.486E-3	263.764E-12	814.486E-3	-119.375E-9	-1.94879E-12	6.37430E-12
834.580E-3	272.131E-12	834.579E-3	-119.375E-9	-1.99638E-12	6.21907E-12
854.673E-3	280.115E-12	854.673E-3	-119.375E-9	-1.84781E-12	6.49144E-12
874.767E-3	290.296E-12	874.766E-3	-119.375E-9	-1.78523E-12	6.80471E-12
894.860E-3	299.218E-12	894.860E-3	-119.375E-9	-1.82511E-12	7.09006E-12
914.953E-3	308.796E-12	914.953E-3	-119.375E-9	-1.81936E-12	7.36983E-12
935.047E-3	319.815E-12	935.047E-3	-119.375E-9	-1.70853E-12	7.52989E-12
955.141E-3	329.109E-12	955.140E-3	-119.375E-9	-1.70412E-12	7.72338E-12
975.234E-3	340.205E-12	975.234E-3	-119.375E-9	-1.54285E-12	7.89240E-12
995.327E-3	351.602E-12	995.327E-3	-119.375E-9	-1.37971E-12	8.32557E-12
1.01542E+0	363.174E-12	1.01542E+0	-119.375E-9	-1.40978E-12	8.61438E-12
1.03551E+0	373.528E-12	1.03551E+0	-119.375E-9	-1.51657E-12	8.68924E-12
1.05561E+0	387.223E-12	1.05561E+0	-119.375E-9	-1.42028E-12	8.74402E-12
1.07570E+0	398.360E-12	1.07570E+0	-119.375E-9	-1.28807E-12	8.95284E-12
1.09579E+0	410.222E-12	1.09579E+0	-119.375E-9	-1.09790E-12	9.21176E-12
1.11589E+0	423.482E-12	1.11589E+0	-119.375E-9	-854.145E-15	9.68341E-12
1.13598E+0	436.211E-12	1.13598E+0	-119.375E-9	-946.623E-15	10.2243E-12
1.15608E+0	451.482E-12	1.15607E+0	-119.375E-9	-587.980E-15	10.6252E-12
1.17617E+0	465.963E-12	1.17617E+0	-119.375E-9	-696.058E-15	11.3035E-12
1.19626E+0	483.318E-12	1.19626E+0	-119.375E-9	-574.698E-15	11.6862E-12
1.21636E+0	497.782E-12	1.21636E+0	-119.375E-9	-299.125E-15	12.4586E-12
1.23645E+0	517.915E-12	1.23645E+0	-119.375E-9	-179.079E-15	13.4246E-12
1.25654E+0	536.694E-12	1.25654E+0	-119.375E-9	89.6267E-15	14.3848E-12
1.27664E+0	556.085E-12	1.27664E+0	-119.375E-9	251.284E-15	15.3413E-12
1.29673E+0	580.934E-12	1.29673E+0	-119.375E-9	560.841E-15	16.3656E-12
1.31682E+0	600.876E-12	1.31682E+0	-119.375E-9	667.656E-15	17.3257E-12
1.33692E+0	627.946E-12	1.33692E+0	-119.375E-9	775.162E-15	18.4384E-12
1.35701E+0	653.571E-12	1.35701E+0	-119.375E-9	958.546E-15	19.2072E-12
1.37710E+0	680.934E-12	1.37710E+0	-119.375E-9	1.12995E-12	20.5919E-12
1.39720E+0	708.162E-12	1.39720E+0	-119.375E-9	1.36730E-12	21.4444E-12
1.41729E+0	741.612E-12	1.41729E+0	-119.375E-9	1.59794E-12	22.6619E-12
1.43738E+0	773.344E-12	1.43738E+0	-119.375E-9	2.13634E-12	23.1635E-12
1.45748E+0	803.563E-12	1.45748E+0	-119.375E-9	2.33527E-12	23.9806E-12
1.47757E+0	841.968E-12	1.47757E+0	-119.375E-9	2.33767E-12	25.0477E-12
1.49766E+0	870.756E-12	1.49766E+0	-119.375E-9	2.58572E-12	25.3023E-12
1.51776E+0	906.643E-12	1.51776E+0	-119.375E-9	2.48432E-12	25.0569E-12
1.53785E+0	940.423E-12	1.53785E+0	-119.375E-9	2.33810E-12	24.5719E-12
1.55794E+0	970.464E-12	1.55794E+0	-119.375E-9	2.31732E-12	23.8739E-12
1.57804E+0	1.00440E-9	1.57804E+0	-119.375E-9	2.43611E-12	23.1009E-12
1.59813E+0	1.03139E-9	1.59813E+0	-119.375E-9	2.34329E-12	22.7234E-12
1.61822E+0	1.06430E-9	1.61822E+0	-119.375E-9	1.99893E-12	21.9561E-12
1.63832E+0	1.08893E-9	1.63832E+0	-119.375E-9	1.96883E-12	21.3964E-12
1.65841E+0	1.11665E-9	1.65841E+0	-119.375E-9	1.77728E-12	20.8184E-12
1.67850E+0	1.14746E-9	1.67850E+0	-119.375E-9	1.53459E-12	20.4049E-12
1.69860E+0	1.16656E-9	1.69860E+0	-119.375E-9	1.68946E-12	20.1630E-12
1.71869E+0	1.20161E-9	1.71869E+0	-119.375E-9	1.47866E-12	19.8356E-12
1.73879E+0	1.22040E-9	1.73879E+0	-119.375E-9	1.73860E-12	19.3526E-12
1.75888E+0	1.24975E-9	1.75888E+0	-119.375E-9	1.55009E-12	19.1459E-12
1.77897E+0	1.27493E-9	1.77897E+0	-119.375E-9	1.37318E-12	19.0088E-12
1.79907E+0	1.29548E-9	1.79907E+0	-119.375E-9	1.43417E-12	18.9786E-12
1.81916E+0	1.32477E-9	1.81916E+0	-119.375E-9	1.48971E-12	18.5981E-12
1.83925E+0	1.34201E-9	1.83925E+0	-119.375E-9	1.31335E-12	18.3084E-12
1.85935E+0	1.37335E-9	1.85935E+0	-119.375E-9	1.45599E-12	18.2177E-12
1.87944E+0	1.39105E-9	1.87944E+0	-119.375E-9	1.26488E-12	18.3240E-12
1.89953E+0	1.41431E-9	1.89953E+0	-119.375E-9	1.32787E-12	18.3989E-12
1.91963E+0	1.44361E-9	1.91963E+0	-119.375E-9	1.31960E-12	18.3947E-12
1.93972E+0	1.45764E-9	1.93972E+0	-119.375E-9	1.38817E-12	18.6324E-12
1.95981E+0	1.49257E-9	1.95981E+0	-119.375E-9	1.40370E-12	18.6404E-12
1.97991E+0	1.50740E-9	1.97991E+0	-119.375E-9	1.40674E-12	18.9340E-12
2.00000E+0	1.53512E-9	2.00000E+0	-119.375E-9	1.53703E-12	18.7756E-12
