# Supplementary material for: Circumventing the stability problems of graphene nanoribbon zigzag edges
Source: Nat Chem. 2022 Sep 26;14(12):1451–8. doi: 10.1038/s41557-022-01042-8 (PMC10665199; doi:10.1038/s41557-022-01042-8)
Supplement: Supplementary file 3 — Source data for Supplementary Fig. 9. [file 41557_2022_1042_MOESM3_ESM.zip › 10 units/Point_spectra_554.dat]

Experiment	bias spectroscopy
Saved Date	25.07.2020 10:48:01
User
Date
X (m)	157.417E-9
Y (m)	430.008E-9
Z (m)	-119.386E-9
Z offset (m)	0E+0
Settling time (s)	20E-3
Integration time (s)	50E-3
Z-Ctrl hold	TRUE
Final Z (m)	N/A
Start time	25.07.2020 10:47:45
Filter type	None
Order
Cutoff frq
Bias>Bias (V)	-500E-3
Bias>Calibration (V/V)	-1E+0
Bias>Offset (V)	0E+0
Bias Spectroscopy>Sweep Start (V)	-2.3E+0
Bias Spectroscopy>Sweep End (V)	2E+0
Bias Spectroscopy>Num Pixel	215
Bias Spectroscopy>Z Avg time (s)	100E-3
Bias Spectroscopy>Z offset (m)	0E+0
Bias Spectroscopy>1st Settling time (s)	60E-3
Bias Spectroscopy>Settling time (s)	20E-3
Bias Spectroscopy>Integration time (s)	50E-3
Bias Spectroscopy>End Settling time (s)	50E-3
Bias Spectroscopy>Z control time (s)	50E-3
Bias Spectroscopy>Max Slew rate (V/s)	Inf
Bias Spectroscopy>backward sweep	FALSE
Bias Spectroscopy>Z-controller hold	TRUE
Bias Spectroscopy>Number of sweeps	1
Bias Spectroscopy>Channels	Current (A);Bias (V);Z (m);LI Demod 1 Y (A);LI Demod 1 X (A)
Bias Spectroscopy>Reset Bias	TRUE
Bias Spectroscopy>Record final Z	FALSE
Bias Spectroscopy>Lock-In run	TRUE
Current>Current (A)	1.94984E-9
Current>Calibration (A/V)	330E-12
Current>Offset (A)	0E+0
Current>Gain	High
Lock-in>Lock-in status	ON
Lock-in>Modulated signal	Bias (V)
Lock-in>Frequency (Hz)	828E+0
Lock-in>Amplitude	20E-3
Lock-in>Demodulated signal	Current (A)
Lock-in>HP Filter Cutoff D1 (Hz)	155.425E+0
Lock-in>HP Filter Cutoff D2 (Hz)	155.425E+0
Lock-in>HP Filter Order D1	1
Lock-in>HP Filter Order D2	1
Lock-in>Harmonic D1	1
Lock-in>Harmonic D2	2
Lock-in>Reference phase D1 (deg)	-154.128E+0
Lock-in>Reference phase D2 (deg)	174.64E+0
Lock-in>LP Filter Cutoff D1 (Hz)	9.71405E+0
Lock-in>LP Filter Cutoff D2 (Hz)	4.85702E+0
Lock-in>LP Filter Order D1	2
Lock-in>LP Filter Order D2	2
Lock-in>Sync Filter D1	OFF
Lock-in>Sync Filter D2	OFF
[DATA]
Bias calc (V)	Current (A)	Bias (V)	Z (m)	LI Demod 1 Y (A)	LI Demod 1 X (A)
-2.30000E+0	-757.382E-12	-2.30000E+0	-119.386E-9	-567.160E-15	11.2914E-12
-2.27991E+0	-747.475E-12	-2.27991E+0	-119.386E-9	-668.727E-15	11.6417E-12
-2.25981E+0	-729.299E-12	-2.25981E+0	-119.386E-9	-587.190E-15	11.1803E-12
-2.23972E+0	-716.657E-12	-2.23972E+0	-119.386E-9	-508.077E-15	10.5463E-12
-2.21963E+0	-702.528E-12	-2.21963E+0	-119.386E-9	-756.322E-15	10.6273E-12
-2.19953E+0	-690.391E-12	-2.19953E+0	-119.386E-9	-820.226E-15	10.6175E-12
-2.17944E+0	-677.611E-12	-2.17944E+0	-119.386E-9	-875.359E-15	10.5509E-12
-2.15935E+0	-660.481E-12	-2.15935E+0	-119.386E-9	-805.248E-15	10.3834E-12
-2.13925E+0	-648.601E-12	-2.13925E+0	-119.386E-9	-725.674E-15	10.8366E-12
-2.11916E+0	-630.750E-12	-2.11916E+0	-119.386E-9	-642.873E-15	11.2889E-12
-2.09907E+0	-617.722E-12	-2.09907E+0	-119.386E-9	-721.338E-15	11.8268E-12
-2.07897E+0	-601.943E-12	-2.07897E+0	-119.386E-9	-682.036E-15	12.1541E-12
-2.05888E+0	-583.492E-12	-2.05888E+0	-119.386E-9	-543.512E-15	12.7364E-12
-2.03878E+0	-568.730E-12	-2.03878E+0	-119.386E-9	-803.603E-15	12.5732E-12
-2.01869E+0	-549.546E-12	-2.01869E+0	-119.386E-9	-675.664E-15	11.9172E-12
-1.99860E+0	-537.401E-12	-1.99860E+0	-119.386E-9	-667.285E-15	11.4877E-12
-1.97850E+0	-521.245E-12	-1.97850E+0	-119.386E-9	-821.516E-15	10.3160E-12
-1.95841E+0	-510.454E-12	-1.95841E+0	-119.386E-9	-1.00096E-12	9.70527E-12
-1.93832E+0	-497.797E-12	-1.93832E+0	-119.386E-9	-1.31195E-12	8.70479E-12
-1.91822E+0	-484.934E-12	-1.91822E+0	-119.386E-9	-1.45820E-12	7.96361E-12
-1.89813E+0	-477.708E-12	-1.89813E+0	-119.386E-9	-1.26167E-12	7.67027E-12
-1.87804E+0	-463.987E-12	-1.87804E+0	-119.386E-9	-1.48590E-12	7.62473E-12
-1.85794E+0	-457.441E-12	-1.85794E+0	-119.386E-9	-1.73496E-12	7.23743E-12
-1.83785E+0	-447.795E-12	-1.83785E+0	-119.386E-9	-1.72830E-12	6.72430E-12
-1.81776E+0	-437.674E-12	-1.81776E+0	-119.386E-9	-1.75613E-12	6.78759E-12
-1.79766E+0	-431.561E-12	-1.79766E+0	-119.386E-9	-1.88769E-12	6.83982E-12
-1.77757E+0	-419.962E-12	-1.77757E+0	-119.386E-9	-1.69637E-12	6.72996E-12
-1.75748E+0	-413.980E-12	-1.75748E+0	-119.386E-9	-1.61855E-12	6.76576E-12
-1.73738E+0	-402.890E-12	-1.73738E+0	-119.386E-9	-1.79836E-12	6.49633E-12
-1.71729E+0	-396.246E-12	-1.71729E+0	-119.386E-9	-1.69330E-12	6.16425E-12
-1.69720E+0	-388.061E-12	-1.69720E+0	-119.386E-9	-1.89739E-12	5.90946E-12
-1.67710E+0	-380.008E-12	-1.67710E+0	-119.386E-9	-2.08425E-12	5.86256E-12
-1.65701E+0	-373.536E-12	-1.65701E+0	-119.386E-9	-1.93596E-12	5.84579E-12
-1.63692E+0	-363.743E-12	-1.63692E+0	-119.386E-9	-1.72194E-12	5.84064E-12
-1.61682E+0	-358.248E-12	-1.61682E+0	-119.386E-9	-1.99233E-12	5.73221E-12
-1.59673E+0	-350.191E-12	-1.59673E+0	-119.386E-9	-2.17372E-12	5.43009E-12
-1.57664E+0	-343.315E-12	-1.57664E+0	-119.386E-9	-2.41477E-12	5.27168E-12
-1.55654E+0	-337.223E-12	-1.55654E+0	-119.386E-9	-2.16554E-12	5.36087E-12
-1.53645E+0	-329.225E-12	-1.53645E+0	-119.386E-9	-2.06947E-12	5.62294E-12
-1.51636E+0	-323.246E-12	-1.51636E+0	-119.386E-9	-2.05561E-12	5.75616E-12
-1.49626E+0	-314.529E-12	-1.49626E+0	-119.386E-9	-1.95855E-12	5.67629E-12
-1.47617E+0	-308.176E-12	-1.47617E+0	-119.386E-9	-2.01211E-12	5.64781E-12
-1.45607E+0	-301.061E-12	-1.45607E+0	-119.386E-9	-1.98778E-12	5.46333E-12
-1.43598E+0	-293.669E-12	-1.43598E+0	-119.386E-9	-2.00934E-12	5.37912E-12
-1.41589E+0	-288.120E-12	-1.41589E+0	-119.386E-9	-2.12559E-12	5.28322E-12
-1.39579E+0	-279.729E-12	-1.39579E+0	-119.386E-9	-2.03054E-12	5.11792E-12
-1.37570E+0	-274.467E-12	-1.37570E+0	-119.386E-9	-1.98466E-12	5.00163E-12
-1.35561E+0	-266.884E-12	-1.35561E+0	-119.386E-9	-2.01743E-12	5.03942E-12
-1.33551E+0	-262.432E-12	-1.33551E+0	-119.386E-9	-2.01846E-12	5.09326E-12
-1.31542E+0	-256.021E-12	-1.31542E+0	-119.386E-9	-2.22465E-12	4.81544E-12
-1.29533E+0	-249.768E-12	-1.29533E+0	-119.386E-9	-2.24135E-12	4.44094E-12
-1.27523E+0	-245.370E-12	-1.27523E+0	-119.386E-9	-2.22823E-12	4.20496E-12
-1.25514E+0	-239.429E-12	-1.25514E+0	-119.386E-9	-2.05807E-12	3.87157E-12
-1.23505E+0	-235.283E-12	-1.23505E+0	-119.386E-9	-2.23350E-12	3.87161E-12
-1.21495E+0	-229.590E-12	-1.21495E+0	-119.386E-9	-2.26679E-12	3.68697E-12
-1.19486E+0	-225.646E-12	-1.19486E+0	-119.386E-9	-2.49730E-12	3.65517E-12
-1.17477E+0	-221.632E-12	-1.17477E+0	-119.386E-9	-2.37216E-12	3.41086E-12
-1.15467E+0	-217.333E-12	-1.15467E+0	-119.386E-9	-2.28366E-12	3.21242E-12
-1.13458E+0	-214.216E-12	-1.13458E+0	-119.386E-9	-2.38385E-12	3.07923E-12
-1.11449E+0	-209.729E-12	-1.11449E+0	-119.386E-9	-2.52832E-12	3.20857E-12
-1.09439E+0	-205.765E-12	-1.09439E+0	-119.386E-9	-2.52166E-12	3.45197E-12
-1.07430E+0	-201.443E-12	-1.07430E+0	-119.386E-9	-2.60129E-12	3.64360E-12
-1.05421E+0	-197.563E-12	-1.05421E+0	-119.386E-9	-2.76479E-12	3.42675E-12
-1.03411E+0	-193.904E-12	-1.03411E+0	-119.386E-9	-2.78689E-12	3.38110E-12
-1.01402E+0	-189.552E-12	-1.01402E+0	-119.386E-9	-2.49377E-12	3.11429E-12
-993.925E-3	-186.236E-12	-993.925E-3	-119.386E-9	-2.69407E-12	3.16093E-12
-973.832E-3	-182.613E-12	-973.832E-3	-119.386E-9	-2.63495E-12	2.85560E-12
-953.738E-3	-179.535E-12	-953.738E-3	-119.386E-9	-2.73725E-12	3.02746E-12
-933.645E-3	-176.287E-12	-933.645E-3	-119.386E-9	-2.80149E-12	2.82999E-12
-913.551E-3	-172.741E-12	-913.551E-3	-119.386E-9	-2.62724E-12	2.70392E-12
-893.458E-3	-169.698E-12	-893.458E-3	-119.386E-9	-2.63838E-12	2.94624E-12
-873.364E-3	-166.307E-12	-873.364E-3	-119.386E-9	-2.54790E-12	2.70227E-12
-853.271E-3	-163.921E-12	-853.271E-3	-119.386E-9	-2.59182E-12	2.48137E-12
-833.177E-3	-160.891E-12	-833.178E-3	-119.386E-9	-2.48455E-12	2.40921E-12
-813.084E-3	-158.840E-12	-813.084E-3	-119.386E-9	-2.71783E-12	2.36641E-12
-792.990E-3	-156.132E-12	-792.991E-3	-119.386E-9	-2.68799E-12	2.21959E-12
-772.897E-3	-153.853E-12	-772.897E-3	-119.386E-9	-2.80755E-12	2.23253E-12
-752.804E-3	-152.285E-12	-752.804E-3	-119.386E-9	-2.66478E-12	1.91922E-12
-732.710E-3	-149.188E-12	-732.710E-3	-119.386E-9	-2.87686E-12	1.94860E-12
-712.617E-3	-147.858E-12	-712.617E-3	-119.386E-9	-2.81578E-12	1.81387E-12
-692.523E-3	-145.549E-12	-692.523E-3	-119.386E-9	-2.89987E-12	1.75317E-12
-672.430E-3	-143.781E-12	-672.430E-3	-119.386E-9	-2.77852E-12	1.98177E-12
-652.336E-3	-142.049E-12	-652.336E-3	-119.386E-9	-2.67031E-12	2.20379E-12
-632.243E-3	-138.999E-12	-632.243E-3	-119.386E-9	-2.65168E-12	2.12824E-12
-612.149E-3	-137.552E-12	-612.149E-3	-119.386E-9	-2.73431E-12	2.07401E-12
-592.056E-3	-134.121E-12	-592.056E-3	-119.386E-9	-2.74266E-12	2.19367E-12
-571.962E-3	-132.460E-12	-571.963E-3	-119.386E-9	-2.69206E-12	2.39188E-12
-551.869E-3	-128.962E-12	-551.869E-3	-119.386E-9	-2.57527E-12	2.77676E-12
-531.775E-3	-125.044E-12	-531.776E-3	-119.386E-9	-2.50767E-12	2.81726E-12
-511.682E-3	-122.411E-12	-511.682E-3	-119.386E-9	-2.59824E-12	2.98699E-12
-491.589E-3	-117.334E-12	-491.589E-3	-119.386E-9	-2.57979E-12	3.14214E-12
-471.495E-3	-114.559E-12	-471.495E-3	-119.386E-9	-2.57610E-12	3.38079E-12
-451.402E-3	-110.077E-12	-451.402E-3	-119.386E-9	-2.65172E-12	3.12296E-12
-431.308E-3	-106.423E-12	-431.308E-3	-119.386E-9	-2.46963E-12	3.25086E-12
-411.215E-3	-102.490E-12	-411.215E-3	-119.386E-9	-2.69922E-12	3.27381E-12
-391.121E-3	-97.8917E-12	-391.121E-3	-119.386E-9	-2.54404E-12	3.48529E-12
-371.028E-3	-94.2405E-12	-371.028E-3	-119.386E-9	-2.45612E-12	3.56763E-12
-350.934E-3	-89.1681E-12	-350.935E-3	-119.386E-9	-2.49303E-12	3.46200E-12
-330.841E-3	-85.7382E-12	-330.841E-3	-119.386E-9	-2.51237E-12	3.42964E-12
-310.748E-3	-81.0831E-12	-310.748E-3	-119.386E-9	-2.56886E-12	3.29573E-12
-290.654E-3	-76.7994E-12	-290.654E-3	-119.386E-9	-2.40505E-12	3.52615E-12
-270.561E-3	-72.3854E-12	-270.561E-3	-119.386E-9	-2.33609E-12	3.75900E-12
-250.467E-3	-66.9877E-12	-250.467E-3	-119.386E-9	-2.22298E-12	4.05074E-12
-230.374E-3	-62.8024E-12	-230.374E-3	-119.386E-9	-2.50579E-12	3.98583E-12
-210.280E-3	-57.5239E-12	-210.280E-3	-119.386E-9	-2.24590E-12	3.65419E-12
-190.187E-3	-53.1259E-12	-190.187E-3	-119.386E-9	-2.20560E-12	3.93249E-12
-170.093E-3	-48.0838E-12	-170.093E-3	-119.386E-9	-2.21865E-12	4.10689E-12
-150.000E-3	-42.3345E-12	-150.000E-3	-119.386E-9	-2.30412E-12	4.41114E-12
-129.906E-3	-37.2496E-12	-129.907E-3	-119.386E-9	-2.24464E-12	4.27091E-12
-109.813E-3	-31.4510E-12	-109.813E-3	-119.386E-9	-2.25172E-12	4.16033E-12
-89.7193E-3	-26.2467E-12	-89.7196E-3	-119.386E-9	-2.31091E-12	4.35216E-12
-69.6259E-3	-20.4740E-12	-69.6261E-3	-119.386E-9	-2.26393E-12	4.31532E-12
-49.5324E-3	-14.7735E-12	-49.5327E-3	-119.386E-9	-2.27377E-12	4.34874E-12
-29.4390E-3	-9.07397E-12	-29.4392E-3	-119.386E-9	-2.21510E-12	4.37770E-12
-9.34553E-3	-2.93184E-12	-9.34577E-3	-119.386E-9	-2.17608E-12	4.93455E-12
10.7479E-3	3.61720E-12	10.7477E-3	-119.386E-9	-2.08632E-12	5.09045E-12
30.8414E-3	10.1139E-12	30.8411E-3	-119.386E-9	-2.07900E-12	4.93714E-12
50.9348E-3	16.4305E-12	50.9346E-3	-119.386E-9	-2.20149E-12	4.83067E-12
71.0282E-3	22.3997E-12	71.0281E-3	-119.386E-9	-2.05996E-12	4.60790E-12
91.1217E-3	28.0370E-12	91.1215E-3	-119.386E-9	-2.20416E-12	4.51528E-12
111.215E-3	33.5638E-12	111.215E-3	-119.386E-9	-2.34020E-12	4.25345E-12
131.309E-3	38.2096E-12	131.308E-3	-119.386E-9	-2.26885E-12	4.02774E-12
151.402E-3	43.9705E-12	151.402E-3	-119.386E-9	-2.27913E-12	4.23205E-12
171.496E-3	48.9093E-12	171.495E-3	-119.386E-9	-2.36058E-12	4.35575E-12
191.589E-3	54.9732E-12	191.589E-3	-119.386E-9	-2.18376E-12	4.50905E-12
211.683E-3	60.3933E-12	211.682E-3	-119.386E-9	-2.15877E-12	4.41116E-12
231.776E-3	65.8435E-12	231.776E-3	-119.386E-9	-2.06047E-12	4.32397E-12
251.869E-3	71.9916E-12	251.869E-3	-119.386E-9	-2.36167E-12	4.24917E-12
271.963E-3	76.7281E-12	271.963E-3	-119.386E-9	-2.25179E-12	4.20594E-12
292.056E-3	83.2479E-12	292.056E-3	-119.386E-9	-2.26627E-12	4.33641E-12
312.150E-3	88.3025E-12	312.150E-3	-119.386E-9	-2.16795E-12	4.53653E-12
332.243E-3	94.3959E-12	332.243E-3	-119.386E-9	-2.10762E-12	4.43565E-12
352.337E-3	100.302E-12	352.336E-3	-119.386E-9	-2.17647E-12	4.34126E-12
372.430E-3	104.995E-12	372.430E-3	-119.386E-9	-2.41126E-12	4.45067E-12
392.524E-3	112.265E-12	392.523E-3	-119.386E-9	-2.24144E-12	4.63110E-12
412.617E-3	116.687E-12	412.617E-3	-119.386E-9	-2.20466E-12	4.72796E-12
432.711E-3	124.339E-12	432.710E-3	-119.386E-9	-2.26987E-12	4.86090E-12
452.804E-3	130.103E-12	452.804E-3	-119.386E-9	-2.17296E-12	4.92844E-12
472.898E-3	136.275E-12	472.897E-3	-119.386E-9	-2.11659E-12	5.08300E-12
492.991E-3	144.339E-12	492.991E-3	-119.386E-9	-2.01677E-12	5.26918E-12
513.084E-3	149.043E-12	513.084E-3	-119.386E-9	-1.91468E-12	5.27994E-12
533.178E-3	158.441E-12	533.178E-3	-119.386E-9	-2.24198E-12	5.36673E-12
553.271E-3	163.556E-12	553.271E-3	-119.386E-9	-2.05736E-12	5.72788E-12
573.365E-3	172.831E-12	573.364E-3	-119.386E-9	-1.97100E-12	6.11453E-12
593.458E-3	181.208E-12	593.458E-3	-119.386E-9	-1.69110E-12	6.58676E-12
613.552E-3	189.767E-12	613.551E-3	-119.386E-9	-1.72783E-12	6.93241E-12
633.645E-3	201.454E-12	633.645E-3	-119.386E-9	-1.69470E-12	7.27789E-12
653.738E-3	209.187E-12	653.738E-3	-119.386E-9	-1.50980E-12	7.70160E-12
673.832E-3	222.415E-12	673.832E-3	-119.386E-9	-1.46656E-12	8.09062E-12
693.926E-3	231.206E-12	693.925E-3	-119.386E-9	-1.36485E-12	8.13197E-12
714.019E-3	244.236E-12	714.019E-3	-119.386E-9	-1.17170E-12	8.62627E-12
734.113E-3	256.145E-12	734.112E-3	-119.386E-9	-1.18169E-12	9.05316E-12
754.206E-3	267.452E-12	754.206E-3	-119.386E-9	-1.03941E-12	9.27218E-12
774.299E-3	283.440E-12	774.299E-3	-119.386E-9	-997.882E-15	9.67285E-12
794.393E-3	293.744E-12	794.393E-3	-119.386E-9	-953.035E-15	9.80781E-12
814.486E-3	310.176E-12	814.486E-3	-119.386E-9	-1.01452E-12	9.87865E-12
834.580E-3	321.781E-12	834.579E-3	-119.386E-9	-977.656E-15	9.98428E-12
854.673E-3	336.164E-12	854.673E-3	-119.386E-9	-1.18556E-12	10.2367E-12
874.767E-3	352.085E-12	874.766E-3	-119.386E-9	-982.900E-15	10.3393E-12
894.860E-3	364.099E-12	894.860E-3	-119.386E-9	-979.024E-15	10.7955E-12
914.953E-3	383.103E-12	914.953E-3	-119.386E-9	-744.343E-15	11.0330E-12
935.047E-3	394.727E-12	935.047E-3	-119.386E-9	-740.752E-15	11.0568E-12
955.141E-3	412.952E-12	955.140E-3	-119.386E-9	-778.883E-15	11.1015E-12
975.234E-3	425.759E-12	975.234E-3	-119.386E-9	-711.117E-15	11.1387E-12
995.327E-3	442.204E-12	995.327E-3	-119.386E-9	-952.697E-15	11.3094E-12
1.01542E+0	459.487E-12	1.01542E+0	-119.386E-9	-767.612E-15	11.4139E-12
1.03551E+0	473.077E-12	1.03551E+0	-119.386E-9	-603.493E-15	11.4919E-12
1.05561E+0	491.537E-12	1.05561E+0	-119.386E-9	-816.302E-15	11.6745E-12
1.07570E+0	503.084E-12	1.07570E+0	-119.386E-9	-679.655E-15	11.6089E-12
1.09579E+0	522.510E-12	1.09579E+0	-119.386E-9	-473.400E-15	11.9723E-12
1.11589E+0	536.606E-12	1.11589E+0	-119.386E-9	-367.384E-15	12.2816E-12
1.13598E+0	553.846E-12	1.13598E+0	-119.386E-9	-163.534E-15	12.8080E-12
1.15608E+0	573.550E-12	1.15607E+0	-119.386E-9	-66.9238E-15	13.4840E-12
1.17617E+0	590.255E-12	1.17617E+0	-119.386E-9	75.7393E-15	14.0770E-12
1.19626E+0	615.057E-12	1.19626E+0	-119.386E-9	456.129E-15	15.1112E-12
1.21636E+0	631.041E-12	1.21636E+0	-119.386E-9	663.550E-15	16.0431E-12
1.23645E+0	659.104E-12	1.23645E+0	-119.386E-9	621.204E-15	17.2789E-12
1.25654E+0	681.542E-12	1.25654E+0	-119.386E-9	1.14156E-12	18.5381E-12
1.27664E+0	707.234E-12	1.27664E+0	-119.386E-9	1.40903E-12	20.0829E-12
1.29673E+0	740.533E-12	1.29673E+0	-119.386E-9	1.74855E-12	21.8765E-12
1.31682E+0	765.401E-12	1.31682E+0	-119.386E-9	2.23982E-12	23.6679E-12
1.33692E+0	806.022E-12	1.33692E+0	-119.386E-9	2.35750E-12	24.8673E-12
1.35701E+0	838.666E-12	1.35701E+0	-119.386E-9	2.80667E-12	26.5492E-12
1.37710E+0	879.073E-12	1.37710E+0	-119.386E-9	3.28889E-12	28.2156E-12
1.39720E+0	917.040E-12	1.39720E+0	-119.386E-9	3.45019E-12	29.6774E-12
1.41729E+0	957.601E-12	1.41729E+0	-119.386E-9	3.84687E-12	31.2496E-12
1.43738E+0	1.00541E-9	1.43738E+0	-119.386E-9	4.13878E-12	32.4344E-12
1.45748E+0	1.04300E-9	1.45748E+0	-119.386E-9	4.27408E-12	33.3108E-12
1.47757E+0	1.09705E-9	1.47757E+0	-119.386E-9	4.53938E-12	34.3794E-12
1.49766E+0	1.13786E-9	1.49766E+0	-119.386E-9	4.68583E-12	34.8201E-12
1.51776E+0	1.18530E-9	1.51776E+0	-119.386E-9	4.89943E-12	34.8307E-12
1.53785E+0	1.23468E-9	1.53785E+0	-119.386E-9	5.05214E-12	34.5132E-12
1.55794E+0	1.27220E-9	1.55794E+0	-119.386E-9	4.89002E-12	33.8445E-12
1.57804E+0	1.32310E-9	1.57804E+0	-119.386E-9	4.71404E-12	33.0186E-12
1.59813E+0	1.36066E-9	1.59813E+0	-119.386E-9	5.09633E-12	32.4817E-12
1.61822E+0	1.40648E-9	1.61822E+0	-119.386E-9	4.62349E-12	31.5236E-12
1.63832E+0	1.44273E-9	1.63832E+0	-119.386E-9	4.49809E-12	30.7553E-12
1.65841E+0	1.48401E-9	1.65841E+0	-119.386E-9	4.48846E-12	30.0640E-12
1.67850E+0	1.52343E-9	1.67850E+0	-119.386E-9	4.21333E-12	28.9171E-12
1.69860E+0	1.55153E-9	1.69860E+0	-119.386E-9	4.13719E-12	28.3018E-12
1.71869E+0	1.59753E-9	1.71869E+0	-119.386E-9	3.86770E-12	27.7803E-12
1.73879E+0	1.62659E-9	1.73879E+0	-119.386E-9	3.63055E-12	27.0440E-12
1.75888E+0	1.66518E-9	1.75888E+0	-119.386E-9	3.53245E-12	25.9875E-12
1.77897E+0	1.69728E-9	1.77897E+0	-119.386E-9	3.43975E-12	25.8390E-12
1.79907E+0	1.72737E-9	1.79907E+0	-119.386E-9	3.30380E-12	25.3507E-12
1.81916E+0	1.76188E-9	1.81916E+0	-119.386E-9	3.35009E-12	24.7007E-12
1.83925E+0	1.78702E-9	1.83925E+0	-119.386E-9	3.07741E-12	24.2662E-12
1.85935E+0	1.82813E-9	1.85935E+0	-119.386E-9	2.98022E-12	24.2075E-12
1.87944E+0	1.84941E-9	1.87944E+0	-119.386E-9	3.00261E-12	24.3698E-12
1.89953E+0	1.88648E-9	1.89953E+0	-119.386E-9	3.44156E-12	24.6787E-12
1.91963E+0	1.91726E-9	1.91963E+0	-119.386E-9	3.19604E-12	24.7365E-12
1.93972E+0	1.94451E-9	1.93972E+0	-119.386E-9	3.58514E-12	25.1877E-12
1.95981E+0	1.97989E-9	1.95981E+0	-119.386E-9	3.31539E-12	25.3386E-12
1.97991E+0	2.00629E-9	1.97991E+0	-119.386E-9	3.56784E-12	25.8486E-12
2.00000E+0	2.04219E-9	2.00000E+0	-119.386E-9	3.71066E-12	26.3174E-12
