# Supplementary material for: Circumventing the stability problems of graphene nanoribbon zigzag edges
Source: Nat Chem. 2022 Sep 26;14(12):1451–8. doi: 10.1038/s41557-022-01042-8 (PMC10665199; doi:10.1038/s41557-022-01042-8)
Supplement: Supplementary file 3 — Source data for Supplementary Fig. 9. [file 41557_2022_1042_MOESM3_ESM.zip › 10 units/Point_spectra_555.dat]

Experiment	bias spectroscopy
Saved Date	25.07.2020 10:48:16
User
Date
X (m)	157.415E-9
Y (m)	430.211E-9
Z (m)	-119.393E-9
Z offset (m)	0E+0
Settling time (s)	20E-3
Integration time (s)	50E-3
Z-Ctrl hold	TRUE
Final Z (m)	N/A
Start time	25.07.2020 10:48:01
Filter type	None
Order
Cutoff frq
Bias>Bias (V)	-500E-3
Bias>Calibration (V/V)	-1E+0
Bias>Offset (V)	0E+0
Bias Spectroscopy>Sweep Start (V)	-2.3E+0
Bias Spectroscopy>Sweep End (V)	2E+0
Bias Spectroscopy>Num Pixel	215
Bias Spectroscopy>Z Avg time (s)	100E-3
Bias Spectroscopy>Z offset (m)	0E+0
Bias Spectroscopy>1st Settling time (s)	60E-3
Bias Spectroscopy>Settling time (s)	20E-3
Bias Spectroscopy>Integration time (s)	50E-3
Bias Spectroscopy>End Settling time (s)	50E-3
Bias Spectroscopy>Z control time (s)	50E-3
Bias Spectroscopy>Max Slew rate (V/s)	Inf
Bias Spectroscopy>backward sweep	FALSE
Bias Spectroscopy>Z-controller hold	TRUE
Bias Spectroscopy>Number of sweeps	1
Bias Spectroscopy>Channels	Current (A);Bias (V);Z (m);LI Demod 1 Y (A);LI Demod 1 X (A)
Bias Spectroscopy>Reset Bias	TRUE
Bias Spectroscopy>Record final Z	FALSE
Bias Spectroscopy>Lock-In run	TRUE
Current>Current (A)	1.62483E-9
Current>Calibration (A/V)	330E-12
Current>Offset (A)	0E+0
Current>Gain	High
Lock-in>Lock-in status	ON
Lock-in>Modulated signal	Bias (V)
Lock-in>Frequency (Hz)	828E+0
Lock-in>Amplitude	20E-3
Lock-in>Demodulated signal	Current (A)
Lock-in>HP Filter Cutoff D1 (Hz)	155.425E+0
Lock-in>HP Filter Cutoff D2 (Hz)	155.425E+0
Lock-in>HP Filter Order D1	1
Lock-in>HP Filter Order D2	1
Lock-in>Harmonic D1	1
Lock-in>Harmonic D2	2
Lock-in>Reference phase D1 (deg)	-154.128E+0
Lock-in>Reference phase D2 (deg)	174.64E+0
Lock-in>LP Filter Cutoff D1 (Hz)	9.71405E+0
Lock-in>LP Filter Cutoff D2 (Hz)	4.85702E+0
Lock-in>LP Filter Order D1	2
Lock-in>LP Filter Order D2	2
Lock-in>Sync Filter D1	OFF
Lock-in>Sync Filter D2	OFF
[DATA]
Bias calc (V)	Current (A)	Bias (V)	Z (m)	LI Demod 1 Y (A)	LI Demod 1 X (A)
-2.30000E+0	-943.476E-12	-2.30000E+0	-119.393E-9	780.985E-15	16.2230E-12
-2.27991E+0	-919.501E-12	-2.27991E+0	-119.393E-9	662.190E-15	16.4392E-12
-2.25981E+0	-905.778E-12	-2.25981E+0	-119.393E-9	568.759E-15	15.9671E-12
-2.23972E+0	-879.149E-12	-2.23972E+0	-119.393E-9	673.912E-15	15.7882E-12
-2.21963E+0	-861.371E-12	-2.21963E+0	-119.393E-9	288.711E-15	15.1090E-12
-2.19953E+0	-837.727E-12	-2.19953E+0	-119.393E-9	380.337E-15	15.2060E-12
-2.17944E+0	-818.481E-12	-2.17944E+0	-119.393E-9	413.875E-15	15.1973E-12
-2.15935E+0	-800.924E-12	-2.15935E+0	-119.393E-9	415.111E-15	15.6684E-12
-2.13925E+0	-774.700E-12	-2.13925E+0	-119.393E-9	480.895E-15	16.6568E-12
-2.11916E+0	-755.027E-12	-2.11916E+0	-119.393E-9	624.287E-15	17.5250E-12
-2.09907E+0	-726.358E-12	-2.09907E+0	-119.393E-9	973.063E-15	18.2401E-12
-2.07897E+0	-704.825E-12	-2.07897E+0	-119.393E-9	1.06344E-12	19.3231E-12
-2.05888E+0	-675.739E-12	-2.05888E+0	-119.393E-9	1.09692E-12	19.4259E-12
-2.03878E+0	-650.252E-12	-2.03878E+0	-119.393E-9	1.02441E-12	19.0952E-12
-2.01869E+0	-626.707E-12	-2.01869E+0	-119.393E-9	734.300E-15	17.9853E-12
-1.99860E+0	-600.714E-12	-1.99860E+0	-119.393E-9	112.920E-15	16.1448E-12
-1.97850E+0	-585.954E-12	-1.97850E+0	-119.393E-9	-204.499E-15	14.0837E-12
-1.95841E+0	-565.735E-12	-1.95841E+0	-119.393E-9	-530.637E-15	12.5952E-12
-1.93832E+0	-551.045E-12	-1.93832E+0	-119.393E-9	-696.616E-15	11.4244E-12
-1.91822E+0	-535.971E-12	-1.91822E+0	-119.393E-9	-833.020E-15	10.4862E-12
-1.89813E+0	-523.322E-12	-1.89813E+0	-119.393E-9	-950.574E-15	10.0130E-12
-1.87804E+0	-512.540E-12	-1.87804E+0	-119.393E-9	-1.03453E-12	9.29309E-12
-1.85794E+0	-498.693E-12	-1.85794E+0	-119.393E-9	-1.15909E-12	8.79927E-12
-1.83785E+0	-490.239E-12	-1.83785E+0	-119.393E-9	-1.38189E-12	8.29154E-12
-1.81776E+0	-475.488E-12	-1.81776E+0	-119.393E-9	-1.41718E-12	8.24677E-12
-1.79766E+0	-468.845E-12	-1.79766E+0	-119.393E-9	-1.41549E-12	8.07338E-12
-1.77757E+0	-456.851E-12	-1.77757E+0	-119.393E-9	-1.57583E-12	7.59407E-12
-1.75748E+0	-447.483E-12	-1.75748E+0	-119.393E-9	-1.43711E-12	7.68788E-12
-1.73738E+0	-438.173E-12	-1.73738E+0	-119.393E-9	-1.60237E-12	7.29228E-12
-1.71729E+0	-426.181E-12	-1.71729E+0	-119.393E-9	-1.70732E-12	7.15594E-12
-1.69720E+0	-419.827E-12	-1.69720E+0	-119.393E-9	-1.69773E-12	6.98913E-12
-1.67710E+0	-407.820E-12	-1.67710E+0	-119.393E-9	-1.61561E-12	6.92474E-12
-1.65701E+0	-399.687E-12	-1.65701E+0	-119.393E-9	-1.65271E-12	6.85568E-12
-1.63692E+0	-390.800E-12	-1.63692E+0	-119.393E-9	-1.69438E-12	6.79366E-12
-1.61682E+0	-380.225E-12	-1.61682E+0	-119.393E-9	-1.80401E-12	6.69475E-12
-1.59673E+0	-374.284E-12	-1.59673E+0	-119.393E-9	-1.80463E-12	6.50816E-12
-1.57664E+0	-363.847E-12	-1.57664E+0	-119.393E-9	-1.97967E-12	6.41331E-12
-1.55654E+0	-357.268E-12	-1.55654E+0	-119.393E-9	-1.98367E-12	6.70271E-12
-1.53645E+0	-346.279E-12	-1.53645E+0	-119.393E-9	-1.71442E-12	6.86681E-12
-1.51636E+0	-337.680E-12	-1.51636E+0	-119.393E-9	-1.86756E-12	7.32248E-12
-1.49626E+0	-328.250E-12	-1.49626E+0	-119.393E-9	-1.61443E-12	7.33649E-12
-1.47617E+0	-317.899E-12	-1.47617E+0	-119.393E-9	-1.58831E-12	7.28346E-12
-1.45607E+0	-309.696E-12	-1.45607E+0	-119.393E-9	-1.57433E-12	7.04732E-12
-1.43598E+0	-298.348E-12	-1.43598E+0	-119.393E-9	-1.67980E-12	6.73715E-12
-1.41589E+0	-292.270E-12	-1.41589E+0	-119.393E-9	-1.73336E-12	6.16877E-12
-1.39579E+0	-283.488E-12	-1.39579E+0	-119.393E-9	-1.97904E-12	5.90344E-12
-1.37570E+0	-276.116E-12	-1.37570E+0	-119.393E-9	-2.02633E-12	5.67866E-12
-1.35561E+0	-269.280E-12	-1.35561E+0	-119.393E-9	-1.95092E-12	5.45293E-12
-1.33551E+0	-260.924E-12	-1.33551E+0	-119.393E-9	-2.01599E-12	5.42230E-12
-1.31542E+0	-256.361E-12	-1.31542E+0	-119.393E-9	-2.07960E-12	5.03316E-12
-1.29533E+0	-248.871E-12	-1.29533E+0	-119.393E-9	-2.19823E-12	4.56173E-12
-1.27523E+0	-244.881E-12	-1.27523E+0	-119.393E-9	-2.36456E-12	4.01945E-12
-1.25514E+0	-238.918E-12	-1.25514E+0	-119.393E-9	-2.30951E-12	3.84654E-12
-1.23505E+0	-234.559E-12	-1.23505E+0	-119.393E-9	-2.48915E-12	3.80682E-12
-1.21495E+0	-231.338E-12	-1.21495E+0	-119.393E-9	-2.45208E-12	3.63226E-12
-1.19486E+0	-225.948E-12	-1.19486E+0	-119.393E-9	-2.34966E-12	3.36438E-12
-1.17477E+0	-223.238E-12	-1.17477E+0	-119.393E-9	-2.66856E-12	2.97070E-12
-1.15467E+0	-218.309E-12	-1.15467E+0	-119.393E-9	-2.49667E-12	3.11503E-12
-1.13458E+0	-214.975E-12	-1.13458E+0	-119.393E-9	-2.30995E-12	3.20029E-12
-1.11449E+0	-211.717E-12	-1.11449E+0	-119.393E-9	-2.48303E-12	3.29306E-12
-1.09439E+0	-207.189E-12	-1.09439E+0	-119.393E-9	-2.55091E-12	3.22571E-12
-1.07430E+0	-203.630E-12	-1.07430E+0	-119.393E-9	-2.37162E-12	3.25146E-12
-1.05421E+0	-198.787E-12	-1.05421E+0	-119.393E-9	-2.42245E-12	3.23816E-12
-1.03411E+0	-195.944E-12	-1.03411E+0	-119.393E-9	-2.60263E-12	3.11602E-12
-1.01402E+0	-191.767E-12	-1.01402E+0	-119.393E-9	-2.72177E-12	3.01634E-12
-993.925E-3	-188.357E-12	-993.925E-3	-119.393E-9	-2.65880E-12	2.87172E-12
-973.832E-3	-184.555E-12	-973.832E-3	-119.393E-9	-2.50421E-12	3.03605E-12
-953.738E-3	-180.872E-12	-953.738E-3	-119.393E-9	-2.50428E-12	2.99110E-12
-933.645E-3	-178.030E-12	-933.645E-3	-119.393E-9	-2.62557E-12	2.89142E-12
-913.551E-3	-174.096E-12	-913.551E-3	-119.393E-9	-2.62628E-12	2.82883E-12
-893.458E-3	-171.227E-12	-893.458E-3	-119.393E-9	-2.59499E-12	2.96162E-12
-873.364E-3	-167.682E-12	-873.364E-3	-119.393E-9	-2.59707E-12	2.68917E-12
-853.271E-3	-164.610E-12	-853.271E-3	-119.393E-9	-2.78132E-12	2.55194E-12
-833.177E-3	-162.545E-12	-833.178E-3	-119.393E-9	-2.82641E-12	2.13662E-12
-813.084E-3	-159.143E-12	-813.084E-3	-119.393E-9	-2.80353E-12	2.27639E-12
-792.990E-3	-157.556E-12	-792.991E-3	-119.393E-9	-2.73866E-12	2.21925E-12
-772.897E-3	-154.491E-12	-772.897E-3	-119.393E-9	-2.69819E-12	2.16912E-12
-752.804E-3	-152.651E-12	-752.804E-3	-119.393E-9	-2.68232E-12	2.24979E-12
-732.710E-3	-150.511E-12	-732.710E-3	-119.393E-9	-2.77257E-12	2.23310E-12
-712.617E-3	-148.247E-12	-712.617E-3	-119.393E-9	-2.83101E-12	1.99935E-12
-692.523E-3	-146.237E-12	-692.523E-3	-119.393E-9	-2.53720E-12	1.84322E-12
-672.430E-3	-143.888E-12	-672.430E-3	-119.393E-9	-2.65180E-12	2.13376E-12
-652.336E-3	-141.990E-12	-652.336E-3	-119.393E-9	-2.67065E-12	2.01404E-12
-632.243E-3	-139.535E-12	-632.243E-3	-119.393E-9	-2.76656E-12	2.10709E-12
-612.149E-3	-137.562E-12	-612.149E-3	-119.393E-9	-2.60752E-12	1.94543E-12
-592.056E-3	-134.774E-12	-592.056E-3	-119.393E-9	-2.80454E-12	2.20575E-12
-571.962E-3	-132.382E-12	-571.963E-3	-119.393E-9	-2.82029E-12	2.31122E-12
-551.869E-3	-129.339E-12	-551.869E-3	-119.393E-9	-2.83548E-12	2.62375E-12
-531.775E-3	-126.038E-12	-531.776E-3	-119.393E-9	-2.65046E-12	2.73241E-12
-511.682E-3	-122.413E-12	-511.682E-3	-119.393E-9	-2.63267E-12	3.18281E-12
-491.589E-3	-118.819E-12	-491.589E-3	-119.393E-9	-2.70642E-12	3.08726E-12
-471.495E-3	-115.254E-12	-471.495E-3	-119.393E-9	-2.53702E-12	3.06874E-12
-451.402E-3	-111.764E-12	-451.402E-3	-119.393E-9	-2.62704E-12	2.93733E-12
-431.308E-3	-108.576E-12	-431.308E-3	-119.393E-9	-2.52723E-12	2.96564E-12
-411.215E-3	-104.698E-12	-411.215E-3	-119.393E-9	-2.56845E-12	3.00025E-12
-391.121E-3	-100.712E-12	-391.121E-3	-119.393E-9	-2.32267E-12	3.24432E-12
-371.028E-3	-96.7077E-12	-371.028E-3	-119.393E-9	-2.56714E-12	3.19054E-12
-350.934E-3	-92.9305E-12	-350.935E-3	-119.393E-9	-2.35194E-12	3.36515E-12
-330.841E-3	-88.9997E-12	-330.841E-3	-119.393E-9	-2.52453E-12	3.20017E-12
-310.748E-3	-84.9421E-12	-310.748E-3	-119.393E-9	-2.41889E-12	3.29155E-12
-290.654E-3	-80.6241E-12	-290.654E-3	-119.393E-9	-2.42396E-12	3.41758E-12
-270.561E-3	-76.0358E-12	-270.561E-3	-119.393E-9	-2.43053E-12	4.02614E-12
-250.467E-3	-71.0149E-12	-250.467E-3	-119.393E-9	-2.16904E-12	4.06944E-12
-230.374E-3	-66.0425E-12	-230.374E-3	-119.393E-9	-2.29626E-12	3.86909E-12
-210.280E-3	-61.0062E-12	-210.280E-3	-119.393E-9	-2.56806E-12	3.87657E-12
-190.187E-3	-56.3720E-12	-190.187E-3	-119.393E-9	-2.41931E-12	3.90692E-12
-170.093E-3	-50.7301E-12	-170.093E-3	-119.393E-9	-2.13993E-12	4.33805E-12
-150.000E-3	-45.0288E-12	-150.000E-3	-119.393E-9	-2.06314E-12	4.56315E-12
-129.906E-3	-38.9417E-12	-129.907E-3	-119.393E-9	-2.31175E-12	4.48285E-12
-109.813E-3	-33.0636E-12	-109.813E-3	-119.393E-9	-2.18075E-12	4.54328E-12
-89.7193E-3	-27.1965E-12	-89.7196E-3	-119.393E-9	-2.34902E-12	4.65018E-12
-69.6259E-3	-21.2029E-12	-69.6261E-3	-119.393E-9	-2.27034E-12	4.59708E-12
-49.5324E-3	-15.0844E-12	-49.5327E-3	-119.393E-9	-2.16301E-12	4.82447E-12
-29.4390E-3	-8.99743E-12	-29.4392E-3	-119.393E-9	-2.10826E-12	4.70111E-12
-9.34553E-3	-2.96155E-12	-9.34577E-3	-119.393E-9	-2.27337E-12	4.66602E-12
10.7479E-3	3.20961E-12	10.7477E-3	-119.393E-9	-2.14866E-12	4.87566E-12
30.8414E-3	9.60197E-12	30.8411E-3	-119.393E-9	-2.27487E-12	4.94323E-12
50.9348E-3	15.8764E-12	50.9346E-3	-119.393E-9	-2.09776E-12	4.68003E-12
71.0282E-3	22.1015E-12	71.0281E-3	-119.393E-9	-2.07962E-12	4.74075E-12
91.1217E-3	28.1522E-12	91.1215E-3	-119.393E-9	-2.07673E-12	4.73074E-12
111.215E-3	33.7770E-12	111.215E-3	-119.393E-9	-2.28538E-12	4.43205E-12
131.309E-3	39.1044E-12	131.308E-3	-119.393E-9	-2.19694E-12	4.21895E-12
151.402E-3	44.3687E-12	151.402E-3	-119.393E-9	-2.32264E-12	4.35046E-12
171.496E-3	50.0303E-12	171.495E-3	-119.393E-9	-2.40552E-12	4.36520E-12
191.589E-3	55.3843E-12	191.589E-3	-119.393E-9	-2.47003E-12	4.31619E-12
211.683E-3	61.2025E-12	211.682E-3	-119.393E-9	-2.19419E-12	4.46541E-12
231.776E-3	66.7143E-12	231.776E-3	-119.393E-9	-2.27691E-12	4.26804E-12
251.869E-3	72.0707E-12	251.869E-3	-119.393E-9	-2.18825E-12	4.30813E-12
271.963E-3	77.6829E-12	271.963E-3	-119.393E-9	-2.30136E-12	4.16780E-12
292.056E-3	82.8454E-12	292.056E-3	-119.393E-9	-2.35596E-12	4.15005E-12
312.150E-3	88.4793E-12	312.150E-3	-119.393E-9	-2.15668E-12	4.43519E-12
332.243E-3	94.1281E-12	332.243E-3	-119.393E-9	-2.17291E-12	4.32384E-12
352.337E-3	99.8857E-12	352.336E-3	-119.393E-9	-2.34140E-12	4.36393E-12
372.430E-3	105.560E-12	372.430E-3	-119.393E-9	-2.15692E-12	4.51074E-12
392.524E-3	111.492E-12	392.523E-3	-119.393E-9	-2.37554E-12	4.53467E-12
412.617E-3	117.920E-12	412.617E-3	-119.393E-9	-2.28145E-12	4.61638E-12
432.711E-3	123.810E-12	432.710E-3	-119.393E-9	-1.98316E-12	5.04715E-12
452.804E-3	130.308E-12	452.804E-3	-119.393E-9	-1.86948E-12	5.03505E-12
472.898E-3	137.010E-12	472.897E-3	-119.393E-9	-2.00550E-12	4.94574E-12
492.991E-3	143.440E-12	492.991E-3	-119.393E-9	-2.08841E-12	5.11025E-12
513.084E-3	151.406E-12	513.084E-3	-119.393E-9	-1.84128E-12	5.57256E-12
533.178E-3	158.681E-12	533.178E-3	-119.393E-9	-1.70712E-12	6.06310E-12
553.271E-3	167.923E-12	553.271E-3	-119.393E-9	-1.84961E-12	6.47696E-12
573.365E-3	176.876E-12	573.364E-3	-119.393E-9	-1.67992E-12	7.22253E-12
593.458E-3	188.120E-12	593.458E-3	-119.393E-9	-1.38830E-12	8.23965E-12
613.552E-3	200.195E-12	613.551E-3	-119.393E-9	-1.16707E-12	9.09701E-12
633.645E-3	212.850E-12	633.645E-3	-119.393E-9	-985.638E-15	9.73855E-12
653.738E-3	227.122E-12	653.738E-3	-119.393E-9	-840.304E-15	10.4577E-12
673.832E-3	241.424E-12	673.832E-3	-119.393E-9	-889.907E-15	10.7156E-12
693.926E-3	257.713E-12	693.925E-3	-119.393E-9	-699.845E-15	11.3875E-12
714.019E-3	272.715E-12	714.019E-3	-119.393E-9	-470.962E-15	11.7399E-12
734.113E-3	289.366E-12	734.112E-3	-119.393E-9	-415.681E-15	12.4944E-12
754.206E-3	308.649E-12	754.206E-3	-119.393E-9	-39.2728E-15	13.0044E-12
774.299E-3	324.785E-12	774.299E-3	-119.393E-9	-198.109E-15	13.4618E-12
794.393E-3	346.919E-12	794.393E-3	-119.393E-9	-98.2244E-15	13.8463E-12
814.486E-3	363.978E-12	814.486E-3	-119.393E-9	-144.475E-15	13.9157E-12
834.580E-3	384.021E-12	834.579E-3	-119.393E-9	-8.33575E-15	14.0771E-12
854.673E-3	405.644E-12	854.673E-3	-119.393E-9	-43.0730E-15	14.3417E-12
874.767E-3	422.917E-12	874.766E-3	-119.393E-9	-11.8568E-15	14.5915E-12
894.860E-3	446.279E-12	894.860E-3	-119.393E-9	90.2262E-15	14.9983E-12
914.953E-3	464.088E-12	914.953E-3	-119.393E-9	113.397E-15	15.0667E-12
935.047E-3	486.627E-12	935.047E-3	-119.393E-9	-15.7811E-15	15.0671E-12
955.141E-3	506.899E-12	955.140E-3	-119.393E-9	134.035E-15	15.2534E-12
975.234E-3	528.744E-12	975.234E-3	-119.393E-9	145.980E-15	15.1392E-12
995.327E-3	549.781E-12	995.327E-3	-119.393E-9	95.7014E-15	15.1458E-12
1.01542E+0	570.013E-12	1.01542E+0	-119.393E-9	325.084E-15	15.2876E-12
1.03551E+0	591.688E-12	1.03551E+0	-119.393E-9	201.822E-15	15.3709E-12
1.05561E+0	611.541E-12	1.05561E+0	-119.393E-9	-15.9396E-15	15.0805E-12
1.07570E+0	631.346E-12	1.07570E+0	-119.393E-9	153.543E-15	15.0550E-12
1.09579E+0	652.866E-12	1.09579E+0	-119.393E-9	235.578E-15	15.1495E-12
1.11589E+0	672.679E-12	1.11589E+0	-119.393E-9	117.941E-15	15.4919E-12
1.13598E+0	695.377E-12	1.13598E+0	-119.393E-9	476.153E-15	16.0391E-12
1.15608E+0	718.596E-12	1.15607E+0	-119.393E-9	631.991E-15	16.6309E-12
1.17617E+0	739.726E-12	1.17617E+0	-119.393E-9	871.991E-15	17.1976E-12
1.19626E+0	764.350E-12	1.19626E+0	-119.393E-9	845.941E-15	18.1143E-12
1.21636E+0	789.489E-12	1.21636E+0	-119.393E-9	1.02768E-12	19.1284E-12
1.23645E+0	817.231E-12	1.23645E+0	-119.393E-9	1.52287E-12	20.1596E-12
1.25654E+0	847.785E-12	1.25654E+0	-119.393E-9	1.70906E-12	21.2788E-12
1.27664E+0	874.826E-12	1.27664E+0	-119.393E-9	2.07226E-12	22.9172E-12
1.29673E+0	910.043E-12	1.29673E+0	-119.393E-9	2.49169E-12	24.3758E-12
1.31682E+0	940.451E-12	1.31682E+0	-119.393E-9	2.70333E-12	26.0030E-12
1.33692E+0	981.933E-12	1.33692E+0	-119.393E-9	3.21383E-12	27.6038E-12
1.35701E+0	1.01980E-9	1.35701E+0	-119.393E-9	3.64261E-12	29.0868E-12
1.37710E+0	1.05011E-9	1.37710E+0	-119.393E-9	3.93393E-12	30.6157E-12
1.39720E+0	1.11302E-9	1.39720E+0	-119.393E-9	4.67873E-12	32.3201E-12
1.41729E+0	1.14308E-9	1.41729E+0	-119.393E-9	4.92050E-12	33.7480E-12
1.43738E+0	1.19631E-9	1.43738E+0	-119.393E-9	5.05409E-12	35.6717E-12
1.45748E+0	1.24939E-9	1.45748E+0	-119.393E-9	5.41247E-12	36.7185E-12
1.47757E+0	1.28438E-9	1.47757E+0	-119.393E-9	5.82155E-12	38.2238E-12
1.49766E+0	1.35223E-9	1.49766E+0	-119.393E-9	6.38687E-12	39.4123E-12
1.51776E+0	1.40221E-9	1.51776E+0	-119.393E-9	6.26375E-12	39.3842E-12
1.53785E+0	1.44632E-9	1.53785E+0	-119.393E-9	6.31353E-12	39.4667E-12
1.55794E+0	1.50581E-9	1.55794E+0	-119.393E-9	6.34930E-12	38.6664E-12
1.57804E+0	1.54416E-9	1.57804E+0	-119.393E-9	6.05138E-12	38.2905E-12
1.59813E+0	1.60815E-9	1.59813E+0	-119.393E-9	5.81366E-12	37.2236E-12
1.61822E+0	1.63361E-9	1.61822E+0	-119.393E-9	6.01980E-12	36.4422E-12
1.63832E+0	1.69758E-9	1.63832E+0	-119.393E-9	5.78638E-12	35.6055E-12
1.65841E+0	1.73536E-9	1.65841E+0	-119.393E-9	5.64641E-12	34.6092E-12
1.67850E+0	1.76237E-9	1.67850E+0	-119.393E-9	5.56249E-12	33.8035E-12
1.69860E+0	1.83688E-9	1.69860E+0	-119.393E-9	5.37560E-12	32.6458E-12
1.71869E+0	1.85034E-9	1.71869E+0	-119.393E-9	5.55071E-12	31.8277E-12
1.73879E+0	1.91401E-9	1.73879E+0	-119.393E-9	4.93391E-12	31.3163E-12
1.75888E+0	1.91162E-9	1.75888E+0	-119.393E-9	4.95354E-12	30.3683E-12
1.77897E+0	1.98615E-9	1.77897E+0	-119.393E-9	5.02658E-12	29.6432E-12
1.79907E+0	2.02028E-9	1.79907E+0	-119.393E-9	4.46019E-12	28.2853E-12
1.81916E+0	2.02920E-9	1.81916E+0	-119.393E-9	4.39324E-12	27.7478E-12
1.83925E+0	2.09621E-9	1.83925E+0	-119.393E-9	4.33486E-12	27.1041E-12
1.85935E+0	2.07960E-9	1.85935E+0	-119.393E-9	3.30381E-12	26.2312E-12
1.87944E+0	2.16122E-9	1.87944E+0	-119.393E-9	3.94339E-12	26.6006E-12
1.89953E+0	2.18571E-9	1.89953E+0	-119.393E-9	3.86565E-12	26.0034E-12
1.91963E+0	2.18745E-9	1.91963E+0	-119.393E-9	4.21444E-12	26.5131E-12
1.93972E+0	2.27493E-9	1.93972E+0	-119.393E-9	3.99957E-12	26.6707E-12
1.95981E+0	2.23398E-9	1.95981E+0	-119.393E-9	4.09242E-12	26.0275E-12
1.97991E+0	2.32457E-9	1.97991E+0	-119.393E-9	4.62207E-12	26.7655E-12
2.00000E+0	2.34882E-9	2.00000E+0	-119.393E-9	4.83518E-12	28.0399E-12
