# Supplementary material for: Circumventing the stability problems of graphene nanoribbon zigzag edges
Source: Nat Chem. 2022 Sep 26;14(12):1451–8. doi: 10.1038/s41557-022-01042-8 (PMC10665199; doi:10.1038/s41557-022-01042-8)
Supplement: Supplementary file 3 — Source data for Supplementary Fig. 9. [file 41557_2022_1042_MOESM3_ESM.zip › 10 units/Point_spectra_556.dat]

Experiment	bias spectroscopy
Saved Date	25.07.2020 10:48:32
User
Date
X (m)	157.414E-9
Y (m)	430.414E-9
Z (m)	-119.395E-9
Z offset (m)	0E+0
Settling time (s)	20E-3
Integration time (s)	50E-3
Z-Ctrl hold	TRUE
Final Z (m)	N/A
Start time	25.07.2020 10:48:16
Filter type	None
Order
Cutoff frq
Bias>Bias (V)	-500E-3
Bias>Calibration (V/V)	-1E+0
Bias>Offset (V)	0E+0
Bias Spectroscopy>Sweep Start (V)	-2.3E+0
Bias Spectroscopy>Sweep End (V)	2E+0
Bias Spectroscopy>Num Pixel	215
Bias Spectroscopy>Z Avg time (s)	100E-3
Bias Spectroscopy>Z offset (m)	0E+0
Bias Spectroscopy>1st Settling time (s)	60E-3
Bias Spectroscopy>Settling time (s)	20E-3
Bias Spectroscopy>Integration time (s)	50E-3
Bias Spectroscopy>End Settling time (s)	50E-3
Bias Spectroscopy>Z control time (s)	50E-3
Bias Spectroscopy>Max Slew rate (V/s)	Inf
Bias Spectroscopy>backward sweep	FALSE
Bias Spectroscopy>Z-controller hold	TRUE
Bias Spectroscopy>Number of sweeps	1
Bias Spectroscopy>Channels	Current (A);Bias (V);Z (m);LI Demod 1 Y (A);LI Demod 1 X (A)
Bias Spectroscopy>Reset Bias	TRUE
Bias Spectroscopy>Record final Z	FALSE
Bias Spectroscopy>Lock-In run	TRUE
Current>Current (A)	2.42453E-9
Current>Calibration (A/V)	330E-12
Current>Offset (A)	0E+0
Current>Gain	High
Lock-in>Lock-in status	ON
Lock-in>Modulated signal	Bias (V)
Lock-in>Frequency (Hz)	828E+0
Lock-in>Amplitude	20E-3
Lock-in>Demodulated signal	Current (A)
Lock-in>HP Filter Cutoff D1 (Hz)	155.425E+0
Lock-in>HP Filter Cutoff D2 (Hz)	155.425E+0
Lock-in>HP Filter Order D1	1
Lock-in>HP Filter Order D2	1
Lock-in>Harmonic D1	1
Lock-in>Harmonic D2	2
Lock-in>Reference phase D1 (deg)	-154.128E+0
Lock-in>Reference phase D2 (deg)	174.64E+0
Lock-in>LP Filter Cutoff D1 (Hz)	9.71405E+0
Lock-in>LP Filter Cutoff D2 (Hz)	4.85702E+0
Lock-in>LP Filter Order D1	2
Lock-in>LP Filter Order D2	2
Lock-in>Sync Filter D1	OFF
Lock-in>Sync Filter D2	OFF
[DATA]
Bias calc (V)	Current (A)	Bias (V)	Z (m)	LI Demod 1 Y (A)	LI Demod 1 X (A)
-2.30000E+0	-920.077E-12	-2.30000E+0	-119.395E-9	353.535E-15	15.9118E-12
-2.27991E+0	-933.923E-12	-2.27991E+0	-119.395E-9	270.774E-15	16.2663E-12
-2.25981E+0	-894.666E-12	-2.25981E+0	-119.395E-9	373.189E-15	15.9902E-12
-2.23972E+0	-864.410E-12	-2.23972E+0	-119.395E-9	552.529E-15	16.5537E-12
-2.21963E+0	-879.119E-12	-2.21963E+0	-119.395E-9	311.006E-15	16.2565E-12
-2.19953E+0	-809.335E-12	-2.19953E+0	-119.395E-9	372.950E-15	15.9916E-12
-2.17944E+0	-833.219E-12	-2.17944E+0	-119.395E-9	390.079E-15	16.3144E-12
-2.15935E+0	-785.874E-12	-2.15935E+0	-119.395E-9	456.648E-15	15.9237E-12
-2.13925E+0	-759.611E-12	-2.13925E+0	-119.395E-9	447.836E-15	17.3284E-12
-2.11916E+0	-763.089E-12	-2.11916E+0	-119.395E-9	537.776E-15	17.2210E-12
-2.09907E+0	-703.014E-12	-2.09907E+0	-119.395E-9	976.991E-15	18.0938E-12
-2.07897E+0	-717.813E-12	-2.07897E+0	-119.395E-9	895.095E-15	18.5419E-12
-2.05888E+0	-658.479E-12	-2.05888E+0	-119.395E-9	1.02311E-12	18.3511E-12
-2.03878E+0	-651.014E-12	-2.03878E+0	-119.395E-9	1.20395E-12	18.7885E-12
-2.01869E+0	-627.976E-12	-2.01869E+0	-119.395E-9	648.954E-15	17.4807E-12
-1.99860E+0	-587.784E-12	-1.99860E+0	-119.395E-9	842.700E-15	16.9712E-12
-1.97850E+0	-595.742E-12	-1.97850E+0	-119.395E-9	361.988E-15	15.3451E-12
-1.95841E+0	-540.514E-12	-1.95841E+0	-119.395E-9	-77.7929E-15	14.5387E-12
-1.93832E+0	-551.186E-12	-1.93832E+0	-119.395E-9	46.5872E-15	14.4865E-12
-1.91822E+0	-515.555E-12	-1.91822E+0	-119.395E-9	-171.574E-15	13.3456E-12
-1.89813E+0	-498.821E-12	-1.89813E+0	-119.395E-9	-412.074E-15	12.8644E-12
-1.87804E+0	-495.178E-12	-1.87804E+0	-119.395E-9	-653.082E-15	12.0403E-12
-1.85794E+0	-457.911E-12	-1.85794E+0	-119.395E-9	-1.10241E-12	11.1992E-12
-1.83785E+0	-469.023E-12	-1.83785E+0	-119.395E-9	-932.599E-15	10.7263E-12
-1.81776E+0	-432.966E-12	-1.81776E+0	-119.395E-9	-1.19180E-12	9.75792E-12
-1.79766E+0	-435.214E-12	-1.79766E+0	-119.395E-9	-1.26561E-12	9.58521E-12
-1.77757E+0	-417.527E-12	-1.77757E+0	-119.395E-9	-1.44457E-12	8.89741E-12
-1.75748E+0	-401.014E-12	-1.75748E+0	-119.395E-9	-1.31003E-12	8.53365E-12
-1.73738E+0	-404.613E-12	-1.73738E+0	-119.395E-9	-1.34042E-12	7.98645E-12
-1.71729E+0	-374.846E-12	-1.71729E+0	-119.395E-9	-1.64741E-12	7.67268E-12
-1.69720E+0	-385.627E-12	-1.69720E+0	-119.395E-9	-1.57702E-12	7.13791E-12
-1.67710E+0	-361.335E-12	-1.67710E+0	-119.395E-9	-1.68492E-12	6.95914E-12
-1.65701E+0	-357.993E-12	-1.65701E+0	-119.395E-9	-1.72770E-12	6.86301E-12
-1.63692E+0	-353.982E-12	-1.63692E+0	-119.395E-9	-1.81273E-12	6.12559E-12
-1.61682E+0	-335.707E-12	-1.61682E+0	-119.395E-9	-1.80131E-12	5.84847E-12
-1.59673E+0	-342.109E-12	-1.59673E+0	-119.395E-9	-1.74575E-12	5.63755E-12
-1.57664E+0	-320.445E-12	-1.57664E+0	-119.395E-9	-2.01107E-12	5.28500E-12
-1.55654E+0	-326.138E-12	-1.55654E+0	-119.395E-9	-2.05402E-12	5.26179E-12
-1.53645E+0	-313.389E-12	-1.53645E+0	-119.395E-9	-2.03004E-12	5.11115E-12
-1.51636E+0	-306.264E-12	-1.51636E+0	-119.395E-9	-1.81884E-12	5.15850E-12
-1.49626E+0	-305.845E-12	-1.49626E+0	-119.395E-9	-1.84541E-12	5.38050E-12
-1.47617E+0	-288.295E-12	-1.47617E+0	-119.395E-9	-1.97208E-12	5.13748E-12
-1.45607E+0	-293.943E-12	-1.45607E+0	-119.395E-9	-2.06139E-12	5.20304E-12
-1.43598E+0	-278.092E-12	-1.43598E+0	-119.395E-9	-2.07428E-12	4.75615E-12
-1.41589E+0	-277.696E-12	-1.41589E+0	-119.395E-9	-2.00943E-12	4.65279E-12
-1.39579E+0	-271.811E-12	-1.39579E+0	-119.395E-9	-2.15999E-12	4.44211E-12
-1.37570E+0	-261.538E-12	-1.37570E+0	-119.395E-9	-2.32861E-12	4.25931E-12
-1.35561E+0	-263.750E-12	-1.35561E+0	-119.395E-9	-2.35639E-12	4.21772E-12
-1.33551E+0	-250.910E-12	-1.33551E+0	-119.395E-9	-2.30488E-12	4.07629E-12
-1.31542E+0	-252.088E-12	-1.31542E+0	-119.395E-9	-2.51004E-12	3.88231E-12
-1.29533E+0	-244.155E-12	-1.29533E+0	-119.395E-9	-2.35887E-12	3.66591E-12
-1.27523E+0	-240.797E-12	-1.27523E+0	-119.395E-9	-2.54127E-12	3.36138E-12
-1.25514E+0	-238.259E-12	-1.25514E+0	-119.395E-9	-2.53127E-12	3.40536E-12
-1.23505E+0	-231.248E-12	-1.23505E+0	-119.395E-9	-2.33755E-12	3.22295E-12
-1.21495E+0	-231.010E-12	-1.21495E+0	-119.395E-9	-2.51236E-12	3.56629E-12
-1.19486E+0	-222.788E-12	-1.19486E+0	-119.395E-9	-2.28674E-12	3.37046E-12
-1.17477E+0	-222.763E-12	-1.17477E+0	-119.395E-9	-2.52290E-12	3.02491E-12
-1.15467E+0	-217.580E-12	-1.15467E+0	-119.395E-9	-2.61342E-12	2.92801E-12
-1.13458E+0	-214.027E-12	-1.13458E+0	-119.395E-9	-2.53372E-12	2.94979E-12
-1.11449E+0	-211.753E-12	-1.11449E+0	-119.395E-9	-2.43357E-12	3.18763E-12
-1.09439E+0	-206.441E-12	-1.09439E+0	-119.395E-9	-2.43259E-12	3.01085E-12
-1.07430E+0	-204.231E-12	-1.07430E+0	-119.395E-9	-2.63754E-12	3.14586E-12
-1.05421E+0	-198.972E-12	-1.05421E+0	-119.395E-9	-2.52341E-12	3.10253E-12
-1.03411E+0	-197.438E-12	-1.03411E+0	-119.395E-9	-2.48379E-12	2.99314E-12
-1.01402E+0	-191.566E-12	-1.01402E+0	-119.395E-9	-2.53567E-12	3.04018E-12
-993.925E-3	-190.421E-12	-993.925E-3	-119.395E-9	-2.67305E-12	2.93792E-12
-973.832E-3	-185.495E-12	-973.832E-3	-119.395E-9	-2.50486E-12	2.76278E-12
-953.738E-3	-182.486E-12	-953.738E-3	-119.395E-9	-2.61633E-12	2.99710E-12
-933.645E-3	-180.341E-12	-933.645E-3	-119.395E-9	-2.55340E-12	3.12916E-12
-913.551E-3	-173.836E-12	-913.551E-3	-119.395E-9	-2.69494E-12	3.11025E-12
-893.458E-3	-173.622E-12	-893.458E-3	-119.395E-9	-2.63056E-12	2.94853E-12
-873.364E-3	-167.316E-12	-873.364E-3	-119.395E-9	-2.51414E-12	2.64632E-12
-853.271E-3	-166.881E-12	-853.271E-3	-119.395E-9	-2.54077E-12	2.68653E-12
-833.177E-3	-162.677E-12	-833.178E-3	-119.395E-9	-2.64864E-12	2.40762E-12
-813.084E-3	-159.120E-12	-813.084E-3	-119.395E-9	-2.59963E-12	2.43705E-12
-792.990E-3	-159.600E-12	-792.991E-3	-119.395E-9	-2.65413E-12	2.22633E-12
-772.897E-3	-152.443E-12	-772.897E-3	-119.395E-9	-2.69241E-12	2.10310E-12
-752.804E-3	-155.378E-12	-752.804E-3	-119.395E-9	-2.84396E-12	2.22873E-12
-732.710E-3	-149.229E-12	-732.710E-3	-119.395E-9	-2.82466E-12	1.82764E-12
-712.617E-3	-148.305E-12	-712.617E-3	-119.395E-9	-2.85073E-12	1.97080E-12
-692.523E-3	-147.812E-12	-692.523E-3	-119.395E-9	-3.05690E-12	2.05755E-12
-672.430E-3	-142.039E-12	-672.430E-3	-119.395E-9	-2.94741E-12	2.35639E-12
-652.336E-3	-144.245E-12	-652.336E-3	-119.395E-9	-2.88905E-12	2.25284E-12
-632.243E-3	-136.936E-12	-632.243E-3	-119.395E-9	-2.66729E-12	2.28800E-12
-612.149E-3	-138.577E-12	-612.149E-3	-119.395E-9	-2.68306E-12	2.17683E-12
-592.056E-3	-133.727E-12	-592.056E-3	-119.395E-9	-2.74127E-12	2.35413E-12
-571.962E-3	-131.195E-12	-571.963E-3	-119.395E-9	-2.67979E-12	2.44357E-12
-551.869E-3	-131.304E-12	-551.869E-3	-119.395E-9	-2.78550E-12	2.52096E-12
-531.775E-3	-123.361E-12	-531.776E-3	-119.395E-9	-2.45284E-12	2.61436E-12
-511.682E-3	-125.423E-12	-511.682E-3	-119.395E-9	-2.54359E-12	2.78906E-12
-491.589E-3	-117.452E-12	-491.589E-3	-119.395E-9	-2.47628E-12	2.69656E-12
-471.495E-3	-116.364E-12	-471.495E-3	-119.395E-9	-2.52833E-12	2.75336E-12
-451.402E-3	-113.717E-12	-451.402E-3	-119.395E-9	-2.58714E-12	2.86927E-12
-431.308E-3	-107.146E-12	-431.308E-3	-119.395E-9	-2.36200E-12	2.70848E-12
-411.215E-3	-107.621E-12	-411.215E-3	-119.395E-9	-2.31057E-12	3.13711E-12
-391.121E-3	-99.6281E-12	-391.121E-3	-119.395E-9	-2.33274E-12	3.25671E-12
-371.028E-3	-98.9877E-12	-371.028E-3	-119.395E-9	-2.58520E-12	3.45137E-12
-350.934E-3	-92.8724E-12	-350.935E-3	-119.395E-9	-2.64362E-12	3.19526E-12
-330.841E-3	-88.9782E-12	-330.841E-3	-119.395E-9	-2.49649E-12	3.30722E-12
-310.748E-3	-86.7813E-12	-310.748E-3	-119.395E-9	-2.52576E-12	3.47727E-12
-290.654E-3	-79.2606E-12	-290.654E-3	-119.395E-9	-2.45559E-12	3.54496E-12
-270.561E-3	-78.2813E-12	-270.561E-3	-119.395E-9	-2.52971E-12	3.50476E-12
-250.467E-3	-70.3948E-12	-250.467E-3	-119.395E-9	-2.45892E-12	3.53954E-12
-230.374E-3	-66.9226E-12	-230.374E-3	-119.395E-9	-2.42980E-12	3.98463E-12
-210.280E-3	-61.9307E-12	-210.280E-3	-119.395E-9	-2.38868E-12	3.77030E-12
-190.187E-3	-55.8808E-12	-190.187E-3	-119.395E-9	-2.41740E-12	4.12836E-12
-170.093E-3	-52.1597E-12	-170.093E-3	-119.395E-9	-2.35587E-12	4.61342E-12
-150.000E-3	-44.3021E-12	-150.000E-3	-119.395E-9	-2.28069E-12	4.80061E-12
-129.906E-3	-39.8299E-12	-129.907E-3	-119.395E-9	-2.12631E-12	4.67712E-12
-109.813E-3	-32.9786E-12	-109.813E-3	-119.395E-9	-2.19307E-12	4.48390E-12
-89.7193E-3	-27.1851E-12	-89.7196E-3	-119.395E-9	-2.14163E-12	4.70452E-12
-69.6259E-3	-21.3939E-12	-69.6261E-3	-119.395E-9	-2.23698E-12	4.56821E-12
-49.5324E-3	-14.8791E-12	-49.5327E-3	-119.395E-9	-2.14977E-12	4.63131E-12
-29.4390E-3	-9.28902E-12	-29.4392E-3	-119.395E-9	-2.17750E-12	4.59514E-12
-9.34553E-3	-3.04515E-12	-9.34577E-3	-119.395E-9	-2.15300E-12	4.75295E-12
10.7479E-3	3.14407E-12	10.7477E-3	-119.395E-9	-2.02775E-12	4.83891E-12
30.8414E-3	9.44799E-12	30.8411E-3	-119.395E-9	-1.91565E-12	4.86328E-12
50.9348E-3	15.6332E-12	50.9346E-3	-119.395E-9	-2.18193E-12	5.01368E-12
71.0282E-3	22.4579E-12	71.0281E-3	-119.395E-9	-1.96031E-12	4.91586E-12
91.1217E-3	27.8881E-12	91.1215E-3	-119.395E-9	-2.41729E-12	4.67114E-12
111.215E-3	34.7554E-12	111.215E-3	-119.395E-9	-2.29130E-12	4.44714E-12
131.309E-3	39.3796E-12	131.308E-3	-119.395E-9	-2.17436E-12	4.31347E-12
151.402E-3	45.5405E-12	151.402E-3	-119.395E-9	-2.22940E-12	4.33555E-12
171.496E-3	51.3035E-12	171.495E-3	-119.395E-9	-2.09831E-12	4.39566E-12
191.589E-3	56.1891E-12	191.589E-3	-119.395E-9	-2.40600E-12	4.38072E-12
211.683E-3	63.6171E-12	211.682E-3	-119.395E-9	-2.21617E-12	4.41232E-12
231.776E-3	67.2307E-12	231.776E-3	-119.395E-9	-2.30224E-12	4.57671E-12
251.869E-3	74.6500E-12	251.869E-3	-119.395E-9	-2.37349E-12	4.27302E-12
271.963E-3	78.8557E-12	271.963E-3	-119.395E-9	-2.43279E-12	4.19829E-12
292.056E-3	84.4065E-12	292.056E-3	-119.395E-9	-2.42848E-12	4.49575E-12
312.150E-3	91.0928E-12	312.150E-3	-119.395E-9	-2.17878E-12	4.22558E-12
332.243E-3	94.7897E-12	332.243E-3	-119.395E-9	-2.22863E-12	4.58944E-12
352.337E-3	102.973E-12	352.336E-3	-119.395E-9	-2.27628E-12	4.44101E-12
372.430E-3	106.545E-12	372.430E-3	-119.395E-9	-2.33828E-12	4.53022E-12
392.524E-3	114.412E-12	392.523E-3	-119.395E-9	-2.44465E-12	4.72710E-12
412.617E-3	119.700E-12	412.617E-3	-119.395E-9	-2.20997E-12	4.76880E-12
432.711E-3	125.613E-12	432.710E-3	-119.395E-9	-2.24019E-12	4.88253E-12
452.804E-3	133.938E-12	452.804E-3	-119.395E-9	-2.06695E-12	4.76307E-12
472.898E-3	137.277E-12	472.897E-3	-119.395E-9	-2.13420E-12	4.89450E-12
492.991E-3	147.071E-12	492.991E-3	-119.395E-9	-2.14631E-12	5.12776E-12
513.084E-3	151.618E-12	513.084E-3	-119.395E-9	-2.16642E-12	5.20903E-12
533.178E-3	159.278E-12	533.178E-3	-119.395E-9	-2.16903E-12	5.42448E-12
553.271E-3	167.052E-12	553.271E-3	-119.395E-9	-1.94207E-12	5.55438E-12
573.365E-3	173.643E-12	573.364E-3	-119.395E-9	-1.81474E-12	5.67302E-12
593.458E-3	183.513E-12	593.458E-3	-119.395E-9	-2.06825E-12	5.87668E-12
613.552E-3	189.278E-12	613.551E-3	-119.395E-9	-1.76120E-12	6.31647E-12
633.645E-3	200.567E-12	633.645E-3	-119.395E-9	-1.91397E-12	6.39957E-12
653.738E-3	206.840E-12	653.738E-3	-119.395E-9	-1.78074E-12	6.83466E-12
673.832E-3	218.462E-12	673.832E-3	-119.395E-9	-1.77537E-12	7.62279E-12
693.926E-3	228.913E-12	693.925E-3	-119.395E-9	-1.70025E-12	7.63606E-12
714.019E-3	237.920E-12	714.019E-3	-119.395E-9	-1.59287E-12	8.28858E-12
734.113E-3	253.658E-12	734.112E-3	-119.395E-9	-1.60861E-12	9.10664E-12
754.206E-3	262.925E-12	754.206E-3	-119.395E-9	-1.08032E-12	9.50888E-12
774.299E-3	279.376E-12	774.299E-3	-119.395E-9	-1.09174E-12	10.0197E-12
794.393E-3	291.008E-12	794.393E-3	-119.395E-9	-1.09073E-12	10.3266E-12
814.486E-3	306.384E-12	814.486E-3	-119.395E-9	-1.12928E-12	10.3913E-12
834.580E-3	319.935E-12	834.579E-3	-119.395E-9	-860.780E-15	10.4306E-12
854.673E-3	333.696E-12	854.673E-3	-119.395E-9	-754.388E-15	10.5935E-12
874.767E-3	351.891E-12	874.766E-3	-119.395E-9	-691.327E-15	11.0371E-12
894.860E-3	362.590E-12	894.860E-3	-119.395E-9	-962.584E-15	11.0605E-12
914.953E-3	382.024E-12	914.953E-3	-119.395E-9	-712.544E-15	11.3057E-12
935.047E-3	394.385E-12	935.047E-3	-119.395E-9	-640.896E-15	11.3231E-12
955.141E-3	410.105E-12	955.140E-3	-119.395E-9	-806.449E-15	11.3604E-12
975.234E-3	428.893E-12	975.234E-3	-119.395E-9	-700.052E-15	11.5511E-12
995.327E-3	440.679E-12	995.327E-3	-119.395E-9	-471.709E-15	11.8843E-12
1.01542E+0	461.639E-12	1.01542E+0	-119.395E-9	-559.323E-15	12.1139E-12
1.03551E+0	473.545E-12	1.03551E+0	-119.395E-9	-442.883E-15	12.2332E-12
1.05561E+0	496.102E-12	1.05561E+0	-119.395E-9	-441.283E-15	12.7200E-12
1.07570E+0	509.674E-12	1.07570E+0	-119.395E-9	-287.342E-15	12.7018E-12
1.09579E+0	528.943E-12	1.09579E+0	-119.395E-9	-273.200E-15	13.3388E-12
1.11589E+0	549.997E-12	1.11589E+0	-119.395E-9	-72.4784E-15	13.9840E-12
1.13598E+0	565.040E-12	1.13598E+0	-119.395E-9	-2.62738E-15	15.0181E-12
1.15608E+0	594.336E-12	1.15607E+0	-119.395E-9	237.800E-15	15.7983E-12
1.17617E+0	608.889E-12	1.17617E+0	-119.395E-9	584.250E-15	16.7259E-12
1.19626E+0	641.155E-12	1.19626E+0	-119.395E-9	866.365E-15	18.1050E-12
1.21636E+0	661.581E-12	1.21636E+0	-119.395E-9	1.02235E-12	19.3227E-12
1.23645E+0	690.690E-12	1.23645E+0	-119.395E-9	1.23147E-12	21.0168E-12
1.25654E+0	725.612E-12	1.25654E+0	-119.395E-9	1.59189E-12	22.1259E-12
1.27664E+0	748.799E-12	1.27664E+0	-119.395E-9	2.05163E-12	24.2439E-12
1.29673E+0	795.757E-12	1.29673E+0	-119.395E-9	2.71376E-12	26.0456E-12
1.31682E+0	820.477E-12	1.31682E+0	-119.395E-9	3.06771E-12	27.2806E-12
1.33692E+0	869.384E-12	1.33692E+0	-119.395E-9	3.31459E-12	29.4404E-12
1.35701E+0	906.926E-12	1.35701E+0	-119.395E-9	3.85548E-12	30.8257E-12
1.37710E+0	946.522E-12	1.37710E+0	-119.395E-9	4.41872E-12	32.7663E-12
1.39720E+0	1.00529E-9	1.39720E+0	-119.395E-9	4.80343E-12	34.4885E-12
1.41729E+0	1.03434E-9	1.41729E+0	-119.395E-9	5.43096E-12	36.3731E-12
1.43738E+0	1.10735E-9	1.43738E+0	-119.395E-9	5.91994E-12	38.6476E-12
1.45748E+0	1.14212E-9	1.45748E+0	-119.395E-9	6.44609E-12	39.5467E-12
1.47757E+0	1.20906E-9	1.47757E+0	-119.395E-9	6.76136E-12	41.7753E-12
1.49766E+0	1.26370E-9	1.49766E+0	-119.395E-9	7.23174E-12	42.6528E-12
1.51776E+0	1.30815E-9	1.51776E+0	-119.395E-9	7.57011E-12	43.4301E-12
1.53785E+0	1.39216E-9	1.53785E+0	-119.395E-9	7.54012E-12	43.6993E-12
1.55794E+0	1.41816E-9	1.55794E+0	-119.395E-9	7.56395E-12	43.4511E-12
1.57804E+0	1.50660E-9	1.57804E+0	-119.395E-9	7.65237E-12	43.1137E-12
1.59813E+0	1.53918E-9	1.59813E+0	-119.395E-9	7.40961E-12	42.1525E-12
1.61822E+0	1.60022E-9	1.61822E+0	-119.395E-9	7.16084E-12	42.3845E-12
1.63832E+0	1.66707E-9	1.63832E+0	-119.395E-9	7.17440E-12	41.7692E-12
1.65841E+0	1.69256E-9	1.65841E+0	-119.395E-9	7.25883E-12	41.6758E-12
1.67850E+0	1.78656E-9	1.67850E+0	-119.395E-9	7.22305E-12	41.2680E-12
1.69860E+0	1.79275E-9	1.69860E+0	-119.395E-9	7.05168E-12	40.4324E-12
1.71869E+0	1.88061E-9	1.71869E+0	-119.395E-9	7.32945E-12	40.1792E-12
1.73879E+0	1.91763E-9	1.73879E+0	-119.395E-9	6.75865E-12	39.2409E-12
1.75888E+0	1.95447E-9	1.75888E+0	-119.395E-9	6.78703E-12	38.8578E-12
1.77897E+0	2.03093E-9	1.77897E+0	-119.395E-9	6.44199E-12	37.7305E-12
1.79907E+0	2.03601E-9	1.79907E+0	-119.395E-9	6.73245E-12	37.2275E-12
1.81916E+0	2.13576E-9	1.81916E+0	-119.395E-9	7.06865E-12	38.1866E-12
1.83925E+0	2.13969E-9	1.83925E+0	-119.395E-9	6.54901E-12	36.8137E-12
1.85935E+0	2.20529E-9	1.85935E+0	-119.395E-9	7.07817E-12	37.5589E-12
1.87944E+0	2.24139E-9	1.87944E+0	-119.395E-9	7.02800E-12	37.1868E-12
1.89953E+0	2.28417E-9	1.89953E+0	-119.395E-9	7.35888E-12	39.1644E-12
1.91963E+0	2.36264E-9	1.91963E+0	-119.395E-9	8.42191E-12	41.4837E-12
1.93972E+0	2.37188E-9	1.93972E+0	-119.395E-9	8.52602E-12	40.3900E-12
1.95981E+0	2.45853E-9	1.95981E+0	-119.395E-9	8.83999E-12	41.9827E-12
1.97991E+0	2.49154E-9	1.97991E+0	-119.395E-9	7.33244E-12	39.1470E-12
2.00000E+0	2.53353E-9	2.00000E+0	-119.395E-9	6.82462E-12	35.3393E-12
