# Supplementary material for: Circumventing the stability problems of graphene nanoribbon zigzag edges
Source: Nat Chem. 2022 Sep 26;14(12):1451–8. doi: 10.1038/s41557-022-01042-8 (PMC10665199; doi:10.1038/s41557-022-01042-8)
Supplement: Supplementary file 3 — Source data for Supplementary Fig. 9. [file 41557_2022_1042_MOESM3_ESM.zip › 10 units/Point_spectra_557.dat]

Experiment	bias spectroscopy
Saved Date	25.07.2020 10:48:47
User
Date
X (m)	157.412E-9
Y (m)	430.617E-9
Z (m)	-119.391E-9
Z offset (m)	0E+0
Settling time (s)	20E-3
Integration time (s)	50E-3
Z-Ctrl hold	TRUE
Final Z (m)	N/A
Start time	25.07.2020 10:48:32
Filter type	None
Order
Cutoff frq
Bias>Bias (V)	-500E-3
Bias>Calibration (V/V)	-1E+0
Bias>Offset (V)	0E+0
Bias Spectroscopy>Sweep Start (V)	-2.3E+0
Bias Spectroscopy>Sweep End (V)	2E+0
Bias Spectroscopy>Num Pixel	215
Bias Spectroscopy>Z Avg time (s)	100E-3
Bias Spectroscopy>Z offset (m)	0E+0
Bias Spectroscopy>1st Settling time (s)	60E-3
Bias Spectroscopy>Settling time (s)	20E-3
Bias Spectroscopy>Integration time (s)	50E-3
Bias Spectroscopy>End Settling time (s)	50E-3
Bias Spectroscopy>Z control time (s)	50E-3
Bias Spectroscopy>Max Slew rate (V/s)	Inf
Bias Spectroscopy>backward sweep	FALSE
Bias Spectroscopy>Z-controller hold	TRUE
Bias Spectroscopy>Number of sweeps	1
Bias Spectroscopy>Channels	Current (A);Bias (V);Z (m);LI Demod 1 Y (A);LI Demod 1 X (A)
Bias Spectroscopy>Reset Bias	TRUE
Bias Spectroscopy>Record final Z	FALSE
Bias Spectroscopy>Lock-In run	TRUE
Current>Current (A)	1.56403E-9
Current>Calibration (A/V)	330E-12
Current>Offset (A)	0E+0
Current>Gain	High
Lock-in>Lock-in status	ON
Lock-in>Modulated signal	Bias (V)
Lock-in>Frequency (Hz)	828E+0
Lock-in>Amplitude	20E-3
Lock-in>Demodulated signal	Current (A)
Lock-in>HP Filter Cutoff D1 (Hz)	155.425E+0
Lock-in>HP Filter Cutoff D2 (Hz)	155.425E+0
Lock-in>HP Filter Order D1	1
Lock-in>HP Filter Order D2	1
Lock-in>Harmonic D1	1
Lock-in>Harmonic D2	2
Lock-in>Reference phase D1 (deg)	-154.128E+0
Lock-in>Reference phase D2 (deg)	174.64E+0
Lock-in>LP Filter Cutoff D1 (Hz)	9.71405E+0
Lock-in>LP Filter Cutoff D2 (Hz)	4.85702E+0
Lock-in>LP Filter Order D1	2
Lock-in>LP Filter Order D2	2
Lock-in>Sync Filter D1	OFF
Lock-in>Sync Filter D2	OFF
[DATA]
Bias calc (V)	Current (A)	Bias (V)	Z (m)	LI Demod 1 Y (A)	LI Demod 1 X (A)
-2.30000E+0	-1.06963E-9	-2.30000E+0	-119.391E-9	721.400E-15	17.8317E-12
-2.27991E+0	-1.02904E-9	-2.27991E+0	-119.391E-9	790.815E-15	17.6488E-12
-2.25981E+0	-1.00759E-9	-2.25981E+0	-119.391E-9	828.166E-15	18.1465E-12
-2.23972E+0	-999.009E-12	-2.23972E+0	-119.391E-9	623.299E-15	17.5980E-12
-2.21963E+0	-947.087E-12	-2.21963E+0	-119.391E-9	832.187E-15	18.0290E-12
-2.19953E+0	-955.074E-12	-2.19953E+0	-119.391E-9	893.892E-15	18.2492E-12
-2.17944E+0	-904.806E-12	-2.17944E+0	-119.391E-9	910.266E-15	18.4266E-12
-2.15935E+0	-893.195E-12	-2.15935E+0	-119.391E-9	1.20716E-12	18.9876E-12
-2.13925E+0	-869.212E-12	-2.13925E+0	-119.391E-9	996.067E-15	18.4618E-12
-2.11916E+0	-831.550E-12	-2.11916E+0	-119.391E-9	1.21982E-12	18.9566E-12
-2.09907E+0	-825.333E-12	-2.09907E+0	-119.391E-9	1.24246E-12	18.7445E-12
-2.07897E+0	-779.664E-12	-2.07897E+0	-119.391E-9	1.02684E-12	18.7599E-12
-2.05888E+0	-772.638E-12	-2.05888E+0	-119.391E-9	1.40839E-12	18.8677E-12
-2.03878E+0	-735.589E-12	-2.03878E+0	-119.391E-9	766.861E-15	18.2492E-12
-2.01869E+0	-713.421E-12	-2.01869E+0	-119.391E-9	1.07923E-12	18.2358E-12
-1.99860E+0	-694.915E-12	-1.99860E+0	-119.391E-9	861.984E-15	17.7507E-12
-1.97850E+0	-659.581E-12	-1.97850E+0	-119.391E-9	967.158E-15	17.4403E-12
-1.95841E+0	-648.524E-12	-1.95841E+0	-119.391E-9	647.753E-15	16.7790E-12
-1.93832E+0	-617.700E-12	-1.93832E+0	-119.391E-9	428.813E-15	16.3266E-12
-1.91822E+0	-598.698E-12	-1.91822E+0	-119.391E-9	406.903E-15	15.7679E-12
-1.89813E+0	-577.082E-12	-1.89813E+0	-119.391E-9	90.8415E-15	14.9250E-12
-1.87804E+0	-556.200E-12	-1.87804E+0	-119.391E-9	-187.024E-15	14.2755E-12
-1.85794E+0	-541.938E-12	-1.85794E+0	-119.391E-9	-241.237E-15	13.1476E-12
-1.83785E+0	-518.771E-12	-1.83785E+0	-119.391E-9	-439.505E-15	12.5160E-12
-1.81776E+0	-509.663E-12	-1.81776E+0	-119.391E-9	-379.006E-15	11.7570E-12
-1.79766E+0	-488.831E-12	-1.79766E+0	-119.391E-9	-775.238E-15	11.3217E-12
-1.77757E+0	-475.735E-12	-1.77757E+0	-119.391E-9	-916.072E-15	10.7148E-12
-1.75748E+0	-464.574E-12	-1.75748E+0	-119.391E-9	-1.01716E-12	10.1101E-12
-1.73738E+0	-446.981E-12	-1.73738E+0	-119.391E-9	-837.633E-15	9.63240E-12
-1.71729E+0	-438.301E-12	-1.71729E+0	-119.391E-9	-1.31326E-12	9.21756E-12
-1.69720E+0	-424.609E-12	-1.69720E+0	-119.391E-9	-1.45404E-12	8.91261E-12
-1.67710E+0	-413.849E-12	-1.67710E+0	-119.391E-9	-1.34037E-12	8.65295E-12
-1.65701E+0	-402.239E-12	-1.65701E+0	-119.391E-9	-1.24504E-12	8.31543E-12
-1.63692E+0	-391.580E-12	-1.63692E+0	-119.391E-9	-1.26332E-12	7.83834E-12
-1.61682E+0	-381.550E-12	-1.61682E+0	-119.391E-9	-1.49117E-12	7.14543E-12
-1.59673E+0	-372.030E-12	-1.59673E+0	-119.391E-9	-1.67188E-12	7.07829E-12
-1.57664E+0	-364.033E-12	-1.57664E+0	-119.391E-9	-1.66780E-12	6.84516E-12
-1.55654E+0	-354.623E-12	-1.55654E+0	-119.391E-9	-1.51518E-12	6.78640E-12
-1.53645E+0	-345.746E-12	-1.53645E+0	-119.391E-9	-1.70207E-12	6.86208E-12
-1.51636E+0	-337.293E-12	-1.51636E+0	-119.391E-9	-1.72790E-12	6.96044E-12
-1.49626E+0	-328.285E-12	-1.49626E+0	-119.391E-9	-1.64695E-12	6.91374E-12
-1.47617E+0	-318.921E-12	-1.47617E+0	-119.391E-9	-1.77112E-12	6.72728E-12
-1.45607E+0	-311.971E-12	-1.45607E+0	-119.391E-9	-1.97865E-12	6.28849E-12
-1.43598E+0	-302.875E-12	-1.43598E+0	-119.391E-9	-1.87744E-12	6.31908E-12
-1.41589E+0	-294.267E-12	-1.41589E+0	-119.391E-9	-1.82381E-12	5.94197E-12
-1.39579E+0	-289.270E-12	-1.39579E+0	-119.391E-9	-1.92220E-12	6.02163E-12
-1.37570E+0	-278.375E-12	-1.37570E+0	-119.391E-9	-2.04503E-12	5.70267E-12
-1.35561E+0	-273.552E-12	-1.35561E+0	-119.391E-9	-2.01006E-12	5.79876E-12
-1.33551E+0	-265.222E-12	-1.33551E+0	-119.391E-9	-2.01671E-12	5.29270E-12
-1.31542E+0	-258.475E-12	-1.31542E+0	-119.391E-9	-2.28264E-12	4.83112E-12
-1.29533E+0	-254.720E-12	-1.29533E+0	-119.391E-9	-2.36042E-12	4.57595E-12
-1.27523E+0	-247.016E-12	-1.27523E+0	-119.391E-9	-2.59696E-12	4.31613E-12
-1.25514E+0	-244.315E-12	-1.25514E+0	-119.391E-9	-2.36884E-12	3.81742E-12
-1.23505E+0	-237.356E-12	-1.23505E+0	-119.391E-9	-2.46860E-12	3.86739E-12
-1.21495E+0	-234.574E-12	-1.21495E+0	-119.391E-9	-2.23394E-12	3.72015E-12
-1.19486E+0	-229.595E-12	-1.19486E+0	-119.391E-9	-2.28625E-12	3.58590E-12
-1.17477E+0	-224.843E-12	-1.17477E+0	-119.391E-9	-2.46268E-12	3.46062E-12
-1.15467E+0	-223.247E-12	-1.15467E+0	-119.391E-9	-2.43748E-12	3.27338E-12
-1.13458E+0	-215.894E-12	-1.13458E+0	-119.391E-9	-2.34795E-12	3.38504E-12
-1.11449E+0	-215.194E-12	-1.11449E+0	-119.391E-9	-2.52895E-12	3.43655E-12
-1.09439E+0	-208.978E-12	-1.09439E+0	-119.391E-9	-2.69481E-12	3.43675E-12
-1.07430E+0	-205.557E-12	-1.07430E+0	-119.391E-9	-2.66870E-12	3.52700E-12
-1.05421E+0	-201.759E-12	-1.05421E+0	-119.391E-9	-2.47530E-12	3.23140E-12
-1.03411E+0	-196.406E-12	-1.03411E+0	-119.391E-9	-2.44092E-12	3.18332E-12
-1.01402E+0	-195.390E-12	-1.01402E+0	-119.391E-9	-2.41457E-12	3.24365E-12
-993.925E-3	-188.511E-12	-993.925E-3	-119.391E-9	-2.50951E-12	3.09827E-12
-973.832E-3	-187.686E-12	-973.832E-3	-119.391E-9	-2.40496E-12	2.96621E-12
-953.738E-3	-182.201E-12	-953.738E-3	-119.391E-9	-2.48140E-12	3.02849E-12
-933.645E-3	-178.595E-12	-933.645E-3	-119.391E-9	-2.60121E-12	3.04804E-12
-913.551E-3	-176.299E-12	-913.551E-3	-119.391E-9	-2.56842E-12	2.89661E-12
-893.458E-3	-170.350E-12	-893.458E-3	-119.391E-9	-2.57986E-12	2.96641E-12
-873.364E-3	-169.715E-12	-873.364E-3	-119.391E-9	-2.60954E-12	2.79946E-12
-853.271E-3	-164.077E-12	-853.271E-3	-119.391E-9	-2.52983E-12	2.67317E-12
-833.177E-3	-162.765E-12	-833.178E-3	-119.391E-9	-2.61278E-12	2.47578E-12
-813.084E-3	-159.745E-12	-813.084E-3	-119.391E-9	-2.73384E-12	2.38181E-12
-792.990E-3	-156.039E-12	-792.991E-3	-119.391E-9	-2.64707E-12	2.26881E-12
-772.897E-3	-155.465E-12	-772.897E-3	-119.391E-9	-2.79454E-12	2.29152E-12
-752.804E-3	-150.837E-12	-752.804E-3	-119.391E-9	-2.72678E-12	1.91945E-12
-732.710E-3	-150.325E-12	-732.710E-3	-119.391E-9	-2.72669E-12	2.08745E-12
-712.617E-3	-147.708E-12	-712.617E-3	-119.391E-9	-2.92171E-12	1.97953E-12
-692.523E-3	-145.694E-12	-692.523E-3	-119.391E-9	-2.68435E-12	1.94442E-12
-672.430E-3	-143.924E-12	-672.430E-3	-119.391E-9	-2.78308E-12	1.92672E-12
-652.336E-3	-140.798E-12	-652.336E-3	-119.391E-9	-2.83877E-12	2.07924E-12
-632.243E-3	-139.694E-12	-632.243E-3	-119.391E-9	-2.89836E-12	2.15855E-12
-612.149E-3	-135.968E-12	-612.149E-3	-119.391E-9	-2.52067E-12	2.10388E-12
-592.056E-3	-134.732E-12	-592.056E-3	-119.391E-9	-2.65783E-12	2.31112E-12
-571.962E-3	-131.780E-12	-571.963E-3	-119.391E-9	-2.68615E-12	2.43049E-12
-551.869E-3	-128.161E-12	-551.869E-3	-119.391E-9	-2.79054E-12	2.51755E-12
-531.775E-3	-126.314E-12	-531.776E-3	-119.391E-9	-2.47989E-12	2.80564E-12
-511.682E-3	-121.555E-12	-511.682E-3	-119.391E-9	-2.56541E-12	3.00755E-12
-491.589E-3	-118.719E-12	-491.589E-3	-119.391E-9	-2.56856E-12	3.03251E-12
-471.495E-3	-114.994E-12	-471.495E-3	-119.391E-9	-2.49141E-12	2.83318E-12
-451.402E-3	-111.679E-12	-451.402E-3	-119.391E-9	-2.47845E-12	2.70889E-12
-431.308E-3	-108.420E-12	-431.308E-3	-119.391E-9	-2.75041E-12	2.99098E-12
-411.215E-3	-104.680E-12	-411.215E-3	-119.391E-9	-2.75593E-12	2.86350E-12
-391.121E-3	-101.290E-12	-391.121E-3	-119.391E-9	-2.55907E-12	3.11215E-12
-371.028E-3	-96.4159E-12	-371.028E-3	-119.391E-9	-2.49255E-12	3.30489E-12
-350.934E-3	-92.9557E-12	-350.935E-3	-119.391E-9	-2.53076E-12	3.29484E-12
-330.841E-3	-88.5940E-12	-330.841E-3	-119.391E-9	-2.50216E-12	3.45038E-12
-310.748E-3	-84.2081E-12	-310.748E-3	-119.391E-9	-2.44487E-12	3.42994E-12
-290.654E-3	-80.0328E-12	-290.654E-3	-119.391E-9	-2.34074E-12	3.52920E-12
-270.561E-3	-75.0906E-12	-270.561E-3	-119.391E-9	-2.43300E-12	3.98252E-12
-250.467E-3	-70.2429E-12	-250.467E-3	-119.391E-9	-2.44820E-12	3.84468E-12
-230.374E-3	-65.5915E-12	-230.374E-3	-119.391E-9	-2.32950E-12	3.64996E-12
-210.280E-3	-60.6421E-12	-210.280E-3	-119.391E-9	-2.55857E-12	3.84414E-12
-190.187E-3	-55.9172E-12	-190.187E-3	-119.391E-9	-2.37335E-12	3.73401E-12
-170.093E-3	-50.8378E-12	-170.093E-3	-119.391E-9	-2.15562E-12	4.41221E-12
-150.000E-3	-44.9184E-12	-150.000E-3	-119.391E-9	-2.22928E-12	4.57135E-12
-129.906E-3	-39.1527E-12	-129.907E-3	-119.391E-9	-2.36164E-12	4.44578E-12
-109.813E-3	-33.3223E-12	-109.813E-3	-119.391E-9	-2.17393E-12	4.67414E-12
-89.7193E-3	-27.1253E-12	-89.7196E-3	-119.391E-9	-2.05768E-12	4.75558E-12
-69.6259E-3	-20.9847E-12	-69.6261E-3	-119.391E-9	-2.22850E-12	4.61867E-12
-49.5324E-3	-14.8599E-12	-49.5327E-3	-119.391E-9	-1.95577E-12	4.72062E-12
-29.4390E-3	-8.92743E-12	-29.4392E-3	-119.391E-9	-2.21922E-12	4.44217E-12
-9.34553E-3	-3.00417E-12	-9.34577E-3	-119.391E-9	-2.23865E-12	4.66461E-12
10.7479E-3	3.12078E-12	10.7477E-3	-119.391E-9	-2.08217E-12	4.65720E-12
30.8414E-3	9.46513E-12	30.8411E-3	-119.391E-9	-2.23938E-12	4.88560E-12
50.9348E-3	15.8756E-12	50.9346E-3	-119.391E-9	-2.22386E-12	4.84142E-12
71.0282E-3	22.4776E-12	71.0281E-3	-119.391E-9	-2.19760E-12	4.93009E-12
91.1217E-3	28.6888E-12	91.1215E-3	-119.391E-9	-2.26370E-12	4.96637E-12
111.215E-3	34.8474E-12	111.215E-3	-119.391E-9	-2.20337E-12	4.79624E-12
131.309E-3	40.5274E-12	131.308E-3	-119.391E-9	-2.19699E-12	4.53052E-12
151.402E-3	46.0157E-12	151.402E-3	-119.391E-9	-2.20978E-12	4.45643E-12
171.496E-3	51.9489E-12	171.495E-3	-119.391E-9	-2.22928E-12	4.56587E-12
191.589E-3	57.4978E-12	191.589E-3	-119.391E-9	-2.19890E-12	4.52262E-12
211.683E-3	63.4943E-12	211.682E-3	-119.391E-9	-2.17223E-12	4.45376E-12
231.776E-3	68.9532E-12	231.776E-3	-119.391E-9	-2.33496E-12	4.26484E-12
251.869E-3	74.8909E-12	251.869E-3	-119.391E-9	-2.49486E-12	4.23585E-12
271.963E-3	80.2065E-12	271.963E-3	-119.391E-9	-2.44935E-12	4.19403E-12
292.056E-3	85.4577E-12	292.056E-3	-119.391E-9	-2.22504E-12	4.33226E-12
312.150E-3	91.9061E-12	312.150E-3	-119.391E-9	-2.16429E-12	4.75320E-12
332.243E-3	97.2356E-12	332.243E-3	-119.391E-9	-2.11898E-12	4.68365E-12
352.337E-3	103.950E-12	352.336E-3	-119.391E-9	-2.25531E-12	4.59488E-12
372.430E-3	109.843E-12	372.430E-3	-119.391E-9	-2.04946E-12	4.52216E-12
392.524E-3	115.808E-12	392.523E-3	-119.391E-9	-2.10910E-12	4.94992E-12
412.617E-3	123.015E-12	412.617E-3	-119.391E-9	-1.85255E-12	5.17168E-12
432.711E-3	128.856E-12	432.710E-3	-119.391E-9	-1.98592E-12	4.87545E-12
452.804E-3	136.444E-12	452.804E-3	-119.391E-9	-2.00998E-12	5.03897E-12
472.898E-3	142.526E-12	472.897E-3	-119.391E-9	-1.98760E-12	5.01803E-12
492.991E-3	149.909E-12	492.991E-3	-119.391E-9	-2.13850E-12	5.43068E-12
513.084E-3	157.349E-12	513.084E-3	-119.391E-9	-2.00476E-12	5.55060E-12
533.178E-3	163.292E-12	533.178E-3	-119.391E-9	-2.03237E-12	5.62451E-12
553.271E-3	173.014E-12	553.271E-3	-119.391E-9	-1.85798E-12	5.69320E-12
573.365E-3	178.315E-12	573.364E-3	-119.391E-9	-2.18176E-12	6.01135E-12
593.458E-3	187.827E-12	593.458E-3	-119.391E-9	-1.80520E-12	5.96125E-12
613.552E-3	195.361E-12	613.551E-3	-119.391E-9	-1.78862E-12	6.00696E-12
633.645E-3	203.293E-12	633.645E-3	-119.391E-9	-1.63643E-12	6.34638E-12
653.738E-3	214.037E-12	653.738E-3	-119.391E-9	-1.67840E-12	6.90238E-12
673.832E-3	221.068E-12	673.832E-3	-119.391E-9	-1.72525E-12	7.39881E-12
693.926E-3	233.988E-12	693.925E-3	-119.391E-9	-1.67079E-12	8.19432E-12
714.019E-3	243.811E-12	714.019E-3	-119.391E-9	-1.29620E-12	8.84061E-12
734.113E-3	258.086E-12	734.112E-3	-119.391E-9	-1.10486E-12	9.81279E-12
754.206E-3	273.021E-12	754.206E-3	-119.391E-9	-968.817E-15	10.5416E-12
774.299E-3	286.069E-12	774.299E-3	-119.391E-9	-834.604E-15	11.4373E-12
794.393E-3	305.464E-12	794.393E-3	-119.391E-9	-618.044E-15	11.8346E-12
814.486E-3	318.334E-12	814.486E-3	-119.391E-9	-782.298E-15	12.0391E-12
834.580E-3	337.730E-12	834.579E-3	-119.391E-9	-633.222E-15	12.5246E-12
854.673E-3	354.272E-12	854.673E-3	-119.391E-9	-600.189E-15	12.3878E-12
874.767E-3	369.688E-12	874.766E-3	-119.391E-9	-536.423E-15	12.6941E-12
894.860E-3	390.824E-12	894.860E-3	-119.391E-9	-465.714E-15	12.5312E-12
914.953E-3	404.142E-12	914.953E-3	-119.391E-9	-226.450E-15	12.8023E-12
935.047E-3	426.529E-12	935.047E-3	-119.391E-9	-544.150E-15	12.7896E-12
955.141E-3	440.782E-12	955.140E-3	-119.391E-9	-394.936E-15	12.9104E-12
975.234E-3	459.706E-12	975.234E-3	-119.391E-9	-81.6962E-15	13.4464E-12
995.327E-3	478.568E-12	995.327E-3	-119.391E-9	-114.736E-15	13.4509E-12
1.01542E+0	495.347E-12	1.01542E+0	-119.391E-9	-22.8207E-15	13.5834E-12
1.03551E+0	519.076E-12	1.03551E+0	-119.391E-9	-92.3251E-15	13.8654E-12
1.05561E+0	534.093E-12	1.05561E+0	-119.391E-9	9.93724E-15	14.4013E-12
1.07570E+0	558.719E-12	1.07570E+0	-119.391E-9	36.0494E-15	14.6660E-12
1.09579E+0	575.969E-12	1.09579E+0	-119.391E-9	128.520E-15	15.2403E-12
1.11589E+0	598.443E-12	1.11589E+0	-119.391E-9	266.618E-15	16.1467E-12
1.13598E+0	624.984E-12	1.13598E+0	-119.391E-9	609.413E-15	16.8761E-12
1.15608E+0	641.974E-12	1.15607E+0	-119.391E-9	856.409E-15	17.8156E-12
1.17617E+0	676.191E-12	1.17617E+0	-119.391E-9	1.03311E-12	19.1652E-12
1.19626E+0	697.752E-12	1.19626E+0	-119.391E-9	1.35280E-12	20.3246E-12
1.21636E+0	730.213E-12	1.21636E+0	-119.391E-9	1.44696E-12	21.6872E-12
1.23645E+0	760.951E-12	1.23645E+0	-119.391E-9	1.70346E-12	22.8649E-12
1.25654E+0	790.301E-12	1.25654E+0	-119.391E-9	2.18179E-12	24.3283E-12
1.27664E+0	826.742E-12	1.27664E+0	-119.391E-9	2.51019E-12	25.6754E-12
1.29673E+0	859.068E-12	1.29673E+0	-119.391E-9	2.96173E-12	27.0192E-12
1.31682E+0	905.782E-12	1.31682E+0	-119.391E-9	3.23857E-12	28.5453E-12
1.33692E+0	939.094E-12	1.33692E+0	-119.391E-9	3.61267E-12	29.8102E-12
1.35701E+0	982.367E-12	1.35701E+0	-119.391E-9	4.02089E-12	31.1993E-12
1.37710E+0	1.02917E-9	1.37710E+0	-119.391E-9	4.50810E-12	32.3054E-12
1.39720E+0	1.06505E-9	1.39720E+0	-119.391E-9	4.76457E-12	33.4125E-12
1.41729E+0	1.11798E-9	1.41729E+0	-119.391E-9	5.02511E-12	34.1086E-12
1.43738E+0	1.15781E-9	1.43738E+0	-119.391E-9	5.36794E-12	35.0337E-12
1.45748E+0	1.21058E-9	1.45748E+0	-119.391E-9	5.69471E-12	36.3108E-12
1.47757E+0	1.26080E-9	1.47757E+0	-119.391E-9	5.83298E-12	36.9504E-12
1.49766E+0	1.30655E-9	1.49766E+0	-119.391E-9	5.94180E-12	38.0821E-12
1.51776E+0	1.36429E-9	1.51776E+0	-119.391E-9	6.07481E-12	38.4503E-12
1.53785E+0	1.40564E-9	1.53785E+0	-119.391E-9	6.56301E-12	38.6803E-12
1.55794E+0	1.46233E-9	1.55794E+0	-119.391E-9	6.47878E-12	38.7766E-12
1.57804E+0	1.50516E-9	1.57804E+0	-119.391E-9	6.29445E-12	38.5427E-12
1.59813E+0	1.55984E-9	1.59813E+0	-119.391E-9	6.53762E-12	38.2625E-12
1.61822E+0	1.61548E-9	1.61822E+0	-119.391E-9	6.68627E-12	38.4710E-12
1.63832E+0	1.65644E-9	1.63832E+0	-119.391E-9	6.55605E-12	38.4802E-12
1.65841E+0	1.71380E-9	1.65841E+0	-119.391E-9	6.40507E-12	38.6038E-12
1.67850E+0	1.75240E-9	1.67850E+0	-119.391E-9	6.47197E-12	38.6310E-12
1.69860E+0	1.81388E-9	1.69860E+0	-119.391E-9	6.55360E-12	38.4932E-12
1.71869E+0	1.86694E-9	1.71869E+0	-119.391E-9	6.65018E-12	38.9877E-12
1.73879E+0	1.92038E-9	1.73879E+0	-119.391E-9	7.49756E-12	41.8739E-12
1.75888E+0	1.95271E-9	1.75888E+0	-119.391E-9	6.71192E-12	37.9642E-12
1.77897E+0	2.04618E-9	1.77897E+0	-119.391E-9	7.71350E-12	40.6727E-12
1.79907E+0	2.04462E-9	1.79907E+0	-119.391E-9	6.77484E-12	39.7832E-12
1.81916E+0	2.08657E-9	1.81916E+0	-119.391E-9	6.78233E-12	38.3047E-12
1.83925E+0	2.17882E-9	1.83925E+0	-119.391E-9	7.04447E-12	38.6567E-12
1.85935E+0	2.22227E-9	1.85935E+0	-119.391E-9	6.54970E-12	35.9132E-12
1.87944E+0	2.27687E-9	1.87944E+0	-119.391E-9	5.98766E-12	33.3704E-12
1.89953E+0	2.32102E-9	1.89953E+0	-119.391E-9	5.86240E-12	31.6070E-12
1.91963E+0	2.35253E-9	1.91963E+0	-119.391E-9	5.51585E-12	30.7192E-12
1.93972E+0	2.38536E-9	1.93972E+0	-119.391E-9	5.66610E-12	29.3816E-12
1.95981E+0	2.40694E-9	1.95981E+0	-119.391E-9	5.97277E-12	29.6187E-12
1.97991E+0	2.43757E-9	1.97991E+0	-119.391E-9	5.07271E-12	28.6624E-12
2.00000E+0	2.47316E-9	2.00000E+0	-119.391E-9	4.91234E-12	27.4281E-12
