# Supplementary material for: Circumventing the stability problems of graphene nanoribbon zigzag edges
Source: Nat Chem. 2022 Sep 26;14(12):1451–8. doi: 10.1038/s41557-022-01042-8 (PMC10665199; doi:10.1038/s41557-022-01042-8)
Supplement: Supplementary file 3 — Source data for Supplementary Fig. 9. [file 41557_2022_1042_MOESM3_ESM.zip › 10 units/Point_spectra_558.dat]

Experiment	bias spectroscopy
Saved Date	25.07.2020 10:49:03
User
Date
X (m)	157.411E-9
Y (m)	430.82E-9
Z (m)	-119.395E-9
Z offset (m)	0E+0
Settling time (s)	20E-3
Integration time (s)	50E-3
Z-Ctrl hold	TRUE
Final Z (m)	N/A
Start time	25.07.2020 10:48:47
Filter type	None
Order
Cutoff frq
Bias>Bias (V)	-500E-3
Bias>Calibration (V/V)	-1E+0
Bias>Offset (V)	0E+0
Bias Spectroscopy>Sweep Start (V)	-2.3E+0
Bias Spectroscopy>Sweep End (V)	2E+0
Bias Spectroscopy>Num Pixel	215
Bias Spectroscopy>Z Avg time (s)	100E-3
Bias Spectroscopy>Z offset (m)	0E+0
Bias Spectroscopy>1st Settling time (s)	60E-3
Bias Spectroscopy>Settling time (s)	20E-3
Bias Spectroscopy>Integration time (s)	50E-3
Bias Spectroscopy>End Settling time (s)	50E-3
Bias Spectroscopy>Z control time (s)	50E-3
Bias Spectroscopy>Max Slew rate (V/s)	Inf
Bias Spectroscopy>backward sweep	FALSE
Bias Spectroscopy>Z-controller hold	TRUE
Bias Spectroscopy>Number of sweeps	1
Bias Spectroscopy>Channels	Current (A);Bias (V);Z (m);LI Demod 1 Y (A);LI Demod 1 X (A)
Bias Spectroscopy>Reset Bias	TRUE
Bias Spectroscopy>Record final Z	FALSE
Bias Spectroscopy>Lock-In run	TRUE
Current>Current (A)	2.52523E-9
Current>Calibration (A/V)	330E-12
Current>Offset (A)	0E+0
Current>Gain	High
Lock-in>Lock-in status	ON
Lock-in>Modulated signal	Bias (V)
Lock-in>Frequency (Hz)	828E+0
Lock-in>Amplitude	20E-3
Lock-in>Demodulated signal	Current (A)
Lock-in>HP Filter Cutoff D1 (Hz)	155.425E+0
Lock-in>HP Filter Cutoff D2 (Hz)	155.425E+0
Lock-in>HP Filter Order D1	1
Lock-in>HP Filter Order D2	1
Lock-in>Harmonic D1	1
Lock-in>Harmonic D2	2
Lock-in>Reference phase D1 (deg)	-154.128E+0
Lock-in>Reference phase D2 (deg)	174.64E+0
Lock-in>LP Filter Cutoff D1 (Hz)	9.71405E+0
Lock-in>LP Filter Cutoff D2 (Hz)	4.85702E+0
Lock-in>LP Filter Order D1	2
Lock-in>LP Filter Order D2	2
Lock-in>Sync Filter D1	OFF
Lock-in>Sync Filter D2	OFF
[DATA]
Bias calc (V)	Current (A)	Bias (V)	Z (m)	LI Demod 1 Y (A)	LI Demod 1 X (A)
-2.30000E+0	-886.566E-12	-2.30000E+0	-119.395E-9	500.554E-15	15.2335E-12
-2.27991E+0	-868.133E-12	-2.27991E+0	-119.395E-9	424.215E-15	15.3455E-12
-2.25981E+0	-844.848E-12	-2.25981E+0	-119.395E-9	322.184E-15	14.9361E-12
-2.23972E+0	-828.381E-12	-2.23972E+0	-119.395E-9	292.729E-15	14.8068E-12
-2.21963E+0	-805.204E-12	-2.21963E+0	-119.395E-9	-90.5422E-15	14.7869E-12
-2.19953E+0	-788.186E-12	-2.19953E+0	-119.395E-9	91.5014E-15	14.7022E-12
-2.17944E+0	-769.854E-12	-2.17944E+0	-119.395E-9	-130.992E-15	14.5317E-12
-2.15935E+0	-746.578E-12	-2.15935E+0	-119.395E-9	308.188E-15	14.8772E-12
-2.13925E+0	-730.728E-12	-2.13925E+0	-119.395E-9	288.733E-15	15.2905E-12
-2.11916E+0	-704.304E-12	-2.11916E+0	-119.395E-9	290.245E-15	15.8471E-12
-2.09907E+0	-687.865E-12	-2.09907E+0	-119.395E-9	333.227E-15	16.3219E-12
-2.07897E+0	-659.472E-12	-2.07897E+0	-119.395E-9	397.891E-15	16.6854E-12
-2.05888E+0	-640.023E-12	-2.05888E+0	-119.395E-9	271.189E-15	16.5332E-12
-2.03878E+0	-617.528E-12	-2.03878E+0	-119.395E-9	336.337E-15	16.1234E-12
-2.01869E+0	-595.184E-12	-2.01869E+0	-119.395E-9	206.885E-15	15.0341E-12
-1.99860E+0	-581.450E-12	-1.99860E+0	-119.395E-9	-60.8032E-15	14.2164E-12
-1.97850E+0	-555.790E-12	-1.97850E+0	-119.395E-9	-204.653E-15	13.2843E-12
-1.95841E+0	-543.884E-12	-1.95841E+0	-119.395E-9	-542.646E-15	12.9479E-12
-1.93832E+0	-524.776E-12	-1.93832E+0	-119.395E-9	-597.872E-15	12.2696E-12
-1.91822E+0	-509.537E-12	-1.91822E+0	-119.395E-9	-887.915E-15	11.6745E-12
-1.89813E+0	-497.256E-12	-1.89813E+0	-119.395E-9	-674.422E-15	10.9945E-12
-1.87804E+0	-479.383E-12	-1.87804E+0	-119.395E-9	-697.791E-15	10.1888E-12
-1.85794E+0	-469.714E-12	-1.85794E+0	-119.395E-9	-1.09531E-12	9.64354E-12
-1.83785E+0	-453.682E-12	-1.83785E+0	-119.395E-9	-1.43306E-12	9.22850E-12
-1.81776E+0	-444.678E-12	-1.81776E+0	-119.395E-9	-1.33503E-12	8.95678E-12
-1.79766E+0	-432.455E-12	-1.79766E+0	-119.395E-9	-1.15721E-12	8.54069E-12
-1.77757E+0	-420.129E-12	-1.77757E+0	-119.395E-9	-1.34035E-12	8.19716E-12
-1.75748E+0	-412.966E-12	-1.75748E+0	-119.395E-9	-1.60887E-12	7.88249E-12
-1.73738E+0	-399.408E-12	-1.73738E+0	-119.395E-9	-1.61756E-12	7.06087E-12
-1.71729E+0	-393.573E-12	-1.71729E+0	-119.395E-9	-1.76895E-12	7.00479E-12
-1.69720E+0	-383.754E-12	-1.69720E+0	-119.395E-9	-1.73613E-12	6.54067E-12
-1.67710E+0	-374.037E-12	-1.67710E+0	-119.395E-9	-1.47141E-12	6.15132E-12
-1.65701E+0	-368.554E-12	-1.65701E+0	-119.395E-9	-1.84939E-12	6.06322E-12
-1.63692E+0	-357.942E-12	-1.63692E+0	-119.395E-9	-1.89781E-12	5.95663E-12
-1.61682E+0	-354.104E-12	-1.61682E+0	-119.395E-9	-1.93677E-12	5.51243E-12
-1.59673E+0	-343.783E-12	-1.59673E+0	-119.395E-9	-2.03988E-12	5.24001E-12
-1.57664E+0	-338.694E-12	-1.57664E+0	-119.395E-9	-2.11858E-12	5.30393E-12
-1.55654E+0	-331.850E-12	-1.55654E+0	-119.395E-9	-2.31573E-12	5.04947E-12
-1.53645E+0	-324.480E-12	-1.53645E+0	-119.395E-9	-2.23048E-12	5.12807E-12
-1.51636E+0	-319.608E-12	-1.51636E+0	-119.395E-9	-1.97761E-12	5.45533E-12
-1.49626E+0	-309.592E-12	-1.49626E+0	-119.395E-9	-2.03836E-12	5.64895E-12
-1.47617E+0	-305.557E-12	-1.47617E+0	-119.395E-9	-2.14279E-12	5.31989E-12
-1.45607E+0	-296.516E-12	-1.45607E+0	-119.395E-9	-2.01549E-12	5.26276E-12
-1.43598E+0	-291.548E-12	-1.43598E+0	-119.395E-9	-2.11459E-12	5.15505E-12
-1.41589E+0	-284.933E-12	-1.41589E+0	-119.395E-9	-2.14156E-12	4.97290E-12
-1.39579E+0	-276.536E-12	-1.39579E+0	-119.395E-9	-2.06219E-12	5.27832E-12
-1.37570E+0	-272.358E-12	-1.37570E+0	-119.395E-9	-2.13716E-12	5.34479E-12
-1.35561E+0	-262.900E-12	-1.35561E+0	-119.395E-9	-2.06329E-12	5.31605E-12
-1.33551E+0	-259.551E-12	-1.33551E+0	-119.395E-9	-2.25525E-12	5.02997E-12
-1.31542E+0	-251.717E-12	-1.31542E+0	-119.395E-9	-2.03190E-12	4.67649E-12
-1.29533E+0	-246.466E-12	-1.29533E+0	-119.395E-9	-2.15164E-12	4.34483E-12
-1.27523E+0	-241.843E-12	-1.27523E+0	-119.395E-9	-2.30136E-12	4.15773E-12
-1.25514E+0	-235.788E-12	-1.25514E+0	-119.395E-9	-2.52224E-12	4.12860E-12
-1.23505E+0	-233.229E-12	-1.23505E+0	-119.395E-9	-2.14236E-12	3.70023E-12
-1.21495E+0	-226.687E-12	-1.21495E+0	-119.395E-9	-2.47080E-12	3.76283E-12
-1.19486E+0	-224.300E-12	-1.19486E+0	-119.395E-9	-2.58447E-12	3.31219E-12
-1.17477E+0	-219.169E-12	-1.17477E+0	-119.395E-9	-2.50866E-12	3.16850E-12
-1.15467E+0	-215.778E-12	-1.15467E+0	-119.395E-9	-2.62915E-12	3.12237E-12
-1.13458E+0	-212.674E-12	-1.13458E+0	-119.395E-9	-2.55481E-12	3.20369E-12
-1.11449E+0	-207.043E-12	-1.11449E+0	-119.395E-9	-2.47921E-12	3.21075E-12
-1.09439E+0	-204.844E-12	-1.09439E+0	-119.395E-9	-2.58312E-12	3.37724E-12
-1.07430E+0	-198.701E-12	-1.07430E+0	-119.395E-9	-2.37763E-12	3.27583E-12
-1.05421E+0	-196.253E-12	-1.05421E+0	-119.395E-9	-2.39593E-12	3.34391E-12
-1.03411E+0	-191.909E-12	-1.03411E+0	-119.395E-9	-2.74228E-12	3.20427E-12
-1.01402E+0	-188.801E-12	-1.01402E+0	-119.395E-9	-2.59990E-12	2.94985E-12
-993.925E-3	-185.601E-12	-993.925E-3	-119.395E-9	-2.60051E-12	2.96936E-12
-973.832E-3	-180.894E-12	-973.832E-3	-119.395E-9	-2.62466E-12	2.79717E-12
-953.738E-3	-179.020E-12	-953.738E-3	-119.395E-9	-2.57743E-12	2.88077E-12
-933.645E-3	-174.606E-12	-933.645E-3	-119.395E-9	-2.59912E-12	2.90092E-12
-913.551E-3	-171.914E-12	-913.551E-3	-119.395E-9	-2.65818E-12	2.98984E-12
-893.458E-3	-168.511E-12	-893.458E-3	-119.395E-9	-2.69071E-12	2.71757E-12
-873.364E-3	-164.889E-12	-873.364E-3	-119.395E-9	-2.66906E-12	2.50647E-12
-853.271E-3	-163.330E-12	-853.271E-3	-119.395E-9	-2.88410E-12	2.38958E-12
-833.177E-3	-159.529E-12	-833.178E-3	-119.395E-9	-2.78333E-12	2.48083E-12
-813.084E-3	-158.197E-12	-813.084E-3	-119.395E-9	-2.76409E-12	1.99419E-12
-792.990E-3	-154.723E-12	-792.991E-3	-119.395E-9	-2.71633E-12	1.97672E-12
-772.897E-3	-153.007E-12	-772.897E-3	-119.395E-9	-2.78710E-12	2.20333E-12
-752.804E-3	-151.238E-12	-752.804E-3	-119.395E-9	-2.75124E-12	2.05287E-12
-732.710E-3	-148.407E-12	-732.710E-3	-119.395E-9	-2.63654E-12	2.10968E-12
-712.617E-3	-147.426E-12	-712.617E-3	-119.395E-9	-2.79236E-12	1.78687E-12
-692.523E-3	-144.393E-12	-692.523E-3	-119.395E-9	-2.76840E-12	1.65568E-12
-672.430E-3	-143.526E-12	-672.430E-3	-119.395E-9	-2.85998E-12	1.75950E-12
-652.336E-3	-141.366E-12	-652.336E-3	-119.395E-9	-2.89314E-12	1.95867E-12
-632.243E-3	-139.346E-12	-632.243E-3	-119.395E-9	-2.85673E-12	1.90560E-12
-612.149E-3	-137.610E-12	-612.149E-3	-119.395E-9	-2.79740E-12	1.99963E-12
-592.056E-3	-134.660E-12	-592.056E-3	-119.395E-9	-2.69585E-12	2.21128E-12
-571.962E-3	-133.236E-12	-571.963E-3	-119.395E-9	-2.60106E-12	2.30847E-12
-551.869E-3	-129.102E-12	-551.869E-3	-119.395E-9	-2.44809E-12	2.72817E-12
-531.775E-3	-126.515E-12	-531.776E-3	-119.395E-9	-2.59447E-12	2.87455E-12
-511.682E-3	-122.551E-12	-511.682E-3	-119.395E-9	-2.62948E-12	2.91959E-12
-491.589E-3	-119.102E-12	-491.589E-3	-119.395E-9	-2.61155E-12	2.90801E-12
-471.495E-3	-115.996E-12	-471.495E-3	-119.395E-9	-2.53761E-12	2.86398E-12
-451.402E-3	-111.975E-12	-451.402E-3	-119.395E-9	-2.66946E-12	2.90942E-12
-431.308E-3	-109.060E-12	-431.308E-3	-119.395E-9	-2.66855E-12	3.05997E-12
-411.215E-3	-104.347E-12	-411.215E-3	-119.395E-9	-2.74017E-12	3.15270E-12
-391.121E-3	-101.135E-12	-391.121E-3	-119.395E-9	-2.52194E-12	3.30127E-12
-371.028E-3	-96.7507E-12	-371.028E-3	-119.395E-9	-2.59748E-12	3.49365E-12
-350.934E-3	-92.6067E-12	-350.935E-3	-119.395E-9	-2.52184E-12	3.25405E-12
-330.841E-3	-88.7054E-12	-330.841E-3	-119.395E-9	-2.39800E-12	3.21151E-12
-310.748E-3	-83.7932E-12	-310.748E-3	-119.395E-9	-2.60715E-12	3.45738E-12
-290.654E-3	-79.8148E-12	-290.654E-3	-119.395E-9	-2.51864E-12	3.75377E-12
-270.561E-3	-74.6050E-12	-270.561E-3	-119.395E-9	-2.23116E-12	4.00726E-12
-250.467E-3	-69.8317E-12	-250.467E-3	-119.395E-9	-2.44905E-12	4.03496E-12
-230.374E-3	-65.1006E-12	-230.374E-3	-119.395E-9	-2.30717E-12	3.53224E-12
-210.280E-3	-60.4586E-12	-210.280E-3	-119.395E-9	-2.33994E-12	3.63890E-12
-190.187E-3	-56.2632E-12	-190.187E-3	-119.395E-9	-2.45487E-12	3.91116E-12
-170.093E-3	-50.7746E-12	-170.093E-3	-119.395E-9	-2.32111E-12	4.00750E-12
-150.000E-3	-45.7133E-12	-150.000E-3	-119.395E-9	-2.44781E-12	4.23691E-12
-129.906E-3	-39.7725E-12	-129.907E-3	-119.395E-9	-2.26801E-12	4.37633E-12
-109.813E-3	-33.9717E-12	-109.813E-3	-119.395E-9	-2.02123E-12	4.58271E-12
-89.7193E-3	-27.9530E-12	-89.7196E-3	-119.395E-9	-2.24057E-12	4.80557E-12
-69.6259E-3	-21.3711E-12	-69.6261E-3	-119.395E-9	-2.20982E-12	5.11259E-12
-49.5324E-3	-15.0638E-12	-49.5327E-3	-119.395E-9	-2.18371E-12	4.86566E-12
-29.4390E-3	-8.82618E-12	-29.4392E-3	-119.395E-9	-2.27956E-12	4.72746E-12
-9.34553E-3	-2.90449E-12	-9.34577E-3	-119.395E-9	-2.16695E-12	4.65342E-12
10.7479E-3	3.29033E-12	10.7477E-3	-119.395E-9	-2.19870E-12	4.89184E-12
30.8414E-3	9.70022E-12	30.8411E-3	-119.395E-9	-2.31017E-12	5.23251E-12
50.9348E-3	16.3254E-12	50.9346E-3	-119.395E-9	-2.11658E-12	5.13633E-12
71.0282E-3	22.7639E-12	71.0281E-3	-119.395E-9	-2.07530E-12	5.24879E-12
91.1217E-3	29.5571E-12	91.1215E-3	-119.395E-9	-2.12906E-12	4.98103E-12
111.215E-3	35.5422E-12	111.215E-3	-119.395E-9	-2.15445E-12	4.82265E-12
131.309E-3	41.4374E-12	131.308E-3	-119.395E-9	-2.23612E-12	4.60463E-12
151.402E-3	47.2078E-12	151.402E-3	-119.395E-9	-2.25730E-12	4.53776E-12
171.496E-3	52.8919E-12	171.495E-3	-119.395E-9	-2.13489E-12	4.63277E-12
191.589E-3	59.1449E-12	191.589E-3	-119.395E-9	-2.19594E-12	4.78583E-12
211.683E-3	64.6288E-12	211.682E-3	-119.395E-9	-2.31694E-12	4.64067E-12
231.776E-3	70.7672E-12	231.776E-3	-119.395E-9	-2.08682E-12	4.45216E-12
251.869E-3	76.0965E-12	251.869E-3	-119.395E-9	-2.26110E-12	4.31826E-12
271.963E-3	81.5226E-12	271.963E-3	-119.395E-9	-2.28569E-12	4.16474E-12
292.056E-3	87.2725E-12	292.056E-3	-119.395E-9	-2.33845E-12	4.25346E-12
312.150E-3	92.6247E-12	312.150E-3	-119.395E-9	-2.21390E-12	4.52220E-12
332.243E-3	99.1273E-12	332.243E-3	-119.395E-9	-2.14626E-12	4.54320E-12
352.337E-3	104.396E-12	352.336E-3	-119.395E-9	-2.18349E-12	4.71352E-12
372.430E-3	111.233E-12	372.430E-3	-119.395E-9	-2.15544E-12	4.77848E-12
392.524E-3	117.205E-12	392.523E-3	-119.395E-9	-2.34266E-12	4.72658E-12
412.617E-3	123.797E-12	412.617E-3	-119.395E-9	-2.24478E-12	4.92562E-12
432.711E-3	130.738E-12	432.710E-3	-119.395E-9	-2.22561E-12	4.96186E-12
452.804E-3	136.616E-12	452.804E-3	-119.395E-9	-2.07886E-12	5.26153E-12
472.898E-3	144.491E-12	472.897E-3	-119.395E-9	-2.15462E-12	5.28404E-12
492.991E-3	151.002E-12	492.991E-3	-119.395E-9	-2.12903E-12	5.27294E-12
513.084E-3	158.162E-12	513.084E-3	-119.395E-9	-2.13930E-12	5.43449E-12
533.178E-3	165.090E-12	533.178E-3	-119.395E-9	-2.00865E-12	5.43947E-12
553.271E-3	171.790E-12	553.271E-3	-119.395E-9	-2.09429E-12	5.57059E-12
573.365E-3	179.949E-12	573.364E-3	-119.395E-9	-2.22844E-12	5.62864E-12
593.458E-3	186.248E-12	593.458E-3	-119.395E-9	-2.15005E-12	5.65275E-12
613.552E-3	193.975E-12	613.551E-3	-119.395E-9	-2.17989E-12	5.24758E-12
633.645E-3	200.854E-12	633.645E-3	-119.395E-9	-1.93364E-12	5.49680E-12
653.738E-3	208.231E-12	653.738E-3	-119.395E-9	-2.13869E-12	5.93072E-12
673.832E-3	216.835E-12	673.832E-3	-119.395E-9	-2.06419E-12	6.07796E-12
693.926E-3	224.047E-12	693.925E-3	-119.395E-9	-1.91415E-12	6.20268E-12
714.019E-3	234.159E-12	714.019E-3	-119.395E-9	-1.70274E-12	6.41771E-12
734.113E-3	241.064E-12	734.112E-3	-119.395E-9	-1.85413E-12	6.73511E-12
754.206E-3	251.899E-12	754.206E-3	-119.395E-9	-1.50288E-12	7.42709E-12
774.299E-3	261.777E-12	774.299E-3	-119.395E-9	-1.52454E-12	7.34281E-12
794.393E-3	271.868E-12	794.393E-3	-119.395E-9	-1.48164E-12	7.54062E-12
814.486E-3	283.910E-12	814.486E-3	-119.395E-9	-1.52669E-12	7.82082E-12
834.580E-3	292.983E-12	834.579E-3	-119.395E-9	-1.37807E-12	8.09472E-12
854.673E-3	306.600E-12	854.673E-3	-119.395E-9	-1.25650E-12	8.74371E-12
874.767E-3	317.471E-12	874.766E-3	-119.395E-9	-1.23806E-12	9.13949E-12
894.860E-3	331.417E-12	894.860E-3	-119.395E-9	-1.09143E-12	9.61404E-12
914.953E-3	344.892E-12	914.953E-3	-119.395E-9	-1.07023E-12	9.95714E-12
935.047E-3	357.507E-12	935.047E-3	-119.395E-9	-932.611E-15	10.4859E-12
955.141E-3	375.914E-12	955.140E-3	-119.395E-9	-936.655E-15	11.0440E-12
975.234E-3	389.621E-12	975.234E-3	-119.395E-9	-874.487E-15	11.6339E-12
995.327E-3	408.308E-12	995.327E-3	-119.395E-9	-477.460E-15	12.3553E-12
1.01542E+0	425.120E-12	1.01542E+0	-119.395E-9	-306.766E-15	12.9275E-12
1.03551E+0	442.477E-12	1.03551E+0	-119.395E-9	-359.575E-15	13.5368E-12
1.05561E+0	463.748E-12	1.05561E+0	-119.395E-9	-420.908E-15	13.8935E-12
1.07570E+0	481.562E-12	1.07570E+0	-119.395E-9	-193.057E-15	14.5624E-12
1.09579E+0	505.011E-12	1.09579E+0	-119.395E-9	189.411E-15	15.3699E-12
1.11589E+0	524.946E-12	1.11589E+0	-119.395E-9	565.226E-15	16.3778E-12
1.13598E+0	549.443E-12	1.13598E+0	-119.395E-9	759.971E-15	17.5229E-12
1.15608E+0	576.045E-12	1.15607E+0	-119.395E-9	1.08787E-12	18.6220E-12
1.17617E+0	600.041E-12	1.17617E+0	-119.395E-9	1.41298E-12	19.9069E-12
1.19626E+0	632.030E-12	1.19626E+0	-119.395E-9	1.54800E-12	21.1925E-12
1.21636E+0	658.244E-12	1.21636E+0	-119.395E-9	1.91172E-12	22.2042E-12
1.23645E+0	692.888E-12	1.23645E+0	-119.395E-9	2.17768E-12	23.0878E-12
1.25654E+0	726.476E-12	1.25654E+0	-119.395E-9	2.33260E-12	24.5159E-12
1.27664E+0	759.167E-12	1.27664E+0	-119.395E-9	2.80980E-12	25.5084E-12
1.29673E+0	797.487E-12	1.29673E+0	-119.395E-9	2.87643E-12	26.7090E-12
1.31682E+0	832.143E-12	1.31682E+0	-119.395E-9	3.31724E-12	27.6904E-12
1.33692E+0	873.840E-12	1.33692E+0	-119.395E-9	3.42556E-12	28.6394E-12
1.35701E+0	912.632E-12	1.35701E+0	-119.395E-9	3.50651E-12	29.8363E-12
1.37710E+0	956.313E-12	1.37710E+0	-119.395E-9	3.65646E-12	30.6508E-12
1.39720E+0	996.751E-12	1.39720E+0	-119.395E-9	4.07981E-12	31.4663E-12
1.41729E+0	1.04291E-9	1.41729E+0	-119.395E-9	4.25740E-12	32.7476E-12
1.43738E+0	1.08681E-9	1.43738E+0	-119.395E-9	4.57911E-12	33.7284E-12
1.45748E+0	1.13367E-9	1.45748E+0	-119.395E-9	4.94178E-12	34.5050E-12
1.47757E+0	1.17851E-9	1.47757E+0	-119.395E-9	4.91287E-12	35.3238E-12
1.49766E+0	1.22842E-9	1.49766E+0	-119.395E-9	5.18045E-12	36.4741E-12
1.51776E+0	1.27719E-9	1.51776E+0	-119.395E-9	5.37783E-12	36.7884E-12
1.53785E+0	1.32553E-9	1.53785E+0	-119.395E-9	5.92770E-12	37.2524E-12
1.55794E+0	1.38118E-9	1.55794E+0	-119.395E-9	6.30136E-12	38.5101E-12
1.57804E+0	1.42277E-9	1.57804E+0	-119.395E-9	6.31287E-12	38.8106E-12
1.59813E+0	1.47504E-9	1.59813E+0	-119.395E-9	6.59673E-12	40.0838E-12
1.61822E+0	1.53521E-9	1.61822E+0	-119.395E-9	6.92231E-12	41.1734E-12
1.63832E+0	1.58486E-9	1.63832E+0	-119.395E-9	7.82185E-12	43.6097E-12
1.65841E+0	1.64562E-9	1.65841E+0	-119.395E-9	8.22918E-12	44.6858E-12
1.67850E+0	1.69464E-9	1.67850E+0	-119.395E-9	8.22667E-12	43.7921E-12
1.69860E+0	1.75335E-9	1.69860E+0	-119.395E-9	9.20308E-12	48.4723E-12
1.71869E+0	1.86179E-9	1.71869E+0	-119.395E-9	10.4167E-12	53.4073E-12
1.73879E+0	1.86384E-9	1.73879E+0	-119.395E-9	10.4809E-12	52.9854E-12
1.75888E+0	1.94222E-9	1.75888E+0	-119.395E-9	10.7290E-12	52.3720E-12
1.77897E+0	2.06595E-9	1.77897E+0	-119.395E-9	10.3951E-12	49.7963E-12
1.79907E+0	2.11177E-9	1.79907E+0	-119.395E-9	10.4214E-12	50.7936E-12
1.81916E+0	2.18443E-9	1.81916E+0	-119.395E-9	10.4004E-12	51.0085E-12
1.83925E+0	2.24642E-9	1.83925E+0	-119.395E-9	8.09643E-12	41.7192E-12
1.85935E+0	2.30672E-9	1.85935E+0	-119.395E-9	7.76400E-12	39.9125E-12
1.87944E+0	2.33180E-9	1.87944E+0	-119.395E-9	7.32667E-12	38.5035E-12
1.89953E+0	2.40302E-9	1.89953E+0	-119.395E-9	7.57143E-12	37.6265E-12
1.91963E+0	2.43325E-9	1.91963E+0	-119.395E-9	7.36774E-12	36.9512E-12
1.93972E+0	2.49012E-9	1.93972E+0	-119.395E-9	6.79259E-12	36.0538E-12
1.95981E+0	2.53258E-9	1.95981E+0	-119.395E-9	6.58030E-12	35.5962E-12
1.97991E+0	2.57018E-9	1.97991E+0	-119.395E-9	6.34179E-12	34.6279E-12
2.00000E+0	2.62472E-9	2.00000E+0	-119.395E-9	6.31678E-12	33.9520E-12
