# Supplementary material for: Circumventing the stability problems of graphene nanoribbon zigzag edges
Source: Nat Chem. 2022 Sep 26;14(12):1451–8. doi: 10.1038/s41557-022-01042-8 (PMC10665199; doi:10.1038/s41557-022-01042-8)
Supplement: Supplementary file 3 — Source data for Supplementary Fig. 9. [file 41557_2022_1042_MOESM3_ESM.zip › 10 units/Point_spectra_559.dat]

Experiment	bias spectroscopy
Saved Date	25.07.2020 10:49:18
User
Date
X (m)	157.41E-9
Y (m)	431.023E-9
Z (m)	-119.391E-9
Z offset (m)	0E+0
Settling time (s)	20E-3
Integration time (s)	50E-3
Z-Ctrl hold	TRUE
Final Z (m)	N/A
Start time	25.07.2020 10:49:03
Filter type	None
Order
Cutoff frq
Bias>Bias (V)	-500E-3
Bias>Calibration (V/V)	-1E+0
Bias>Offset (V)	0E+0
Bias Spectroscopy>Sweep Start (V)	-2.3E+0
Bias Spectroscopy>Sweep End (V)	2E+0
Bias Spectroscopy>Num Pixel	215
Bias Spectroscopy>Z Avg time (s)	100E-3
Bias Spectroscopy>Z offset (m)	0E+0
Bias Spectroscopy>1st Settling time (s)	60E-3
Bias Spectroscopy>Settling time (s)	20E-3
Bias Spectroscopy>Integration time (s)	50E-3
Bias Spectroscopy>End Settling time (s)	50E-3
Bias Spectroscopy>Z control time (s)	50E-3
Bias Spectroscopy>Max Slew rate (V/s)	Inf
Bias Spectroscopy>backward sweep	FALSE
Bias Spectroscopy>Z-controller hold	TRUE
Bias Spectroscopy>Number of sweeps	1
Bias Spectroscopy>Channels	Current (A);Bias (V);Z (m);LI Demod 1 Y (A);LI Demod 1 X (A)
Bias Spectroscopy>Reset Bias	TRUE
Bias Spectroscopy>Record final Z	FALSE
Bias Spectroscopy>Lock-In run	TRUE
Current>Current (A)	992.789E-12
Current>Calibration (A/V)	330E-12
Current>Offset (A)	0E+0
Current>Gain	High
Lock-in>Lock-in status	ON
Lock-in>Modulated signal	Bias (V)
Lock-in>Frequency (Hz)	828E+0
Lock-in>Amplitude	20E-3
Lock-in>Demodulated signal	Current (A)
Lock-in>HP Filter Cutoff D1 (Hz)	155.425E+0
Lock-in>HP Filter Cutoff D2 (Hz)	155.425E+0
Lock-in>HP Filter Order D1	1
Lock-in>HP Filter Order D2	1
Lock-in>Harmonic D1	1
Lock-in>Harmonic D2	2
Lock-in>Reference phase D1 (deg)	-154.128E+0
Lock-in>Reference phase D2 (deg)	174.64E+0
Lock-in>LP Filter Cutoff D1 (Hz)	9.71405E+0
Lock-in>LP Filter Cutoff D2 (Hz)	4.85702E+0
Lock-in>LP Filter Order D1	2
Lock-in>LP Filter Order D2	2
Lock-in>Sync Filter D1	OFF
Lock-in>Sync Filter D2	OFF
[DATA]
Bias calc (V)	Current (A)	Bias (V)	Z (m)	LI Demod 1 Y (A)	LI Demod 1 X (A)
-2.30000E+0	-835.724E-12	-2.30000E+0	-119.391E-9	136.189E-15	14.4433E-12
-2.27991E+0	-819.363E-12	-2.27991E+0	-119.391E-9	107.681E-15	14.3512E-12
-2.25981E+0	-804.556E-12	-2.25981E+0	-119.391E-9	-59.6270E-15	13.8362E-12
-2.23972E+0	-778.129E-12	-2.23972E+0	-119.391E-9	-303.831E-15	13.4244E-12
-2.21963E+0	-769.719E-12	-2.21963E+0	-119.391E-9	-219.148E-15	13.4834E-12
-2.19953E+0	-742.642E-12	-2.19953E+0	-119.391E-9	-249.018E-15	13.4886E-12
-2.17944E+0	-730.973E-12	-2.17944E+0	-119.391E-9	-71.8878E-15	13.8732E-12
-2.15935E+0	-709.016E-12	-2.15935E+0	-119.391E-9	-125.148E-15	14.4568E-12
-2.13925E+0	-688.715E-12	-2.13925E+0	-119.391E-9	102.893E-15	15.1209E-12
-2.11916E+0	-671.520E-12	-2.11916E+0	-119.391E-9	414.089E-15	15.9466E-12
-2.09907E+0	-642.702E-12	-2.09907E+0	-119.391E-9	441.780E-15	16.5030E-12
-2.07897E+0	-627.064E-12	-2.07897E+0	-119.391E-9	581.946E-15	17.0058E-12
-2.05888E+0	-600.356E-12	-2.05888E+0	-119.391E-9	435.256E-15	16.2572E-12
-2.03878E+0	-581.051E-12	-2.03878E+0	-119.391E-9	438.961E-15	15.3776E-12
-2.01869E+0	-561.992E-12	-2.01869E+0	-119.391E-9	-45.1799E-15	14.0568E-12
-1.99860E+0	-540.246E-12	-1.99860E+0	-119.391E-9	-314.346E-15	12.7984E-12
-1.97850E+0	-530.613E-12	-1.97850E+0	-119.391E-9	-630.850E-15	11.7641E-12
-1.95841E+0	-510.444E-12	-1.95841E+0	-119.391E-9	-785.214E-15	10.6062E-12
-1.93832E+0	-501.404E-12	-1.93832E+0	-119.391E-9	-1.20691E-12	9.77599E-12
-1.91822E+0	-486.281E-12	-1.91822E+0	-119.391E-9	-1.21512E-12	9.25808E-12
-1.89813E+0	-474.651E-12	-1.89813E+0	-119.391E-9	-1.21955E-12	8.83303E-12
-1.87804E+0	-465.646E-12	-1.87804E+0	-119.391E-9	-1.32261E-12	8.23982E-12
-1.85794E+0	-451.777E-12	-1.85794E+0	-119.391E-9	-1.35408E-12	8.03366E-12
-1.83785E+0	-445.497E-12	-1.83785E+0	-119.391E-9	-1.54710E-12	7.76042E-12
-1.81776E+0	-430.928E-12	-1.81776E+0	-119.391E-9	-1.52958E-12	7.64453E-12
-1.79766E+0	-425.082E-12	-1.79766E+0	-119.391E-9	-1.56415E-12	7.54798E-12
-1.77757E+0	-415.321E-12	-1.77757E+0	-119.391E-9	-1.72627E-12	7.30888E-12
-1.75748E+0	-402.095E-12	-1.75748E+0	-119.391E-9	-1.67596E-12	7.23801E-12
-1.73738E+0	-397.897E-12	-1.73738E+0	-119.391E-9	-2.01348E-12	6.77453E-12
-1.71729E+0	-384.342E-12	-1.71729E+0	-119.391E-9	-2.03024E-12	6.28694E-12
-1.69720E+0	-380.556E-12	-1.69720E+0	-119.391E-9	-1.76047E-12	6.27000E-12
-1.67710E+0	-370.421E-12	-1.67710E+0	-119.391E-9	-1.85730E-12	5.88126E-12
-1.65701E+0	-364.397E-12	-1.65701E+0	-119.391E-9	-1.87719E-12	6.01924E-12
-1.63692E+0	-357.414E-12	-1.63692E+0	-119.391E-9	-1.99601E-12	5.81782E-12
-1.61682E+0	-347.574E-12	-1.61682E+0	-119.391E-9	-2.00190E-12	5.31294E-12
-1.59673E+0	-344.575E-12	-1.59673E+0	-119.391E-9	-1.86561E-12	4.97180E-12
-1.57664E+0	-334.534E-12	-1.57664E+0	-119.391E-9	-2.10212E-12	5.12859E-12
-1.55654E+0	-330.139E-12	-1.55654E+0	-119.391E-9	-2.17539E-12	4.97460E-12
-1.53645E+0	-323.811E-12	-1.53645E+0	-119.391E-9	-2.19317E-12	5.04233E-12
-1.51636E+0	-314.873E-12	-1.51636E+0	-119.391E-9	-2.03689E-12	5.46642E-12
-1.49626E+0	-311.777E-12	-1.49626E+0	-119.391E-9	-2.06230E-12	5.14282E-12
-1.47617E+0	-302.070E-12	-1.47617E+0	-119.391E-9	-2.16490E-12	5.21382E-12
-1.45607E+0	-297.895E-12	-1.45607E+0	-119.391E-9	-2.24163E-12	5.13583E-12
-1.43598E+0	-289.980E-12	-1.43598E+0	-119.391E-9	-2.16467E-12	5.04520E-12
-1.41589E+0	-284.594E-12	-1.41589E+0	-119.391E-9	-2.24500E-12	4.94979E-12
-1.39579E+0	-278.866E-12	-1.39579E+0	-119.391E-9	-2.13480E-12	4.92982E-12
-1.37570E+0	-271.048E-12	-1.37570E+0	-119.391E-9	-1.94724E-12	4.82293E-12
-1.35561E+0	-267.461E-12	-1.35561E+0	-119.391E-9	-2.16853E-12	4.79786E-12
-1.33551E+0	-258.115E-12	-1.33551E+0	-119.391E-9	-2.23729E-12	4.64833E-12
-1.31542E+0	-255.047E-12	-1.31542E+0	-119.391E-9	-2.38486E-12	4.34237E-12
-1.29533E+0	-248.541E-12	-1.29533E+0	-119.391E-9	-2.28068E-12	4.17706E-12
-1.27523E+0	-243.855E-12	-1.27523E+0	-119.391E-9	-2.26882E-12	3.83288E-12
-1.25514E+0	-239.998E-12	-1.25514E+0	-119.391E-9	-2.33934E-12	3.66197E-12
-1.23505E+0	-233.973E-12	-1.23505E+0	-119.391E-9	-2.29927E-12	3.52238E-12
-1.21495E+0	-231.826E-12	-1.21495E+0	-119.391E-9	-2.42597E-12	3.43229E-12
-1.19486E+0	-225.980E-12	-1.19486E+0	-119.391E-9	-2.70821E-12	3.31457E-12
-1.17477E+0	-223.840E-12	-1.17477E+0	-119.391E-9	-2.32519E-12	3.18692E-12
-1.15467E+0	-218.668E-12	-1.15467E+0	-119.391E-9	-2.23774E-12	3.29871E-12
-1.13458E+0	-215.367E-12	-1.13458E+0	-119.391E-9	-2.41460E-12	3.42336E-12
-1.11449E+0	-211.350E-12	-1.11449E+0	-119.391E-9	-2.70840E-12	3.32821E-12
-1.09439E+0	-207.454E-12	-1.09439E+0	-119.391E-9	-2.60195E-12	3.37341E-12
-1.07430E+0	-204.041E-12	-1.07430E+0	-119.391E-9	-2.48091E-12	3.36869E-12
-1.05421E+0	-199.013E-12	-1.05421E+0	-119.391E-9	-2.66917E-12	3.17251E-12
-1.03411E+0	-196.570E-12	-1.03411E+0	-119.391E-9	-2.52792E-12	3.17428E-12
-1.01402E+0	-192.203E-12	-1.01402E+0	-119.391E-9	-2.49494E-12	3.12038E-12
-993.925E-3	-189.571E-12	-993.925E-3	-119.391E-9	-2.45980E-12	3.09848E-12
-973.832E-3	-185.480E-12	-973.832E-3	-119.391E-9	-2.51552E-12	2.88592E-12
-953.738E-3	-181.821E-12	-953.738E-3	-119.391E-9	-2.63379E-12	2.95395E-12
-933.645E-3	-179.221E-12	-933.645E-3	-119.391E-9	-2.58425E-12	3.08301E-12
-913.551E-3	-174.348E-12	-913.551E-3	-119.391E-9	-2.40221E-12	3.04905E-12
-893.458E-3	-172.231E-12	-893.458E-3	-119.391E-9	-2.64024E-12	2.99609E-12
-873.364E-3	-168.517E-12	-873.364E-3	-119.391E-9	-2.64162E-12	2.72506E-12
-853.271E-3	-165.389E-12	-853.271E-3	-119.391E-9	-2.77627E-12	2.56774E-12
-833.177E-3	-162.980E-12	-833.178E-3	-119.391E-9	-2.68504E-12	2.45509E-12
-813.084E-3	-160.031E-12	-813.084E-3	-119.391E-9	-2.93971E-12	2.26371E-12
-792.990E-3	-157.955E-12	-792.991E-3	-119.391E-9	-2.72689E-12	2.11439E-12
-772.897E-3	-154.719E-12	-772.897E-3	-119.391E-9	-2.77297E-12	2.20954E-12
-752.804E-3	-153.190E-12	-752.804E-3	-119.391E-9	-2.57270E-12	2.28200E-12
-732.710E-3	-150.433E-12	-732.710E-3	-119.391E-9	-2.71717E-12	2.09974E-12
-712.617E-3	-148.658E-12	-712.617E-3	-119.391E-9	-2.63988E-12	2.01086E-12
-692.523E-3	-146.975E-12	-692.523E-3	-119.391E-9	-2.68557E-12	2.02128E-12
-672.430E-3	-144.075E-12	-672.430E-3	-119.391E-9	-2.82437E-12	1.96737E-12
-652.336E-3	-142.708E-12	-652.336E-3	-119.391E-9	-2.82253E-12	2.15298E-12
-632.243E-3	-139.549E-12	-632.243E-3	-119.391E-9	-2.65112E-12	2.16952E-12
-612.149E-3	-138.071E-12	-612.149E-3	-119.391E-9	-2.77036E-12	2.26734E-12
-592.056E-3	-135.327E-12	-592.056E-3	-119.391E-9	-2.65353E-12	2.22070E-12
-571.962E-3	-132.671E-12	-571.963E-3	-119.391E-9	-2.79834E-12	2.49757E-12
-551.869E-3	-130.042E-12	-551.869E-3	-119.391E-9	-2.61175E-12	2.59705E-12
-531.775E-3	-126.458E-12	-531.776E-3	-119.391E-9	-2.60524E-12	2.62963E-12
-511.682E-3	-125.298E-12	-511.682E-3	-119.391E-9	-2.55026E-12	2.84296E-12
-491.589E-3	-130.038E-12	-491.589E-3	-119.391E-9	-2.66641E-12	3.15820E-12
-471.495E-3	-122.905E-12	-471.495E-3	-119.391E-9	-2.48757E-12	3.07116E-12
-451.402E-3	-114.774E-12	-451.402E-3	-119.391E-9	-2.65831E-12	3.04626E-12
-431.308E-3	-109.903E-12	-431.308E-3	-119.391E-9	-2.61369E-12	3.13751E-12
-411.215E-3	-106.287E-12	-411.215E-3	-119.391E-9	-2.68429E-12	3.18412E-12
-391.121E-3	-101.661E-12	-391.121E-3	-119.391E-9	-2.27219E-12	3.18664E-12
-371.028E-3	-97.8588E-12	-371.028E-3	-119.391E-9	-2.22193E-12	3.33597E-12
-350.934E-3	-93.3867E-12	-350.935E-3	-119.391E-9	-2.48532E-12	3.38710E-12
-330.841E-3	-88.7598E-12	-330.841E-3	-119.391E-9	-2.37770E-12	3.67248E-12
-310.748E-3	-84.4282E-12	-310.748E-3	-119.391E-9	-2.32168E-12	3.89359E-12
-290.654E-3	-79.1328E-12	-290.654E-3	-119.391E-9	-2.35455E-12	3.85443E-12
-270.561E-3	-74.4467E-12	-270.561E-3	-119.391E-9	-2.40573E-12	4.20858E-12
-250.467E-3	-69.1740E-12	-250.467E-3	-119.391E-9	-2.31264E-12	4.02606E-12
-230.374E-3	-64.4063E-12	-230.374E-3	-119.391E-9	-2.54095E-12	3.88378E-12
-210.280E-3	-59.7707E-12	-210.280E-3	-119.391E-9	-2.49781E-12	3.76016E-12
-190.187E-3	-54.6549E-12	-190.187E-3	-119.391E-9	-2.36193E-12	3.96087E-12
-170.093E-3	-49.8002E-12	-170.093E-3	-119.391E-9	-2.35234E-12	4.27812E-12
-150.000E-3	-43.9295E-12	-150.000E-3	-119.391E-9	-2.12589E-12	4.26291E-12
-129.906E-3	-38.4878E-12	-129.907E-3	-119.391E-9	-2.32373E-12	4.60371E-12
-109.813E-3	-32.5577E-12	-109.813E-3	-119.391E-9	-2.36521E-12	4.63197E-12
-89.7193E-3	-26.3777E-12	-89.7196E-3	-119.391E-9	-2.16816E-12	4.77951E-12
-69.6259E-3	-20.3025E-12	-69.6261E-3	-119.391E-9	-2.36608E-12	4.78422E-12
-49.5324E-3	-14.1336E-12	-49.5327E-3	-119.391E-9	-2.18469E-12	4.68841E-12
-29.4390E-3	-8.40463E-12	-29.4392E-3	-119.391E-9	-2.22454E-12	4.58335E-12
-9.34553E-3	-2.79585E-12	-9.34577E-3	-119.391E-9	-2.00327E-12	4.58336E-12
10.7479E-3	3.06435E-12	10.7477E-3	-119.391E-9	-2.02173E-12	4.49405E-12
30.8414E-3	9.30386E-12	30.8411E-3	-119.391E-9	-2.08556E-12	4.52856E-12
50.9348E-3	15.6673E-12	50.9346E-3	-119.391E-9	-2.09006E-12	5.01751E-12
71.0282E-3	22.2892E-12	71.0281E-3	-119.391E-9	-2.11458E-12	5.02922E-12
91.1217E-3	28.4190E-12	91.1215E-3	-119.391E-9	-2.01203E-12	4.97229E-12
111.215E-3	34.6513E-12	111.215E-3	-119.391E-9	-2.15697E-12	4.66157E-12
131.309E-3	40.4892E-12	131.308E-3	-119.391E-9	-2.32122E-12	4.57600E-12
151.402E-3	46.0196E-12	151.402E-3	-119.391E-9	-2.19457E-12	4.44508E-12
171.496E-3	52.3557E-12	171.495E-3	-119.391E-9	-2.26636E-12	4.43278E-12
191.589E-3	57.8194E-12	191.589E-3	-119.391E-9	-2.31467E-12	4.63966E-12
211.683E-3	64.2001E-12	211.682E-3	-119.391E-9	-2.31328E-12	4.49378E-12
231.776E-3	69.7546E-12	231.776E-3	-119.391E-9	-2.14658E-12	4.49176E-12
251.869E-3	75.7268E-12	251.869E-3	-119.391E-9	-2.30032E-12	4.37812E-12
271.963E-3	81.1699E-12	271.963E-3	-119.391E-9	-2.52456E-12	4.39657E-12
292.056E-3	86.5085E-12	292.056E-3	-119.391E-9	-2.41992E-12	4.22979E-12
312.150E-3	93.0148E-12	312.150E-3	-119.391E-9	-2.21285E-12	4.43400E-12
332.243E-3	98.1763E-12	332.243E-3	-119.391E-9	-2.39248E-12	4.51735E-12
352.337E-3	104.973E-12	352.336E-3	-119.391E-9	-2.11829E-12	4.62940E-12
372.430E-3	110.537E-12	372.430E-3	-119.391E-9	-2.01542E-12	4.53980E-12
392.524E-3	116.456E-12	392.523E-3	-119.391E-9	-2.13767E-12	4.86501E-12
412.617E-3	123.691E-12	412.617E-3	-119.391E-9	-2.14094E-12	4.97570E-12
432.711E-3	129.422E-12	432.710E-3	-119.391E-9	-2.10798E-12	4.97348E-12
452.804E-3	137.079E-12	452.804E-3	-119.391E-9	-2.12939E-12	5.04655E-12
472.898E-3	142.837E-12	472.897E-3	-119.391E-9	-2.20467E-12	5.23028E-12
492.991E-3	150.145E-12	492.991E-3	-119.391E-9	-1.97965E-12	5.26110E-12
513.084E-3	156.866E-12	513.084E-3	-119.391E-9	-1.98084E-12	5.20007E-12
533.178E-3	162.937E-12	533.178E-3	-119.391E-9	-2.27174E-12	5.03278E-12
553.271E-3	171.798E-12	553.271E-3	-119.391E-9	-2.04784E-12	5.32879E-12
573.365E-3	176.084E-12	573.364E-3	-119.391E-9	-2.17634E-12	5.25178E-12
593.458E-3	185.103E-12	593.458E-3	-119.391E-9	-2.13430E-12	5.09358E-12
613.552E-3	191.125E-12	613.551E-3	-119.391E-9	-2.12770E-12	5.12500E-12
633.645E-3	197.677E-12	633.645E-3	-119.391E-9	-2.03688E-12	5.04915E-12
653.738E-3	205.912E-12	653.738E-3	-119.391E-9	-2.10119E-12	5.35430E-12
673.832E-3	210.490E-12	673.832E-3	-119.391E-9	-2.04154E-12	5.66165E-12
693.926E-3	220.533E-12	693.925E-3	-119.391E-9	-2.10414E-12	5.72461E-12
714.019E-3	225.847E-12	714.019E-3	-119.391E-9	-1.92755E-12	5.92714E-12
734.113E-3	235.778E-12	734.112E-3	-119.391E-9	-2.14236E-12	6.04729E-12
754.206E-3	243.609E-12	754.206E-3	-119.391E-9	-1.85343E-12	6.33123E-12
774.299E-3	251.827E-12	774.299E-3	-119.391E-9	-1.61185E-12	6.81543E-12
794.393E-3	263.853E-12	794.393E-3	-119.391E-9	-1.75874E-12	7.02679E-12
814.486E-3	269.668E-12	814.486E-3	-119.391E-9	-1.50024E-12	7.07394E-12
834.580E-3	283.677E-12	834.579E-3	-119.391E-9	-1.78427E-12	7.50830E-12
854.673E-3	290.680E-12	854.673E-3	-119.391E-9	-1.61537E-12	7.79051E-12
874.767E-3	301.894E-12	874.766E-3	-119.391E-9	-1.58540E-12	8.36529E-12
894.860E-3	315.863E-12	894.860E-3	-119.391E-9	-1.38225E-12	8.47205E-12
914.953E-3	323.878E-12	914.953E-3	-119.391E-9	-1.25596E-12	8.95729E-12
935.047E-3	340.797E-12	935.047E-3	-119.391E-9	-1.13574E-12	9.28606E-12
955.141E-3	350.686E-12	955.140E-3	-119.391E-9	-1.22468E-12	9.61352E-12
975.234E-3	366.333E-12	975.234E-3	-119.391E-9	-935.074E-15	10.2353E-12
995.327E-3	379.519E-12	995.327E-3	-119.391E-9	-543.100E-15	10.2726E-12
1.01542E+0	393.722E-12	1.01542E+0	-119.391E-9	-796.669E-15	10.7275E-12
1.03551E+0	411.900E-12	1.03551E+0	-119.391E-9	-746.906E-15	11.1232E-12
1.05561E+0	421.714E-12	1.05561E+0	-119.391E-9	-670.976E-15	11.6542E-12
1.07570E+0	445.394E-12	1.07570E+0	-119.391E-9	-590.289E-15	11.8551E-12
1.09579E+0	457.739E-12	1.09579E+0	-119.391E-9	-497.395E-15	12.1628E-12
1.11589E+0	476.277E-12	1.11589E+0	-119.391E-9	-313.616E-15	12.8132E-12
1.13598E+0	496.555E-12	1.13598E+0	-119.391E-9	-104.125E-15	13.5751E-12
1.15608E+0	511.098E-12	1.15607E+0	-119.391E-9	-85.8857E-15	14.0367E-12
1.17617E+0	535.869E-12	1.17617E+0	-119.391E-9	-63.7278E-15	14.9280E-12
1.19626E+0	552.903E-12	1.19626E+0	-119.391E-9	66.2089E-15	15.3403E-12
1.21636E+0	578.166E-12	1.21636E+0	-119.391E-9	329.431E-15	16.0772E-12
1.23645E+0	597.208E-12	1.23645E+0	-119.391E-9	450.349E-15	16.5789E-12
1.25654E+0	621.300E-12	1.25654E+0	-119.391E-9	419.432E-15	17.3297E-12
1.27664E+0	649.408E-12	1.27664E+0	-119.391E-9	761.026E-15	17.7560E-12
1.29673E+0	667.929E-12	1.29673E+0	-119.391E-9	852.153E-15	18.7701E-12
1.31682E+0	701.715E-12	1.31682E+0	-119.391E-9	1.22975E-12	19.2608E-12
1.33692E+0	719.425E-12	1.33692E+0	-119.391E-9	1.21323E-12	19.5778E-12
1.35701E+0	753.016E-12	1.35701E+0	-119.391E-9	1.33635E-12	20.3968E-12
1.37710E+0	780.965E-12	1.37710E+0	-119.391E-9	1.42184E-12	20.9215E-12
1.39720E+0	807.088E-12	1.39720E+0	-119.391E-9	1.76439E-12	21.7115E-12
1.41729E+0	843.975E-12	1.41729E+0	-119.391E-9	2.03472E-12	22.1814E-12
1.43738E+0	864.916E-12	1.43738E+0	-119.391E-9	2.11087E-12	22.5129E-12
1.45748E+0	903.127E-12	1.45748E+0	-119.391E-9	2.11276E-12	23.3447E-12
1.47757E+0	929.144E-12	1.47757E+0	-119.391E-9	2.32509E-12	23.5888E-12
1.49766E+0	964.452E-12	1.49766E+0	-119.391E-9	2.64310E-12	24.2380E-12
1.51776E+0	1.00173E-9	1.51776E+0	-119.391E-9	2.66294E-12	24.5350E-12
1.53785E+0	1.01949E-9	1.53785E+0	-119.391E-9	2.85006E-12	24.4335E-12
1.55794E+0	1.06555E-9	1.55794E+0	-119.391E-9	2.52791E-12	24.7481E-12
1.57804E+0	1.08753E-9	1.57804E+0	-119.391E-9	2.54248E-12	24.4693E-12
1.59813E+0	1.13615E-9	1.59813E+0	-119.391E-9	2.97219E-12	25.7334E-12
1.61822E+0	1.16009E-9	1.61822E+0	-119.391E-9	2.97819E-12	26.1050E-12
1.63832E+0	1.20769E-9	1.63832E+0	-119.391E-9	3.69719E-12	29.4822E-12
1.65841E+0	1.25988E-9	1.65841E+0	-119.391E-9	5.07380E-12	36.5321E-12
1.67850E+0	1.26828E-9	1.67850E+0	-119.391E-9	4.02072E-12	32.0203E-12
1.69860E+0	1.31265E-9	1.69860E+0	-119.391E-9	4.09442E-12	31.5693E-12
1.71869E+0	1.37660E-9	1.71869E+0	-119.391E-9	4.97363E-12	33.4587E-12
1.73879E+0	1.43860E-9	1.73879E+0	-119.391E-9	6.58128E-12	41.2154E-12
1.75888E+0	1.45537E-9	1.75888E+0	-119.391E-9	6.90001E-12	41.9957E-12
1.77897E+0	1.56428E-9	1.77897E+0	-119.391E-9	6.09250E-12	37.8773E-12
1.79907E+0	1.62142E-9	1.79907E+0	-119.391E-9	5.02407E-12	32.7577E-12
1.81916E+0	1.64146E-9	1.81916E+0	-119.391E-9	4.45629E-12	30.5009E-12
1.83925E+0	1.67310E-9	1.83925E+0	-119.391E-9	5.12189E-12	32.7482E-12
1.85935E+0	1.73115E-9	1.85935E+0	-119.391E-9	3.96444E-12	28.5566E-12
1.87944E+0	1.76057E-9	1.87944E+0	-119.391E-9	3.91866E-12	28.0119E-12
1.89953E+0	1.79791E-9	1.89953E+0	-119.391E-9	4.15527E-12	26.8718E-12
1.91963E+0	1.80995E-9	1.91963E+0	-119.391E-9	3.97262E-12	26.5491E-12
1.93972E+0	1.84716E-9	1.93972E+0	-119.391E-9	3.88292E-12	26.0761E-12
1.95981E+0	1.88726E-9	1.95981E+0	-119.391E-9	3.80638E-12	25.6144E-12
1.97991E+0	1.91695E-9	1.97991E+0	-119.391E-9	3.58588E-12	25.2217E-12
2.00000E+0	1.94382E-9	2.00000E+0	-119.391E-9	3.66622E-12	24.7886E-12
