# Supplementary material for: Circumventing the stability problems of graphene nanoribbon zigzag edges
Source: Nat Chem. 2022 Sep 26;14(12):1451–8. doi: 10.1038/s41557-022-01042-8 (PMC10665199; doi:10.1038/s41557-022-01042-8)
Supplement: Supplementary file 3 — Source data for Supplementary Fig. 9. [file 41557_2022_1042_MOESM3_ESM.zip › 10 units/Point_spectra_560.dat]

Experiment	bias spectroscopy
Saved Date	25.07.2020 10:49:33
User
Date
X (m)	157.408E-9
Y (m)	431.227E-9
Z (m)	-119.367E-9
Z offset (m)	0E+0
Settling time (s)	20E-3
Integration time (s)	50E-3
Z-Ctrl hold	TRUE
Final Z (m)	N/A
Start time	25.07.2020 10:49:18
Filter type	None
Order
Cutoff frq
Bias>Bias (V)	-500E-3
Bias>Calibration (V/V)	-1E+0
Bias>Offset (V)	0E+0
Bias Spectroscopy>Sweep Start (V)	-2.3E+0
Bias Spectroscopy>Sweep End (V)	2E+0
Bias Spectroscopy>Num Pixel	215
Bias Spectroscopy>Z Avg time (s)	100E-3
Bias Spectroscopy>Z offset (m)	0E+0
Bias Spectroscopy>1st Settling time (s)	60E-3
Bias Spectroscopy>Settling time (s)	20E-3
Bias Spectroscopy>Integration time (s)	50E-3
Bias Spectroscopy>End Settling time (s)	50E-3
Bias Spectroscopy>Z control time (s)	50E-3
Bias Spectroscopy>Max Slew rate (V/s)	Inf
Bias Spectroscopy>backward sweep	FALSE
Bias Spectroscopy>Z-controller hold	TRUE
Bias Spectroscopy>Number of sweeps	1
Bias Spectroscopy>Channels	Current (A);Bias (V);Z (m);LI Demod 1 Y (A);LI Demod 1 X (A)
Bias Spectroscopy>Reset Bias	TRUE
Bias Spectroscopy>Record final Z	FALSE
Bias Spectroscopy>Lock-In run	TRUE
Current>Current (A)	983.771E-12
Current>Calibration (A/V)	330E-12
Current>Offset (A)	0E+0
Current>Gain	High
Lock-in>Lock-in status	ON
Lock-in>Modulated signal	Bias (V)
Lock-in>Frequency (Hz)	828E+0
Lock-in>Amplitude	20E-3
Lock-in>Demodulated signal	Current (A)
Lock-in>HP Filter Cutoff D1 (Hz)	155.425E+0
Lock-in>HP Filter Cutoff D2 (Hz)	155.425E+0
Lock-in>HP Filter Order D1	1
Lock-in>HP Filter Order D2	1
Lock-in>Harmonic D1	1
Lock-in>Harmonic D2	2
Lock-in>Reference phase D1 (deg)	-154.128E+0
Lock-in>Reference phase D2 (deg)	174.64E+0
Lock-in>LP Filter Cutoff D1 (Hz)	9.71405E+0
Lock-in>LP Filter Cutoff D2 (Hz)	4.85702E+0
Lock-in>LP Filter Order D1	2
Lock-in>LP Filter Order D2	2
Lock-in>Sync Filter D1	OFF
Lock-in>Sync Filter D2	OFF
[DATA]
Bias calc (V)	Current (A)	Bias (V)	Z (m)	LI Demod 1 Y (A)	LI Demod 1 X (A)
-2.30000E+0	-578.628E-12	-2.30000E+0	-119.367E-9	-1.03260E-12	8.36486E-12
-2.27991E+0	-566.793E-12	-2.27991E+0	-119.367E-9	-935.528E-15	8.35857E-12
-2.25981E+0	-556.535E-12	-2.25981E+0	-119.367E-9	-1.31614E-12	8.41160E-12
-2.23972E+0	-545.352E-12	-2.23972E+0	-119.367E-9	-1.24885E-12	8.09505E-12
-2.21963E+0	-534.420E-12	-2.21963E+0	-119.367E-9	-1.32329E-12	7.97989E-12
-2.19953E+0	-525.079E-12	-2.19953E+0	-119.367E-9	-1.40083E-12	7.87508E-12
-2.17944E+0	-513.596E-12	-2.17944E+0	-119.367E-9	-1.49651E-12	7.91192E-12
-2.15935E+0	-501.383E-12	-2.15935E+0	-119.367E-9	-1.42066E-12	7.63307E-12
-2.13925E+0	-492.685E-12	-2.13925E+0	-119.367E-9	-1.31943E-12	7.89609E-12
-2.11916E+0	-480.285E-12	-2.11916E+0	-119.367E-9	-1.47287E-12	8.04250E-12
-2.09907E+0	-471.038E-12	-2.09907E+0	-119.367E-9	-1.21258E-12	8.09583E-12
-2.07897E+0	-459.599E-12	-2.07897E+0	-119.367E-9	-1.47323E-12	8.08908E-12
-2.05888E+0	-450.015E-12	-2.05888E+0	-119.367E-9	-1.66697E-12	7.99734E-12
-2.03878E+0	-440.216E-12	-2.03878E+0	-119.367E-9	-1.55301E-12	7.90293E-12
-2.01869E+0	-428.582E-12	-2.01869E+0	-119.367E-9	-1.69113E-12	7.29411E-12
-1.99860E+0	-421.009E-12	-1.99860E+0	-119.367E-9	-1.71749E-12	6.99968E-12
-1.97850E+0	-408.702E-12	-1.97850E+0	-119.367E-9	-1.89545E-12	6.89106E-12
-1.95841E+0	-402.184E-12	-1.95841E+0	-119.367E-9	-1.67685E-12	7.00028E-12
-1.93832E+0	-391.986E-12	-1.93832E+0	-119.367E-9	-1.69607E-12	6.58701E-12
-1.91822E+0	-382.651E-12	-1.91822E+0	-119.367E-9	-1.74158E-12	6.93574E-12
-1.89813E+0	-376.135E-12	-1.89813E+0	-119.367E-9	-1.93733E-12	6.78077E-12
-1.87804E+0	-365.724E-12	-1.87804E+0	-119.367E-9	-1.87446E-12	6.46142E-12
-1.85794E+0	-359.144E-12	-1.85794E+0	-119.367E-9	-1.86885E-12	6.27084E-12
-1.83785E+0	-349.558E-12	-1.83785E+0	-119.367E-9	-1.86051E-12	6.20714E-12
-1.81776E+0	-342.327E-12	-1.81776E+0	-119.367E-9	-1.87948E-12	6.12546E-12
-1.79766E+0	-334.947E-12	-1.79766E+0	-119.367E-9	-1.86244E-12	5.89284E-12
-1.77757E+0	-326.043E-12	-1.77757E+0	-119.367E-9	-1.90093E-12	5.58060E-12
-1.75748E+0	-322.503E-12	-1.75748E+0	-119.367E-9	-2.14982E-12	5.32061E-12
-1.73738E+0	-312.503E-12	-1.73738E+0	-119.367E-9	-2.29321E-12	5.11314E-12
-1.71729E+0	-308.311E-12	-1.71729E+0	-119.367E-9	-2.17492E-12	4.84951E-12
-1.69720E+0	-301.262E-12	-1.69720E+0	-119.367E-9	-2.09118E-12	4.79000E-12
-1.67710E+0	-294.844E-12	-1.67710E+0	-119.367E-9	-2.16248E-12	4.47504E-12
-1.65701E+0	-291.108E-12	-1.65701E+0	-119.367E-9	-2.19627E-12	4.31476E-12
-1.63692E+0	-283.211E-12	-1.63692E+0	-119.367E-9	-2.26785E-12	4.40394E-12
-1.61682E+0	-279.663E-12	-1.61682E+0	-119.367E-9	-2.36740E-12	4.27219E-12
-1.59673E+0	-273.588E-12	-1.59673E+0	-119.367E-9	-2.37071E-12	3.91717E-12
-1.57664E+0	-269.201E-12	-1.57664E+0	-119.367E-9	-2.33051E-12	3.75749E-12
-1.55654E+0	-265.378E-12	-1.55654E+0	-119.367E-9	-2.29344E-12	3.77871E-12
-1.53645E+0	-259.132E-12	-1.53645E+0	-119.367E-9	-2.36131E-12	3.84049E-12
-1.51636E+0	-257.178E-12	-1.51636E+0	-119.367E-9	-2.41036E-12	3.71210E-12
-1.49626E+0	-249.635E-12	-1.49626E+0	-119.367E-9	-2.42896E-12	3.46444E-12
-1.47617E+0	-248.088E-12	-1.47617E+0	-119.367E-9	-2.40272E-12	3.61499E-12
-1.45607E+0	-243.068E-12	-1.45607E+0	-119.367E-9	-2.28683E-12	3.67384E-12
-1.43598E+0	-237.492E-12	-1.43598E+0	-119.367E-9	-2.43426E-12	3.39973E-12
-1.41589E+0	-235.819E-12	-1.41589E+0	-119.367E-9	-2.69769E-12	3.31494E-12
-1.39579E+0	-229.652E-12	-1.39579E+0	-119.367E-9	-2.47005E-12	3.17415E-12
-1.37570E+0	-227.699E-12	-1.37570E+0	-119.367E-9	-2.53168E-12	2.98553E-12
-1.35561E+0	-223.249E-12	-1.35561E+0	-119.367E-9	-2.66172E-12	2.89804E-12
-1.33551E+0	-219.834E-12	-1.33551E+0	-119.367E-9	-2.61212E-12	2.79077E-12
-1.31542E+0	-218.146E-12	-1.31542E+0	-119.367E-9	-2.56365E-12	2.77863E-12
-1.29533E+0	-213.139E-12	-1.29533E+0	-119.367E-9	-2.85005E-12	2.63355E-12
-1.27523E+0	-213.007E-12	-1.27523E+0	-119.367E-9	-2.59857E-12	2.51857E-12
-1.25514E+0	-207.699E-12	-1.25514E+0	-119.367E-9	-2.48828E-12	2.59698E-12
-1.23505E+0	-206.166E-12	-1.23505E+0	-119.367E-9	-2.65043E-12	2.64432E-12
-1.21495E+0	-202.810E-12	-1.21495E+0	-119.367E-9	-2.65503E-12	2.44892E-12
-1.19486E+0	-199.723E-12	-1.19486E+0	-119.367E-9	-2.60905E-12	2.55232E-12
-1.17477E+0	-198.046E-12	-1.17477E+0	-119.367E-9	-2.66515E-12	2.44564E-12
-1.15467E+0	-194.016E-12	-1.15467E+0	-119.367E-9	-2.81121E-12	2.20829E-12
-1.13458E+0	-193.846E-12	-1.13458E+0	-119.367E-9	-2.85766E-12	2.21913E-12
-1.11449E+0	-188.883E-12	-1.11449E+0	-119.367E-9	-2.91676E-12	2.37762E-12
-1.09439E+0	-187.505E-12	-1.09439E+0	-119.367E-9	-2.71728E-12	2.52526E-12
-1.07430E+0	-185.087E-12	-1.07430E+0	-119.367E-9	-2.80061E-12	2.56459E-12
-1.05421E+0	-180.387E-12	-1.05421E+0	-119.367E-9	-2.74668E-12	2.37928E-12
-1.03411E+0	-180.219E-12	-1.03411E+0	-119.367E-9	-2.83434E-12	2.33376E-12
-1.01402E+0	-175.824E-12	-1.01402E+0	-119.367E-9	-3.06573E-12	2.14406E-12
-993.925E-3	-173.694E-12	-993.925E-3	-119.367E-9	-2.84002E-12	2.51909E-12
-973.832E-3	-171.554E-12	-973.832E-3	-119.367E-9	-2.86451E-12	2.39425E-12
-953.738E-3	-168.188E-12	-953.738E-3	-119.367E-9	-2.71263E-12	2.36646E-12
-933.645E-3	-166.175E-12	-933.645E-3	-119.367E-9	-2.83019E-12	2.48494E-12
-913.551E-3	-162.786E-12	-913.551E-3	-119.367E-9	-2.79917E-12	2.27424E-12
-893.458E-3	-161.594E-12	-893.458E-3	-119.367E-9	-2.68684E-12	2.17343E-12
-873.364E-3	-157.381E-12	-873.364E-3	-119.367E-9	-2.70127E-12	2.20191E-12
-853.271E-3	-156.755E-12	-853.271E-3	-119.367E-9	-2.59451E-12	2.25091E-12
-833.177E-3	-154.848E-12	-833.178E-3	-119.367E-9	-2.61386E-12	2.10070E-12
-813.084E-3	-151.539E-12	-813.084E-3	-119.367E-9	-2.91883E-12	1.90989E-12
-792.990E-3	-151.167E-12	-792.991E-3	-119.367E-9	-2.71548E-12	1.92163E-12
-772.897E-3	-148.288E-12	-772.897E-3	-119.367E-9	-2.84017E-12	1.71761E-12
-752.804E-3	-146.880E-12	-752.804E-3	-119.367E-9	-3.06502E-12	1.91719E-12
-732.710E-3	-144.822E-12	-732.710E-3	-119.367E-9	-2.91014E-12	1.71268E-12
-712.617E-3	-143.769E-12	-712.617E-3	-119.367E-9	-3.03451E-12	1.78492E-12
-692.523E-3	-141.410E-12	-692.523E-3	-119.367E-9	-2.95983E-12	1.87363E-12
-672.430E-3	-139.819E-12	-672.430E-3	-119.367E-9	-2.86427E-12	1.73499E-12
-652.336E-3	-138.958E-12	-652.336E-3	-119.367E-9	-2.77942E-12	1.86777E-12
-632.243E-3	-135.606E-12	-632.243E-3	-119.367E-9	-2.66999E-12	2.05959E-12
-612.149E-3	-134.849E-12	-612.149E-3	-119.367E-9	-2.87205E-12	1.90261E-12
-592.056E-3	-132.799E-12	-592.056E-3	-119.367E-9	-2.82687E-12	1.74581E-12
-571.962E-3	-130.113E-12	-571.963E-3	-119.367E-9	-2.79505E-12	2.05773E-12
-551.869E-3	-128.294E-12	-551.869E-3	-119.367E-9	-2.66654E-12	1.96373E-12
-531.775E-3	-125.873E-12	-531.776E-3	-119.367E-9	-2.75241E-12	2.13107E-12
-511.682E-3	-122.797E-12	-511.682E-3	-119.367E-9	-2.68268E-12	2.38987E-12
-491.589E-3	-119.902E-12	-491.589E-3	-119.367E-9	-2.69768E-12	2.46804E-12
-471.495E-3	-117.033E-12	-471.495E-3	-119.367E-9	-2.78675E-12	2.58191E-12
-451.402E-3	-113.832E-12	-451.402E-3	-119.367E-9	-2.47784E-12	2.80601E-12
-431.308E-3	-110.510E-12	-431.308E-3	-119.367E-9	-2.44114E-12	2.97650E-12
-411.215E-3	-106.906E-12	-411.215E-3	-119.367E-9	-2.66436E-12	3.06131E-12
-391.121E-3	-103.376E-12	-391.121E-3	-119.367E-9	-2.57964E-12	3.22908E-12
-371.028E-3	-98.6028E-12	-371.028E-3	-119.367E-9	-2.53395E-12	3.52830E-12
-350.934E-3	-94.5186E-12	-350.935E-3	-119.367E-9	-2.44010E-12	3.78457E-12
-330.841E-3	-89.5824E-12	-330.841E-3	-119.367E-9	-2.38541E-12	4.03978E-12
-310.748E-3	-84.0801E-12	-310.748E-3	-119.367E-9	-2.39281E-12	4.12086E-12
-290.654E-3	-79.0935E-12	-290.654E-3	-119.367E-9	-2.22585E-12	4.24224E-12
-270.561E-3	-72.8996E-12	-270.561E-3	-119.367E-9	-2.19922E-12	4.52059E-12
-250.467E-3	-67.2751E-12	-250.467E-3	-119.367E-9	-2.23513E-12	4.64409E-12
-230.374E-3	-61.3862E-12	-230.374E-3	-119.367E-9	-2.31992E-12	4.50196E-12
-210.280E-3	-55.0391E-12	-210.280E-3	-119.367E-9	-2.07308E-12	4.57916E-12
-190.187E-3	-49.4334E-12	-190.187E-3	-119.367E-9	-2.28199E-12	4.62099E-12
-170.093E-3	-42.6198E-12	-170.093E-3	-119.367E-9	-2.21755E-12	4.82008E-12
-150.000E-3	-36.5272E-12	-150.000E-3	-119.367E-9	-2.27733E-12	4.98308E-12
-129.906E-3	-30.2181E-12	-129.907E-3	-119.367E-9	-2.29808E-12	4.66610E-12
-109.813E-3	-24.1587E-12	-109.813E-3	-119.367E-9	-2.13971E-12	4.43961E-12
-89.7193E-3	-18.9196E-12	-89.7196E-3	-119.367E-9	-2.19708E-12	4.21854E-12
-69.6259E-3	-13.7642E-12	-69.6261E-3	-119.367E-9	-2.36368E-12	3.88090E-12
-49.5324E-3	-9.53235E-12	-49.5327E-3	-119.367E-9	-2.55747E-12	3.52324E-12
-29.4390E-3	-5.51143E-12	-29.4392E-3	-119.367E-9	-2.56911E-12	3.21554E-12
-9.34553E-3	-1.81475E-12	-9.34577E-3	-119.367E-9	-2.74071E-12	3.11189E-12
10.7479E-3	1.88606E-12	10.7477E-3	-119.367E-9	-2.60823E-12	3.14312E-12
30.8414E-3	5.69977E-12	30.8411E-3	-119.367E-9	-2.63847E-12	3.21739E-12
50.9348E-3	9.80771E-12	50.9346E-3	-119.367E-9	-2.45545E-12	3.23655E-12
71.0282E-3	13.6358E-12	71.0281E-3	-119.367E-9	-2.53836E-12	3.31856E-12
91.1217E-3	17.6496E-12	91.1215E-3	-119.367E-9	-2.51938E-12	3.14695E-12
111.215E-3	21.1866E-12	111.215E-3	-119.367E-9	-2.77767E-12	2.87842E-12
131.309E-3	24.5798E-12	131.308E-3	-119.367E-9	-2.75407E-12	2.84283E-12
151.402E-3	28.2440E-12	151.402E-3	-119.367E-9	-2.44861E-12	2.99681E-12
171.496E-3	31.5149E-12	171.495E-3	-119.367E-9	-2.80234E-12	3.08100E-12
191.589E-3	35.4383E-12	191.589E-3	-119.367E-9	-2.54692E-12	3.02981E-12
211.683E-3	38.6274E-12	211.682E-3	-119.367E-9	-2.68175E-12	2.97365E-12
231.776E-3	42.5720E-12	231.776E-3	-119.367E-9	-2.45912E-12	2.98307E-12
251.869E-3	45.8934E-12	251.869E-3	-119.367E-9	-2.60341E-12	2.83033E-12
271.963E-3	48.9941E-12	271.963E-3	-119.367E-9	-2.70834E-12	2.98904E-12
292.056E-3	53.0789E-12	292.056E-3	-119.367E-9	-2.62524E-12	2.98420E-12
312.150E-3	55.9340E-12	312.150E-3	-119.367E-9	-2.49420E-12	3.09114E-12
332.243E-3	60.0878E-12	332.243E-3	-119.367E-9	-2.70968E-12	2.86758E-12
352.337E-3	63.4674E-12	352.336E-3	-119.367E-9	-2.50469E-12	2.94049E-12
372.430E-3	67.0363E-12	372.430E-3	-119.367E-9	-2.57321E-12	2.95232E-12
392.524E-3	71.0376E-12	392.523E-3	-119.367E-9	-2.60972E-12	3.18704E-12
412.617E-3	74.4594E-12	412.617E-3	-119.367E-9	-2.77851E-12	3.21553E-12
432.711E-3	79.3861E-12	432.710E-3	-119.367E-9	-2.63636E-12	3.32971E-12
452.804E-3	82.7099E-12	452.804E-3	-119.367E-9	-2.41662E-12	3.28571E-12
472.898E-3	87.3634E-12	472.897E-3	-119.367E-9	-2.56677E-12	3.33951E-12
492.991E-3	91.5852E-12	492.991E-3	-119.367E-9	-2.61564E-12	3.48000E-12
513.084E-3	95.2135E-12	513.084E-3	-119.367E-9	-2.59696E-12	3.40942E-12
533.178E-3	100.556E-12	533.178E-3	-119.367E-9	-2.67626E-12	3.67270E-12
553.271E-3	103.865E-12	553.271E-3	-119.367E-9	-2.64343E-12	3.36806E-12
573.365E-3	108.761E-12	573.364E-3	-119.367E-9	-2.37474E-12	3.44048E-12
593.458E-3	112.872E-12	593.458E-3	-119.367E-9	-2.47252E-12	3.68722E-12
613.552E-3	116.716E-12	613.551E-3	-119.367E-9	-2.46079E-12	3.39037E-12
633.645E-3	121.570E-12	633.645E-3	-119.367E-9	-2.47855E-12	3.58599E-12
653.738E-3	124.856E-12	653.738E-3	-119.367E-9	-2.49992E-12	3.49049E-12
673.832E-3	129.930E-12	673.832E-3	-119.367E-9	-2.48573E-12	3.56724E-12
693.926E-3	133.812E-12	693.925E-3	-119.367E-9	-2.28806E-12	3.68734E-12
714.019E-3	139.569E-12	714.019E-3	-119.367E-9	-2.30669E-12	3.80263E-12
734.113E-3	143.866E-12	734.112E-3	-119.367E-9	-2.38518E-12	4.07137E-12
754.206E-3	148.937E-12	754.206E-3	-119.367E-9	-2.28662E-12	4.06338E-12
774.299E-3	155.477E-12	774.299E-3	-119.367E-9	-2.44892E-12	4.40646E-12
794.393E-3	159.875E-12	794.393E-3	-119.367E-9	-2.23653E-12	4.33585E-12
814.486E-3	166.563E-12	814.486E-3	-119.367E-9	-2.06377E-12	4.45546E-12
834.580E-3	171.142E-12	834.579E-3	-119.367E-9	-2.08131E-12	4.40364E-12
854.673E-3	177.200E-12	854.673E-3	-119.367E-9	-2.30549E-12	4.30980E-12
874.767E-3	182.759E-12	874.766E-3	-119.367E-9	-2.25329E-12	4.81043E-12
894.860E-3	189.141E-12	894.860E-3	-119.367E-9	-2.21239E-12	4.64338E-12
914.953E-3	195.517E-12	914.953E-3	-119.367E-9	-2.24640E-12	4.77988E-12
935.047E-3	201.838E-12	935.047E-3	-119.367E-9	-2.16709E-12	4.85905E-12
955.141E-3	208.456E-12	955.140E-3	-119.367E-9	-2.00352E-12	5.16057E-12
975.234E-3	213.904E-12	975.234E-3	-119.367E-9	-2.05489E-12	5.28189E-12
995.327E-3	221.328E-12	995.327E-3	-119.367E-9	-2.29735E-12	5.34132E-12
1.01542E+0	227.759E-12	1.01542E+0	-119.367E-9	-2.25644E-12	5.02873E-12
1.03551E+0	235.223E-12	1.03551E+0	-119.367E-9	-1.99494E-12	5.23811E-12
1.05561E+0	241.285E-12	1.05561E+0	-119.367E-9	-1.98682E-12	5.08556E-12
1.07570E+0	249.001E-12	1.07570E+0	-119.367E-9	-2.23200E-12	5.50362E-12
1.09579E+0	256.078E-12	1.09579E+0	-119.367E-9	-2.02731E-12	5.40959E-12
1.11589E+0	262.396E-12	1.11589E+0	-119.367E-9	-1.89984E-12	5.63697E-12
1.13598E+0	270.435E-12	1.13598E+0	-119.367E-9	-2.07028E-12	5.59041E-12
1.15608E+0	277.334E-12	1.15607E+0	-119.367E-9	-2.03677E-12	5.85581E-12
1.17617E+0	285.739E-12	1.17617E+0	-119.367E-9	-2.05413E-12	5.87929E-12
1.19626E+0	294.051E-12	1.19626E+0	-119.367E-9	-1.97497E-12	6.04942E-12
1.21636E+0	301.776E-12	1.21636E+0	-119.367E-9	-1.98793E-12	6.20506E-12
1.23645E+0	310.183E-12	1.23645E+0	-119.367E-9	-1.92099E-12	6.40977E-12
1.25654E+0	318.186E-12	1.25654E+0	-119.367E-9	-1.94106E-12	6.48126E-12
1.27664E+0	326.998E-12	1.27664E+0	-119.367E-9	-1.75693E-12	6.46159E-12
1.29673E+0	335.030E-12	1.29673E+0	-119.367E-9	-1.66234E-12	6.80885E-12
1.31682E+0	346.010E-12	1.31682E+0	-119.367E-9	-1.53283E-12	6.90168E-12
1.33692E+0	353.904E-12	1.33692E+0	-119.367E-9	-1.63982E-12	6.83941E-12
1.35701E+0	364.043E-12	1.35701E+0	-119.367E-9	-1.47071E-12	6.92009E-12
1.37710E+0	375.276E-12	1.37710E+0	-119.367E-9	-1.73795E-12	7.10496E-12
1.39720E+0	381.035E-12	1.39720E+0	-119.367E-9	-1.50697E-12	7.35994E-12
1.41729E+0	393.929E-12	1.41729E+0	-119.367E-9	-1.70394E-12	7.64663E-12
1.43738E+0	401.965E-12	1.43738E+0	-119.367E-9	-1.71680E-12	7.42034E-12
1.45748E+0	412.567E-12	1.45748E+0	-119.367E-9	-1.51062E-12	7.68747E-12
1.47757E+0	424.028E-12	1.47757E+0	-119.367E-9	-1.43287E-12	7.94872E-12
1.49766E+0	433.956E-12	1.49766E+0	-119.367E-9	-1.46894E-12	8.16704E-12
1.51776E+0	448.634E-12	1.51776E+0	-119.367E-9	-1.40667E-12	8.16440E-12
1.53785E+0	453.961E-12	1.53785E+0	-119.367E-9	-1.46326E-12	8.81235E-12
1.55794E+0	470.695E-12	1.55794E+0	-119.367E-9	-1.40386E-12	8.97065E-12
1.57804E+0	480.070E-12	1.57804E+0	-119.367E-9	-1.05525E-12	9.25954E-12
1.59813E+0	493.035E-12	1.59813E+0	-119.367E-9	-950.589E-15	9.64553E-12
1.61822E+0	511.398E-12	1.61822E+0	-119.367E-9	-925.742E-15	10.4795E-12
1.63832E+0	518.328E-12	1.63832E+0	-119.367E-9	-713.854E-15	10.9628E-12
1.65841E+0	543.287E-12	1.65841E+0	-119.367E-9	-474.744E-15	12.6889E-12
1.67850E+0	556.528E-12	1.67850E+0	-119.367E-9	-134.083E-15	13.1815E-12
1.69860E+0	579.409E-12	1.69860E+0	-119.367E-9	1.03462E-12	18.6184E-12
1.71869E+0	591.304E-12	1.71869E+0	-119.367E-9	226.563E-15	15.6418E-12
1.73879E+0	609.076E-12	1.73879E+0	-119.367E-9	796.773E-15	17.1801E-12
1.75888E+0	705.738E-12	1.75888E+0	-119.367E-9	2.65400E-12	27.0287E-12
1.77897E+0	721.725E-12	1.77897E+0	-119.367E-9	3.97839E-12	30.6035E-12
1.79907E+0	790.755E-12	1.79907E+0	-119.367E-9	2.40564E-12	25.0051E-12
1.81916E+0	805.570E-12	1.81916E+0	-119.367E-9	1.81459E-12	22.0177E-12
1.83925E+0	830.251E-12	1.83925E+0	-119.367E-9	1.19513E-12	19.1348E-12
1.85935E+0	870.270E-12	1.85935E+0	-119.367E-9	1.21247E-12	21.2222E-12
1.87944E+0	882.238E-12	1.87944E+0	-119.367E-9	471.855E-15	16.9327E-12
1.89953E+0	916.986E-12	1.89953E+0	-119.367E-9	580.348E-15	17.0559E-12
1.91963E+0	926.669E-12	1.91963E+0	-119.367E-9	664.919E-15	17.1614E-12
1.93972E+0	949.819E-12	1.93972E+0	-119.367E-9	886.996E-15	18.1332E-12
1.95981E+0	978.801E-12	1.95981E+0	-119.367E-9	975.398E-15	17.7963E-12
1.97991E+0	998.797E-12	1.97991E+0	-119.367E-9	711.715E-15	17.9029E-12
2.00000E+0	1.02881E-9	2.00000E+0	-119.367E-9	1.06539E-12	18.2494E-12
