# Supplementary material for: Circumventing the stability problems of graphene nanoribbon zigzag edges
Source: Nat Chem. 2022 Sep 26;14(12):1451–8. doi: 10.1038/s41557-022-01042-8 (PMC10665199; doi:10.1038/s41557-022-01042-8)
Supplement: Supplementary file 3 — Source data for Supplementary Fig. 9. [file 41557_2022_1042_MOESM3_ESM.zip › 10 units/Point_spectra_561.dat]

Experiment	bias spectroscopy
Saved Date	25.07.2020 10:49:49
User
Date
X (m)	157.407E-9
Y (m)	431.43E-9
Z (m)	-119.35E-9
Z offset (m)	0E+0
Settling time (s)	20E-3
Integration time (s)	50E-3
Z-Ctrl hold	TRUE
Final Z (m)	N/A
Start time	25.07.2020 10:49:33
Filter type	None
Order
Cutoff frq
Bias>Bias (V)	-500E-3
Bias>Calibration (V/V)	-1E+0
Bias>Offset (V)	0E+0
Bias Spectroscopy>Sweep Start (V)	-2.3E+0
Bias Spectroscopy>Sweep End (V)	2E+0
Bias Spectroscopy>Num Pixel	215
Bias Spectroscopy>Z Avg time (s)	100E-3
Bias Spectroscopy>Z offset (m)	0E+0
Bias Spectroscopy>1st Settling time (s)	60E-3
Bias Spectroscopy>Settling time (s)	20E-3
Bias Spectroscopy>Integration time (s)	50E-3
Bias Spectroscopy>End Settling time (s)	50E-3
Bias Spectroscopy>Z control time (s)	50E-3
Bias Spectroscopy>Max Slew rate (V/s)	Inf
Bias Spectroscopy>backward sweep	FALSE
Bias Spectroscopy>Z-controller hold	TRUE
Bias Spectroscopy>Number of sweeps	1
Bias Spectroscopy>Channels	Current (A);Bias (V);Z (m);LI Demod 1 Y (A);LI Demod 1 X (A)
Bias Spectroscopy>Reset Bias	TRUE
Bias Spectroscopy>Record final Z	FALSE
Bias Spectroscopy>Lock-In run	TRUE
Current>Current (A)	235.753E-12
Current>Calibration (A/V)	330E-12
Current>Offset (A)	0E+0
Current>Gain	High
Lock-in>Lock-in status	ON
Lock-in>Modulated signal	Bias (V)
Lock-in>Frequency (Hz)	828E+0
Lock-in>Amplitude	20E-3
Lock-in>Demodulated signal	Current (A)
Lock-in>HP Filter Cutoff D1 (Hz)	155.425E+0
Lock-in>HP Filter Cutoff D2 (Hz)	155.425E+0
Lock-in>HP Filter Order D1	1
Lock-in>HP Filter Order D2	1
Lock-in>Harmonic D1	1
Lock-in>Harmonic D2	2
Lock-in>Reference phase D1 (deg)	-154.128E+0
Lock-in>Reference phase D2 (deg)	174.64E+0
Lock-in>LP Filter Cutoff D1 (Hz)	9.71405E+0
Lock-in>LP Filter Cutoff D2 (Hz)	4.85702E+0
Lock-in>LP Filter Order D1	2
Lock-in>LP Filter Order D2	2
Lock-in>Sync Filter D1	OFF
Lock-in>Sync Filter D2	OFF
[DATA]
Bias calc (V)	Current (A)	Bias (V)	Z (m)	LI Demod 1 Y (A)	LI Demod 1 X (A)
-2.30000E+0	-538.431E-12	-2.30000E+0	-119.350E-9	-1.37458E-12	8.43468E-12
-2.27991E+0	-534.974E-12	-2.27991E+0	-119.350E-9	-1.30300E-12	8.32715E-12
-2.25981E+0	-522.033E-12	-2.25981E+0	-119.350E-9	-1.50675E-12	8.02846E-12
-2.23972E+0	-510.067E-12	-2.23972E+0	-119.350E-9	-1.52607E-12	8.12859E-12
-2.21963E+0	-505.133E-12	-2.21963E+0	-119.350E-9	-1.55350E-12	7.91503E-12
-2.19953E+0	-487.553E-12	-2.19953E+0	-119.350E-9	-1.61842E-12	7.93358E-12
-2.17944E+0	-485.137E-12	-2.17944E+0	-119.350E-9	-1.56124E-12	7.75659E-12
-2.15935E+0	-467.747E-12	-2.15935E+0	-119.350E-9	-1.74198E-12	7.42586E-12
-2.13925E+0	-462.822E-12	-2.13925E+0	-119.350E-9	-1.52009E-12	7.41177E-12
-2.11916E+0	-450.965E-12	-2.11916E+0	-119.350E-9	-1.60540E-12	7.45467E-12
-2.09907E+0	-439.415E-12	-2.09907E+0	-119.350E-9	-1.43773E-12	7.45349E-12
-2.07897E+0	-436.028E-12	-2.07897E+0	-119.350E-9	-1.64710E-12	7.05981E-12
-2.05888E+0	-420.628E-12	-2.05888E+0	-119.350E-9	-1.82952E-12	6.75293E-12
-2.03878E+0	-417.386E-12	-2.03878E+0	-119.350E-9	-1.72258E-12	6.38825E-12
-2.01869E+0	-405.162E-12	-2.01869E+0	-119.350E-9	-1.85748E-12	6.31195E-12
-1.99860E+0	-399.219E-12	-1.99860E+0	-119.350E-9	-1.94777E-12	5.96043E-12
-1.97850E+0	-392.996E-12	-1.97850E+0	-119.350E-9	-1.98364E-12	5.58526E-12
-1.95841E+0	-383.254E-12	-1.95841E+0	-119.350E-9	-1.90918E-12	5.52645E-12
-1.93832E+0	-381.559E-12	-1.93832E+0	-119.350E-9	-1.83871E-12	5.53537E-12
-1.91822E+0	-368.214E-12	-1.91822E+0	-119.350E-9	-2.05382E-12	5.54184E-12
-1.89813E+0	-365.553E-12	-1.89813E+0	-119.350E-9	-1.79608E-12	5.59758E-12
-1.87804E+0	-356.251E-12	-1.87804E+0	-119.350E-9	-1.89983E-12	5.36112E-12
-1.85794E+0	-348.786E-12	-1.85794E+0	-119.350E-9	-2.04108E-12	5.33604E-12
-1.83785E+0	-344.275E-12	-1.83785E+0	-119.350E-9	-1.87205E-12	5.15409E-12
-1.81776E+0	-334.543E-12	-1.81776E+0	-119.350E-9	-2.11682E-12	4.93041E-12
-1.79766E+0	-331.268E-12	-1.79766E+0	-119.350E-9	-2.00224E-12	5.09973E-12
-1.77757E+0	-323.088E-12	-1.77757E+0	-119.350E-9	-2.46062E-12	4.82659E-12
-1.75748E+0	-318.900E-12	-1.75748E+0	-119.350E-9	-2.40309E-12	4.46101E-12
-1.73738E+0	-313.007E-12	-1.73738E+0	-119.350E-9	-2.19545E-12	4.31580E-12
-1.71729E+0	-306.847E-12	-1.71729E+0	-119.350E-9	-2.02105E-12	4.13919E-12
-1.69720E+0	-304.721E-12	-1.69720E+0	-119.350E-9	-2.38597E-12	3.75578E-12
-1.67710E+0	-297.591E-12	-1.67710E+0	-119.350E-9	-2.56706E-12	3.71573E-12
-1.65701E+0	-295.676E-12	-1.65701E+0	-119.350E-9	-2.41516E-12	3.37583E-12
-1.63692E+0	-290.746E-12	-1.63692E+0	-119.350E-9	-2.54863E-12	3.28823E-12
-1.61682E+0	-287.672E-12	-1.61682E+0	-119.350E-9	-2.55436E-12	3.11428E-12
-1.59673E+0	-283.665E-12	-1.59673E+0	-119.350E-9	-2.41947E-12	3.25707E-12
-1.57664E+0	-279.694E-12	-1.57664E+0	-119.350E-9	-2.65355E-12	3.04741E-12
-1.55654E+0	-277.390E-12	-1.55654E+0	-119.350E-9	-2.70165E-12	3.01058E-12
-1.53645E+0	-272.507E-12	-1.53645E+0	-119.350E-9	-2.59231E-12	2.71717E-12
-1.51636E+0	-270.191E-12	-1.51636E+0	-119.350E-9	-2.56969E-12	2.98612E-12
-1.49626E+0	-266.890E-12	-1.49626E+0	-119.350E-9	-2.59813E-12	2.83811E-12
-1.47617E+0	-263.279E-12	-1.47617E+0	-119.350E-9	-2.58341E-12	3.00034E-12
-1.45607E+0	-260.379E-12	-1.45607E+0	-119.350E-9	-2.59650E-12	2.99763E-12
-1.43598E+0	-255.903E-12	-1.43598E+0	-119.350E-9	-2.69419E-12	2.88611E-12
-1.41589E+0	-254.105E-12	-1.41589E+0	-119.350E-9	-2.54870E-12	2.73381E-12
-1.39579E+0	-249.614E-12	-1.39579E+0	-119.350E-9	-2.65142E-12	2.53226E-12
-1.37570E+0	-248.003E-12	-1.37570E+0	-119.350E-9	-2.73872E-12	2.76860E-12
-1.35561E+0	-244.398E-12	-1.35561E+0	-119.350E-9	-2.68371E-12	2.59703E-12
-1.33551E+0	-240.920E-12	-1.33551E+0	-119.350E-9	-2.47327E-12	2.51410E-12
-1.31542E+0	-238.258E-12	-1.31542E+0	-119.350E-9	-2.57738E-12	2.58719E-12
-1.29533E+0	-235.433E-12	-1.29533E+0	-119.350E-9	-2.57586E-12	2.67701E-12
-1.27523E+0	-231.124E-12	-1.27523E+0	-119.350E-9	-2.67025E-12	2.66981E-12
-1.25514E+0	-228.044E-12	-1.25514E+0	-119.350E-9	-2.64959E-12	2.87144E-12
-1.23505E+0	-225.120E-12	-1.23505E+0	-119.350E-9	-2.61127E-12	3.05045E-12
-1.21495E+0	-220.512E-12	-1.21495E+0	-119.350E-9	-2.60592E-12	3.26769E-12
-1.19486E+0	-217.639E-12	-1.19486E+0	-119.350E-9	-2.44678E-12	3.26563E-12
-1.17477E+0	-213.373E-12	-1.17477E+0	-119.350E-9	-2.51305E-12	3.29761E-12
-1.15467E+0	-209.516E-12	-1.15467E+0	-119.350E-9	-2.86774E-12	3.36101E-12
-1.13458E+0	-205.829E-12	-1.13458E+0	-119.350E-9	-2.62961E-12	3.34479E-12
-1.11449E+0	-201.210E-12	-1.11449E+0	-119.350E-9	-2.57007E-12	3.29714E-12
-1.09439E+0	-197.487E-12	-1.09439E+0	-119.350E-9	-2.50611E-12	3.30500E-12
-1.07430E+0	-192.946E-12	-1.07430E+0	-119.350E-9	-2.52769E-12	3.28909E-12
-1.05421E+0	-190.085E-12	-1.05421E+0	-119.350E-9	-2.52654E-12	3.39813E-12
-1.03411E+0	-185.209E-12	-1.03411E+0	-119.350E-9	-2.47290E-12	3.06370E-12
-1.01402E+0	-182.765E-12	-1.01402E+0	-119.350E-9	-2.54768E-12	3.08263E-12
-993.925E-3	-179.394E-12	-993.925E-3	-119.350E-9	-2.62772E-12	2.83612E-12
-973.832E-3	-174.880E-12	-973.832E-3	-119.350E-9	-2.72786E-12	2.68422E-12
-953.738E-3	-173.538E-12	-953.738E-3	-119.350E-9	-2.76307E-12	2.66084E-12
-933.645E-3	-168.821E-12	-933.645E-3	-119.350E-9	-2.69632E-12	2.51422E-12
-913.551E-3	-167.097E-12	-913.551E-3	-119.350E-9	-2.52689E-12	2.68551E-12
-893.458E-3	-164.052E-12	-893.458E-3	-119.350E-9	-2.85137E-12	2.50680E-12
-873.364E-3	-160.775E-12	-873.364E-3	-119.350E-9	-2.59746E-12	2.36580E-12
-853.271E-3	-159.640E-12	-853.271E-3	-119.350E-9	-2.76510E-12	2.12789E-12
-833.177E-3	-155.867E-12	-833.178E-3	-119.350E-9	-2.86180E-12	1.94576E-12
-813.084E-3	-155.477E-12	-813.084E-3	-119.350E-9	-2.68843E-12	1.85371E-12
-792.990E-3	-151.817E-12	-792.991E-3	-119.350E-9	-2.87443E-12	1.73254E-12
-772.897E-3	-151.024E-12	-772.897E-3	-119.350E-9	-2.85018E-12	1.76905E-12
-752.804E-3	-149.234E-12	-752.804E-3	-119.350E-9	-2.62464E-12	2.04088E-12
-732.710E-3	-146.373E-12	-732.710E-3	-119.350E-9	-2.89232E-12	1.78177E-12
-712.617E-3	-146.821E-12	-712.617E-3	-119.350E-9	-2.90183E-12	1.72011E-12
-692.523E-3	-142.793E-12	-692.523E-3	-119.350E-9	-2.72865E-12	1.83937E-12
-672.430E-3	-142.455E-12	-672.430E-3	-119.350E-9	-2.72598E-12	1.80441E-12
-652.336E-3	-139.268E-12	-652.336E-3	-119.350E-9	-2.78931E-12	2.10403E-12
-632.243E-3	-136.566E-12	-632.243E-3	-119.350E-9	-2.72162E-12	2.21312E-12
-612.149E-3	-135.417E-12	-612.149E-3	-119.350E-9	-2.66409E-12	2.16470E-12
-592.056E-3	-131.427E-12	-592.056E-3	-119.350E-9	-2.58086E-12	2.35302E-12
-571.962E-3	-130.969E-12	-571.963E-3	-119.350E-9	-2.73399E-12	2.20117E-12
-551.869E-3	-126.830E-12	-551.869E-3	-119.350E-9	-2.57800E-12	2.37247E-12
-531.775E-3	-124.953E-12	-531.776E-3	-119.350E-9	-2.58718E-12	2.27310E-12
-511.682E-3	-121.938E-12	-511.682E-3	-119.350E-9	-2.67866E-12	2.66740E-12
-491.589E-3	-117.711E-12	-491.589E-3	-119.350E-9	-2.66551E-12	2.56189E-12
-471.495E-3	-115.993E-12	-471.495E-3	-119.350E-9	-2.48848E-12	2.85756E-12
-451.402E-3	-110.938E-12	-451.402E-3	-119.350E-9	-2.64043E-12	3.05372E-12
-431.308E-3	-108.592E-12	-431.308E-3	-119.350E-9	-2.58325E-12	3.08494E-12
-411.215E-3	-104.443E-12	-411.215E-3	-119.350E-9	-2.33730E-12	3.21944E-12
-391.121E-3	-99.7985E-12	-391.121E-3	-119.350E-9	-2.54155E-12	3.43616E-12
-371.028E-3	-96.0393E-12	-371.028E-3	-119.350E-9	-2.46492E-12	3.74563E-12
-350.934E-3	-89.9503E-12	-350.935E-3	-119.350E-9	-2.54152E-12	3.96657E-12
-330.841E-3	-86.1761E-12	-330.841E-3	-119.350E-9	-2.30592E-12	4.26109E-12
-310.748E-3	-79.4661E-12	-310.748E-3	-119.350E-9	-2.10232E-12	4.26481E-12
-290.654E-3	-74.4790E-12	-290.654E-3	-119.350E-9	-2.32875E-12	4.68978E-12
-270.561E-3	-68.4504E-12	-270.561E-3	-119.350E-9	-2.20328E-12	4.41444E-12
-250.467E-3	-62.1441E-12	-250.467E-3	-119.350E-9	-1.99463E-12	4.67332E-12
-230.374E-3	-56.8726E-12	-230.374E-3	-119.350E-9	-1.99306E-12	4.63051E-12
-210.280E-3	-50.0440E-12	-210.280E-3	-119.350E-9	-2.24488E-12	4.65527E-12
-190.187E-3	-44.6651E-12	-190.187E-3	-119.350E-9	-2.23730E-12	4.53899E-12
-170.093E-3	-38.2048E-12	-170.093E-3	-119.350E-9	-2.23638E-12	4.69938E-12
-150.000E-3	-32.3500E-12	-150.000E-3	-119.350E-9	-2.24208E-12	4.60660E-12
-129.906E-3	-26.6922E-12	-129.907E-3	-119.350E-9	-2.22732E-12	4.18261E-12
-109.813E-3	-21.1851E-12	-109.813E-3	-119.350E-9	-2.33374E-12	4.05246E-12
-89.7193E-3	-16.4660E-12	-89.7196E-3	-119.350E-9	-2.40592E-12	3.95536E-12
-69.6259E-3	-11.9380E-12	-69.6261E-3	-119.350E-9	-2.44187E-12	3.35449E-12
-49.5324E-3	-8.15152E-12	-49.5327E-3	-119.350E-9	-2.69902E-12	3.14078E-12
-29.4390E-3	-4.74657E-12	-29.4392E-3	-119.350E-9	-2.58518E-12	2.80626E-12
-9.34553E-3	-1.59286E-12	-9.34577E-3	-119.350E-9	-2.70546E-12	2.76893E-12
10.7479E-3	1.56017E-12	10.7477E-3	-119.350E-9	-2.65498E-12	2.77496E-12
30.8414E-3	4.79533E-12	30.8411E-3	-119.350E-9	-2.68050E-12	2.84495E-12
50.9348E-3	8.25663E-12	50.9346E-3	-119.350E-9	-2.45999E-12	2.96422E-12
71.0282E-3	11.6319E-12	71.0281E-3	-119.350E-9	-2.55054E-12	2.72585E-12
91.1217E-3	14.9645E-12	91.1215E-3	-119.350E-9	-2.55019E-12	2.91789E-12
111.215E-3	18.1091E-12	111.215E-3	-119.350E-9	-2.44810E-12	2.34664E-12
131.309E-3	21.0843E-12	131.308E-3	-119.350E-9	-2.65111E-12	2.39934E-12
151.402E-3	24.2346E-12	151.402E-3	-119.350E-9	-2.69942E-12	2.64389E-12
171.496E-3	27.3917E-12	171.495E-3	-119.350E-9	-2.75755E-12	2.98197E-12
191.589E-3	30.7893E-12	191.589E-3	-119.350E-9	-2.38897E-12	2.98839E-12
211.683E-3	33.8837E-12	211.682E-3	-119.350E-9	-2.60686E-12	2.64754E-12
231.776E-3	37.2091E-12	231.776E-3	-119.350E-9	-2.44026E-12	2.76380E-12
251.869E-3	40.4557E-12	251.869E-3	-119.350E-9	-2.70119E-12	2.67246E-12
271.963E-3	43.4619E-12	271.963E-3	-119.350E-9	-2.71061E-12	2.53892E-12
292.056E-3	46.7701E-12	292.056E-3	-119.350E-9	-2.84036E-12	2.73062E-12
312.150E-3	50.0301E-12	312.150E-3	-119.350E-9	-2.80154E-12	2.76287E-12
332.243E-3	53.4267E-12	332.243E-3	-119.350E-9	-2.60498E-12	2.77143E-12
352.337E-3	56.6450E-12	352.336E-3	-119.350E-9	-2.62749E-12	2.92182E-12
372.430E-3	60.1664E-12	372.430E-3	-119.350E-9	-2.67536E-12	2.73656E-12
392.524E-3	63.2878E-12	392.523E-3	-119.350E-9	-2.82936E-12	3.03873E-12
412.617E-3	66.8626E-12	412.617E-3	-119.350E-9	-2.68091E-12	2.98115E-12
432.711E-3	71.0910E-12	432.710E-3	-119.350E-9	-2.38568E-12	3.21838E-12
452.804E-3	74.5982E-12	452.804E-3	-119.350E-9	-2.44537E-12	3.15942E-12
472.898E-3	78.7903E-12	472.897E-3	-119.350E-9	-2.55414E-12	3.24453E-12
492.991E-3	82.8446E-12	492.991E-3	-119.350E-9	-2.62282E-12	3.26364E-12
513.084E-3	86.7650E-12	513.084E-3	-119.350E-9	-2.52670E-12	3.08114E-12
533.178E-3	90.9936E-12	533.178E-3	-119.350E-9	-2.54005E-12	3.31248E-12
553.271E-3	95.1826E-12	553.271E-3	-119.350E-9	-2.27574E-12	3.37695E-12
573.365E-3	99.4003E-12	573.364E-3	-119.350E-9	-2.52943E-12	3.44157E-12
593.458E-3	103.473E-12	593.458E-3	-119.350E-9	-2.40258E-12	3.40091E-12
613.552E-3	108.057E-12	613.551E-3	-119.350E-9	-2.36161E-12	3.52396E-12
633.645E-3	112.091E-12	633.645E-3	-119.350E-9	-2.37135E-12	3.26308E-12
653.738E-3	115.988E-12	653.738E-3	-119.350E-9	-2.42595E-12	3.47526E-12
673.832E-3	120.604E-12	673.832E-3	-119.350E-9	-2.42872E-12	3.71307E-12
693.926E-3	124.998E-12	693.925E-3	-119.350E-9	-2.29681E-12	3.66275E-12
714.019E-3	130.114E-12	714.019E-3	-119.350E-9	-2.44860E-12	3.94114E-12
734.113E-3	135.476E-12	734.112E-3	-119.350E-9	-2.24266E-12	4.22834E-12
754.206E-3	140.669E-12	754.206E-3	-119.350E-9	-2.22743E-12	4.25486E-12
774.299E-3	146.347E-12	774.299E-3	-119.350E-9	-2.24935E-12	4.51158E-12
794.393E-3	152.403E-12	794.393E-3	-119.350E-9	-2.34795E-12	4.62354E-12
814.486E-3	157.716E-12	814.486E-3	-119.350E-9	-2.25699E-12	4.45162E-12
834.580E-3	164.318E-12	834.579E-3	-119.350E-9	-2.21832E-12	4.52725E-12
854.673E-3	169.182E-12	854.673E-3	-119.350E-9	-2.24796E-12	4.35876E-12
874.767E-3	175.494E-12	874.766E-3	-119.350E-9	-2.30760E-12	4.53120E-12
894.860E-3	181.792E-12	894.860E-3	-119.350E-9	-2.06608E-12	4.86807E-12
914.953E-3	187.455E-12	914.953E-3	-119.350E-9	-2.14284E-12	4.89322E-12
935.047E-3	194.260E-12	935.047E-3	-119.350E-9	-2.23823E-12	4.94877E-12
955.141E-3	200.019E-12	955.140E-3	-119.350E-9	-2.03158E-12	4.80053E-12
975.234E-3	205.969E-12	975.234E-3	-119.350E-9	-2.00173E-12	4.93849E-12
995.327E-3	212.720E-12	995.327E-3	-119.350E-9	-2.06839E-12	5.04663E-12
1.01542E+0	219.097E-12	1.01542E+0	-119.350E-9	-2.19302E-12	5.14491E-12
1.03551E+0	226.145E-12	1.03551E+0	-119.350E-9	-2.08966E-12	5.05243E-12
1.05561E+0	231.985E-12	1.05561E+0	-119.350E-9	-2.12603E-12	5.11782E-12
1.07570E+0	239.934E-12	1.07570E+0	-119.350E-9	-1.94422E-12	5.01258E-12
1.09579E+0	245.669E-12	1.09579E+0	-119.350E-9	-2.03731E-12	5.40601E-12
1.11589E+0	252.849E-12	1.11589E+0	-119.350E-9	-1.96233E-12	5.33171E-12
1.13598E+0	259.307E-12	1.13598E+0	-119.350E-9	-2.05111E-12	5.17851E-12
1.15608E+0	265.374E-12	1.15607E+0	-119.350E-9	-1.95850E-12	5.29361E-12
1.17617E+0	274.753E-12	1.17617E+0	-119.350E-9	-2.09411E-12	5.56417E-12
1.19626E+0	280.487E-12	1.19626E+0	-119.350E-9	-2.18910E-12	5.63660E-12
1.21636E+0	289.016E-12	1.21636E+0	-119.350E-9	-1.95803E-12	5.77775E-12
1.23645E+0	294.757E-12	1.23645E+0	-119.350E-9	-1.85197E-12	5.73785E-12
1.25654E+0	302.460E-12	1.25654E+0	-119.350E-9	-1.89673E-12	5.77052E-12
1.27664E+0	310.897E-12	1.27664E+0	-119.350E-9	-1.90542E-12	6.02422E-12
1.29673E+0	316.776E-12	1.29673E+0	-119.350E-9	-2.15110E-12	6.04755E-12
1.31682E+0	328.102E-12	1.31682E+0	-119.350E-9	-1.86415E-12	5.71503E-12
1.33692E+0	333.865E-12	1.33692E+0	-119.350E-9	-1.92899E-12	5.67744E-12
1.35701E+0	338.411E-12	1.35701E+0	-119.350E-9	-1.89294E-12	5.72246E-12
1.37710E+0	343.913E-12	1.37710E+0	-119.350E-9	-1.82754E-12	5.61051E-12
1.39720E+0	349.161E-12	1.39720E+0	-119.350E-9	-1.96541E-12	5.72872E-12
1.41729E+0	359.294E-12	1.41729E+0	-119.350E-9	-1.72385E-12	5.99815E-12
1.43738E+0	364.595E-12	1.43738E+0	-119.350E-9	-1.87999E-12	5.90407E-12
1.45748E+0	374.831E-12	1.45748E+0	-119.350E-9	-2.02452E-12	6.10631E-12
1.47757E+0	381.251E-12	1.47757E+0	-119.350E-9	-1.83291E-12	5.90965E-12
1.49766E+0	390.274E-12	1.49766E+0	-119.350E-9	-1.97076E-12	6.27968E-12
1.51776E+0	398.318E-12	1.51776E+0	-119.350E-9	-1.70243E-12	6.24978E-12
1.53785E+0	404.857E-12	1.53785E+0	-119.350E-9	-1.68154E-12	6.40190E-12
1.55794E+0	417.820E-12	1.55794E+0	-119.350E-9	-1.58474E-12	6.50144E-12
1.57804E+0	422.237E-12	1.57804E+0	-119.350E-9	-1.74945E-12	6.74218E-12
1.59813E+0	437.301E-12	1.59813E+0	-119.350E-9	-1.74837E-12	7.10258E-12
1.61822E+0	446.498E-12	1.61822E+0	-119.350E-9	-1.56353E-12	7.73886E-12
1.63832E+0	453.417E-12	1.63832E+0	-119.350E-9	-1.38257E-12	8.14646E-12
1.65841E+0	467.654E-12	1.65841E+0	-119.350E-9	-1.10444E-12	8.77405E-12
1.67850E+0	478.245E-12	1.67850E+0	-119.350E-9	-871.784E-15	9.87054E-12
1.69860E+0	507.972E-12	1.69860E+0	-119.350E-9	667.711E-15	16.6499E-12
1.71869E+0	522.783E-12	1.71869E+0	-119.350E-9	1.53653E-12	20.7946E-12
1.73879E+0	549.758E-12	1.73879E+0	-119.350E-9	1.87503E-12	22.8610E-12
1.75888E+0	576.912E-12	1.75888E+0	-119.350E-9	2.62316E-12	25.5831E-12
1.77897E+0	603.520E-12	1.77897E+0	-119.350E-9	2.48731E-12	26.6956E-12
1.79907E+0	647.968E-12	1.79907E+0	-119.350E-9	1.64785E-12	23.0027E-12
1.81916E+0	664.735E-12	1.81916E+0	-119.350E-9	639.199E-15	18.3071E-12
1.83925E+0	690.233E-12	1.83925E+0	-119.350E-9	246.592E-15	15.6806E-12
1.85935E+0	707.350E-12	1.85935E+0	-119.350E-9	-337.346E-15	13.2785E-12
1.87944E+0	725.287E-12	1.87944E+0	-119.350E-9	-417.596E-15	12.4301E-12
1.89953E+0	742.976E-12	1.89953E+0	-119.350E-9	-435.250E-15	12.3179E-12
1.91963E+0	756.629E-12	1.91963E+0	-119.350E-9	-272.297E-15	12.1216E-12
1.93972E+0	776.107E-12	1.93972E+0	-119.350E-9	-178.675E-15	12.2483E-12
1.95981E+0	788.659E-12	1.95981E+0	-119.350E-9	-599.619E-15	12.5562E-12
1.97991E+0	807.307E-12	1.97991E+0	-119.350E-9	-403.035E-15	12.7312E-12
2.00000E+0	825.572E-12	2.00000E+0	-119.350E-9	-354.075E-15	13.1478E-12
