# Supplementary material for: Circumventing the stability problems of graphene nanoribbon zigzag edges
Source: Nat Chem. 2022 Sep 26;14(12):1451–8. doi: 10.1038/s41557-022-01042-8 (PMC10665199; doi:10.1038/s41557-022-01042-8)
Supplement: Supplementary file 3 — Source data for Supplementary Fig. 9. [file 41557_2022_1042_MOESM3_ESM.zip › 11 units/Point spectra572.dat]

Experiment	bias spectroscopy
Saved Date	22.07.2020 14:06:56
User
Date
X (m)	-254.746E-9
Y (m)	-225.747E-9
Z (m)	-53.8272E-9
Z offset (m)	0E+0
Settling time (s)	20E-3
Integration time (s)	60E-3
Z-Ctrl hold	TRUE
Final Z (m)	N/A
Start time	22.07.2020 14:06:40
Filter type	None
Order
Cutoff frq
Bias>Bias (V)	-500E-3
Bias>Calibration (V/V)	-1E+0
Bias>Offset (V)	0E+0
Bias Spectroscopy>Sweep Start (V)	-2E+0
Bias Spectroscopy>Sweep End (V)	2E+0
Bias Spectroscopy>Num Pixel	200
Bias Spectroscopy>Z Avg time (s)	100E-3
Bias Spectroscopy>Z offset (m)	0E+0
Bias Spectroscopy>1st Settling time (s)	60E-3
Bias Spectroscopy>Settling time (s)	20E-3
Bias Spectroscopy>Integration time (s)	60E-3
Bias Spectroscopy>End Settling time (s)	50E-3
Bias Spectroscopy>Z control time (s)	50E-3
Bias Spectroscopy>Max Slew rate (V/s)	Inf
Bias Spectroscopy>backward sweep	FALSE
Bias Spectroscopy>Z-controller hold	TRUE
Bias Spectroscopy>Number of sweeps	1
Bias Spectroscopy>Channels	Current (A);Bias (V);Z (m);LI Demod 1 Y (A);LI Demod 1 X (A)
Bias Spectroscopy>Reset Bias	TRUE
Bias Spectroscopy>Record final Z	FALSE
Bias Spectroscopy>Lock-In run	TRUE
Current>Current (A)	331.969E-12
Current>Calibration (A/V)	330E-12
Current>Offset (A)	0E+0
Current>Gain	High
Lock-in>Lock-in status	ON
Lock-in>Modulated signal	Bias (V)
Lock-in>Frequency (Hz)	828E+0
Lock-in>Amplitude	20E-3
Lock-in>Demodulated signal	Current (A)
Lock-in>HP Filter Cutoff D1 (Hz)	155.425E+0
Lock-in>HP Filter Cutoff D2 (Hz)	155.425E+0
Lock-in>HP Filter Order D1	1
Lock-in>HP Filter Order D2	1
Lock-in>Harmonic D1	1
Lock-in>Harmonic D2	2
Lock-in>Reference phase D1 (deg)	-158.815E+0
Lock-in>Reference phase D2 (deg)	174.64E+0
Lock-in>LP Filter Cutoff D1 (Hz)	9.71405E+0
Lock-in>LP Filter Cutoff D2 (Hz)	4.85702E+0
Lock-in>LP Filter Order D1	2
Lock-in>LP Filter Order D2	2
Lock-in>Sync Filter D1	OFF
Lock-in>Sync Filter D2	OFF
[DATA]
Bias calc (V)	Current (A)	Bias (V)	Z (m)	LI Demod 1 Y (A)	LI Demod 1 X (A)
-2.00000E+0	-603.369E-12	-2.00000E+0	-53.8272E-9	-256.527E-15	9.63288E-12
-1.97990E+0	-578.797E-12	-1.97990E+0	-53.8272E-9	-513.422E-15	8.95193E-12
-1.95980E+0	-561.897E-12	-1.95980E+0	-53.8272E-9	-742.014E-15	8.01938E-12
-1.93970E+0	-544.876E-12	-1.93970E+0	-53.8272E-9	-859.812E-15	7.23245E-12
-1.91960E+0	-526.203E-12	-1.91960E+0	-53.8272E-9	-725.835E-15	6.96799E-12
-1.89950E+0	-510.293E-12	-1.89950E+0	-53.8272E-9	-1.02603E-12	7.19159E-12
-1.87940E+0	-500.732E-12	-1.87940E+0	-53.8272E-9	-1.04885E-12	6.78258E-12
-1.85930E+0	-484.424E-12	-1.85930E+0	-53.8272E-9	-1.01349E-12	6.61829E-12
-1.83920E+0	-469.091E-12	-1.83920E+0	-53.8272E-9	-1.08454E-12	6.65809E-12
-1.81910E+0	-461.113E-12	-1.81910E+0	-53.8272E-9	-1.17957E-12	6.60123E-12
-1.79900E+0	-447.562E-12	-1.79900E+0	-53.8272E-9	-1.20761E-12	6.35074E-12
-1.77889E+0	-432.900E-12	-1.77889E+0	-53.8272E-9	-1.11740E-12	6.43425E-12
-1.75879E+0	-424.796E-12	-1.75879E+0	-53.8272E-9	-1.18717E-12	6.40876E-12
-1.73869E+0	-414.574E-12	-1.73869E+0	-53.8272E-9	-1.44962E-12	6.31446E-12
-1.71859E+0	-401.939E-12	-1.71859E+0	-53.8272E-9	-1.30440E-12	6.07738E-12
-1.69849E+0	-391.418E-12	-1.69849E+0	-53.8272E-9	-1.11325E-12	5.80751E-12
-1.67839E+0	-385.553E-12	-1.67839E+0	-53.8272E-9	-1.54477E-12	5.35099E-12
-1.65829E+0	-375.264E-12	-1.65829E+0	-53.8272E-9	-1.46506E-12	5.17842E-12
-1.63819E+0	-363.499E-12	-1.63819E+0	-53.8272E-9	-1.50186E-12	5.27300E-12
-1.61809E+0	-359.810E-12	-1.61809E+0	-53.8272E-9	-1.57236E-12	5.45418E-12
-1.59799E+0	-350.128E-12	-1.59799E+0	-53.8272E-9	-1.46358E-12	5.49866E-12
-1.57789E+0	-338.017E-12	-1.57789E+0	-53.8272E-9	-1.54551E-12	5.09761E-12
-1.55779E+0	-333.989E-12	-1.55779E+0	-53.8272E-9	-1.73007E-12	5.01560E-12
-1.53769E+0	-327.909E-12	-1.53769E+0	-53.8272E-9	-1.73935E-12	4.88282E-12
-1.51759E+0	-316.467E-12	-1.51759E+0	-53.8272E-9	-1.67856E-12	4.71898E-12
-1.49749E+0	-309.587E-12	-1.49749E+0	-53.8272E-9	-1.50144E-12	4.69505E-12
-1.47739E+0	-307.620E-12	-1.47739E+0	-53.8272E-9	-1.77298E-12	4.59484E-12
-1.45729E+0	-296.837E-12	-1.45729E+0	-53.8272E-9	-1.78402E-12	4.18738E-12
-1.43719E+0	-289.416E-12	-1.43719E+0	-53.8272E-9	-1.80072E-12	4.22818E-12
-1.41709E+0	-288.743E-12	-1.41709E+0	-53.8272E-9	-2.05104E-12	4.15777E-12
-1.39698E+0	-280.044E-12	-1.39698E+0	-53.8272E-9	-1.83876E-12	3.86317E-12
-1.37688E+0	-270.776E-12	-1.37688E+0	-53.8272E-9	-1.85653E-12	3.87267E-12
-1.35678E+0	-271.122E-12	-1.35678E+0	-53.8272E-9	-1.84152E-12	3.75396E-12
-1.33668E+0	-264.647E-12	-1.33668E+0	-53.8272E-9	-1.77733E-12	3.75644E-12
-1.31658E+0	-255.789E-12	-1.31658E+0	-53.8272E-9	-1.91302E-12	3.91742E-12
-1.29648E+0	-252.677E-12	-1.29648E+0	-53.8272E-9	-1.97961E-12	4.06010E-12
-1.27638E+0	-248.358E-12	-1.27638E+0	-53.8272E-9	-1.75761E-12	3.83311E-12
-1.25628E+0	-239.893E-12	-1.25628E+0	-53.8272E-9	-1.90337E-12	4.10266E-12
-1.23618E+0	-235.229E-12	-1.23618E+0	-53.8272E-9	-2.04346E-12	3.81968E-12
-1.21608E+0	-232.627E-12	-1.21608E+0	-53.8272E-9	-1.99080E-12	3.51114E-12
-1.19598E+0	-226.183E-12	-1.19598E+0	-53.8272E-9	-1.99651E-12	3.48186E-12
-1.17588E+0	-220.436E-12	-1.17588E+0	-53.8272E-9	-2.17845E-12	3.34299E-12
-1.15578E+0	-218.111E-12	-1.15578E+0	-53.8272E-9	-2.16408E-12	3.36419E-12
-1.13568E+0	-213.722E-12	-1.13568E+0	-53.8272E-9	-2.18673E-12	3.19570E-12
-1.11558E+0	-207.472E-12	-1.11558E+0	-53.8272E-9	-2.25903E-12	2.67358E-12
-1.09548E+0	-206.682E-12	-1.09548E+0	-53.8272E-9	-2.30803E-12	2.55158E-12
-1.07538E+0	-203.914E-12	-1.07538E+0	-53.8272E-9	-2.35740E-12	2.58383E-12
-1.05528E+0	-198.552E-12	-1.05528E+0	-53.8272E-9	-2.27402E-12	2.40793E-12
-1.03518E+0	-196.694E-12	-1.03518E+0	-53.8272E-9	-2.24577E-12	2.52582E-12
-1.01508E+0	-194.101E-12	-1.01508E+0	-53.8272E-9	-2.29913E-12	2.72585E-12
-994.975E-3	-189.797E-12	-994.975E-3	-53.8272E-9	-2.24180E-12	2.72488E-12
-974.874E-3	-186.159E-12	-974.874E-3	-53.8272E-9	-2.41127E-12	2.58730E-12
-954.774E-3	-183.641E-12	-954.774E-3	-53.8272E-9	-2.19238E-12	2.76143E-12
-934.673E-3	-180.135E-12	-934.673E-3	-53.8272E-9	-2.20520E-12	2.71329E-12
-914.573E-3	-175.159E-12	-914.573E-3	-53.8272E-9	-2.04382E-12	2.86731E-12
-894.472E-3	-173.108E-12	-894.472E-3	-53.8272E-9	-2.40721E-12	2.62519E-12
-874.372E-3	-171.023E-12	-874.372E-3	-53.8272E-9	-2.32815E-12	2.51048E-12
-854.271E-3	-166.633E-12	-854.271E-3	-53.8272E-9	-2.40014E-12	2.27380E-12
-834.171E-3	-165.205E-12	-834.171E-3	-53.8272E-9	-2.60721E-12	2.25800E-12
-814.070E-3	-163.185E-12	-814.070E-3	-53.8272E-9	-2.40576E-12	2.16437E-12
-793.970E-3	-160.121E-12	-793.970E-3	-53.8272E-9	-2.51338E-12	2.03667E-12
-773.869E-3	-158.074E-12	-773.869E-3	-53.8272E-9	-2.41003E-12	2.27516E-12
-753.769E-3	-155.903E-12	-753.769E-3	-53.8272E-9	-2.35326E-12	2.15802E-12
-733.668E-3	-159.677E-12	-733.668E-3	-53.8272E-9	-2.43062E-12	2.13076E-12
-713.568E-3	-154.358E-12	-713.568E-3	-53.8272E-9	-2.28208E-12	2.40871E-12
-693.467E-3	-158.830E-12	-693.467E-3	-53.8272E-9	-2.29138E-12	2.88281E-12
-673.367E-3	-162.749E-12	-673.367E-3	-53.8272E-9	-2.49922E-12	2.90947E-12
-653.266E-3	-166.391E-12	-653.266E-3	-53.8272E-9	-2.54664E-12	3.05679E-12
-633.166E-3	-157.573E-12	-633.166E-3	-53.8272E-9	-1.80603E-12	2.73986E-12
-613.065E-3	-153.038E-12	-613.065E-3	-53.8272E-9	-1.88151E-12	2.79869E-12
-592.965E-3	-137.415E-12	-592.965E-3	-53.8272E-9	-2.26110E-12	2.85627E-12
-572.864E-3	-130.921E-12	-572.864E-3	-53.8272E-9	-2.14979E-12	2.84798E-12
-552.764E-3	-129.433E-12	-552.764E-3	-53.8272E-9	-2.22059E-12	2.75248E-12
-532.663E-3	-123.898E-12	-532.663E-3	-53.8272E-9	-2.28144E-12	2.83278E-12
-512.563E-3	-121.405E-12	-512.563E-3	-53.8272E-9	-2.12921E-12	2.73433E-12
-492.462E-3	-117.634E-12	-492.462E-3	-53.8272E-9	-2.07075E-12	2.88008E-12
-472.362E-3	-114.379E-12	-472.362E-3	-53.8272E-9	-2.24725E-12	2.95861E-12
-452.261E-3	-109.950E-12	-452.261E-3	-53.8272E-9	-2.12026E-12	2.74627E-12
-432.161E-3	-105.940E-12	-432.161E-3	-53.8272E-9	-2.23234E-12	2.98933E-12
-412.060E-3	-102.386E-12	-412.060E-3	-53.8272E-9	-2.25799E-12	3.41276E-12
-391.960E-3	-96.8386E-12	-391.960E-3	-53.8272E-9	-2.11312E-12	3.57473E-12
-371.859E-3	-91.3589E-12	-371.859E-3	-53.8272E-9	-1.88333E-12	3.95319E-12
-351.759E-3	-86.8062E-12	-351.759E-3	-53.8272E-9	-1.76350E-12	4.03617E-12
-331.658E-3	-81.0866E-12	-331.658E-3	-53.8272E-9	-1.97470E-12	4.06406E-12
-311.558E-3	-74.8729E-12	-311.558E-3	-53.8272E-9	-1.96458E-12	4.26167E-12
-291.457E-3	-69.4859E-12	-291.457E-3	-53.8272E-9	-1.74711E-12	4.33756E-12
-271.357E-3	-64.5666E-12	-271.357E-3	-53.8272E-9	-2.01931E-12	4.17325E-12
-251.256E-3	-58.8683E-12	-251.256E-3	-53.8272E-9	-1.73282E-12	3.96112E-12
-231.156E-3	-53.7917E-12	-231.156E-3	-53.8272E-9	-1.76800E-12	4.10574E-12
-211.055E-3	-49.2586E-12	-211.055E-3	-53.8272E-9	-2.06336E-12	3.74446E-12
-190.955E-3	-44.3241E-12	-190.955E-3	-53.8272E-9	-2.13507E-12	3.82743E-12
-170.854E-3	-39.2699E-12	-170.854E-3	-53.8272E-9	-1.94855E-12	3.84495E-12
-150.754E-3	-34.8763E-12	-150.754E-3	-53.8272E-9	-1.94225E-12	3.86957E-12
-130.653E-3	-30.0316E-12	-130.653E-3	-53.8272E-9	-2.03134E-12	3.81938E-12
-110.553E-3	-25.0827E-12	-110.553E-3	-53.8272E-9	-1.89808E-12	3.57817E-12
-90.4523E-3	-20.5409E-12	-90.4523E-3	-53.8272E-9	-2.10930E-12	3.71673E-12
-70.3518E-3	-15.9460E-12	-70.3518E-3	-53.8272E-9	-2.02275E-12	3.70411E-12
-50.2512E-3	-11.2068E-12	-50.2513E-3	-53.8272E-9	-2.04413E-12	3.71627E-12
-30.1508E-3	-6.71429E-12	-30.1508E-3	-53.8272E-9	-2.19650E-12	3.33601E-12
-10.0503E-3	-2.37676E-12	-10.0503E-3	-53.8272E-9	-2.09771E-12	3.48119E-12
10.0503E-3	1.92397E-12	10.0503E-3	-53.8272E-9	-2.10091E-12	3.26922E-12
30.1507E-3	6.09437E-12	30.1508E-3	-53.8272E-9	-2.19602E-12	3.37356E-12
50.2512E-3	10.3949E-12	50.2513E-3	-53.8272E-9	-1.99641E-12	3.61304E-12
70.3518E-3	14.7960E-12	70.3518E-3	-53.8272E-9	-1.84791E-12	3.63197E-12
90.4522E-3	18.9802E-12	90.4523E-3	-53.8272E-9	-2.08754E-12	3.64424E-12
110.553E-3	23.4551E-12	110.553E-3	-53.8272E-9	-1.86888E-12	3.39021E-12
130.653E-3	27.8893E-12	130.653E-3	-53.8272E-9	-1.92577E-12	3.54532E-12
150.754E-3	32.2419E-12	150.754E-3	-53.8272E-9	-1.87338E-12	3.52951E-12
170.854E-3	36.8048E-12	170.854E-3	-53.8272E-9	-2.02748E-12	3.56815E-12
190.955E-3	41.3761E-12	190.955E-3	-53.8272E-9	-2.04188E-12	3.37800E-12
211.055E-3	45.6019E-12	211.055E-3	-53.8272E-9	-2.09859E-12	3.47949E-12
231.156E-3	49.7956E-12	231.156E-3	-53.8272E-9	-1.99409E-12	3.34820E-12
251.256E-3	54.5306E-12	251.256E-3	-53.8272E-9	-2.01255E-12	3.60996E-12
271.357E-3	58.6740E-12	271.357E-3	-53.8272E-9	-1.96343E-12	3.43658E-12
291.457E-3	62.9288E-12	291.457E-3	-53.8272E-9	-2.09868E-12	3.60540E-12
311.558E-3	67.6764E-12	311.558E-3	-53.8272E-9	-2.08946E-12	3.56094E-12
331.658E-3	72.1348E-12	331.658E-3	-53.8272E-9	-1.93720E-12	3.71619E-12
351.759E-3	76.5798E-12	351.759E-3	-53.8272E-9	-1.85016E-12	3.82178E-12
371.859E-3	81.6303E-12	371.859E-3	-53.8272E-9	-2.04578E-12	3.96942E-12
391.960E-3	86.7835E-12	391.960E-3	-53.8272E-9	-1.97864E-12	3.95639E-12
412.060E-3	91.6632E-12	412.060E-3	-53.8272E-9	-1.89491E-12	3.72281E-12
432.161E-3	96.0343E-12	432.161E-3	-53.8272E-9	-2.12758E-12	3.79765E-12
452.261E-3	100.847E-12	452.261E-3	-53.8272E-9	-2.14283E-12	3.67138E-12
472.362E-3	105.556E-12	472.362E-3	-53.8272E-9	-2.17968E-12	3.54137E-12
492.462E-3	109.560E-12	492.462E-3	-53.8272E-9	-2.09031E-12	3.59659E-12
512.563E-3	114.254E-12	512.563E-3	-53.8272E-9	-1.85829E-12	3.61083E-12
532.663E-3	119.379E-12	532.663E-3	-53.8272E-9	-1.94566E-12	3.84755E-12
552.764E-3	123.559E-12	552.764E-3	-53.8272E-9	-1.75347E-12	3.94458E-12
572.864E-3	128.834E-12	572.864E-3	-53.8272E-9	-1.86880E-12	3.91274E-12
592.965E-3	134.201E-12	592.965E-3	-53.8272E-9	-1.91437E-12	3.94055E-12
613.065E-3	138.642E-12	613.065E-3	-53.8272E-9	-1.86270E-12	3.94388E-12
633.166E-3	142.892E-12	633.166E-3	-53.8272E-9	-1.84610E-12	3.70132E-12
653.266E-3	148.545E-12	653.266E-3	-53.8272E-9	-1.81948E-12	3.79665E-12
673.367E-3	153.041E-12	673.367E-3	-53.8272E-9	-1.95261E-12	3.62269E-12
693.467E-3	156.400E-12	693.467E-3	-53.8272E-9	-2.09696E-12	3.95740E-12
713.568E-3	162.377E-12	713.568E-3	-53.8272E-9	-2.05680E-12	3.68810E-12
733.668E-3	167.196E-12	733.668E-3	-53.8272E-9	-1.96164E-12	3.84157E-12
753.769E-3	170.613E-12	753.769E-3	-53.8272E-9	-2.05705E-12	3.72954E-12
773.869E-3	176.212E-12	773.869E-3	-53.8272E-9	-1.98721E-12	3.90466E-12
793.970E-3	181.919E-12	793.970E-3	-53.8272E-9	-2.04429E-12	3.96959E-12
814.070E-3	185.162E-12	814.070E-3	-53.8272E-9	-1.63054E-12	3.90819E-12
834.171E-3	190.548E-12	834.171E-3	-53.8272E-9	-1.86799E-12	3.83162E-12
854.271E-3	196.347E-12	854.271E-3	-53.8272E-9	-1.79162E-12	4.14005E-12
874.372E-3	200.174E-12	874.372E-3	-53.8272E-9	-1.96504E-12	3.66675E-12
894.472E-3	204.208E-12	894.472E-3	-53.8272E-9	-1.85710E-12	3.88685E-12
914.573E-3	210.139E-12	914.573E-3	-53.8272E-9	-2.12235E-12	3.98626E-12
934.673E-3	215.291E-12	934.673E-3	-53.8272E-9	-1.95581E-12	3.96422E-12
954.774E-3	218.126E-12	954.774E-3	-53.8272E-9	-1.95107E-12	3.88828E-12
974.874E-3	224.742E-12	974.874E-3	-53.8272E-9	-2.04618E-12	3.98009E-12
994.975E-3	230.822E-12	994.975E-3	-53.8272E-9	-1.85964E-12	3.89504E-12
1.01508E+0	233.885E-12	1.01508E+0	-53.8272E-9	-1.94051E-12	4.11965E-12
1.03518E+0	239.412E-12	1.03518E+0	-53.8272E-9	-1.74000E-12	4.15806E-12
1.05528E+0	246.573E-12	1.05528E+0	-53.8272E-9	-1.90334E-12	4.23802E-12
1.07538E+0	249.553E-12	1.07538E+0	-53.8272E-9	-1.84994E-12	4.22564E-12
1.09548E+0	255.562E-12	1.09548E+0	-53.8272E-9	-1.86758E-12	4.38509E-12
1.11558E+0	262.524E-12	1.11558E+0	-53.8272E-9	-1.91481E-12	4.37254E-12
1.13568E+0	267.355E-12	1.13568E+0	-53.8272E-9	-1.73357E-12	4.42579E-12
1.15578E+0	271.128E-12	1.15578E+0	-53.8272E-9	-1.80536E-12	4.48064E-12
1.17588E+0	278.403E-12	1.17588E+0	-53.8272E-9	-1.87643E-12	4.23632E-12
1.19598E+0	284.035E-12	1.19598E+0	-53.8272E-9	-1.79299E-12	4.53809E-12
1.21608E+0	287.994E-12	1.21608E+0	-53.8272E-9	-1.68576E-12	4.64640E-12
1.23618E+0	295.305E-12	1.23618E+0	-53.8272E-9	-1.41909E-12	4.61630E-12
1.25628E+0	301.444E-12	1.25628E+0	-53.8272E-9	-1.59712E-12	4.70925E-12
1.27638E+0	305.823E-12	1.27638E+0	-53.8272E-9	-1.80833E-12	4.54109E-12
1.29648E+0	312.014E-12	1.29648E+0	-53.8272E-9	-1.71536E-12	4.66515E-12
1.31658E+0	319.440E-12	1.31658E+0	-53.8272E-9	-1.78060E-12	4.92935E-12
1.33668E+0	324.879E-12	1.33668E+0	-53.8272E-9	-1.68820E-12	4.90853E-12
1.35678E+0	329.911E-12	1.35678E+0	-53.8272E-9	-1.72672E-12	4.73322E-12
1.37688E+0	337.478E-12	1.37688E+0	-53.8272E-9	-1.59877E-12	4.75882E-12
1.39698E+0	343.960E-12	1.39698E+0	-53.8272E-9	-1.68464E-12	4.94814E-12
1.41709E+0	348.277E-12	1.41709E+0	-53.8272E-9	-1.54490E-12	5.03197E-12
1.43719E+0	355.457E-12	1.43719E+0	-53.8272E-9	-1.36459E-12	4.93316E-12
1.45729E+0	364.182E-12	1.45729E+0	-53.8272E-9	-1.51127E-12	5.38335E-12
1.47739E+0	368.493E-12	1.47739E+0	-53.8272E-9	-1.62025E-12	5.34652E-12
1.49749E+0	374.771E-12	1.49749E+0	-53.8272E-9	-1.39994E-12	5.61735E-12
1.51759E+0	383.915E-12	1.51759E+0	-53.8272E-9	-1.16310E-12	5.72666E-12
1.53769E+0	392.375E-12	1.53769E+0	-53.8272E-9	-1.42094E-12	5.85703E-12
1.55779E+0	398.640E-12	1.55779E+0	-53.8272E-9	-1.33259E-12	5.91912E-12
1.57789E+0	407.156E-12	1.57789E+0	-53.8272E-9	-1.30940E-12	6.36861E-12
1.59799E+0	417.797E-12	1.59799E+0	-53.8272E-9	-1.19705E-12	6.43298E-12
1.61809E+0	424.066E-12	1.61809E+0	-53.8272E-9	-1.21889E-12	6.61905E-12
1.63819E+0	431.219E-12	1.63819E+0	-53.8272E-9	-1.01239E-12	6.65059E-12
1.65829E+0	442.633E-12	1.65829E+0	-53.8272E-9	-1.14150E-12	6.73339E-12
1.67839E+0	451.721E-12	1.67839E+0	-53.8272E-9	-983.204E-15	6.95663E-12
1.69849E+0	458.085E-12	1.69849E+0	-53.8272E-9	-878.034E-15	7.09542E-12
1.71859E+0	468.781E-12	1.71859E+0	-53.8272E-9	-859.594E-15	7.29362E-12
1.73869E+0	480.598E-12	1.73869E+0	-53.8272E-9	-753.574E-15	7.15260E-12
1.75879E+0	486.718E-12	1.75879E+0	-53.8272E-9	-685.676E-15	7.50465E-12
1.77889E+0	496.900E-12	1.77889E+0	-53.8272E-9	-841.089E-15	7.44789E-12
1.79900E+0	510.353E-12	1.79900E+0	-53.8272E-9	-897.139E-15	7.50000E-12
1.81910E+0	516.973E-12	1.81910E+0	-53.8272E-9	-965.886E-15	7.49641E-12
1.83920E+0	524.826E-12	1.83920E+0	-53.8272E-9	-828.520E-15	7.45090E-12
1.85930E+0	538.622E-12	1.85930E+0	-53.8272E-9	-812.832E-15	7.62349E-12
1.87940E+0	547.907E-12	1.87940E+0	-53.8272E-9	-905.930E-15	7.64238E-12
1.89950E+0	553.774E-12	1.89950E+0	-53.8272E-9	-702.057E-15	7.72177E-12
1.91960E+0	567.608E-12	1.91960E+0	-53.8272E-9	-717.576E-15	7.68609E-12
1.93970E+0	578.612E-12	1.93970E+0	-53.8272E-9	-801.774E-15	7.82508E-12
1.95980E+0	584.389E-12	1.95980E+0	-53.8272E-9	-749.852E-15	7.75724E-12
1.97990E+0	596.743E-12	1.97990E+0	-53.8272E-9	-596.239E-15	8.14744E-12
2.00000E+0	609.975E-12	2.00000E+0	-53.8272E-9	-626.180E-15	8.08421E-12
