# Supplementary material for: Circumventing the stability problems of graphene nanoribbon zigzag edges
Source: Nat Chem. 2022 Sep 26;14(12):1451–8. doi: 10.1038/s41557-022-01042-8 (PMC10665199; doi:10.1038/s41557-022-01042-8)
Supplement: Supplementary file 3 — Source data for Supplementary Fig. 9. [file 41557_2022_1042_MOESM3_ESM.zip › 11 units/Point spectra573.dat]

Experiment	bias spectroscopy
Saved Date	22.07.2020 14:07:13
User
Date
X (m)	-254.661E-9
Y (m)	-225.846E-9
Z (m)	-53.8277E-9
Z offset (m)	0E+0
Settling time (s)	20E-3
Integration time (s)	60E-3
Z-Ctrl hold	TRUE
Final Z (m)	N/A
Start time	22.07.2020 14:06:56
Filter type	None
Order
Cutoff frq
Bias>Bias (V)	-500E-3
Bias>Calibration (V/V)	-1E+0
Bias>Offset (V)	0E+0
Bias Spectroscopy>Sweep Start (V)	-2E+0
Bias Spectroscopy>Sweep End (V)	2E+0
Bias Spectroscopy>Num Pixel	200
Bias Spectroscopy>Z Avg time (s)	100E-3
Bias Spectroscopy>Z offset (m)	0E+0
Bias Spectroscopy>1st Settling time (s)	60E-3
Bias Spectroscopy>Settling time (s)	20E-3
Bias Spectroscopy>Integration time (s)	60E-3
Bias Spectroscopy>End Settling time (s)	50E-3
Bias Spectroscopy>Z control time (s)	50E-3
Bias Spectroscopy>Max Slew rate (V/s)	Inf
Bias Spectroscopy>backward sweep	FALSE
Bias Spectroscopy>Z-controller hold	TRUE
Bias Spectroscopy>Number of sweeps	1
Bias Spectroscopy>Channels	Current (A);Bias (V);Z (m);LI Demod 1 Y (A);LI Demod 1 X (A)
Bias Spectroscopy>Reset Bias	TRUE
Bias Spectroscopy>Record final Z	FALSE
Bias Spectroscopy>Lock-In run	TRUE
Current>Current (A)	310.296E-12
Current>Calibration (A/V)	330E-12
Current>Offset (A)	0E+0
Current>Gain	High
Lock-in>Lock-in status	ON
Lock-in>Modulated signal	Bias (V)
Lock-in>Frequency (Hz)	828E+0
Lock-in>Amplitude	20E-3
Lock-in>Demodulated signal	Current (A)
Lock-in>HP Filter Cutoff D1 (Hz)	155.425E+0
Lock-in>HP Filter Cutoff D2 (Hz)	155.425E+0
Lock-in>HP Filter Order D1	1
Lock-in>HP Filter Order D2	1
Lock-in>Harmonic D1	1
Lock-in>Harmonic D2	2
Lock-in>Reference phase D1 (deg)	-158.815E+0
Lock-in>Reference phase D2 (deg)	174.64E+0
Lock-in>LP Filter Cutoff D1 (Hz)	9.71405E+0
Lock-in>LP Filter Cutoff D2 (Hz)	4.85702E+0
Lock-in>LP Filter Order D1	2
Lock-in>LP Filter Order D2	2
Lock-in>Sync Filter D1	OFF
Lock-in>Sync Filter D2	OFF
[DATA]
Bias calc (V)	Current (A)	Bias (V)	Z (m)	LI Demod 1 Y (A)	LI Demod 1 X (A)
-2.00000E+0	-623.761E-12	-2.00000E+0	-53.8277E-9	62.9319E-15	9.65783E-12
-1.97990E+0	-614.080E-12	-1.97990E+0	-53.8277E-9	-377.066E-15	9.26130E-12
-1.95980E+0	-603.665E-12	-1.95980E+0	-53.8277E-9	-586.362E-15	8.48738E-12
-1.93970E+0	-590.232E-12	-1.93970E+0	-53.8277E-9	-420.174E-15	8.16165E-12
-1.91960E+0	-579.363E-12	-1.91960E+0	-53.8277E-9	-702.438E-15	7.92925E-12
-1.89950E+0	-570.208E-12	-1.89950E+0	-53.8277E-9	-941.639E-15	7.77772E-12
-1.87940E+0	-558.787E-12	-1.87940E+0	-53.8277E-9	-691.479E-15	7.66213E-12
-1.85930E+0	-546.912E-12	-1.85930E+0	-53.8277E-9	-699.600E-15	7.59580E-12
-1.83920E+0	-539.689E-12	-1.83920E+0	-53.8277E-9	-684.507E-15	7.78707E-12
-1.81910E+0	-527.782E-12	-1.81910E+0	-53.8277E-9	-769.834E-15	7.81597E-12
-1.79900E+0	-515.312E-12	-1.79900E+0	-53.8277E-9	-753.278E-15	7.76490E-12
-1.77889E+0	-508.026E-12	-1.77889E+0	-53.8277E-9	-720.405E-15	7.85471E-12
-1.75879E+0	-496.972E-12	-1.75879E+0	-53.8277E-9	-756.373E-15	8.07591E-12
-1.73869E+0	-484.157E-12	-1.73869E+0	-53.8277E-9	-812.912E-15	7.44240E-12
-1.71859E+0	-476.287E-12	-1.71859E+0	-53.8277E-9	-842.477E-15	7.29060E-12
-1.69849E+0	-466.999E-12	-1.69849E+0	-53.8277E-9	-1.07984E-12	7.03357E-12
-1.67839E+0	-456.813E-12	-1.67839E+0	-53.8277E-9	-1.26204E-12	6.72873E-12
-1.65829E+0	-448.145E-12	-1.65829E+0	-53.8277E-9	-981.454E-15	6.58947E-12
-1.63819E+0	-440.377E-12	-1.63819E+0	-53.8277E-9	-1.12857E-12	6.63650E-12
-1.61809E+0	-430.506E-12	-1.61809E+0	-53.8277E-9	-1.20609E-12	6.78219E-12
-1.59799E+0	-420.409E-12	-1.59799E+0	-53.8277E-9	-1.12992E-12	6.66026E-12
-1.57789E+0	-413.603E-12	-1.57789E+0	-53.8277E-9	-1.14409E-12	6.55419E-12
-1.55779E+0	-404.502E-12	-1.55779E+0	-53.8277E-9	-1.28752E-12	6.19548E-12
-1.53769E+0	-395.463E-12	-1.53769E+0	-53.8277E-9	-1.08362E-12	5.92734E-12
-1.51759E+0	-388.531E-12	-1.51759E+0	-53.8277E-9	-1.21313E-12	5.92359E-12
-1.49749E+0	-379.236E-12	-1.49749E+0	-53.8277E-9	-1.28442E-12	6.03331E-12
-1.47739E+0	-371.952E-12	-1.47739E+0	-53.8277E-9	-1.44768E-12	5.88217E-12
-1.45729E+0	-363.946E-12	-1.45729E+0	-53.8277E-9	-1.56092E-12	5.54863E-12
-1.43719E+0	-357.048E-12	-1.43719E+0	-53.8277E-9	-1.52163E-12	5.49277E-12
-1.41709E+0	-350.258E-12	-1.41709E+0	-53.8277E-9	-1.64353E-12	5.21066E-12
-1.39698E+0	-342.603E-12	-1.39698E+0	-53.8277E-9	-1.60395E-12	5.28463E-12
-1.37688E+0	-336.594E-12	-1.37688E+0	-53.8277E-9	-1.55826E-12	5.13587E-12
-1.35678E+0	-331.020E-12	-1.35678E+0	-53.8277E-9	-1.71056E-12	4.99142E-12
-1.33668E+0	-323.242E-12	-1.33668E+0	-53.8277E-9	-1.56440E-12	4.89936E-12
-1.31658E+0	-317.545E-12	-1.31658E+0	-53.8277E-9	-1.57504E-12	4.96189E-12
-1.29648E+0	-311.409E-12	-1.29648E+0	-53.8277E-9	-1.62550E-12	5.05319E-12
-1.27638E+0	-304.211E-12	-1.27638E+0	-53.8277E-9	-1.48729E-12	5.25545E-12
-1.25628E+0	-296.925E-12	-1.25628E+0	-53.8277E-9	-1.62582E-12	5.11155E-12
-1.23618E+0	-291.002E-12	-1.23618E+0	-53.8277E-9	-1.64405E-12	4.66941E-12
-1.21608E+0	-285.490E-12	-1.21608E+0	-53.8277E-9	-1.79878E-12	4.50390E-12
-1.19598E+0	-279.486E-12	-1.19598E+0	-53.8277E-9	-1.71405E-12	4.41388E-12
-1.17588E+0	-273.738E-12	-1.17588E+0	-53.8277E-9	-1.84023E-12	4.37215E-12
-1.15578E+0	-268.660E-12	-1.15578E+0	-53.8277E-9	-1.83910E-12	4.20438E-12
-1.13568E+0	-263.222E-12	-1.13568E+0	-53.8277E-9	-2.10314E-12	4.09663E-12
-1.11558E+0	-258.519E-12	-1.11558E+0	-53.8277E-9	-2.15370E-12	3.64317E-12
-1.09548E+0	-254.666E-12	-1.09548E+0	-53.8277E-9	-1.99263E-12	3.33568E-12
-1.07538E+0	-251.021E-12	-1.07538E+0	-53.8277E-9	-2.04559E-12	3.09058E-12
-1.05528E+0	-247.452E-12	-1.05528E+0	-53.8277E-9	-2.17758E-12	3.05878E-12
-1.03518E+0	-243.440E-12	-1.03518E+0	-53.8277E-9	-2.23564E-12	3.02465E-12
-1.01508E+0	-239.863E-12	-1.01508E+0	-53.8277E-9	-2.10272E-12	3.23367E-12
-994.975E-3	-235.292E-12	-994.975E-3	-53.8277E-9	-1.84757E-12	3.17160E-12
-974.874E-3	-231.100E-12	-974.874E-3	-53.8277E-9	-2.19774E-12	3.38034E-12
-954.774E-3	-227.703E-12	-954.774E-3	-53.8277E-9	-1.95952E-12	3.35860E-12
-934.673E-3	-222.535E-12	-934.673E-3	-53.8277E-9	-2.04488E-12	3.53584E-12
-914.573E-3	-218.302E-12	-914.573E-3	-53.8277E-9	-2.08723E-12	3.40602E-12
-894.472E-3	-215.590E-12	-894.472E-3	-53.8277E-9	-2.17472E-12	3.21696E-12
-874.372E-3	-211.203E-12	-874.372E-3	-53.8277E-9	-2.20270E-12	2.71787E-12
-854.271E-3	-208.298E-12	-854.271E-3	-53.8277E-9	-2.38736E-12	2.59183E-12
-834.171E-3	-207.024E-12	-834.171E-3	-53.8277E-9	-2.50772E-12	2.31738E-12
-814.070E-3	-202.703E-12	-814.070E-3	-53.8277E-9	-2.40584E-12	2.31252E-12
-793.970E-3	-200.148E-12	-793.970E-3	-53.8277E-9	-2.27356E-12	2.17029E-12
-773.869E-3	-198.471E-12	-773.869E-3	-53.8277E-9	-2.28337E-12	2.50005E-12
-753.769E-3	-195.003E-12	-753.769E-3	-53.8277E-9	-2.51915E-12	2.44995E-12
-733.668E-3	-192.277E-12	-733.668E-3	-53.8277E-9	-2.37405E-12	2.52716E-12
-713.568E-3	-189.524E-12	-713.568E-3	-53.8277E-9	-2.23929E-12	2.58004E-12
-693.467E-3	-185.901E-12	-693.467E-3	-53.8277E-9	-2.23867E-12	3.01970E-12
-673.367E-3	-181.766E-12	-673.367E-3	-53.8277E-9	-1.97643E-12	3.43418E-12
-653.266E-3	-177.267E-12	-653.266E-3	-53.8277E-9	-2.07665E-12	3.35553E-12
-633.166E-3	-173.805E-12	-633.166E-3	-53.8277E-9	-1.98102E-12	3.34609E-12
-613.065E-3	-169.902E-12	-613.065E-3	-53.8277E-9	-2.20553E-12	3.24247E-12
-592.965E-3	-164.967E-12	-592.965E-3	-53.8277E-9	-2.11929E-12	3.34029E-12
-572.864E-3	-161.732E-12	-572.864E-3	-53.8277E-9	-2.06522E-12	3.26470E-12
-552.764E-3	-157.096E-12	-552.764E-3	-53.8277E-9	-2.11991E-12	3.21305E-12
-532.663E-3	-153.434E-12	-532.663E-3	-53.8277E-9	-2.01513E-12	3.32022E-12
-512.563E-3	-149.276E-12	-512.563E-3	-53.8277E-9	-2.08404E-12	3.25767E-12
-492.462E-3	-145.732E-12	-492.462E-3	-53.8277E-9	-2.16496E-12	3.49891E-12
-472.362E-3	-141.516E-12	-472.362E-3	-53.8277E-9	-2.29193E-12	3.12872E-12
-452.261E-3	-137.364E-12	-452.261E-3	-53.8277E-9	-2.16302E-12	3.34634E-12
-432.161E-3	-133.029E-12	-432.161E-3	-53.8277E-9	-1.93531E-12	3.65647E-12
-412.060E-3	-128.065E-12	-412.060E-3	-53.8277E-9	-1.78182E-12	3.82184E-12
-391.960E-3	-122.528E-12	-391.960E-3	-53.8277E-9	-1.83973E-12	4.21686E-12
-371.859E-3	-116.490E-12	-371.859E-3	-53.8277E-9	-1.60302E-12	4.46064E-12
-351.759E-3	-110.047E-12	-351.759E-3	-53.8277E-9	-1.64475E-12	4.98257E-12
-331.658E-3	-103.364E-12	-331.658E-3	-53.8277E-9	-1.66875E-12	5.16438E-12
-311.558E-3	-96.1086E-12	-311.558E-3	-53.8277E-9	-1.51288E-12	5.19125E-12
-291.457E-3	-89.4465E-12	-291.457E-3	-53.8277E-9	-1.44784E-12	5.34865E-12
-271.357E-3	-82.5328E-12	-271.357E-3	-53.8277E-9	-1.66889E-12	5.01855E-12
-251.256E-3	-75.9842E-12	-251.256E-3	-53.8277E-9	-1.54103E-12	4.83406E-12
-231.156E-3	-69.4345E-12	-231.156E-3	-53.8277E-9	-1.87609E-12	4.92864E-12
-211.055E-3	-63.3424E-12	-211.055E-3	-53.8277E-9	-1.79939E-12	4.99353E-12
-190.955E-3	-57.1589E-12	-190.955E-3	-53.8277E-9	-1.87721E-12	4.72508E-12
-170.854E-3	-50.9271E-12	-170.854E-3	-53.8277E-9	-1.69069E-12	4.69299E-12
-150.754E-3	-44.8969E-12	-150.754E-3	-53.8277E-9	-1.77017E-12	4.72448E-12
-130.653E-3	-38.6328E-12	-130.653E-3	-53.8277E-9	-1.62440E-12	4.85356E-12
-110.553E-3	-32.4650E-12	-110.553E-3	-53.8277E-9	-1.69897E-12	4.62185E-12
-90.4523E-3	-26.6541E-12	-90.4523E-3	-53.8277E-9	-1.77732E-12	4.47391E-12
-70.3518E-3	-20.4875E-12	-70.3518E-3	-53.8277E-9	-1.75155E-12	4.64170E-12
-50.2512E-3	-14.3808E-12	-50.2513E-3	-53.8277E-9	-1.72498E-12	4.45655E-12
-30.1508E-3	-8.64586E-12	-30.1508E-3	-53.8277E-9	-1.71154E-12	4.39417E-12
-10.0503E-3	-2.99953E-12	-10.0503E-3	-53.8277E-9	-1.88722E-12	4.19548E-12
10.0503E-3	2.48729E-12	10.0503E-3	-53.8277E-9	-1.96927E-12	4.12966E-12
30.1507E-3	7.93641E-12	30.1508E-3	-53.8277E-9	-1.79310E-12	4.31426E-12
50.2512E-3	13.4452E-12	50.2513E-3	-53.8277E-9	-1.84546E-12	4.37179E-12
70.3518E-3	19.0789E-12	70.3518E-3	-53.8277E-9	-1.93247E-12	4.44415E-12
90.4522E-3	24.6184E-12	90.4523E-3	-53.8277E-9	-1.76670E-12	4.23299E-12
110.553E-3	30.3438E-12	110.553E-3	-53.8277E-9	-1.82471E-12	4.35577E-12
130.653E-3	36.0576E-12	130.653E-3	-53.8277E-9	-1.73712E-12	4.47050E-12
150.754E-3	41.6012E-12	150.754E-3	-53.8277E-9	-1.83960E-12	4.58706E-12
170.854E-3	47.7044E-12	170.854E-3	-53.8277E-9	-1.73748E-12	4.42669E-12
190.955E-3	53.4505E-12	190.955E-3	-53.8277E-9	-1.89338E-12	4.38476E-12
211.055E-3	58.8262E-12	211.055E-3	-53.8277E-9	-1.88068E-12	4.38668E-12
231.156E-3	64.9688E-12	231.156E-3	-53.8277E-9	-1.59975E-12	4.45892E-12
251.256E-3	70.6625E-12	251.256E-3	-53.8277E-9	-1.65094E-12	4.45823E-12
271.357E-3	75.9975E-12	271.357E-3	-53.8277E-9	-1.69883E-12	4.41601E-12
291.457E-3	81.9012E-12	291.457E-3	-53.8277E-9	-2.04545E-12	4.37503E-12
311.558E-3	87.6147E-12	311.558E-3	-53.8277E-9	-1.75976E-12	4.31988E-12
331.658E-3	93.5079E-12	331.658E-3	-53.8277E-9	-1.84874E-12	4.44352E-12
351.759E-3	99.2803E-12	351.759E-3	-53.8277E-9	-1.61697E-12	4.60655E-12
371.859E-3	105.998E-12	371.859E-3	-53.8277E-9	-1.64618E-12	4.98794E-12
391.960E-3	112.681E-12	391.960E-3	-53.8277E-9	-1.67053E-12	4.95022E-12
412.060E-3	118.032E-12	412.060E-3	-53.8277E-9	-1.72290E-12	4.65558E-12
432.161E-3	124.816E-12	432.161E-3	-53.8277E-9	-1.79129E-12	4.85419E-12
452.261E-3	130.871E-12	452.261E-3	-53.8277E-9	-1.58873E-12	4.57704E-12
472.362E-3	135.858E-12	472.362E-3	-53.8277E-9	-1.83352E-12	4.43332E-12
492.462E-3	142.677E-12	492.462E-3	-53.8277E-9	-1.76828E-12	4.59589E-12
512.563E-3	148.693E-12	512.563E-3	-53.8277E-9	-1.56453E-12	4.77182E-12
532.663E-3	154.624E-12	532.663E-3	-53.8277E-9	-1.50145E-12	4.86133E-12
552.764E-3	161.270E-12	552.764E-3	-53.8277E-9	-1.65803E-12	4.91992E-12
572.864E-3	167.701E-12	572.864E-3	-53.8277E-9	-1.45996E-12	4.86710E-12
592.965E-3	173.921E-12	592.965E-3	-53.8277E-9	-1.62865E-12	4.93349E-12
613.065E-3	179.800E-12	613.065E-3	-53.8277E-9	-1.67174E-12	4.96902E-12
633.166E-3	186.658E-12	633.166E-3	-53.8277E-9	-1.56633E-12	4.91457E-12
653.266E-3	193.152E-12	653.266E-3	-53.8277E-9	-1.56240E-12	4.65267E-12
673.367E-3	197.811E-12	673.367E-3	-53.8277E-9	-1.74969E-12	4.76564E-12
693.467E-3	205.162E-12	693.467E-3	-53.8277E-9	-1.75955E-12	4.55822E-12
713.568E-3	211.617E-12	713.568E-3	-53.8277E-9	-1.71243E-12	4.67987E-12
733.668E-3	215.995E-12	733.668E-3	-53.8277E-9	-1.65481E-12	4.58825E-12
753.769E-3	223.706E-12	753.769E-3	-53.8277E-9	-1.79094E-12	4.74830E-12
773.869E-3	230.014E-12	773.869E-3	-53.8277E-9	-1.84092E-12	4.94651E-12
793.970E-3	234.545E-12	793.970E-3	-53.8277E-9	-1.68759E-12	4.91159E-12
814.070E-3	241.719E-12	814.070E-3	-53.8277E-9	-1.66130E-12	4.89592E-12
834.171E-3	247.768E-12	834.171E-3	-53.8277E-9	-1.58310E-12	4.85072E-12
854.271E-3	254.060E-12	854.271E-3	-53.8277E-9	-1.70923E-12	4.54732E-12
874.372E-3	259.940E-12	874.372E-3	-53.8277E-9	-1.86716E-12	4.78447E-12
894.472E-3	265.819E-12	894.472E-3	-53.8277E-9	-1.54710E-12	4.77636E-12
914.573E-3	272.700E-12	914.573E-3	-53.8277E-9	-1.39520E-12	4.67919E-12
934.673E-3	277.304E-12	934.673E-3	-53.8277E-9	-1.71468E-12	4.80459E-12
954.774E-3	284.843E-12	954.774E-3	-53.8277E-9	-1.73461E-12	4.54309E-12
974.874E-3	290.639E-12	974.874E-3	-53.8277E-9	-1.68483E-12	4.84288E-12
994.975E-3	295.644E-12	994.975E-3	-53.8277E-9	-1.99325E-12	4.78863E-12
1.01508E+0	304.065E-12	1.01508E+0	-53.8277E-9	-1.42825E-12	5.10532E-12
1.03518E+0	309.805E-12	1.03518E+0	-53.8277E-9	-1.56565E-12	5.06223E-12
1.05528E+0	315.510E-12	1.05528E+0	-53.8277E-9	-1.67174E-12	4.91750E-12
1.07538E+0	324.914E-12	1.07538E+0	-53.8277E-9	-1.39384E-12	5.34962E-12
1.09548E+0	330.107E-12	1.09548E+0	-53.8277E-9	-1.27738E-12	5.24771E-12
1.11558E+0	337.063E-12	1.11558E+0	-53.8277E-9	-1.51593E-12	5.36512E-12
1.13568E+0	344.779E-12	1.13568E+0	-53.8277E-9	-1.70509E-12	5.28961E-12
1.15578E+0	351.194E-12	1.15578E+0	-53.8277E-9	-1.53523E-12	5.25283E-12
1.17588E+0	358.126E-12	1.17588E+0	-53.8277E-9	-1.42271E-12	5.47582E-12
1.19598E+0	365.561E-12	1.19598E+0	-53.8277E-9	-1.42139E-12	5.61540E-12
1.21608E+0	373.695E-12	1.21608E+0	-53.8277E-9	-1.42094E-12	5.78391E-12
1.23618E+0	380.314E-12	1.23618E+0	-53.8277E-9	-1.33109E-12	5.88835E-12
1.25628E+0	386.715E-12	1.25628E+0	-53.8277E-9	-1.39384E-12	6.14955E-12
1.27638E+0	398.071E-12	1.27638E+0	-53.8277E-9	-1.26610E-12	6.18750E-12
1.29648E+0	404.092E-12	1.29648E+0	-53.8277E-9	-1.19602E-12	6.21788E-12
1.31658E+0	410.437E-12	1.31658E+0	-53.8277E-9	-1.29029E-12	6.32382E-12
1.33668E+0	422.681E-12	1.33668E+0	-53.8277E-9	-1.29009E-12	6.38347E-12
1.35678E+0	430.859E-12	1.35678E+0	-53.8277E-9	-1.05880E-12	6.64591E-12
1.37688E+0	435.704E-12	1.37688E+0	-53.8277E-9	-1.11751E-12	6.73057E-12
1.39698E+0	448.737E-12	1.39698E+0	-53.8277E-9	-966.723E-15	6.60624E-12
1.41709E+0	456.652E-12	1.41709E+0	-53.8277E-9	-917.087E-15	7.06204E-12
1.43719E+0	464.684E-12	1.43719E+0	-53.8277E-9	-847.529E-15	7.24884E-12
1.45729E+0	475.875E-12	1.45729E+0	-53.8277E-9	-884.027E-15	7.58388E-12
1.47739E+0	487.064E-12	1.47739E+0	-53.8277E-9	-901.650E-15	7.85293E-12
1.49749E+0	497.655E-12	1.49749E+0	-53.8277E-9	-562.686E-15	8.21080E-12
1.51759E+0	507.002E-12	1.51759E+0	-53.8277E-9	-503.594E-15	8.77349E-12
1.53769E+0	523.038E-12	1.53769E+0	-53.8277E-9	-312.743E-15	9.23207E-12
1.55779E+0	535.017E-12	1.55779E+0	-53.8277E-9	-417.127E-15	9.50235E-12
1.57789E+0	544.166E-12	1.57789E+0	-53.8277E-9	-279.277E-15	9.74081E-12
1.59799E+0	563.349E-12	1.59799E+0	-53.8277E-9	1.49139E-15	10.0883E-12
1.61809E+0	574.954E-12	1.61809E+0	-53.8277E-9	-15.7361E-15	10.4250E-12
1.63819E+0	586.688E-12	1.63819E+0	-53.8277E-9	109.931E-15	10.6670E-12
1.65829E+0	604.345E-12	1.65829E+0	-53.8277E-9	258.707E-15	10.7899E-12
1.67839E+0	618.872E-12	1.67839E+0	-53.8277E-9	164.005E-15	11.0665E-12
1.69849E+0	633.171E-12	1.69849E+0	-53.8277E-9	454.783E-15	11.5789E-12
1.71859E+0	649.056E-12	1.71859E+0	-53.8277E-9	528.779E-15	11.6681E-12
1.73869E+0	666.076E-12	1.73869E+0	-53.8277E-9	465.116E-15	11.8615E-12
1.75879E+0	681.241E-12	1.75879E+0	-53.8277E-9	456.469E-15	12.0113E-12
1.77889E+0	696.629E-12	1.77889E+0	-53.8277E-9	661.275E-15	12.0376E-12
1.79900E+0	714.011E-12	1.79900E+0	-53.8277E-9	485.009E-15	12.2047E-12
1.81910E+0	732.597E-12	1.81910E+0	-53.8277E-9	535.865E-15	12.1197E-12
1.83920E+0	744.397E-12	1.83920E+0	-53.8277E-9	473.179E-15	12.0330E-12
1.85930E+0	765.684E-12	1.85930E+0	-53.8277E-9	724.041E-15	12.2995E-12
1.87940E+0	779.426E-12	1.87940E+0	-53.8277E-9	842.149E-15	12.2989E-12
1.89950E+0	795.569E-12	1.89950E+0	-53.8277E-9	660.037E-15	12.5156E-12
1.91960E+0	812.763E-12	1.91960E+0	-53.8277E-9	830.025E-15	12.7480E-12
1.93970E+0	830.525E-12	1.93970E+0	-53.8277E-9	971.737E-15	12.9464E-12
1.95980E+0	846.865E-12	1.95980E+0	-53.8277E-9	901.238E-15	12.8072E-12
1.97990E+0	863.875E-12	1.97990E+0	-53.8277E-9	820.053E-15	12.9068E-12
2.00000E+0	883.092E-12	2.00000E+0	-53.8277E-9	1.18624E-12	13.3375E-12
