# Supplementary material for: Circumventing the stability problems of graphene nanoribbon zigzag edges
Source: Nat Chem. 2022 Sep 26;14(12):1451–8. doi: 10.1038/s41557-022-01042-8 (PMC10665199; doi:10.1038/s41557-022-01042-8)
Supplement: Supplementary file 3 — Source data for Supplementary Fig. 9. [file 41557_2022_1042_MOESM3_ESM.zip › 11 units/Point spectra574.dat]

Experiment	bias spectroscopy
Saved Date	22.07.2020 14:07:29
User
Date
X (m)	-254.576E-9
Y (m)	-225.946E-9
Z (m)	-53.8054E-9
Z offset (m)	0E+0
Settling time (s)	20E-3
Integration time (s)	60E-3
Z-Ctrl hold	TRUE
Final Z (m)	N/A
Start time	22.07.2020 14:07:13
Filter type	None
Order
Cutoff frq
Bias>Bias (V)	-500E-3
Bias>Calibration (V/V)	-1E+0
Bias>Offset (V)	0E+0
Bias Spectroscopy>Sweep Start (V)	-2E+0
Bias Spectroscopy>Sweep End (V)	2E+0
Bias Spectroscopy>Num Pixel	200
Bias Spectroscopy>Z Avg time (s)	100E-3
Bias Spectroscopy>Z offset (m)	0E+0
Bias Spectroscopy>1st Settling time (s)	60E-3
Bias Spectroscopy>Settling time (s)	20E-3
Bias Spectroscopy>Integration time (s)	60E-3
Bias Spectroscopy>End Settling time (s)	50E-3
Bias Spectroscopy>Z control time (s)	50E-3
Bias Spectroscopy>Max Slew rate (V/s)	Inf
Bias Spectroscopy>backward sweep	FALSE
Bias Spectroscopy>Z-controller hold	TRUE
Bias Spectroscopy>Number of sweeps	1
Bias Spectroscopy>Channels	Current (A);Bias (V);Z (m);LI Demod 1 Y (A);LI Demod 1 X (A)
Bias Spectroscopy>Reset Bias	TRUE
Bias Spectroscopy>Record final Z	FALSE
Bias Spectroscopy>Lock-In run	TRUE
Current>Current (A)	1.33738E-9
Current>Calibration (A/V)	330E-12
Current>Offset (A)	0E+0
Current>Gain	High
Lock-in>Lock-in status	ON
Lock-in>Modulated signal	Bias (V)
Lock-in>Frequency (Hz)	828E+0
Lock-in>Amplitude	20E-3
Lock-in>Demodulated signal	Current (A)
Lock-in>HP Filter Cutoff D1 (Hz)	155.425E+0
Lock-in>HP Filter Cutoff D2 (Hz)	155.425E+0
Lock-in>HP Filter Order D1	1
Lock-in>HP Filter Order D2	1
Lock-in>Harmonic D1	1
Lock-in>Harmonic D2	2
Lock-in>Reference phase D1 (deg)	-158.815E+0
Lock-in>Reference phase D2 (deg)	174.64E+0
Lock-in>LP Filter Cutoff D1 (Hz)	9.71405E+0
Lock-in>LP Filter Cutoff D2 (Hz)	4.85702E+0
Lock-in>LP Filter Order D1	2
Lock-in>LP Filter Order D2	2
Lock-in>Sync Filter D1	OFF
Lock-in>Sync Filter D2	OFF
[DATA]
Bias calc (V)	Current (A)	Bias (V)	Z (m)	LI Demod 1 Y (A)	LI Demod 1 X (A)
-2.00000E+0	-668.249E-12	-2.00000E+0	-53.8054E-9	773.268E-15	12.1297E-12
-1.97990E+0	-654.093E-12	-1.97990E+0	-53.8054E-9	592.019E-15	11.7383E-12
-1.95980E+0	-636.880E-12	-1.95980E+0	-53.8054E-9	189.850E-15	10.9793E-12
-1.93970E+0	-622.449E-12	-1.93970E+0	-53.8054E-9	-49.1066E-15	10.1925E-12
-1.91960E+0	-608.594E-12	-1.91960E+0	-53.8054E-9	133.221E-15	10.0873E-12
-1.89950E+0	-596.917E-12	-1.89950E+0	-53.8054E-9	5.26720E-15	9.93685E-12
-1.87940E+0	-581.133E-12	-1.87940E+0	-53.8054E-9	-95.1780E-15	10.0717E-12
-1.85930E+0	-567.633E-12	-1.85930E+0	-53.8054E-9	-177.985E-15	9.95176E-12
-1.83920E+0	-555.192E-12	-1.83920E+0	-53.8054E-9	-161.256E-15	10.0201E-12
-1.81910E+0	-539.005E-12	-1.81910E+0	-53.8054E-9	-172.046E-15	9.89262E-12
-1.79900E+0	-526.729E-12	-1.79900E+0	-53.8054E-9	-206.948E-15	9.61445E-12
-1.77889E+0	-515.060E-12	-1.77889E+0	-53.8054E-9	-35.4234E-15	9.46645E-12
-1.75879E+0	-501.213E-12	-1.75879E+0	-53.8054E-9	-341.631E-15	9.49176E-12
-1.73869E+0	-488.567E-12	-1.73869E+0	-53.8054E-9	-523.573E-15	8.83450E-12
-1.71859E+0	-477.081E-12	-1.71859E+0	-53.8054E-9	-395.874E-15	8.57304E-12
-1.69849E+0	-466.037E-12	-1.69849E+0	-53.8054E-9	-641.032E-15	8.27766E-12
-1.67839E+0	-454.246E-12	-1.67839E+0	-53.8054E-9	-728.977E-15	7.85285E-12
-1.65829E+0	-442.918E-12	-1.65829E+0	-53.8054E-9	-914.655E-15	7.69576E-12
-1.63819E+0	-434.316E-12	-1.63819E+0	-53.8054E-9	-762.497E-15	7.43448E-12
-1.61809E+0	-423.027E-12	-1.61809E+0	-53.8054E-9	-724.506E-15	7.64869E-12
-1.59799E+0	-412.034E-12	-1.59799E+0	-53.8054E-9	-957.208E-15	7.50045E-12
-1.57789E+0	-403.959E-12	-1.57789E+0	-53.8054E-9	-1.01412E-12	6.82955E-12
-1.55779E+0	-393.748E-12	-1.55779E+0	-53.8054E-9	-782.141E-15	6.86554E-12
-1.53769E+0	-383.324E-12	-1.53769E+0	-53.8054E-9	-965.568E-15	6.67425E-12
-1.51759E+0	-376.686E-12	-1.51759E+0	-53.8054E-9	-1.19917E-12	6.48234E-12
-1.49749E+0	-365.796E-12	-1.49749E+0	-53.8054E-9	-1.11183E-12	6.51349E-12
-1.47739E+0	-357.792E-12	-1.47739E+0	-53.8054E-9	-1.19013E-12	5.98931E-12
-1.45729E+0	-351.742E-12	-1.45729E+0	-53.8054E-9	-1.51933E-12	5.71890E-12
-1.43719E+0	-342.634E-12	-1.43719E+0	-53.8054E-9	-1.75051E-12	5.38083E-12
-1.41709E+0	-335.822E-12	-1.41709E+0	-53.8054E-9	-1.55722E-12	5.21331E-12
-1.39698E+0	-331.202E-12	-1.39698E+0	-53.8054E-9	-1.46447E-12	4.93245E-12
-1.37688E+0	-322.738E-12	-1.37688E+0	-53.8054E-9	-1.74635E-12	4.77232E-12
-1.35678E+0	-317.490E-12	-1.35678E+0	-53.8054E-9	-1.59737E-12	4.24880E-12
-1.33668E+0	-312.557E-12	-1.33668E+0	-53.8054E-9	-1.76310E-12	4.44326E-12
-1.31658E+0	-306.857E-12	-1.31658E+0	-53.8054E-9	-1.81714E-12	4.57325E-12
-1.29648E+0	-299.465E-12	-1.29648E+0	-53.8054E-9	-1.66444E-12	4.53231E-12
-1.27638E+0	-294.087E-12	-1.27638E+0	-53.8054E-9	-1.66245E-12	4.38751E-12
-1.25628E+0	-289.100E-12	-1.25628E+0	-53.8054E-9	-1.50608E-12	4.41405E-12
-1.23618E+0	-282.503E-12	-1.23618E+0	-53.8054E-9	-1.82053E-12	4.25497E-12
-1.21608E+0	-277.504E-12	-1.21608E+0	-53.8054E-9	-1.88674E-12	4.01475E-12
-1.19598E+0	-272.720E-12	-1.19598E+0	-53.8054E-9	-2.03408E-12	3.91294E-12
-1.17588E+0	-266.395E-12	-1.17588E+0	-53.8054E-9	-2.04146E-12	4.16246E-12
-1.15578E+0	-261.762E-12	-1.15578E+0	-53.8054E-9	-1.94622E-12	3.86794E-12
-1.13568E+0	-257.595E-12	-1.13568E+0	-53.8054E-9	-2.17812E-12	3.77346E-12
-1.11558E+0	-252.723E-12	-1.11558E+0	-53.8054E-9	-2.25297E-12	3.43149E-12
-1.09548E+0	-248.032E-12	-1.09548E+0	-53.8054E-9	-2.20861E-12	3.14194E-12
-1.07538E+0	-245.694E-12	-1.07538E+0	-53.8054E-9	-2.04062E-12	2.95185E-12
-1.05528E+0	-240.821E-12	-1.05528E+0	-53.8054E-9	-2.17517E-12	2.84595E-12
-1.03518E+0	-237.553E-12	-1.03518E+0	-53.8054E-9	-2.03274E-12	2.92282E-12
-1.01508E+0	-234.276E-12	-1.01508E+0	-53.8054E-9	-2.12460E-12	3.25138E-12
-994.975E-3	-229.367E-12	-994.975E-3	-53.8054E-9	-1.87176E-12	3.32682E-12
-974.874E-3	-225.225E-12	-974.874E-3	-53.8054E-9	-2.05686E-12	3.27385E-12
-954.774E-3	-223.185E-12	-954.774E-3	-53.8054E-9	-2.00741E-12	3.22318E-12
-934.673E-3	-217.116E-12	-934.673E-3	-53.8054E-9	-2.15261E-12	3.20646E-12
-914.573E-3	-212.500E-12	-914.573E-3	-53.8054E-9	-2.02173E-12	3.41821E-12
-894.472E-3	-210.816E-12	-894.472E-3	-53.8054E-9	-2.16303E-12	3.14984E-12
-874.372E-3	-206.873E-12	-874.372E-3	-53.8054E-9	-2.24066E-12	2.69207E-12
-854.271E-3	-202.061E-12	-854.271E-3	-53.8054E-9	-2.47717E-12	2.36355E-12
-834.171E-3	-201.152E-12	-834.171E-3	-53.8054E-9	-2.54108E-12	2.34855E-12
-814.070E-3	-200.277E-12	-814.070E-3	-53.8054E-9	-2.45032E-12	2.27190E-12
-793.970E-3	-194.775E-12	-793.970E-3	-53.8054E-9	-2.40835E-12	2.30961E-12
-773.869E-3	-192.795E-12	-773.869E-3	-53.8054E-9	-2.33070E-12	2.31727E-12
-753.769E-3	-192.677E-12	-753.769E-3	-53.8054E-9	-2.54380E-12	2.22205E-12
-733.668E-3	-188.355E-12	-733.668E-3	-53.8054E-9	-2.39104E-12	2.19484E-12
-713.568E-3	-184.179E-12	-713.568E-3	-53.8054E-9	-2.47162E-12	2.64368E-12
-693.467E-3	-184.184E-12	-693.467E-3	-53.8054E-9	-2.36635E-12	2.97642E-12
-673.367E-3	-179.563E-12	-673.367E-3	-53.8054E-9	-2.27611E-12	2.94110E-12
-653.266E-3	-173.249E-12	-653.266E-3	-53.8054E-9	-2.12866E-12	3.09338E-12
-633.166E-3	-171.683E-12	-633.166E-3	-53.8054E-9	-2.14362E-12	3.23054E-12
-613.065E-3	-169.155E-12	-613.065E-3	-53.8054E-9	-2.15858E-12	3.07405E-12
-592.965E-3	-162.187E-12	-592.965E-3	-53.8054E-9	-2.11501E-12	3.21492E-12
-572.864E-3	-160.432E-12	-572.864E-3	-53.8054E-9	-2.22696E-12	3.18588E-12
-552.764E-3	-157.692E-12	-552.764E-3	-53.8054E-9	-2.30539E-12	2.99905E-12
-532.663E-3	-151.962E-12	-532.663E-3	-53.8054E-9	-2.26972E-12	2.91060E-12
-512.563E-3	-148.710E-12	-512.563E-3	-53.8054E-9	-2.25799E-12	3.16616E-12
-492.462E-3	-146.593E-12	-492.462E-3	-53.8054E-9	-2.26456E-12	3.08683E-12
-472.362E-3	-141.256E-12	-472.362E-3	-53.8054E-9	-2.20652E-12	2.84472E-12
-452.261E-3	-137.157E-12	-452.261E-3	-53.8054E-9	-2.17503E-12	2.97083E-12
-432.161E-3	-134.650E-12	-432.161E-3	-53.8054E-9	-2.08263E-12	3.40259E-12
-412.060E-3	-129.811E-12	-412.060E-3	-53.8054E-9	-1.91576E-12	3.78370E-12
-391.960E-3	-122.999E-12	-391.960E-3	-53.8054E-9	-1.84218E-12	4.14035E-12
-371.859E-3	-118.228E-12	-371.859E-3	-53.8054E-9	-1.66036E-12	4.68702E-12
-351.759E-3	-112.364E-12	-351.759E-3	-53.8054E-9	-1.70376E-12	4.88381E-12
-331.658E-3	-104.285E-12	-331.658E-3	-53.8054E-9	-1.47494E-12	5.07975E-12
-311.558E-3	-97.2500E-12	-311.558E-3	-53.8054E-9	-1.46487E-12	5.15945E-12
-291.457E-3	-91.5175E-12	-291.457E-3	-53.8054E-9	-1.51689E-12	5.25251E-12
-271.357E-3	-83.7984E-12	-271.357E-3	-53.8054E-9	-1.53883E-12	5.34716E-12
-251.256E-3	-76.8499E-12	-251.256E-3	-53.8054E-9	-1.72002E-12	4.96751E-12
-231.156E-3	-70.9336E-12	-231.156E-3	-53.8054E-9	-1.62948E-12	4.93827E-12
-211.055E-3	-64.8237E-12	-211.055E-3	-53.8054E-9	-1.80910E-12	4.91526E-12
-190.955E-3	-57.7784E-12	-190.955E-3	-53.8054E-9	-1.78873E-12	4.86087E-12
-170.854E-3	-51.7121E-12	-170.854E-3	-53.8054E-9	-1.61501E-12	4.81087E-12
-150.754E-3	-45.9044E-12	-150.754E-3	-53.8054E-9	-1.70833E-12	4.96751E-12
-130.653E-3	-38.8714E-12	-130.653E-3	-53.8054E-9	-1.57406E-12	4.90700E-12
-110.553E-3	-32.5872E-12	-110.553E-3	-53.8054E-9	-1.71145E-12	4.67099E-12
-90.4523E-3	-26.9951E-12	-90.4523E-3	-53.8054E-9	-1.68597E-12	4.60939E-12
-70.3518E-3	-20.5888E-12	-70.3518E-3	-53.8054E-9	-1.81077E-12	4.74451E-12
-50.2512E-3	-14.3610E-12	-50.2513E-3	-53.8054E-9	-1.65582E-12	4.71186E-12
-30.1508E-3	-8.53285E-12	-30.1508E-3	-53.8054E-9	-1.68100E-12	4.56790E-12
-10.0503E-3	-2.97069E-12	-10.0503E-3	-53.8054E-9	-1.93482E-12	4.21318E-12
10.0503E-3	2.39848E-12	10.0503E-3	-53.8054E-9	-1.86092E-12	4.19212E-12
30.1507E-3	7.76902E-12	30.1508E-3	-53.8054E-9	-1.73868E-12	4.26415E-12
50.2512E-3	13.2750E-12	50.2513E-3	-53.8054E-9	-1.82463E-12	4.13962E-12
70.3518E-3	18.6644E-12	70.3518E-3	-53.8054E-9	-1.92712E-12	4.26570E-12
90.4522E-3	24.0505E-12	90.4523E-3	-53.8054E-9	-1.77140E-12	4.19769E-12
110.553E-3	29.8446E-12	110.553E-3	-53.8054E-9	-1.91073E-12	4.07327E-12
130.653E-3	35.2983E-12	130.653E-3	-53.8054E-9	-1.88865E-12	4.33641E-12
150.754E-3	40.6752E-12	150.754E-3	-53.8054E-9	-1.63385E-12	4.48263E-12
170.854E-3	46.5560E-12	170.854E-3	-53.8054E-9	-1.64418E-12	4.27559E-12
190.955E-3	52.0040E-12	190.955E-3	-53.8054E-9	-1.66754E-12	4.20262E-12
211.055E-3	57.3083E-12	211.055E-3	-53.8054E-9	-1.81771E-12	4.28506E-12
231.156E-3	63.1815E-12	231.156E-3	-53.8054E-9	-1.90452E-12	4.35284E-12
251.256E-3	68.8986E-12	251.256E-3	-53.8054E-9	-1.88861E-12	4.23221E-12
271.357E-3	74.1543E-12	271.357E-3	-53.8054E-9	-1.94570E-12	4.31265E-12
291.457E-3	79.7707E-12	291.457E-3	-53.8054E-9	-1.74320E-12	4.43172E-12
311.558E-3	85.6178E-12	311.558E-3	-53.8054E-9	-1.63084E-12	4.21330E-12
331.658E-3	90.9268E-12	331.658E-3	-53.8054E-9	-1.88028E-12	4.20439E-12
351.759E-3	96.6792E-12	351.759E-3	-53.8054E-9	-1.74989E-12	4.74720E-12
371.859E-3	103.490E-12	371.859E-3	-53.8054E-9	-1.64034E-12	4.80831E-12
391.960E-3	109.690E-12	391.960E-3	-53.8054E-9	-1.81068E-12	5.03094E-12
412.060E-3	115.434E-12	412.060E-3	-53.8054E-9	-1.63245E-12	4.77985E-12
432.161E-3	121.453E-12	432.161E-3	-53.8054E-9	-1.67760E-12	4.75696E-12
452.261E-3	127.576E-12	452.261E-3	-53.8054E-9	-1.85352E-12	4.46271E-12
472.362E-3	133.027E-12	472.362E-3	-53.8054E-9	-1.83518E-12	4.36522E-12
492.462E-3	138.496E-12	492.462E-3	-53.8054E-9	-1.84748E-12	4.41309E-12
512.563E-3	145.542E-12	512.563E-3	-53.8054E-9	-1.62737E-12	4.64213E-12
532.663E-3	151.227E-12	532.663E-3	-53.8054E-9	-1.50053E-12	4.75675E-12
552.764E-3	157.891E-12	552.764E-3	-53.8054E-9	-1.67150E-12	5.07287E-12
572.864E-3	163.790E-12	572.864E-3	-53.8054E-9	-1.66570E-12	5.11985E-12
592.965E-3	170.251E-12	592.965E-3	-53.8054E-9	-1.74980E-12	4.70842E-12
613.065E-3	177.147E-12	613.065E-3	-53.8054E-9	-1.70132E-12	4.93155E-12
633.166E-3	182.361E-12	633.166E-3	-53.8054E-9	-1.69305E-12	4.83057E-12
653.266E-3	189.400E-12	653.266E-3	-53.8054E-9	-1.74612E-12	4.81189E-12
673.367E-3	195.486E-12	673.367E-3	-53.8054E-9	-1.64861E-12	4.76831E-12
693.467E-3	199.936E-12	693.467E-3	-53.8054E-9	-1.58764E-12	4.76149E-12
713.568E-3	207.640E-12	713.568E-3	-53.8054E-9	-1.53365E-12	4.61824E-12
733.668E-3	213.921E-12	733.668E-3	-53.8054E-9	-1.55113E-12	4.41353E-12
753.769E-3	218.748E-12	753.769E-3	-53.8054E-9	-1.48008E-12	4.62216E-12
773.869E-3	225.748E-12	773.869E-3	-53.8054E-9	-1.52810E-12	5.04613E-12
793.970E-3	232.216E-12	793.970E-3	-53.8054E-9	-1.55489E-12	4.75937E-12
814.070E-3	238.947E-12	814.070E-3	-53.8054E-9	-1.53567E-12	4.82891E-12
834.171E-3	243.905E-12	834.171E-3	-53.8054E-9	-1.58777E-12	4.83358E-12
854.271E-3	251.739E-12	854.271E-3	-53.8054E-9	-1.60253E-12	4.79271E-12
874.372E-3	257.927E-12	874.372E-3	-53.8054E-9	-1.72283E-12	4.84946E-12
894.472E-3	262.799E-12	894.472E-3	-53.8054E-9	-1.61003E-12	4.80961E-12
914.573E-3	269.566E-12	914.573E-3	-53.8054E-9	-1.66965E-12	4.76716E-12
934.673E-3	276.377E-12	934.673E-3	-53.8054E-9	-1.85945E-12	5.02660E-12
954.774E-3	281.156E-12	954.774E-3	-53.8054E-9	-1.61795E-12	4.89300E-12
974.874E-3	287.976E-12	974.874E-3	-53.8054E-9	-1.81210E-12	4.85780E-12
994.975E-3	295.526E-12	994.975E-3	-53.8054E-9	-1.54205E-12	4.94010E-12
1.01508E+0	301.065E-12	1.01508E+0	-53.8054E-9	-1.55282E-12	5.05046E-12
1.03518E+0	306.209E-12	1.03518E+0	-53.8054E-9	-1.42058E-12	5.31070E-12
1.05528E+0	315.039E-12	1.05528E+0	-53.8054E-9	-1.25883E-12	5.43444E-12
1.07538E+0	323.145E-12	1.07538E+0	-53.8054E-9	-1.47922E-12	5.68698E-12
1.09548E+0	327.558E-12	1.09548E+0	-53.8054E-9	-1.35034E-12	5.71207E-12
1.11558E+0	337.788E-12	1.11558E+0	-53.8054E-9	-994.707E-15	5.51785E-12
1.13568E+0	347.265E-12	1.13568E+0	-53.8054E-9	-1.18288E-12	5.91479E-12
1.15578E+0	350.904E-12	1.15578E+0	-53.8054E-9	-1.31690E-12	6.24788E-12
1.17588E+0	359.673E-12	1.17588E+0	-53.8054E-9	-1.18819E-12	6.36573E-12
1.19598E+0	371.094E-12	1.19598E+0	-53.8054E-9	-1.10553E-12	6.53310E-12
1.21608E+0	376.258E-12	1.21608E+0	-53.8054E-9	-1.17353E-12	6.67005E-12
1.23618E+0	386.573E-12	1.23618E+0	-53.8054E-9	-1.06290E-12	6.97135E-12
1.25628E+0	397.942E-12	1.25628E+0	-53.8054E-9	-958.612E-15	7.34013E-12
1.27638E+0	407.629E-12	1.27638E+0	-53.8054E-9	-951.602E-15	7.41758E-12
1.29648E+0	415.396E-12	1.29648E+0	-53.8054E-9	-567.989E-15	7.92589E-12
1.31658E+0	426.321E-12	1.31658E+0	-53.8054E-9	-323.064E-15	8.22099E-12
1.33668E+0	441.776E-12	1.33668E+0	-53.8054E-9	-532.146E-15	8.66834E-12
1.35678E+0	449.325E-12	1.35678E+0	-53.8054E-9	-416.598E-15	8.83722E-12
1.37688E+0	463.146E-12	1.37688E+0	-53.8054E-9	-205.558E-15	9.56140E-12
1.39698E+0	477.801E-12	1.39698E+0	-53.8054E-9	50.2839E-15	10.1509E-12
1.41709E+0	490.125E-12	1.41709E+0	-53.8054E-9	134.699E-15	10.7243E-12
1.43719E+0	506.698E-12	1.43719E+0	-53.8054E-9	518.816E-15	11.5951E-12
1.45729E+0	524.326E-12	1.45729E+0	-53.8054E-9	777.872E-15	12.6821E-12
1.47739E+0	542.245E-12	1.47739E+0	-53.8054E-9	1.07387E-12	13.6707E-12
1.49749E+0	564.221E-12	1.49749E+0	-53.8054E-9	1.24478E-12	14.9473E-12
1.51759E+0	583.440E-12	1.51759E+0	-53.8054E-9	1.85613E-12	15.9928E-12
1.53769E+0	609.195E-12	1.53769E+0	-53.8054E-9	2.20001E-12	17.2639E-12
1.55779E+0	633.264E-12	1.55779E+0	-53.8054E-9	2.77884E-12	18.8131E-12
1.57789E+0	657.376E-12	1.57789E+0	-53.8054E-9	3.03268E-12	19.9160E-12
1.59799E+0	692.199E-12	1.59799E+0	-53.8054E-9	3.13210E-12	20.8769E-12
1.61809E+0	722.023E-12	1.61809E+0	-53.8054E-9	3.92339E-12	22.0667E-12
1.63819E+0	748.030E-12	1.63819E+0	-53.8054E-9	3.83459E-12	23.0671E-12
1.65829E+0	786.202E-12	1.65829E+0	-53.8054E-9	3.92406E-12	24.0835E-12
1.67839E+0	816.668E-12	1.67839E+0	-53.8054E-9	4.18726E-12	24.2925E-12
1.69849E+0	852.579E-12	1.69849E+0	-53.8054E-9	4.51956E-12	24.7056E-12
1.71859E+0	886.516E-12	1.71859E+0	-53.8054E-9	4.84282E-12	25.5757E-12
1.73869E+0	925.374E-12	1.73869E+0	-53.8054E-9	5.03135E-12	26.0423E-12
1.75879E+0	958.492E-12	1.75879E+0	-53.8054E-9	4.96833E-12	26.1961E-12
1.77889E+0	990.674E-12	1.77889E+0	-53.8054E-9	5.12265E-12	25.9050E-12
1.79900E+0	1.03457E-9	1.79900E+0	-53.8054E-9	5.34846E-12	26.5896E-12
1.81910E+0	1.06858E-9	1.81910E+0	-53.8054E-9	5.37768E-12	27.0247E-12
1.83920E+0	1.09767E-9	1.83920E+0	-53.8054E-9	5.03372E-12	26.8346E-12
1.85930E+0	1.14179E-9	1.85930E+0	-53.8054E-9	5.36707E-12	27.1221E-12
1.87940E+0	1.17914E-9	1.87940E+0	-53.8054E-9	5.60177E-12	27.3426E-12
1.89950E+0	1.21387E-9	1.89950E+0	-53.8054E-9	5.56766E-12	27.5866E-12
1.91960E+0	1.24947E-9	1.91960E+0	-53.8054E-9	5.84797E-12	27.8508E-12
1.93970E+0	1.29027E-9	1.93970E+0	-53.8054E-9	6.01215E-12	28.4205E-12
1.95980E+0	1.33404E-9	1.95980E+0	-53.8054E-9	6.23443E-12	28.7029E-12
1.97990E+0	1.35871E-9	1.97990E+0	-53.8054E-9	6.21465E-12	29.1088E-12
2.00000E+0	1.40002E-9	2.00000E+0	-53.8054E-9	6.69434E-12	29.3104E-12
