# Supplementary material for: Circumventing the stability problems of graphene nanoribbon zigzag edges
Source: Nat Chem. 2022 Sep 26;14(12):1451–8. doi: 10.1038/s41557-022-01042-8 (PMC10665199; doi:10.1038/s41557-022-01042-8)
Supplement: Supplementary file 3 — Source data for Supplementary Fig. 9. [file 41557_2022_1042_MOESM3_ESM.zip › 11 units/Point spectra575.dat]

Experiment	bias spectroscopy
Saved Date	22.07.2020 14:07:46
User
Date
X (m)	-254.491E-9
Y (m)	-226.045E-9
Z (m)	-53.7513E-9
Z offset (m)	0E+0
Settling time (s)	20E-3
Integration time (s)	60E-3
Z-Ctrl hold	TRUE
Final Z (m)	N/A
Start time	22.07.2020 14:07:29
Filter type	None
Order
Cutoff frq
Bias>Bias (V)	-500E-3
Bias>Calibration (V/V)	-1E+0
Bias>Offset (V)	0E+0
Bias Spectroscopy>Sweep Start (V)	-2E+0
Bias Spectroscopy>Sweep End (V)	2E+0
Bias Spectroscopy>Num Pixel	200
Bias Spectroscopy>Z Avg time (s)	100E-3
Bias Spectroscopy>Z offset (m)	0E+0
Bias Spectroscopy>1st Settling time (s)	60E-3
Bias Spectroscopy>Settling time (s)	20E-3
Bias Spectroscopy>Integration time (s)	60E-3
Bias Spectroscopy>End Settling time (s)	50E-3
Bias Spectroscopy>Z control time (s)	50E-3
Bias Spectroscopy>Max Slew rate (V/s)	Inf
Bias Spectroscopy>backward sweep	FALSE
Bias Spectroscopy>Z-controller hold	TRUE
Bias Spectroscopy>Number of sweeps	1
Bias Spectroscopy>Channels	Current (A);Bias (V);Z (m);LI Demod 1 Y (A);LI Demod 1 X (A)
Bias Spectroscopy>Reset Bias	TRUE
Bias Spectroscopy>Record final Z	FALSE
Bias Spectroscopy>Lock-In run	TRUE
Current>Current (A)	1.03121E-9
Current>Calibration (A/V)	330E-12
Current>Offset (A)	0E+0
Current>Gain	High
Lock-in>Lock-in status	ON
Lock-in>Modulated signal	Bias (V)
Lock-in>Frequency (Hz)	828E+0
Lock-in>Amplitude	20E-3
Lock-in>Demodulated signal	Current (A)
Lock-in>HP Filter Cutoff D1 (Hz)	155.425E+0
Lock-in>HP Filter Cutoff D2 (Hz)	155.425E+0
Lock-in>HP Filter Order D1	1
Lock-in>HP Filter Order D2	1
Lock-in>Harmonic D1	1
Lock-in>Harmonic D2	2
Lock-in>Reference phase D1 (deg)	-158.815E+0
Lock-in>Reference phase D2 (deg)	174.64E+0
Lock-in>LP Filter Cutoff D1 (Hz)	9.71405E+0
Lock-in>LP Filter Cutoff D2 (Hz)	4.85702E+0
Lock-in>LP Filter Order D1	2
Lock-in>LP Filter Order D2	2
Lock-in>Sync Filter D1	OFF
Lock-in>Sync Filter D2	OFF
[DATA]
Bias calc (V)	Current (A)	Bias (V)	Z (m)	LI Demod 1 Y (A)	LI Demod 1 X (A)
-2.00000E+0	-755.347E-12	-2.00000E+0	-53.7513E-9	1.28513E-12	14.6444E-12
-1.97990E+0	-733.354E-12	-1.97990E+0	-53.7513E-9	1.03067E-12	14.0992E-12
-1.95980E+0	-721.237E-12	-1.95980E+0	-53.7513E-9	691.477E-15	13.0499E-12
-1.93970E+0	-702.794E-12	-1.93970E+0	-53.7513E-9	719.043E-15	11.9736E-12
-1.91960E+0	-681.316E-12	-1.91960E+0	-53.7513E-9	358.165E-15	11.6940E-12
-1.89950E+0	-673.526E-12	-1.89950E+0	-53.7513E-9	417.477E-15	11.7648E-12
-1.87940E+0	-656.752E-12	-1.87940E+0	-53.7513E-9	294.376E-15	11.5176E-12
-1.85930E+0	-636.019E-12	-1.85930E+0	-53.7513E-9	317.359E-15	11.2312E-12
-1.83920E+0	-625.375E-12	-1.83920E+0	-53.7513E-9	254.559E-15	11.2311E-12
-1.81910E+0	-610.035E-12	-1.81910E+0	-53.7513E-9	344.072E-15	11.0899E-12
-1.79900E+0	-592.504E-12	-1.79900E+0	-53.7513E-9	235.702E-15	10.6819E-12
-1.77889E+0	-578.437E-12	-1.77889E+0	-53.7513E-9	77.3551E-15	10.7346E-12
-1.75879E+0	-565.868E-12	-1.75879E+0	-53.7513E-9	170.997E-15	10.2619E-12
-1.73869E+0	-550.506E-12	-1.73869E+0	-53.7513E-9	-53.4042E-15	9.94706E-12
-1.71859E+0	-533.871E-12	-1.71859E+0	-53.7513E-9	-131.717E-15	10.1369E-12
-1.69849E+0	-524.287E-12	-1.69849E+0	-53.7513E-9	-273.383E-15	9.43489E-12
-1.67839E+0	-513.045E-12	-1.67839E+0	-53.7513E-9	-511.362E-15	8.99028E-12
-1.65829E+0	-495.751E-12	-1.65829E+0	-53.7513E-9	-634.877E-15	8.87142E-12
-1.63819E+0	-485.364E-12	-1.63819E+0	-53.7513E-9	-549.983E-15	8.47012E-12
-1.61809E+0	-476.107E-12	-1.61809E+0	-53.7513E-9	-637.615E-15	8.47075E-12
-1.59799E+0	-462.719E-12	-1.59799E+0	-53.7513E-9	-586.260E-15	8.12213E-12
-1.57789E+0	-452.121E-12	-1.57789E+0	-53.7513E-9	-758.715E-15	7.68586E-12
-1.55779E+0	-443.691E-12	-1.55779E+0	-53.7513E-9	-1.01764E-12	7.60996E-12
-1.53769E+0	-432.988E-12	-1.53769E+0	-53.7513E-9	-861.436E-15	7.44491E-12
-1.51759E+0	-421.476E-12	-1.51759E+0	-53.7513E-9	-895.995E-15	7.10717E-12
-1.49749E+0	-413.808E-12	-1.49749E+0	-53.7513E-9	-988.427E-15	6.81475E-12
-1.47739E+0	-404.953E-12	-1.47739E+0	-53.7513E-9	-1.12709E-12	6.79309E-12
-1.45729E+0	-395.493E-12	-1.45729E+0	-53.7513E-9	-1.17205E-12	6.46787E-12
-1.43719E+0	-385.949E-12	-1.43719E+0	-53.7513E-9	-1.22673E-12	5.67401E-12
-1.41709E+0	-379.276E-12	-1.41709E+0	-53.7513E-9	-1.36808E-12	5.37311E-12
-1.39698E+0	-371.259E-12	-1.39698E+0	-53.7513E-9	-1.64964E-12	5.25965E-12
-1.37688E+0	-363.307E-12	-1.37688E+0	-53.7513E-9	-1.60415E-12	4.92782E-12
-1.35678E+0	-360.871E-12	-1.35678E+0	-53.7513E-9	-1.69752E-12	4.47391E-12
-1.33668E+0	-352.260E-12	-1.33668E+0	-53.7513E-9	-1.79376E-12	4.72179E-12
-1.31658E+0	-347.521E-12	-1.31658E+0	-53.7513E-9	-1.58096E-12	4.82298E-12
-1.29648E+0	-341.299E-12	-1.29648E+0	-53.7513E-9	-1.66844E-12	4.85737E-12
-1.27638E+0	-334.649E-12	-1.27638E+0	-53.7513E-9	-1.64559E-12	4.77314E-12
-1.25628E+0	-327.967E-12	-1.25628E+0	-53.7513E-9	-1.77948E-12	4.74303E-12
-1.23618E+0	-320.543E-12	-1.23618E+0	-53.7513E-9	-1.76479E-12	4.87424E-12
-1.21608E+0	-317.354E-12	-1.21608E+0	-53.7513E-9	-1.90341E-12	4.71858E-12
-1.19598E+0	-310.736E-12	-1.19598E+0	-53.7513E-9	-1.71564E-12	4.56343E-12
-1.17588E+0	-303.049E-12	-1.17588E+0	-53.7513E-9	-1.63192E-12	4.40365E-12
-1.15578E+0	-300.330E-12	-1.15578E+0	-53.7513E-9	-1.72322E-12	4.43346E-12
-1.13568E+0	-293.635E-12	-1.13568E+0	-53.7513E-9	-1.78846E-12	4.30068E-12
-1.11558E+0	-287.544E-12	-1.11558E+0	-53.7513E-9	-2.09977E-12	3.79780E-12
-1.09548E+0	-284.664E-12	-1.09548E+0	-53.7513E-9	-1.92673E-12	3.37125E-12
-1.07538E+0	-280.513E-12	-1.07538E+0	-53.7513E-9	-2.07223E-12	3.27795E-12
-1.05528E+0	-273.775E-12	-1.05528E+0	-53.7513E-9	-1.97078E-12	3.44866E-12
-1.03518E+0	-270.262E-12	-1.03518E+0	-53.7513E-9	-2.23695E-12	3.47038E-12
-1.01508E+0	-267.399E-12	-1.01508E+0	-53.7513E-9	-1.97895E-12	3.63125E-12
-994.975E-3	-261.748E-12	-994.975E-3	-53.7513E-9	-1.90499E-12	3.74919E-12
-974.874E-3	-255.172E-12	-974.874E-3	-53.7513E-9	-1.98381E-12	3.99666E-12
-954.774E-3	-252.134E-12	-954.774E-3	-53.7513E-9	-1.76411E-12	3.91096E-12
-934.673E-3	-246.271E-12	-934.673E-3	-53.7513E-9	-1.71112E-12	4.09315E-12
-914.573E-3	-238.992E-12	-914.573E-3	-53.7513E-9	-1.68860E-12	4.03302E-12
-894.472E-3	-236.812E-12	-894.472E-3	-53.7513E-9	-1.92037E-12	3.93332E-12
-874.372E-3	-231.230E-12	-874.372E-3	-53.7513E-9	-2.11616E-12	3.66355E-12
-854.271E-3	-227.160E-12	-854.271E-3	-53.7513E-9	-2.23729E-12	3.16578E-12
-834.171E-3	-222.383E-12	-834.171E-3	-53.7513E-9	-2.12171E-12	3.31500E-12
-814.070E-3	-218.864E-12	-814.070E-3	-53.7513E-9	-2.01722E-12	3.37202E-12
-793.970E-3	-215.985E-12	-793.970E-3	-53.7513E-9	-2.05699E-12	3.41028E-12
-773.869E-3	-210.300E-12	-773.869E-3	-53.7513E-9	-1.93466E-12	3.55510E-12
-753.769E-3	-206.630E-12	-753.769E-3	-53.7513E-9	-1.82401E-12	3.32948E-12
-733.668E-3	-203.043E-12	-733.668E-3	-53.7513E-9	-1.91756E-12	3.45382E-12
-713.568E-3	-196.840E-12	-713.568E-3	-53.7513E-9	-2.02474E-12	3.65597E-12
-693.467E-3	-192.533E-12	-693.467E-3	-53.7513E-9	-2.17895E-12	3.84370E-12
-673.367E-3	-188.676E-12	-673.367E-3	-53.7513E-9	-1.67154E-12	4.01133E-12
-653.266E-3	-182.074E-12	-653.266E-3	-53.7513E-9	-1.85486E-12	4.12087E-12
-633.166E-3	-176.666E-12	-633.166E-3	-53.7513E-9	-1.85584E-12	4.11737E-12
-613.065E-3	-172.490E-12	-613.065E-3	-53.7513E-9	-1.87725E-12	3.80865E-12
-592.965E-3	-168.518E-12	-592.965E-3	-53.7513E-9	-1.92830E-12	3.96425E-12
-572.864E-3	-161.659E-12	-572.864E-3	-53.7513E-9	-1.97983E-12	3.79364E-12
-552.764E-3	-158.149E-12	-552.764E-3	-53.7513E-9	-1.92433E-12	3.55023E-12
-532.663E-3	-154.144E-12	-532.663E-3	-53.7513E-9	-2.06236E-12	3.45695E-12
-512.563E-3	-148.528E-12	-512.563E-3	-53.7513E-9	-1.91837E-12	3.62877E-12
-492.462E-3	-143.911E-12	-492.462E-3	-53.7513E-9	-2.03638E-12	3.74501E-12
-472.362E-3	-140.451E-12	-472.362E-3	-53.7513E-9	-2.03510E-12	3.65357E-12
-452.261E-3	-136.456E-12	-452.261E-3	-53.7513E-9	-2.10824E-12	3.29870E-12
-432.161E-3	-131.344E-12	-432.161E-3	-53.7513E-9	-2.16993E-12	3.26509E-12
-412.060E-3	-127.308E-12	-412.060E-3	-53.7513E-9	-1.80024E-12	3.80817E-12
-391.960E-3	-122.762E-12	-391.960E-3	-53.7513E-9	-1.70562E-12	4.24917E-12
-371.859E-3	-116.170E-12	-371.859E-3	-53.7513E-9	-1.62548E-12	4.68582E-12
-351.759E-3	-109.878E-12	-351.759E-3	-53.7513E-9	-1.57654E-12	4.83778E-12
-331.658E-3	-104.017E-12	-331.658E-3	-53.7513E-9	-1.36069E-12	4.97484E-12
-311.558E-3	-96.3920E-12	-311.558E-3	-53.7513E-9	-1.56682E-12	5.07538E-12
-291.457E-3	-89.7388E-12	-291.457E-3	-53.7513E-9	-1.55208E-12	5.24567E-12
-271.357E-3	-83.9561E-12	-271.357E-3	-53.7513E-9	-1.43683E-12	4.87194E-12
-251.256E-3	-77.3367E-12	-251.256E-3	-53.7513E-9	-1.69750E-12	4.75737E-12
-231.156E-3	-70.7156E-12	-231.156E-3	-53.7513E-9	-1.72654E-12	4.86576E-12
-211.055E-3	-65.2994E-12	-211.055E-3	-53.7513E-9	-1.74674E-12	4.88510E-12
-190.955E-3	-59.0010E-12	-190.955E-3	-53.7513E-9	-1.57292E-12	4.97234E-12
-170.854E-3	-52.3184E-12	-170.854E-3	-53.7513E-9	-1.83142E-12	4.87067E-12
-150.754E-3	-46.4206E-12	-150.754E-3	-53.7513E-9	-1.49047E-12	4.97626E-12
-130.653E-3	-39.8419E-12	-130.653E-3	-53.7513E-9	-1.52664E-12	4.73158E-12
-110.553E-3	-33.1968E-12	-110.553E-3	-53.7513E-9	-1.64093E-12	4.48905E-12
-90.4523E-3	-27.3899E-12	-90.4523E-3	-53.7513E-9	-1.71289E-12	4.56678E-12
-70.3518E-3	-21.3070E-12	-70.3518E-3	-53.7513E-9	-1.61041E-12	4.54823E-12
-50.2512E-3	-14.9478E-12	-50.2513E-3	-53.7513E-9	-1.71146E-12	4.96531E-12
-30.1508E-3	-8.78921E-12	-30.1508E-3	-53.7513E-9	-1.68503E-12	4.64561E-12
-10.0503E-3	-3.09231E-12	-10.0503E-3	-53.7513E-9	-1.71513E-12	4.36291E-12
10.0503E-3	2.33965E-12	10.0503E-3	-53.7513E-9	-1.65068E-12	4.14960E-12
30.1507E-3	7.52615E-12	30.1508E-3	-53.7513E-9	-2.02813E-12	3.92760E-12
50.2512E-3	12.9302E-12	50.2513E-3	-53.7513E-9	-1.99722E-12	4.17633E-12
70.3518E-3	18.4316E-12	70.3518E-3	-53.7513E-9	-1.88788E-12	4.24028E-12
90.4522E-3	23.9230E-12	90.4523E-3	-53.7513E-9	-1.71520E-12	4.23364E-12
110.553E-3	29.6772E-12	110.553E-3	-53.7513E-9	-1.78256E-12	4.47315E-12
130.653E-3	35.6409E-12	130.653E-3	-53.7513E-9	-1.85417E-12	4.50664E-12
150.754E-3	40.9429E-12	150.754E-3	-53.7513E-9	-1.72588E-12	4.48853E-12
170.854E-3	46.8585E-12	170.854E-3	-53.7513E-9	-1.61490E-12	4.52838E-12
190.955E-3	52.8555E-12	190.955E-3	-53.7513E-9	-1.73063E-12	4.20089E-12
211.055E-3	57.9060E-12	211.055E-3	-53.7513E-9	-1.87139E-12	4.24790E-12
231.156E-3	63.1242E-12	231.156E-3	-53.7513E-9	-1.89272E-12	4.14584E-12
251.256E-3	69.1268E-12	251.256E-3	-53.7513E-9	-1.92283E-12	4.23451E-12
271.357E-3	73.8773E-12	271.357E-3	-53.7513E-9	-1.97902E-12	4.13643E-12
291.457E-3	79.2475E-12	291.457E-3	-53.7513E-9	-1.79253E-12	4.08879E-12
311.558E-3	84.4862E-12	311.558E-3	-53.7513E-9	-1.86791E-12	4.26644E-12
331.658E-3	90.8848E-12	331.658E-3	-53.7513E-9	-1.82876E-12	4.41577E-12
351.759E-3	95.8382E-12	351.759E-3	-53.7513E-9	-1.67155E-12	4.71049E-12
371.859E-3	101.935E-12	371.859E-3	-53.7513E-9	-1.54237E-12	4.84286E-12
391.960E-3	109.021E-12	391.960E-3	-53.7513E-9	-1.80851E-12	4.99835E-12
412.060E-3	114.577E-12	412.060E-3	-53.7513E-9	-1.73034E-12	4.67304E-12
432.161E-3	119.331E-12	432.161E-3	-53.7513E-9	-1.89836E-12	4.69034E-12
452.261E-3	126.543E-12	452.261E-3	-53.7513E-9	-1.82469E-12	4.36499E-12
472.362E-3	132.101E-12	472.362E-3	-53.7513E-9	-1.89198E-12	4.38854E-12
492.462E-3	136.725E-12	492.462E-3	-53.7513E-9	-1.90781E-12	3.95816E-12
512.563E-3	142.069E-12	512.563E-3	-53.7513E-9	-1.80575E-12	4.53630E-12
532.663E-3	149.378E-12	532.663E-3	-53.7513E-9	-1.76182E-12	4.62195E-12
552.764E-3	155.184E-12	552.764E-3	-53.7513E-9	-1.56857E-12	4.66192E-12
572.864E-3	159.287E-12	572.864E-3	-53.7513E-9	-1.80259E-12	4.58370E-12
592.965E-3	167.985E-12	592.965E-3	-53.7513E-9	-1.52674E-12	4.65067E-12
613.065E-3	173.819E-12	613.065E-3	-53.7513E-9	-1.64856E-12	4.44057E-12
633.166E-3	177.431E-12	633.166E-3	-53.7513E-9	-1.70496E-12	4.68468E-12
653.266E-3	185.970E-12	653.266E-3	-53.7513E-9	-1.63390E-12	4.76769E-12
673.367E-3	191.858E-12	673.367E-3	-53.7513E-9	-1.85711E-12	4.63718E-12
693.467E-3	196.233E-12	693.467E-3	-53.7513E-9	-1.80185E-12	4.55360E-12
713.568E-3	201.474E-12	713.568E-3	-53.7513E-9	-1.88465E-12	4.73296E-12
733.668E-3	210.202E-12	733.668E-3	-53.7513E-9	-1.70396E-12	4.63223E-12
753.769E-3	214.359E-12	753.769E-3	-53.7513E-9	-1.70424E-12	4.67750E-12
773.869E-3	218.738E-12	773.869E-3	-53.7513E-9	-1.78689E-12	4.73348E-12
793.970E-3	228.845E-12	793.970E-3	-53.7513E-9	-1.86986E-12	5.03840E-12
814.070E-3	233.559E-12	814.070E-3	-53.7513E-9	-1.77281E-12	5.00572E-12
834.171E-3	237.636E-12	834.171E-3	-53.7513E-9	-1.72841E-12	4.64918E-12
854.271E-3	246.574E-12	854.271E-3	-53.7513E-9	-1.80674E-12	4.68141E-12
874.372E-3	252.822E-12	874.372E-3	-53.7513E-9	-1.65168E-12	4.63719E-12
894.472E-3	256.734E-12	894.472E-3	-53.7513E-9	-1.72956E-12	4.80578E-12
914.573E-3	262.931E-12	914.573E-3	-53.7513E-9	-1.84219E-12	4.66522E-12
934.673E-3	269.918E-12	934.673E-3	-53.7513E-9	-1.62595E-12	4.62818E-12
954.774E-3	276.178E-12	954.774E-3	-53.7513E-9	-1.61138E-12	4.83519E-12
974.874E-3	279.233E-12	974.874E-3	-53.7513E-9	-1.46180E-12	4.94992E-12
994.975E-3	289.785E-12	994.975E-3	-53.7513E-9	-1.55225E-12	4.93241E-12
1.01508E+0	295.684E-12	1.01508E+0	-53.7513E-9	-1.62693E-12	5.16885E-12
1.03518E+0	298.000E-12	1.03518E+0	-53.7513E-9	-1.49872E-12	5.17212E-12
1.05528E+0	308.448E-12	1.05528E+0	-53.7513E-9	-1.39756E-12	5.24932E-12
1.07538E+0	317.299E-12	1.07538E+0	-53.7513E-9	-1.47916E-12	5.36257E-12
1.09548E+0	321.413E-12	1.09548E+0	-53.7513E-9	-1.53698E-12	5.46391E-12
1.11558E+0	328.757E-12	1.11558E+0	-53.7513E-9	-1.54006E-12	5.64025E-12
1.13568E+0	338.089E-12	1.13568E+0	-53.7513E-9	-1.53935E-12	5.80758E-12
1.15578E+0	345.308E-12	1.15578E+0	-53.7513E-9	-1.57651E-12	5.82417E-12
1.17588E+0	349.179E-12	1.17588E+0	-53.7513E-9	-1.24841E-12	5.90800E-12
1.19598E+0	362.280E-12	1.19598E+0	-53.7513E-9	-1.09454E-12	6.17277E-12
1.21608E+0	370.960E-12	1.21608E+0	-53.7513E-9	-1.07470E-12	6.67412E-12
1.23618E+0	374.627E-12	1.23618E+0	-53.7513E-9	-1.29912E-12	6.67543E-12
1.25628E+0	386.617E-12	1.25628E+0	-53.7513E-9	-1.11596E-12	6.92765E-12
1.27638E+0	400.296E-12	1.27638E+0	-53.7513E-9	-1.05317E-12	7.23761E-12
1.29648E+0	404.652E-12	1.29648E+0	-53.7513E-9	-1.07862E-12	7.63710E-12
1.31658E+0	414.808E-12	1.31658E+0	-53.7513E-9	-829.300E-15	7.95006E-12
1.33668E+0	431.603E-12	1.33668E+0	-53.7513E-9	-715.259E-15	7.97805E-12
1.35678E+0	439.784E-12	1.35678E+0	-53.7513E-9	-502.337E-15	8.60742E-12
1.37688E+0	447.156E-12	1.37688E+0	-53.7513E-9	-357.537E-15	9.00441E-12
1.39698E+0	468.261E-12	1.39698E+0	-53.7513E-9	-378.591E-15	9.42532E-12
1.41709E+0	479.791E-12	1.41709E+0	-53.7513E-9	-226.220E-15	9.81923E-12
1.43719E+0	488.295E-12	1.43719E+0	-53.7513E-9	75.4583E-15	10.6854E-12
1.45729E+0	509.686E-12	1.45729E+0	-53.7513E-9	404.137E-15	11.5819E-12
1.47739E+0	527.248E-12	1.47739E+0	-53.7513E-9	760.367E-15	12.4925E-12
1.49749E+0	539.665E-12	1.49749E+0	-53.7513E-9	825.133E-15	13.5381E-12
1.51759E+0	559.075E-12	1.51759E+0	-53.7513E-9	1.19939E-12	14.6806E-12
1.53769E+0	586.386E-12	1.53769E+0	-53.7513E-9	1.58578E-12	15.5663E-12
1.55779E+0	606.820E-12	1.55779E+0	-53.7513E-9	1.73906E-12	16.8023E-12
1.57789E+0	625.552E-12	1.57789E+0	-53.7513E-9	2.33272E-12	17.6470E-12
1.59799E+0	659.835E-12	1.59799E+0	-53.7513E-9	2.52804E-12	18.6029E-12
1.61809E+0	685.309E-12	1.61809E+0	-53.7513E-9	2.62210E-12	19.1807E-12
1.63819E+0	702.074E-12	1.63819E+0	-53.7513E-9	2.63400E-12	19.9835E-12
1.65829E+0	739.679E-12	1.65829E+0	-53.7513E-9	3.32528E-12	20.3925E-12
1.67839E+0	771.271E-12	1.67839E+0	-53.7513E-9	3.21332E-12	20.7149E-12
1.69849E+0	788.516E-12	1.69849E+0	-53.7513E-9	3.46406E-12	21.1056E-12
1.71859E+0	825.035E-12	1.71859E+0	-53.7513E-9	3.79734E-12	21.7447E-12
1.73869E+0	861.464E-12	1.73869E+0	-53.7513E-9	3.82987E-12	21.9646E-12
1.75879E+0	883.283E-12	1.75879E+0	-53.7513E-9	3.80997E-12	21.7723E-12
1.77889E+0	912.191E-12	1.77889E+0	-53.7513E-9	3.75568E-12	22.0841E-12
1.79900E+0	952.471E-12	1.79900E+0	-53.7513E-9	3.70856E-12	22.1015E-12
1.81910E+0	977.780E-12	1.81910E+0	-53.7513E-9	3.70828E-12	22.2523E-12
1.83920E+0	1.00233E-9	1.83920E+0	-53.7513E-9	3.72093E-12	22.2715E-12
1.85930E+0	1.04113E-9	1.85930E+0	-53.7513E-9	4.03714E-12	22.2607E-12
1.87940E+0	1.07205E-9	1.87940E+0	-53.7513E-9	3.92106E-12	22.2877E-12
1.89950E+0	1.09287E-9	1.89950E+0	-53.7513E-9	3.94817E-12	22.7656E-12
1.91960E+0	1.13042E-9	1.91960E+0	-53.7513E-9	3.99446E-12	22.8420E-12
1.93970E+0	1.16296E-9	1.93970E+0	-53.7513E-9	4.46158E-12	23.1441E-12
1.95980E+0	1.18935E-9	1.95980E+0	-53.7513E-9	4.54673E-12	23.6162E-12
1.97990E+0	1.22422E-9	1.97990E+0	-53.7513E-9	4.45042E-12	24.0684E-12
2.00000E+0	1.25427E-9	2.00000E+0	-53.7513E-9	4.74704E-12	24.4360E-12
