# Supplementary material for: Circumventing the stability problems of graphene nanoribbon zigzag edges
Source: Nat Chem. 2022 Sep 26;14(12):1451–8. doi: 10.1038/s41557-022-01042-8 (PMC10665199; doi:10.1038/s41557-022-01042-8)
Supplement: Supplementary file 3 — Source data for Supplementary Fig. 9. [file 41557_2022_1042_MOESM3_ESM.zip › 11 units/Point spectra576.dat]

Experiment	bias spectroscopy
Saved Date	22.07.2020 14:08:02
User
Date
X (m)	-254.406E-9
Y (m)	-226.144E-9
Z (m)	-53.7113E-9
Z offset (m)	0E+0
Settling time (s)	20E-3
Integration time (s)	60E-3
Z-Ctrl hold	TRUE
Final Z (m)	N/A
Start time	22.07.2020 14:07:46
Filter type	None
Order
Cutoff frq
Bias>Bias (V)	-500E-3
Bias>Calibration (V/V)	-1E+0
Bias>Offset (V)	0E+0
Bias Spectroscopy>Sweep Start (V)	-2E+0
Bias Spectroscopy>Sweep End (V)	2E+0
Bias Spectroscopy>Num Pixel	200
Bias Spectroscopy>Z Avg time (s)	100E-3
Bias Spectroscopy>Z offset (m)	0E+0
Bias Spectroscopy>1st Settling time (s)	60E-3
Bias Spectroscopy>Settling time (s)	20E-3
Bias Spectroscopy>Integration time (s)	60E-3
Bias Spectroscopy>End Settling time (s)	50E-3
Bias Spectroscopy>Z control time (s)	50E-3
Bias Spectroscopy>Max Slew rate (V/s)	Inf
Bias Spectroscopy>backward sweep	FALSE
Bias Spectroscopy>Z-controller hold	TRUE
Bias Spectroscopy>Number of sweeps	1
Bias Spectroscopy>Channels	Current (A);Bias (V);Z (m);LI Demod 1 Y (A);LI Demod 1 X (A)
Bias Spectroscopy>Reset Bias	TRUE
Bias Spectroscopy>Record final Z	FALSE
Bias Spectroscopy>Lock-In run	TRUE
Current>Current (A)	573.976E-12
Current>Calibration (A/V)	330E-12
Current>Offset (A)	0E+0
Current>Gain	High
Lock-in>Lock-in status	ON
Lock-in>Modulated signal	Bias (V)
Lock-in>Frequency (Hz)	828E+0
Lock-in>Amplitude	20E-3
Lock-in>Demodulated signal	Current (A)
Lock-in>HP Filter Cutoff D1 (Hz)	155.425E+0
Lock-in>HP Filter Cutoff D2 (Hz)	155.425E+0
Lock-in>HP Filter Order D1	1
Lock-in>HP Filter Order D2	1
Lock-in>Harmonic D1	1
Lock-in>Harmonic D2	2
Lock-in>Reference phase D1 (deg)	-158.815E+0
Lock-in>Reference phase D2 (deg)	174.64E+0
Lock-in>LP Filter Cutoff D1 (Hz)	9.71405E+0
Lock-in>LP Filter Cutoff D2 (Hz)	4.85702E+0
Lock-in>LP Filter Order D1	2
Lock-in>LP Filter Order D2	2
Lock-in>Sync Filter D1	OFF
Lock-in>Sync Filter D2	OFF
[DATA]
Bias calc (V)	Current (A)	Bias (V)	Z (m)	LI Demod 1 Y (A)	LI Demod 1 X (A)
-2.00000E+0	-625.862E-12	-2.00000E+0	-53.7113E-9	99.4083E-15	10.3196E-12
-1.97990E+0	-612.797E-12	-1.97990E+0	-53.7113E-9	-191.322E-15	9.88481E-12
-1.95980E+0	-598.699E-12	-1.95980E+0	-53.7113E-9	-582.427E-15	8.99985E-12
-1.93970E+0	-586.630E-12	-1.93970E+0	-53.7113E-9	-390.219E-15	8.44681E-12
-1.91960E+0	-578.095E-12	-1.91960E+0	-53.7113E-9	-510.145E-15	8.08199E-12
-1.89950E+0	-564.678E-12	-1.89950E+0	-53.7113E-9	-700.196E-15	7.60276E-12
-1.87940E+0	-555.026E-12	-1.87940E+0	-53.7113E-9	-932.825E-15	7.50045E-12
-1.85930E+0	-546.574E-12	-1.85930E+0	-53.7113E-9	-969.939E-15	7.40100E-12
-1.83920E+0	-535.154E-12	-1.83920E+0	-53.7113E-9	-737.308E-15	7.43462E-12
-1.81910E+0	-524.363E-12	-1.81910E+0	-53.7113E-9	-917.743E-15	7.38212E-12
-1.79900E+0	-516.673E-12	-1.79900E+0	-53.7113E-9	-710.620E-15	7.32870E-12
-1.77889E+0	-507.501E-12	-1.77889E+0	-53.7113E-9	-821.705E-15	7.11041E-12
-1.75879E+0	-495.071E-12	-1.75879E+0	-53.7113E-9	-966.683E-15	7.17527E-12
-1.73869E+0	-486.198E-12	-1.73869E+0	-53.7113E-9	-1.25840E-12	7.24869E-12
-1.71859E+0	-480.033E-12	-1.71859E+0	-53.7113E-9	-1.12008E-12	6.84462E-12
-1.69849E+0	-468.932E-12	-1.69849E+0	-53.7113E-9	-1.31442E-12	6.29691E-12
-1.67839E+0	-458.767E-12	-1.67839E+0	-53.7113E-9	-1.33618E-12	6.28774E-12
-1.65829E+0	-454.495E-12	-1.65829E+0	-53.7113E-9	-1.24008E-12	6.32151E-12
-1.63819E+0	-444.580E-12	-1.63819E+0	-53.7113E-9	-1.41985E-12	5.87790E-12
-1.61809E+0	-434.695E-12	-1.61809E+0	-53.7113E-9	-1.18495E-12	5.96208E-12
-1.59799E+0	-430.279E-12	-1.59799E+0	-53.7113E-9	-1.22454E-12	5.87264E-12
-1.57789E+0	-421.405E-12	-1.57789E+0	-53.7113E-9	-1.29774E-12	5.66645E-12
-1.55779E+0	-411.219E-12	-1.55779E+0	-53.7113E-9	-1.34152E-12	5.61153E-12
-1.53769E+0	-405.983E-12	-1.53769E+0	-53.7113E-9	-1.27589E-12	5.68669E-12
-1.51759E+0	-399.699E-12	-1.51759E+0	-53.7113E-9	-1.53072E-12	5.35559E-12
-1.49749E+0	-390.531E-12	-1.49749E+0	-53.7113E-9	-1.59809E-12	5.29019E-12
-1.47739E+0	-384.808E-12	-1.47739E+0	-53.7113E-9	-1.76886E-12	5.18750E-12
-1.45729E+0	-378.239E-12	-1.45729E+0	-53.7113E-9	-1.73781E-12	5.03327E-12
-1.43719E+0	-372.819E-12	-1.43719E+0	-53.7113E-9	-1.65987E-12	4.60488E-12
-1.41709E+0	-364.591E-12	-1.41709E+0	-53.7113E-9	-1.74675E-12	4.64607E-12
-1.39698E+0	-361.806E-12	-1.39698E+0	-53.7113E-9	-1.85540E-12	4.42928E-12
-1.37688E+0	-355.902E-12	-1.37688E+0	-53.7113E-9	-1.77798E-12	4.22104E-12
-1.35678E+0	-348.982E-12	-1.35678E+0	-53.7113E-9	-2.09359E-12	3.96375E-12
-1.33668E+0	-345.540E-12	-1.33668E+0	-53.7113E-9	-1.74285E-12	3.91838E-12
-1.31658E+0	-340.898E-12	-1.31658E+0	-53.7113E-9	-1.81688E-12	4.09807E-12
-1.29648E+0	-333.052E-12	-1.29648E+0	-53.7113E-9	-1.90544E-12	4.19688E-12
-1.27638E+0	-331.010E-12	-1.27638E+0	-53.7113E-9	-1.76545E-12	4.11057E-12
-1.25628E+0	-323.467E-12	-1.25628E+0	-53.7113E-9	-1.82420E-12	4.01268E-12
-1.23618E+0	-318.768E-12	-1.23618E+0	-53.7113E-9	-1.95414E-12	4.23802E-12
-1.21608E+0	-314.256E-12	-1.21608E+0	-53.7113E-9	-1.61123E-12	4.23347E-12
-1.19598E+0	-307.157E-12	-1.19598E+0	-53.7113E-9	-2.02027E-12	4.02241E-12
-1.17588E+0	-303.596E-12	-1.17588E+0	-53.7113E-9	-1.89905E-12	4.30261E-12
-1.15578E+0	-296.904E-12	-1.15578E+0	-53.7113E-9	-1.85911E-12	4.10701E-12
-1.13568E+0	-291.770E-12	-1.13568E+0	-53.7113E-9	-1.90507E-12	3.77666E-12
-1.11558E+0	-288.800E-12	-1.11558E+0	-53.7113E-9	-2.11217E-12	3.57136E-12
-1.09548E+0	-283.620E-12	-1.09548E+0	-53.7113E-9	-2.12843E-12	3.01725E-12
-1.07538E+0	-281.154E-12	-1.07538E+0	-53.7113E-9	-2.25348E-12	3.13696E-12
-1.05528E+0	-276.199E-12	-1.05528E+0	-53.7113E-9	-2.25538E-12	3.21792E-12
-1.03518E+0	-272.332E-12	-1.03518E+0	-53.7113E-9	-2.17243E-12	3.40133E-12
-1.01508E+0	-268.998E-12	-1.01508E+0	-53.7113E-9	-1.90216E-12	3.66756E-12
-994.975E-3	-262.532E-12	-994.975E-3	-53.7113E-9	-1.91397E-12	3.65712E-12
-974.874E-3	-258.358E-12	-974.874E-3	-53.7113E-9	-1.88841E-12	3.96316E-12
-954.774E-3	-255.161E-12	-954.774E-3	-53.7113E-9	-1.85611E-12	4.00106E-12
-934.673E-3	-247.229E-12	-934.673E-3	-53.7113E-9	-1.86355E-12	4.04771E-12
-914.573E-3	-243.383E-12	-914.573E-3	-53.7113E-9	-1.89051E-12	3.94037E-12
-894.472E-3	-238.892E-12	-894.472E-3	-53.7113E-9	-2.14759E-12	3.89541E-12
-874.372E-3	-232.879E-12	-874.372E-3	-53.7113E-9	-2.19697E-12	3.47136E-12
-854.271E-3	-229.567E-12	-854.271E-3	-53.7113E-9	-2.04392E-12	3.34910E-12
-834.171E-3	-225.748E-12	-834.171E-3	-53.7113E-9	-1.93291E-12	3.22582E-12
-814.070E-3	-221.477E-12	-814.070E-3	-53.7113E-9	-2.06690E-12	3.36793E-12
-793.970E-3	-217.135E-12	-793.970E-3	-53.7113E-9	-2.07240E-12	3.62927E-12
-773.869E-3	-213.096E-12	-773.869E-3	-53.7113E-9	-2.11931E-12	3.35944E-12
-753.769E-3	-209.327E-12	-753.769E-3	-53.7113E-9	-2.07134E-12	3.46983E-12
-733.668E-3	-203.785E-12	-733.668E-3	-53.7113E-9	-1.93132E-12	3.61827E-12
-713.568E-3	-200.543E-12	-713.568E-3	-53.7113E-9	-1.94607E-12	3.74623E-12
-693.467E-3	-195.006E-12	-693.467E-3	-53.7113E-9	-1.77341E-12	4.11454E-12
-673.367E-3	-189.556E-12	-673.367E-3	-53.7113E-9	-1.62660E-12	4.15431E-12
-653.266E-3	-184.955E-12	-653.266E-3	-53.7113E-9	-1.73201E-12	4.35558E-12
-633.166E-3	-179.790E-12	-633.166E-3	-53.7113E-9	-1.92529E-12	4.24040E-12
-613.065E-3	-173.285E-12	-613.065E-3	-53.7113E-9	-1.85514E-12	3.96376E-12
-592.965E-3	-169.051E-12	-592.965E-3	-53.7113E-9	-1.77717E-12	4.12262E-12
-572.864E-3	-164.655E-12	-572.864E-3	-53.7113E-9	-1.76530E-12	4.09720E-12
-552.764E-3	-158.287E-12	-552.764E-3	-53.7113E-9	-1.87236E-12	3.77301E-12
-532.663E-3	-153.866E-12	-532.663E-3	-53.7113E-9	-1.90739E-12	3.54612E-12
-512.563E-3	-150.883E-12	-512.563E-3	-53.7113E-9	-2.03025E-12	3.58429E-12
-492.462E-3	-145.516E-12	-492.462E-3	-53.7113E-9	-1.90869E-12	3.76596E-12
-472.362E-3	-140.235E-12	-472.362E-3	-53.7113E-9	-2.01795E-12	3.41850E-12
-452.261E-3	-136.760E-12	-452.261E-3	-53.7113E-9	-1.93081E-12	3.39049E-12
-432.161E-3	-132.374E-12	-432.161E-3	-53.7113E-9	-2.04233E-12	3.34741E-12
-412.060E-3	-127.243E-12	-412.060E-3	-53.7113E-9	-2.07766E-12	3.52943E-12
-391.960E-3	-122.760E-12	-391.960E-3	-53.7113E-9	-1.99264E-12	3.92984E-12
-371.859E-3	-117.244E-12	-371.859E-3	-53.7113E-9	-1.77874E-12	4.49900E-12
-351.759E-3	-110.491E-12	-351.759E-3	-53.7113E-9	-1.65974E-12	4.68660E-12
-331.658E-3	-104.284E-12	-331.658E-3	-53.7113E-9	-1.67181E-12	5.10077E-12
-311.558E-3	-98.4750E-12	-311.558E-3	-53.7113E-9	-1.56848E-12	5.15055E-12
-291.457E-3	-91.5040E-12	-291.457E-3	-53.7113E-9	-1.60330E-12	4.93197E-12
-271.357E-3	-84.8003E-12	-271.357E-3	-53.7113E-9	-1.70371E-12	4.80337E-12
-251.256E-3	-78.8082E-12	-251.256E-3	-53.7113E-9	-1.62962E-12	4.67428E-12
-231.156E-3	-73.1172E-12	-231.156E-3	-53.7113E-9	-1.64214E-12	4.77624E-12
-211.055E-3	-66.2600E-12	-211.055E-3	-53.7113E-9	-1.71452E-12	4.71497E-12
-190.955E-3	-60.5772E-12	-190.955E-3	-53.7113E-9	-1.60487E-12	4.64144E-12
-170.854E-3	-54.2854E-12	-170.854E-3	-53.7113E-9	-1.59394E-12	4.92063E-12
-150.754E-3	-47.2444E-12	-150.754E-3	-53.7113E-9	-1.68365E-12	5.05430E-12
-130.653E-3	-41.0316E-12	-130.653E-3	-53.7113E-9	-1.64111E-12	5.10104E-12
-110.553E-3	-34.6399E-12	-110.553E-3	-53.7113E-9	-1.79840E-12	4.88812E-12
-90.4523E-3	-28.2838E-12	-90.4523E-3	-53.7113E-9	-1.65365E-12	4.77834E-12
-70.3518E-3	-21.9296E-12	-70.3518E-3	-53.7113E-9	-1.57091E-12	4.73455E-12
-50.2512E-3	-15.6315E-12	-50.2513E-3	-53.7113E-9	-1.75163E-12	4.93212E-12
-30.1508E-3	-9.24319E-12	-30.1508E-3	-53.7113E-9	-1.78391E-12	4.73803E-12
-10.0503E-3	-3.18659E-12	-10.0503E-3	-53.7113E-9	-1.72865E-12	4.58922E-12
10.0503E-3	2.48144E-12	10.0503E-3	-53.7113E-9	-1.87204E-12	4.26935E-12
30.1507E-3	7.86090E-12	30.1508E-3	-53.7113E-9	-1.89323E-12	4.14530E-12
50.2512E-3	13.2405E-12	50.2513E-3	-53.7113E-9	-1.77817E-12	4.41632E-12
70.3518E-3	19.1008E-12	70.3518E-3	-53.7113E-9	-1.58567E-12	4.44345E-12
90.4522E-3	25.1647E-12	90.4523E-3	-53.7113E-9	-1.73879E-12	4.53710E-12
110.553E-3	31.0685E-12	110.553E-3	-53.7113E-9	-1.64419E-12	4.58834E-12
130.653E-3	37.1266E-12	130.653E-3	-53.7113E-9	-1.69155E-12	4.82154E-12
150.754E-3	43.4399E-12	150.754E-3	-53.7113E-9	-1.66532E-12	4.56118E-12
170.854E-3	49.6551E-12	170.854E-3	-53.7113E-9	-1.72820E-12	4.67009E-12
190.955E-3	55.1313E-12	190.955E-3	-53.7113E-9	-1.69415E-12	4.41892E-12
211.055E-3	61.1417E-12	211.055E-3	-53.7113E-9	-1.89517E-12	4.53519E-12
231.156E-3	67.0054E-12	231.156E-3	-53.7113E-9	-1.95369E-12	4.45826E-12
251.256E-3	72.1056E-12	251.256E-3	-53.7113E-9	-1.78237E-12	4.24108E-12
271.357E-3	77.6866E-12	271.357E-3	-53.7113E-9	-1.75317E-12	4.38546E-12
291.457E-3	83.8086E-12	291.457E-3	-53.7113E-9	-1.83769E-12	4.27696E-12
311.558E-3	89.4259E-12	311.558E-3	-53.7113E-9	-1.78602E-12	4.26658E-12
331.658E-3	94.9161E-12	331.658E-3	-53.7113E-9	-1.84876E-12	4.67762E-12
351.759E-3	101.294E-12	351.759E-3	-53.7113E-9	-1.73452E-12	4.68963E-12
371.859E-3	108.449E-12	371.859E-3	-53.7113E-9	-1.67985E-12	5.00103E-12
391.960E-3	114.309E-12	391.960E-3	-53.7113E-9	-1.64133E-12	5.04598E-12
412.060E-3	120.579E-12	412.060E-3	-53.7113E-9	-1.61085E-12	5.00638E-12
432.161E-3	127.872E-12	432.161E-3	-53.7113E-9	-1.81191E-12	4.57756E-12
452.261E-3	133.303E-12	452.261E-3	-53.7113E-9	-1.85281E-12	4.58220E-12
472.362E-3	138.476E-12	472.362E-3	-53.7113E-9	-1.65968E-12	4.57939E-12
492.462E-3	145.236E-12	492.462E-3	-53.7113E-9	-1.67848E-12	4.69002E-12
512.563E-3	151.315E-12	512.563E-3	-53.7113E-9	-1.53865E-12	4.73385E-12
532.663E-3	156.962E-12	532.663E-3	-53.7113E-9	-1.49222E-12	4.73666E-12
552.764E-3	162.897E-12	552.764E-3	-53.7113E-9	-1.59181E-12	5.23572E-12
572.864E-3	170.675E-12	572.864E-3	-53.7113E-9	-1.48342E-12	4.74370E-12
592.965E-3	176.655E-12	592.965E-3	-53.7113E-9	-1.72287E-12	4.86335E-12
613.065E-3	181.394E-12	613.065E-3	-53.7113E-9	-1.81390E-12	4.78031E-12
633.166E-3	189.680E-12	633.166E-3	-53.7113E-9	-1.53430E-12	4.98741E-12
653.266E-3	196.016E-12	653.266E-3	-53.7113E-9	-1.70389E-12	4.63757E-12
673.367E-3	200.259E-12	673.367E-3	-53.7113E-9	-1.78202E-12	4.91042E-12
693.467E-3	208.626E-12	693.467E-3	-53.7113E-9	-1.82459E-12	4.88866E-12
713.568E-3	214.086E-12	713.568E-3	-53.7113E-9	-1.63629E-12	4.81514E-12
733.668E-3	219.333E-12	733.668E-3	-53.7113E-9	-1.69500E-12	4.83870E-12
753.769E-3	226.003E-12	753.769E-3	-53.7113E-9	-1.58750E-12	4.83214E-12
773.869E-3	233.439E-12	773.869E-3	-53.7113E-9	-1.54674E-12	5.03714E-12
793.970E-3	238.638E-12	793.970E-3	-53.7113E-9	-1.77528E-12	5.16120E-12
814.070E-3	244.708E-12	814.070E-3	-53.7113E-9	-1.62827E-12	4.92657E-12
834.171E-3	252.824E-12	834.171E-3	-53.7113E-9	-1.83865E-12	4.88680E-12
854.271E-3	258.856E-12	854.271E-3	-53.7113E-9	-1.66927E-12	4.82454E-12
874.372E-3	263.250E-12	874.372E-3	-53.7113E-9	-1.65929E-12	4.93946E-12
894.472E-3	272.502E-12	894.472E-3	-53.7113E-9	-1.70829E-12	4.95883E-12
914.573E-3	278.353E-12	914.573E-3	-53.7113E-9	-1.83120E-12	5.07786E-12
934.673E-3	283.956E-12	934.673E-3	-53.7113E-9	-1.68933E-12	4.92367E-12
954.774E-3	291.534E-12	954.774E-3	-53.7113E-9	-1.47643E-12	5.03723E-12
974.874E-3	298.324E-12	974.874E-3	-53.7113E-9	-1.41697E-12	4.95959E-12
994.975E-3	303.188E-12	994.975E-3	-53.7113E-9	-1.53328E-12	4.97696E-12
1.01508E+0	310.937E-12	1.01508E+0	-53.7113E-9	-1.59721E-12	5.29707E-12
1.03518E+0	318.547E-12	1.03518E+0	-53.7113E-9	-1.53824E-12	5.19087E-12
1.05528E+0	325.590E-12	1.05528E+0	-53.7113E-9	-1.48833E-12	5.50421E-12
1.07538E+0	333.037E-12	1.07538E+0	-53.7113E-9	-1.16586E-12	5.91580E-12
1.09548E+0	342.631E-12	1.09548E+0	-53.7113E-9	-1.37767E-12	5.89878E-12
1.11558E+0	348.597E-12	1.11558E+0	-53.7113E-9	-1.33629E-12	5.70486E-12
1.13568E+0	354.867E-12	1.13568E+0	-53.7113E-9	-1.30833E-12	5.91093E-12
1.15578E+0	366.012E-12	1.15578E+0	-53.7113E-9	-1.15419E-12	5.77563E-12
1.17588E+0	371.926E-12	1.17588E+0	-53.7113E-9	-1.40202E-12	5.90085E-12
1.19598E+0	378.921E-12	1.19598E+0	-53.7113E-9	-1.18968E-12	6.27439E-12
1.21608E+0	390.367E-12	1.21608E+0	-53.7113E-9	-1.23438E-12	6.52461E-12
1.23618E+0	396.887E-12	1.23618E+0	-53.7113E-9	-1.11049E-12	6.65826E-12
1.25628E+0	404.811E-12	1.25628E+0	-53.7113E-9	-1.07903E-12	6.61018E-12
1.27638E+0	415.378E-12	1.27638E+0	-53.7113E-9	-982.542E-15	6.88584E-12
1.29648E+0	424.696E-12	1.29648E+0	-53.7113E-9	-1.03250E-12	7.03078E-12
1.31658E+0	435.140E-12	1.31658E+0	-53.7113E-9	-919.558E-15	7.29679E-12
1.33668E+0	442.423E-12	1.33668E+0	-53.7113E-9	-931.647E-15	7.46431E-12
1.35678E+0	454.965E-12	1.35678E+0	-53.7113E-9	-859.911E-15	7.42086E-12
1.37688E+0	465.973E-12	1.37688E+0	-53.7113E-9	-1.08671E-12	7.57063E-12
1.39698E+0	470.380E-12	1.39698E+0	-53.7113E-9	-712.145E-15	7.81830E-12
1.41709E+0	487.637E-12	1.41709E+0	-53.7113E-9	-681.487E-15	8.02179E-12
1.43719E+0	497.569E-12	1.43719E+0	-53.7113E-9	-552.816E-15	8.13783E-12
1.45729E+0	503.717E-12	1.45729E+0	-53.7113E-9	-602.636E-15	8.64437E-12
1.47739E+0	524.070E-12	1.47739E+0	-53.7113E-9	-348.446E-15	8.84135E-12
1.49749E+0	532.132E-12	1.49749E+0	-53.7113E-9	-248.511E-15	9.26655E-12
1.51759E+0	542.072E-12	1.51759E+0	-53.7113E-9	-139.684E-15	9.58826E-12
1.53769E+0	559.275E-12	1.53769E+0	-53.7113E-9	108.539E-15	10.0050E-12
1.55779E+0	571.282E-12	1.55779E+0	-53.7113E-9	-132.002E-15	10.1342E-12
1.57789E+0	584.738E-12	1.57789E+0	-53.7113E-9	65.3183E-15	10.1631E-12
1.59799E+0	600.238E-12	1.59799E+0	-53.7113E-9	-149.363E-15	10.3432E-12
1.61809E+0	613.016E-12	1.61809E+0	-53.7113E-9	94.4295E-15	10.3653E-12
1.63819E+0	627.567E-12	1.63819E+0	-53.7113E-9	73.6648E-15	10.4181E-12
1.65829E+0	637.714E-12	1.65829E+0	-53.7113E-9	140.806E-15	10.5322E-12
1.67839E+0	657.810E-12	1.67839E+0	-53.7113E-9	191.795E-15	10.5004E-12
1.69849E+0	672.134E-12	1.69849E+0	-53.7113E-9	103.565E-15	10.4455E-12
1.71859E+0	681.002E-12	1.71859E+0	-53.7113E-9	142.098E-15	10.6259E-12
1.73869E+0	701.558E-12	1.73869E+0	-53.7113E-9	238.838E-15	10.8034E-12
1.75879E+0	715.172E-12	1.75879E+0	-53.7113E-9	468.020E-15	10.7099E-12
1.77889E+0	725.570E-12	1.77889E+0	-53.7113E-9	204.760E-15	10.5675E-12
1.79900E+0	742.919E-12	1.79900E+0	-53.7113E-9	184.298E-15	10.3353E-12
1.81910E+0	756.360E-12	1.81910E+0	-53.7113E-9	130.018E-15	10.2857E-12
1.83920E+0	770.168E-12	1.83920E+0	-53.7113E-9	176.269E-15	10.4622E-12
1.85930E+0	779.777E-12	1.85930E+0	-53.7113E-9	343.273E-15	10.4087E-12
1.87940E+0	796.327E-12	1.87940E+0	-53.7113E-9	-62.0771E-15	10.2553E-12
1.89950E+0	811.964E-12	1.89950E+0	-53.7113E-9	28.7598E-15	10.3510E-12
1.91960E+0	820.042E-12	1.91960E+0	-53.7113E-9	259.093E-15	10.3830E-12
1.93970E+0	837.604E-12	1.93970E+0	-53.7113E-9	167.267E-15	10.5550E-12
1.95980E+0	854.655E-12	1.95980E+0	-53.7113E-9	278.764E-15	10.5588E-12
1.97990E+0	864.009E-12	1.97990E+0	-53.7113E-9	46.3285E-15	10.5680E-12
2.00000E+0	877.144E-12	2.00000E+0	-53.7113E-9	284.523E-15	10.9668E-12
