# Supplementary material for: Circumventing the stability problems of graphene nanoribbon zigzag edges
Source: Nat Chem. 2022 Sep 26;14(12):1451–8. doi: 10.1038/s41557-022-01042-8 (PMC10665199; doi:10.1038/s41557-022-01042-8)
Supplement: Supplementary file 3 — Source data for Supplementary Fig. 9. [file 41557_2022_1042_MOESM3_ESM.zip › 11 units/Point spectra577.dat]

Experiment	bias spectroscopy
Saved Date	22.07.2020 14:08:19
User
Date
X (m)	-254.321E-9
Y (m)	-226.243E-9
Z (m)	-53.6967E-9
Z offset (m)	0E+0
Settling time (s)	20E-3
Integration time (s)	60E-3
Z-Ctrl hold	TRUE
Final Z (m)	N/A
Start time	22.07.2020 14:08:02
Filter type	None
Order
Cutoff frq
Bias>Bias (V)	-500E-3
Bias>Calibration (V/V)	-1E+0
Bias>Offset (V)	0E+0
Bias Spectroscopy>Sweep Start (V)	-2E+0
Bias Spectroscopy>Sweep End (V)	2E+0
Bias Spectroscopy>Num Pixel	200
Bias Spectroscopy>Z Avg time (s)	100E-3
Bias Spectroscopy>Z offset (m)	0E+0
Bias Spectroscopy>1st Settling time (s)	60E-3
Bias Spectroscopy>Settling time (s)	20E-3
Bias Spectroscopy>Integration time (s)	60E-3
Bias Spectroscopy>End Settling time (s)	50E-3
Bias Spectroscopy>Z control time (s)	50E-3
Bias Spectroscopy>Max Slew rate (V/s)	Inf
Bias Spectroscopy>backward sweep	FALSE
Bias Spectroscopy>Z-controller hold	TRUE
Bias Spectroscopy>Number of sweeps	1
Bias Spectroscopy>Channels	Current (A);Bias (V);Z (m);LI Demod 1 Y (A);LI Demod 1 X (A)
Bias Spectroscopy>Reset Bias	TRUE
Bias Spectroscopy>Record final Z	FALSE
Bias Spectroscopy>Lock-In run	TRUE
Current>Current (A)	312.081E-12
Current>Calibration (A/V)	330E-12
Current>Offset (A)	0E+0
Current>Gain	High
Lock-in>Lock-in status	ON
Lock-in>Modulated signal	Bias (V)
Lock-in>Frequency (Hz)	828E+0
Lock-in>Amplitude	20E-3
Lock-in>Demodulated signal	Current (A)
Lock-in>HP Filter Cutoff D1 (Hz)	155.425E+0
Lock-in>HP Filter Cutoff D2 (Hz)	155.425E+0
Lock-in>HP Filter Order D1	1
Lock-in>HP Filter Order D2	1
Lock-in>Harmonic D1	1
Lock-in>Harmonic D2	2
Lock-in>Reference phase D1 (deg)	-158.815E+0
Lock-in>Reference phase D2 (deg)	174.64E+0
Lock-in>LP Filter Cutoff D1 (Hz)	9.71405E+0
Lock-in>LP Filter Cutoff D2 (Hz)	4.85702E+0
Lock-in>LP Filter Order D1	2
Lock-in>LP Filter Order D2	2
Lock-in>Sync Filter D1	OFF
Lock-in>Sync Filter D2	OFF
[DATA]
Bias calc (V)	Current (A)	Bias (V)	Z (m)	LI Demod 1 Y (A)	LI Demod 1 X (A)
-2.00000E+0	-510.341E-12	-2.00000E+0	-53.6967E-9	-811.188E-15	7.48102E-12
-1.97990E+0	-499.201E-12	-1.97990E+0	-53.6967E-9	-1.24146E-12	6.97007E-12
-1.95980E+0	-491.801E-12	-1.95980E+0	-53.6967E-9	-1.15386E-12	6.40847E-12
-1.93970E+0	-483.948E-12	-1.93970E+0	-53.6967E-9	-1.45835E-12	5.97870E-12
-1.91960E+0	-474.748E-12	-1.91960E+0	-53.6967E-9	-1.32309E-12	5.71355E-12
-1.89950E+0	-466.909E-12	-1.89950E+0	-53.6967E-9	-1.31268E-12	5.54572E-12
-1.87940E+0	-462.531E-12	-1.87940E+0	-53.6967E-9	-1.36752E-12	5.39328E-12
-1.85930E+0	-454.170E-12	-1.85930E+0	-53.6967E-9	-1.23750E-12	5.34925E-12
-1.83920E+0	-446.493E-12	-1.83920E+0	-53.6967E-9	-1.46261E-12	5.11930E-12
-1.81910E+0	-442.185E-12	-1.81910E+0	-53.6967E-9	-1.55269E-12	4.93743E-12
-1.79900E+0	-435.675E-12	-1.79900E+0	-53.6967E-9	-1.56423E-12	4.89398E-12
-1.77889E+0	-427.556E-12	-1.77889E+0	-53.6967E-9	-1.77437E-12	4.87980E-12
-1.75879E+0	-422.899E-12	-1.75879E+0	-53.6967E-9	-1.70031E-12	4.85082E-12
-1.73869E+0	-417.523E-12	-1.73869E+0	-53.6967E-9	-1.78919E-12	4.57516E-12
-1.71859E+0	-410.882E-12	-1.71859E+0	-53.6967E-9	-1.72609E-12	4.71002E-12
-1.69849E+0	-403.779E-12	-1.69849E+0	-53.6967E-9	-1.69619E-12	4.69352E-12
-1.67839E+0	-400.587E-12	-1.67839E+0	-53.6967E-9	-1.72033E-12	4.47628E-12
-1.65829E+0	-394.436E-12	-1.65829E+0	-53.6967E-9	-1.89670E-12	4.08856E-12
-1.63819E+0	-387.846E-12	-1.63819E+0	-53.6967E-9	-1.82631E-12	4.17639E-12
-1.61809E+0	-384.485E-12	-1.61809E+0	-53.6967E-9	-1.71946E-12	4.24167E-12
-1.59799E+0	-379.840E-12	-1.59799E+0	-53.6967E-9	-2.09217E-12	4.13046E-12
-1.57789E+0	-371.596E-12	-1.57789E+0	-53.6967E-9	-1.90954E-12	3.99309E-12
-1.55779E+0	-368.581E-12	-1.55779E+0	-53.6967E-9	-1.83600E-12	4.08645E-12
-1.53769E+0	-363.971E-12	-1.53769E+0	-53.6967E-9	-1.74658E-12	4.02015E-12
-1.51759E+0	-357.932E-12	-1.51759E+0	-53.6967E-9	-2.02913E-12	4.14746E-12
-1.49749E+0	-353.705E-12	-1.49749E+0	-53.6967E-9	-1.98195E-12	3.77412E-12
-1.47739E+0	-350.056E-12	-1.47739E+0	-53.6967E-9	-1.96797E-12	3.71884E-12
-1.45729E+0	-345.451E-12	-1.45729E+0	-53.6967E-9	-1.96623E-12	3.67044E-12
-1.43719E+0	-339.526E-12	-1.43719E+0	-53.6967E-9	-2.14920E-12	3.46684E-12
-1.41709E+0	-336.422E-12	-1.41709E+0	-53.6967E-9	-1.89356E-12	3.15789E-12
-1.39698E+0	-333.873E-12	-1.39698E+0	-53.6967E-9	-1.97064E-12	3.02524E-12
-1.37688E+0	-327.772E-12	-1.37688E+0	-53.6967E-9	-2.04067E-12	3.26681E-12
-1.35678E+0	-324.420E-12	-1.35678E+0	-53.6967E-9	-2.14114E-12	3.22289E-12
-1.33668E+0	-322.004E-12	-1.33668E+0	-53.6967E-9	-2.22392E-12	3.28363E-12
-1.31658E+0	-316.315E-12	-1.31658E+0	-53.6967E-9	-2.01722E-12	3.35308E-12
-1.29648E+0	-312.993E-12	-1.29648E+0	-53.6967E-9	-1.93486E-12	3.35747E-12
-1.27638E+0	-309.431E-12	-1.27638E+0	-53.6967E-9	-1.96904E-12	3.36539E-12
-1.25628E+0	-304.695E-12	-1.25628E+0	-53.6967E-9	-2.02916E-12	3.23329E-12
-1.23618E+0	-300.938E-12	-1.23618E+0	-53.6967E-9	-1.82393E-12	3.25518E-12
-1.21608E+0	-296.807E-12	-1.21608E+0	-53.6967E-9	-2.16482E-12	3.50130E-12
-1.19598E+0	-291.945E-12	-1.19598E+0	-53.6967E-9	-2.00167E-12	3.44556E-12
-1.17588E+0	-287.983E-12	-1.17588E+0	-53.6967E-9	-1.98241E-12	3.47418E-12
-1.15578E+0	-283.760E-12	-1.15578E+0	-53.6967E-9	-1.82813E-12	3.24225E-12
-1.13568E+0	-280.366E-12	-1.13568E+0	-53.6967E-9	-2.05886E-12	3.35659E-12
-1.11558E+0	-275.263E-12	-1.11558E+0	-53.6967E-9	-2.29216E-12	2.88424E-12
-1.09548E+0	-273.164E-12	-1.09548E+0	-53.6967E-9	-2.11906E-12	2.75187E-12
-1.07538E+0	-270.666E-12	-1.07538E+0	-53.6967E-9	-2.17405E-12	2.63250E-12
-1.05528E+0	-265.781E-12	-1.05528E+0	-53.6967E-9	-2.07651E-12	2.82757E-12
-1.03518E+0	-263.090E-12	-1.03518E+0	-53.6967E-9	-2.36349E-12	2.85718E-12
-1.01508E+0	-260.464E-12	-1.01508E+0	-53.6967E-9	-2.10137E-12	3.08905E-12
-994.975E-3	-254.435E-12	-994.975E-3	-53.6967E-9	-2.29654E-12	3.48598E-12
-974.874E-3	-250.587E-12	-974.874E-3	-53.6967E-9	-2.08335E-12	3.43309E-12
-954.774E-3	-247.407E-12	-954.774E-3	-53.6967E-9	-1.97218E-12	3.52847E-12
-934.673E-3	-241.764E-12	-934.673E-3	-53.6967E-9	-2.05842E-12	3.85111E-12
-914.573E-3	-236.123E-12	-914.573E-3	-53.6967E-9	-2.04657E-12	3.67575E-12
-894.472E-3	-233.135E-12	-894.472E-3	-53.6967E-9	-2.09341E-12	3.52914E-12
-874.372E-3	-228.881E-12	-874.372E-3	-53.6967E-9	-2.27686E-12	3.25657E-12
-854.271E-3	-223.979E-12	-854.271E-3	-53.6967E-9	-2.23106E-12	2.99442E-12
-834.171E-3	-221.354E-12	-834.171E-3	-53.6967E-9	-2.26505E-12	2.91005E-12
-814.070E-3	-218.640E-12	-814.070E-3	-53.6967E-9	-2.16768E-12	2.93676E-12
-793.970E-3	-213.611E-12	-793.970E-3	-53.6967E-9	-2.12441E-12	3.06351E-12
-773.869E-3	-210.569E-12	-773.869E-3	-53.6967E-9	-2.10553E-12	3.07778E-12
-753.769E-3	-207.204E-12	-753.769E-3	-53.6967E-9	-2.31136E-12	2.91959E-12
-733.668E-3	-202.484E-12	-733.668E-3	-53.6967E-9	-2.14682E-12	3.05579E-12
-713.568E-3	-198.507E-12	-713.568E-3	-53.6967E-9	-2.03785E-12	3.23833E-12
-693.467E-3	-194.446E-12	-693.467E-3	-53.6967E-9	-1.80102E-12	3.54691E-12
-673.367E-3	-189.328E-12	-673.367E-3	-53.6967E-9	-1.83804E-12	3.58027E-12
-653.266E-3	-184.220E-12	-653.266E-3	-53.6967E-9	-1.91195E-12	3.67792E-12
-633.166E-3	-179.658E-12	-633.166E-3	-53.6967E-9	-2.05031E-12	3.90848E-12
-613.065E-3	-174.871E-12	-613.065E-3	-53.6967E-9	-2.04777E-12	3.86190E-12
-592.965E-3	-170.149E-12	-592.965E-3	-53.6967E-9	-2.15335E-12	3.83141E-12
-572.864E-3	-164.783E-12	-572.864E-3	-53.6967E-9	-2.03329E-12	3.88716E-12
-552.764E-3	-161.195E-12	-552.764E-3	-53.6967E-9	-1.91698E-12	3.74337E-12
-532.663E-3	-156.238E-12	-532.663E-3	-53.6967E-9	-2.05000E-12	3.55166E-12
-512.563E-3	-151.823E-12	-512.563E-3	-53.6967E-9	-2.11432E-12	3.63323E-12
-492.462E-3	-147.866E-12	-492.462E-3	-53.6967E-9	-2.04197E-12	3.39326E-12
-472.362E-3	-143.687E-12	-472.362E-3	-53.6967E-9	-1.95500E-12	3.33927E-12
-452.261E-3	-139.225E-12	-452.261E-3	-53.6967E-9	-2.18032E-12	3.34147E-12
-432.161E-3	-134.974E-12	-432.161E-3	-53.6967E-9	-2.08795E-12	3.54207E-12
-412.060E-3	-131.093E-12	-412.060E-3	-53.6967E-9	-2.00373E-12	3.57184E-12
-391.960E-3	-125.421E-12	-391.960E-3	-53.6967E-9	-1.93756E-12	3.99592E-12
-371.859E-3	-119.630E-12	-371.859E-3	-53.6967E-9	-1.67825E-12	4.41302E-12
-351.759E-3	-113.741E-12	-351.759E-3	-53.6967E-9	-1.63168E-12	4.85313E-12
-331.658E-3	-106.994E-12	-331.658E-3	-53.6967E-9	-1.54477E-12	4.95595E-12
-311.558E-3	-100.197E-12	-311.558E-3	-53.6967E-9	-1.62195E-12	5.17261E-12
-291.457E-3	-94.0963E-12	-291.457E-3	-53.6967E-9	-1.51296E-12	5.14577E-12
-271.357E-3	-87.4378E-12	-271.357E-3	-53.6967E-9	-1.60621E-12	4.81749E-12
-251.256E-3	-80.9053E-12	-251.256E-3	-53.6967E-9	-1.63635E-12	4.85588E-12
-231.156E-3	-75.1119E-12	-231.156E-3	-53.6967E-9	-1.66356E-12	4.61349E-12
-211.055E-3	-68.9006E-12	-211.055E-3	-53.6967E-9	-1.58733E-12	4.69611E-12
-190.955E-3	-62.7071E-12	-190.955E-3	-53.6967E-9	-1.63537E-12	4.83495E-12
-170.854E-3	-56.0528E-12	-170.854E-3	-53.6967E-9	-1.66903E-12	5.03428E-12
-150.754E-3	-49.5466E-12	-150.754E-3	-53.6967E-9	-1.60977E-12	5.12520E-12
-130.653E-3	-42.5448E-12	-130.653E-3	-53.6967E-9	-1.59192E-12	5.15573E-12
-110.553E-3	-35.7902E-12	-110.553E-3	-53.6967E-9	-1.69600E-12	5.11510E-12
-90.4523E-3	-29.5700E-12	-90.4523E-3	-53.6967E-9	-1.59824E-12	4.85037E-12
-70.3518E-3	-23.0874E-12	-70.3518E-3	-53.6967E-9	-1.67990E-12	4.76391E-12
-50.2512E-3	-16.3426E-12	-50.2513E-3	-53.6967E-9	-1.49521E-12	5.19250E-12
-30.1508E-3	-9.61815E-12	-30.1508E-3	-53.6967E-9	-1.73718E-12	5.26394E-12
-10.0503E-3	-3.27996E-12	-10.0503E-3	-53.6967E-9	-1.88635E-12	4.54896E-12
10.0503E-3	2.56272E-12	10.0503E-3	-53.6967E-9	-1.93646E-12	4.41691E-12
30.1507E-3	8.22151E-12	30.1508E-3	-53.6967E-9	-1.95565E-12	4.37293E-12
50.2512E-3	14.1886E-12	50.2513E-3	-53.6967E-9	-1.94213E-12	4.74757E-12
70.3518E-3	20.3839E-12	70.3518E-3	-53.6967E-9	-1.73927E-12	4.95895E-12
90.4522E-3	26.5416E-12	90.4523E-3	-53.6967E-9	-1.65594E-12	4.73065E-12
110.553E-3	33.0502E-12	110.553E-3	-53.6967E-9	-1.58528E-12	4.80152E-12
130.653E-3	39.6356E-12	130.653E-3	-53.6967E-9	-1.62646E-12	4.90753E-12
150.754E-3	46.1307E-12	150.754E-3	-53.6967E-9	-1.66111E-12	4.99094E-12
170.854E-3	52.6514E-12	170.854E-3	-53.6967E-9	-1.41174E-12	5.00893E-12
190.955E-3	59.0570E-12	190.955E-3	-53.6967E-9	-1.61807E-12	4.79130E-12
211.055E-3	65.3602E-12	211.055E-3	-53.6967E-9	-1.45187E-12	4.74734E-12
231.156E-3	71.3177E-12	231.156E-3	-53.6967E-9	-1.81080E-12	4.80516E-12
251.256E-3	77.6233E-12	251.256E-3	-53.6967E-9	-1.86626E-12	4.57035E-12
271.357E-3	83.7825E-12	271.357E-3	-53.6967E-9	-1.46166E-12	4.87203E-12
291.457E-3	89.5431E-12	291.457E-3	-53.6967E-9	-1.58219E-12	4.83068E-12
311.558E-3	96.4943E-12	311.558E-3	-53.6967E-9	-1.56937E-12	5.08642E-12
331.658E-3	103.185E-12	331.658E-3	-53.6967E-9	-1.76167E-12	4.93962E-12
351.759E-3	109.090E-12	351.759E-3	-53.6967E-9	-1.51933E-12	5.21441E-12
371.859E-3	117.094E-12	371.859E-3	-53.6967E-9	-1.67173E-12	5.63568E-12
391.960E-3	124.764E-12	391.960E-3	-53.6967E-9	-1.48862E-12	5.61347E-12
412.060E-3	131.581E-12	412.060E-3	-53.6967E-9	-1.37189E-12	5.45748E-12
432.161E-3	138.250E-12	432.161E-3	-53.6967E-9	-1.47764E-12	5.23698E-12
452.261E-3	145.551E-12	452.261E-3	-53.6967E-9	-1.51923E-12	4.96387E-12
472.362E-3	152.726E-12	472.362E-3	-53.6967E-9	-1.44582E-12	4.93742E-12
492.462E-3	158.198E-12	492.462E-3	-53.6967E-9	-1.47872E-12	5.03040E-12
512.563E-3	164.982E-12	512.563E-3	-53.6967E-9	-1.63231E-12	5.05080E-12
532.663E-3	172.907E-12	532.663E-3	-53.6967E-9	-1.69502E-12	5.14644E-12
552.764E-3	178.052E-12	552.764E-3	-53.6967E-9	-1.67313E-12	5.47827E-12
572.864E-3	186.000E-12	572.864E-3	-53.6967E-9	-1.51076E-12	5.34503E-12
592.965E-3	193.901E-12	592.965E-3	-53.6967E-9	-1.47191E-12	5.14587E-12
613.065E-3	200.057E-12	613.065E-3	-53.6967E-9	-1.47437E-12	5.45126E-12
633.166E-3	207.920E-12	633.166E-3	-53.6967E-9	-1.69884E-12	5.48983E-12
653.266E-3	214.368E-12	653.266E-3	-53.6967E-9	-1.44041E-12	5.24550E-12
673.367E-3	221.637E-12	673.367E-3	-53.6967E-9	-1.47976E-12	5.19721E-12
693.467E-3	228.939E-12	693.467E-3	-53.6967E-9	-1.54750E-12	5.15477E-12
713.568E-3	234.283E-12	713.568E-3	-53.6967E-9	-1.38694E-12	5.17620E-12
733.668E-3	242.693E-12	733.668E-3	-53.6967E-9	-1.76106E-12	5.29646E-12
753.769E-3	248.658E-12	753.769E-3	-53.6967E-9	-1.61252E-12	5.45659E-12
773.869E-3	256.537E-12	773.869E-3	-53.6967E-9	-1.43814E-12	5.29002E-12
793.970E-3	264.041E-12	793.970E-3	-53.6967E-9	-1.42176E-12	5.44365E-12
814.070E-3	269.921E-12	814.070E-3	-53.6967E-9	-1.39525E-12	5.59081E-12
834.171E-3	277.855E-12	834.171E-3	-53.6967E-9	-1.49925E-12	5.51686E-12
854.271E-3	284.678E-12	854.271E-3	-53.6967E-9	-1.35808E-12	5.64959E-12
874.372E-3	292.025E-12	874.372E-3	-53.6967E-9	-1.55099E-12	5.66362E-12
894.472E-3	299.971E-12	894.472E-3	-53.6967E-9	-1.59638E-12	5.36665E-12
914.573E-3	305.160E-12	914.573E-3	-53.6967E-9	-1.66008E-12	5.31684E-12
934.673E-3	313.678E-12	934.673E-3	-53.6967E-9	-1.34010E-12	5.69855E-12
954.774E-3	321.535E-12	954.774E-3	-53.6967E-9	-1.53375E-12	5.54338E-12
974.874E-3	328.136E-12	974.874E-3	-53.6967E-9	-1.43103E-12	5.59832E-12
994.975E-3	336.914E-12	994.975E-3	-53.6967E-9	-1.24009E-12	5.98343E-12
1.01508E+0	344.046E-12	1.01508E+0	-53.6967E-9	-1.42871E-12	5.87185E-12
1.03518E+0	351.967E-12	1.03518E+0	-53.6967E-9	-1.42752E-12	5.86905E-12
1.05528E+0	359.155E-12	1.05528E+0	-53.6967E-9	-1.28267E-12	6.22067E-12
1.07538E+0	368.051E-12	1.07538E+0	-53.6967E-9	-1.47683E-12	6.30388E-12
1.09548E+0	378.049E-12	1.09548E+0	-53.6967E-9	-1.25982E-12	6.40067E-12
1.11558E+0	383.187E-12	1.11558E+0	-53.6967E-9	-1.16553E-12	6.27875E-12
1.13568E+0	394.379E-12	1.13568E+0	-53.6967E-9	-1.28478E-12	6.21043E-12
1.15578E+0	402.997E-12	1.15578E+0	-53.6967E-9	-1.04652E-12	6.41264E-12
1.17588E+0	408.323E-12	1.17588E+0	-53.6967E-9	-1.17316E-12	6.51027E-12
1.19598E+0	420.033E-12	1.19598E+0	-53.6967E-9	-1.14642E-12	6.54001E-12
1.21608E+0	430.442E-12	1.21608E+0	-53.6967E-9	-1.14071E-12	6.72843E-12
1.23618E+0	436.869E-12	1.23618E+0	-53.6967E-9	-1.09810E-12	6.93576E-12
1.25628E+0	447.591E-12	1.25628E+0	-53.6967E-9	-1.05473E-12	7.37236E-12
1.27638E+0	458.817E-12	1.27638E+0	-53.6967E-9	-962.614E-15	7.22840E-12
1.29648E+0	466.848E-12	1.29648E+0	-53.6967E-9	-818.935E-15	7.42559E-12
1.31658E+0	474.505E-12	1.31658E+0	-53.6967E-9	-806.492E-15	7.79612E-12
1.33668E+0	489.271E-12	1.33668E+0	-53.6967E-9	-853.287E-15	7.93106E-12
1.35678E+0	497.829E-12	1.35678E+0	-53.6967E-9	-863.728E-15	7.67605E-12
1.37688E+0	504.219E-12	1.37688E+0	-53.6967E-9	-747.906E-15	7.71691E-12
1.39698E+0	519.392E-12	1.39698E+0	-53.6967E-9	-756.314E-15	7.77021E-12
1.41709E+0	531.367E-12	1.41709E+0	-53.6967E-9	-537.760E-15	7.84983E-12
1.43719E+0	536.393E-12	1.43719E+0	-53.6967E-9	-615.604E-15	7.94305E-12
1.45729E+0	549.366E-12	1.45729E+0	-53.6967E-9	-652.702E-15	8.32342E-12
1.47739E+0	563.861E-12	1.47739E+0	-53.6967E-9	-389.567E-15	8.32139E-12
1.49749E+0	573.093E-12	1.49749E+0	-53.6967E-9	-403.692E-15	8.54553E-12
1.51759E+0	580.944E-12	1.51759E+0	-53.6967E-9	-587.067E-15	8.90525E-12
1.53769E+0	598.886E-12	1.53769E+0	-53.6967E-9	-379.054E-15	9.07203E-12
1.55779E+0	610.903E-12	1.55779E+0	-53.6967E-9	-272.128E-15	9.02466E-12
1.57789E+0	616.834E-12	1.57789E+0	-53.6967E-9	-228.037E-15	8.96200E-12
1.59799E+0	634.047E-12	1.59799E+0	-53.6967E-9	-481.004E-15	8.87402E-12
1.61809E+0	646.764E-12	1.61809E+0	-53.6967E-9	-204.389E-15	8.72852E-12
1.63819E+0	654.195E-12	1.63819E+0	-53.6967E-9	-339.423E-15	8.83171E-12
1.65829E+0	669.871E-12	1.65829E+0	-53.6967E-9	-607.657E-15	8.84262E-12
1.67839E+0	683.437E-12	1.67839E+0	-53.6967E-9	-385.395E-15	8.97442E-12
1.69849E+0	692.323E-12	1.69849E+0	-53.6967E-9	-518.747E-15	8.78200E-12
1.71859E+0	704.276E-12	1.71859E+0	-53.6967E-9	-373.669E-15	8.93917E-12
1.73869E+0	715.088E-12	1.73869E+0	-53.6967E-9	-369.533E-15	8.97818E-12
1.75879E+0	730.046E-12	1.75879E+0	-53.6967E-9	-664.923E-15	8.88620E-12
1.77889E+0	737.264E-12	1.77889E+0	-53.6967E-9	-549.254E-15	8.83897E-12
1.79900E+0	749.129E-12	1.79900E+0	-53.6967E-9	-493.096E-15	8.50818E-12
1.81910E+0	764.109E-12	1.81910E+0	-53.6967E-9	-395.064E-15	8.60000E-12
1.83920E+0	770.752E-12	1.83920E+0	-53.6967E-9	-631.114E-15	8.45399E-12
1.85930E+0	783.318E-12	1.85930E+0	-53.6967E-9	-702.935E-15	8.15951E-12
1.87940E+0	796.165E-12	1.87940E+0	-53.6967E-9	-603.758E-15	8.32845E-12
1.89950E+0	802.874E-12	1.89950E+0	-53.6967E-9	-365.759E-15	7.95621E-12
1.91960E+0	818.917E-12	1.91960E+0	-53.6967E-9	-577.557E-15	8.15435E-12
1.93970E+0	828.142E-12	1.93970E+0	-53.6967E-9	-790.247E-15	7.81362E-12
1.95980E+0	836.511E-12	1.95980E+0	-53.6967E-9	-503.915E-15	8.20032E-12
1.97990E+0	850.439E-12	1.97990E+0	-53.6967E-9	-463.858E-15	8.42665E-12
2.00000E+0	859.643E-12	2.00000E+0	-53.6967E-9	-480.702E-15	8.59953E-12
