# Supplementary material for: Circumventing the stability problems of graphene nanoribbon zigzag edges
Source: Nat Chem. 2022 Sep 26;14(12):1451–8. doi: 10.1038/s41557-022-01042-8 (PMC10665199; doi:10.1038/s41557-022-01042-8)
Supplement: Supplementary file 3 — Source data for Supplementary Fig. 9. [file 41557_2022_1042_MOESM3_ESM.zip › 11 units/Point spectra578.dat]

Experiment	bias spectroscopy
Saved Date	22.07.2020 14:08:35
User
Date
X (m)	-254.236E-9
Y (m)	-226.343E-9
Z (m)	-53.6939E-9
Z offset (m)	0E+0
Settling time (s)	20E-3
Integration time (s)	60E-3
Z-Ctrl hold	TRUE
Final Z (m)	N/A
Start time	22.07.2020 14:08:19
Filter type	None
Order
Cutoff frq
Bias>Bias (V)	-500E-3
Bias>Calibration (V/V)	-1E+0
Bias>Offset (V)	0E+0
Bias Spectroscopy>Sweep Start (V)	-2E+0
Bias Spectroscopy>Sweep End (V)	2E+0
Bias Spectroscopy>Num Pixel	200
Bias Spectroscopy>Z Avg time (s)	100E-3
Bias Spectroscopy>Z offset (m)	0E+0
Bias Spectroscopy>1st Settling time (s)	60E-3
Bias Spectroscopy>Settling time (s)	20E-3
Bias Spectroscopy>Integration time (s)	60E-3
Bias Spectroscopy>End Settling time (s)	50E-3
Bias Spectroscopy>Z control time (s)	50E-3
Bias Spectroscopy>Max Slew rate (V/s)	Inf
Bias Spectroscopy>backward sweep	FALSE
Bias Spectroscopy>Z-controller hold	TRUE
Bias Spectroscopy>Number of sweeps	1
Bias Spectroscopy>Channels	Current (A);Bias (V);Z (m);LI Demod 1 Y (A);LI Demod 1 X (A)
Bias Spectroscopy>Reset Bias	TRUE
Bias Spectroscopy>Record final Z	FALSE
Bias Spectroscopy>Lock-In run	TRUE
Current>Current (A)	916.76E-12
Current>Calibration (A/V)	330E-12
Current>Offset (A)	0E+0
Current>Gain	High
Lock-in>Lock-in status	ON
Lock-in>Modulated signal	Bias (V)
Lock-in>Frequency (Hz)	828E+0
Lock-in>Amplitude	20E-3
Lock-in>Demodulated signal	Current (A)
Lock-in>HP Filter Cutoff D1 (Hz)	155.425E+0
Lock-in>HP Filter Cutoff D2 (Hz)	155.425E+0
Lock-in>HP Filter Order D1	1
Lock-in>HP Filter Order D2	1
Lock-in>Harmonic D1	1
Lock-in>Harmonic D2	2
Lock-in>Reference phase D1 (deg)	-158.815E+0
Lock-in>Reference phase D2 (deg)	174.64E+0
Lock-in>LP Filter Cutoff D1 (Hz)	9.71405E+0
Lock-in>LP Filter Cutoff D2 (Hz)	4.85702E+0
Lock-in>LP Filter Order D1	2
Lock-in>LP Filter Order D2	2
Lock-in>Sync Filter D1	OFF
Lock-in>Sync Filter D2	OFF
[DATA]
Bias calc (V)	Current (A)	Bias (V)	Z (m)	LI Demod 1 Y (A)	LI Demod 1 X (A)
-2.00000E+0	-502.246E-12	-2.00000E+0	-53.6939E-9	-897.102E-15	6.71083E-12
-1.97990E+0	-491.010E-12	-1.97990E+0	-53.6939E-9	-1.09558E-12	6.31829E-12
-1.95980E+0	-485.230E-12	-1.95980E+0	-53.6939E-9	-1.56360E-12	5.90148E-12
-1.93970E+0	-476.686E-12	-1.93970E+0	-53.6939E-9	-1.50239E-12	5.80143E-12
-1.91960E+0	-469.108E-12	-1.91960E+0	-53.6939E-9	-1.58952E-12	5.47875E-12
-1.89950E+0	-465.016E-12	-1.89950E+0	-53.6939E-9	-1.42386E-12	5.43443E-12
-1.87940E+0	-453.168E-12	-1.87940E+0	-53.6939E-9	-1.68667E-12	5.37680E-12
-1.85930E+0	-449.096E-12	-1.85930E+0	-53.6939E-9	-1.40352E-12	5.22229E-12
-1.83920E+0	-444.051E-12	-1.83920E+0	-53.6939E-9	-1.47842E-12	5.35578E-12
-1.81910E+0	-431.826E-12	-1.81910E+0	-53.6939E-9	-1.49956E-12	5.19668E-12
-1.79900E+0	-428.483E-12	-1.79900E+0	-53.6939E-9	-1.43845E-12	5.04803E-12
-1.77889E+0	-423.799E-12	-1.77889E+0	-53.6939E-9	-1.51781E-12	5.18662E-12
-1.75879E+0	-413.601E-12	-1.75879E+0	-53.6939E-9	-1.79196E-12	4.96386E-12
-1.73869E+0	-409.479E-12	-1.73869E+0	-53.6939E-9	-1.68084E-12	5.03927E-12
-1.71859E+0	-404.568E-12	-1.71859E+0	-53.6939E-9	-1.50248E-12	4.73418E-12
-1.69849E+0	-397.581E-12	-1.69849E+0	-53.6939E-9	-1.59990E-12	4.61577E-12
-1.67839E+0	-390.705E-12	-1.67839E+0	-53.6939E-9	-1.74531E-12	4.50067E-12
-1.65829E+0	-386.547E-12	-1.65829E+0	-53.6939E-9	-1.78024E-12	4.51280E-12
-1.63819E+0	-382.587E-12	-1.63819E+0	-53.6939E-9	-1.76752E-12	4.42079E-12
-1.61809E+0	-372.640E-12	-1.61809E+0	-53.6939E-9	-1.80142E-12	4.56760E-12
-1.59799E+0	-369.629E-12	-1.59799E+0	-53.6939E-9	-1.94888E-12	4.40080E-12
-1.57789E+0	-365.549E-12	-1.57789E+0	-53.6939E-9	-1.82804E-12	4.29889E-12
-1.55779E+0	-356.462E-12	-1.55779E+0	-53.6939E-9	-1.84415E-12	4.12959E-12
-1.53769E+0	-353.517E-12	-1.53769E+0	-53.6939E-9	-1.68831E-12	4.13158E-12
-1.51759E+0	-349.133E-12	-1.51759E+0	-53.6939E-9	-1.93406E-12	3.96703E-12
-1.49749E+0	-342.652E-12	-1.49749E+0	-53.6939E-9	-2.03629E-12	3.67255E-12
-1.47739E+0	-337.359E-12	-1.47739E+0	-53.6939E-9	-2.24566E-12	3.94779E-12
-1.45729E+0	-333.794E-12	-1.45729E+0	-53.6939E-9	-2.10147E-12	3.61821E-12
-1.43719E+0	-331.406E-12	-1.43719E+0	-53.6939E-9	-1.99051E-12	3.40280E-12
-1.41709E+0	-324.574E-12	-1.41709E+0	-53.6939E-9	-2.00788E-12	3.46643E-12
-1.39698E+0	-321.541E-12	-1.39698E+0	-53.6939E-9	-1.97853E-12	3.15882E-12
-1.37688E+0	-321.236E-12	-1.37688E+0	-53.6939E-9	-2.04035E-12	3.11631E-12
-1.35678E+0	-313.420E-12	-1.35678E+0	-53.6939E-9	-2.29542E-12	3.14499E-12
-1.33668E+0	-311.384E-12	-1.33668E+0	-53.6939E-9	-2.00376E-12	2.99611E-12
-1.31658E+0	-310.026E-12	-1.31658E+0	-53.6939E-9	-2.19547E-12	3.06413E-12
-1.29648E+0	-302.548E-12	-1.29648E+0	-53.6939E-9	-2.20535E-12	3.17713E-12
-1.27638E+0	-299.839E-12	-1.27638E+0	-53.6939E-9	-2.23986E-12	3.18995E-12
-1.25628E+0	-298.164E-12	-1.25628E+0	-53.6939E-9	-2.03664E-12	3.09810E-12
-1.23618E+0	-292.856E-12	-1.23618E+0	-53.6939E-9	-2.15742E-12	3.07269E-12
-1.21608E+0	-288.569E-12	-1.21608E+0	-53.6939E-9	-2.07801E-12	3.20246E-12
-1.19598E+0	-285.660E-12	-1.19598E+0	-53.6939E-9	-2.22069E-12	3.18527E-12
-1.17588E+0	-282.674E-12	-1.17588E+0	-53.6939E-9	-2.13432E-12	3.33813E-12
-1.15578E+0	-276.527E-12	-1.15578E+0	-53.6939E-9	-2.21616E-12	3.10430E-12
-1.13568E+0	-274.535E-12	-1.13568E+0	-53.6939E-9	-2.21503E-12	3.17123E-12
-1.11558E+0	-272.772E-12	-1.11558E+0	-53.6939E-9	-2.16530E-12	2.91312E-12
-1.09548E+0	-266.073E-12	-1.09548E+0	-53.6939E-9	-2.30026E-12	2.70129E-12
-1.07538E+0	-264.406E-12	-1.07538E+0	-53.6939E-9	-2.37482E-12	2.44137E-12
-1.05528E+0	-263.325E-12	-1.05528E+0	-53.6939E-9	-2.14459E-12	3.01664E-12
-1.03518E+0	-257.390E-12	-1.03518E+0	-53.6939E-9	-2.25979E-12	2.94655E-12
-1.01508E+0	-254.182E-12	-1.01508E+0	-53.6939E-9	-2.29569E-12	3.06640E-12
-994.975E-3	-252.100E-12	-994.975E-3	-53.6939E-9	-2.04431E-12	3.22443E-12
-974.874E-3	-246.948E-12	-974.874E-3	-53.6939E-9	-1.89624E-12	3.33001E-12
-954.774E-3	-242.210E-12	-954.774E-3	-53.6939E-9	-2.08142E-12	3.46910E-12
-934.673E-3	-238.380E-12	-934.673E-3	-53.6939E-9	-2.08149E-12	3.50068E-12
-914.573E-3	-234.762E-12	-914.573E-3	-53.6939E-9	-2.07937E-12	3.66345E-12
-894.472E-3	-229.389E-12	-894.472E-3	-53.6939E-9	-2.23353E-12	3.45612E-12
-874.372E-3	-225.176E-12	-874.372E-3	-53.6939E-9	-2.09006E-12	3.20522E-12
-854.271E-3	-222.766E-12	-854.271E-3	-53.6939E-9	-2.25038E-12	2.83090E-12
-834.171E-3	-218.585E-12	-834.171E-3	-53.6939E-9	-2.30322E-12	2.97969E-12
-814.070E-3	-214.755E-12	-814.070E-3	-53.6939E-9	-2.34117E-12	2.93338E-12
-793.970E-3	-212.502E-12	-793.970E-3	-53.6939E-9	-2.19466E-12	3.06314E-12
-773.869E-3	-207.920E-12	-773.869E-3	-53.6939E-9	-2.26376E-12	2.94503E-12
-753.769E-3	-203.702E-12	-753.769E-3	-53.6939E-9	-2.41249E-12	2.97670E-12
-733.668E-3	-201.598E-12	-733.668E-3	-53.6939E-9	-2.01437E-12	2.94862E-12
-713.568E-3	-197.735E-12	-713.568E-3	-53.6939E-9	-1.99835E-12	3.03361E-12
-693.467E-3	-192.700E-12	-693.467E-3	-53.6939E-9	-2.12196E-12	3.32188E-12
-673.367E-3	-188.831E-12	-673.367E-3	-53.6939E-9	-1.90904E-12	3.44910E-12
-653.266E-3	-184.102E-12	-653.266E-3	-53.6939E-9	-1.69462E-12	3.73557E-12
-633.166E-3	-179.064E-12	-633.166E-3	-53.6939E-9	-2.03533E-12	3.74703E-12
-613.065E-3	-174.360E-12	-613.065E-3	-53.6939E-9	-2.14427E-12	3.75529E-12
-592.965E-3	-170.250E-12	-592.965E-3	-53.6939E-9	-1.90424E-12	3.76511E-12
-572.864E-3	-165.695E-12	-572.864E-3	-53.6939E-9	-1.83924E-12	3.87429E-12
-552.764E-3	-160.607E-12	-552.764E-3	-53.6939E-9	-2.16306E-12	3.48866E-12
-532.663E-3	-156.602E-12	-532.663E-3	-53.6939E-9	-2.06173E-12	3.49503E-12
-512.563E-3	-152.754E-12	-512.563E-3	-53.6939E-9	-2.04781E-12	3.47224E-12
-492.462E-3	-147.824E-12	-492.462E-3	-53.6939E-9	-1.79397E-12	3.45968E-12
-472.362E-3	-143.655E-12	-472.362E-3	-53.6939E-9	-2.02813E-12	3.55249E-12
-452.261E-3	-139.955E-12	-452.261E-3	-53.6939E-9	-2.18140E-12	3.24976E-12
-432.161E-3	-136.351E-12	-432.161E-3	-53.6939E-9	-2.06322E-12	3.18972E-12
-412.060E-3	-131.439E-12	-412.060E-3	-53.6939E-9	-2.12727E-12	3.46200E-12
-391.960E-3	-126.545E-12	-391.960E-3	-53.6939E-9	-1.81565E-12	3.82232E-12
-371.859E-3	-121.393E-12	-371.859E-3	-53.6939E-9	-1.64434E-12	4.29299E-12
-351.759E-3	-114.626E-12	-351.759E-3	-53.6939E-9	-1.51406E-12	5.05356E-12
-331.658E-3	-108.164E-12	-331.658E-3	-53.6939E-9	-1.55993E-12	5.03026E-12
-311.558E-3	-101.917E-12	-311.558E-3	-53.6939E-9	-1.66364E-12	5.16803E-12
-291.457E-3	-94.9467E-12	-291.457E-3	-53.6939E-9	-1.66637E-12	5.12744E-12
-271.357E-3	-88.0914E-12	-271.357E-3	-53.6939E-9	-1.57779E-12	4.77247E-12
-251.256E-3	-82.2268E-12	-251.256E-3	-53.6939E-9	-1.56524E-12	4.68261E-12
-231.156E-3	-76.0324E-12	-231.156E-3	-53.6939E-9	-1.80939E-12	4.80508E-12
-211.055E-3	-69.8753E-12	-211.055E-3	-53.6939E-9	-1.67613E-12	4.73483E-12
-190.955E-3	-63.5938E-12	-190.955E-3	-53.6939E-9	-1.64482E-12	4.94163E-12
-170.854E-3	-57.3220E-12	-170.854E-3	-53.6939E-9	-1.66778E-12	5.13561E-12
-150.754E-3	-50.1792E-12	-150.754E-3	-53.6939E-9	-1.56182E-12	5.21556E-12
-130.653E-3	-43.2292E-12	-130.653E-3	-53.6939E-9	-1.63735E-12	5.12553E-12
-110.553E-3	-36.9293E-12	-110.553E-3	-53.6939E-9	-1.72060E-12	5.04848E-12
-90.4523E-3	-30.3355E-12	-90.4523E-3	-53.6939E-9	-1.59835E-12	4.86412E-12
-70.3518E-3	-23.5881E-12	-70.3518E-3	-53.6939E-9	-1.67713E-12	4.87810E-12
-50.2512E-3	-16.8236E-12	-50.2513E-3	-53.6939E-9	-1.55344E-12	5.34771E-12
-30.1508E-3	-9.93707E-12	-30.1508E-3	-53.6939E-9	-1.75496E-12	5.05528E-12
-10.0503E-3	-3.41626E-12	-10.0503E-3	-53.6939E-9	-1.79446E-12	4.69908E-12
10.0503E-3	2.66181E-12	10.0503E-3	-53.6939E-9	-1.87810E-12	4.60981E-12
30.1507E-3	8.64770E-12	30.1508E-3	-53.6939E-9	-1.92600E-12	4.52925E-12
50.2512E-3	14.6507E-12	50.2513E-3	-53.6939E-9	-1.68130E-12	4.57063E-12
70.3518E-3	21.0868E-12	70.3518E-3	-53.6939E-9	-1.57523E-12	4.92425E-12
90.4522E-3	27.8491E-12	90.4523E-3	-53.6939E-9	-1.73538E-12	5.00702E-12
110.553E-3	34.5093E-12	110.553E-3	-53.6939E-9	-1.68603E-12	5.00647E-12
130.653E-3	41.0994E-12	130.653E-3	-53.6939E-9	-1.60954E-12	5.14817E-12
150.754E-3	48.3705E-12	150.754E-3	-53.6939E-9	-1.41534E-12	5.17116E-12
170.854E-3	55.1887E-12	170.854E-3	-53.6939E-9	-1.56411E-12	5.00967E-12
190.955E-3	61.4332E-12	190.955E-3	-53.6939E-9	-1.68217E-12	5.10827E-12
211.055E-3	68.3495E-12	211.055E-3	-53.6939E-9	-1.60695E-12	5.17319E-12
231.156E-3	75.4397E-12	231.156E-3	-53.6939E-9	-1.72384E-12	4.84852E-12
251.256E-3	81.0712E-12	251.256E-3	-53.6939E-9	-1.72724E-12	4.75401E-12
271.357E-3	87.7212E-12	271.357E-3	-53.6939E-9	-1.69333E-12	4.90372E-12
291.457E-3	95.2484E-12	291.457E-3	-53.6939E-9	-1.47061E-12	5.00874E-12
311.558E-3	101.141E-12	311.558E-3	-53.6939E-9	-1.49546E-12	5.26604E-12
331.658E-3	108.237E-12	331.658E-3	-53.6939E-9	-1.74895E-12	5.57341E-12
351.759E-3	116.121E-12	351.759E-3	-53.6939E-9	-1.36270E-12	5.65494E-12
371.859E-3	123.830E-12	371.859E-3	-53.6939E-9	-1.46901E-12	5.70099E-12
391.960E-3	131.193E-12	391.960E-3	-53.6939E-9	-1.13126E-12	5.95181E-12
412.060E-3	138.778E-12	412.060E-3	-53.6939E-9	-1.33029E-12	5.87868E-12
432.161E-3	147.331E-12	432.161E-3	-53.6939E-9	-1.45956E-12	5.50505E-12
452.261E-3	154.103E-12	452.261E-3	-53.6939E-9	-1.43744E-12	5.38935E-12
472.362E-3	160.119E-12	472.362E-3	-53.6939E-9	-1.54052E-12	5.23651E-12
492.462E-3	169.110E-12	492.462E-3	-53.6939E-9	-1.37012E-12	5.36712E-12
512.563E-3	175.503E-12	512.563E-3	-53.6939E-9	-1.44385E-12	5.34989E-12
532.663E-3	181.758E-12	532.663E-3	-53.6939E-9	-1.53957E-12	5.77017E-12
552.764E-3	190.509E-12	552.764E-3	-53.6939E-9	-1.49930E-12	5.81727E-12
572.864E-3	198.091E-12	572.864E-3	-53.6939E-9	-1.36858E-12	5.80698E-12
592.965E-3	204.786E-12	592.965E-3	-53.6939E-9	-1.34761E-12	5.68170E-12
613.065E-3	212.877E-12	613.065E-3	-53.6939E-9	-1.38511E-12	5.69097E-12
633.166E-3	221.237E-12	633.166E-3	-53.6939E-9	-1.54868E-12	5.67386E-12
653.266E-3	228.497E-12	653.266E-3	-53.6939E-9	-1.63067E-12	5.57767E-12
673.367E-3	234.542E-12	673.367E-3	-53.6939E-9	-1.45917E-12	5.61186E-12
693.467E-3	243.079E-12	693.467E-3	-53.6939E-9	-1.44144E-12	5.71753E-12
713.568E-3	251.226E-12	713.568E-3	-53.6939E-9	-1.36592E-12	5.65230E-12
733.668E-3	256.236E-12	733.668E-3	-53.6939E-9	-1.55506E-12	5.68997E-12
753.769E-3	265.464E-12	753.769E-3	-53.6939E-9	-1.25229E-12	5.75430E-12
773.869E-3	274.456E-12	773.869E-3	-53.6939E-9	-1.31601E-12	5.82139E-12
793.970E-3	280.500E-12	793.970E-3	-53.6939E-9	-1.21747E-12	6.09684E-12
814.070E-3	290.003E-12	814.070E-3	-53.6939E-9	-1.19702E-12	6.08372E-12
834.171E-3	297.786E-12	834.171E-3	-53.6939E-9	-1.00316E-12	5.98901E-12
854.271E-3	305.253E-12	854.271E-3	-53.6939E-9	-1.17887E-12	6.08641E-12
874.372E-3	313.027E-12	874.372E-3	-53.6939E-9	-1.28964E-12	5.94526E-12
894.472E-3	320.748E-12	894.472E-3	-53.6939E-9	-1.41199E-12	5.81443E-12
914.573E-3	331.029E-12	914.573E-3	-53.6939E-9	-1.18024E-12	5.99568E-12
934.673E-3	336.461E-12	934.673E-3	-53.6939E-9	-1.08030E-12	6.13311E-12
954.774E-3	345.003E-12	954.774E-3	-53.6939E-9	-1.29854E-12	6.13313E-12
974.874E-3	355.835E-12	974.874E-3	-53.6939E-9	-1.15779E-12	6.13844E-12
994.975E-3	361.034E-12	994.975E-3	-53.6939E-9	-1.15791E-12	6.41639E-12
1.01508E+0	369.712E-12	1.01508E+0	-53.6939E-9	-1.30629E-12	6.38588E-12
1.03518E+0	379.838E-12	1.03518E+0	-53.6939E-9	-1.11683E-12	6.62727E-12
1.05528E+0	387.049E-12	1.05528E+0	-53.6939E-9	-1.05584E-12	6.79716E-12
1.07538E+0	397.182E-12	1.07538E+0	-53.6939E-9	-1.04012E-12	6.89288E-12
1.09548E+0	407.018E-12	1.09548E+0	-53.6939E-9	-958.043E-15	6.87471E-12
1.11558E+0	416.363E-12	1.11558E+0	-53.6939E-9	-981.977E-15	6.96815E-12
1.13568E+0	425.003E-12	1.13568E+0	-53.6939E-9	-1.03819E-12	6.74258E-12
1.15578E+0	433.649E-12	1.15578E+0	-53.6939E-9	-1.16990E-12	6.87918E-12
1.17588E+0	446.406E-12	1.17588E+0	-53.6939E-9	-1.25402E-12	7.06786E-12
1.19598E+0	452.147E-12	1.19598E+0	-53.6939E-9	-808.326E-15	7.40130E-12
1.21608E+0	461.776E-12	1.21608E+0	-53.6939E-9	-961.176E-15	7.42332E-12
1.23618E+0	474.747E-12	1.23618E+0	-53.6939E-9	-678.588E-15	7.35022E-12
1.25628E+0	482.623E-12	1.25628E+0	-53.6939E-9	-753.445E-15	7.35652E-12
1.27638E+0	491.755E-12	1.27638E+0	-53.6939E-9	-607.319E-15	7.61403E-12
1.29648E+0	505.772E-12	1.29648E+0	-53.6939E-9	-669.909E-15	7.82111E-12
1.31658E+0	513.710E-12	1.31658E+0	-53.6939E-9	-581.363E-15	8.08051E-12
1.33668E+0	523.814E-12	1.33668E+0	-53.6939E-9	-510.957E-15	8.12169E-12
1.35678E+0	537.000E-12	1.35678E+0	-53.6939E-9	-573.542E-15	8.35606E-12
1.37688E+0	548.336E-12	1.37688E+0	-53.6939E-9	-358.075E-15	8.36111E-12
1.39698E+0	558.628E-12	1.39698E+0	-53.6939E-9	-640.142E-15	8.47200E-12
1.41709E+0	568.600E-12	1.41709E+0	-53.6939E-9	-414.726E-15	8.71653E-12
1.43719E+0	584.118E-12	1.43719E+0	-53.6939E-9	-354.153E-15	9.13975E-12
1.45729E+0	596.220E-12	1.45729E+0	-53.6939E-9	-325.304E-15	9.05968E-12
1.47739E+0	605.537E-12	1.47739E+0	-53.6939E-9	-114.015E-15	9.20957E-12
1.49749E+0	621.539E-12	1.49749E+0	-53.6939E-9	-260.650E-15	9.85582E-12
1.51759E+0	637.132E-12	1.51759E+0	-53.6939E-9	20.7310E-15	10.0284E-12
1.53769E+0	644.254E-12	1.53769E+0	-53.6939E-9	-40.8177E-15	10.0905E-12
1.55779E+0	662.689E-12	1.55779E+0	-53.6939E-9	-14.6813E-15	10.5963E-12
1.57789E+0	679.849E-12	1.57789E+0	-53.6939E-9	23.2021E-15	10.3691E-12
1.59799E+0	687.224E-12	1.59799E+0	-53.6939E-9	795.845E-18	10.5501E-12
1.61809E+0	702.276E-12	1.61809E+0	-53.6939E-9	234.282E-15	10.3776E-12
1.63819E+0	721.412E-12	1.63819E+0	-53.6939E-9	-57.5686E-15	10.4530E-12
1.65829E+0	731.652E-12	1.65829E+0	-53.6939E-9	-18.1937E-15	10.2643E-12
1.67839E+0	743.939E-12	1.67839E+0	-53.6939E-9	185.552E-15	10.3657E-12
1.69849E+0	763.230E-12	1.69849E+0	-53.6939E-9	147.309E-15	10.2615E-12
1.71859E+0	777.002E-12	1.71859E+0	-53.6939E-9	55.3699E-15	10.4160E-12
1.73869E+0	785.060E-12	1.73869E+0	-53.6939E-9	-111.104E-15	10.1675E-12
1.75879E+0	800.868E-12	1.75879E+0	-53.6939E-9	145.443E-15	9.96127E-12
1.77889E+0	819.036E-12	1.77889E+0	-53.6939E-9	225.266E-15	9.76612E-12
1.79900E+0	826.171E-12	1.79900E+0	-53.6939E-9	-90.4723E-15	9.74794E-12
1.81910E+0	837.758E-12	1.81910E+0	-53.6939E-9	-236.168E-15	9.49444E-12
1.83920E+0	855.106E-12	1.83920E+0	-53.6939E-9	-457.601E-15	9.22328E-12
1.85930E+0	864.801E-12	1.85930E+0	-53.6939E-9	-241.129E-15	9.18305E-12
1.87940E+0	874.788E-12	1.87940E+0	-53.6939E-9	-477.187E-15	9.28725E-12
1.89950E+0	890.976E-12	1.89950E+0	-53.6939E-9	-251.352E-15	9.00251E-12
1.91960E+0	901.248E-12	1.91960E+0	-53.6939E-9	-389.928E-15	8.93205E-12
1.93970E+0	908.000E-12	1.93970E+0	-53.6939E-9	-547.402E-15	8.98187E-12
1.95980E+0	924.262E-12	1.95980E+0	-53.6939E-9	-578.049E-15	8.82202E-12
1.97990E+0	937.991E-12	1.97990E+0	-53.6939E-9	-541.494E-15	8.91659E-12
2.00000E+0	941.819E-12	2.00000E+0	-53.6939E-9	-416.483E-15	8.96400E-12
