# Supplementary material for: Circumventing the stability problems of graphene nanoribbon zigzag edges
Source: Nat Chem. 2022 Sep 26;14(12):1451–8. doi: 10.1038/s41557-022-01042-8 (PMC10665199; doi:10.1038/s41557-022-01042-8)
Supplement: Supplementary file 3 — Source data for Supplementary Fig. 9. [file 41557_2022_1042_MOESM3_ESM.zip › 11 units/Point spectra579.dat]

Experiment	bias spectroscopy
Saved Date	22.07.2020 14:08:51
User
Date
X (m)	-254.151E-9
Y (m)	-226.442E-9
Z (m)	-53.6956E-9
Z offset (m)	0E+0
Settling time (s)	20E-3
Integration time (s)	60E-3
Z-Ctrl hold	TRUE
Final Z (m)	N/A
Start time	22.07.2020 14:08:35
Filter type	None
Order
Cutoff frq
Bias>Bias (V)	-500E-3
Bias>Calibration (V/V)	-1E+0
Bias>Offset (V)	0E+0
Bias Spectroscopy>Sweep Start (V)	-2E+0
Bias Spectroscopy>Sweep End (V)	2E+0
Bias Spectroscopy>Num Pixel	200
Bias Spectroscopy>Z Avg time (s)	100E-3
Bias Spectroscopy>Z offset (m)	0E+0
Bias Spectroscopy>1st Settling time (s)	60E-3
Bias Spectroscopy>Settling time (s)	20E-3
Bias Spectroscopy>Integration time (s)	60E-3
Bias Spectroscopy>End Settling time (s)	50E-3
Bias Spectroscopy>Z control time (s)	50E-3
Bias Spectroscopy>Max Slew rate (V/s)	Inf
Bias Spectroscopy>backward sweep	FALSE
Bias Spectroscopy>Z-controller hold	TRUE
Bias Spectroscopy>Number of sweeps	1
Bias Spectroscopy>Channels	Current (A);Bias (V);Z (m);LI Demod 1 Y (A);LI Demod 1 X (A)
Bias Spectroscopy>Reset Bias	TRUE
Bias Spectroscopy>Record final Z	FALSE
Bias Spectroscopy>Lock-In run	TRUE
Current>Current (A)	1.06337E-9
Current>Calibration (A/V)	330E-12
Current>Offset (A)	0E+0
Current>Gain	High
Lock-in>Lock-in status	ON
Lock-in>Modulated signal	Bias (V)
Lock-in>Frequency (Hz)	828E+0
Lock-in>Amplitude	20E-3
Lock-in>Demodulated signal	Current (A)
Lock-in>HP Filter Cutoff D1 (Hz)	155.425E+0
Lock-in>HP Filter Cutoff D2 (Hz)	155.425E+0
Lock-in>HP Filter Order D1	1
Lock-in>HP Filter Order D2	1
Lock-in>Harmonic D1	1
Lock-in>Harmonic D2	2
Lock-in>Reference phase D1 (deg)	-158.815E+0
Lock-in>Reference phase D2 (deg)	174.64E+0
Lock-in>LP Filter Cutoff D1 (Hz)	9.71405E+0
Lock-in>LP Filter Cutoff D2 (Hz)	4.85702E+0
Lock-in>LP Filter Order D1	2
Lock-in>LP Filter Order D2	2
Lock-in>Sync Filter D1	OFF
Lock-in>Sync Filter D2	OFF
[DATA]
Bias calc (V)	Current (A)	Bias (V)	Z (m)	LI Demod 1 Y (A)	LI Demod 1 X (A)
-2.00000E+0	-520.188E-12	-2.00000E+0	-53.6956E-9	-807.957E-15	7.25563E-12
-1.97990E+0	-509.832E-12	-1.97990E+0	-53.6956E-9	-874.830E-15	7.05477E-12
-1.95980E+0	-499.449E-12	-1.95980E+0	-53.6956E-9	-1.21306E-12	6.60386E-12
-1.93970E+0	-493.651E-12	-1.93970E+0	-53.6956E-9	-1.16303E-12	6.22402E-12
-1.91960E+0	-486.114E-12	-1.91960E+0	-53.6956E-9	-1.03843E-12	6.00853E-12
-1.89950E+0	-475.509E-12	-1.89950E+0	-53.6956E-9	-1.59352E-12	6.11263E-12
-1.87940E+0	-471.205E-12	-1.87940E+0	-53.6956E-9	-1.37180E-12	5.93378E-12
-1.85930E+0	-464.281E-12	-1.85930E+0	-53.6956E-9	-1.15195E-12	5.82353E-12
-1.83920E+0	-453.349E-12	-1.83920E+0	-53.6956E-9	-1.33877E-12	5.99711E-12
-1.81910E+0	-446.424E-12	-1.81910E+0	-53.6956E-9	-1.39069E-12	5.85034E-12
-1.79900E+0	-441.481E-12	-1.79900E+0	-53.6956E-9	-1.37112E-12	5.81218E-12
-1.77889E+0	-431.754E-12	-1.77889E+0	-53.6956E-9	-1.28468E-12	5.80635E-12
-1.75879E+0	-423.756E-12	-1.75879E+0	-53.6956E-9	-1.39210E-12	5.76903E-12
-1.73869E+0	-418.874E-12	-1.73869E+0	-53.6956E-9	-1.30457E-12	5.57767E-12
-1.71859E+0	-411.112E-12	-1.71859E+0	-53.6956E-9	-1.56273E-12	5.48142E-12
-1.69849E+0	-401.887E-12	-1.69849E+0	-53.6956E-9	-1.47126E-12	5.20138E-12
-1.67839E+0	-396.628E-12	-1.67839E+0	-53.6956E-9	-1.43880E-12	5.15316E-12
-1.65829E+0	-389.941E-12	-1.65829E+0	-53.6956E-9	-1.50204E-12	5.14238E-12
-1.63819E+0	-382.614E-12	-1.63819E+0	-53.6956E-9	-1.58293E-12	5.10291E-12
-1.61809E+0	-376.119E-12	-1.61809E+0	-53.6956E-9	-1.27034E-12	5.07745E-12
-1.59799E+0	-371.411E-12	-1.59799E+0	-53.6956E-9	-1.35282E-12	5.07891E-12
-1.57789E+0	-363.732E-12	-1.57789E+0	-53.6956E-9	-1.60934E-12	4.89588E-12
-1.55779E+0	-355.943E-12	-1.55779E+0	-53.6956E-9	-1.83474E-12	4.84614E-12
-1.53769E+0	-352.351E-12	-1.53769E+0	-53.6956E-9	-1.76378E-12	4.77072E-12
-1.51759E+0	-346.224E-12	-1.51759E+0	-53.6956E-9	-1.63295E-12	4.57670E-12
-1.49749E+0	-338.979E-12	-1.49749E+0	-53.6956E-9	-1.87947E-12	4.54099E-12
-1.47739E+0	-334.531E-12	-1.47739E+0	-53.6956E-9	-1.86757E-12	4.21761E-12
-1.45729E+0	-330.559E-12	-1.45729E+0	-53.6956E-9	-2.01346E-12	3.87000E-12
-1.43719E+0	-324.575E-12	-1.43719E+0	-53.6956E-9	-2.04454E-12	3.39038E-12
-1.41709E+0	-320.311E-12	-1.41709E+0	-53.6956E-9	-1.90651E-12	3.25685E-12
-1.39698E+0	-318.651E-12	-1.39698E+0	-53.6956E-9	-2.19556E-12	2.84738E-12
-1.37688E+0	-314.412E-12	-1.37688E+0	-53.6956E-9	-2.35525E-12	2.91818E-12
-1.35678E+0	-309.459E-12	-1.35678E+0	-53.6956E-9	-2.46706E-12	2.85059E-12
-1.33668E+0	-307.775E-12	-1.33668E+0	-53.6956E-9	-2.25310E-12	2.78558E-12
-1.31658E+0	-304.214E-12	-1.31658E+0	-53.6956E-9	-2.07205E-12	2.97833E-12
-1.29648E+0	-299.507E-12	-1.29648E+0	-53.6956E-9	-2.23158E-12	3.16597E-12
-1.27638E+0	-297.372E-12	-1.27638E+0	-53.6956E-9	-1.95636E-12	3.03534E-12
-1.25628E+0	-294.253E-12	-1.25628E+0	-53.6956E-9	-2.04193E-12	2.97597E-12
-1.23618E+0	-288.903E-12	-1.23618E+0	-53.6956E-9	-2.37788E-12	2.81245E-12
-1.21608E+0	-286.294E-12	-1.21608E+0	-53.6956E-9	-2.22674E-12	3.02614E-12
-1.19598E+0	-284.038E-12	-1.19598E+0	-53.6956E-9	-2.33313E-12	2.82185E-12
-1.17588E+0	-279.194E-12	-1.17588E+0	-53.6956E-9	-2.04049E-12	2.97912E-12
-1.15578E+0	-274.728E-12	-1.15578E+0	-53.6956E-9	-2.19088E-12	3.09473E-12
-1.13568E+0	-272.428E-12	-1.13568E+0	-53.6956E-9	-2.08060E-12	2.98570E-12
-1.11558E+0	-268.577E-12	-1.11558E+0	-53.6956E-9	-2.09277E-12	2.84846E-12
-1.09548E+0	-263.979E-12	-1.09548E+0	-53.6956E-9	-2.28931E-12	2.84687E-12
-1.07538E+0	-263.108E-12	-1.07538E+0	-53.6956E-9	-2.40690E-12	2.56984E-12
-1.05528E+0	-259.796E-12	-1.05528E+0	-53.6956E-9	-2.24250E-12	2.47122E-12
-1.03518E+0	-255.674E-12	-1.03518E+0	-53.6956E-9	-2.47712E-12	2.83531E-12
-1.01508E+0	-253.308E-12	-1.01508E+0	-53.6956E-9	-2.03760E-12	3.01010E-12
-994.975E-3	-249.536E-12	-994.975E-3	-53.6956E-9	-2.03052E-12	3.14619E-12
-974.874E-3	-245.050E-12	-974.874E-3	-53.6956E-9	-2.10419E-12	3.22304E-12
-954.774E-3	-240.842E-12	-954.774E-3	-53.6956E-9	-2.03786E-12	3.45150E-12
-934.673E-3	-237.498E-12	-934.673E-3	-53.6956E-9	-1.98509E-12	3.60400E-12
-914.573E-3	-232.734E-12	-914.573E-3	-53.6956E-9	-1.93908E-12	3.66326E-12
-894.472E-3	-227.079E-12	-894.472E-3	-53.6956E-9	-1.88271E-12	3.59207E-12
-874.372E-3	-224.706E-12	-874.372E-3	-53.6956E-9	-2.17294E-12	3.11157E-12
-854.271E-3	-221.670E-12	-854.271E-3	-53.6956E-9	-2.36637E-12	2.89811E-12
-834.171E-3	-216.879E-12	-834.171E-3	-53.6956E-9	-2.36617E-12	2.83335E-12
-814.070E-3	-214.041E-12	-814.070E-3	-53.6956E-9	-2.26816E-12	2.82237E-12
-793.970E-3	-211.391E-12	-793.970E-3	-53.6956E-9	-2.29987E-12	2.93054E-12
-773.869E-3	-206.672E-12	-773.869E-3	-53.6956E-9	-2.12148E-12	2.95428E-12
-753.769E-3	-203.275E-12	-753.769E-3	-53.6956E-9	-2.23540E-12	2.76990E-12
-733.668E-3	-200.116E-12	-733.668E-3	-53.6956E-9	-2.27346E-12	2.91640E-12
-713.568E-3	-196.538E-12	-713.568E-3	-53.6956E-9	-2.21013E-12	3.20603E-12
-693.467E-3	-191.921E-12	-693.467E-3	-53.6956E-9	-2.13095E-12	3.24023E-12
-673.367E-3	-188.489E-12	-673.367E-3	-53.6956E-9	-2.01843E-12	3.51252E-12
-653.266E-3	-184.412E-12	-653.266E-3	-53.6956E-9	-1.79355E-12	3.57436E-12
-633.166E-3	-178.696E-12	-633.166E-3	-53.6956E-9	-2.08908E-12	3.69641E-12
-613.065E-3	-174.840E-12	-613.065E-3	-53.6956E-9	-1.99683E-12	3.64100E-12
-592.965E-3	-170.545E-12	-592.965E-3	-53.6956E-9	-2.12276E-12	3.59968E-12
-572.864E-3	-165.159E-12	-572.864E-3	-53.6956E-9	-2.07589E-12	3.65435E-12
-552.764E-3	-160.920E-12	-552.764E-3	-53.6956E-9	-2.19313E-12	3.58382E-12
-532.663E-3	-157.362E-12	-532.663E-3	-53.6956E-9	-2.15169E-12	3.37496E-12
-512.563E-3	-152.789E-12	-512.563E-3	-53.6956E-9	-2.11636E-12	3.47230E-12
-492.462E-3	-147.833E-12	-492.462E-3	-53.6956E-9	-2.02546E-12	3.59947E-12
-472.362E-3	-144.548E-12	-472.362E-3	-53.6956E-9	-2.15166E-12	3.44222E-12
-452.261E-3	-140.821E-12	-452.261E-3	-53.6956E-9	-2.20165E-12	3.24187E-12
-432.161E-3	-135.776E-12	-432.161E-3	-53.6956E-9	-2.20075E-12	3.20935E-12
-412.060E-3	-132.298E-12	-412.060E-3	-53.6956E-9	-2.16946E-12	3.54570E-12
-391.960E-3	-127.906E-12	-391.960E-3	-53.6956E-9	-1.87843E-12	4.03170E-12
-371.859E-3	-121.268E-12	-371.859E-3	-53.6956E-9	-1.85151E-12	4.17867E-12
-351.759E-3	-115.515E-12	-351.759E-3	-53.6956E-9	-1.60959E-12	4.80441E-12
-331.658E-3	-109.765E-12	-331.658E-3	-53.6956E-9	-1.52671E-12	4.92716E-12
-311.558E-3	-102.290E-12	-311.558E-3	-53.6956E-9	-1.55875E-12	4.99084E-12
-291.457E-3	-95.6327E-12	-291.457E-3	-53.6956E-9	-1.66953E-12	5.24139E-12
-271.357E-3	-89.4517E-12	-271.357E-3	-53.6956E-9	-1.74277E-12	4.99052E-12
-251.256E-3	-83.0503E-12	-251.256E-3	-53.6956E-9	-1.83305E-12	4.83461E-12
-231.156E-3	-76.4497E-12	-231.156E-3	-53.6956E-9	-1.64288E-12	4.70792E-12
-211.055E-3	-70.7092E-12	-211.055E-3	-53.6956E-9	-1.72181E-12	4.77870E-12
-190.955E-3	-64.7388E-12	-190.955E-3	-53.6956E-9	-1.53390E-12	4.78417E-12
-170.854E-3	-57.5787E-12	-170.854E-3	-53.6956E-9	-1.50819E-12	5.06432E-12
-150.754E-3	-50.8130E-12	-150.754E-3	-53.6956E-9	-1.40176E-12	5.39480E-12
-130.653E-3	-44.1115E-12	-130.653E-3	-53.6956E-9	-1.47797E-12	5.39891E-12
-110.553E-3	-37.0614E-12	-110.553E-3	-53.6956E-9	-1.64800E-12	5.02493E-12
-90.4523E-3	-30.6690E-12	-90.4523E-3	-53.6956E-9	-1.67979E-12	4.78216E-12
-70.3518E-3	-24.2055E-12	-70.3518E-3	-53.6956E-9	-1.49909E-12	5.04196E-12
-50.2512E-3	-17.0911E-12	-50.2513E-3	-53.6956E-9	-1.68290E-12	5.40850E-12
-30.1508E-3	-10.1445E-12	-30.1508E-3	-53.6956E-9	-1.73273E-12	5.18289E-12
-10.0503E-3	-3.53731E-12	-10.0503E-3	-53.6956E-9	-1.64305E-12	4.85256E-12
10.0503E-3	2.75834E-12	10.0503E-3	-53.6956E-9	-1.78956E-12	4.88899E-12
30.1507E-3	8.84623E-12	30.1508E-3	-53.6956E-9	-1.39181E-12	4.64170E-12
50.2512E-3	15.0810E-12	50.2513E-3	-53.6956E-9	-1.50176E-12	5.12329E-12
70.3518E-3	21.7841E-12	70.3518E-3	-53.6956E-9	-1.47574E-12	5.12932E-12
90.4522E-3	28.5423E-12	90.4523E-3	-53.6956E-9	-1.61658E-12	4.89036E-12
110.553E-3	35.4050E-12	110.553E-3	-53.6956E-9	-1.57864E-12	5.24127E-12
130.653E-3	42.8744E-12	130.653E-3	-53.6956E-9	-1.55576E-12	5.46539E-12
150.754E-3	49.6355E-12	150.754E-3	-53.6956E-9	-1.54518E-12	5.34992E-12
170.854E-3	56.6407E-12	170.854E-3	-53.6956E-9	-1.73423E-12	5.40072E-12
190.955E-3	64.1421E-12	190.955E-3	-53.6956E-9	-1.66426E-12	5.09122E-12
211.055E-3	70.6375E-12	211.055E-3	-53.6956E-9	-1.50995E-12	4.96975E-12
231.156E-3	77.3092E-12	231.156E-3	-53.6956E-9	-1.45727E-12	5.15897E-12
251.256E-3	84.1436E-12	251.256E-3	-53.6956E-9	-1.46228E-12	5.27291E-12
271.357E-3	90.9938E-12	271.357E-3	-53.6956E-9	-1.50015E-12	4.94450E-12
291.457E-3	97.8842E-12	291.457E-3	-53.6956E-9	-1.58376E-12	5.37017E-12
311.558E-3	104.525E-12	311.558E-3	-53.6956E-9	-1.45784E-12	5.41516E-12
331.658E-3	112.829E-12	331.658E-3	-53.6956E-9	-1.39567E-12	5.46859E-12
351.759E-3	120.008E-12	351.759E-3	-53.6956E-9	-1.19923E-12	5.98661E-12
371.859E-3	126.861E-12	371.859E-3	-53.6956E-9	-1.29250E-12	6.12131E-12
391.960E-3	136.565E-12	391.960E-3	-53.6956E-9	-1.32895E-12	6.12172E-12
412.060E-3	144.294E-12	412.060E-3	-53.6956E-9	-1.58337E-12	5.99602E-12
432.161E-3	150.725E-12	432.161E-3	-53.6956E-9	-1.32524E-12	5.75322E-12
452.261E-3	160.013E-12	452.261E-3	-53.6956E-9	-1.38968E-12	5.71967E-12
472.362E-3	167.149E-12	472.362E-3	-53.6956E-9	-1.39672E-12	5.70312E-12
492.462E-3	173.529E-12	492.462E-3	-53.6956E-9	-1.41746E-12	5.40458E-12
512.563E-3	181.784E-12	512.563E-3	-53.6956E-9	-1.53747E-12	5.61682E-12
532.663E-3	190.015E-12	532.663E-3	-53.6956E-9	-1.40462E-12	5.73419E-12
552.764E-3	197.112E-12	552.764E-3	-53.6956E-9	-1.38049E-12	5.98223E-12
572.864E-3	204.645E-12	572.864E-3	-53.6956E-9	-1.28108E-12	6.20058E-12
592.965E-3	214.264E-12	592.965E-3	-53.6956E-9	-1.37668E-12	6.12746E-12
613.065E-3	222.155E-12	613.065E-3	-53.6956E-9	-1.45635E-12	6.08119E-12
633.166E-3	228.833E-12	633.166E-3	-53.6956E-9	-1.31673E-12	6.13542E-12
653.266E-3	238.976E-12	653.266E-3	-53.6956E-9	-1.19267E-12	6.24819E-12
673.367E-3	247.706E-12	673.367E-3	-53.6956E-9	-1.16351E-12	6.33698E-12
693.467E-3	253.938E-12	693.467E-3	-53.6956E-9	-1.07860E-12	6.44206E-12
713.568E-3	264.577E-12	713.568E-3	-53.6956E-9	-1.15267E-12	6.56836E-12
733.668E-3	273.914E-12	733.668E-3	-53.6956E-9	-1.16132E-12	6.67727E-12
753.769E-3	281.380E-12	753.769E-3	-53.6956E-9	-1.11104E-12	6.95718E-12
773.869E-3	291.928E-12	773.869E-3	-53.6956E-9	-959.716E-15	7.09282E-12
793.970E-3	302.488E-12	793.970E-3	-53.6956E-9	-990.919E-15	7.32444E-12
814.070E-3	311.501E-12	814.070E-3	-53.6956E-9	-1.07424E-12	7.31305E-12
834.171E-3	321.076E-12	834.171E-3	-53.6956E-9	-764.873E-15	7.16275E-12
854.271E-3	331.163E-12	854.271E-3	-53.6956E-9	-1.00826E-12	7.12323E-12
874.372E-3	342.166E-12	874.372E-3	-53.6956E-9	-973.008E-15	6.95481E-12
894.472E-3	349.409E-12	894.472E-3	-53.6956E-9	-898.961E-15	6.97589E-12
914.573E-3	359.428E-12	914.573E-3	-53.6956E-9	-865.497E-15	7.09490E-12
934.673E-3	371.414E-12	934.673E-3	-53.6956E-9	-899.755E-15	7.36653E-12
954.774E-3	378.403E-12	954.774E-3	-53.6956E-9	-772.253E-15	7.05702E-12
974.874E-3	389.042E-12	974.874E-3	-53.6956E-9	-1.04788E-12	7.29441E-12
994.975E-3	400.377E-12	994.975E-3	-53.6956E-9	-575.100E-15	7.42112E-12
1.01508E+0	409.630E-12	1.01508E+0	-53.6956E-9	-611.244E-15	7.72363E-12
1.03518E+0	419.948E-12	1.03518E+0	-53.6956E-9	-531.883E-15	8.01615E-12
1.05528E+0	430.955E-12	1.05528E+0	-53.6956E-9	-611.648E-15	8.21785E-12
1.07538E+0	443.504E-12	1.07538E+0	-53.6956E-9	-607.338E-15	8.28571E-12
1.09548E+0	452.899E-12	1.09548E+0	-53.6956E-9	-451.069E-15	8.36231E-12
1.11558E+0	464.396E-12	1.11558E+0	-53.6956E-9	-586.247E-15	8.18644E-12
1.13568E+0	477.101E-12	1.13568E+0	-53.6956E-9	-692.969E-15	8.21698E-12
1.15578E+0	485.502E-12	1.15578E+0	-53.6956E-9	-757.690E-15	8.28591E-12
1.17588E+0	497.722E-12	1.17588E+0	-53.6956E-9	-444.274E-15	8.26365E-12
1.19598E+0	510.027E-12	1.19598E+0	-53.6956E-9	-433.114E-15	8.54330E-12
1.21608E+0	519.818E-12	1.21608E+0	-53.6956E-9	-521.174E-15	8.36890E-12
1.23618E+0	532.865E-12	1.23618E+0	-53.6956E-9	-563.502E-15	8.40001E-12
1.25628E+0	542.449E-12	1.25628E+0	-53.6956E-9	-600.087E-15	8.46182E-12
1.27638E+0	555.810E-12	1.27638E+0	-53.6956E-9	-516.081E-15	8.80826E-12
1.29648E+0	566.768E-12	1.29648E+0	-53.6956E-9	-280.515E-15	8.75937E-12
1.31658E+0	578.155E-12	1.31658E+0	-53.6956E-9	-506.275E-15	9.08457E-12
1.33668E+0	592.709E-12	1.33668E+0	-53.6956E-9	-523.747E-15	9.16654E-12
1.35678E+0	603.933E-12	1.35678E+0	-53.6956E-9	-347.856E-15	9.25298E-12
1.37688E+0	614.723E-12	1.37688E+0	-53.6956E-9	-326.159E-15	9.39640E-12
1.39698E+0	629.712E-12	1.39698E+0	-53.6956E-9	-332.782E-15	9.25235E-12
1.41709E+0	641.378E-12	1.41709E+0	-53.6956E-9	-77.4069E-15	9.55326E-12
1.43719E+0	654.812E-12	1.43719E+0	-53.6956E-9	-60.8614E-15	9.67330E-12
1.45729E+0	667.442E-12	1.45729E+0	-53.6956E-9	33.3653E-15	10.1733E-12
1.47739E+0	683.958E-12	1.47739E+0	-53.6956E-9	-111.589E-15	10.5119E-12
1.49749E+0	697.578E-12	1.49749E+0	-53.6956E-9	286.141E-15	10.8519E-12
1.51759E+0	710.698E-12	1.51759E+0	-53.6956E-9	560.954E-15	11.5314E-12
1.53769E+0	729.851E-12	1.53769E+0	-53.6956E-9	636.798E-15	11.9184E-12
1.55779E+0	744.706E-12	1.55779E+0	-53.6956E-9	637.331E-15	12.1985E-12
1.57789E+0	759.950E-12	1.57789E+0	-53.6956E-9	512.418E-15	12.1329E-12
1.59799E+0	779.057E-12	1.59799E+0	-53.6956E-9	790.833E-15	12.3161E-12
1.61809E+0	795.452E-12	1.61809E+0	-53.6956E-9	864.008E-15	12.5414E-12
1.63819E+0	810.570E-12	1.63819E+0	-53.6956E-9	653.115E-15	12.6504E-12
1.65829E+0	829.019E-12	1.65829E+0	-53.6956E-9	740.011E-15	12.7306E-12
1.67839E+0	846.247E-12	1.67839E+0	-53.6956E-9	919.091E-15	12.6052E-12
1.69849E+0	863.225E-12	1.69849E+0	-53.6956E-9	848.249E-15	12.8160E-12
1.71859E+0	877.607E-12	1.71859E+0	-53.6956E-9	867.075E-15	12.6747E-12
1.73869E+0	898.561E-12	1.73869E+0	-53.6956E-9	651.828E-15	12.3347E-12
1.75879E+0	914.649E-12	1.75879E+0	-53.6956E-9	985.778E-15	12.3206E-12
1.77889E+0	926.776E-12	1.77889E+0	-53.6956E-9	621.654E-15	11.8723E-12
1.79900E+0	947.358E-12	1.79900E+0	-53.6956E-9	502.760E-15	11.4306E-12
1.81910E+0	962.038E-12	1.81910E+0	-53.6956E-9	446.026E-15	10.9547E-12
1.83920E+0	972.823E-12	1.83920E+0	-53.6956E-9	387.108E-15	10.9131E-12
1.85930E+0	992.072E-12	1.85930E+0	-53.6956E-9	371.043E-15	10.6419E-12
1.87940E+0	1.00381E-9	1.87940E+0	-53.6956E-9	356.242E-15	10.6076E-12
1.89950E+0	1.01726E-9	1.89950E+0	-53.6956E-9	202.623E-15	10.3447E-12
1.91960E+0	1.03167E-9	1.91960E+0	-53.6956E-9	252.275E-15	10.0446E-12
1.93970E+0	1.04395E-9	1.93970E+0	-53.6956E-9	279.468E-15	10.0975E-12
1.95980E+0	1.05855E-9	1.95980E+0	-53.6956E-9	-28.1487E-15	10.0399E-12
1.97990E+0	1.06850E-9	1.97990E+0	-53.6956E-9	-91.8464E-15	9.48205E-12
2.00000E+0	1.08220E-9	2.00000E+0	-53.6956E-9	37.0120E-15	9.48329E-12
