# Supplementary material for: Circumventing the stability problems of graphene nanoribbon zigzag edges
Source: Nat Chem. 2022 Sep 26;14(12):1451–8. doi: 10.1038/s41557-022-01042-8 (PMC10665199; doi:10.1038/s41557-022-01042-8)
Supplement: Supplementary file 3 — Source data for Supplementary Fig. 9. [file 41557_2022_1042_MOESM3_ESM.zip › 11 units/Point spectra580.dat]

Experiment	bias spectroscopy
Saved Date	22.07.2020 14:09:08
User
Date
X (m)	-254.066E-9
Y (m)	-226.541E-9
Z (m)	-53.6992E-9
Z offset (m)	0E+0
Settling time (s)	20E-3
Integration time (s)	60E-3
Z-Ctrl hold	TRUE
Final Z (m)	N/A
Start time	22.07.2020 14:08:52
Filter type	None
Order
Cutoff frq
Bias>Bias (V)	-500E-3
Bias>Calibration (V/V)	-1E+0
Bias>Offset (V)	0E+0
Bias Spectroscopy>Sweep Start (V)	-2E+0
Bias Spectroscopy>Sweep End (V)	2E+0
Bias Spectroscopy>Num Pixel	200
Bias Spectroscopy>Z Avg time (s)	100E-3
Bias Spectroscopy>Z offset (m)	0E+0
Bias Spectroscopy>1st Settling time (s)	60E-3
Bias Spectroscopy>Settling time (s)	20E-3
Bias Spectroscopy>Integration time (s)	60E-3
Bias Spectroscopy>End Settling time (s)	50E-3
Bias Spectroscopy>Z control time (s)	50E-3
Bias Spectroscopy>Max Slew rate (V/s)	Inf
Bias Spectroscopy>backward sweep	FALSE
Bias Spectroscopy>Z-controller hold	TRUE
Bias Spectroscopy>Number of sweeps	1
Bias Spectroscopy>Channels	Current (A);Bias (V);Z (m);LI Demod 1 Y (A);LI Demod 1 X (A)
Bias Spectroscopy>Reset Bias	TRUE
Bias Spectroscopy>Record final Z	FALSE
Bias Spectroscopy>Lock-In run	TRUE
Current>Current (A)	1.14841E-9
Current>Calibration (A/V)	330E-12
Current>Offset (A)	0E+0
Current>Gain	High
Lock-in>Lock-in status	ON
Lock-in>Modulated signal	Bias (V)
Lock-in>Frequency (Hz)	828E+0
Lock-in>Amplitude	20E-3
Lock-in>Demodulated signal	Current (A)
Lock-in>HP Filter Cutoff D1 (Hz)	155.425E+0
Lock-in>HP Filter Cutoff D2 (Hz)	155.425E+0
Lock-in>HP Filter Order D1	1
Lock-in>HP Filter Order D2	1
Lock-in>Harmonic D1	1
Lock-in>Harmonic D2	2
Lock-in>Reference phase D1 (deg)	-158.815E+0
Lock-in>Reference phase D2 (deg)	174.64E+0
Lock-in>LP Filter Cutoff D1 (Hz)	9.71405E+0
Lock-in>LP Filter Cutoff D2 (Hz)	4.85702E+0
Lock-in>LP Filter Order D1	2
Lock-in>LP Filter Order D2	2
Lock-in>Sync Filter D1	OFF
Lock-in>Sync Filter D2	OFF
[DATA]
Bias calc (V)	Current (A)	Bias (V)	Z (m)	LI Demod 1 Y (A)	LI Demod 1 X (A)
-2.00000E+0	-578.241E-12	-2.00000E+0	-53.6992E-9	894.550E-15	14.1844E-12
-1.97990E+0	-563.183E-12	-1.97990E+0	-53.6992E-9	665.911E-15	12.8115E-12
-1.95980E+0	-546.095E-12	-1.95980E+0	-53.6992E-9	382.719E-15	11.1630E-12
-1.93970E+0	-529.752E-12	-1.93970E+0	-53.6992E-9	-230.279E-15	9.87879E-12
-1.91960E+0	-519.548E-12	-1.91960E+0	-53.6992E-9	-336.680E-15	9.03861E-12
-1.89950E+0	-508.990E-12	-1.89950E+0	-53.6992E-9	-313.625E-15	8.17457E-12
-1.87940E+0	-497.253E-12	-1.87940E+0	-53.6992E-9	-585.790E-15	7.83276E-12
-1.85930E+0	-487.387E-12	-1.85930E+0	-53.6992E-9	-881.540E-15	7.37688E-12
-1.83920E+0	-479.399E-12	-1.83920E+0	-53.6992E-9	-894.229E-15	7.21593E-12
-1.81910E+0	-468.820E-12	-1.81910E+0	-53.6992E-9	-779.669E-15	7.08046E-12
-1.79900E+0	-458.994E-12	-1.79900E+0	-53.6992E-9	-1.18265E-12	6.92498E-12
-1.77889E+0	-451.632E-12	-1.77889E+0	-53.6992E-9	-1.20005E-12	6.76074E-12
-1.75879E+0	-442.738E-12	-1.75879E+0	-53.6992E-9	-1.17560E-12	6.53838E-12
-1.73869E+0	-432.641E-12	-1.73869E+0	-53.6992E-9	-1.18045E-12	6.15901E-12
-1.71859E+0	-426.760E-12	-1.71859E+0	-53.6992E-9	-1.35870E-12	5.87872E-12
-1.69849E+0	-417.940E-12	-1.69849E+0	-53.6992E-9	-1.29266E-12	5.85739E-12
-1.67839E+0	-409.162E-12	-1.67839E+0	-53.6992E-9	-1.36397E-12	5.81594E-12
-1.65829E+0	-402.824E-12	-1.65829E+0	-53.6992E-9	-1.04834E-12	5.83356E-12
-1.63819E+0	-394.694E-12	-1.63819E+0	-53.6992E-9	-1.30626E-12	5.66052E-12
-1.61809E+0	-386.922E-12	-1.61809E+0	-53.6992E-9	-1.45861E-12	5.77534E-12
-1.59799E+0	-379.506E-12	-1.59799E+0	-53.6992E-9	-1.46658E-12	5.74519E-12
-1.57789E+0	-372.771E-12	-1.57789E+0	-53.6992E-9	-1.45644E-12	5.11191E-12
-1.55779E+0	-366.421E-12	-1.55779E+0	-53.6992E-9	-1.46208E-12	5.26510E-12
-1.53769E+0	-358.417E-12	-1.53769E+0	-53.6992E-9	-1.37328E-12	5.33007E-12
-1.51759E+0	-352.606E-12	-1.51759E+0	-53.6992E-9	-1.52923E-12	5.17736E-12
-1.49749E+0	-346.635E-12	-1.49749E+0	-53.6992E-9	-1.63660E-12	4.89956E-12
-1.47739E+0	-338.884E-12	-1.47739E+0	-53.6992E-9	-1.58389E-12	4.86615E-12
-1.45729E+0	-333.742E-12	-1.45729E+0	-53.6992E-9	-1.97088E-12	4.47299E-12
-1.43719E+0	-328.624E-12	-1.43719E+0	-53.6992E-9	-2.00483E-12	4.04226E-12
-1.41709E+0	-322.827E-12	-1.41709E+0	-53.6992E-9	-2.04075E-12	3.75678E-12
-1.39698E+0	-319.893E-12	-1.39698E+0	-53.6992E-9	-2.04156E-12	3.30697E-12
-1.37688E+0	-315.512E-12	-1.37688E+0	-53.6992E-9	-2.07474E-12	3.29185E-12
-1.35678E+0	-311.848E-12	-1.35678E+0	-53.6992E-9	-2.13340E-12	3.08151E-12
-1.33668E+0	-308.881E-12	-1.33668E+0	-53.6992E-9	-2.31672E-12	2.91708E-12
-1.31658E+0	-304.418E-12	-1.31658E+0	-53.6992E-9	-2.05763E-12	3.22194E-12
-1.29648E+0	-300.083E-12	-1.29648E+0	-53.6992E-9	-2.06908E-12	3.25776E-12
-1.27638E+0	-297.279E-12	-1.27638E+0	-53.6992E-9	-2.30354E-12	3.12162E-12
-1.25628E+0	-293.540E-12	-1.25628E+0	-53.6992E-9	-2.24862E-12	2.99281E-12
-1.23618E+0	-290.252E-12	-1.23618E+0	-53.6992E-9	-2.12204E-12	2.95342E-12
-1.21608E+0	-286.257E-12	-1.21608E+0	-53.6992E-9	-2.03390E-12	2.98859E-12
-1.19598E+0	-283.493E-12	-1.19598E+0	-53.6992E-9	-2.08433E-12	3.09344E-12
-1.17588E+0	-279.470E-12	-1.17588E+0	-53.6992E-9	-1.96786E-12	3.18242E-12
-1.15578E+0	-275.049E-12	-1.15578E+0	-53.6992E-9	-1.93973E-12	3.34846E-12
-1.13568E+0	-271.917E-12	-1.13568E+0	-53.6992E-9	-2.05994E-12	3.11880E-12
-1.11558E+0	-268.332E-12	-1.11558E+0	-53.6992E-9	-2.07946E-12	3.11865E-12
-1.09548E+0	-264.357E-12	-1.09548E+0	-53.6992E-9	-2.14856E-12	2.81986E-12
-1.07538E+0	-261.821E-12	-1.07538E+0	-53.6992E-9	-2.34976E-12	2.71041E-12
-1.05528E+0	-259.262E-12	-1.05528E+0	-53.6992E-9	-2.28215E-12	2.80003E-12
-1.03518E+0	-255.155E-12	-1.03518E+0	-53.6992E-9	-2.33221E-12	2.90564E-12
-1.01508E+0	-251.716E-12	-1.01508E+0	-53.6992E-9	-2.24574E-12	2.98495E-12
-994.975E-3	-248.635E-12	-994.975E-3	-53.6992E-9	-1.97493E-12	3.10546E-12
-974.874E-3	-244.127E-12	-974.874E-3	-53.6992E-9	-1.99891E-12	3.17294E-12
-954.774E-3	-239.796E-12	-954.774E-3	-53.6992E-9	-2.06224E-12	3.44795E-12
-934.673E-3	-236.564E-12	-934.673E-3	-53.6992E-9	-1.99966E-12	3.56405E-12
-914.573E-3	-231.748E-12	-914.573E-3	-53.6992E-9	-2.01266E-12	3.59862E-12
-894.472E-3	-226.950E-12	-894.472E-3	-53.6992E-9	-2.15487E-12	3.35002E-12
-874.372E-3	-223.600E-12	-874.372E-3	-53.6992E-9	-2.11676E-12	2.97999E-12
-854.271E-3	-220.274E-12	-854.271E-3	-53.6992E-9	-2.16647E-12	2.84550E-12
-834.171E-3	-216.383E-12	-834.171E-3	-53.6992E-9	-2.21205E-12	2.78069E-12
-814.070E-3	-213.295E-12	-814.070E-3	-53.6992E-9	-2.18533E-12	2.79150E-12
-793.970E-3	-210.343E-12	-793.970E-3	-53.6992E-9	-2.33575E-12	2.95002E-12
-773.869E-3	-206.386E-12	-773.869E-3	-53.6992E-9	-2.28492E-12	2.80204E-12
-753.769E-3	-202.892E-12	-753.769E-3	-53.6992E-9	-2.19251E-12	2.68424E-12
-733.668E-3	-200.233E-12	-733.668E-3	-53.6992E-9	-2.20030E-12	2.72833E-12
-713.568E-3	-196.133E-12	-713.568E-3	-53.6992E-9	-2.19208E-12	2.99513E-12
-693.467E-3	-191.984E-12	-693.467E-3	-53.6992E-9	-2.21733E-12	3.30471E-12
-673.367E-3	-188.631E-12	-673.367E-3	-53.6992E-9	-1.96677E-12	3.54821E-12
-653.266E-3	-183.706E-12	-653.266E-3	-53.6992E-9	-1.81671E-12	3.55523E-12
-633.166E-3	-178.671E-12	-633.166E-3	-53.6992E-9	-2.09514E-12	3.60386E-12
-613.065E-3	-174.828E-12	-613.065E-3	-53.6992E-9	-2.15083E-12	3.60502E-12
-592.965E-3	-170.340E-12	-592.965E-3	-53.6992E-9	-2.07568E-12	3.55863E-12
-572.864E-3	-165.349E-12	-572.864E-3	-53.6992E-9	-1.93971E-12	3.54826E-12
-552.764E-3	-161.274E-12	-552.764E-3	-53.6992E-9	-2.11463E-12	3.39603E-12
-532.663E-3	-157.206E-12	-532.663E-3	-53.6992E-9	-2.14312E-12	3.39772E-12
-512.563E-3	-152.703E-12	-512.563E-3	-53.6992E-9	-2.00843E-12	3.52976E-12
-492.462E-3	-148.540E-12	-492.462E-3	-53.6992E-9	-1.86272E-12	3.44936E-12
-472.362E-3	-144.529E-12	-472.362E-3	-53.6992E-9	-2.07261E-12	3.24303E-12
-452.261E-3	-140.433E-12	-452.261E-3	-53.6992E-9	-2.03507E-12	3.24713E-12
-432.161E-3	-136.065E-12	-432.161E-3	-53.6992E-9	-2.17673E-12	3.17495E-12
-412.060E-3	-132.338E-12	-412.060E-3	-53.6992E-9	-2.26740E-12	3.35408E-12
-391.960E-3	-127.680E-12	-391.960E-3	-53.6992E-9	-2.06669E-12	3.87619E-12
-371.859E-3	-121.433E-12	-371.859E-3	-53.6992E-9	-1.88373E-12	4.38472E-12
-351.759E-3	-116.015E-12	-351.759E-3	-53.6992E-9	-1.68499E-12	4.68010E-12
-331.658E-3	-109.551E-12	-331.658E-3	-53.6992E-9	-1.64718E-12	4.86534E-12
-311.558E-3	-102.128E-12	-311.558E-3	-53.6992E-9	-1.45251E-12	5.03311E-12
-291.457E-3	-95.8787E-12	-291.457E-3	-53.6992E-9	-1.54232E-12	5.14184E-12
-271.357E-3	-89.0806E-12	-271.357E-3	-53.6992E-9	-1.68232E-12	4.85791E-12
-251.256E-3	-82.5442E-12	-251.256E-3	-53.6992E-9	-1.67817E-12	4.72111E-12
-231.156E-3	-76.6180E-12	-231.156E-3	-53.6992E-9	-1.72718E-12	4.81310E-12
-211.055E-3	-70.2563E-12	-211.055E-3	-53.6992E-9	-1.85989E-12	4.79084E-12
-190.955E-3	-64.2239E-12	-190.955E-3	-53.6992E-9	-1.73578E-12	4.85922E-12
-170.854E-3	-57.3966E-12	-170.854E-3	-53.6992E-9	-1.38258E-12	5.08755E-12
-150.754E-3	-50.4256E-12	-150.754E-3	-53.6992E-9	-1.57752E-12	5.21647E-12
-130.653E-3	-43.7222E-12	-130.653E-3	-53.6992E-9	-1.63293E-12	5.20958E-12
-110.553E-3	-36.7657E-12	-110.553E-3	-53.6992E-9	-1.62577E-12	5.09128E-12
-90.4523E-3	-30.5215E-12	-90.4523E-3	-53.6992E-9	-1.74554E-12	5.04736E-12
-70.3518E-3	-24.0213E-12	-70.3518E-3	-53.6992E-9	-1.44980E-12	5.08269E-12
-50.2512E-3	-16.9885E-12	-50.2513E-3	-53.6992E-9	-1.51809E-12	5.43653E-12
-30.1508E-3	-10.0643E-12	-30.1508E-3	-53.6992E-9	-1.52042E-12	5.27751E-12
-10.0503E-3	-3.49454E-12	-10.0503E-3	-53.6992E-9	-1.61355E-12	5.00005E-12
10.0503E-3	2.76007E-12	10.0503E-3	-53.6992E-9	-1.80192E-12	4.67689E-12
30.1507E-3	8.93828E-12	30.1508E-3	-53.6992E-9	-1.71761E-12	4.73817E-12
50.2512E-3	15.2310E-12	50.2513E-3	-53.6992E-9	-1.73999E-12	4.84503E-12
70.3518E-3	21.9703E-12	70.3518E-3	-53.6992E-9	-1.69654E-12	5.06971E-12
90.4522E-3	28.6844E-12	90.4523E-3	-53.6992E-9	-1.55375E-12	4.98885E-12
110.553E-3	35.6139E-12	110.553E-3	-53.6992E-9	-1.35046E-12	5.17964E-12
130.653E-3	42.8648E-12	130.653E-3	-53.6992E-9	-1.37109E-12	5.39538E-12
150.754E-3	49.8066E-12	150.754E-3	-53.6992E-9	-1.46045E-12	5.41383E-12
170.854E-3	56.7476E-12	170.854E-3	-53.6992E-9	-1.47233E-12	5.42749E-12
190.955E-3	63.8779E-12	190.955E-3	-53.6992E-9	-1.56367E-12	5.15927E-12
211.055E-3	70.7255E-12	211.055E-3	-53.6992E-9	-1.75936E-12	5.05829E-12
231.156E-3	77.1822E-12	231.156E-3	-53.6992E-9	-1.67292E-12	5.21567E-12
251.256E-3	83.6575E-12	251.256E-3	-53.6992E-9	-1.61235E-12	4.86023E-12
271.357E-3	90.9368E-12	271.357E-3	-53.6992E-9	-1.62568E-12	5.08298E-12
291.457E-3	97.1602E-12	291.457E-3	-53.6992E-9	-1.45095E-12	5.04488E-12
311.558E-3	104.205E-12	311.558E-3	-53.6992E-9	-1.44019E-12	5.31017E-12
331.658E-3	112.082E-12	331.658E-3	-53.6992E-9	-1.51969E-12	5.44548E-12
351.759E-3	118.756E-12	351.759E-3	-53.6992E-9	-1.30912E-12	5.72065E-12
371.859E-3	126.499E-12	371.859E-3	-53.6992E-9	-1.53349E-12	5.91134E-12
391.960E-3	135.220E-12	391.960E-3	-53.6992E-9	-1.48865E-12	6.03553E-12
412.060E-3	142.612E-12	412.060E-3	-53.6992E-9	-1.39693E-12	5.77910E-12
432.161E-3	149.962E-12	432.161E-3	-53.6992E-9	-1.41051E-12	5.71420E-12
452.261E-3	158.048E-12	452.261E-3	-53.6992E-9	-1.33373E-12	5.83112E-12
472.362E-3	165.716E-12	472.362E-3	-53.6992E-9	-1.49153E-12	5.58349E-12
492.462E-3	172.068E-12	492.462E-3	-53.6992E-9	-1.54077E-12	5.52640E-12
512.563E-3	180.081E-12	512.563E-3	-53.6992E-9	-1.50552E-12	5.65412E-12
532.663E-3	188.828E-12	532.663E-3	-53.6992E-9	-1.34704E-12	5.78509E-12
552.764E-3	195.196E-12	552.764E-3	-53.6992E-9	-1.26274E-12	5.97619E-12
572.864E-3	203.919E-12	572.864E-3	-53.6992E-9	-1.28216E-12	6.12832E-12
592.965E-3	213.371E-12	592.965E-3	-53.6992E-9	-1.46681E-12	6.33633E-12
613.065E-3	220.257E-12	613.065E-3	-53.6992E-9	-1.01370E-12	6.33248E-12
633.166E-3	229.409E-12	633.166E-3	-53.6992E-9	-1.13194E-12	6.53712E-12
653.266E-3	238.797E-12	653.266E-3	-53.6992E-9	-984.010E-15	6.70195E-12
673.367E-3	247.180E-12	673.367E-3	-53.6992E-9	-1.15858E-12	6.68086E-12
693.467E-3	256.142E-12	693.467E-3	-53.6992E-9	-1.03205E-12	6.86125E-12
713.568E-3	265.779E-12	713.568E-3	-53.6992E-9	-1.07229E-12	6.95860E-12
733.668E-3	276.521E-12	733.668E-3	-53.6992E-9	-1.01110E-12	7.14270E-12
753.769E-3	285.130E-12	753.769E-3	-53.6992E-9	-1.03685E-12	7.27500E-12
773.869E-3	295.150E-12	773.869E-3	-53.6992E-9	-597.579E-15	7.66164E-12
793.970E-3	308.240E-12	793.970E-3	-53.6992E-9	-775.518E-15	7.85306E-12
814.070E-3	316.582E-12	814.070E-3	-53.6992E-9	-847.436E-15	7.76848E-12
834.171E-3	326.796E-12	834.171E-3	-53.6992E-9	-710.437E-15	7.69241E-12
854.271E-3	339.848E-12	854.271E-3	-53.6992E-9	-727.919E-15	7.41597E-12
874.372E-3	347.935E-12	874.372E-3	-53.6992E-9	-849.127E-15	7.61769E-12
894.472E-3	358.164E-12	894.472E-3	-53.6992E-9	-1.01535E-12	7.63160E-12
914.573E-3	368.858E-12	914.573E-3	-53.6992E-9	-878.367E-15	7.41459E-12
934.673E-3	378.944E-12	934.673E-3	-53.6992E-9	-806.041E-15	7.35110E-12
954.774E-3	389.103E-12	954.774E-3	-53.6992E-9	-719.976E-15	7.71852E-12
974.874E-3	398.319E-12	974.874E-3	-53.6992E-9	-916.966E-15	7.73252E-12
994.975E-3	411.156E-12	994.975E-3	-53.6992E-9	-898.833E-15	7.92988E-12
1.01508E+0	420.909E-12	1.01508E+0	-53.6992E-9	-768.965E-15	8.08737E-12
1.03518E+0	430.474E-12	1.03518E+0	-53.6992E-9	-750.006E-15	8.34655E-12
1.05528E+0	444.605E-12	1.05528E+0	-53.6992E-9	-423.819E-15	8.25915E-12
1.07538E+0	454.874E-12	1.07538E+0	-53.6992E-9	-639.941E-15	8.71150E-12
1.09548E+0	466.623E-12	1.09548E+0	-53.6992E-9	-463.892E-15	8.46661E-12
1.11558E+0	479.214E-12	1.11558E+0	-53.6992E-9	-476.659E-15	8.38730E-12
1.13568E+0	489.865E-12	1.13568E+0	-53.6992E-9	-606.345E-15	8.32161E-12
1.15578E+0	502.022E-12	1.15578E+0	-53.6992E-9	-729.092E-15	8.43495E-12
1.17588E+0	511.233E-12	1.17588E+0	-53.6992E-9	-653.531E-15	8.55888E-12
1.19598E+0	524.788E-12	1.19598E+0	-53.6992E-9	-597.834E-15	8.57179E-12
1.21608E+0	538.166E-12	1.21608E+0	-53.6992E-9	-532.553E-15	8.60946E-12
1.23618E+0	546.749E-12	1.23618E+0	-53.6992E-9	-439.420E-15	8.82426E-12
1.25628E+0	560.485E-12	1.25628E+0	-53.6992E-9	-463.155E-15	8.89520E-12
1.27638E+0	573.397E-12	1.27638E+0	-53.6992E-9	-563.164E-15	9.23507E-12
1.29648E+0	583.065E-12	1.29648E+0	-53.6992E-9	-279.166E-15	9.33464E-12
1.31658E+0	598.018E-12	1.31658E+0	-53.6992E-9	-235.839E-15	9.38414E-12
1.33668E+0	611.441E-12	1.33668E+0	-53.6992E-9	-287.099E-15	9.52880E-12
1.35678E+0	624.061E-12	1.35678E+0	-53.6992E-9	-363.120E-15	9.67298E-12
1.37688E+0	637.351E-12	1.37688E+0	-53.6992E-9	43.5419E-15	10.1237E-12
1.39698E+0	651.082E-12	1.39698E+0	-53.6992E-9	-74.1359E-15	10.3951E-12
1.41709E+0	669.334E-12	1.41709E+0	-53.6992E-9	132.160E-15	10.7420E-12
1.43719E+0	679.539E-12	1.43719E+0	-53.6992E-9	239.145E-15	11.2233E-12
1.45729E+0	695.600E-12	1.45729E+0	-53.6992E-9	467.478E-15	11.9042E-12
1.47739E+0	716.466E-12	1.47739E+0	-53.6992E-9	581.323E-15	12.5474E-12
1.49749E+0	727.181E-12	1.49749E+0	-53.6992E-9	591.786E-15	12.7266E-12
1.51759E+0	746.624E-12	1.51759E+0	-53.6992E-9	1.20327E-12	13.2539E-12
1.53769E+0	769.997E-12	1.53769E+0	-53.6992E-9	1.29786E-12	13.7240E-12
1.55779E+0	786.490E-12	1.55779E+0	-53.6992E-9	1.15561E-12	13.9650E-12
1.57789E+0	804.194E-12	1.57789E+0	-53.6992E-9	1.20660E-12	13.9954E-12
1.59799E+0	824.055E-12	1.59799E+0	-53.6992E-9	1.32736E-12	14.2918E-12
1.61809E+0	848.124E-12	1.61809E+0	-53.6992E-9	1.42151E-12	14.4111E-12
1.63819E+0	861.055E-12	1.63819E+0	-53.6992E-9	1.45419E-12	14.3679E-12
1.65829E+0	881.533E-12	1.65829E+0	-53.6992E-9	1.24356E-12	14.3852E-12
1.67839E+0	906.824E-12	1.67839E+0	-53.6992E-9	1.55259E-12	14.1198E-12
1.69849E+0	917.657E-12	1.69849E+0	-53.6992E-9	1.40242E-12	14.2045E-12
1.71859E+0	938.093E-12	1.71859E+0	-53.6992E-9	1.35721E-12	14.2658E-12
1.73869E+0	965.010E-12	1.73869E+0	-53.6992E-9	1.40462E-12	14.1957E-12
1.75879E+0	976.430E-12	1.75879E+0	-53.6992E-9	1.25224E-12	13.5846E-12
1.77889E+0	991.907E-12	1.77889E+0	-53.6992E-9	1.17190E-12	13.4438E-12
1.79900E+0	1.01602E-9	1.79900E+0	-53.6992E-9	1.28222E-12	13.3552E-12
1.81910E+0	1.03460E-9	1.81910E+0	-53.6992E-9	1.11811E-12	13.0874E-12
1.83920E+0	1.04418E-9	1.83920E+0	-53.6992E-9	852.140E-15	12.5980E-12
1.85930E+0	1.06373E-9	1.85930E+0	-53.6992E-9	758.910E-15	12.1951E-12
1.87940E+0	1.08725E-9	1.87940E+0	-53.6992E-9	998.959E-15	11.9618E-12
1.89950E+0	1.09183E-9	1.89950E+0	-53.6992E-9	547.607E-15	11.8073E-12
1.91960E+0	1.10800E-9	1.91960E+0	-53.6992E-9	711.067E-15	11.6119E-12
1.93970E+0	1.13657E-9	1.93970E+0	-53.6992E-9	493.971E-15	11.4388E-12
1.95980E+0	1.14049E-9	1.95980E+0	-53.6992E-9	513.025E-15	11.4639E-12
1.97990E+0	1.14961E-9	1.97990E+0	-53.6992E-9	602.900E-15	11.2837E-12
2.00000E+0	1.17683E-9	2.00000E+0	-53.6992E-9	439.536E-15	10.9339E-12
