# Supplementary material for: Circumventing the stability problems of graphene nanoribbon zigzag edges
Source: Nat Chem. 2022 Sep 26;14(12):1451–8. doi: 10.1038/s41557-022-01042-8 (PMC10665199; doi:10.1038/s41557-022-01042-8)
Supplement: Supplementary file 3 — Source data for Supplementary Fig. 9. [file 41557_2022_1042_MOESM3_ESM.zip › 11 units/Point spectra581.dat]

Experiment	bias spectroscopy
Saved Date	22.07.2020 14:09:24
User
Date
X (m)	-253.981E-9
Y (m)	-226.641E-9
Z (m)	-53.7037E-9
Z offset (m)	0E+0
Settling time (s)	20E-3
Integration time (s)	60E-3
Z-Ctrl hold	TRUE
Final Z (m)	N/A
Start time	22.07.2020 14:09:08
Filter type	None
Order
Cutoff frq
Bias>Bias (V)	-500E-3
Bias>Calibration (V/V)	-1E+0
Bias>Offset (V)	0E+0
Bias Spectroscopy>Sweep Start (V)	-2E+0
Bias Spectroscopy>Sweep End (V)	2E+0
Bias Spectroscopy>Num Pixel	200
Bias Spectroscopy>Z Avg time (s)	100E-3
Bias Spectroscopy>Z offset (m)	0E+0
Bias Spectroscopy>1st Settling time (s)	60E-3
Bias Spectroscopy>Settling time (s)	20E-3
Bias Spectroscopy>Integration time (s)	60E-3
Bias Spectroscopy>End Settling time (s)	50E-3
Bias Spectroscopy>Z control time (s)	50E-3
Bias Spectroscopy>Max Slew rate (V/s)	Inf
Bias Spectroscopy>backward sweep	FALSE
Bias Spectroscopy>Z-controller hold	TRUE
Bias Spectroscopy>Number of sweeps	1
Bias Spectroscopy>Channels	Current (A);Bias (V);Z (m);LI Demod 1 Y (A);LI Demod 1 X (A)
Bias Spectroscopy>Reset Bias	TRUE
Bias Spectroscopy>Record final Z	FALSE
Bias Spectroscopy>Lock-In run	TRUE
Current>Current (A)	1.46879E-9
Current>Calibration (A/V)	330E-12
Current>Offset (A)	0E+0
Current>Gain	High
Lock-in>Lock-in status	ON
Lock-in>Modulated signal	Bias (V)
Lock-in>Frequency (Hz)	828E+0
Lock-in>Amplitude	20E-3
Lock-in>Demodulated signal	Current (A)
Lock-in>HP Filter Cutoff D1 (Hz)	155.425E+0
Lock-in>HP Filter Cutoff D2 (Hz)	155.425E+0
Lock-in>HP Filter Order D1	1
Lock-in>HP Filter Order D2	1
Lock-in>Harmonic D1	1
Lock-in>Harmonic D2	2
Lock-in>Reference phase D1 (deg)	-158.815E+0
Lock-in>Reference phase D2 (deg)	174.64E+0
Lock-in>LP Filter Cutoff D1 (Hz)	9.71405E+0
Lock-in>LP Filter Cutoff D2 (Hz)	4.85702E+0
Lock-in>LP Filter Order D1	2
Lock-in>LP Filter Order D2	2
Lock-in>Sync Filter D1	OFF
Lock-in>Sync Filter D2	OFF
[DATA]
Bias calc (V)	Current (A)	Bias (V)	Z (m)	LI Demod 1 Y (A)	LI Demod 1 X (A)
-2.00000E+0	-615.207E-12	-2.00000E+0	-53.7037E-9	2.26983E-12	17.6126E-12
-1.97990E+0	-591.760E-12	-1.97990E+0	-53.7037E-9	1.52718E-12	16.0991E-12
-1.95980E+0	-577.779E-12	-1.95980E+0	-53.7037E-9	862.268E-15	13.1758E-12
-1.93970E+0	-561.737E-12	-1.93970E+0	-53.7037E-9	381.360E-15	11.2168E-12
-1.91960E+0	-540.634E-12	-1.91960E+0	-53.7037E-9	51.0009E-15	10.3086E-12
-1.89950E+0	-534.220E-12	-1.89950E+0	-53.7037E-9	-153.651E-15	9.36794E-12
-1.87940E+0	-524.142E-12	-1.87940E+0	-53.7037E-9	-621.323E-15	8.60005E-12
-1.85930E+0	-504.239E-12	-1.85930E+0	-53.7037E-9	-665.967E-15	7.91717E-12
-1.83920E+0	-499.767E-12	-1.83920E+0	-53.7037E-9	-651.149E-15	7.90303E-12
-1.81910E+0	-491.203E-12	-1.81910E+0	-53.7037E-9	-988.488E-15	7.71418E-12
-1.79900E+0	-476.580E-12	-1.79900E+0	-53.7037E-9	-907.838E-15	7.38679E-12
-1.77889E+0	-468.929E-12	-1.77889E+0	-53.7037E-9	-899.297E-15	7.12503E-12
-1.75879E+0	-460.703E-12	-1.75879E+0	-53.7037E-9	-1.03213E-12	6.91677E-12
-1.73869E+0	-451.639E-12	-1.73869E+0	-53.7037E-9	-1.09526E-12	6.80404E-12
-1.71859E+0	-438.817E-12	-1.71859E+0	-53.7037E-9	-1.17035E-12	6.78820E-12
-1.69849E+0	-431.623E-12	-1.69849E+0	-53.7037E-9	-923.653E-15	6.66894E-12
-1.67839E+0	-427.234E-12	-1.67839E+0	-53.7037E-9	-1.21277E-12	6.53853E-12
-1.65829E+0	-412.117E-12	-1.65829E+0	-53.7037E-9	-1.08492E-12	6.58185E-12
-1.63819E+0	-405.329E-12	-1.63819E+0	-53.7037E-9	-1.20366E-12	6.54416E-12
-1.61809E+0	-400.551E-12	-1.61809E+0	-53.7037E-9	-1.12912E-12	6.50697E-12
-1.59799E+0	-386.219E-12	-1.59799E+0	-53.7037E-9	-1.06804E-12	6.51752E-12
-1.57789E+0	-379.253E-12	-1.57789E+0	-53.7037E-9	-1.02341E-12	6.41976E-12
-1.55779E+0	-374.239E-12	-1.55779E+0	-53.7037E-9	-1.35767E-12	6.13746E-12
-1.53769E+0	-362.696E-12	-1.53769E+0	-53.7037E-9	-1.28812E-12	6.06475E-12
-1.51759E+0	-354.703E-12	-1.51759E+0	-53.7037E-9	-1.26229E-12	6.06668E-12
-1.49749E+0	-349.105E-12	-1.49749E+0	-53.7037E-9	-1.34614E-12	5.71459E-12
-1.47739E+0	-341.670E-12	-1.47739E+0	-53.7037E-9	-1.62824E-12	5.60027E-12
-1.45729E+0	-332.629E-12	-1.45729E+0	-53.7037E-9	-1.62724E-12	5.05443E-12
-1.43719E+0	-327.341E-12	-1.43719E+0	-53.7037E-9	-1.61213E-12	4.50556E-12
-1.41709E+0	-324.753E-12	-1.41709E+0	-53.7037E-9	-1.85549E-12	3.97257E-12
-1.39698E+0	-317.625E-12	-1.39698E+0	-53.7037E-9	-1.87018E-12	3.76469E-12
-1.37688E+0	-312.691E-12	-1.37688E+0	-53.7037E-9	-1.94225E-12	3.47578E-12
-1.35678E+0	-312.592E-12	-1.35678E+0	-53.7037E-9	-2.15428E-12	3.28793E-12
-1.33668E+0	-306.543E-12	-1.33668E+0	-53.7037E-9	-2.19897E-12	3.17321E-12
-1.31658E+0	-301.884E-12	-1.31658E+0	-53.7037E-9	-2.09960E-12	3.26113E-12
-1.29648E+0	-299.688E-12	-1.29648E+0	-53.7037E-9	-2.02602E-12	3.19849E-12
-1.27638E+0	-296.113E-12	-1.27638E+0	-53.7037E-9	-2.04432E-12	3.26285E-12
-1.25628E+0	-291.281E-12	-1.25628E+0	-53.7037E-9	-2.15879E-12	3.15130E-12
-1.23618E+0	-287.648E-12	-1.23618E+0	-53.7037E-9	-2.15452E-12	3.13698E-12
-1.21608E+0	-285.760E-12	-1.21608E+0	-53.7037E-9	-2.16610E-12	2.76646E-12
-1.19598E+0	-281.249E-12	-1.19598E+0	-53.7037E-9	-2.03538E-12	2.99322E-12
-1.17588E+0	-275.849E-12	-1.17588E+0	-53.7037E-9	-2.11153E-12	3.14466E-12
-1.15578E+0	-275.512E-12	-1.15578E+0	-53.7037E-9	-1.95504E-12	3.31283E-12
-1.13568E+0	-270.181E-12	-1.13568E+0	-53.7037E-9	-2.18976E-12	3.08100E-12
-1.11558E+0	-264.998E-12	-1.11558E+0	-53.7037E-9	-1.98884E-12	2.93391E-12
-1.09548E+0	-263.996E-12	-1.09548E+0	-53.7037E-9	-2.22726E-12	2.93268E-12
-1.07538E+0	-261.097E-12	-1.07538E+0	-53.7037E-9	-2.32981E-12	2.77590E-12
-1.05528E+0	-255.697E-12	-1.05528E+0	-53.7037E-9	-2.41175E-12	2.92179E-12
-1.03518E+0	-253.915E-12	-1.03518E+0	-53.7037E-9	-2.41700E-12	2.99010E-12
-1.01508E+0	-251.682E-12	-1.01508E+0	-53.7037E-9	-2.16657E-12	3.00081E-12
-994.975E-3	-245.890E-12	-994.975E-3	-53.7037E-9	-2.01192E-12	3.17782E-12
-974.874E-3	-242.094E-12	-974.874E-3	-53.7037E-9	-2.00408E-12	3.23490E-12
-954.774E-3	-240.184E-12	-954.774E-3	-53.7037E-9	-2.16235E-12	3.33564E-12
-934.673E-3	-235.051E-12	-934.673E-3	-53.7037E-9	-2.17152E-12	3.63368E-12
-914.573E-3	-229.019E-12	-914.573E-3	-53.7037E-9	-2.13976E-12	3.60308E-12
-894.472E-3	-226.566E-12	-894.472E-3	-53.7037E-9	-2.02204E-12	3.38128E-12
-874.372E-3	-222.958E-12	-874.372E-3	-53.7037E-9	-1.99569E-12	3.07685E-12
-854.271E-3	-217.487E-12	-854.271E-3	-53.7037E-9	-2.31802E-12	2.76721E-12
-834.171E-3	-215.372E-12	-834.171E-3	-53.7037E-9	-2.09130E-12	2.96999E-12
-814.070E-3	-213.305E-12	-814.070E-3	-53.7037E-9	-2.13610E-12	2.88809E-12
-793.970E-3	-207.542E-12	-793.970E-3	-53.7037E-9	-2.35079E-12	3.03552E-12
-773.869E-3	-204.306E-12	-773.869E-3	-53.7037E-9	-2.22451E-12	2.88660E-12
-753.769E-3	-203.539E-12	-753.769E-3	-53.7037E-9	-2.21076E-12	2.81899E-12
-733.668E-3	-198.556E-12	-733.668E-3	-53.7037E-9	-2.30390E-12	2.95296E-12
-713.568E-3	-194.303E-12	-713.568E-3	-53.7037E-9	-2.32920E-12	2.87909E-12
-693.467E-3	-192.324E-12	-693.467E-3	-53.7037E-9	-2.20856E-12	3.04906E-12
-673.367E-3	-187.959E-12	-673.367E-3	-53.7037E-9	-2.27688E-12	3.59547E-12
-653.266E-3	-182.226E-12	-653.266E-3	-53.7037E-9	-2.12965E-12	3.65543E-12
-633.166E-3	-178.943E-12	-633.166E-3	-53.7037E-9	-2.05394E-12	3.76063E-12
-613.065E-3	-174.879E-12	-613.065E-3	-53.7037E-9	-1.83954E-12	3.70347E-12
-592.965E-3	-168.771E-12	-592.965E-3	-53.7037E-9	-1.97848E-12	3.42445E-12
-572.864E-3	-164.561E-12	-572.864E-3	-53.7037E-9	-2.01273E-12	3.50263E-12
-552.764E-3	-161.731E-12	-552.764E-3	-53.7037E-9	-2.26630E-12	3.23846E-12
-532.663E-3	-156.226E-12	-532.663E-3	-53.7037E-9	-2.18133E-12	3.40906E-12
-512.563E-3	-151.755E-12	-512.563E-3	-53.7037E-9	-2.10057E-12	3.45502E-12
-492.462E-3	-149.166E-12	-492.462E-3	-53.7037E-9	-2.10998E-12	3.50075E-12
-472.362E-3	-144.614E-12	-472.362E-3	-53.7037E-9	-2.12897E-12	3.35986E-12
-452.261E-3	-139.251E-12	-452.261E-3	-53.7037E-9	-2.27213E-12	3.15068E-12
-432.161E-3	-136.784E-12	-432.161E-3	-53.7037E-9	-2.11378E-12	3.29090E-12
-412.060E-3	-132.575E-12	-412.060E-3	-53.7037E-9	-1.87091E-12	3.47872E-12
-391.960E-3	-126.584E-12	-391.960E-3	-53.7037E-9	-2.01162E-12	3.85152E-12
-371.859E-3	-121.558E-12	-371.859E-3	-53.7037E-9	-1.74941E-12	4.39604E-12
-351.759E-3	-116.514E-12	-351.759E-3	-53.7037E-9	-1.58933E-12	4.70212E-12
-331.658E-3	-109.259E-12	-331.658E-3	-53.7037E-9	-1.46553E-12	4.95943E-12
-311.558E-3	-102.135E-12	-311.558E-3	-53.7037E-9	-1.44292E-12	5.02787E-12
-291.457E-3	-96.2421E-12	-291.457E-3	-53.7037E-9	-1.58655E-12	5.41088E-12
-271.357E-3	-89.1590E-12	-271.357E-3	-53.7037E-9	-1.58050E-12	4.91545E-12
-251.256E-3	-82.3071E-12	-251.256E-3	-53.7037E-9	-1.54058E-12	4.71991E-12
-231.156E-3	-76.5404E-12	-231.156E-3	-53.7037E-9	-1.70178E-12	4.80602E-12
-211.055E-3	-70.5950E-12	-211.055E-3	-53.7037E-9	-1.81073E-12	4.59834E-12
-190.955E-3	-64.0384E-12	-190.955E-3	-53.7037E-9	-1.54022E-12	4.97502E-12
-170.854E-3	-57.3073E-12	-170.854E-3	-53.7037E-9	-1.67891E-12	5.11041E-12
-150.754E-3	-50.6068E-12	-150.754E-3	-53.7037E-9	-1.51539E-12	5.51990E-12
-130.653E-3	-43.3571E-12	-130.653E-3	-53.7037E-9	-1.59835E-12	5.17885E-12
-110.553E-3	-36.5742E-12	-110.553E-3	-53.7037E-9	-1.57468E-12	4.80503E-12
-90.4523E-3	-30.6209E-12	-90.4523E-3	-53.7037E-9	-1.49542E-12	4.98575E-12
-70.3518E-3	-23.9655E-12	-70.3518E-3	-53.7037E-9	-1.39775E-12	4.95533E-12
-50.2512E-3	-17.0340E-12	-50.2513E-3	-53.7037E-9	-1.66582E-12	5.27554E-12
-30.1508E-3	-10.1452E-12	-30.1508E-3	-53.7037E-9	-1.62014E-12	5.03588E-12
-10.0503E-3	-3.50115E-12	-10.0503E-3	-53.7037E-9	-1.65597E-12	5.04748E-12
10.0503E-3	2.86245E-12	10.0503E-3	-53.7037E-9	-1.72312E-12	4.78172E-12
30.1507E-3	9.00475E-12	30.1508E-3	-53.7037E-9	-1.89350E-12	4.83919E-12
50.2512E-3	15.3265E-12	50.2513E-3	-53.7037E-9	-1.44423E-12	4.82166E-12
70.3518E-3	22.0292E-12	70.3518E-3	-53.7037E-9	-1.44683E-12	5.20162E-12
90.4522E-3	28.7009E-12	90.4523E-3	-53.7037E-9	-1.53382E-12	5.14809E-12
110.553E-3	35.7316E-12	110.553E-3	-53.7037E-9	-1.48848E-12	5.01728E-12
130.653E-3	42.8238E-12	130.653E-3	-53.7037E-9	-1.45096E-12	5.22689E-12
150.754E-3	49.4549E-12	150.754E-3	-53.7037E-9	-1.47692E-12	5.23516E-12
170.854E-3	56.5718E-12	170.854E-3	-53.7037E-9	-1.50293E-12	5.37324E-12
190.955E-3	63.7477E-12	190.955E-3	-53.7037E-9	-1.56684E-12	5.03336E-12
211.055E-3	69.9943E-12	211.055E-3	-53.7037E-9	-1.44992E-12	4.98255E-12
231.156E-3	76.3923E-12	231.156E-3	-53.7037E-9	-1.61485E-12	4.76080E-12
251.256E-3	83.0603E-12	251.256E-3	-53.7037E-9	-1.54956E-12	4.85443E-12
271.357E-3	89.4876E-12	271.357E-3	-53.7037E-9	-1.71783E-12	4.97695E-12
291.457E-3	95.4705E-12	291.457E-3	-53.7037E-9	-1.68166E-12	5.15432E-12
311.558E-3	103.046E-12	311.558E-3	-53.7037E-9	-1.60339E-12	5.33409E-12
331.658E-3	110.302E-12	331.658E-3	-53.7037E-9	-1.56457E-12	5.19556E-12
351.759E-3	115.833E-12	351.759E-3	-53.7037E-9	-1.55706E-12	5.45846E-12
371.859E-3	123.835E-12	371.859E-3	-53.7037E-9	-1.36172E-12	5.80615E-12
391.960E-3	132.617E-12	391.960E-3	-53.7037E-9	-1.45541E-12	5.77187E-12
412.060E-3	138.845E-12	412.060E-3	-53.7037E-9	-1.46962E-12	5.75045E-12
432.161E-3	146.662E-12	432.161E-3	-53.7037E-9	-1.48423E-12	5.73149E-12
452.261E-3	155.355E-12	452.261E-3	-53.7037E-9	-1.44318E-12	5.58975E-12
472.362E-3	161.634E-12	472.362E-3	-53.7037E-9	-1.30050E-12	5.52243E-12
492.462E-3	167.979E-12	492.462E-3	-53.7037E-9	-1.39799E-12	5.51554E-12
512.563E-3	176.883E-12	512.563E-3	-53.7037E-9	-1.38231E-12	5.69018E-12
532.663E-3	185.314E-12	532.663E-3	-53.7037E-9	-1.36161E-12	5.91023E-12
552.764E-3	190.743E-12	552.764E-3	-53.7037E-9	-1.18484E-12	5.91888E-12
572.864E-3	199.477E-12	572.864E-3	-53.7037E-9	-1.31712E-12	5.96097E-12
592.965E-3	210.213E-12	592.965E-3	-53.7037E-9	-1.31476E-12	6.06768E-12
613.065E-3	216.266E-12	613.065E-3	-53.7037E-9	-1.23805E-12	6.20685E-12
633.166E-3	223.960E-12	633.166E-3	-53.7037E-9	-1.15505E-12	6.38677E-12
653.266E-3	236.156E-12	653.266E-3	-53.7037E-9	-1.07662E-12	6.49576E-12
673.367E-3	243.650E-12	673.367E-3	-53.7037E-9	-1.09247E-12	6.71688E-12
693.467E-3	251.356E-12	693.467E-3	-53.7037E-9	-1.07307E-12	6.77288E-12
713.568E-3	262.357E-12	713.568E-3	-53.7037E-9	-1.10682E-12	6.90986E-12
733.668E-3	273.218E-12	733.668E-3	-53.7037E-9	-912.005E-15	6.92935E-12
753.769E-3	279.430E-12	753.769E-3	-53.7037E-9	-902.331E-15	7.30274E-12
773.869E-3	290.725E-12	773.869E-3	-53.7037E-9	-797.448E-15	7.67379E-12
793.970E-3	304.079E-12	793.970E-3	-53.7037E-9	-882.096E-15	7.71508E-12
814.070E-3	311.203E-12	814.070E-3	-53.7037E-9	-779.024E-15	7.58888E-12
834.171E-3	321.625E-12	834.171E-3	-53.7037E-9	-729.017E-15	7.72840E-12
854.271E-3	333.939E-12	854.271E-3	-53.7037E-9	-743.147E-15	7.75683E-12
874.372E-3	344.026E-12	874.372E-3	-53.7037E-9	-984.777E-15	7.59335E-12
894.472E-3	352.224E-12	894.472E-3	-53.7037E-9	-897.259E-15	7.70596E-12
914.573E-3	363.847E-12	914.573E-3	-53.7037E-9	-906.996E-15	7.65421E-12
934.673E-3	377.416E-12	934.673E-3	-53.7037E-9	-823.057E-15	7.85976E-12
954.774E-3	384.616E-12	954.774E-3	-53.7037E-9	-722.743E-15	7.93587E-12
974.874E-3	395.246E-12	974.874E-3	-53.7037E-9	-785.785E-15	7.95355E-12
994.975E-3	409.957E-12	994.975E-3	-53.7037E-9	-437.137E-15	8.24263E-12
1.01508E+0	419.343E-12	1.01508E+0	-53.7037E-9	-483.088E-15	8.46317E-12
1.03518E+0	429.320E-12	1.03518E+0	-53.7037E-9	-440.217E-15	8.78208E-12
1.05528E+0	445.746E-12	1.05528E+0	-53.7037E-9	-550.878E-15	9.14393E-12
1.07538E+0	456.528E-12	1.07538E+0	-53.7037E-9	-227.270E-15	9.38671E-12
1.09548E+0	466.392E-12	1.09548E+0	-53.7037E-9	-226.813E-15	9.49179E-12
1.11558E+0	483.316E-12	1.11558E+0	-53.7037E-9	-316.200E-15	9.84343E-12
1.13568E+0	498.357E-12	1.13568E+0	-53.7037E-9	-337.227E-15	9.69661E-12
1.15578E+0	506.489E-12	1.15578E+0	-53.7037E-9	-5.45522E-15	9.81066E-12
1.17588E+0	520.814E-12	1.17588E+0	-53.7037E-9	148.354E-15	10.4661E-12
1.19598E+0	541.651E-12	1.19598E+0	-53.7037E-9	64.6305E-15	10.7852E-12
1.21608E+0	553.588E-12	1.21608E+0	-53.7037E-9	305.393E-15	11.0696E-12
1.23618E+0	564.461E-12	1.23618E+0	-53.7037E-9	400.232E-15	11.4298E-12
1.25628E+0	587.878E-12	1.25628E+0	-53.7037E-9	600.045E-15	12.1358E-12
1.27638E+0	605.068E-12	1.27638E+0	-53.7037E-9	753.100E-15	12.4660E-12
1.29648E+0	617.189E-12	1.29648E+0	-53.7037E-9	734.676E-15	13.3585E-12
1.31658E+0	640.882E-12	1.31658E+0	-53.7037E-9	962.758E-15	14.0361E-12
1.33668E+0	664.096E-12	1.33668E+0	-53.7037E-9	1.55670E-12	14.8216E-12
1.35678E+0	679.484E-12	1.35678E+0	-53.7037E-9	1.68211E-12	15.9288E-12
1.37688E+0	702.446E-12	1.37688E+0	-53.7037E-9	1.90254E-12	16.9056E-12
1.39698E+0	733.961E-12	1.39698E+0	-53.7037E-9	2.31633E-12	17.8664E-12
1.41709E+0	756.951E-12	1.41709E+0	-53.7037E-9	2.86193E-12	19.0124E-12
1.43719E+0	779.576E-12	1.43719E+0	-53.7037E-9	3.36862E-12	20.6294E-12
1.45729E+0	817.617E-12	1.45729E+0	-53.7037E-9	3.53166E-12	22.1043E-12
1.47739E+0	849.283E-12	1.47739E+0	-53.7037E-9	4.04517E-12	23.5235E-12
1.49749E+0	876.674E-12	1.49749E+0	-53.7037E-9	4.79200E-12	24.9200E-12
1.51759E+0	914.814E-12	1.51759E+0	-53.7037E-9	5.23974E-12	26.5562E-12
1.53769E+0	960.889E-12	1.53769E+0	-53.7037E-9	5.35028E-12	27.5158E-12
1.55779E+0	989.205E-12	1.55779E+0	-53.7037E-9	5.51510E-12	27.5631E-12
1.57789E+0	1.02693E-9	1.57789E+0	-53.7037E-9	5.65941E-12	28.0689E-12
1.59799E+0	1.07688E-9	1.59799E+0	-53.7037E-9	5.98679E-12	28.3471E-12
1.61809E+0	1.11128E-9	1.61809E+0	-53.7037E-9	5.80095E-12	27.9511E-12
1.63819E+0	1.14055E-9	1.63819E+0	-53.7037E-9	5.73415E-12	27.5783E-12
1.65829E+0	1.18608E-9	1.65829E+0	-53.7037E-9	5.57998E-12	27.4726E-12
1.67839E+0	1.22866E-9	1.67839E+0	-53.7037E-9	5.57882E-12	27.2715E-12
1.69849E+0	1.24988E-9	1.69849E+0	-53.7037E-9	5.52347E-12	26.7847E-12
1.71859E+0	1.29383E-9	1.71859E+0	-53.7037E-9	5.45120E-12	26.4873E-12
1.73869E+0	1.33758E-9	1.73869E+0	-53.7037E-9	5.31745E-12	25.8633E-12
1.75879E+0	1.35521E-9	1.75879E+0	-53.7037E-9	5.15998E-12	25.2708E-12
1.77889E+0	1.39035E-9	1.77889E+0	-53.7037E-9	5.06759E-12	25.0265E-12
1.79900E+0	1.43601E-9	1.79900E+0	-53.7037E-9	4.78660E-12	24.2586E-12
1.81910E+0	1.45838E-9	1.81910E+0	-53.7037E-9	4.49881E-12	23.3663E-12
1.83920E+0	1.48017E-9	1.83920E+0	-53.7037E-9	4.59320E-12	23.0400E-12
1.85930E+0	1.52598E-9	1.85930E+0	-53.7037E-9	4.04517E-12	22.3947E-12
1.87940E+0	1.55350E-9	1.87940E+0	-53.7037E-9	3.86936E-12	21.9988E-12
1.89950E+0	1.56387E-9	1.89950E+0	-53.7037E-9	3.90915E-12	21.2189E-12
1.91960E+0	1.60489E-9	1.91960E+0	-53.7037E-9	3.83480E-12	20.6336E-12
1.93970E+0	1.64092E-9	1.93970E+0	-53.7037E-9	3.71561E-12	20.1923E-12
1.95980E+0	1.64493E-9	1.95980E+0	-53.7037E-9	3.59211E-12	20.1341E-12
1.97990E+0	1.67822E-9	1.97990E+0	-53.7037E-9	3.48992E-12	19.9337E-12
2.00000E+0	1.71992E-9	2.00000E+0	-53.7037E-9	3.46358E-12	19.5813E-12
