# Supplementary material for: Circumventing the stability problems of graphene nanoribbon zigzag edges
Source: Nat Chem. 2022 Sep 26;14(12):1451–8. doi: 10.1038/s41557-022-01042-8 (PMC10665199; doi:10.1038/s41557-022-01042-8)
Supplement: Supplementary file 3 — Source data for Supplementary Fig. 9. [file 41557_2022_1042_MOESM3_ESM.zip › 11 units/Point spectra582.dat]

Experiment	bias spectroscopy
Saved Date	22.07.2020 14:09:41
User
Date
X (m)	-253.896E-9
Y (m)	-226.74E-9
Z (m)	-53.6983E-9
Z offset (m)	0E+0
Settling time (s)	20E-3
Integration time (s)	60E-3
Z-Ctrl hold	TRUE
Final Z (m)	N/A
Start time	22.07.2020 14:09:24
Filter type	None
Order
Cutoff frq
Bias>Bias (V)	-500E-3
Bias>Calibration (V/V)	-1E+0
Bias>Offset (V)	0E+0
Bias Spectroscopy>Sweep Start (V)	-2E+0
Bias Spectroscopy>Sweep End (V)	2E+0
Bias Spectroscopy>Num Pixel	200
Bias Spectroscopy>Z Avg time (s)	100E-3
Bias Spectroscopy>Z offset (m)	0E+0
Bias Spectroscopy>1st Settling time (s)	60E-3
Bias Spectroscopy>Settling time (s)	20E-3
Bias Spectroscopy>Integration time (s)	60E-3
Bias Spectroscopy>End Settling time (s)	50E-3
Bias Spectroscopy>Z control time (s)	50E-3
Bias Spectroscopy>Max Slew rate (V/s)	Inf
Bias Spectroscopy>backward sweep	FALSE
Bias Spectroscopy>Z-controller hold	TRUE
Bias Spectroscopy>Number of sweeps	1
Bias Spectroscopy>Channels	Current (A);Bias (V);Z (m);LI Demod 1 Y (A);LI Demod 1 X (A)
Bias Spectroscopy>Reset Bias	TRUE
Bias Spectroscopy>Record final Z	FALSE
Bias Spectroscopy>Lock-In run	TRUE
Current>Current (A)	935.666E-12
Current>Calibration (A/V)	330E-12
Current>Offset (A)	0E+0
Current>Gain	High
Lock-in>Lock-in status	ON
Lock-in>Modulated signal	Bias (V)
Lock-in>Frequency (Hz)	828E+0
Lock-in>Amplitude	20E-3
Lock-in>Demodulated signal	Current (A)
Lock-in>HP Filter Cutoff D1 (Hz)	155.425E+0
Lock-in>HP Filter Cutoff D2 (Hz)	155.425E+0
Lock-in>HP Filter Order D1	1
Lock-in>HP Filter Order D2	1
Lock-in>Harmonic D1	1
Lock-in>Harmonic D2	2
Lock-in>Reference phase D1 (deg)	-158.815E+0
Lock-in>Reference phase D2 (deg)	174.64E+0
Lock-in>LP Filter Cutoff D1 (Hz)	9.71405E+0
Lock-in>LP Filter Cutoff D2 (Hz)	4.85702E+0
Lock-in>LP Filter Order D1	2
Lock-in>LP Filter Order D2	2
Lock-in>Sync Filter D1	OFF
Lock-in>Sync Filter D2	OFF
[DATA]
Bias calc (V)	Current (A)	Bias (V)	Z (m)	LI Demod 1 Y (A)	LI Demod 1 X (A)
-2.00000E+0	-617.835E-12	-2.00000E+0	-53.6983E-9	875.644E-15	13.3866E-12
-1.97990E+0	-609.993E-12	-1.97990E+0	-53.6983E-9	714.425E-15	12.5914E-12
-1.95980E+0	-592.079E-12	-1.95980E+0	-53.6983E-9	565.386E-15	11.1439E-12
-1.93970E+0	-573.399E-12	-1.93970E+0	-53.6983E-9	-3.90063E-15	10.0520E-12
-1.91960E+0	-564.171E-12	-1.91960E+0	-53.6983E-9	-385.678E-15	9.08551E-12
-1.89950E+0	-553.878E-12	-1.89950E+0	-53.6983E-9	-610.514E-15	8.34760E-12
-1.87940E+0	-541.233E-12	-1.87940E+0	-53.6983E-9	-709.033E-15	8.20684E-12
-1.85930E+0	-529.251E-12	-1.85930E+0	-53.6983E-9	-772.045E-15	7.67928E-12
-1.83920E+0	-522.625E-12	-1.83920E+0	-53.6983E-9	-747.855E-15	7.61726E-12
-1.81910E+0	-512.718E-12	-1.81910E+0	-53.6983E-9	-868.712E-15	7.46848E-12
-1.79900E+0	-499.079E-12	-1.79900E+0	-53.6983E-9	-858.214E-15	7.26138E-12
-1.77889E+0	-493.845E-12	-1.77889E+0	-53.6983E-9	-886.901E-15	7.23396E-12
-1.75879E+0	-484.326E-12	-1.75879E+0	-53.6983E-9	-1.15055E-12	6.94444E-12
-1.73869E+0	-469.844E-12	-1.73869E+0	-53.6983E-9	-954.416E-15	6.93407E-12
-1.71859E+0	-464.958E-12	-1.71859E+0	-53.6983E-9	-849.736E-15	6.86632E-12
-1.69849E+0	-456.080E-12	-1.69849E+0	-53.6983E-9	-1.22631E-12	6.78271E-12
-1.67839E+0	-445.303E-12	-1.67839E+0	-53.6983E-9	-1.11836E-12	6.92774E-12
-1.65829E+0	-436.148E-12	-1.65829E+0	-53.6983E-9	-1.07949E-12	6.78741E-12
-1.63819E+0	-428.756E-12	-1.63819E+0	-53.6983E-9	-956.017E-15	6.89602E-12
-1.61809E+0	-419.899E-12	-1.61809E+0	-53.6983E-9	-970.323E-15	6.94428E-12
-1.59799E+0	-407.697E-12	-1.59799E+0	-53.6983E-9	-1.05496E-12	6.92905E-12
-1.57789E+0	-402.657E-12	-1.57789E+0	-53.6983E-9	-1.20020E-12	6.48955E-12
-1.55779E+0	-394.640E-12	-1.55779E+0	-53.6983E-9	-1.13401E-12	6.87883E-12
-1.53769E+0	-381.259E-12	-1.53769E+0	-53.6983E-9	-1.13246E-12	6.80103E-12
-1.51759E+0	-374.937E-12	-1.51759E+0	-53.6983E-9	-952.075E-15	6.96099E-12
-1.49749E+0	-364.015E-12	-1.49749E+0	-53.6983E-9	-1.06436E-12	6.81545E-12
-1.47739E+0	-354.625E-12	-1.47739E+0	-53.6983E-9	-943.376E-15	6.47783E-12
-1.45729E+0	-346.805E-12	-1.45729E+0	-53.6983E-9	-1.19938E-12	6.27639E-12
-1.43719E+0	-339.425E-12	-1.43719E+0	-53.6983E-9	-1.54206E-12	5.46031E-12
-1.41709E+0	-334.354E-12	-1.41709E+0	-53.6983E-9	-1.94010E-12	4.65241E-12
-1.39698E+0	-326.505E-12	-1.39698E+0	-53.6983E-9	-1.93566E-12	3.98891E-12
-1.37688E+0	-322.350E-12	-1.37688E+0	-53.6983E-9	-2.02261E-12	3.73023E-12
-1.35678E+0	-320.801E-12	-1.35678E+0	-53.6983E-9	-2.12357E-12	3.73003E-12
-1.33668E+0	-313.123E-12	-1.33668E+0	-53.6983E-9	-2.04046E-12	3.47054E-12
-1.31658E+0	-309.500E-12	-1.31658E+0	-53.6983E-9	-1.76195E-12	3.33658E-12
-1.29648E+0	-307.317E-12	-1.29648E+0	-53.6983E-9	-1.95075E-12	3.41538E-12
-1.27638E+0	-301.895E-12	-1.27638E+0	-53.6983E-9	-2.12042E-12	3.36121E-12
-1.25628E+0	-297.142E-12	-1.25628E+0	-53.6983E-9	-2.13377E-12	3.12519E-12
-1.23618E+0	-294.695E-12	-1.23618E+0	-53.6983E-9	-2.18431E-12	3.21030E-12
-1.21608E+0	-292.037E-12	-1.21608E+0	-53.6983E-9	-2.08210E-12	3.26765E-12
-1.19598E+0	-285.540E-12	-1.19598E+0	-53.6983E-9	-2.11342E-12	3.28574E-12
-1.17588E+0	-282.338E-12	-1.17588E+0	-53.6983E-9	-2.13544E-12	3.34310E-12
-1.15578E+0	-279.809E-12	-1.15578E+0	-53.6983E-9	-2.25019E-12	3.61847E-12
-1.13568E+0	-273.525E-12	-1.13568E+0	-53.6983E-9	-2.15687E-12	3.32711E-12
-1.11558E+0	-269.215E-12	-1.11558E+0	-53.6983E-9	-2.24190E-12	3.17707E-12
-1.09548E+0	-268.601E-12	-1.09548E+0	-53.6983E-9	-2.17532E-12	2.81601E-12
-1.07538E+0	-264.176E-12	-1.07538E+0	-53.6983E-9	-2.35529E-12	2.55315E-12
-1.05528E+0	-259.273E-12	-1.05528E+0	-53.6983E-9	-2.39407E-12	2.70186E-12
-1.03518E+0	-258.611E-12	-1.03518E+0	-53.6983E-9	-2.18069E-12	2.96283E-12
-1.01508E+0	-254.293E-12	-1.01508E+0	-53.6983E-9	-2.18266E-12	3.18648E-12
-994.975E-3	-248.831E-12	-994.975E-3	-53.6983E-9	-2.05430E-12	3.30950E-12
-974.874E-3	-246.168E-12	-974.874E-3	-53.6983E-9	-2.19343E-12	3.15413E-12
-954.774E-3	-243.438E-12	-954.774E-3	-53.6983E-9	-1.99635E-12	3.36566E-12
-934.673E-3	-236.721E-12	-934.673E-3	-53.6983E-9	-2.11179E-12	3.60072E-12
-914.573E-3	-231.750E-12	-914.573E-3	-53.6983E-9	-1.93678E-12	3.82250E-12
-894.472E-3	-230.655E-12	-894.472E-3	-53.6983E-9	-2.06708E-12	3.46314E-12
-874.372E-3	-224.301E-12	-874.372E-3	-53.6983E-9	-2.08411E-12	3.03688E-12
-854.271E-3	-219.421E-12	-854.271E-3	-53.6983E-9	-2.25618E-12	2.92834E-12
-834.171E-3	-219.452E-12	-834.171E-3	-53.6983E-9	-2.29763E-12	2.98473E-12
-814.070E-3	-214.697E-12	-814.070E-3	-53.6983E-9	-2.06696E-12	2.81109E-12
-793.970E-3	-209.055E-12	-793.970E-3	-53.6983E-9	-2.32310E-12	3.02120E-12
-773.869E-3	-208.239E-12	-773.869E-3	-53.6983E-9	-2.31287E-12	3.13530E-12
-753.769E-3	-203.984E-12	-753.769E-3	-53.6983E-9	-2.04516E-12	2.99312E-12
-733.668E-3	-199.470E-12	-733.668E-3	-53.6983E-9	-2.31131E-12	3.03394E-12
-713.568E-3	-195.849E-12	-713.568E-3	-53.6983E-9	-2.12931E-12	3.27140E-12
-693.467E-3	-193.740E-12	-693.467E-3	-53.6983E-9	-2.06259E-12	3.34685E-12
-673.367E-3	-188.014E-12	-673.367E-3	-53.6983E-9	-1.99217E-12	3.64137E-12
-653.266E-3	-181.825E-12	-653.266E-3	-53.6983E-9	-1.84357E-12	3.85351E-12
-633.166E-3	-180.408E-12	-633.166E-3	-53.6983E-9	-2.16819E-12	3.82445E-12
-613.065E-3	-174.418E-12	-613.065E-3	-53.6983E-9	-1.99410E-12	4.11088E-12
-592.965E-3	-167.795E-12	-592.965E-3	-53.6983E-9	-2.10524E-12	3.85902E-12
-572.864E-3	-166.398E-12	-572.864E-3	-53.6983E-9	-1.82737E-12	3.54518E-12
-552.764E-3	-160.987E-12	-552.764E-3	-53.6983E-9	-2.18574E-12	3.47590E-12
-532.663E-3	-155.335E-12	-532.663E-3	-53.6983E-9	-1.81376E-12	3.43929E-12
-512.563E-3	-152.367E-12	-512.563E-3	-53.6983E-9	-2.13937E-12	3.21187E-12
-492.462E-3	-148.272E-12	-492.462E-3	-53.6983E-9	-2.05151E-12	3.35011E-12
-472.362E-3	-143.188E-12	-472.362E-3	-53.6983E-9	-2.07466E-12	3.46831E-12
-452.261E-3	-138.903E-12	-452.261E-3	-53.6983E-9	-2.10731E-12	3.48165E-12
-432.161E-3	-136.212E-12	-432.161E-3	-53.6983E-9	-2.37198E-12	3.34707E-12
-412.060E-3	-131.715E-12	-412.060E-3	-53.6983E-9	-2.15063E-12	3.45001E-12
-391.960E-3	-126.194E-12	-391.960E-3	-53.6983E-9	-1.99682E-12	3.73803E-12
-371.859E-3	-122.314E-12	-371.859E-3	-53.6983E-9	-1.96105E-12	4.34367E-12
-351.759E-3	-116.034E-12	-351.759E-3	-53.6983E-9	-1.79053E-12	4.73660E-12
-331.658E-3	-108.808E-12	-331.658E-3	-53.6983E-9	-1.53321E-12	4.87929E-12
-311.558E-3	-103.222E-12	-311.558E-3	-53.6983E-9	-1.59487E-12	5.16829E-12
-291.457E-3	-96.3132E-12	-291.457E-3	-53.6983E-9	-1.56956E-12	5.17753E-12
-271.357E-3	-89.3185E-12	-271.357E-3	-53.6983E-9	-1.63063E-12	4.98084E-12
-251.256E-3	-83.1597E-12	-251.256E-3	-53.6983E-9	-1.95352E-12	4.77226E-12
-231.156E-3	-76.8490E-12	-231.156E-3	-53.6983E-9	-1.77413E-12	4.69760E-12
-211.055E-3	-71.0561E-12	-211.055E-3	-53.6983E-9	-1.90850E-12	4.77228E-12
-190.955E-3	-64.2062E-12	-190.955E-3	-53.6983E-9	-1.60107E-12	4.90359E-12
-170.854E-3	-57.8271E-12	-170.854E-3	-53.6983E-9	-1.67544E-12	5.15993E-12
-150.754E-3	-50.9669E-12	-150.754E-3	-53.6983E-9	-1.33352E-12	5.21617E-12
-130.653E-3	-43.4416E-12	-130.653E-3	-53.6983E-9	-1.45344E-12	5.28561E-12
-110.553E-3	-37.0405E-12	-110.553E-3	-53.6983E-9	-1.55615E-12	4.91920E-12
-90.4523E-3	-30.8236E-12	-90.4523E-3	-53.6983E-9	-1.60985E-12	4.72982E-12
-70.3518E-3	-24.1814E-12	-70.3518E-3	-53.6983E-9	-1.62388E-12	5.04573E-12
-50.2512E-3	-17.3484E-12	-50.2513E-3	-53.6983E-9	-1.58804E-12	5.36671E-12
-30.1508E-3	-10.2566E-12	-30.1508E-3	-53.6983E-9	-1.46944E-12	5.53321E-12
-10.0503E-3	-3.54282E-12	-10.0503E-3	-53.6983E-9	-1.63645E-12	5.21251E-12
10.0503E-3	2.81511E-12	10.0503E-3	-53.6983E-9	-1.65855E-12	4.89829E-12
30.1507E-3	8.99675E-12	30.1508E-3	-53.6983E-9	-1.63244E-12	4.69441E-12
50.2512E-3	15.3356E-12	50.2513E-3	-53.6983E-9	-1.58446E-12	4.73871E-12
70.3518E-3	21.8256E-12	70.3518E-3	-53.6983E-9	-1.73626E-12	5.01781E-12
90.4522E-3	28.6932E-12	90.4523E-3	-53.6983E-9	-1.69119E-12	5.19054E-12
110.553E-3	35.5179E-12	110.553E-3	-53.6983E-9	-1.45074E-12	5.24569E-12
130.653E-3	42.3218E-12	130.653E-3	-53.6983E-9	-1.49558E-12	5.11923E-12
150.754E-3	49.3174E-12	150.754E-3	-53.6983E-9	-1.65566E-12	5.34415E-12
170.854E-3	56.0977E-12	170.854E-3	-53.6983E-9	-1.39760E-12	5.19440E-12
190.955E-3	62.8321E-12	190.955E-3	-53.6983E-9	-1.43564E-12	4.86817E-12
211.055E-3	69.0825E-12	211.055E-3	-53.6983E-9	-1.56267E-12	4.79645E-12
231.156E-3	75.1191E-12	231.156E-3	-53.6983E-9	-1.61765E-12	4.66933E-12
251.256E-3	81.6087E-12	251.256E-3	-53.6983E-9	-1.69230E-12	4.74322E-12
271.357E-3	87.2896E-12	271.357E-3	-53.6983E-9	-1.75732E-12	4.79354E-12
291.457E-3	93.4732E-12	291.457E-3	-53.6983E-9	-1.54879E-12	4.84298E-12
311.558E-3	100.569E-12	311.558E-3	-53.6983E-9	-1.68039E-12	4.82325E-12
331.658E-3	106.368E-12	331.658E-3	-53.6983E-9	-1.76718E-12	4.81244E-12
351.759E-3	112.978E-12	351.759E-3	-53.6983E-9	-1.51155E-12	5.15695E-12
371.859E-3	120.362E-12	371.859E-3	-53.6983E-9	-1.55793E-12	5.48044E-12
391.960E-3	127.601E-12	391.960E-3	-53.6983E-9	-1.32821E-12	5.65367E-12
412.060E-3	134.549E-12	412.060E-3	-53.6983E-9	-1.42184E-12	5.51624E-12
432.161E-3	141.057E-12	432.161E-3	-53.6983E-9	-1.62528E-12	5.38131E-12
452.261E-3	149.048E-12	452.261E-3	-53.6983E-9	-1.63519E-12	5.26500E-12
472.362E-3	155.355E-12	472.362E-3	-53.6983E-9	-1.61990E-12	5.18610E-12
492.462E-3	161.472E-12	492.462E-3	-53.6983E-9	-1.43887E-12	5.23707E-12
512.563E-3	170.326E-12	512.563E-3	-53.6983E-9	-1.51356E-12	5.20823E-12
532.663E-3	176.693E-12	532.663E-3	-53.6983E-9	-1.33818E-12	5.44102E-12
552.764E-3	183.544E-12	552.764E-3	-53.6983E-9	-1.27658E-12	5.71516E-12
572.864E-3	192.879E-12	572.864E-3	-53.6983E-9	-1.36702E-12	5.87417E-12
592.965E-3	199.441E-12	592.965E-3	-53.6983E-9	-1.44398E-12	5.71728E-12
613.065E-3	207.281E-12	613.065E-3	-53.6983E-9	-1.50498E-12	5.69096E-12
633.166E-3	215.402E-12	633.166E-3	-53.6983E-9	-1.16163E-12	6.06775E-12
653.266E-3	224.383E-12	653.266E-3	-53.6983E-9	-1.18221E-12	5.87865E-12
673.367E-3	232.154E-12	673.367E-3	-53.6983E-9	-1.38047E-12	6.10420E-12
693.467E-3	238.181E-12	693.467E-3	-53.6983E-9	-1.34791E-12	6.18139E-12
713.568E-3	249.797E-12	713.568E-3	-53.6983E-9	-1.35796E-12	6.20665E-12
733.668E-3	257.473E-12	733.668E-3	-53.6983E-9	-1.24260E-12	6.33069E-12
753.769E-3	263.979E-12	753.769E-3	-53.6983E-9	-1.19006E-12	6.68507E-12
773.869E-3	275.573E-12	773.869E-3	-53.6983E-9	-1.14793E-12	6.80534E-12
793.970E-3	284.632E-12	793.970E-3	-53.6983E-9	-1.01825E-12	7.05791E-12
814.070E-3	292.062E-12	814.070E-3	-53.6983E-9	-858.730E-15	7.01259E-12
834.171E-3	301.608E-12	834.171E-3	-53.6983E-9	-1.28785E-12	6.85509E-12
854.271E-3	311.603E-12	854.271E-3	-53.6983E-9	-941.708E-15	6.65646E-12
874.372E-3	320.773E-12	874.372E-3	-53.6983E-9	-1.10622E-12	6.69353E-12
894.472E-3	327.288E-12	894.472E-3	-53.6983E-9	-1.13508E-12	6.53049E-12
914.573E-3	339.186E-12	914.573E-3	-53.6983E-9	-1.12203E-12	6.71219E-12
934.673E-3	348.676E-12	934.673E-3	-53.6983E-9	-1.07924E-12	6.76709E-12
954.774E-3	353.929E-12	954.774E-3	-53.6983E-9	-941.300E-15	6.70477E-12
974.874E-3	366.366E-12	974.874E-3	-53.6983E-9	-1.04201E-12	7.03339E-12
994.975E-3	376.955E-12	994.975E-3	-53.6983E-9	-960.182E-15	7.15660E-12
1.01508E+0	382.523E-12	1.01508E+0	-53.6983E-9	-890.546E-15	7.29760E-12
1.03518E+0	395.231E-12	1.03518E+0	-53.6983E-9	-850.544E-15	7.49021E-12
1.05528E+0	406.180E-12	1.05528E+0	-53.6983E-9	-708.102E-15	7.58953E-12
1.07538E+0	415.127E-12	1.07538E+0	-53.6983E-9	-733.184E-15	8.19574E-12
1.09548E+0	425.893E-12	1.09548E+0	-53.6983E-9	-921.911E-15	7.98081E-12
1.11558E+0	438.094E-12	1.11558E+0	-53.6983E-9	-621.067E-15	8.02695E-12
1.13568E+0	450.808E-12	1.13568E+0	-53.6983E-9	-767.361E-15	8.23026E-12
1.15578E+0	458.481E-12	1.15578E+0	-53.6983E-9	-736.827E-15	8.53649E-12
1.17588E+0	471.864E-12	1.17588E+0	-53.6983E-9	-595.867E-15	8.74076E-12
1.19598E+0	486.840E-12	1.19598E+0	-53.6983E-9	-411.203E-15	8.79072E-12
1.21608E+0	495.258E-12	1.21608E+0	-53.6983E-9	-211.689E-15	9.46525E-12
1.23618E+0	511.217E-12	1.23618E+0	-53.6983E-9	-234.119E-15	9.81077E-12
1.25628E+0	526.243E-12	1.25628E+0	-53.6983E-9	39.4130E-15	10.1967E-12
1.27638E+0	538.260E-12	1.27638E+0	-53.6983E-9	221.804E-15	10.8831E-12
1.29648E+0	554.224E-12	1.29648E+0	-53.6983E-9	361.168E-15	11.6321E-12
1.31658E+0	571.487E-12	1.31658E+0	-53.6983E-9	623.565E-15	12.1414E-12
1.33668E+0	587.912E-12	1.33668E+0	-53.6983E-9	665.426E-15	12.8171E-12
1.35678E+0	607.096E-12	1.35678E+0	-53.6983E-9	982.147E-15	13.6114E-12
1.37688E+0	626.969E-12	1.37688E+0	-53.6983E-9	1.42243E-12	14.4311E-12
1.39698E+0	648.933E-12	1.39698E+0	-53.6983E-9	1.59219E-12	15.5092E-12
1.41709E+0	670.128E-12	1.41709E+0	-53.6983E-9	2.11951E-12	16.9200E-12
1.43719E+0	696.494E-12	1.43719E+0	-53.6983E-9	2.40443E-12	18.1882E-12
1.45729E+0	723.301E-12	1.45729E+0	-53.6983E-9	2.83214E-12	19.6332E-12
1.47739E+0	750.476E-12	1.47739E+0	-53.6983E-9	3.37636E-12	21.1612E-12
1.49749E+0	784.285E-12	1.49749E+0	-53.6983E-9	3.60891E-12	22.2281E-12
1.51759E+0	815.672E-12	1.51759E+0	-53.6983E-9	3.93862E-12	23.1944E-12
1.53769E+0	845.186E-12	1.53769E+0	-53.6983E-9	4.22021E-12	23.6642E-12
1.55779E+0	883.108E-12	1.55779E+0	-53.6983E-9	4.48824E-12	24.2984E-12
1.57789E+0	914.081E-12	1.57789E+0	-53.6983E-9	4.18115E-12	24.1080E-12
1.59799E+0	944.485E-12	1.59799E+0	-53.6983E-9	4.15054E-12	23.9431E-12
1.61809E+0	981.599E-12	1.61809E+0	-53.6983E-9	4.25302E-12	23.3804E-12
1.63819E+0	1.01089E-9	1.63819E+0	-53.6983E-9	4.15541E-12	22.9323E-12
1.65829E+0	1.04009E-9	1.65829E+0	-53.6983E-9	4.02181E-12	22.5847E-12
1.67839E+0	1.07429E-9	1.67839E+0	-53.6983E-9	3.88394E-12	22.3082E-12
1.69849E+0	1.09985E-9	1.69849E+0	-53.6983E-9	3.77206E-12	21.5814E-12
1.71859E+0	1.12942E-9	1.71859E+0	-53.6983E-9	3.85316E-12	21.4143E-12
1.73869E+0	1.16086E-9	1.73869E+0	-53.6983E-9	3.83707E-12	21.1209E-12
1.75879E+0	1.19026E-9	1.75879E+0	-53.6983E-9	3.44734E-12	20.8115E-12
1.77889E+0	1.21252E-9	1.77889E+0	-53.6983E-9	3.44794E-12	20.1411E-12
1.79900E+0	1.24278E-9	1.79900E+0	-53.6983E-9	3.40099E-12	19.7366E-12
1.81910E+0	1.27124E-9	1.81910E+0	-53.6983E-9	3.11547E-12	19.3637E-12
1.83920E+0	1.29027E-9	1.83920E+0	-53.6983E-9	2.84930E-12	18.6427E-12
1.85930E+0	1.31665E-9	1.85930E+0	-53.6983E-9	2.61714E-12	18.2982E-12
1.87940E+0	1.34613E-9	1.87940E+0	-53.6983E-9	2.60571E-12	17.9579E-12
1.89950E+0	1.36233E-9	1.89950E+0	-53.6983E-9	2.72773E-12	17.5212E-12
1.91960E+0	1.38615E-9	1.91960E+0	-53.6983E-9	2.49351E-12	17.5010E-12
1.93970E+0	1.41469E-9	1.93970E+0	-53.6983E-9	2.43427E-12	17.1721E-12
1.95980E+0	1.43296E-9	1.95980E+0	-53.6983E-9	2.52736E-12	16.8299E-12
1.97990E+0	1.44998E-9	1.97990E+0	-53.6983E-9	2.45808E-12	17.0493E-12
2.00000E+0	1.48093E-9	2.00000E+0	-53.6983E-9	2.30145E-12	16.5807E-12
