# Supplementary material for: Circumventing the stability problems of graphene nanoribbon zigzag edges
Source: Nat Chem. 2022 Sep 26;14(12):1451–8. doi: 10.1038/s41557-022-01042-8 (PMC10665199; doi:10.1038/s41557-022-01042-8)
Supplement: Supplementary file 3 — Source data for Supplementary Fig. 9. [file 41557_2022_1042_MOESM3_ESM.zip › 11 units/Point spectra583.dat]

Experiment	bias spectroscopy
Saved Date	22.07.2020 14:09:57
User
Date
X (m)	-253.811E-9
Y (m)	-226.839E-9
Z (m)	-53.6877E-9
Z offset (m)	0E+0
Settling time (s)	20E-3
Integration time (s)	60E-3
Z-Ctrl hold	TRUE
Final Z (m)	N/A
Start time	22.07.2020 14:09:41
Filter type	None
Order
Cutoff frq
Bias>Bias (V)	-500E-3
Bias>Calibration (V/V)	-1E+0
Bias>Offset (V)	0E+0
Bias Spectroscopy>Sweep Start (V)	-2E+0
Bias Spectroscopy>Sweep End (V)	2E+0
Bias Spectroscopy>Num Pixel	200
Bias Spectroscopy>Z Avg time (s)	100E-3
Bias Spectroscopy>Z offset (m)	0E+0
Bias Spectroscopy>1st Settling time (s)	60E-3
Bias Spectroscopy>Settling time (s)	20E-3
Bias Spectroscopy>Integration time (s)	60E-3
Bias Spectroscopy>End Settling time (s)	50E-3
Bias Spectroscopy>Z control time (s)	50E-3
Bias Spectroscopy>Max Slew rate (V/s)	Inf
Bias Spectroscopy>backward sweep	FALSE
Bias Spectroscopy>Z-controller hold	TRUE
Bias Spectroscopy>Number of sweeps	1
Bias Spectroscopy>Channels	Current (A);Bias (V);Z (m);LI Demod 1 Y (A);LI Demod 1 X (A)
Bias Spectroscopy>Reset Bias	TRUE
Bias Spectroscopy>Record final Z	FALSE
Bias Spectroscopy>Lock-In run	TRUE
Current>Current (A)	304.85E-12
Current>Calibration (A/V)	330E-12
Current>Offset (A)	0E+0
Current>Gain	High
Lock-in>Lock-in status	ON
Lock-in>Modulated signal	Bias (V)
Lock-in>Frequency (Hz)	828E+0
Lock-in>Amplitude	20E-3
Lock-in>Demodulated signal	Current (A)
Lock-in>HP Filter Cutoff D1 (Hz)	155.425E+0
Lock-in>HP Filter Cutoff D2 (Hz)	155.425E+0
Lock-in>HP Filter Order D1	1
Lock-in>HP Filter Order D2	1
Lock-in>Harmonic D1	1
Lock-in>Harmonic D2	2
Lock-in>Reference phase D1 (deg)	-158.815E+0
Lock-in>Reference phase D2 (deg)	174.64E+0
Lock-in>LP Filter Cutoff D1 (Hz)	9.71405E+0
Lock-in>LP Filter Cutoff D2 (Hz)	4.85702E+0
Lock-in>LP Filter Order D1	2
Lock-in>LP Filter Order D2	2
Lock-in>Sync Filter D1	OFF
Lock-in>Sync Filter D2	OFF
[DATA]
Bias calc (V)	Current (A)	Bias (V)	Z (m)	LI Demod 1 Y (A)	LI Demod 1 X (A)
-2.00000E+0	-566.949E-12	-2.00000E+0	-53.6877E-9	-267.375E-15	9.61021E-12
-1.97990E+0	-556.280E-12	-1.97990E+0	-53.6877E-9	-330.909E-15	9.06250E-12
-1.95980E+0	-537.954E-12	-1.95980E+0	-53.6877E-9	-567.673E-15	8.10063E-12
-1.93970E+0	-532.738E-12	-1.93970E+0	-53.6877E-9	-1.15881E-12	8.22151E-12
-1.91960E+0	-517.118E-12	-1.91960E+0	-53.6877E-9	-806.292E-15	6.68511E-12
-1.89950E+0	-512.158E-12	-1.89950E+0	-53.6877E-9	-1.02055E-12	6.62823E-12
-1.87940E+0	-504.889E-12	-1.87940E+0	-53.6877E-9	-1.57475E-12	6.25346E-12
-1.85930E+0	-498.849E-12	-1.85930E+0	-53.6877E-9	-1.12381E-12	6.29620E-12
-1.83920E+0	-490.633E-12	-1.83920E+0	-53.6877E-9	-952.654E-15	6.18489E-12
-1.81910E+0	-483.139E-12	-1.81910E+0	-53.6877E-9	-1.29384E-12	5.88016E-12
-1.79900E+0	-477.777E-12	-1.79900E+0	-53.6877E-9	-1.35094E-12	5.89081E-12
-1.77889E+0	-469.644E-12	-1.77889E+0	-53.6877E-9	-1.20137E-12	6.01970E-12
-1.75879E+0	-460.079E-12	-1.75879E+0	-53.6877E-9	-1.35948E-12	5.93488E-12
-1.73869E+0	-453.823E-12	-1.73869E+0	-53.6877E-9	-1.41267E-12	5.72157E-12
-1.71859E+0	-448.610E-12	-1.71859E+0	-53.6877E-9	-1.46216E-12	5.93869E-12
-1.69849E+0	-436.958E-12	-1.69849E+0	-53.6877E-9	-1.22460E-12	5.85234E-12
-1.67839E+0	-431.447E-12	-1.67839E+0	-53.6877E-9	-1.26934E-12	5.78652E-12
-1.65829E+0	-425.117E-12	-1.65829E+0	-53.6877E-9	-1.55476E-12	5.85993E-12
-1.63819E+0	-414.764E-12	-1.63819E+0	-53.6877E-9	-1.48866E-12	5.88424E-12
-1.61809E+0	-408.321E-12	-1.61809E+0	-53.6877E-9	-1.28828E-12	6.03772E-12
-1.59799E+0	-402.469E-12	-1.59799E+0	-53.6877E-9	-1.29569E-12	5.89256E-12
-1.57789E+0	-391.583E-12	-1.57789E+0	-53.6877E-9	-1.38531E-12	5.94708E-12
-1.55779E+0	-384.354E-12	-1.55779E+0	-53.6877E-9	-1.25297E-12	5.96571E-12
-1.53769E+0	-377.671E-12	-1.53769E+0	-53.6877E-9	-1.20796E-12	5.98057E-12
-1.51759E+0	-368.848E-12	-1.51759E+0	-53.6877E-9	-1.35077E-12	6.19381E-12
-1.49749E+0	-359.216E-12	-1.49749E+0	-53.6877E-9	-1.25209E-12	5.98394E-12
-1.47739E+0	-352.601E-12	-1.47739E+0	-53.6877E-9	-1.38446E-12	5.96972E-12
-1.45729E+0	-346.380E-12	-1.45729E+0	-53.6877E-9	-1.66512E-12	5.37976E-12
-1.43719E+0	-337.327E-12	-1.43719E+0	-53.6877E-9	-1.54433E-12	4.97390E-12
-1.41709E+0	-333.373E-12	-1.41709E+0	-53.6877E-9	-1.90810E-12	4.27325E-12
-1.39698E+0	-329.178E-12	-1.39698E+0	-53.6877E-9	-2.00472E-12	3.77847E-12
-1.37688E+0	-322.713E-12	-1.37688E+0	-53.6877E-9	-1.97528E-12	3.59322E-12
-1.35678E+0	-319.593E-12	-1.35678E+0	-53.6877E-9	-2.14968E-12	3.49698E-12
-1.33668E+0	-317.078E-12	-1.33668E+0	-53.6877E-9	-2.17051E-12	3.43574E-12
-1.31658E+0	-310.585E-12	-1.31658E+0	-53.6877E-9	-2.23947E-12	3.23259E-12
-1.29648E+0	-306.798E-12	-1.29648E+0	-53.6877E-9	-2.22513E-12	3.20676E-12
-1.27638E+0	-305.091E-12	-1.27638E+0	-53.6877E-9	-2.13109E-12	3.21328E-12
-1.25628E+0	-300.265E-12	-1.25628E+0	-53.6877E-9	-2.17077E-12	3.33815E-12
-1.23618E+0	-294.592E-12	-1.23618E+0	-53.6877E-9	-2.06815E-12	3.35559E-12
-1.21608E+0	-293.015E-12	-1.21608E+0	-53.6877E-9	-2.24654E-12	3.20917E-12
-1.19598E+0	-289.296E-12	-1.19598E+0	-53.6877E-9	-2.11435E-12	3.17581E-12
-1.17588E+0	-282.936E-12	-1.17588E+0	-53.6877E-9	-2.01983E-12	3.58667E-12
-1.15578E+0	-280.296E-12	-1.15578E+0	-53.6877E-9	-2.30171E-12	3.53709E-12
-1.13568E+0	-277.364E-12	-1.13568E+0	-53.6877E-9	-1.99264E-12	3.19318E-12
-1.11558E+0	-271.781E-12	-1.11558E+0	-53.6877E-9	-2.15981E-12	3.04038E-12
-1.09548E+0	-268.800E-12	-1.09548E+0	-53.6877E-9	-2.26461E-12	2.59876E-12
-1.07538E+0	-266.730E-12	-1.07538E+0	-53.6877E-9	-2.24332E-12	2.58267E-12
-1.05528E+0	-261.331E-12	-1.05528E+0	-53.6877E-9	-2.14604E-12	2.78500E-12
-1.03518E+0	-253.744E-12	-1.03518E+0	-53.6877E-9	-2.27756E-12	2.96630E-12
-1.01508E+0	-251.366E-12	-1.01508E+0	-53.6877E-9	-2.34848E-12	2.90464E-12
-994.975E-3	-250.820E-12	-994.975E-3	-53.6877E-9	-2.17925E-12	3.26099E-12
-974.874E-3	-246.203E-12	-974.874E-3	-53.6877E-9	-2.25460E-12	3.31596E-12
-954.774E-3	-243.478E-12	-954.774E-3	-53.6877E-9	-2.15293E-12	3.59489E-12
-934.673E-3	-240.498E-12	-934.673E-3	-53.6877E-9	-1.89519E-12	3.52115E-12
-914.573E-3	-234.803E-12	-914.573E-3	-53.6877E-9	-1.84755E-12	3.81346E-12
-894.472E-3	-231.128E-12	-894.472E-3	-53.6877E-9	-1.97417E-12	3.50408E-12
-874.372E-3	-228.509E-12	-874.372E-3	-53.6877E-9	-2.33481E-12	2.97485E-12
-854.271E-3	-223.355E-12	-854.271E-3	-53.6877E-9	-2.39404E-12	3.15339E-12
-834.171E-3	-219.470E-12	-834.171E-3	-53.6877E-9	-2.35450E-12	3.08036E-12
-814.070E-3	-217.030E-12	-814.070E-3	-53.6877E-9	-2.37767E-12	3.03956E-12
-793.970E-3	-213.056E-12	-793.970E-3	-53.6877E-9	-2.20319E-12	3.10564E-12
-773.869E-3	-209.169E-12	-773.869E-3	-53.6877E-9	-1.94831E-12	3.00662E-12
-753.769E-3	-205.808E-12	-753.769E-3	-53.6877E-9	-2.18745E-12	3.02672E-12
-733.668E-3	-202.409E-12	-733.668E-3	-53.6877E-9	-2.19260E-12	3.12088E-12
-713.568E-3	-197.908E-12	-713.568E-3	-53.6877E-9	-2.05690E-12	3.27670E-12
-693.467E-3	-193.776E-12	-693.467E-3	-53.6877E-9	-2.04449E-12	3.46303E-12
-673.367E-3	-190.177E-12	-673.367E-3	-53.6877E-9	-1.95177E-12	3.76016E-12
-653.266E-3	-184.586E-12	-653.266E-3	-53.6877E-9	-1.90797E-12	3.95674E-12
-633.166E-3	-179.452E-12	-633.166E-3	-53.6877E-9	-1.98229E-12	3.80887E-12
-613.065E-3	-176.089E-12	-613.065E-3	-53.6877E-9	-1.90569E-12	3.55373E-12
-592.965E-3	-170.689E-12	-592.965E-3	-53.6877E-9	-2.07574E-12	3.76704E-12
-572.864E-3	-165.281E-12	-572.864E-3	-53.6877E-9	-2.13289E-12	3.66318E-12
-552.764E-3	-161.408E-12	-552.764E-3	-53.6877E-9	-1.97066E-12	3.71596E-12
-532.663E-3	-157.342E-12	-532.663E-3	-53.6877E-9	-1.99284E-12	3.45752E-12
-512.563E-3	-152.047E-12	-512.563E-3	-53.6877E-9	-2.09433E-12	3.49150E-12
-492.462E-3	-147.821E-12	-492.462E-3	-53.6877E-9	-1.96507E-12	3.52413E-12
-472.362E-3	-144.242E-12	-472.362E-3	-53.6877E-9	-1.98128E-12	3.35057E-12
-452.261E-3	-140.132E-12	-452.261E-3	-53.6877E-9	-2.02656E-12	3.11165E-12
-432.161E-3	-135.356E-12	-432.161E-3	-53.6877E-9	-2.02696E-12	3.16529E-12
-412.060E-3	-131.685E-12	-412.060E-3	-53.6877E-9	-1.94241E-12	3.53256E-12
-391.960E-3	-127.979E-12	-391.960E-3	-53.6877E-9	-1.77534E-12	3.75452E-12
-371.859E-3	-121.735E-12	-371.859E-3	-53.6877E-9	-1.83577E-12	4.17627E-12
-351.759E-3	-115.824E-12	-351.759E-3	-53.6877E-9	-1.65581E-12	4.46772E-12
-331.658E-3	-110.536E-12	-331.658E-3	-53.6877E-9	-1.67065E-12	4.78410E-12
-311.558E-3	-103.460E-12	-311.558E-3	-53.6877E-9	-1.76609E-12	5.03600E-12
-291.457E-3	-96.3010E-12	-291.457E-3	-53.6877E-9	-1.69983E-12	5.01979E-12
-271.357E-3	-90.3511E-12	-271.357E-3	-53.6877E-9	-1.64028E-12	4.83607E-12
-251.256E-3	-84.0819E-12	-251.256E-3	-53.6877E-9	-1.69192E-12	4.71874E-12
-231.156E-3	-77.4522E-12	-231.156E-3	-53.6877E-9	-1.68538E-12	4.60645E-12
-211.055E-3	-71.3672E-12	-211.055E-3	-53.6877E-9	-1.69505E-12	4.67183E-12
-190.955E-3	-65.5944E-12	-190.955E-3	-53.6877E-9	-1.52786E-12	4.80783E-12
-170.854E-3	-58.4264E-12	-170.854E-3	-53.6877E-9	-1.62204E-12	5.00951E-12
-150.754E-3	-51.0411E-12	-150.754E-3	-53.6877E-9	-1.64824E-12	5.35090E-12
-130.653E-3	-44.5905E-12	-130.653E-3	-53.6877E-9	-1.80718E-12	5.32114E-12
-110.553E-3	-37.7643E-12	-110.553E-3	-53.6877E-9	-1.67266E-12	4.99815E-12
-90.4523E-3	-31.0566E-12	-90.4523E-3	-53.6877E-9	-1.52587E-12	4.81436E-12
-70.3518E-3	-24.5888E-12	-70.3518E-3	-53.6877E-9	-1.56981E-12	5.18033E-12
-50.2512E-3	-17.6691E-12	-50.2513E-3	-53.6877E-9	-1.46645E-12	5.29098E-12
-30.1508E-3	-10.3921E-12	-30.1508E-3	-53.6877E-9	-1.56364E-12	5.30478E-12
-10.0503E-3	-3.58560E-12	-10.0503E-3	-53.6877E-9	-1.54283E-12	5.09697E-12
10.0503E-3	2.91206E-12	10.0503E-3	-53.6877E-9	-1.86024E-12	4.97780E-12
30.1507E-3	9.11572E-12	30.1508E-3	-53.6877E-9	-1.97489E-12	4.70937E-12
50.2512E-3	15.4150E-12	50.2513E-3	-53.6877E-9	-1.50259E-12	4.89068E-12
70.3518E-3	22.2876E-12	70.3518E-3	-53.6877E-9	-1.72267E-12	5.27738E-12
90.4522E-3	28.8600E-12	90.4523E-3	-53.6877E-9	-1.64711E-12	5.37743E-12
110.553E-3	35.5130E-12	110.553E-3	-53.6877E-9	-1.69164E-12	5.13855E-12
130.653E-3	42.6701E-12	130.653E-3	-53.6877E-9	-1.64345E-12	5.21138E-12
150.754E-3	49.4722E-12	150.754E-3	-53.6877E-9	-1.42060E-12	5.27932E-12
170.854E-3	56.0207E-12	170.854E-3	-53.6877E-9	-1.34384E-12	5.22210E-12
190.955E-3	62.9143E-12	190.955E-3	-53.6877E-9	-1.63991E-12	4.83682E-12
211.055E-3	69.5025E-12	211.055E-3	-53.6877E-9	-1.81972E-12	4.53999E-12
231.156E-3	74.8303E-12	231.156E-3	-53.6877E-9	-1.49320E-12	4.33648E-12
251.256E-3	80.7865E-12	251.256E-3	-53.6877E-9	-1.75488E-12	4.77134E-12
271.357E-3	87.8316E-12	271.357E-3	-53.6877E-9	-1.61201E-12	4.65821E-12
291.457E-3	92.7444E-12	291.457E-3	-53.6877E-9	-1.72595E-12	4.66546E-12
311.558E-3	99.1002E-12	311.558E-3	-53.6877E-9	-1.52657E-12	4.82477E-12
331.658E-3	106.681E-12	331.658E-3	-53.6877E-9	-1.69500E-12	4.78026E-12
351.759E-3	111.903E-12	351.759E-3	-53.6877E-9	-1.69057E-12	5.13721E-12
371.859E-3	117.769E-12	371.859E-3	-53.6877E-9	-1.65858E-12	5.35548E-12
391.960E-3	126.830E-12	391.960E-3	-53.6877E-9	-1.25141E-12	5.52133E-12
412.060E-3	133.514E-12	412.060E-3	-53.6877E-9	-1.37460E-12	5.39787E-12
432.161E-3	140.582E-12	432.161E-3	-53.6877E-9	-1.52368E-12	5.26748E-12
452.261E-3	147.732E-12	452.261E-3	-53.6877E-9	-1.47627E-12	5.12262E-12
472.362E-3	155.271E-12	472.362E-3	-53.6877E-9	-1.52573E-12	5.07400E-12
492.462E-3	160.197E-12	492.462E-3	-53.6877E-9	-1.43172E-12	5.23589E-12
512.563E-3	168.269E-12	512.563E-3	-53.6877E-9	-1.37482E-12	5.31798E-12
532.663E-3	176.912E-12	532.663E-3	-53.6877E-9	-1.65697E-12	5.73048E-12
552.764E-3	182.093E-12	552.764E-3	-53.6877E-9	-1.29848E-12	5.71961E-12
572.864E-3	191.512E-12	572.864E-3	-53.6877E-9	-1.32463E-12	5.84949E-12
592.965E-3	199.914E-12	592.965E-3	-53.6877E-9	-1.30035E-12	5.94242E-12
613.065E-3	206.013E-12	613.065E-3	-53.6877E-9	-1.48046E-12	6.41847E-12
633.166E-3	215.472E-12	633.166E-3	-53.6877E-9	-1.13074E-12	6.40637E-12
653.266E-3	224.670E-12	653.266E-3	-53.6877E-9	-1.01809E-12	6.50624E-12
673.367E-3	232.458E-12	673.367E-3	-53.6877E-9	-1.17712E-12	6.39578E-12
693.467E-3	241.021E-12	693.467E-3	-53.6877E-9	-989.988E-15	6.70414E-12
713.568E-3	251.597E-12	713.568E-3	-53.6877E-9	-1.11496E-12	6.69832E-12
733.668E-3	261.093E-12	733.668E-3	-53.6877E-9	-1.13436E-12	6.83573E-12
753.769E-3	268.450E-12	753.769E-3	-53.6877E-9	-813.135E-15	7.20035E-12
773.869E-3	279.868E-12	773.869E-3	-53.6877E-9	-1.17550E-12	7.54549E-12
793.970E-3	291.322E-12	793.970E-3	-53.6877E-9	-836.918E-15	7.49021E-12
814.070E-3	297.917E-12	814.070E-3	-53.6877E-9	-867.026E-15	7.38876E-12
834.171E-3	310.802E-12	834.171E-3	-53.6877E-9	-866.974E-15	7.29978E-12
854.271E-3	321.111E-12	854.271E-3	-53.6877E-9	-1.02327E-12	7.37933E-12
874.372E-3	326.778E-12	874.372E-3	-53.6877E-9	-1.16864E-12	7.04455E-12
894.472E-3	338.226E-12	894.472E-3	-53.6877E-9	-1.20172E-12	6.87428E-12
914.573E-3	349.036E-12	914.573E-3	-53.6877E-9	-1.03415E-12	6.91527E-12
934.673E-3	356.247E-12	934.673E-3	-53.6877E-9	-949.327E-15	6.95547E-12
954.774E-3	365.845E-12	954.774E-3	-53.6877E-9	-1.08438E-12	6.92052E-12
974.874E-3	377.441E-12	974.874E-3	-53.6877E-9	-912.964E-15	7.04468E-12
994.975E-3	385.517E-12	994.975E-3	-53.6877E-9	-970.819E-15	7.06993E-12
1.01508E+0	393.718E-12	1.01508E+0	-53.6877E-9	-893.498E-15	7.41052E-12
1.03518E+0	406.772E-12	1.03518E+0	-53.6877E-9	-966.817E-15	7.36565E-12
1.05528E+0	415.706E-12	1.05528E+0	-53.6877E-9	-862.488E-15	7.37438E-12
1.07538E+0	423.937E-12	1.07538E+0	-53.6877E-9	-974.288E-15	7.67265E-12
1.09548E+0	436.757E-12	1.09548E+0	-53.6877E-9	-962.525E-15	7.61503E-12
1.11558E+0	447.122E-12	1.11558E+0	-53.6877E-9	-987.290E-15	7.41272E-12
1.13568E+0	453.894E-12	1.13568E+0	-53.6877E-9	-903.911E-15	7.45455E-12
1.15578E+0	466.229E-12	1.15578E+0	-53.6877E-9	-742.541E-15	7.66449E-12
1.17588E+0	478.769E-12	1.17588E+0	-53.6877E-9	-802.477E-15	7.83280E-12
1.19598E+0	486.251E-12	1.19598E+0	-53.6877E-9	-786.166E-15	8.08349E-12
1.21608E+0	497.447E-12	1.21608E+0	-53.6877E-9	-703.178E-15	8.13188E-12
1.23618E+0	510.321E-12	1.23618E+0	-53.6877E-9	-397.624E-15	8.17461E-12
1.25628E+0	518.952E-12	1.25628E+0	-53.6877E-9	-460.715E-15	8.29814E-12
1.27638E+0	531.456E-12	1.27638E+0	-53.6877E-9	-540.474E-15	8.66604E-12
1.29648E+0	546.276E-12	1.29648E+0	-53.6877E-9	-381.297E-15	8.80655E-12
1.31658E+0	555.110E-12	1.31658E+0	-53.6877E-9	-243.595E-15	9.37171E-12
1.33668E+0	560.501E-12	1.33668E+0	-53.6877E-9	-367.435E-15	9.55602E-12
1.35678E+0	579.836E-12	1.35678E+0	-53.6877E-9	-30.0329E-15	10.1761E-12
1.37688E+0	594.119E-12	1.37688E+0	-53.6877E-9	-16.2761E-15	10.6410E-12
1.39698E+0	607.408E-12	1.39698E+0	-53.6877E-9	234.357E-15	11.1094E-12
1.41709E+0	628.096E-12	1.41709E+0	-53.6877E-9	675.880E-15	11.8987E-12
1.43719E+0	643.701E-12	1.43719E+0	-53.6877E-9	510.522E-15	12.4376E-12
1.45729E+0	659.855E-12	1.45729E+0	-53.6877E-9	833.518E-15	13.2770E-12
1.47739E+0	682.547E-12	1.47739E+0	-53.6877E-9	1.36572E-12	13.9576E-12
1.49749E+0	702.666E-12	1.49749E+0	-53.6877E-9	1.54447E-12	14.8114E-12
1.51759E+0	721.018E-12	1.51759E+0	-53.6877E-9	1.54019E-12	15.4194E-12
1.53769E+0	742.907E-12	1.53769E+0	-53.6877E-9	1.82116E-12	15.9271E-12
1.55779E+0	765.724E-12	1.55779E+0	-53.6877E-9	1.74905E-12	15.7914E-12
1.57789E+0	784.867E-12	1.57789E+0	-53.6877E-9	1.85846E-12	15.6258E-12
1.59799E+0	806.070E-12	1.59799E+0	-53.6877E-9	1.79156E-12	15.6593E-12
1.61809E+0	831.078E-12	1.61809E+0	-53.6877E-9	1.55014E-12	15.2867E-12
1.63819E+0	847.948E-12	1.63819E+0	-53.6877E-9	1.20755E-12	14.8411E-12
1.65829E+0	865.784E-12	1.65829E+0	-53.6877E-9	1.50146E-12	14.4877E-12
1.67839E+0	890.596E-12	1.67839E+0	-53.6877E-9	1.17734E-12	14.5319E-12
1.69849E+0	905.605E-12	1.69849E+0	-53.6877E-9	1.18568E-12	14.3400E-12
1.71859E+0	922.699E-12	1.71859E+0	-53.6877E-9	1.19815E-12	14.1120E-12
1.73869E+0	947.029E-12	1.73869E+0	-53.6877E-9	1.53620E-12	13.7737E-12
1.75879E+0	963.238E-12	1.75879E+0	-53.6877E-9	1.18644E-12	13.5735E-12
1.77889E+0	975.921E-12	1.77889E+0	-53.6877E-9	860.319E-15	13.1692E-12
1.79900E+0	1.00009E-9	1.79900E+0	-53.6877E-9	768.048E-15	12.8258E-12
1.81910E+0	1.01698E-9	1.81910E+0	-53.6877E-9	915.938E-15	12.3524E-12
1.83920E+0	1.02860E-9	1.83920E+0	-53.6877E-9	645.818E-15	12.3743E-12
1.85930E+0	1.04729E-9	1.85930E+0	-53.6877E-9	544.056E-15	12.2384E-12
1.87940E+0	1.06800E-9	1.87940E+0	-53.6877E-9	515.728E-15	11.5993E-12
1.89950E+0	1.07538E-9	1.89950E+0	-53.6877E-9	489.546E-15	11.4105E-12
1.91960E+0	1.09083E-9	1.91960E+0	-53.6877E-9	468.630E-15	11.2154E-12
1.93970E+0	1.11285E-9	1.93970E+0	-53.6877E-9	410.869E-15	11.0220E-12
1.95980E+0	1.11969E-9	1.95980E+0	-53.6877E-9	128.518E-15	10.6552E-12
1.97990E+0	1.13032E-9	1.97990E+0	-53.6877E-9	444.293E-15	10.8006E-12
2.00000E+0	1.15466E-9	2.00000E+0	-53.6877E-9	478.351E-15	10.9134E-12
