# Supplementary material for: Circumventing the stability problems of graphene nanoribbon zigzag edges
Source: Nat Chem. 2022 Sep 26;14(12):1451–8. doi: 10.1038/s41557-022-01042-8 (PMC10665199; doi:10.1038/s41557-022-01042-8)
Supplement: Supplementary file 3 — Source data for Supplementary Fig. 9. [file 41557_2022_1042_MOESM3_ESM.zip › 11 units/Point spectra584.dat]

Experiment	bias spectroscopy
Saved Date	22.07.2020 14:10:14
User
Date
X (m)	-253.726E-9
Y (m)	-226.938E-9
Z (m)	-53.6821E-9
Z offset (m)	0E+0
Settling time (s)	20E-3
Integration time (s)	60E-3
Z-Ctrl hold	TRUE
Final Z (m)	N/A
Start time	22.07.2020 14:09:57
Filter type	None
Order
Cutoff frq
Bias>Bias (V)	-500E-3
Bias>Calibration (V/V)	-1E+0
Bias>Offset (V)	0E+0
Bias Spectroscopy>Sweep Start (V)	-2E+0
Bias Spectroscopy>Sweep End (V)	2E+0
Bias Spectroscopy>Num Pixel	200
Bias Spectroscopy>Z Avg time (s)	100E-3
Bias Spectroscopy>Z offset (m)	0E+0
Bias Spectroscopy>1st Settling time (s)	60E-3
Bias Spectroscopy>Settling time (s)	20E-3
Bias Spectroscopy>Integration time (s)	60E-3
Bias Spectroscopy>End Settling time (s)	50E-3
Bias Spectroscopy>Z control time (s)	50E-3
Bias Spectroscopy>Max Slew rate (V/s)	Inf
Bias Spectroscopy>backward sweep	FALSE
Bias Spectroscopy>Z-controller hold	TRUE
Bias Spectroscopy>Number of sweeps	1
Bias Spectroscopy>Channels	Current (A);Bias (V);Z (m);LI Demod 1 Y (A);LI Demod 1 X (A)
Bias Spectroscopy>Reset Bias	TRUE
Bias Spectroscopy>Record final Z	FALSE
Bias Spectroscopy>Lock-In run	TRUE
Current>Current (A)	961.716E-12
Current>Calibration (A/V)	330E-12
Current>Offset (A)	0E+0
Current>Gain	High
Lock-in>Lock-in status	ON
Lock-in>Modulated signal	Bias (V)
Lock-in>Frequency (Hz)	828E+0
Lock-in>Amplitude	20E-3
Lock-in>Demodulated signal	Current (A)
Lock-in>HP Filter Cutoff D1 (Hz)	155.425E+0
Lock-in>HP Filter Cutoff D2 (Hz)	155.425E+0
Lock-in>HP Filter Order D1	1
Lock-in>HP Filter Order D2	1
Lock-in>Harmonic D1	1
Lock-in>Harmonic D2	2
Lock-in>Reference phase D1 (deg)	-158.815E+0
Lock-in>Reference phase D2 (deg)	174.64E+0
Lock-in>LP Filter Cutoff D1 (Hz)	9.71405E+0
Lock-in>LP Filter Cutoff D2 (Hz)	4.85702E+0
Lock-in>LP Filter Order D1	2
Lock-in>LP Filter Order D2	2
Lock-in>Sync Filter D1	OFF
Lock-in>Sync Filter D2	OFF
[DATA]
Bias calc (V)	Current (A)	Bias (V)	Z (m)	LI Demod 1 Y (A)	LI Demod 1 X (A)
-2.00000E+0	-533.991E-12	-2.00000E+0	-53.6821E-9	-830.524E-15	8.07076E-12
-1.97990E+0	-526.360E-12	-1.97990E+0	-53.6821E-9	-828.358E-15	7.75606E-12
-1.95980E+0	-519.170E-12	-1.95980E+0	-53.6821E-9	-1.06850E-12	7.25027E-12
-1.93970E+0	-504.785E-12	-1.93970E+0	-53.6821E-9	-1.22747E-12	6.78125E-12
-1.91960E+0	-498.430E-12	-1.91960E+0	-53.6821E-9	-1.07938E-12	6.46281E-12
-1.89950E+0	-494.645E-12	-1.89950E+0	-53.6821E-9	-1.25314E-12	6.01376E-12
-1.87940E+0	-482.327E-12	-1.87940E+0	-53.6821E-9	-1.12170E-12	5.64691E-12
-1.85930E+0	-474.722E-12	-1.85930E+0	-53.6821E-9	-1.26804E-12	5.74190E-12
-1.83920E+0	-472.219E-12	-1.83920E+0	-53.6821E-9	-1.42048E-12	5.51829E-12
-1.81910E+0	-462.669E-12	-1.81910E+0	-53.6821E-9	-1.26915E-12	5.54040E-12
-1.79900E+0	-452.602E-12	-1.79900E+0	-53.6821E-9	-1.46121E-12	5.39109E-12
-1.77889E+0	-449.850E-12	-1.77889E+0	-53.6821E-9	-1.45490E-12	5.46805E-12
-1.75879E+0	-442.396E-12	-1.75879E+0	-53.6821E-9	-1.25960E-12	5.39786E-12
-1.73869E+0	-431.797E-12	-1.73869E+0	-53.6821E-9	-1.24975E-12	5.18252E-12
-1.71859E+0	-429.315E-12	-1.71859E+0	-53.6821E-9	-1.51615E-12	5.45096E-12
-1.69849E+0	-422.511E-12	-1.69849E+0	-53.6821E-9	-1.62080E-12	5.36145E-12
-1.67839E+0	-411.814E-12	-1.67839E+0	-53.6821E-9	-1.83532E-12	5.17403E-12
-1.65829E+0	-407.388E-12	-1.65829E+0	-53.6821E-9	-1.53911E-12	5.42340E-12
-1.63819E+0	-402.024E-12	-1.63819E+0	-53.6821E-9	-1.40808E-12	5.45945E-12
-1.61809E+0	-391.489E-12	-1.61809E+0	-53.6821E-9	-1.31632E-12	5.29258E-12
-1.59799E+0	-385.472E-12	-1.59799E+0	-53.6821E-9	-1.66632E-12	5.29864E-12
-1.57789E+0	-381.649E-12	-1.57789E+0	-53.6821E-9	-1.75169E-12	5.35232E-12
-1.55779E+0	-372.410E-12	-1.55779E+0	-53.6821E-9	-1.61563E-12	5.46107E-12
-1.53769E+0	-364.433E-12	-1.53769E+0	-53.6821E-9	-1.44421E-12	5.73564E-12
-1.51759E+0	-359.139E-12	-1.51759E+0	-53.6821E-9	-1.45223E-12	5.83593E-12
-1.49749E+0	-350.857E-12	-1.49749E+0	-53.6821E-9	-1.22843E-12	5.77476E-12
-1.47739E+0	-342.000E-12	-1.47739E+0	-53.6821E-9	-1.37358E-12	5.64936E-12
-1.45729E+0	-336.453E-12	-1.45729E+0	-53.6821E-9	-1.65960E-12	5.18776E-12
-1.43719E+0	-329.463E-12	-1.43719E+0	-53.6821E-9	-1.56497E-12	4.85282E-12
-1.41709E+0	-323.730E-12	-1.41709E+0	-53.6821E-9	-1.83159E-12	4.06273E-12
-1.39698E+0	-320.968E-12	-1.39698E+0	-53.6821E-9	-1.91647E-12	3.46124E-12
-1.37688E+0	-315.892E-12	-1.37688E+0	-53.6821E-9	-2.02142E-12	3.20640E-12
-1.35678E+0	-311.250E-12	-1.35678E+0	-53.6821E-9	-2.21990E-12	3.33205E-12
-1.33668E+0	-309.455E-12	-1.33668E+0	-53.6821E-9	-2.16596E-12	3.18914E-12
-1.31658E+0	-305.406E-12	-1.31658E+0	-53.6821E-9	-2.08462E-12	3.12664E-12
-1.29648E+0	-300.419E-12	-1.29648E+0	-53.6821E-9	-2.13433E-12	3.16116E-12
-1.27638E+0	-298.568E-12	-1.27638E+0	-53.6821E-9	-2.19494E-12	2.97106E-12
-1.25628E+0	-295.273E-12	-1.25628E+0	-53.6821E-9	-2.27770E-12	3.00959E-12
-1.23618E+0	-289.888E-12	-1.23618E+0	-53.6821E-9	-2.32582E-12	2.99331E-12
-1.21608E+0	-287.564E-12	-1.21608E+0	-53.6821E-9	-2.15233E-12	3.07490E-12
-1.19598E+0	-285.023E-12	-1.19598E+0	-53.6821E-9	-2.08666E-12	3.16989E-12
-1.17588E+0	-278.875E-12	-1.17588E+0	-53.6821E-9	-2.30302E-12	3.12447E-12
-1.15578E+0	-275.821E-12	-1.15578E+0	-53.6821E-9	-2.20246E-12	3.17918E-12
-1.13568E+0	-273.948E-12	-1.13568E+0	-53.6821E-9	-2.23496E-12	3.09613E-12
-1.11558E+0	-268.488E-12	-1.11558E+0	-53.6821E-9	-2.12646E-12	2.95087E-12
-1.09548E+0	-264.662E-12	-1.09548E+0	-53.6821E-9	-2.25276E-12	2.62815E-12
-1.07538E+0	-264.655E-12	-1.07538E+0	-53.6821E-9	-2.30647E-12	2.56581E-12
-1.05528E+0	-260.633E-12	-1.05528E+0	-53.6821E-9	-2.36243E-12	2.73063E-12
-1.03518E+0	-255.116E-12	-1.03518E+0	-53.6821E-9	-2.40435E-12	2.90793E-12
-1.01508E+0	-254.573E-12	-1.01508E+0	-53.6821E-9	-2.20011E-12	3.06300E-12
-994.975E-3	-251.231E-12	-994.975E-3	-53.6821E-9	-2.25244E-12	3.28319E-12
-974.874E-3	-244.739E-12	-974.874E-3	-53.6821E-9	-2.21381E-12	3.03084E-12
-954.774E-3	-242.452E-12	-954.774E-3	-53.6821E-9	-2.11277E-12	3.36238E-12
-934.673E-3	-239.418E-12	-934.673E-3	-53.6821E-9	-2.26559E-12	3.48559E-12
-914.573E-3	-232.465E-12	-914.573E-3	-53.6821E-9	-1.98065E-12	3.62664E-12
-894.472E-3	-228.775E-12	-894.472E-3	-53.6821E-9	-2.08054E-12	3.42662E-12
-874.372E-3	-226.636E-12	-874.372E-3	-53.6821E-9	-2.08471E-12	2.95748E-12
-854.271E-3	-222.000E-12	-854.271E-3	-53.6821E-9	-2.22227E-12	2.85704E-12
-834.171E-3	-217.538E-12	-834.171E-3	-53.6821E-9	-2.30603E-12	2.80083E-12
-814.070E-3	-215.992E-12	-814.070E-3	-53.6821E-9	-2.28387E-12	2.76710E-12
-793.970E-3	-212.732E-12	-793.970E-3	-53.6821E-9	-2.14808E-12	3.00655E-12
-773.869E-3	-206.942E-12	-773.869E-3	-53.6821E-9	-2.32842E-12	3.07856E-12
-753.769E-3	-205.223E-12	-753.769E-3	-53.6821E-9	-2.28729E-12	3.10389E-12
-733.668E-3	-202.210E-12	-733.668E-3	-53.6821E-9	-2.21765E-12	3.09434E-12
-713.568E-3	-196.162E-12	-713.568E-3	-53.6821E-9	-1.96086E-12	3.02335E-12
-693.467E-3	-193.268E-12	-693.467E-3	-53.6821E-9	-2.23036E-12	3.39585E-12
-673.367E-3	-190.368E-12	-673.367E-3	-53.6821E-9	-2.01713E-12	3.51391E-12
-653.266E-3	-184.294E-12	-653.266E-3	-53.6821E-9	-2.09518E-12	3.61349E-12
-633.166E-3	-179.159E-12	-633.166E-3	-53.6821E-9	-1.90140E-12	3.84325E-12
-613.065E-3	-176.336E-12	-613.065E-3	-53.6821E-9	-2.04892E-12	3.90652E-12
-592.965E-3	-170.996E-12	-592.965E-3	-53.6821E-9	-1.80536E-12	3.78260E-12
-572.864E-3	-164.984E-12	-572.864E-3	-53.6821E-9	-2.02574E-12	3.69184E-12
-552.764E-3	-162.096E-12	-552.764E-3	-53.6821E-9	-1.95267E-12	3.59267E-12
-532.663E-3	-157.353E-12	-532.663E-3	-53.6821E-9	-2.00550E-12	3.45738E-12
-512.563E-3	-151.784E-12	-512.563E-3	-53.6821E-9	-2.27866E-12	3.54349E-12
-492.462E-3	-148.767E-12	-492.462E-3	-53.6821E-9	-2.08480E-12	3.60050E-12
-472.362E-3	-144.661E-12	-472.362E-3	-53.6821E-9	-2.04662E-12	3.43503E-12
-452.261E-3	-139.554E-12	-452.261E-3	-53.6821E-9	-2.22600E-12	3.25636E-12
-432.161E-3	-136.173E-12	-432.161E-3	-53.6821E-9	-2.24187E-12	3.32061E-12
-412.060E-3	-132.737E-12	-412.060E-3	-53.6821E-9	-2.05344E-12	3.37158E-12
-391.960E-3	-127.674E-12	-391.960E-3	-53.6821E-9	-1.87101E-12	3.62304E-12
-371.859E-3	-122.078E-12	-371.859E-3	-53.6821E-9	-1.92774E-12	4.10674E-12
-351.759E-3	-117.388E-12	-351.759E-3	-53.6821E-9	-1.72827E-12	4.49332E-12
-331.658E-3	-110.668E-12	-331.658E-3	-53.6821E-9	-1.68128E-12	4.75821E-12
-311.558E-3	-103.674E-12	-311.558E-3	-53.6821E-9	-1.62883E-12	5.11968E-12
-291.457E-3	-97.7868E-12	-291.457E-3	-53.6821E-9	-1.47866E-12	5.07068E-12
-271.357E-3	-90.8619E-12	-271.357E-3	-53.6821E-9	-1.55806E-12	4.92055E-12
-251.256E-3	-84.1010E-12	-251.256E-3	-53.6821E-9	-1.68369E-12	4.94949E-12
-231.156E-3	-78.3958E-12	-231.156E-3	-53.6821E-9	-1.66622E-12	4.80641E-12
-211.055E-3	-72.1829E-12	-211.055E-3	-53.6821E-9	-1.83201E-12	4.75035E-12
-190.955E-3	-65.6462E-12	-190.955E-3	-53.6821E-9	-1.69498E-12	4.81496E-12
-170.854E-3	-58.8549E-12	-170.854E-3	-53.6821E-9	-1.62721E-12	5.23843E-12
-150.754E-3	-52.0874E-12	-150.754E-3	-53.6821E-9	-1.51320E-12	5.24456E-12
-130.653E-3	-44.8933E-12	-130.653E-3	-53.6821E-9	-1.29368E-12	5.23094E-12
-110.553E-3	-37.8911E-12	-110.553E-3	-53.6821E-9	-1.43219E-12	5.10436E-12
-90.4523E-3	-31.7255E-12	-90.4523E-3	-53.6821E-9	-1.66576E-12	4.90704E-12
-70.3518E-3	-24.9202E-12	-70.3518E-3	-53.6821E-9	-1.50282E-12	4.97830E-12
-50.2512E-3	-17.7078E-12	-50.2513E-3	-53.6821E-9	-1.53684E-12	5.69812E-12
-30.1508E-3	-10.5411E-12	-30.1508E-3	-53.6821E-9	-1.44104E-12	5.25730E-12
-10.0503E-3	-3.63792E-12	-10.0503E-3	-53.6821E-9	-1.52885E-12	5.07344E-12
10.0503E-3	2.90463E-12	10.0503E-3	-53.6821E-9	-1.53238E-12	4.89329E-12
30.1507E-3	9.26034E-12	30.1508E-3	-53.6821E-9	-1.86113E-12	4.66346E-12
50.2512E-3	15.7132E-12	50.2513E-3	-53.6821E-9	-1.77695E-12	4.68682E-12
70.3518E-3	22.4480E-12	70.3518E-3	-53.6821E-9	-1.57197E-12	5.05243E-12
90.4522E-3	28.9842E-12	90.4523E-3	-53.6821E-9	-1.62942E-12	4.96656E-12
110.553E-3	35.7503E-12	110.553E-3	-53.6821E-9	-1.59171E-12	5.14593E-12
130.653E-3	42.6313E-12	130.653E-3	-53.6821E-9	-1.29570E-12	5.16695E-12
150.754E-3	49.3880E-12	150.754E-3	-53.6821E-9	-1.48262E-12	5.17884E-12
170.854E-3	56.1488E-12	170.854E-3	-53.6821E-9	-1.56204E-12	5.36560E-12
190.955E-3	62.8075E-12	190.955E-3	-53.6821E-9	-1.68713E-12	5.07496E-12
211.055E-3	69.2638E-12	211.055E-3	-53.6821E-9	-1.63636E-12	4.71274E-12
231.156E-3	74.9058E-12	231.156E-3	-53.6821E-9	-1.65352E-12	4.48816E-12
251.256E-3	80.7672E-12	251.256E-3	-53.6821E-9	-1.81960E-12	4.58004E-12
271.357E-3	87.3932E-12	271.357E-3	-53.6821E-9	-1.88833E-12	4.79067E-12
291.457E-3	92.9705E-12	291.457E-3	-53.6821E-9	-1.73813E-12	4.66273E-12
311.558E-3	99.0893E-12	311.558E-3	-53.6821E-9	-1.65020E-12	4.63780E-12
331.658E-3	106.291E-12	331.658E-3	-53.6821E-9	-1.74906E-12	4.85505E-12
351.759E-3	112.175E-12	351.759E-3	-53.6821E-9	-1.58238E-12	4.98918E-12
371.859E-3	118.807E-12	371.859E-3	-53.6821E-9	-1.55397E-12	5.47470E-12
391.960E-3	127.082E-12	391.960E-3	-53.6821E-9	-1.41864E-12	5.48007E-12
412.060E-3	134.241E-12	412.060E-3	-53.6821E-9	-1.56197E-12	5.37390E-12
432.161E-3	140.285E-12	432.161E-3	-53.6821E-9	-1.44026E-12	5.38262E-12
452.261E-3	147.901E-12	452.261E-3	-53.6821E-9	-1.46672E-12	5.21011E-12
472.362E-3	155.431E-12	472.362E-3	-53.6821E-9	-1.29748E-12	5.20545E-12
492.462E-3	161.184E-12	492.462E-3	-53.6821E-9	-1.50850E-12	5.32274E-12
512.563E-3	168.144E-12	512.563E-3	-53.6821E-9	-1.38194E-12	5.58592E-12
532.663E-3	177.174E-12	532.663E-3	-53.6821E-9	-1.30347E-12	5.78595E-12
552.764E-3	184.676E-12	552.764E-3	-53.6821E-9	-1.42098E-12	5.90311E-12
572.864E-3	190.750E-12	572.864E-3	-53.6821E-9	-1.47527E-12	5.63004E-12
592.965E-3	200.377E-12	592.965E-3	-53.6821E-9	-1.34748E-12	5.72768E-12
613.065E-3	208.390E-12	613.065E-3	-53.6821E-9	-1.30393E-12	5.80907E-12
633.166E-3	214.351E-12	633.166E-3	-53.6821E-9	-1.40665E-12	5.88346E-12
653.266E-3	223.783E-12	653.266E-3	-53.6821E-9	-1.29078E-12	6.01928E-12
673.367E-3	232.754E-12	673.367E-3	-53.6821E-9	-1.24659E-12	6.03373E-12
693.467E-3	238.513E-12	693.467E-3	-53.6821E-9	-1.27156E-12	5.95752E-12
713.568E-3	248.040E-12	713.568E-3	-53.6821E-9	-1.29378E-12	6.18130E-12
733.668E-3	258.315E-12	733.668E-3	-53.6821E-9	-1.25961E-12	6.36073E-12
753.769E-3	264.833E-12	753.769E-3	-53.6821E-9	-1.39910E-12	6.53098E-12
773.869E-3	273.357E-12	773.869E-3	-53.6821E-9	-1.09927E-12	6.47100E-12
793.970E-3	283.494E-12	793.970E-3	-53.6821E-9	-1.08189E-12	6.52055E-12
814.070E-3	292.349E-12	814.070E-3	-53.6821E-9	-1.15497E-12	6.57539E-12
834.171E-3	298.954E-12	834.171E-3	-53.6821E-9	-1.38836E-12	6.48599E-12
854.271E-3	309.390E-12	854.271E-3	-53.6821E-9	-1.11153E-12	6.31651E-12
874.372E-3	318.999E-12	874.372E-3	-53.6821E-9	-923.161E-15	6.33256E-12
894.472E-3	323.729E-12	894.472E-3	-53.6821E-9	-1.14805E-12	5.98894E-12
914.573E-3	333.144E-12	914.573E-3	-53.6821E-9	-1.15048E-12	6.17742E-12
934.673E-3	343.911E-12	934.673E-3	-53.6821E-9	-1.25985E-12	5.92943E-12
954.774E-3	348.123E-12	954.774E-3	-53.6821E-9	-1.23410E-12	6.10186E-12
974.874E-3	356.684E-12	974.874E-3	-53.6821E-9	-1.05983E-12	6.29388E-12
994.975E-3	367.311E-12	994.975E-3	-53.6821E-9	-1.22272E-12	6.27092E-12
1.01508E+0	373.563E-12	1.01508E+0	-53.6821E-9	-1.06515E-12	6.17009E-12
1.03518E+0	381.464E-12	1.03518E+0	-53.6821E-9	-1.22214E-12	6.31858E-12
1.05528E+0	391.853E-12	1.05528E+0	-53.6821E-9	-877.158E-15	6.61380E-12
1.07538E+0	401.369E-12	1.07538E+0	-53.6821E-9	-1.12171E-12	6.65662E-12
1.09548E+0	407.071E-12	1.09548E+0	-53.6821E-9	-1.05403E-12	6.76580E-12
1.11558E+0	418.502E-12	1.11558E+0	-53.6821E-9	-1.06607E-12	6.67629E-12
1.13568E+0	429.612E-12	1.13568E+0	-53.6821E-9	-1.38719E-12	6.68716E-12
1.15578E+0	433.778E-12	1.15578E+0	-53.6821E-9	-1.05616E-12	6.68630E-12
1.17588E+0	445.002E-12	1.17588E+0	-53.6821E-9	-1.07161E-12	6.83243E-12
1.19598E+0	456.518E-12	1.19598E+0	-53.6821E-9	-936.077E-15	7.20817E-12
1.21608E+0	463.633E-12	1.21608E+0	-53.6821E-9	-870.000E-15	7.24591E-12
1.23618E+0	472.473E-12	1.23618E+0	-53.6821E-9	-990.713E-15	7.19064E-12
1.25628E+0	484.859E-12	1.25628E+0	-53.6821E-9	-934.439E-15	7.20437E-12
1.27638E+0	494.844E-12	1.27638E+0	-53.6821E-9	-884.676E-15	7.53417E-12
1.29648E+0	502.720E-12	1.29648E+0	-53.6821E-9	-589.699E-15	7.83367E-12
1.31658E+0	515.372E-12	1.31658E+0	-53.6821E-9	-635.169E-15	8.07960E-12
1.33668E+0	527.706E-12	1.33668E+0	-53.6821E-9	-821.263E-15	8.29447E-12
1.35678E+0	534.728E-12	1.35678E+0	-53.6821E-9	-459.067E-15	8.33620E-12
1.37688E+0	547.501E-12	1.37688E+0	-53.6821E-9	-368.986E-15	8.59633E-12
1.39698E+0	562.850E-12	1.39698E+0	-53.6821E-9	-508.165E-15	9.01933E-12
1.41709E+0	572.367E-12	1.41709E+0	-53.6821E-9	-412.071E-15	9.24928E-12
1.43719E+0	583.991E-12	1.43719E+0	-53.6821E-9	-143.585E-15	9.84195E-12
1.45729E+0	602.043E-12	1.45729E+0	-53.6821E-9	17.1689E-15	10.1391E-12
1.47739E+0	615.808E-12	1.47739E+0	-53.6821E-9	210.978E-15	10.9810E-12
1.49749E+0	627.361E-12	1.49749E+0	-53.6821E-9	359.789E-15	11.2865E-12
1.51759E+0	646.107E-12	1.51759E+0	-53.6821E-9	478.842E-15	11.6445E-12
1.53769E+0	665.326E-12	1.53769E+0	-53.6821E-9	597.550E-15	11.8409E-12
1.55779E+0	674.356E-12	1.55779E+0	-53.6821E-9	538.585E-15	12.0516E-12
1.57789E+0	693.607E-12	1.57789E+0	-53.6821E-9	744.105E-15	12.0380E-12
1.59799E+0	711.429E-12	1.59799E+0	-53.6821E-9	630.478E-15	11.9262E-12
1.61809E+0	723.844E-12	1.61809E+0	-53.6821E-9	592.478E-15	11.6705E-12
1.63819E+0	740.356E-12	1.63819E+0	-53.6821E-9	231.988E-15	11.5500E-12
1.65829E+0	757.320E-12	1.65829E+0	-53.6821E-9	522.142E-15	11.2181E-12
1.67839E+0	772.921E-12	1.67839E+0	-53.6821E-9	388.615E-15	11.2588E-12
1.69849E+0	784.367E-12	1.69849E+0	-53.6821E-9	392.407E-15	11.5297E-12
1.71859E+0	804.668E-12	1.71859E+0	-53.6821E-9	442.346E-15	11.4251E-12
1.73869E+0	819.579E-12	1.73869E+0	-53.6821E-9	296.019E-15	11.2128E-12
1.75879E+0	830.089E-12	1.75879E+0	-53.6821E-9	249.700E-15	10.9102E-12
1.77889E+0	846.318E-12	1.77889E+0	-53.6821E-9	201.149E-15	10.4826E-12
1.79900E+0	864.385E-12	1.79900E+0	-53.6821E-9	354.764E-15	10.4188E-12
1.81910E+0	873.547E-12	1.81910E+0	-53.6821E-9	87.1523E-15	10.1603E-12
1.83920E+0	886.393E-12	1.83920E+0	-53.6821E-9	-73.1051E-15	9.98238E-12
1.85930E+0	902.487E-12	1.85930E+0	-53.6821E-9	-151.567E-15	9.53539E-12
1.87940E+0	914.505E-12	1.87940E+0	-53.6821E-9	-17.8025E-15	9.49423E-12
1.89950E+0	923.793E-12	1.89950E+0	-53.6821E-9	-90.2724E-15	9.31750E-12
1.91960E+0	937.023E-12	1.91960E+0	-53.6821E-9	-267.548E-15	9.16131E-12
1.93970E+0	952.460E-12	1.93970E+0	-53.6821E-9	-159.612E-15	9.30290E-12
1.95980E+0	959.860E-12	1.95980E+0	-53.6821E-9	-121.182E-15	9.03423E-12
1.97990E+0	970.818E-12	1.97990E+0	-53.6821E-9	-122.529E-15	9.23646E-12
2.00000E+0	988.808E-12	2.00000E+0	-53.6821E-9	-16.7945E-15	9.25972E-12
