# Supplementary material for: Circumventing the stability problems of graphene nanoribbon zigzag edges
Source: Nat Chem. 2022 Sep 26;14(12):1451–8. doi: 10.1038/s41557-022-01042-8 (PMC10665199; doi:10.1038/s41557-022-01042-8)
Supplement: Supplementary file 3 — Source data for Supplementary Fig. 9. [file 41557_2022_1042_MOESM3_ESM.zip › 11 units/Point spectra585.dat]

Experiment	bias spectroscopy
Saved Date	22.07.2020 14:10:30
User
Date
X (m)	-253.641E-9
Y (m)	-227.038E-9
Z (m)	-53.6807E-9
Z offset (m)	0E+0
Settling time (s)	20E-3
Integration time (s)	60E-3
Z-Ctrl hold	TRUE
Final Z (m)	N/A
Start time	22.07.2020 14:10:14
Filter type	None
Order
Cutoff frq
Bias>Bias (V)	-500E-3
Bias>Calibration (V/V)	-1E+0
Bias>Offset (V)	0E+0
Bias Spectroscopy>Sweep Start (V)	-2E+0
Bias Spectroscopy>Sweep End (V)	2E+0
Bias Spectroscopy>Num Pixel	200
Bias Spectroscopy>Z Avg time (s)	100E-3
Bias Spectroscopy>Z offset (m)	0E+0
Bias Spectroscopy>1st Settling time (s)	60E-3
Bias Spectroscopy>Settling time (s)	20E-3
Bias Spectroscopy>Integration time (s)	60E-3
Bias Spectroscopy>End Settling time (s)	50E-3
Bias Spectroscopy>Z control time (s)	50E-3
Bias Spectroscopy>Max Slew rate (V/s)	Inf
Bias Spectroscopy>backward sweep	FALSE
Bias Spectroscopy>Z-controller hold	TRUE
Bias Spectroscopy>Number of sweeps	1
Bias Spectroscopy>Channels	Current (A);Bias (V);Z (m);LI Demod 1 Y (A);LI Demod 1 X (A)
Bias Spectroscopy>Reset Bias	TRUE
Bias Spectroscopy>Record final Z	FALSE
Bias Spectroscopy>Lock-In run	TRUE
Current>Current (A)	1.00633E-9
Current>Calibration (A/V)	330E-12
Current>Offset (A)	0E+0
Current>Gain	High
Lock-in>Lock-in status	ON
Lock-in>Modulated signal	Bias (V)
Lock-in>Frequency (Hz)	828E+0
Lock-in>Amplitude	20E-3
Lock-in>Demodulated signal	Current (A)
Lock-in>HP Filter Cutoff D1 (Hz)	155.425E+0
Lock-in>HP Filter Cutoff D2 (Hz)	155.425E+0
Lock-in>HP Filter Order D1	1
Lock-in>HP Filter Order D2	1
Lock-in>Harmonic D1	1
Lock-in>Harmonic D2	2
Lock-in>Reference phase D1 (deg)	-158.815E+0
Lock-in>Reference phase D2 (deg)	174.64E+0
Lock-in>LP Filter Cutoff D1 (Hz)	9.71405E+0
Lock-in>LP Filter Cutoff D2 (Hz)	4.85702E+0
Lock-in>LP Filter Order D1	2
Lock-in>LP Filter Order D2	2
Lock-in>Sync Filter D1	OFF
Lock-in>Sync Filter D2	OFF
[DATA]
Bias calc (V)	Current (A)	Bias (V)	Z (m)	LI Demod 1 Y (A)	LI Demod 1 X (A)
-2.00000E+0	-552.405E-12	-2.00000E+0	-53.6807E-9	-733.019E-15	7.55048E-12
-1.97990E+0	-538.384E-12	-1.97990E+0	-53.6807E-9	-739.055E-15	7.46057E-12
-1.95980E+0	-534.771E-12	-1.95980E+0	-53.6807E-9	-998.212E-15	7.10052E-12
-1.93970E+0	-526.368E-12	-1.93970E+0	-53.6807E-9	-1.09206E-12	6.60030E-12
-1.91960E+0	-513.864E-12	-1.91960E+0	-53.6807E-9	-1.10951E-12	5.90967E-12
-1.89950E+0	-508.571E-12	-1.89950E+0	-53.6807E-9	-1.22124E-12	5.85374E-12
-1.87940E+0	-504.440E-12	-1.87940E+0	-53.6807E-9	-1.41782E-12	5.57211E-12
-1.85930E+0	-493.288E-12	-1.85930E+0	-53.6807E-9	-1.51973E-12	5.49567E-12
-1.83920E+0	-484.609E-12	-1.83920E+0	-53.6807E-9	-1.48425E-12	5.35720E-12
-1.81910E+0	-485.179E-12	-1.81910E+0	-53.6807E-9	-1.57330E-12	5.51389E-12
-1.79900E+0	-474.537E-12	-1.79900E+0	-53.6807E-9	-1.42170E-12	5.40786E-12
-1.77889E+0	-461.801E-12	-1.77889E+0	-53.6807E-9	-1.37940E-12	5.45061E-12
-1.75879E+0	-462.127E-12	-1.75879E+0	-53.6807E-9	-1.53623E-12	5.64188E-12
-1.73869E+0	-454.895E-12	-1.73869E+0	-53.6807E-9	-1.37133E-12	5.17192E-12
-1.71859E+0	-442.407E-12	-1.71859E+0	-53.6807E-9	-1.65768E-12	5.09275E-12
-1.69849E+0	-438.667E-12	-1.69849E+0	-53.6807E-9	-1.54212E-12	4.85983E-12
-1.67839E+0	-436.477E-12	-1.67839E+0	-53.6807E-9	-1.68649E-12	5.18383E-12
-1.65829E+0	-425.278E-12	-1.65829E+0	-53.6807E-9	-1.44808E-12	5.28991E-12
-1.63819E+0	-414.432E-12	-1.63819E+0	-53.6807E-9	-1.28147E-12	5.93804E-12
-1.61809E+0	-415.269E-12	-1.61809E+0	-53.6807E-9	-1.41498E-12	6.02642E-12
-1.59799E+0	-405.237E-12	-1.59799E+0	-53.6807E-9	-1.36819E-12	5.73595E-12
-1.57789E+0	-389.770E-12	-1.57789E+0	-53.6807E-9	-1.44855E-12	5.89119E-12
-1.55779E+0	-390.528E-12	-1.55779E+0	-53.6807E-9	-1.19545E-12	6.07613E-12
-1.53769E+0	-383.302E-12	-1.53769E+0	-53.6807E-9	-961.389E-15	6.65460E-12
-1.51759E+0	-364.043E-12	-1.51759E+0	-53.6807E-9	-928.020E-15	7.39417E-12
-1.49749E+0	-358.966E-12	-1.49749E+0	-53.6807E-9	-716.465E-15	8.19833E-12
-1.47739E+0	-351.276E-12	-1.47739E+0	-53.6807E-9	-384.232E-15	8.58715E-12
-1.45729E+0	-332.739E-12	-1.45729E+0	-53.6807E-9	-677.412E-15	8.18526E-12
-1.43719E+0	-322.827E-12	-1.43719E+0	-53.6807E-9	-1.13646E-12	6.93196E-12
-1.41709E+0	-322.461E-12	-1.41709E+0	-53.6807E-9	-1.46462E-12	5.17859E-12
-1.39698E+0	-312.568E-12	-1.39698E+0	-53.6807E-9	-1.76901E-12	4.00426E-12
-1.37688E+0	-303.540E-12	-1.37688E+0	-53.6807E-9	-2.08189E-12	3.52361E-12
-1.35678E+0	-308.023E-12	-1.35678E+0	-53.6807E-9	-2.12822E-12	3.04201E-12
-1.33668E+0	-303.550E-12	-1.33668E+0	-53.6807E-9	-2.20007E-12	3.03565E-12
-1.31658E+0	-293.403E-12	-1.31658E+0	-53.6807E-9	-2.22762E-12	2.95062E-12
-1.29648E+0	-295.445E-12	-1.29648E+0	-53.6807E-9	-2.16427E-12	3.00183E-12
-1.27638E+0	-294.118E-12	-1.27638E+0	-53.6807E-9	-2.08850E-12	2.94815E-12
-1.25628E+0	-285.287E-12	-1.25628E+0	-53.6807E-9	-2.38766E-12	2.71399E-12
-1.23618E+0	-283.547E-12	-1.23618E+0	-53.6807E-9	-2.21361E-12	2.77307E-12
-1.21608E+0	-284.493E-12	-1.21608E+0	-53.6807E-9	-2.20862E-12	2.83615E-12
-1.19598E+0	-277.435E-12	-1.19598E+0	-53.6807E-9	-2.39160E-12	2.91434E-12
-1.17588E+0	-271.668E-12	-1.17588E+0	-53.6807E-9	-2.38636E-12	3.03022E-12
-1.15578E+0	-273.278E-12	-1.15578E+0	-53.6807E-9	-2.30373E-12	3.14744E-12
-1.13568E+0	-268.567E-12	-1.13568E+0	-53.6807E-9	-2.08462E-12	2.90046E-12
-1.11558E+0	-260.964E-12	-1.11558E+0	-53.6807E-9	-2.40458E-12	2.64210E-12
-1.09548E+0	-262.481E-12	-1.09548E+0	-53.6807E-9	-2.47450E-12	2.42991E-12
-1.07538E+0	-261.242E-12	-1.07538E+0	-53.6807E-9	-2.19052E-12	2.25232E-12
-1.05528E+0	-253.503E-12	-1.05528E+0	-53.6807E-9	-2.28128E-12	2.52251E-12
-1.03518E+0	-252.600E-12	-1.03518E+0	-53.6807E-9	-2.21610E-12	2.61149E-12
-1.01508E+0	-252.779E-12	-1.01508E+0	-53.6807E-9	-2.25488E-12	2.69056E-12
-994.975E-3	-246.223E-12	-994.975E-3	-53.6807E-9	-2.07415E-12	2.95797E-12
-974.874E-3	-241.069E-12	-974.874E-3	-53.6807E-9	-2.25815E-12	2.87711E-12
-954.774E-3	-240.648E-12	-954.774E-3	-53.6807E-9	-2.16059E-12	3.27005E-12
-934.673E-3	-236.081E-12	-934.673E-3	-53.6807E-9	-2.15182E-12	3.31798E-12
-914.573E-3	-229.117E-12	-914.573E-3	-53.6807E-9	-2.11683E-12	3.49218E-12
-894.472E-3	-227.027E-12	-894.472E-3	-53.6807E-9	-2.18081E-12	3.25584E-12
-874.372E-3	-225.131E-12	-874.372E-3	-53.6807E-9	-2.12113E-12	2.98003E-12
-854.271E-3	-218.246E-12	-854.271E-3	-53.6807E-9	-2.34755E-12	2.87744E-12
-834.171E-3	-215.990E-12	-834.171E-3	-53.6807E-9	-2.21711E-12	2.65417E-12
-814.070E-3	-215.767E-12	-814.070E-3	-53.6807E-9	-2.21101E-12	2.67767E-12
-793.970E-3	-209.714E-12	-793.970E-3	-53.6807E-9	-2.32270E-12	2.71168E-12
-773.869E-3	-205.357E-12	-773.869E-3	-53.6807E-9	-2.15685E-12	2.82812E-12
-753.769E-3	-204.464E-12	-753.769E-3	-53.6807E-9	-2.22893E-12	3.01739E-12
-733.668E-3	-200.442E-12	-733.668E-3	-53.6807E-9	-2.12683E-12	3.17494E-12
-713.568E-3	-195.210E-12	-713.568E-3	-53.6807E-9	-2.30667E-12	3.26882E-12
-693.467E-3	-192.618E-12	-693.467E-3	-53.6807E-9	-2.19524E-12	3.16344E-12
-673.367E-3	-189.471E-12	-673.367E-3	-53.6807E-9	-2.07153E-12	3.51496E-12
-653.266E-3	-183.079E-12	-653.266E-3	-53.6807E-9	-1.94403E-12	3.68116E-12
-633.166E-3	-178.566E-12	-633.166E-3	-53.6807E-9	-2.09750E-12	3.60871E-12
-613.065E-3	-176.392E-12	-613.065E-3	-53.6807E-9	-2.12837E-12	3.70757E-12
-592.965E-3	-170.143E-12	-592.965E-3	-53.6807E-9	-1.95846E-12	3.70552E-12
-572.864E-3	-164.403E-12	-572.864E-3	-53.6807E-9	-2.10433E-12	3.75874E-12
-552.764E-3	-162.344E-12	-552.764E-3	-53.6807E-9	-2.07121E-12	3.49576E-12
-532.663E-3	-157.264E-12	-532.663E-3	-53.6807E-9	-2.15099E-12	3.34347E-12
-512.563E-3	-151.874E-12	-512.563E-3	-53.6807E-9	-1.90582E-12	3.33543E-12
-492.462E-3	-148.869E-12	-492.462E-3	-53.6807E-9	-2.13965E-12	3.56365E-12
-472.362E-3	-145.237E-12	-472.362E-3	-53.6807E-9	-2.02958E-12	3.35907E-12
-452.261E-3	-140.099E-12	-452.261E-3	-53.6807E-9	-2.21355E-12	3.14122E-12
-432.161E-3	-136.365E-12	-432.161E-3	-53.6807E-9	-2.21627E-12	3.35734E-12
-412.060E-3	-133.882E-12	-412.060E-3	-53.6807E-9	-2.26576E-12	3.34231E-12
-391.960E-3	-128.368E-12	-391.960E-3	-53.6807E-9	-2.22141E-12	3.56620E-12
-371.859E-3	-122.264E-12	-371.859E-3	-53.6807E-9	-2.09577E-12	4.13811E-12
-351.759E-3	-118.508E-12	-351.759E-3	-53.6807E-9	-1.62333E-12	4.34585E-12
-331.658E-3	-111.636E-12	-331.658E-3	-53.6807E-9	-1.46360E-12	4.73926E-12
-311.558E-3	-103.931E-12	-311.558E-3	-53.6807E-9	-1.76234E-12	4.99384E-12
-291.457E-3	-98.5142E-12	-291.457E-3	-53.6807E-9	-1.53461E-12	5.38988E-12
-271.357E-3	-91.7571E-12	-271.357E-3	-53.6807E-9	-1.51452E-12	5.12782E-12
-251.256E-3	-84.4884E-12	-251.256E-3	-53.6807E-9	-1.54562E-12	4.84199E-12
-231.156E-3	-78.5970E-12	-231.156E-3	-53.6807E-9	-1.67766E-12	4.78370E-12
-211.055E-3	-73.0952E-12	-211.055E-3	-53.6807E-9	-1.71229E-12	4.59899E-12
-190.955E-3	-66.3283E-12	-190.955E-3	-53.6807E-9	-1.53267E-12	4.87245E-12
-170.854E-3	-59.1199E-12	-170.854E-3	-53.6807E-9	-1.48231E-12	5.19411E-12
-150.754E-3	-52.5855E-12	-150.754E-3	-53.6807E-9	-1.50821E-12	5.39106E-12
-130.653E-3	-45.2511E-12	-130.653E-3	-53.6807E-9	-1.62306E-12	5.19007E-12
-110.553E-3	-37.9913E-12	-110.553E-3	-53.6807E-9	-1.57720E-12	5.28153E-12
-90.4523E-3	-31.9129E-12	-90.4523E-3	-53.6807E-9	-1.65491E-12	4.78632E-12
-70.3518E-3	-25.1767E-12	-70.3518E-3	-53.6807E-9	-1.71172E-12	5.24740E-12
-50.2512E-3	-17.6920E-12	-50.2513E-3	-53.6807E-9	-1.49817E-12	5.54004E-12
-30.1508E-3	-10.5610E-12	-30.1508E-3	-53.6807E-9	-1.44990E-12	5.44863E-12
-10.0503E-3	-3.69957E-12	-10.0503E-3	-53.6807E-9	-1.72153E-12	5.32139E-12
10.0503E-3	2.90360E-12	10.0503E-3	-53.6807E-9	-1.68818E-12	4.96615E-12
30.1507E-3	9.28775E-12	30.1508E-3	-53.6807E-9	-1.62355E-12	4.76524E-12
50.2512E-3	15.8711E-12	50.2513E-3	-53.6807E-9	-1.70668E-12	4.89257E-12
70.3518E-3	22.4970E-12	70.3518E-3	-53.6807E-9	-1.47678E-12	5.01586E-12
90.4522E-3	28.8471E-12	90.4523E-3	-53.6807E-9	-1.46542E-12	4.96117E-12
110.553E-3	35.8336E-12	110.553E-3	-53.6807E-9	-1.66481E-12	4.91263E-12
130.653E-3	42.7065E-12	130.653E-3	-53.6807E-9	-1.71451E-12	5.12324E-12
150.754E-3	48.8050E-12	150.754E-3	-53.6807E-9	-1.49420E-12	5.21769E-12
170.854E-3	55.8335E-12	170.854E-3	-53.6807E-9	-1.67680E-12	5.07433E-12
190.955E-3	62.7182E-12	190.955E-3	-53.6807E-9	-1.78617E-12	4.99124E-12
211.055E-3	68.2350E-12	211.055E-3	-53.6807E-9	-1.63180E-12	4.86005E-12
231.156E-3	74.3724E-12	231.156E-3	-53.6807E-9	-1.80212E-12	4.65242E-12
251.256E-3	80.5347E-12	251.256E-3	-53.6807E-9	-1.79679E-12	4.62966E-12
271.357E-3	86.4044E-12	271.357E-3	-53.6807E-9	-1.61456E-12	4.69933E-12
291.457E-3	92.2167E-12	291.457E-3	-53.6807E-9	-1.77441E-12	4.59996E-12
311.558E-3	98.6828E-12	311.558E-3	-53.6807E-9	-1.80201E-12	4.78413E-12
331.658E-3	105.504E-12	331.658E-3	-53.6807E-9	-1.73326E-12	4.81352E-12
351.759E-3	111.147E-12	351.759E-3	-53.6807E-9	-1.55612E-12	5.15389E-12
371.859E-3	118.660E-12	371.859E-3	-53.6807E-9	-1.44855E-12	5.42186E-12
391.960E-3	127.204E-12	391.960E-3	-53.6807E-9	-1.58338E-12	5.63349E-12
412.060E-3	133.096E-12	412.060E-3	-53.6807E-9	-1.62232E-12	5.46256E-12
432.161E-3	140.865E-12	432.161E-3	-53.6807E-9	-1.45549E-12	5.30392E-12
452.261E-3	148.761E-12	452.261E-3	-53.6807E-9	-1.54568E-12	5.26657E-12
472.362E-3	154.774E-12	472.362E-3	-53.6807E-9	-1.72835E-12	5.23611E-12
492.462E-3	161.811E-12	492.462E-3	-53.6807E-9	-1.49195E-12	5.31143E-12
512.563E-3	169.639E-12	512.563E-3	-53.6807E-9	-1.33545E-12	5.56212E-12
532.663E-3	177.929E-12	532.663E-3	-53.6807E-9	-1.25133E-12	6.00358E-12
552.764E-3	185.792E-12	552.764E-3	-53.6807E-9	-1.21429E-12	6.25662E-12
572.864E-3	193.680E-12	572.864E-3	-53.6807E-9	-1.20868E-12	6.16679E-12
592.965E-3	203.462E-12	592.965E-3	-53.6807E-9	-1.22598E-12	6.25945E-12
613.065E-3	211.328E-12	613.065E-3	-53.6807E-9	-946.637E-15	6.60642E-12
633.166E-3	219.799E-12	633.166E-3	-53.6807E-9	-1.00597E-12	6.70719E-12
653.266E-3	231.258E-12	653.266E-3	-53.6807E-9	-945.753E-15	6.87494E-12
673.367E-3	239.697E-12	673.367E-3	-53.6807E-9	-708.768E-15	7.20334E-12
693.467E-3	249.318E-12	693.467E-3	-53.6807E-9	-872.709E-15	7.39375E-12
713.568E-3	260.213E-12	713.568E-3	-53.6807E-9	-938.416E-15	7.67407E-12
733.668E-3	270.795E-12	733.668E-3	-53.6807E-9	-759.651E-15	7.51732E-12
753.769E-3	280.976E-12	753.769E-3	-53.6807E-9	-817.544E-15	7.79082E-12
773.869E-3	290.855E-12	773.869E-3	-53.6807E-9	-837.317E-15	7.96679E-12
793.970E-3	303.170E-12	793.970E-3	-53.6807E-9	-842.305E-15	7.91090E-12
814.070E-3	313.529E-12	814.070E-3	-53.6807E-9	-806.410E-15	7.71737E-12
834.171E-3	321.580E-12	834.171E-3	-53.6807E-9	-935.161E-15	7.66802E-12
854.271E-3	334.026E-12	854.271E-3	-53.6807E-9	-830.495E-15	7.37048E-12
874.372E-3	343.906E-12	874.372E-3	-53.6807E-9	-1.02000E-12	7.03666E-12
894.472E-3	350.877E-12	894.472E-3	-53.6807E-9	-1.15771E-12	6.87885E-12
914.573E-3	361.384E-12	914.573E-3	-53.6807E-9	-1.09320E-12	6.65854E-12
934.673E-3	371.682E-12	934.673E-3	-53.6807E-9	-1.26721E-12	6.65816E-12
954.774E-3	379.003E-12	954.774E-3	-53.6807E-9	-1.30679E-12	6.76976E-12
974.874E-3	387.033E-12	974.874E-3	-53.6807E-9	-1.13904E-12	6.86845E-12
994.975E-3	398.904E-12	994.975E-3	-53.6807E-9	-1.11275E-12	6.91164E-12
1.01508E+0	406.709E-12	1.01508E+0	-53.6807E-9	-1.05545E-12	6.53093E-12
1.03518E+0	413.665E-12	1.03518E+0	-53.6807E-9	-1.23373E-12	6.66257E-12
1.05528E+0	425.946E-12	1.05528E+0	-53.6807E-9	-1.05667E-12	6.80624E-12
1.07538E+0	435.066E-12	1.07538E+0	-53.6807E-9	-1.02916E-12	6.88401E-12
1.09548E+0	440.521E-12	1.09548E+0	-53.6807E-9	-1.11724E-12	7.02639E-12
1.11558E+0	452.917E-12	1.11558E+0	-53.6807E-9	-1.05174E-12	6.81097E-12
1.13568E+0	462.990E-12	1.13568E+0	-53.6807E-9	-911.261E-15	6.74040E-12
1.15578E+0	467.678E-12	1.15578E+0	-53.6807E-9	-1.32087E-12	6.68087E-12
1.17588E+0	478.697E-12	1.17588E+0	-53.6807E-9	-1.08635E-12	6.87700E-12
1.19598E+0	489.814E-12	1.19598E+0	-53.6807E-9	-993.268E-15	7.00696E-12
1.21608E+0	495.981E-12	1.21608E+0	-53.6807E-9	-834.870E-15	7.24778E-12
1.23618E+0	505.146E-12	1.23618E+0	-53.6807E-9	-971.758E-15	7.36942E-12
1.25628E+0	518.472E-12	1.25628E+0	-53.6807E-9	-870.091E-15	7.27861E-12
1.27638E+0	526.448E-12	1.27638E+0	-53.6807E-9	-836.153E-15	7.44512E-12
1.29648E+0	534.077E-12	1.29648E+0	-53.6807E-9	-755.528E-15	7.63208E-12
1.31658E+0	546.867E-12	1.31658E+0	-53.6807E-9	-815.492E-15	7.82659E-12
1.33668E+0	559.192E-12	1.33668E+0	-53.6807E-9	-665.493E-15	7.70710E-12
1.35678E+0	564.279E-12	1.35678E+0	-53.6807E-9	-645.460E-15	7.93040E-12
1.37688E+0	578.026E-12	1.37688E+0	-53.6807E-9	-834.522E-15	8.13907E-12
1.39698E+0	593.313E-12	1.39698E+0	-53.6807E-9	-396.262E-15	8.53406E-12
1.41709E+0	597.637E-12	1.41709E+0	-53.6807E-9	-467.568E-15	8.69962E-12
1.43719E+0	612.045E-12	1.43719E+0	-53.6807E-9	-96.7191E-15	9.40837E-12
1.45729E+0	630.825E-12	1.45729E+0	-53.6807E-9	2.30897E-15	10.1469E-12
1.47739E+0	638.114E-12	1.47739E+0	-53.6807E-9	226.609E-15	10.7111E-12
1.49749E+0	654.107E-12	1.49749E+0	-53.6807E-9	415.085E-15	11.3212E-12
1.51759E+0	674.237E-12	1.51759E+0	-53.6807E-9	676.203E-15	11.8519E-12
1.53769E+0	689.057E-12	1.53769E+0	-53.6807E-9	789.525E-15	12.3687E-12
1.55779E+0	703.503E-12	1.55779E+0	-53.6807E-9	913.573E-15	13.0312E-12
1.57789E+0	722.857E-12	1.57789E+0	-53.6807E-9	1.01809E-12	13.3690E-12
1.59799E+0	744.614E-12	1.59799E+0	-53.6807E-9	1.08636E-12	13.4564E-12
1.61809E+0	755.957E-12	1.61809E+0	-53.6807E-9	1.06819E-12	13.0098E-12
1.63819E+0	775.726E-12	1.63819E+0	-53.6807E-9	868.315E-15	12.9483E-12
1.65829E+0	799.475E-12	1.65829E+0	-53.6807E-9	833.052E-15	12.5205E-12
1.67839E+0	807.163E-12	1.67839E+0	-53.6807E-9	590.448E-15	12.2876E-12
1.69849E+0	825.825E-12	1.69849E+0	-53.6807E-9	665.535E-15	12.2192E-12
1.71859E+0	847.252E-12	1.71859E+0	-53.6807E-9	692.627E-15	11.7829E-12
1.73869E+0	857.266E-12	1.73869E+0	-53.6807E-9	419.280E-15	11.5226E-12
1.75879E+0	872.762E-12	1.75879E+0	-53.6807E-9	505.400E-15	11.0711E-12
1.77889E+0	888.847E-12	1.77889E+0	-53.6807E-9	277.815E-15	10.7011E-12
1.79900E+0	904.794E-12	1.79900E+0	-53.6807E-9	174.571E-15	10.5558E-12
1.81910E+0	912.956E-12	1.81910E+0	-53.6807E-9	-7.05615E-15	10.2449E-12
1.83920E+0	924.930E-12	1.83920E+0	-53.6807E-9	-108.083E-15	9.66286E-12
1.85930E+0	945.814E-12	1.85930E+0	-53.6807E-9	-66.9016E-15	9.80752E-12
1.87940E+0	951.587E-12	1.87940E+0	-53.6807E-9	-107.381E-15	9.44388E-12
1.89950E+0	962.853E-12	1.89950E+0	-53.6807E-9	-235.222E-15	9.24061E-12
1.91960E+0	982.656E-12	1.91960E+0	-53.6807E-9	-155.434E-15	9.12298E-12
1.93970E+0	986.447E-12	1.93970E+0	-53.6807E-9	-384.356E-15	9.08506E-12
1.95980E+0	998.548E-12	1.95980E+0	-53.6807E-9	-124.385E-15	9.05578E-12
1.97990E+0	1.01497E-9	1.97990E+0	-53.6807E-9	-343.415E-15	9.12336E-12
2.00000E+0	1.02580E-9	2.00000E+0	-53.6807E-9	-295.362E-15	9.45762E-12
