# Supplementary material for: Circumventing the stability problems of graphene nanoribbon zigzag edges
Source: Nat Chem. 2022 Sep 26;14(12):1451–8. doi: 10.1038/s41557-022-01042-8 (PMC10665199; doi:10.1038/s41557-022-01042-8)
Supplement: Supplementary file 3 — Source data for Supplementary Fig. 9. [file 41557_2022_1042_MOESM3_ESM.zip › 11 units/Point spectra586.dat]

Experiment	bias spectroscopy
Saved Date	22.07.2020 14:10:47
User
Date
X (m)	-253.556E-9
Y (m)	-227.137E-9
Z (m)	-53.6827E-9
Z offset (m)	0E+0
Settling time (s)	20E-3
Integration time (s)	60E-3
Z-Ctrl hold	TRUE
Final Z (m)	N/A
Start time	22.07.2020 14:10:30
Filter type	None
Order
Cutoff frq
Bias>Bias (V)	-500E-3
Bias>Calibration (V/V)	-1E+0
Bias>Offset (V)	0E+0
Bias Spectroscopy>Sweep Start (V)	-2E+0
Bias Spectroscopy>Sweep End (V)	2E+0
Bias Spectroscopy>Num Pixel	200
Bias Spectroscopy>Z Avg time (s)	100E-3
Bias Spectroscopy>Z offset (m)	0E+0
Bias Spectroscopy>1st Settling time (s)	60E-3
Bias Spectroscopy>Settling time (s)	20E-3
Bias Spectroscopy>Integration time (s)	60E-3
Bias Spectroscopy>End Settling time (s)	50E-3
Bias Spectroscopy>Z control time (s)	50E-3
Bias Spectroscopy>Max Slew rate (V/s)	Inf
Bias Spectroscopy>backward sweep	FALSE
Bias Spectroscopy>Z-controller hold	TRUE
Bias Spectroscopy>Number of sweeps	1
Bias Spectroscopy>Channels	Current (A);Bias (V);Z (m);LI Demod 1 Y (A);LI Demod 1 X (A)
Bias Spectroscopy>Reset Bias	TRUE
Bias Spectroscopy>Record final Z	FALSE
Bias Spectroscopy>Lock-In run	TRUE
Current>Current (A)	700.021E-12
Current>Calibration (A/V)	330E-12
Current>Offset (A)	0E+0
Current>Gain	High
Lock-in>Lock-in status	ON
Lock-in>Modulated signal	Bias (V)
Lock-in>Frequency (Hz)	828E+0
Lock-in>Amplitude	20E-3
Lock-in>Demodulated signal	Current (A)
Lock-in>HP Filter Cutoff D1 (Hz)	155.425E+0
Lock-in>HP Filter Cutoff D2 (Hz)	155.425E+0
Lock-in>HP Filter Order D1	1
Lock-in>HP Filter Order D2	1
Lock-in>Harmonic D1	1
Lock-in>Harmonic D2	2
Lock-in>Reference phase D1 (deg)	-158.815E+0
Lock-in>Reference phase D2 (deg)	174.64E+0
Lock-in>LP Filter Cutoff D1 (Hz)	9.71405E+0
Lock-in>LP Filter Cutoff D2 (Hz)	4.85702E+0
Lock-in>LP Filter Order D1	2
Lock-in>LP Filter Order D2	2
Lock-in>Sync Filter D1	OFF
Lock-in>Sync Filter D2	OFF
[DATA]
Bias calc (V)	Current (A)	Bias (V)	Z (m)	LI Demod 1 Y (A)	LI Demod 1 X (A)
-2.00000E+0	-535.549E-12	-2.00000E+0	-53.6827E-9	-16.6926E-15	9.73981E-12
-1.97990E+0	-521.482E-12	-1.97990E+0	-53.6827E-9	-318.076E-15	8.99955E-12
-1.95980E+0	-510.677E-12	-1.95980E+0	-53.6827E-9	-586.621E-15	8.51167E-12
-1.93970E+0	-497.390E-12	-1.93970E+0	-53.6827E-9	-614.674E-15	7.88657E-12
-1.91960E+0	-490.457E-12	-1.91960E+0	-53.6827E-9	-1.05450E-12	7.05622E-12
-1.89950E+0	-482.755E-12	-1.89950E+0	-53.6827E-9	-1.14903E-12	6.39651E-12
-1.87940E+0	-471.240E-12	-1.87940E+0	-53.6827E-9	-1.38448E-12	5.77773E-12
-1.85930E+0	-466.730E-12	-1.85930E+0	-53.6827E-9	-1.43702E-12	5.65081E-12
-1.83920E+0	-460.157E-12	-1.83920E+0	-53.6827E-9	-1.33629E-12	5.78311E-12
-1.81910E+0	-449.764E-12	-1.81910E+0	-53.6827E-9	-1.39365E-12	5.94791E-12
-1.79900E+0	-443.511E-12	-1.79900E+0	-53.6827E-9	-986.692E-15	5.73493E-12
-1.77889E+0	-436.823E-12	-1.77889E+0	-53.6827E-9	-1.15891E-12	5.74045E-12
-1.75879E+0	-429.519E-12	-1.75879E+0	-53.6827E-9	-1.36480E-12	5.66875E-12
-1.73869E+0	-422.097E-12	-1.73869E+0	-53.6827E-9	-1.69915E-12	5.31786E-12
-1.71859E+0	-414.308E-12	-1.71859E+0	-53.6827E-9	-1.64608E-12	5.06500E-12
-1.69849E+0	-409.874E-12	-1.69849E+0	-53.6827E-9	-1.52142E-12	4.94295E-12
-1.67839E+0	-400.703E-12	-1.67839E+0	-53.6827E-9	-1.75326E-12	4.84653E-12
-1.65829E+0	-395.468E-12	-1.65829E+0	-53.6827E-9	-1.74862E-12	4.81318E-12
-1.63819E+0	-392.041E-12	-1.63819E+0	-53.6827E-9	-1.53646E-12	4.99711E-12
-1.61809E+0	-382.191E-12	-1.61809E+0	-53.6827E-9	-1.62165E-12	5.15814E-12
-1.59799E+0	-376.176E-12	-1.59799E+0	-53.6827E-9	-1.57242E-12	5.04126E-12
-1.57789E+0	-371.894E-12	-1.57789E+0	-53.6827E-9	-1.58619E-12	5.09464E-12
-1.55779E+0	-363.275E-12	-1.55779E+0	-53.6827E-9	-1.61899E-12	5.06006E-12
-1.53769E+0	-356.739E-12	-1.53769E+0	-53.6827E-9	-1.55754E-12	5.18908E-12
-1.51759E+0	-350.938E-12	-1.51759E+0	-53.6827E-9	-1.31039E-12	5.61585E-12
-1.49749E+0	-343.539E-12	-1.49749E+0	-53.6827E-9	-1.33329E-12	6.00900E-12
-1.47739E+0	-333.636E-12	-1.47739E+0	-53.6827E-9	-1.26200E-12	6.22512E-12
-1.45729E+0	-326.029E-12	-1.45729E+0	-53.6827E-9	-1.13959E-12	6.29533E-12
-1.43719E+0	-320.485E-12	-1.43719E+0	-53.6827E-9	-1.48632E-12	5.36980E-12
-1.41709E+0	-311.852E-12	-1.41709E+0	-53.6827E-9	-1.77312E-12	4.45420E-12
-1.39698E+0	-307.213E-12	-1.39698E+0	-53.6827E-9	-2.05740E-12	3.67279E-12
-1.37688E+0	-305.612E-12	-1.37688E+0	-53.6827E-9	-2.15583E-12	3.38328E-12
-1.35678E+0	-300.185E-12	-1.35678E+0	-53.6827E-9	-2.05766E-12	3.12547E-12
-1.33668E+0	-295.950E-12	-1.33668E+0	-53.6827E-9	-2.33783E-12	2.62767E-12
-1.31658E+0	-294.689E-12	-1.31658E+0	-53.6827E-9	-2.39235E-12	2.75232E-12
-1.29648E+0	-290.904E-12	-1.29648E+0	-53.6827E-9	-2.26990E-12	2.71210E-12
-1.27638E+0	-286.226E-12	-1.27638E+0	-53.6827E-9	-2.23336E-12	2.64499E-12
-1.25628E+0	-284.551E-12	-1.25628E+0	-53.6827E-9	-2.48472E-12	2.71683E-12
-1.23618E+0	-282.528E-12	-1.23618E+0	-53.6827E-9	-2.21952E-12	2.67760E-12
-1.21608E+0	-277.254E-12	-1.21608E+0	-53.6827E-9	-2.29300E-12	2.62933E-12
-1.19598E+0	-275.140E-12	-1.19598E+0	-53.6827E-9	-2.21754E-12	2.74735E-12
-1.17588E+0	-272.724E-12	-1.17588E+0	-53.6827E-9	-2.41076E-12	3.08042E-12
-1.15578E+0	-268.055E-12	-1.15578E+0	-53.6827E-9	-2.15224E-12	3.07439E-12
-1.13568E+0	-264.415E-12	-1.13568E+0	-53.6827E-9	-2.23209E-12	2.83627E-12
-1.11558E+0	-261.958E-12	-1.11558E+0	-53.6827E-9	-2.22529E-12	2.72750E-12
-1.09548E+0	-259.370E-12	-1.09548E+0	-53.6827E-9	-2.42642E-12	2.67539E-12
-1.07538E+0	-254.923E-12	-1.07538E+0	-53.6827E-9	-2.30316E-12	2.49522E-12
-1.05528E+0	-253.167E-12	-1.05528E+0	-53.6827E-9	-2.28908E-12	2.60013E-12
-1.03518E+0	-251.263E-12	-1.03518E+0	-53.6827E-9	-2.42410E-12	2.50811E-12
-1.01508E+0	-245.913E-12	-1.01508E+0	-53.6827E-9	-2.24819E-12	2.63867E-12
-994.975E-3	-243.542E-12	-994.975E-3	-53.6827E-9	-2.20473E-12	2.88125E-12
-974.874E-3	-241.178E-12	-974.874E-3	-53.6827E-9	-2.25051E-12	3.09974E-12
-954.774E-3	-235.869E-12	-954.774E-3	-53.6827E-9	-2.04691E-12	3.08278E-12
-934.673E-3	-232.229E-12	-934.673E-3	-53.6827E-9	-2.08938E-12	3.41512E-12
-914.573E-3	-228.693E-12	-914.573E-3	-53.6827E-9	-1.88920E-12	3.25626E-12
-894.472E-3	-224.962E-12	-894.472E-3	-53.6827E-9	-1.97857E-12	3.15791E-12
-874.372E-3	-220.546E-12	-874.372E-3	-53.6827E-9	-2.19833E-12	3.00486E-12
-854.271E-3	-217.456E-12	-854.271E-3	-53.6827E-9	-2.21561E-12	2.82377E-12
-834.171E-3	-215.911E-12	-834.171E-3	-53.6827E-9	-2.24401E-12	2.61976E-12
-814.070E-3	-210.730E-12	-814.070E-3	-53.6827E-9	-2.19980E-12	2.64635E-12
-793.970E-3	-207.529E-12	-793.970E-3	-53.6827E-9	-2.19688E-12	2.87282E-12
-773.869E-3	-206.187E-12	-773.869E-3	-53.6827E-9	-2.35410E-12	3.03201E-12
-753.769E-3	-200.716E-12	-753.769E-3	-53.6827E-9	-2.25175E-12	2.88923E-12
-733.668E-3	-197.555E-12	-733.668E-3	-53.6827E-9	-2.34361E-12	3.11722E-12
-713.568E-3	-195.730E-12	-713.568E-3	-53.6827E-9	-2.26436E-12	3.05848E-12
-693.467E-3	-190.961E-12	-693.467E-3	-53.6827E-9	-2.14409E-12	3.26957E-12
-673.367E-3	-186.504E-12	-673.367E-3	-53.6827E-9	-1.99452E-12	3.57783E-12
-653.266E-3	-182.947E-12	-653.266E-3	-53.6827E-9	-2.15863E-12	3.55156E-12
-633.166E-3	-179.081E-12	-633.166E-3	-53.6827E-9	-2.04636E-12	3.56530E-12
-613.065E-3	-173.723E-12	-613.065E-3	-53.6827E-9	-2.02987E-12	3.38422E-12
-592.965E-3	-169.614E-12	-592.965E-3	-53.6827E-9	-2.16689E-12	3.66966E-12
-572.864E-3	-166.303E-12	-572.864E-3	-53.6827E-9	-2.09642E-12	3.49609E-12
-552.764E-3	-160.468E-12	-552.764E-3	-53.6827E-9	-2.18009E-12	3.56738E-12
-532.663E-3	-156.362E-12	-532.663E-3	-53.6827E-9	-1.94716E-12	3.26162E-12
-512.563E-3	-153.464E-12	-512.563E-3	-53.6827E-9	-2.02500E-12	3.45842E-12
-492.462E-3	-148.113E-12	-492.462E-3	-53.6827E-9	-2.12076E-12	3.51449E-12
-472.362E-3	-143.703E-12	-472.362E-3	-53.6827E-9	-2.11575E-12	3.12342E-12
-452.261E-3	-140.857E-12	-452.261E-3	-53.6827E-9	-2.02660E-12	3.29821E-12
-432.161E-3	-136.771E-12	-432.161E-3	-53.6827E-9	-2.05513E-12	3.11742E-12
-412.060E-3	-132.200E-12	-412.060E-3	-53.6827E-9	-2.22527E-12	3.33672E-12
-391.960E-3	-127.900E-12	-391.960E-3	-53.6827E-9	-2.01066E-12	3.66989E-12
-371.859E-3	-123.995E-12	-371.859E-3	-53.6827E-9	-1.81922E-12	3.98941E-12
-351.759E-3	-117.156E-12	-351.759E-3	-53.6827E-9	-1.66633E-12	4.46815E-12
-331.658E-3	-110.880E-12	-331.658E-3	-53.6827E-9	-1.60272E-12	4.85838E-12
-311.558E-3	-105.765E-12	-311.558E-3	-53.6827E-9	-1.57931E-12	5.12325E-12
-291.457E-3	-97.9726E-12	-291.457E-3	-53.6827E-9	-1.36944E-12	5.11065E-12
-271.357E-3	-90.8759E-12	-271.357E-3	-53.6827E-9	-1.60157E-12	5.08214E-12
-251.256E-3	-85.4952E-12	-251.256E-3	-53.6827E-9	-1.66926E-12	4.95124E-12
-231.156E-3	-78.5671E-12	-231.156E-3	-53.6827E-9	-1.67632E-12	4.64493E-12
-211.055E-3	-72.1074E-12	-211.055E-3	-53.6827E-9	-1.62937E-12	4.76020E-12
-190.955E-3	-66.3356E-12	-190.955E-3	-53.6827E-9	-1.57467E-12	5.03586E-12
-170.854E-3	-59.3001E-12	-170.854E-3	-53.6827E-9	-1.63193E-12	5.20477E-12
-150.754E-3	-51.8768E-12	-150.754E-3	-53.6827E-9	-1.33340E-12	5.24078E-12
-130.653E-3	-44.9053E-12	-130.653E-3	-53.6827E-9	-1.56030E-12	5.22572E-12
-110.553E-3	-38.1397E-12	-110.553E-3	-53.6827E-9	-1.48346E-12	5.13872E-12
-90.4523E-3	-31.3502E-12	-90.4523E-3	-53.6827E-9	-1.48164E-12	4.89531E-12
-70.3518E-3	-24.7575E-12	-70.3518E-3	-53.6827E-9	-1.66176E-12	5.04488E-12
-50.2512E-3	-17.7417E-12	-50.2513E-3	-53.6827E-9	-1.36536E-12	5.53759E-12
-30.1508E-3	-10.4468E-12	-30.1508E-3	-53.6827E-9	-1.67421E-12	5.52014E-12
-10.0503E-3	-3.58125E-12	-10.0503E-3	-53.6827E-9	-1.58685E-12	5.27654E-12
10.0503E-3	2.94758E-12	10.0503E-3	-53.6827E-9	-1.75359E-12	5.05434E-12
30.1507E-3	9.22132E-12	30.1508E-3	-53.6827E-9	-1.65184E-12	4.62872E-12
50.2512E-3	15.5062E-12	50.2513E-3	-53.6827E-9	-1.54201E-12	4.97358E-12
70.3518E-3	22.3691E-12	70.3518E-3	-53.6827E-9	-1.64533E-12	5.05076E-12
90.4522E-3	28.8056E-12	90.4523E-3	-53.6827E-9	-1.51017E-12	4.79295E-12
110.553E-3	34.8962E-12	110.553E-3	-53.6827E-9	-1.71067E-12	4.63507E-12
130.653E-3	41.6951E-12	130.653E-3	-53.6827E-9	-1.58437E-12	4.97828E-12
150.754E-3	48.0892E-12	150.754E-3	-53.6827E-9	-1.55007E-12	4.68321E-12
170.854E-3	54.2069E-12	170.854E-3	-53.6827E-9	-1.64270E-12	4.84600E-12
190.955E-3	60.6006E-12	190.955E-3	-53.6827E-9	-1.77069E-12	4.72858E-12
211.055E-3	66.8683E-12	211.055E-3	-53.6827E-9	-1.78020E-12	4.61532E-12
231.156E-3	72.6363E-12	231.156E-3	-53.6827E-9	-1.73178E-12	4.25826E-12
251.256E-3	78.2070E-12	251.256E-3	-53.6827E-9	-1.70214E-12	4.39807E-12
271.357E-3	84.2459E-12	271.357E-3	-53.6827E-9	-1.76466E-12	4.35834E-12
291.457E-3	90.1322E-12	291.457E-3	-53.6827E-9	-1.68716E-12	4.65524E-12
311.558E-3	96.1379E-12	311.558E-3	-53.6827E-9	-1.60365E-12	4.64960E-12
331.658E-3	102.969E-12	331.658E-3	-53.6827E-9	-1.53202E-12	4.90091E-12
351.759E-3	109.168E-12	351.759E-3	-53.6827E-9	-1.50771E-12	5.16922E-12
371.859E-3	115.354E-12	371.859E-3	-53.6827E-9	-1.59125E-12	5.52996E-12
391.960E-3	124.031E-12	391.960E-3	-53.6827E-9	-1.47444E-12	5.54938E-12
412.060E-3	131.791E-12	412.060E-3	-53.6827E-9	-1.68246E-12	5.46517E-12
432.161E-3	137.802E-12	432.161E-3	-53.6827E-9	-1.41915E-12	5.49692E-12
452.261E-3	143.573E-12	452.261E-3	-53.6827E-9	-1.37186E-12	5.08392E-12
472.362E-3	151.456E-12	472.362E-3	-53.6827E-9	-1.58761E-12	4.97907E-12
492.462E-3	159.864E-12	492.462E-3	-53.6827E-9	-1.60691E-12	5.36542E-12
512.563E-3	164.605E-12	512.563E-3	-53.6827E-9	-1.39318E-12	5.65942E-12
532.663E-3	172.642E-12	532.663E-3	-53.6827E-9	-1.25751E-12	5.75406E-12
552.764E-3	183.829E-12	552.764E-3	-53.6827E-9	-1.32184E-12	6.00080E-12
572.864E-3	189.667E-12	572.864E-3	-53.6827E-9	-1.42990E-12	6.31469E-12
592.965E-3	196.611E-12	592.965E-3	-53.6827E-9	-1.25633E-12	6.33303E-12
613.065E-3	209.031E-12	613.065E-3	-53.6827E-9	-1.22790E-12	6.68673E-12
633.166E-3	217.972E-12	633.166E-3	-53.6827E-9	-1.11767E-12	7.13433E-12
653.266E-3	224.931E-12	653.266E-3	-53.6827E-9	-992.864E-15	7.19888E-12
673.367E-3	236.871E-12	673.367E-3	-53.6827E-9	-788.854E-15	7.41935E-12
693.467E-3	249.464E-12	693.467E-3	-53.6827E-9	-912.654E-15	7.49616E-12
713.568E-3	256.988E-12	713.568E-3	-53.6827E-9	-537.154E-15	7.79269E-12
733.668E-3	266.232E-12	733.668E-3	-53.6827E-9	-896.915E-15	7.82678E-12
753.769E-3	282.894E-12	753.769E-3	-53.6827E-9	-797.633E-15	7.99136E-12
773.869E-3	289.986E-12	773.869E-3	-53.6827E-9	-921.695E-15	7.87524E-12
793.970E-3	296.324E-12	793.970E-3	-53.6827E-9	-770.327E-15	7.77242E-12
814.070E-3	314.792E-12	814.070E-3	-53.6827E-9	-730.666E-15	7.81698E-12
834.171E-3	324.568E-12	834.171E-3	-53.6827E-9	-599.667E-15	7.50546E-12
854.271E-3	326.849E-12	854.271E-3	-53.6827E-9	-1.01265E-12	7.38168E-12
874.372E-3	342.758E-12	874.372E-3	-53.6827E-9	-1.00473E-12	7.09725E-12
894.472E-3	354.110E-12	894.472E-3	-53.6827E-9	-800.994E-15	6.95861E-12
914.573E-3	359.198E-12	914.573E-3	-53.6827E-9	-853.446E-15	6.88324E-12
934.673E-3	367.868E-12	934.673E-3	-53.6827E-9	-930.467E-15	6.88985E-12
954.774E-3	383.524E-12	954.774E-3	-53.6827E-9	-1.13541E-12	6.69324E-12
974.874E-3	386.696E-12	974.874E-3	-53.6827E-9	-1.06818E-12	6.59377E-12
994.975E-3	392.369E-12	994.975E-3	-53.6827E-9	-1.07151E-12	6.67304E-12
1.01508E+0	410.361E-12	1.01508E+0	-53.6827E-9	-1.05122E-12	6.70173E-12
1.03518E+0	416.283E-12	1.03518E+0	-53.6827E-9	-1.18230E-12	6.67282E-12
1.05528E+0	416.115E-12	1.05528E+0	-53.6827E-9	-917.281E-15	6.72895E-12
1.07538E+0	435.440E-12	1.07538E+0	-53.6827E-9	-889.727E-15	6.87679E-12
1.09548E+0	443.944E-12	1.09548E+0	-53.6827E-9	-1.13510E-12	6.49492E-12
1.11558E+0	445.161E-12	1.11558E+0	-53.6827E-9	-1.17388E-12	6.42413E-12
1.13568E+0	457.972E-12	1.13568E+0	-53.6827E-9	-1.12583E-12	6.54552E-12
1.15578E+0	471.198E-12	1.15578E+0	-53.6827E-9	-1.09233E-12	6.66763E-12
1.17588E+0	474.107E-12	1.17588E+0	-53.6827E-9	-1.13965E-12	6.65642E-12
1.19598E+0	481.583E-12	1.19598E+0	-53.6827E-9	-1.03099E-12	6.93478E-12
1.21608E+0	498.227E-12	1.21608E+0	-53.6827E-9	-906.255E-15	6.96138E-12
1.23618E+0	505.071E-12	1.23618E+0	-53.6827E-9	-1.05417E-12	6.97094E-12
1.25628E+0	507.972E-12	1.25628E+0	-53.6827E-9	-912.659E-15	7.23041E-12
1.27638E+0	527.195E-12	1.27638E+0	-53.6827E-9	-1.08032E-12	7.37062E-12
1.29648E+0	536.218E-12	1.29648E+0	-53.6827E-9	-888.795E-15	7.55006E-12
1.31658E+0	537.815E-12	1.31658E+0	-53.6827E-9	-862.847E-15	7.44493E-12
1.33668E+0	554.455E-12	1.33668E+0	-53.6827E-9	-592.206E-15	7.50412E-12
1.35678E+0	565.508E-12	1.35678E+0	-53.6827E-9	-556.460E-15	7.57071E-12
1.37688E+0	568.911E-12	1.37688E+0	-53.6827E-9	-774.499E-15	7.86840E-12
1.39698E+0	582.553E-12	1.39698E+0	-53.6827E-9	-771.015E-15	7.92082E-12
1.41709E+0	596.110E-12	1.41709E+0	-53.6827E-9	-548.083E-15	8.25654E-12
1.43719E+0	605.139E-12	1.43719E+0	-53.6827E-9	-683.034E-15	8.23999E-12
1.45729E+0	613.450E-12	1.45729E+0	-53.6827E-9	-364.710E-15	8.78744E-12
1.47739E+0	630.940E-12	1.47739E+0	-53.6827E-9	-240.711E-15	9.12719E-12
1.49749E+0	642.315E-12	1.49749E+0	-53.6827E-9	86.2629E-15	9.36162E-12
1.51759E+0	652.227E-12	1.51759E+0	-53.6827E-9	-118.110E-15	9.91597E-12
1.53769E+0	670.590E-12	1.53769E+0	-53.6827E-9	178.709E-15	10.1604E-12
1.55779E+0	683.618E-12	1.55779E+0	-53.6827E-9	91.3869E-15	10.4002E-12
1.57789E+0	694.684E-12	1.57789E+0	-53.6827E-9	273.253E-15	10.6528E-12
1.59799E+0	709.617E-12	1.59799E+0	-53.6827E-9	162.859E-15	10.5924E-12
1.61809E+0	727.351E-12	1.61809E+0	-53.6827E-9	89.0186E-15	10.4247E-12
1.63819E+0	739.788E-12	1.63819E+0	-53.6827E-9	-149.591E-15	10.2784E-12
1.65829E+0	751.082E-12	1.65829E+0	-53.6827E-9	10.8324E-15	10.0347E-12
1.67839E+0	768.351E-12	1.67839E+0	-53.6827E-9	-101.621E-15	10.1965E-12
1.69849E+0	781.124E-12	1.69849E+0	-53.6827E-9	12.8939E-15	10.0845E-12
1.71859E+0	790.680E-12	1.71859E+0	-53.6827E-9	-56.5396E-15	10.1022E-12
1.73869E+0	807.365E-12	1.73869E+0	-53.6827E-9	63.4868E-15	10.0251E-12
1.75879E+0	821.764E-12	1.75879E+0	-53.6827E-9	27.7237E-15	9.65044E-12
1.77889E+0	831.388E-12	1.77889E+0	-53.6827E-9	-445.200E-15	9.63944E-12
1.79900E+0	842.996E-12	1.79900E+0	-53.6827E-9	-218.597E-15	9.41935E-12
1.81910E+0	855.130E-12	1.81910E+0	-53.6827E-9	-267.563E-15	8.92517E-12
1.83920E+0	868.733E-12	1.83920E+0	-53.6827E-9	-257.084E-15	8.88876E-12
1.85930E+0	878.609E-12	1.85930E+0	-53.6827E-9	-314.308E-15	8.86702E-12
1.87940E+0	889.222E-12	1.87940E+0	-53.6827E-9	-215.467E-15	8.66496E-12
1.89950E+0	903.646E-12	1.89950E+0	-53.6827E-9	-547.960E-15	8.54541E-12
1.91960E+0	912.580E-12	1.91960E+0	-53.6827E-9	-723.589E-15	8.28025E-12
1.93970E+0	924.555E-12	1.93970E+0	-53.6827E-9	-393.738E-15	8.33264E-12
1.95980E+0	935.309E-12	1.95980E+0	-53.6827E-9	-492.660E-15	8.19284E-12
1.97990E+0	944.025E-12	1.97990E+0	-53.6827E-9	-588.599E-15	8.12118E-12
2.00000E+0	956.168E-12	2.00000E+0	-53.6827E-9	-589.432E-15	8.36333E-12
