# Supplementary material for: Circumventing the stability problems of graphene nanoribbon zigzag edges
Source: Nat Chem. 2022 Sep 26;14(12):1451–8. doi: 10.1038/s41557-022-01042-8 (PMC10665199; doi:10.1038/s41557-022-01042-8)
Supplement: Supplementary file 3 — Source data for Supplementary Fig. 9. [file 41557_2022_1042_MOESM3_ESM.zip › 11 units/Point spectra587.dat]

Experiment	bias spectroscopy
Saved Date	22.07.2020 14:11:03
User
Date
X (m)	-253.471E-9
Y (m)	-227.236E-9
Z (m)	-53.688E-9
Z offset (m)	0E+0
Settling time (s)	20E-3
Integration time (s)	60E-3
Z-Ctrl hold	TRUE
Final Z (m)	N/A
Start time	22.07.2020 14:10:47
Filter type	None
Order
Cutoff frq
Bias>Bias (V)	-500E-3
Bias>Calibration (V/V)	-1E+0
Bias>Offset (V)	0E+0
Bias Spectroscopy>Sweep Start (V)	-2E+0
Bias Spectroscopy>Sweep End (V)	2E+0
Bias Spectroscopy>Num Pixel	200
Bias Spectroscopy>Z Avg time (s)	100E-3
Bias Spectroscopy>Z offset (m)	0E+0
Bias Spectroscopy>1st Settling time (s)	60E-3
Bias Spectroscopy>Settling time (s)	20E-3
Bias Spectroscopy>Integration time (s)	60E-3
Bias Spectroscopy>End Settling time (s)	50E-3
Bias Spectroscopy>Z control time (s)	50E-3
Bias Spectroscopy>Max Slew rate (V/s)	Inf
Bias Spectroscopy>backward sweep	FALSE
Bias Spectroscopy>Z-controller hold	TRUE
Bias Spectroscopy>Number of sweeps	1
Bias Spectroscopy>Channels	Current (A);Bias (V);Z (m);LI Demod 1 Y (A);LI Demod 1 X (A)
Bias Spectroscopy>Reset Bias	TRUE
Bias Spectroscopy>Record final Z	FALSE
Bias Spectroscopy>Lock-In run	TRUE
Current>Current (A)	947.174E-12
Current>Calibration (A/V)	330E-12
Current>Offset (A)	0E+0
Current>Gain	High
Lock-in>Lock-in status	ON
Lock-in>Modulated signal	Bias (V)
Lock-in>Frequency (Hz)	828E+0
Lock-in>Amplitude	20E-3
Lock-in>Demodulated signal	Current (A)
Lock-in>HP Filter Cutoff D1 (Hz)	155.425E+0
Lock-in>HP Filter Cutoff D2 (Hz)	155.425E+0
Lock-in>HP Filter Order D1	1
Lock-in>HP Filter Order D2	1
Lock-in>Harmonic D1	1
Lock-in>Harmonic D2	2
Lock-in>Reference phase D1 (deg)	-158.815E+0
Lock-in>Reference phase D2 (deg)	174.64E+0
Lock-in>LP Filter Cutoff D1 (Hz)	9.71405E+0
Lock-in>LP Filter Cutoff D2 (Hz)	4.85702E+0
Lock-in>LP Filter Order D1	2
Lock-in>LP Filter Order D2	2
Lock-in>Sync Filter D1	OFF
Lock-in>Sync Filter D2	OFF
[DATA]
Bias calc (V)	Current (A)	Bias (V)	Z (m)	LI Demod 1 Y (A)	LI Demod 1 X (A)
-2.00000E+0	-582.042E-12	-2.00000E+0	-53.6880E-9	1.16864E-12	14.1022E-12
-1.97990E+0	-567.177E-12	-1.97990E+0	-53.6880E-9	1.05390E-12	13.8214E-12
-1.95980E+0	-547.726E-12	-1.95980E+0	-53.6880E-9	560.177E-15	12.4866E-12
-1.93970E+0	-530.107E-12	-1.93970E+0	-53.6880E-9	470.968E-15	11.1960E-12
-1.91960E+0	-518.032E-12	-1.91960E+0	-53.6880E-9	10.5119E-15	9.98425E-12
-1.89950E+0	-507.399E-12	-1.89950E+0	-53.6880E-9	-552.066E-15	9.16718E-12
-1.87940E+0	-493.033E-12	-1.87940E+0	-53.6880E-9	-795.473E-15	8.19386E-12
-1.85930E+0	-482.898E-12	-1.85930E+0	-53.6880E-9	-725.594E-15	7.45456E-12
-1.83920E+0	-477.168E-12	-1.83920E+0	-53.6880E-9	-994.017E-15	7.00116E-12
-1.81910E+0	-464.868E-12	-1.81910E+0	-53.6880E-9	-1.08535E-12	6.65438E-12
-1.79900E+0	-454.538E-12	-1.79900E+0	-53.6880E-9	-1.16938E-12	6.46543E-12
-1.77889E+0	-449.703E-12	-1.77889E+0	-53.6880E-9	-1.13168E-12	6.31284E-12
-1.75879E+0	-441.812E-12	-1.75879E+0	-53.6880E-9	-1.34300E-12	5.96862E-12
-1.73869E+0	-430.392E-12	-1.73869E+0	-53.6880E-9	-1.24520E-12	5.73355E-12
-1.71859E+0	-424.972E-12	-1.71859E+0	-53.6880E-9	-1.15243E-12	5.66083E-12
-1.69849E+0	-420.355E-12	-1.69849E+0	-53.6880E-9	-1.42031E-12	5.52563E-12
-1.67839E+0	-410.274E-12	-1.67839E+0	-53.6880E-9	-1.38281E-12	5.49992E-12
-1.65829E+0	-403.890E-12	-1.65829E+0	-53.6880E-9	-1.50409E-12	5.40301E-12
-1.63819E+0	-399.867E-12	-1.63819E+0	-53.6880E-9	-1.26181E-12	5.69595E-12
-1.61809E+0	-389.510E-12	-1.61809E+0	-53.6880E-9	-1.57109E-12	5.58651E-12
-1.59799E+0	-381.367E-12	-1.59799E+0	-53.6880E-9	-1.59436E-12	5.31411E-12
-1.57789E+0	-377.566E-12	-1.57789E+0	-53.6880E-9	-1.46127E-12	5.11754E-12
-1.55779E+0	-370.002E-12	-1.55779E+0	-53.6880E-9	-1.61851E-12	5.01928E-12
-1.53769E+0	-360.906E-12	-1.53769E+0	-53.6880E-9	-1.58834E-12	4.85210E-12
-1.51759E+0	-355.970E-12	-1.51759E+0	-53.6880E-9	-1.58540E-12	5.42828E-12
-1.49749E+0	-349.931E-12	-1.49749E+0	-53.6880E-9	-1.47250E-12	5.79745E-12
-1.47739E+0	-338.552E-12	-1.47739E+0	-53.6880E-9	-1.32541E-12	6.37592E-12
-1.45729E+0	-330.903E-12	-1.45729E+0	-53.6880E-9	-1.34118E-12	6.83978E-12
-1.43719E+0	-324.932E-12	-1.43719E+0	-53.6880E-9	-1.26154E-12	6.19770E-12
-1.41709E+0	-315.392E-12	-1.41709E+0	-53.6880E-9	-1.49171E-12	5.32741E-12
-1.39698E+0	-310.506E-12	-1.39698E+0	-53.6880E-9	-1.96702E-12	4.06429E-12
-1.37688E+0	-307.263E-12	-1.37688E+0	-53.6880E-9	-2.10777E-12	3.22565E-12
-1.35678E+0	-303.027E-12	-1.35678E+0	-53.6880E-9	-2.18232E-12	3.12410E-12
-1.33668E+0	-298.208E-12	-1.33668E+0	-53.6880E-9	-2.28906E-12	3.06261E-12
-1.31658E+0	-295.816E-12	-1.31658E+0	-53.6880E-9	-2.17130E-12	3.05754E-12
-1.29648E+0	-292.776E-12	-1.29648E+0	-53.6880E-9	-2.34962E-12	3.05577E-12
-1.27638E+0	-287.276E-12	-1.27638E+0	-53.6880E-9	-2.26405E-12	2.92513E-12
-1.25628E+0	-285.392E-12	-1.25628E+0	-53.6880E-9	-2.18512E-12	2.78623E-12
-1.23618E+0	-284.059E-12	-1.23618E+0	-53.6880E-9	-2.44785E-12	2.72405E-12
-1.21608E+0	-277.380E-12	-1.21608E+0	-53.6880E-9	-2.36764E-12	2.85167E-12
-1.19598E+0	-275.716E-12	-1.19598E+0	-53.6880E-9	-2.25682E-12	2.73687E-12
-1.17588E+0	-273.759E-12	-1.17588E+0	-53.6880E-9	-2.16563E-12	2.81339E-12
-1.15578E+0	-268.239E-12	-1.15578E+0	-53.6880E-9	-2.18300E-12	3.00275E-12
-1.13568E+0	-265.341E-12	-1.13568E+0	-53.6880E-9	-2.14642E-12	3.00754E-12
-1.11558E+0	-262.988E-12	-1.11558E+0	-53.6880E-9	-2.42973E-12	2.73470E-12
-1.09548E+0	-259.668E-12	-1.09548E+0	-53.6880E-9	-2.41883E-12	2.41076E-12
-1.07538E+0	-255.355E-12	-1.07538E+0	-53.6880E-9	-2.40360E-12	2.57798E-12
-1.05528E+0	-253.300E-12	-1.05528E+0	-53.6880E-9	-2.47163E-12	2.49642E-12
-1.03518E+0	-251.636E-12	-1.03518E+0	-53.6880E-9	-2.36065E-12	2.58788E-12
-1.01508E+0	-245.913E-12	-1.01508E+0	-53.6880E-9	-2.11051E-12	2.61993E-12
-994.975E-3	-243.176E-12	-994.975E-3	-53.6880E-9	-2.08572E-12	2.88056E-12
-974.874E-3	-240.636E-12	-974.874E-3	-53.6880E-9	-2.22297E-12	2.88865E-12
-954.774E-3	-235.273E-12	-954.774E-3	-53.6880E-9	-2.21175E-12	3.17174E-12
-934.673E-3	-231.195E-12	-934.673E-3	-53.6880E-9	-2.12583E-12	3.40471E-12
-914.573E-3	-228.079E-12	-914.573E-3	-53.6880E-9	-2.09651E-12	3.50943E-12
-894.472E-3	-223.682E-12	-894.472E-3	-53.6880E-9	-1.97000E-12	3.28900E-12
-874.372E-3	-219.239E-12	-874.372E-3	-53.6880E-9	-2.05445E-12	2.94456E-12
-854.271E-3	-216.256E-12	-854.271E-3	-53.6880E-9	-2.21069E-12	2.65948E-12
-834.171E-3	-214.570E-12	-834.171E-3	-53.6880E-9	-2.42547E-12	2.90516E-12
-814.070E-3	-209.439E-12	-814.070E-3	-53.6880E-9	-2.46345E-12	2.79872E-12
-793.970E-3	-206.434E-12	-793.970E-3	-53.6880E-9	-2.31302E-12	3.01027E-12
-773.869E-3	-204.886E-12	-773.869E-3	-53.6880E-9	-2.13020E-12	2.98025E-12
-753.769E-3	-199.664E-12	-753.769E-3	-53.6880E-9	-2.07183E-12	2.90509E-12
-733.668E-3	-197.179E-12	-733.668E-3	-53.6880E-9	-2.21445E-12	2.80697E-12
-713.568E-3	-194.439E-12	-713.568E-3	-53.6880E-9	-2.17810E-12	3.04397E-12
-693.467E-3	-189.857E-12	-693.467E-3	-53.6880E-9	-2.39371E-12	3.00539E-12
-673.367E-3	-186.250E-12	-673.367E-3	-53.6880E-9	-2.02787E-12	3.04736E-12
-653.266E-3	-181.874E-12	-653.266E-3	-53.6880E-9	-2.07629E-12	3.51458E-12
-633.166E-3	-178.040E-12	-633.166E-3	-53.6880E-9	-2.09954E-12	3.53201E-12
-613.065E-3	-173.143E-12	-613.065E-3	-53.6880E-9	-2.13010E-12	3.63500E-12
-592.965E-3	-168.768E-12	-592.965E-3	-53.6880E-9	-2.10816E-12	3.53938E-12
-572.864E-3	-165.352E-12	-572.864E-3	-53.6880E-9	-1.94412E-12	3.45550E-12
-552.764E-3	-159.960E-12	-552.764E-3	-53.6880E-9	-1.88591E-12	3.60539E-12
-532.663E-3	-156.016E-12	-532.663E-3	-53.6880E-9	-2.06048E-12	3.38574E-12
-512.563E-3	-152.777E-12	-512.563E-3	-53.6880E-9	-2.14037E-12	3.38919E-12
-492.462E-3	-147.412E-12	-492.462E-3	-53.6880E-9	-1.95342E-12	3.31108E-12
-472.362E-3	-143.987E-12	-472.362E-3	-53.6880E-9	-2.12294E-12	3.38967E-12
-452.261E-3	-140.494E-12	-452.261E-3	-53.6880E-9	-2.08950E-12	3.28142E-12
-432.161E-3	-135.803E-12	-432.161E-3	-53.6880E-9	-1.96495E-12	3.14504E-12
-412.060E-3	-132.249E-12	-412.060E-3	-53.6880E-9	-1.95098E-12	3.14157E-12
-391.960E-3	-127.600E-12	-391.960E-3	-53.6880E-9	-1.96412E-12	3.67114E-12
-371.859E-3	-122.953E-12	-371.859E-3	-53.6880E-9	-1.83340E-12	3.94635E-12
-351.759E-3	-117.066E-12	-351.759E-3	-53.6880E-9	-1.57543E-12	4.76356E-12
-331.658E-3	-110.622E-12	-331.658E-3	-53.6880E-9	-1.40112E-12	4.93632E-12
-311.558E-3	-104.581E-12	-311.558E-3	-53.6880E-9	-1.50689E-12	5.03972E-12
-291.457E-3	-96.9910E-12	-291.457E-3	-53.6880E-9	-1.63368E-12	5.12469E-12
-271.357E-3	-90.5876E-12	-271.357E-3	-53.6880E-9	-1.69031E-12	4.98775E-12
-251.256E-3	-84.6452E-12	-251.256E-3	-53.6880E-9	-1.61853E-12	4.97877E-12
-231.156E-3	-77.4859E-12	-231.156E-3	-53.6880E-9	-1.73468E-12	4.88377E-12
-211.055E-3	-71.7584E-12	-211.055E-3	-53.6880E-9	-1.62415E-12	4.74756E-12
-190.955E-3	-65.4815E-12	-190.955E-3	-53.6880E-9	-1.60929E-12	4.88170E-12
-170.854E-3	-58.4260E-12	-170.854E-3	-53.6880E-9	-1.69069E-12	5.15816E-12
-150.754E-3	-51.4555E-12	-150.754E-3	-53.6880E-9	-1.48024E-12	5.34923E-12
-130.653E-3	-44.1992E-12	-130.653E-3	-53.6880E-9	-1.63127E-12	5.21829E-12
-110.553E-3	-37.5407E-12	-110.553E-3	-53.6880E-9	-1.62691E-12	5.04440E-12
-90.4523E-3	-30.9584E-12	-90.4523E-3	-53.6880E-9	-1.64797E-12	4.77313E-12
-70.3518E-3	-24.2455E-12	-70.3518E-3	-53.6880E-9	-1.30257E-12	5.01773E-12
-50.2512E-3	-17.3190E-12	-50.2513E-3	-53.6880E-9	-1.48215E-12	5.47236E-12
-30.1508E-3	-10.1949E-12	-30.1508E-3	-53.6880E-9	-1.55567E-12	5.23892E-12
-10.0503E-3	-3.55719E-12	-10.0503E-3	-53.6880E-9	-1.61716E-12	4.88157E-12
10.0503E-3	2.85736E-12	10.0503E-3	-53.6880E-9	-1.56074E-12	4.90017E-12
30.1507E-3	9.08304E-12	30.1508E-3	-53.6880E-9	-1.74502E-12	4.68837E-12
50.2512E-3	15.3976E-12	50.2513E-3	-53.6880E-9	-1.67712E-12	4.68611E-12
70.3518E-3	21.7651E-12	70.3518E-3	-53.6880E-9	-1.58000E-12	4.92547E-12
90.4522E-3	28.1213E-12	90.4523E-3	-53.6880E-9	-1.58941E-12	4.83147E-12
110.553E-3	34.4184E-12	110.553E-3	-53.6880E-9	-1.67838E-12	4.87492E-12
130.653E-3	40.4138E-12	130.653E-3	-53.6880E-9	-1.58670E-12	4.67396E-12
150.754E-3	46.8248E-12	150.754E-3	-53.6880E-9	-1.79217E-12	4.59048E-12
170.854E-3	52.6516E-12	170.854E-3	-53.6880E-9	-1.53322E-12	4.66502E-12
190.955E-3	58.6169E-12	190.955E-3	-53.6880E-9	-1.70449E-12	4.60807E-12
211.055E-3	65.0959E-12	211.055E-3	-53.6880E-9	-1.74469E-12	4.51927E-12
231.156E-3	70.3343E-12	231.156E-3	-53.6880E-9	-1.71765E-12	4.37960E-12
251.256E-3	75.9421E-12	251.256E-3	-53.6880E-9	-1.51995E-12	4.23321E-12
271.357E-3	81.9438E-12	271.357E-3	-53.6880E-9	-1.91523E-12	4.43398E-12
291.457E-3	87.4701E-12	291.457E-3	-53.6880E-9	-1.75990E-12	4.45437E-12
311.558E-3	93.5011E-12	311.558E-3	-53.6880E-9	-1.90477E-12	4.64676E-12
331.658E-3	99.4131E-12	331.658E-3	-53.6880E-9	-1.78605E-12	4.57039E-12
351.759E-3	106.217E-12	351.759E-3	-53.6880E-9	-1.66744E-12	5.05983E-12
371.859E-3	113.363E-12	371.859E-3	-53.6880E-9	-1.66417E-12	5.49165E-12
391.960E-3	120.194E-12	391.960E-3	-53.6880E-9	-1.49349E-12	5.36645E-12
412.060E-3	127.936E-12	412.060E-3	-53.6880E-9	-1.42667E-12	5.43787E-12
432.161E-3	134.990E-12	432.161E-3	-53.6880E-9	-1.44649E-12	5.38775E-12
452.261E-3	141.239E-12	452.261E-3	-53.6880E-9	-1.63120E-12	5.00040E-12
472.362E-3	148.299E-12	472.362E-3	-53.6880E-9	-1.48749E-12	4.94064E-12
492.462E-3	155.099E-12	492.462E-3	-53.6880E-9	-1.58717E-12	4.98540E-12
512.563E-3	161.793E-12	512.563E-3	-53.6880E-9	-1.45806E-12	5.33645E-12
532.663E-3	168.914E-12	532.663E-3	-53.6880E-9	-1.25067E-12	5.75107E-12
552.764E-3	177.226E-12	552.764E-3	-53.6880E-9	-1.28319E-12	5.82408E-12
572.864E-3	185.530E-12	572.864E-3	-53.6880E-9	-1.22886E-12	5.83868E-12
592.965E-3	192.734E-12	592.965E-3	-53.6880E-9	-1.12510E-12	6.27504E-12
613.065E-3	202.223E-12	613.065E-3	-53.6880E-9	-1.13886E-12	6.53104E-12
633.166E-3	211.830E-12	633.166E-3	-53.6880E-9	-1.13099E-12	6.97498E-12
653.266E-3	219.695E-12	653.266E-3	-53.6880E-9	-985.486E-15	6.97690E-12
673.367E-3	229.756E-12	673.367E-3	-53.6880E-9	-948.588E-15	7.07972E-12
693.467E-3	241.069E-12	693.467E-3	-53.6880E-9	-909.349E-15	7.46997E-12
713.568E-3	249.855E-12	713.568E-3	-53.6880E-9	-752.859E-15	7.42540E-12
733.668E-3	260.066E-12	733.668E-3	-53.6880E-9	-789.308E-15	7.72628E-12
753.769E-3	271.884E-12	753.769E-3	-53.6880E-9	-683.355E-15	7.60706E-12
773.869E-3	282.523E-12	773.869E-3	-53.6880E-9	-729.248E-15	7.84777E-12
793.970E-3	292.218E-12	793.970E-3	-53.6880E-9	-838.838E-15	8.13442E-12
814.070E-3	304.598E-12	814.070E-3	-53.6880E-9	-689.862E-15	8.03632E-12
834.171E-3	316.535E-12	834.171E-3	-53.6880E-9	-480.063E-15	8.20162E-12
854.271E-3	325.216E-12	854.271E-3	-53.6880E-9	-682.700E-15	8.12682E-12
874.372E-3	337.002E-12	874.372E-3	-53.6880E-9	-715.204E-15	8.29030E-12
894.472E-3	350.018E-12	894.472E-3	-53.6880E-9	-739.382E-15	7.91626E-12
914.573E-3	357.593E-12	914.573E-3	-53.6880E-9	-810.954E-15	7.85568E-12
934.673E-3	368.342E-12	934.673E-3	-53.6880E-9	-703.998E-15	7.78986E-12
954.774E-3	381.606E-12	954.774E-3	-53.6880E-9	-756.644E-15	8.02419E-12
974.874E-3	390.626E-12	974.874E-3	-53.6880E-9	-803.603E-15	7.95221E-12
994.975E-3	400.893E-12	994.975E-3	-53.6880E-9	-855.092E-15	7.99255E-12
1.01508E+0	413.991E-12	1.01508E+0	-53.6880E-9	-626.441E-15	8.18380E-12
1.03518E+0	424.944E-12	1.03518E+0	-53.6880E-9	-553.960E-15	8.14738E-12
1.05528E+0	434.084E-12	1.05528E+0	-53.6880E-9	-514.459E-15	8.50742E-12
1.07538E+0	447.440E-12	1.07538E+0	-53.6880E-9	-283.255E-15	8.60001E-12
1.09548E+0	460.541E-12	1.09548E+0	-53.6880E-9	-445.068E-15	8.64081E-12
1.11558E+0	468.750E-12	1.11558E+0	-53.6880E-9	-499.771E-15	8.65771E-12
1.13568E+0	481.571E-12	1.13568E+0	-53.6880E-9	-529.897E-15	8.46143E-12
1.15578E+0	496.138E-12	1.15578E+0	-53.6880E-9	-556.529E-15	8.88032E-12
1.17588E+0	503.976E-12	1.17588E+0	-53.6880E-9	-684.849E-15	8.75403E-12
1.19598E+0	516.301E-12	1.19598E+0	-53.6880E-9	-320.735E-15	9.12665E-12
1.21608E+0	532.503E-12	1.21608E+0	-53.6880E-9	-217.470E-15	9.03845E-12
1.23618E+0	542.878E-12	1.23618E+0	-53.6880E-9	-508.820E-15	9.35413E-12
1.25628E+0	553.566E-12	1.25628E+0	-53.6880E-9	-419.774E-15	9.49809E-12
1.27638E+0	569.587E-12	1.27638E+0	-53.6880E-9	12.1615E-15	9.56909E-12
1.29648E+0	583.661E-12	1.29648E+0	-53.6880E-9	-48.4549E-15	9.90738E-12
1.31658E+0	592.957E-12	1.31658E+0	-53.6880E-9	60.3500E-15	10.3750E-12
1.33668E+0	611.106E-12	1.33668E+0	-53.6880E-9	88.9420E-15	10.6775E-12
1.35678E+0	626.927E-12	1.35678E+0	-53.6880E-9	442.435E-15	10.7133E-12
1.37688E+0	638.339E-12	1.37688E+0	-53.6880E-9	526.261E-15	11.4273E-12
1.39698E+0	657.614E-12	1.39698E+0	-53.6880E-9	598.261E-15	12.3112E-12
1.41709E+0	675.840E-12	1.41709E+0	-53.6880E-9	801.866E-15	12.8913E-12
1.43719E+0	692.490E-12	1.43719E+0	-53.6880E-9	1.17129E-12	14.0030E-12
1.45729E+0	713.173E-12	1.45729E+0	-53.6880E-9	1.75867E-12	15.4516E-12
1.47739E+0	739.022E-12	1.47739E+0	-53.6880E-9	1.92848E-12	16.8248E-12
1.49749E+0	762.737E-12	1.49749E+0	-53.6880E-9	2.50503E-12	18.1209E-12
1.51759E+0	784.900E-12	1.51759E+0	-53.6880E-9	2.84872E-12	19.4739E-12
1.53769E+0	817.996E-12	1.53769E+0	-53.6880E-9	3.47408E-12	20.7315E-12
1.55779E+0	846.847E-12	1.55779E+0	-53.6880E-9	3.86436E-12	21.3795E-12
1.57789E+0	871.997E-12	1.57789E+0	-53.6880E-9	3.52629E-12	21.6182E-12
1.59799E+0	907.277E-12	1.59799E+0	-53.6880E-9	3.81148E-12	21.4869E-12
1.61809E+0	935.261E-12	1.61809E+0	-53.6880E-9	3.46180E-12	20.7164E-12
1.63819E+0	959.222E-12	1.63819E+0	-53.6880E-9	3.11797E-12	19.8924E-12
1.65829E+0	987.709E-12	1.65829E+0	-53.6880E-9	2.57245E-12	18.9573E-12
1.67839E+0	1.01164E-9	1.67839E+0	-53.6880E-9	2.44271E-12	17.9519E-12
1.69849E+0	1.03562E-9	1.69849E+0	-53.6880E-9	2.36127E-12	17.1338E-12
1.71859E+0	1.05712E-9	1.71859E+0	-53.6880E-9	2.16453E-12	16.1737E-12
1.73869E+0	1.07909E-9	1.73869E+0	-53.6880E-9	1.78676E-12	15.5017E-12
1.75879E+0	1.10089E-9	1.75879E+0	-53.6880E-9	1.44855E-12	14.6394E-12
1.77889E+0	1.11548E-9	1.77889E+0	-53.6880E-9	1.16446E-12	14.0036E-12
1.79900E+0	1.13653E-9	1.79900E+0	-53.6880E-9	1.20324E-12	13.7032E-12
1.81910E+0	1.15514E-9	1.81910E+0	-53.6880E-9	834.313E-15	13.3289E-12
1.83920E+0	1.16869E-9	1.83920E+0	-53.6880E-9	1.09422E-12	13.2940E-12
1.85930E+0	1.19055E-9	1.85930E+0	-53.6880E-9	1.03502E-12	13.3657E-12
1.87940E+0	1.20634E-9	1.87940E+0	-53.6880E-9	1.40146E-12	13.6041E-12
1.89950E+0	1.22301E-9	1.89950E+0	-53.6880E-9	1.28314E-12	13.6415E-12
1.91960E+0	1.24219E-9	1.91960E+0	-53.6880E-9	1.27662E-12	13.6185E-12
1.93970E+0	1.25959E-9	1.93970E+0	-53.6880E-9	1.34455E-12	13.8714E-12
1.95980E+0	1.28088E-9	1.95980E+0	-53.6880E-9	1.46442E-12	14.1221E-12
1.97990E+0	1.29682E-9	1.97990E+0	-53.6880E-9	1.54891E-12	14.2584E-12
2.00000E+0	1.31509E-9	2.00000E+0	-53.6880E-9	1.59617E-12	14.3177E-12
