# Supplementary material for: Circumventing the stability problems of graphene nanoribbon zigzag edges
Source: Nat Chem. 2022 Sep 26;14(12):1451–8. doi: 10.1038/s41557-022-01042-8 (PMC10665199; doi:10.1038/s41557-022-01042-8)
Supplement: Supplementary file 3 — Source data for Supplementary Fig. 9. [file 41557_2022_1042_MOESM3_ESM.zip › 11 units/Point spectra588.dat]

Experiment	bias spectroscopy
Saved Date	22.07.2020 14:11:19
User
Date
X (m)	-253.386E-9
Y (m)	-227.336E-9
Z (m)	-53.6892E-9
Z offset (m)	0E+0
Settling time (s)	20E-3
Integration time (s)	60E-3
Z-Ctrl hold	TRUE
Final Z (m)	N/A
Start time	22.07.2020 14:11:03
Filter type	None
Order
Cutoff frq
Bias>Bias (V)	-500E-3
Bias>Calibration (V/V)	-1E+0
Bias>Offset (V)	0E+0
Bias Spectroscopy>Sweep Start (V)	-2E+0
Bias Spectroscopy>Sweep End (V)	2E+0
Bias Spectroscopy>Num Pixel	200
Bias Spectroscopy>Z Avg time (s)	100E-3
Bias Spectroscopy>Z offset (m)	0E+0
Bias Spectroscopy>1st Settling time (s)	60E-3
Bias Spectroscopy>Settling time (s)	20E-3
Bias Spectroscopy>Integration time (s)	60E-3
Bias Spectroscopy>End Settling time (s)	50E-3
Bias Spectroscopy>Z control time (s)	50E-3
Bias Spectroscopy>Max Slew rate (V/s)	Inf
Bias Spectroscopy>backward sweep	FALSE
Bias Spectroscopy>Z-controller hold	TRUE
Bias Spectroscopy>Number of sweeps	1
Bias Spectroscopy>Channels	Current (A);Bias (V);Z (m);LI Demod 1 Y (A);LI Demod 1 X (A)
Bias Spectroscopy>Reset Bias	TRUE
Bias Spectroscopy>Record final Z	FALSE
Bias Spectroscopy>Lock-In run	TRUE
Current>Current (A)	713.874E-12
Current>Calibration (A/V)	330E-12
Current>Offset (A)	0E+0
Current>Gain	High
Lock-in>Lock-in status	ON
Lock-in>Modulated signal	Bias (V)
Lock-in>Frequency (Hz)	828E+0
Lock-in>Amplitude	20E-3
Lock-in>Demodulated signal	Current (A)
Lock-in>HP Filter Cutoff D1 (Hz)	155.425E+0
Lock-in>HP Filter Cutoff D2 (Hz)	155.425E+0
Lock-in>HP Filter Order D1	1
Lock-in>HP Filter Order D2	1
Lock-in>Harmonic D1	1
Lock-in>Harmonic D2	2
Lock-in>Reference phase D1 (deg)	-158.815E+0
Lock-in>Reference phase D2 (deg)	174.64E+0
Lock-in>LP Filter Cutoff D1 (Hz)	9.71405E+0
Lock-in>LP Filter Cutoff D2 (Hz)	4.85702E+0
Lock-in>LP Filter Order D1	2
Lock-in>LP Filter Order D2	2
Lock-in>Sync Filter D1	OFF
Lock-in>Sync Filter D2	OFF
[DATA]
Bias calc (V)	Current (A)	Bias (V)	Z (m)	LI Demod 1 Y (A)	LI Demod 1 X (A)
-2.00000E+0	-562.920E-12	-2.00000E+0	-53.6892E-9	579.827E-15	11.7135E-12
-1.97990E+0	-542.885E-12	-1.97990E+0	-53.6892E-9	718.866E-15	11.5186E-12
-1.95980E+0	-528.670E-12	-1.95980E+0	-53.6892E-9	327.327E-15	10.8282E-12
-1.93970E+0	-517.237E-12	-1.93970E+0	-53.6892E-9	-76.6996E-15	9.68789E-12
-1.91960E+0	-503.745E-12	-1.91960E+0	-53.6892E-9	-617.401E-15	8.49358E-12
-1.89950E+0	-491.545E-12	-1.89950E+0	-53.6892E-9	-1.00711E-12	7.86262E-12
-1.87940E+0	-484.723E-12	-1.87940E+0	-53.6892E-9	-849.182E-15	7.12530E-12
-1.85930E+0	-475.157E-12	-1.85930E+0	-53.6892E-9	-1.06146E-12	6.85547E-12
-1.83920E+0	-463.795E-12	-1.83920E+0	-53.6892E-9	-1.33146E-12	6.51806E-12
-1.81910E+0	-457.973E-12	-1.81910E+0	-53.6892E-9	-1.37727E-12	6.32994E-12
-1.79900E+0	-450.449E-12	-1.79900E+0	-53.6892E-9	-1.26331E-12	6.27315E-12
-1.77889E+0	-439.255E-12	-1.77889E+0	-53.6892E-9	-1.25100E-12	6.12213E-12
-1.75879E+0	-433.197E-12	-1.75879E+0	-53.6892E-9	-1.43367E-12	6.17172E-12
-1.73869E+0	-427.962E-12	-1.73869E+0	-53.6892E-9	-1.19756E-12	5.78581E-12
-1.71859E+0	-418.344E-12	-1.71859E+0	-53.6892E-9	-1.47256E-12	5.41450E-12
-1.69849E+0	-411.290E-12	-1.69849E+0	-53.6892E-9	-1.50005E-12	5.37927E-12
-1.67839E+0	-406.713E-12	-1.67839E+0	-53.6892E-9	-1.49238E-12	5.28695E-12
-1.65829E+0	-398.111E-12	-1.65829E+0	-53.6892E-9	-1.49385E-12	5.41654E-12
-1.63819E+0	-390.017E-12	-1.63819E+0	-53.6892E-9	-1.43721E-12	5.59435E-12
-1.61809E+0	-385.792E-12	-1.61809E+0	-53.6892E-9	-1.52998E-12	5.37412E-12
-1.59799E+0	-378.245E-12	-1.59799E+0	-53.6892E-9	-1.55342E-12	5.41341E-12
-1.57789E+0	-370.134E-12	-1.57789E+0	-53.6892E-9	-1.43561E-12	5.14471E-12
-1.55779E+0	-365.364E-12	-1.55779E+0	-53.6892E-9	-1.50792E-12	4.88684E-12
-1.53769E+0	-358.957E-12	-1.53769E+0	-53.6892E-9	-1.54717E-12	4.97080E-12
-1.51759E+0	-351.512E-12	-1.51759E+0	-53.6892E-9	-1.70885E-12	4.91750E-12
-1.49749E+0	-345.350E-12	-1.49749E+0	-53.6892E-9	-1.64721E-12	5.16550E-12
-1.47739E+0	-340.630E-12	-1.47739E+0	-53.6892E-9	-1.69397E-12	5.22450E-12
-1.45729E+0	-332.906E-12	-1.45729E+0	-53.6892E-9	-1.74330E-12	5.39886E-12
-1.43719E+0	-325.728E-12	-1.43719E+0	-53.6892E-9	-1.92653E-12	4.76402E-12
-1.41709E+0	-322.034E-12	-1.41709E+0	-53.6892E-9	-1.65075E-12	4.17727E-12
-1.39698E+0	-316.992E-12	-1.39698E+0	-53.6892E-9	-2.00368E-12	3.61635E-12
-1.37688E+0	-311.002E-12	-1.37688E+0	-53.6892E-9	-1.96742E-12	3.26684E-12
-1.35678E+0	-308.832E-12	-1.35678E+0	-53.6892E-9	-2.29025E-12	3.35732E-12
-1.33668E+0	-306.224E-12	-1.33668E+0	-53.6892E-9	-2.34181E-12	3.23276E-12
-1.31658E+0	-301.088E-12	-1.31658E+0	-53.6892E-9	-2.14731E-12	3.02965E-12
-1.29648E+0	-298.030E-12	-1.29648E+0	-53.6892E-9	-2.15791E-12	2.91968E-12
-1.27638E+0	-294.835E-12	-1.27638E+0	-53.6892E-9	-2.19969E-12	2.92459E-12
-1.25628E+0	-291.179E-12	-1.25628E+0	-53.6892E-9	-2.19058E-12	2.93814E-12
-1.23618E+0	-287.697E-12	-1.23618E+0	-53.6892E-9	-2.30117E-12	2.78903E-12
-1.21608E+0	-284.409E-12	-1.21608E+0	-53.6892E-9	-2.19936E-12	2.90341E-12
-1.19598E+0	-280.987E-12	-1.19598E+0	-53.6892E-9	-2.10759E-12	2.92257E-12
-1.17588E+0	-277.446E-12	-1.17588E+0	-53.6892E-9	-2.18642E-12	3.24226E-12
-1.15578E+0	-273.581E-12	-1.15578E+0	-53.6892E-9	-2.15515E-12	3.28761E-12
-1.13568E+0	-270.020E-12	-1.13568E+0	-53.6892E-9	-2.28924E-12	3.08965E-12
-1.11558E+0	-265.627E-12	-1.11558E+0	-53.6892E-9	-2.00434E-12	3.02956E-12
-1.09548E+0	-263.053E-12	-1.09548E+0	-53.6892E-9	-2.24969E-12	2.69033E-12
-1.07538E+0	-261.186E-12	-1.07538E+0	-53.6892E-9	-2.18583E-12	2.64964E-12
-1.05528E+0	-256.583E-12	-1.05528E+0	-53.6892E-9	-2.21376E-12	2.76323E-12
-1.03518E+0	-253.735E-12	-1.03518E+0	-53.6892E-9	-2.31996E-12	2.95494E-12
-1.01508E+0	-250.971E-12	-1.01508E+0	-53.6892E-9	-2.20957E-12	2.78529E-12
-994.975E-3	-246.715E-12	-994.975E-3	-53.6892E-9	-2.20364E-12	3.06459E-12
-974.874E-3	-243.664E-12	-974.874E-3	-53.6892E-9	-2.22415E-12	2.97340E-12
-954.774E-3	-239.280E-12	-954.774E-3	-53.6892E-9	-2.04493E-12	3.22895E-12
-934.673E-3	-235.423E-12	-934.673E-3	-53.6892E-9	-2.13641E-12	3.42131E-12
-914.573E-3	-231.209E-12	-914.573E-3	-53.6892E-9	-1.96158E-12	3.63584E-12
-894.472E-3	-226.099E-12	-894.472E-3	-53.6892E-9	-1.91180E-12	3.26650E-12
-874.372E-3	-223.909E-12	-874.372E-3	-53.6892E-9	-2.06217E-12	2.89062E-12
-854.271E-3	-219.857E-12	-854.271E-3	-53.6892E-9	-2.23918E-12	2.83603E-12
-834.171E-3	-215.961E-12	-834.171E-3	-53.6892E-9	-2.33781E-12	2.86684E-12
-814.070E-3	-213.874E-12	-814.070E-3	-53.6892E-9	-2.44616E-12	2.84437E-12
-793.970E-3	-209.754E-12	-793.970E-3	-53.6892E-9	-2.11499E-12	2.89959E-12
-773.869E-3	-205.961E-12	-773.869E-3	-53.6892E-9	-2.31396E-12	3.05923E-12
-753.769E-3	-202.938E-12	-753.769E-3	-53.6892E-9	-2.33791E-12	2.79907E-12
-733.668E-3	-199.537E-12	-733.668E-3	-53.6892E-9	-2.02163E-12	3.00820E-12
-713.568E-3	-195.983E-12	-713.568E-3	-53.6892E-9	-2.18184E-12	3.05444E-12
-693.467E-3	-192.012E-12	-693.467E-3	-53.6892E-9	-2.11705E-12	3.34215E-12
-673.367E-3	-188.200E-12	-673.367E-3	-53.6892E-9	-1.94468E-12	3.51339E-12
-653.266E-3	-184.073E-12	-653.266E-3	-53.6892E-9	-1.74106E-12	3.56462E-12
-633.166E-3	-179.484E-12	-633.166E-3	-53.6892E-9	-1.98243E-12	3.71032E-12
-613.065E-3	-174.939E-12	-613.065E-3	-53.6892E-9	-2.07440E-12	3.46219E-12
-592.965E-3	-170.270E-12	-592.965E-3	-53.6892E-9	-2.06603E-12	3.51811E-12
-572.864E-3	-165.990E-12	-572.864E-3	-53.6892E-9	-2.17063E-12	3.64722E-12
-552.764E-3	-161.888E-12	-552.764E-3	-53.6892E-9	-2.29138E-12	3.46670E-12
-532.663E-3	-157.043E-12	-532.663E-3	-53.6892E-9	-2.10332E-12	3.43813E-12
-512.563E-3	-153.348E-12	-512.563E-3	-53.6892E-9	-2.11736E-12	3.36198E-12
-492.462E-3	-148.892E-12	-492.462E-3	-53.6892E-9	-2.05996E-12	3.55121E-12
-472.362E-3	-144.641E-12	-472.362E-3	-53.6892E-9	-2.22654E-12	3.21830E-12
-452.261E-3	-140.814E-12	-452.261E-3	-53.6892E-9	-2.30270E-12	3.05812E-12
-432.161E-3	-137.035E-12	-432.161E-3	-53.6892E-9	-2.10167E-12	3.01148E-12
-412.060E-3	-133.118E-12	-412.060E-3	-53.6892E-9	-1.87396E-12	3.28501E-12
-391.960E-3	-128.707E-12	-391.960E-3	-53.6892E-9	-1.90420E-12	3.54167E-12
-371.859E-3	-123.929E-12	-371.859E-3	-53.6892E-9	-1.82137E-12	4.11022E-12
-351.759E-3	-118.347E-12	-351.759E-3	-53.6892E-9	-1.88814E-12	4.46703E-12
-331.658E-3	-111.807E-12	-331.658E-3	-53.6892E-9	-1.63063E-12	4.81834E-12
-311.558E-3	-105.569E-12	-311.558E-3	-53.6892E-9	-1.39595E-12	5.05710E-12
-291.457E-3	-98.5193E-12	-291.457E-3	-53.6892E-9	-1.55039E-12	5.14948E-12
-271.357E-3	-91.4784E-12	-271.357E-3	-53.6892E-9	-1.54788E-12	5.08252E-12
-251.256E-3	-85.2737E-12	-251.256E-3	-53.6892E-9	-1.82466E-12	5.08382E-12
-231.156E-3	-78.4726E-12	-231.156E-3	-53.6892E-9	-1.62902E-12	4.97842E-12
-211.055E-3	-72.1343E-12	-211.055E-3	-53.6892E-9	-1.66555E-12	4.90963E-12
-190.955E-3	-65.7342E-12	-190.955E-3	-53.6892E-9	-1.67745E-12	5.01824E-12
-170.854E-3	-58.8251E-12	-170.854E-3	-53.6892E-9	-1.40352E-12	5.15579E-12
-150.754E-3	-51.5855E-12	-150.754E-3	-53.6892E-9	-1.45355E-12	5.49945E-12
-130.653E-3	-44.2581E-12	-130.653E-3	-53.6892E-9	-1.52771E-12	5.54476E-12
-110.553E-3	-37.3662E-12	-110.553E-3	-53.6892E-9	-1.51025E-12	4.98707E-12
-90.4523E-3	-30.9067E-12	-90.4523E-3	-53.6892E-9	-1.64079E-12	4.82890E-12
-70.3518E-3	-24.1430E-12	-70.3518E-3	-53.6892E-9	-1.58184E-12	5.21946E-12
-50.2512E-3	-17.2247E-12	-50.2513E-3	-53.6892E-9	-1.48428E-12	5.44107E-12
-30.1508E-3	-10.1751E-12	-30.1508E-3	-53.6892E-9	-1.54698E-12	5.22542E-12
-10.0503E-3	-3.51623E-12	-10.0503E-3	-53.6892E-9	-1.46944E-12	4.78075E-12
10.0503E-3	2.80793E-12	10.0503E-3	-53.6892E-9	-1.47009E-12	4.92926E-12
30.1507E-3	8.96279E-12	30.1508E-3	-53.6892E-9	-1.64861E-12	4.73242E-12
50.2512E-3	15.0615E-12	50.2513E-3	-53.6892E-9	-1.73233E-12	4.74824E-12
70.3518E-3	21.4990E-12	70.3518E-3	-53.6892E-9	-1.66907E-12	5.03786E-12
90.4522E-3	27.8458E-12	90.4523E-3	-53.6892E-9	-1.64183E-12	4.77644E-12
110.553E-3	33.9534E-12	110.553E-3	-53.6892E-9	-1.74900E-12	4.75100E-12
130.653E-3	40.1806E-12	130.653E-3	-53.6892E-9	-1.80323E-12	4.83822E-12
150.754E-3	46.1506E-12	150.754E-3	-53.6892E-9	-1.73394E-12	4.60922E-12
170.854E-3	52.2885E-12	170.854E-3	-53.6892E-9	-1.81578E-12	4.51749E-12
190.955E-3	58.0523E-12	190.955E-3	-53.6892E-9	-1.71853E-12	4.50017E-12
211.055E-3	63.9511E-12	211.055E-3	-53.6892E-9	-1.69371E-12	4.48335E-12
231.156E-3	69.9867E-12	231.156E-3	-53.6892E-9	-1.94974E-12	4.43982E-12
251.256E-3	75.1522E-12	251.256E-3	-53.6892E-9	-1.92765E-12	4.34497E-12
271.357E-3	81.2136E-12	271.357E-3	-53.6892E-9	-1.76614E-12	4.35952E-12
291.457E-3	87.2448E-12	291.457E-3	-53.6892E-9	-1.70736E-12	4.60521E-12
311.558E-3	92.6941E-12	311.558E-3	-53.6892E-9	-1.63898E-12	4.57807E-12
331.658E-3	99.2292E-12	331.658E-3	-53.6892E-9	-1.77139E-12	4.78211E-12
351.759E-3	105.889E-12	351.759E-3	-53.6892E-9	-1.50266E-12	4.98224E-12
371.859E-3	112.787E-12	371.859E-3	-53.6892E-9	-1.28324E-12	5.54272E-12
391.960E-3	120.493E-12	391.960E-3	-53.6892E-9	-1.54843E-12	5.58778E-12
412.060E-3	127.197E-12	412.060E-3	-53.6892E-9	-1.30926E-12	5.55941E-12
432.161E-3	134.491E-12	432.161E-3	-53.6892E-9	-1.43609E-12	5.15314E-12
452.261E-3	141.175E-12	452.261E-3	-53.6892E-9	-1.71680E-12	5.21142E-12
472.362E-3	147.208E-12	472.362E-3	-53.6892E-9	-1.68396E-12	4.92996E-12
492.462E-3	154.317E-12	492.462E-3	-53.6892E-9	-1.67964E-12	4.99938E-12
512.563E-3	161.223E-12	512.563E-3	-53.6892E-9	-1.48335E-12	5.07380E-12
532.663E-3	168.125E-12	532.663E-3	-53.6892E-9	-1.39458E-12	5.50744E-12
552.764E-3	175.809E-12	552.764E-3	-53.6892E-9	-1.44435E-12	5.78013E-12
572.864E-3	183.567E-12	572.864E-3	-53.6892E-9	-1.40131E-12	6.13234E-12
592.965E-3	191.821E-12	592.965E-3	-53.6892E-9	-1.24167E-12	5.97008E-12
613.065E-3	199.922E-12	613.065E-3	-53.6892E-9	-1.22051E-12	6.53171E-12
633.166E-3	209.052E-12	633.166E-3	-53.6892E-9	-1.16019E-12	6.48954E-12
653.266E-3	217.271E-12	653.266E-3	-53.6892E-9	-987.522E-15	6.70908E-12
673.367E-3	226.509E-12	673.367E-3	-53.6892E-9	-1.20407E-12	6.54264E-12
693.467E-3	235.441E-12	693.467E-3	-53.6892E-9	-1.06858E-12	6.49767E-12
713.568E-3	243.585E-12	713.568E-3	-53.6892E-9	-1.03013E-12	6.72784E-12
733.668E-3	253.631E-12	733.668E-3	-53.6892E-9	-1.08571E-12	7.01743E-12
753.769E-3	263.277E-12	753.769E-3	-53.6892E-9	-1.10717E-12	7.11869E-12
773.869E-3	272.111E-12	773.869E-3	-53.6892E-9	-994.430E-15	7.53829E-12
793.970E-3	283.174E-12	793.970E-3	-53.6892E-9	-880.055E-15	7.54639E-12
814.070E-3	294.075E-12	814.070E-3	-53.6892E-9	-788.013E-15	7.69833E-12
834.171E-3	302.869E-12	834.171E-3	-53.6892E-9	-891.738E-15	7.65131E-12
854.271E-3	314.265E-12	854.271E-3	-53.6892E-9	-868.860E-15	7.52616E-12
874.372E-3	325.109E-12	874.372E-3	-53.6892E-9	-899.114E-15	7.80993E-12
894.472E-3	335.305E-12	894.472E-3	-53.6892E-9	-777.608E-15	7.79219E-12
914.573E-3	345.843E-12	914.573E-3	-53.6892E-9	-782.077E-15	7.78351E-12
934.673E-3	357.075E-12	934.673E-3	-53.6892E-9	-807.811E-15	7.86713E-12
954.774E-3	367.104E-12	954.774E-3	-53.6892E-9	-602.155E-15	7.98072E-12
974.874E-3	378.831E-12	974.874E-3	-53.6892E-9	-617.647E-15	7.91949E-12
994.975E-3	390.514E-12	994.975E-3	-53.6892E-9	-671.987E-15	8.30147E-12
1.01508E+0	399.659E-12	1.01508E+0	-53.6892E-9	-514.168E-15	8.33337E-12
1.03518E+0	412.266E-12	1.03518E+0	-53.6892E-9	-424.734E-15	8.76967E-12
1.05528E+0	427.654E-12	1.05528E+0	-53.6892E-9	-352.730E-15	8.96978E-12
1.07538E+0	436.816E-12	1.07538E+0	-53.6892E-9	-445.983E-15	9.31348E-12
1.09548E+0	448.805E-12	1.09548E+0	-53.6892E-9	-333.880E-15	9.37949E-12
1.11558E+0	468.305E-12	1.11558E+0	-53.6892E-9	-290.175E-15	9.27408E-12
1.13568E+0	477.930E-12	1.13568E+0	-53.6892E-9	-198.451E-15	9.39494E-12
1.15578E+0	484.833E-12	1.15578E+0	-53.6892E-9	-120.699E-15	9.61968E-12
1.17588E+0	507.651E-12	1.17588E+0	-53.6892E-9	59.4092E-15	9.92800E-12
1.19598E+0	520.362E-12	1.19598E+0	-53.6892E-9	184.093E-15	10.0923E-12
1.21608E+0	526.455E-12	1.21608E+0	-53.6892E-9	59.0425E-15	10.4464E-12
1.23618E+0	548.102E-12	1.23618E+0	-53.6892E-9	100.915E-15	10.4580E-12
1.25628E+0	563.266E-12	1.25628E+0	-53.6892E-9	-200.240E-18	10.5293E-12
1.27638E+0	572.352E-12	1.27638E+0	-53.6892E-9	130.258E-15	10.9957E-12
1.29648E+0	590.284E-12	1.29648E+0	-53.6892E-9	355.738E-15	11.3606E-12
1.31658E+0	608.843E-12	1.31658E+0	-53.6892E-9	222.484E-15	11.5916E-12
1.33668E+0	618.379E-12	1.33668E+0	-53.6892E-9	547.958E-15	11.7564E-12
1.35678E+0	637.150E-12	1.35678E+0	-53.6892E-9	539.509E-15	12.2552E-12
1.37688E+0	659.068E-12	1.37688E+0	-53.6892E-9	802.150E-15	12.9934E-12
1.39698E+0	672.737E-12	1.39698E+0	-53.6892E-9	1.10502E-12	13.5102E-12
1.41709E+0	692.640E-12	1.41709E+0	-53.6892E-9	1.31631E-12	14.6337E-12
1.43719E+0	717.906E-12	1.43719E+0	-53.6892E-9	1.83811E-12	15.6842E-12
1.45729E+0	737.961E-12	1.45729E+0	-53.6892E-9	2.58737E-12	17.1560E-12
1.47739E+0	761.981E-12	1.47739E+0	-53.6892E-9	2.55141E-12	18.7845E-12
1.49749E+0	792.014E-12	1.49749E+0	-53.6892E-9	3.04520E-12	20.1212E-12
1.51759E+0	820.976E-12	1.51759E+0	-53.6892E-9	3.53426E-12	21.0874E-12
1.53769E+0	848.135E-12	1.53769E+0	-53.6892E-9	3.74045E-12	22.5915E-12
1.55779E+0	885.545E-12	1.55779E+0	-53.6892E-9	4.21611E-12	23.2730E-12
1.57789E+0	920.519E-12	1.57789E+0	-53.6892E-9	4.11495E-12	23.0854E-12
1.59799E+0	941.526E-12	1.59799E+0	-53.6892E-9	4.13462E-12	22.5686E-12
1.61809E+0	973.442E-12	1.61809E+0	-53.6892E-9	4.00406E-12	21.8637E-12
1.63819E+0	1.00606E-9	1.63819E+0	-53.6892E-9	3.43995E-12	20.9599E-12
1.65829E+0	1.03640E-9	1.65829E+0	-53.6892E-9	3.16994E-12	20.0099E-12
1.67839E+0	1.05154E-9	1.67839E+0	-53.6892E-9	2.97158E-12	18.9849E-12
1.69849E+0	1.07792E-9	1.69849E+0	-53.6892E-9	2.98362E-12	18.5286E-12
1.71859E+0	1.12186E-9	1.71859E+0	-53.6892E-9	2.43447E-12	17.8085E-12
1.73869E+0	1.13474E-9	1.73869E+0	-53.6892E-9	2.27614E-12	16.9845E-12
1.75879E+0	1.13203E-9	1.75879E+0	-53.6892E-9	2.01023E-12	16.4716E-12
1.77889E+0	1.16429E-9	1.77889E+0	-53.6892E-9	2.09847E-12	16.1519E-12
1.79900E+0	1.21775E-9	1.79900E+0	-53.6892E-9	1.96147E-12	15.7089E-12
1.81910E+0	1.21489E-9	1.81910E+0	-53.6892E-9	1.77386E-12	15.4266E-12
1.83920E+0	1.21612E-9	1.83920E+0	-53.6892E-9	2.09997E-12	15.5329E-12
1.85930E+0	1.27293E-9	1.85930E+0	-53.6892E-9	1.98586E-12	15.4776E-12
1.87940E+0	1.29315E-9	1.87940E+0	-53.6892E-9	1.98295E-12	15.6634E-12
1.89950E+0	1.27291E-9	1.89950E+0	-53.6892E-9	1.93085E-12	15.6223E-12
1.91960E+0	1.31730E-9	1.91960E+0	-53.6892E-9	2.06739E-12	16.0183E-12
1.93970E+0	1.37091E-9	1.93970E+0	-53.6892E-9	2.12292E-12	16.2476E-12
1.95980E+0	1.34713E-9	1.95980E+0	-53.6892E-9	2.22588E-12	16.2308E-12
1.97990E+0	1.36614E-9	1.97990E+0	-53.6892E-9	2.49684E-12	16.8524E-12
2.00000E+0	1.43418E-9	2.00000E+0	-53.6892E-9	2.43128E-12	17.2671E-12
