# Supplementary material for: Circumventing the stability problems of graphene nanoribbon zigzag edges
Source: Nat Chem. 2022 Sep 26;14(12):1451–8. doi: 10.1038/s41557-022-01042-8 (PMC10665199; doi:10.1038/s41557-022-01042-8)
Supplement: Supplementary file 3 — Source data for Supplementary Fig. 9. [file 41557_2022_1042_MOESM3_ESM.zip › 11 units/Point spectra589.dat]

Experiment	bias spectroscopy
Saved Date	22.07.2020 14:11:36
User
Date
X (m)	-253.3E-9
Y (m)	-227.435E-9
Z (m)	-53.6797E-9
Z offset (m)	0E+0
Settling time (s)	20E-3
Integration time (s)	60E-3
Z-Ctrl hold	TRUE
Final Z (m)	N/A
Start time	22.07.2020 14:11:19
Filter type	None
Order
Cutoff frq
Bias>Bias (V)	-500E-3
Bias>Calibration (V/V)	-1E+0
Bias>Offset (V)	0E+0
Bias Spectroscopy>Sweep Start (V)	-2E+0
Bias Spectroscopy>Sweep End (V)	2E+0
Bias Spectroscopy>Num Pixel	200
Bias Spectroscopy>Z Avg time (s)	100E-3
Bias Spectroscopy>Z offset (m)	0E+0
Bias Spectroscopy>1st Settling time (s)	60E-3
Bias Spectroscopy>Settling time (s)	20E-3
Bias Spectroscopy>Integration time (s)	60E-3
Bias Spectroscopy>End Settling time (s)	50E-3
Bias Spectroscopy>Z control time (s)	50E-3
Bias Spectroscopy>Max Slew rate (V/s)	Inf
Bias Spectroscopy>backward sweep	FALSE
Bias Spectroscopy>Z-controller hold	TRUE
Bias Spectroscopy>Number of sweeps	1
Bias Spectroscopy>Channels	Current (A);Bias (V);Z (m);LI Demod 1 Y (A);LI Demod 1 X (A)
Bias Spectroscopy>Reset Bias	TRUE
Bias Spectroscopy>Record final Z	FALSE
Bias Spectroscopy>Lock-In run	TRUE
Current>Current (A)	268.557E-12
Current>Calibration (A/V)	330E-12
Current>Offset (A)	0E+0
Current>Gain	High
Lock-in>Lock-in status	ON
Lock-in>Modulated signal	Bias (V)
Lock-in>Frequency (Hz)	828E+0
Lock-in>Amplitude	20E-3
Lock-in>Demodulated signal	Current (A)
Lock-in>HP Filter Cutoff D1 (Hz)	155.425E+0
Lock-in>HP Filter Cutoff D2 (Hz)	155.425E+0
Lock-in>HP Filter Order D1	1
Lock-in>HP Filter Order D2	1
Lock-in>Harmonic D1	1
Lock-in>Harmonic D2	2
Lock-in>Reference phase D1 (deg)	-158.815E+0
Lock-in>Reference phase D2 (deg)	174.64E+0
Lock-in>LP Filter Cutoff D1 (Hz)	9.71405E+0
Lock-in>LP Filter Cutoff D2 (Hz)	4.85702E+0
Lock-in>LP Filter Order D1	2
Lock-in>LP Filter Order D2	2
Lock-in>Sync Filter D1	OFF
Lock-in>Sync Filter D2	OFF
[DATA]
Bias calc (V)	Current (A)	Bias (V)	Z (m)	LI Demod 1 Y (A)	LI Demod 1 X (A)
-2.00000E+0	-591.531E-12	-2.00000E+0	-53.6797E-9	217.521E-15	10.8018E-12
-1.97990E+0	-610.288E-12	-1.97990E+0	-53.6797E-9	101.936E-15	10.6249E-12
-1.95980E+0	-605.536E-12	-1.95980E+0	-53.6797E-9	-6.85285E-15	9.80755E-12
-1.93970E+0	-551.856E-12	-1.93970E+0	-53.6797E-9	-241.973E-15	9.12140E-12
-1.91960E+0	-555.797E-12	-1.91960E+0	-53.6797E-9	-247.719E-15	9.10102E-12
-1.89950E+0	-573.652E-12	-1.89950E+0	-53.6797E-9	-466.774E-15	8.65257E-12
-1.87940E+0	-532.898E-12	-1.87940E+0	-53.6797E-9	-587.730E-15	7.85708E-12
-1.85930E+0	-509.108E-12	-1.85930E+0	-53.6797E-9	-621.921E-15	7.83675E-12
-1.83920E+0	-537.423E-12	-1.83920E+0	-53.6797E-9	-707.076E-15	7.85037E-12
-1.81910E+0	-516.792E-12	-1.81910E+0	-53.6797E-9	-848.374E-15	7.49684E-12
-1.79900E+0	-476.144E-12	-1.79900E+0	-53.6797E-9	-892.802E-15	7.44408E-12
-1.77889E+0	-497.058E-12	-1.77889E+0	-53.6797E-9	-833.675E-15	7.70417E-12
-1.75879E+0	-494.692E-12	-1.75879E+0	-53.6797E-9	-730.898E-15	7.65779E-12
-1.73869E+0	-449.853E-12	-1.73869E+0	-53.6797E-9	-754.358E-15	7.44929E-12
-1.71859E+0	-455.884E-12	-1.71859E+0	-53.6797E-9	-846.843E-15	7.38474E-12
-1.69849E+0	-464.259E-12	-1.69849E+0	-53.6797E-9	-894.886E-15	7.02261E-12
-1.67839E+0	-430.237E-12	-1.67839E+0	-53.6797E-9	-1.06913E-12	6.67149E-12
-1.65829E+0	-421.042E-12	-1.65829E+0	-53.6797E-9	-965.808E-15	6.64424E-12
-1.63819E+0	-435.200E-12	-1.63819E+0	-53.6797E-9	-1.19477E-12	6.55914E-12
-1.61809E+0	-413.680E-12	-1.61809E+0	-53.6797E-9	-1.18088E-12	6.67638E-12
-1.59799E+0	-390.062E-12	-1.59799E+0	-53.6797E-9	-969.455E-15	6.55945E-12
-1.57789E+0	-402.712E-12	-1.57789E+0	-53.6797E-9	-863.996E-15	6.30734E-12
-1.55779E+0	-396.952E-12	-1.55779E+0	-53.6797E-9	-1.38407E-12	6.01315E-12
-1.53769E+0	-367.446E-12	-1.53769E+0	-53.6797E-9	-1.31405E-12	5.65064E-12
-1.51759E+0	-373.226E-12	-1.51759E+0	-53.6797E-9	-1.17261E-12	5.75508E-12
-1.49749E+0	-376.743E-12	-1.49749E+0	-53.6797E-9	-1.47074E-12	5.69792E-12
-1.47739E+0	-350.966E-12	-1.47739E+0	-53.6797E-9	-1.34168E-12	6.00538E-12
-1.45729E+0	-341.883E-12	-1.45729E+0	-53.6797E-9	-970.195E-15	6.87157E-12
-1.43719E+0	-348.424E-12	-1.43719E+0	-53.6797E-9	-817.960E-15	7.06663E-12
-1.41709E+0	-330.770E-12	-1.41709E+0	-53.6797E-9	-1.15201E-12	6.30729E-12
-1.39698E+0	-313.917E-12	-1.39698E+0	-53.6797E-9	-1.66263E-12	4.86269E-12
-1.37688E+0	-322.272E-12	-1.37688E+0	-53.6797E-9	-1.87940E-12	3.98097E-12
-1.35678E+0	-319.046E-12	-1.35678E+0	-53.6797E-9	-2.13265E-12	3.35080E-12
-1.33668E+0	-302.092E-12	-1.33668E+0	-53.6797E-9	-2.06212E-12	3.23155E-12
-1.31658E+0	-305.445E-12	-1.31658E+0	-53.6797E-9	-2.13867E-12	3.31675E-12
-1.29648E+0	-310.384E-12	-1.29648E+0	-53.6797E-9	-2.09124E-12	3.13932E-12
-1.27638E+0	-294.460E-12	-1.27638E+0	-53.6797E-9	-2.19875E-12	2.91084E-12
-1.25628E+0	-290.128E-12	-1.25628E+0	-53.6797E-9	-2.15823E-12	3.01411E-12
-1.23618E+0	-297.842E-12	-1.23618E+0	-53.6797E-9	-2.23882E-12	3.23132E-12
-1.21608E+0	-288.275E-12	-1.21608E+0	-53.6797E-9	-2.11834E-12	3.27726E-12
-1.19598E+0	-276.976E-12	-1.19598E+0	-53.6797E-9	-2.06916E-12	3.38404E-12
-1.17588E+0	-283.523E-12	-1.17588E+0	-53.6797E-9	-2.04233E-12	3.44461E-12
-1.15578E+0	-280.026E-12	-1.15578E+0	-53.6797E-9	-2.14089E-12	3.39198E-12
-1.13568E+0	-265.561E-12	-1.13568E+0	-53.6797E-9	-2.10933E-12	3.14979E-12
-1.11558E+0	-267.689E-12	-1.11558E+0	-53.6797E-9	-2.29090E-12	2.97454E-12
-1.09548E+0	-270.808E-12	-1.09548E+0	-53.6797E-9	-2.42589E-12	2.77268E-12
-1.07538E+0	-258.982E-12	-1.07538E+0	-53.6797E-9	-2.32653E-12	2.71452E-12
-1.05528E+0	-253.713E-12	-1.05528E+0	-53.6797E-9	-2.10050E-12	2.75897E-12
-1.03518E+0	-261.667E-12	-1.03518E+0	-53.6797E-9	-2.13120E-12	2.83263E-12
-1.01508E+0	-253.615E-12	-1.01508E+0	-53.6797E-9	-2.07216E-12	2.91517E-12
-994.975E-3	-241.355E-12	-994.975E-3	-53.6797E-9	-2.09683E-12	3.31867E-12
-974.874E-3	-247.333E-12	-974.874E-3	-53.6797E-9	-2.11516E-12	3.27296E-12
-954.774E-3	-246.297E-12	-954.774E-3	-53.6797E-9	-1.97965E-12	3.30312E-12
-934.673E-3	-231.067E-12	-934.673E-3	-53.6797E-9	-1.95631E-12	3.54444E-12
-914.573E-3	-230.286E-12	-914.573E-3	-53.6797E-9	-1.96013E-12	3.58827E-12
-894.472E-3	-234.989E-12	-894.472E-3	-53.6797E-9	-2.14843E-12	3.34076E-12
-874.372E-3	-222.824E-12	-874.372E-3	-53.6797E-9	-2.16326E-12	2.88801E-12
-854.271E-3	-215.219E-12	-854.271E-3	-53.6797E-9	-2.33358E-12	3.00924E-12
-834.171E-3	-222.281E-12	-834.171E-3	-53.6797E-9	-2.30858E-12	2.86162E-12
-814.070E-3	-216.920E-12	-814.070E-3	-53.6797E-9	-2.15551E-12	2.91511E-12
-793.970E-3	-203.738E-12	-793.970E-3	-53.6797E-9	-2.04862E-12	3.23809E-12
-773.869E-3	-207.475E-12	-773.869E-3	-53.6797E-9	-2.35101E-12	3.17097E-12
-753.769E-3	-209.196E-12	-753.769E-3	-53.6797E-9	-2.12647E-12	2.99915E-12
-733.668E-3	-195.057E-12	-733.668E-3	-53.6797E-9	-2.20163E-12	3.01807E-12
-713.568E-3	-192.688E-12	-713.568E-3	-53.6797E-9	-2.06825E-12	3.26615E-12
-693.467E-3	-197.675E-12	-693.467E-3	-53.6797E-9	-2.24385E-12	3.40379E-12
-673.367E-3	-186.243E-12	-673.367E-3	-53.6797E-9	-2.06733E-12	3.53299E-12
-653.266E-3	-177.499E-12	-653.266E-3	-53.6797E-9	-2.17986E-12	3.59005E-12
-633.166E-3	-182.066E-12	-633.166E-3	-53.6797E-9	-1.98468E-12	3.59384E-12
-613.065E-3	-176.518E-12	-613.065E-3	-53.6797E-9	-1.99854E-12	3.63334E-12
-592.965E-3	-163.648E-12	-592.965E-3	-53.6797E-9	-1.96439E-12	3.70585E-12
-572.864E-3	-164.728E-12	-572.864E-3	-53.6797E-9	-1.86064E-12	3.67175E-12
-552.764E-3	-165.022E-12	-552.764E-3	-53.6797E-9	-1.95353E-12	3.35489E-12
-532.663E-3	-152.130E-12	-532.663E-3	-53.6797E-9	-2.12833E-12	3.31856E-12
-512.563E-3	-148.226E-12	-512.563E-3	-53.6797E-9	-1.96495E-12	3.62412E-12
-492.462E-3	-152.247E-12	-492.462E-3	-53.6797E-9	-1.94171E-12	3.55005E-12
-472.362E-3	-142.357E-12	-472.362E-3	-53.6797E-9	-1.97538E-12	3.40755E-12
-452.261E-3	-133.865E-12	-452.261E-3	-53.6797E-9	-2.12527E-12	3.13108E-12
-432.161E-3	-138.611E-12	-432.161E-3	-53.6797E-9	-2.20910E-12	3.21817E-12
-412.060E-3	-133.396E-12	-412.060E-3	-53.6797E-9	-2.16750E-12	3.25785E-12
-391.960E-3	-122.646E-12	-391.960E-3	-53.6797E-9	-2.02252E-12	3.51718E-12
-371.859E-3	-123.045E-12	-371.859E-3	-53.6797E-9	-1.89097E-12	3.99028E-12
-351.759E-3	-120.330E-12	-351.759E-3	-53.6797E-9	-1.69701E-12	4.49447E-12
-331.658E-3	-108.262E-12	-331.658E-3	-53.6797E-9	-1.77159E-12	4.62726E-12
-311.558E-3	-102.926E-12	-311.558E-3	-53.6797E-9	-1.83195E-12	4.98249E-12
-291.457E-3	-100.803E-12	-291.457E-3	-53.6797E-9	-1.50709E-12	5.11962E-12
-271.357E-3	-90.4944E-12	-271.357E-3	-53.6797E-9	-1.51389E-12	5.09780E-12
-251.256E-3	-81.3812E-12	-251.256E-3	-53.6797E-9	-1.56910E-12	5.12444E-12
-231.156E-3	-79.4597E-12	-231.156E-3	-53.6797E-9	-1.69486E-12	5.06293E-12
-211.055E-3	-72.1661E-12	-211.055E-3	-53.6797E-9	-1.58347E-12	4.75719E-12
-190.955E-3	-62.2978E-12	-190.955E-3	-53.6797E-9	-1.54150E-12	4.88021E-12
-170.854E-3	-58.3256E-12	-170.854E-3	-53.6797E-9	-1.55690E-12	5.31170E-12
-150.754E-3	-51.8494E-12	-150.754E-3	-53.6797E-9	-1.50024E-12	5.51370E-12
-130.653E-3	-42.2601E-12	-130.653E-3	-53.6797E-9	-1.69562E-12	5.34624E-12
-110.553E-3	-36.2226E-12	-110.553E-3	-53.6797E-9	-1.45192E-12	5.11047E-12
-90.4523E-3	-30.9532E-12	-90.4523E-3	-53.6797E-9	-1.63013E-12	4.83312E-12
-70.3518E-3	-23.3164E-12	-70.3518E-3	-53.6797E-9	-1.59319E-12	5.04823E-12
-50.2512E-3	-16.2987E-12	-50.2513E-3	-53.6797E-9	-1.46415E-12	5.20154E-12
-30.1508E-3	-10.1505E-12	-30.1508E-3	-53.6797E-9	-1.56691E-12	4.83944E-12
-10.0503E-3	-3.44328E-12	-10.0503E-3	-53.6797E-9	-1.60283E-12	4.75295E-12
10.0503E-3	2.66193E-12	10.0503E-3	-53.6797E-9	-1.72132E-12	4.73003E-12
30.1507E-3	8.74836E-12	30.1508E-3	-53.6797E-9	-1.73467E-12	4.36663E-12
50.2512E-3	14.9571E-12	50.2513E-3	-53.6797E-9	-1.82541E-12	4.53289E-12
70.3518E-3	20.3322E-12	70.3518E-3	-53.6797E-9	-1.71827E-12	4.79034E-12
90.4522E-3	26.9744E-12	90.4523E-3	-53.6797E-9	-1.81531E-12	4.93011E-12
110.553E-3	34.0843E-12	110.553E-3	-53.6797E-9	-1.79321E-12	4.86044E-12
130.653E-3	39.0120E-12	130.653E-3	-53.6797E-9	-1.71840E-12	4.70801E-12
150.754E-3	44.5380E-12	150.754E-3	-53.6797E-9	-1.81329E-12	4.85665E-12
170.854E-3	52.4690E-12	170.854E-3	-53.6797E-9	-1.43548E-12	4.89537E-12
190.955E-3	57.9842E-12	190.955E-3	-53.6797E-9	-1.67174E-12	4.70355E-12
211.055E-3	61.7528E-12	211.055E-3	-53.6797E-9	-1.65241E-12	4.43103E-12
231.156E-3	69.5311E-12	231.156E-3	-53.6797E-9	-1.86979E-12	4.52258E-12
251.256E-3	76.3360E-12	251.256E-3	-53.6797E-9	-1.79203E-12	4.56463E-12
271.357E-3	78.7075E-12	271.357E-3	-53.6797E-9	-1.94579E-12	4.53003E-12
291.457E-3	85.7912E-12	291.457E-3	-53.6797E-9	-1.59901E-12	4.71832E-12
311.558E-3	94.2338E-12	311.558E-3	-53.6797E-9	-1.60354E-12	4.76912E-12
331.658E-3	97.8696E-12	331.658E-3	-53.6797E-9	-1.62930E-12	4.47114E-12
351.759E-3	103.396E-12	351.759E-3	-53.6797E-9	-1.72561E-12	5.14932E-12
371.859E-3	113.625E-12	371.859E-3	-53.6797E-9	-1.46747E-12	5.35542E-12
391.960E-3	119.923E-12	391.960E-3	-53.6797E-9	-1.34173E-12	5.31712E-12
412.060E-3	123.699E-12	412.060E-3	-53.6797E-9	-1.38917E-12	5.38238E-12
432.161E-3	133.278E-12	432.161E-3	-53.6797E-9	-1.53052E-12	5.12216E-12
452.261E-3	142.011E-12	452.261E-3	-53.6797E-9	-1.78545E-12	4.85019E-12
472.362E-3	143.195E-12	472.362E-3	-53.6797E-9	-1.61015E-12	4.71589E-12
492.462E-3	150.324E-12	492.462E-3	-53.6797E-9	-1.65348E-12	4.77487E-12
512.563E-3	161.409E-12	512.563E-3	-53.6797E-9	-1.59375E-12	4.89354E-12
532.663E-3	164.303E-12	532.663E-3	-53.6797E-9	-1.58792E-12	5.12242E-12
552.764E-3	169.787E-12	552.764E-3	-53.6797E-9	-1.45415E-12	5.27052E-12
572.864E-3	181.313E-12	572.864E-3	-53.6797E-9	-1.31163E-12	5.78681E-12
592.965E-3	189.038E-12	592.965E-3	-53.6797E-9	-1.30611E-12	5.72437E-12
613.065E-3	192.469E-12	613.065E-3	-53.6797E-9	-1.30008E-12	5.99512E-12
633.166E-3	203.804E-12	633.166E-3	-53.6797E-9	-1.23908E-12	6.48669E-12
653.266E-3	216.391E-12	653.266E-3	-53.6797E-9	-1.03138E-12	6.47388E-12
673.367E-3	219.883E-12	673.367E-3	-53.6797E-9	-1.21434E-12	6.35642E-12
693.467E-3	227.530E-12	693.467E-3	-53.6797E-9	-1.27024E-12	6.72500E-12
713.568E-3	243.942E-12	713.568E-3	-53.6797E-9	-1.26222E-12	6.74111E-12
733.668E-3	248.716E-12	733.668E-3	-53.6797E-9	-981.389E-15	6.58099E-12
753.769E-3	253.247E-12	753.769E-3	-53.6797E-9	-1.11842E-12	6.92942E-12
773.869E-3	270.338E-12	773.869E-3	-53.6797E-9	-1.17257E-12	6.95464E-12
793.970E-3	279.317E-12	793.970E-3	-53.6797E-9	-862.447E-15	6.90186E-12
814.070E-3	281.504E-12	814.070E-3	-53.6797E-9	-1.11575E-12	6.93160E-12
834.171E-3	295.298E-12	834.171E-3	-53.6797E-9	-955.902E-15	7.15470E-12
854.271E-3	309.194E-12	854.271E-3	-53.6797E-9	-791.883E-15	6.84743E-12
874.372E-3	311.814E-12	874.372E-3	-53.6797E-9	-1.25601E-12	6.94550E-12
894.472E-3	318.799E-12	894.472E-3	-53.6797E-9	-1.02397E-12	6.71143E-12
914.573E-3	336.511E-12	914.573E-3	-53.6797E-9	-1.19927E-12	6.73402E-12
934.673E-3	341.800E-12	934.673E-3	-53.6797E-9	-986.626E-15	6.82196E-12
954.774E-3	343.274E-12	954.774E-3	-53.6797E-9	-1.04768E-12	6.86095E-12
974.874E-3	362.737E-12	974.874E-3	-53.6797E-9	-1.05792E-12	6.96788E-12
994.975E-3	372.790E-12	994.975E-3	-53.6797E-9	-1.15062E-12	6.94218E-12
1.01508E+0	371.315E-12	1.01508E+0	-53.6797E-9	-945.589E-15	7.27214E-12
1.03518E+0	388.313E-12	1.03518E+0	-53.6797E-9	-978.024E-15	7.46527E-12
1.05528E+0	404.664E-12	1.05528E+0	-53.6797E-9	-893.145E-15	7.65516E-12
1.07538E+0	404.882E-12	1.07538E+0	-53.6797E-9	-773.101E-15	7.90976E-12
1.09548E+0	416.452E-12	1.09548E+0	-53.6797E-9	-602.631E-15	8.21734E-12
1.11558E+0	437.791E-12	1.11558E+0	-53.6797E-9	-624.851E-15	8.10348E-12
1.13568E+0	442.614E-12	1.13568E+0	-53.6797E-9	-662.370E-15	8.31215E-12
1.15578E+0	445.620E-12	1.15578E+0	-53.6797E-9	-557.076E-15	8.52397E-12
1.17588E+0	470.621E-12	1.17588E+0	-53.6797E-9	-635.861E-15	8.92144E-12
1.19598E+0	483.297E-12	1.19598E+0	-53.6797E-9	-212.367E-15	8.99003E-12
1.21608E+0	480.599E-12	1.21608E+0	-53.6797E-9	-338.844E-15	8.87191E-12
1.23618E+0	504.417E-12	1.23618E+0	-53.6797E-9	-276.569E-15	9.29382E-12
1.25628E+0	523.966E-12	1.25628E+0	-53.6797E-9	-273.272E-15	9.47213E-12
1.27638E+0	521.097E-12	1.27638E+0	-53.6797E-9	-397.438E-15	9.42028E-12
1.29648E+0	537.000E-12	1.29648E+0	-53.6797E-9	-174.116E-15	9.45493E-12
1.31658E+0	562.795E-12	1.31658E+0	-53.6797E-9	-287.972E-15	9.85370E-12
1.33668E+0	566.765E-12	1.33668E+0	-53.6797E-9	-187.419E-15	9.85099E-12
1.35678E+0	572.785E-12	1.35678E+0	-53.6797E-9	-55.6610E-15	9.93983E-12
1.37688E+0	602.219E-12	1.37688E+0	-53.6797E-9	83.7268E-15	10.3477E-12
1.39698E+0	613.705E-12	1.39698E+0	-53.6797E-9	214.794E-15	10.5674E-12
1.41709E+0	614.139E-12	1.41709E+0	-53.6797E-9	366.524E-15	11.3741E-12
1.43719E+0	644.729E-12	1.43719E+0	-53.6797E-9	385.937E-15	11.9969E-12
1.45729E+0	666.240E-12	1.45729E+0	-53.6797E-9	698.742E-15	12.7987E-12
1.47739E+0	667.680E-12	1.47739E+0	-53.6797E-9	984.049E-15	13.3586E-12
1.49749E+0	693.770E-12	1.49749E+0	-53.6797E-9	1.43214E-12	14.0967E-12
1.51759E+0	724.918E-12	1.51759E+0	-53.6797E-9	1.39390E-12	14.8273E-12
1.53769E+0	734.395E-12	1.53769E+0	-53.6797E-9	1.27282E-12	15.0455E-12
1.55779E+0	750.058E-12	1.55779E+0	-53.6797E-9	1.57739E-12	15.3221E-12
1.57789E+0	786.327E-12	1.57789E+0	-53.6797E-9	1.84824E-12	15.3151E-12
1.59799E+0	803.801E-12	1.59799E+0	-53.6797E-9	1.49667E-12	14.8758E-12
1.61809E+0	808.388E-12	1.61809E+0	-53.6797E-9	1.33740E-12	14.5152E-12
1.63819E+0	841.747E-12	1.63819E+0	-53.6797E-9	1.16653E-12	13.7704E-12
1.65829E+0	863.258E-12	1.65829E+0	-53.6797E-9	1.18514E-12	13.2732E-12
1.67839E+0	864.603E-12	1.67839E+0	-53.6797E-9	642.914E-15	12.8343E-12
1.69849E+0	889.471E-12	1.69849E+0	-53.6797E-9	639.497E-15	12.6225E-12
1.71859E+0	913.218E-12	1.71859E+0	-53.6797E-9	527.184E-15	12.1016E-12
1.73869E+0	918.940E-12	1.73869E+0	-53.6797E-9	686.817E-15	11.8167E-12
1.75879E+0	932.198E-12	1.75879E+0	-53.6797E-9	990.958E-15	11.6787E-12
1.77889E+0	958.832E-12	1.77889E+0	-53.6797E-9	528.722E-15	11.3682E-12
1.79900E+0	969.151E-12	1.79900E+0	-53.6797E-9	284.186E-15	10.8720E-12
1.81910E+0	973.797E-12	1.81910E+0	-53.6797E-9	344.373E-15	10.9730E-12
1.83920E+0	1.00055E-9	1.83920E+0	-53.6797E-9	486.630E-15	10.9474E-12
1.85930E+0	1.01374E-9	1.85930E+0	-53.6797E-9	243.296E-15	10.8928E-12
1.87940E+0	1.01872E-9	1.87940E+0	-53.6797E-9	649.058E-15	10.8977E-12
1.89950E+0	1.03995E-9	1.89950E+0	-53.6797E-9	461.057E-15	10.9676E-12
1.91960E+0	1.05921E-9	1.91960E+0	-53.6797E-9	365.979E-15	11.2358E-12
1.93970E+0	1.06395E-9	1.93970E+0	-53.6797E-9	391.390E-15	11.0364E-12
1.95980E+0	1.07982E-9	1.95980E+0	-53.6797E-9	286.311E-15	11.0730E-12
1.97990E+0	1.09954E-9	1.97990E+0	-53.6797E-9	617.259E-15	11.2527E-12
2.00000E+0	1.11278E-9	2.00000E+0	-53.6797E-9	656.766E-15	11.8821E-12
