# Supplementary material for: Circumventing the stability problems of graphene nanoribbon zigzag edges
Source: Nat Chem. 2022 Sep 26;14(12):1451–8. doi: 10.1038/s41557-022-01042-8 (PMC10665199; doi:10.1038/s41557-022-01042-8)
Supplement: Supplementary file 3 — Source data for Supplementary Fig. 9. [file 41557_2022_1042_MOESM3_ESM.zip › 11 units/Point spectra590.dat]

Experiment	bias spectroscopy
Saved Date	22.07.2020 14:11:52
User
Date
X (m)	-253.215E-9
Y (m)	-227.534E-9
Z (m)	-53.6738E-9
Z offset (m)	0E+0
Settling time (s)	20E-3
Integration time (s)	60E-3
Z-Ctrl hold	TRUE
Final Z (m)	N/A
Start time	22.07.2020 14:11:36
Filter type	None
Order
Cutoff frq
Bias>Bias (V)	-500E-3
Bias>Calibration (V/V)	-1E+0
Bias>Offset (V)	0E+0
Bias Spectroscopy>Sweep Start (V)	-2E+0
Bias Spectroscopy>Sweep End (V)	2E+0
Bias Spectroscopy>Num Pixel	200
Bias Spectroscopy>Z Avg time (s)	100E-3
Bias Spectroscopy>Z offset (m)	0E+0
Bias Spectroscopy>1st Settling time (s)	60E-3
Bias Spectroscopy>Settling time (s)	20E-3
Bias Spectroscopy>Integration time (s)	60E-3
Bias Spectroscopy>End Settling time (s)	50E-3
Bias Spectroscopy>Z control time (s)	50E-3
Bias Spectroscopy>Max Slew rate (V/s)	Inf
Bias Spectroscopy>backward sweep	FALSE
Bias Spectroscopy>Z-controller hold	TRUE
Bias Spectroscopy>Number of sweeps	1
Bias Spectroscopy>Channels	Current (A);Bias (V);Z (m);LI Demod 1 Y (A);LI Demod 1 X (A)
Bias Spectroscopy>Reset Bias	TRUE
Bias Spectroscopy>Record final Z	FALSE
Bias Spectroscopy>Lock-In run	TRUE
Current>Current (A)	176.527E-12
Current>Calibration (A/V)	330E-12
Current>Offset (A)	0E+0
Current>Gain	High
Lock-in>Lock-in status	ON
Lock-in>Modulated signal	Bias (V)
Lock-in>Frequency (Hz)	828E+0
Lock-in>Amplitude	20E-3
Lock-in>Demodulated signal	Current (A)
Lock-in>HP Filter Cutoff D1 (Hz)	155.425E+0
Lock-in>HP Filter Cutoff D2 (Hz)	155.425E+0
Lock-in>HP Filter Order D1	1
Lock-in>HP Filter Order D2	1
Lock-in>Harmonic D1	1
Lock-in>Harmonic D2	2
Lock-in>Reference phase D1 (deg)	-158.815E+0
Lock-in>Reference phase D2 (deg)	174.64E+0
Lock-in>LP Filter Cutoff D1 (Hz)	9.71405E+0
Lock-in>LP Filter Cutoff D2 (Hz)	4.85702E+0
Lock-in>LP Filter Order D1	2
Lock-in>LP Filter Order D2	2
Lock-in>Sync Filter D1	OFF
Lock-in>Sync Filter D2	OFF
[DATA]
Bias calc (V)	Current (A)	Bias (V)	Z (m)	LI Demod 1 Y (A)	LI Demod 1 X (A)
-2.00000E+0	-524.833E-12	-2.00000E+0	-53.6738E-9	-405.957E-15	8.61898E-12
-1.97990E+0	-510.927E-12	-1.97990E+0	-53.6738E-9	-470.627E-15	8.35870E-12
-1.95980E+0	-503.940E-12	-1.95980E+0	-53.6738E-9	-728.799E-15	7.96069E-12
-1.93970E+0	-495.060E-12	-1.93970E+0	-53.6738E-9	-959.841E-15	7.28563E-12
-1.91960E+0	-482.617E-12	-1.91960E+0	-53.6738E-9	-1.13419E-12	6.47631E-12
-1.89950E+0	-473.801E-12	-1.89950E+0	-53.6738E-9	-1.11953E-12	6.09556E-12
-1.87940E+0	-469.874E-12	-1.87940E+0	-53.6738E-9	-1.21607E-12	6.00883E-12
-1.85930E+0	-461.239E-12	-1.85930E+0	-53.6738E-9	-1.48765E-12	6.07846E-12
-1.83920E+0	-449.639E-12	-1.83920E+0	-53.6738E-9	-1.32367E-12	5.69195E-12
-1.81910E+0	-446.661E-12	-1.81910E+0	-53.6738E-9	-1.34722E-12	5.69349E-12
-1.79900E+0	-439.972E-12	-1.79900E+0	-53.6738E-9	-1.29352E-12	5.76869E-12
-1.77889E+0	-427.533E-12	-1.77889E+0	-53.6738E-9	-1.53034E-12	5.40563E-12
-1.75879E+0	-423.040E-12	-1.75879E+0	-53.6738E-9	-1.41773E-12	5.51147E-12
-1.73869E+0	-420.463E-12	-1.73869E+0	-53.6738E-9	-1.33002E-12	5.58629E-12
-1.71859E+0	-408.304E-12	-1.71859E+0	-53.6738E-9	-1.31125E-12	5.32256E-12
-1.69849E+0	-400.507E-12	-1.69849E+0	-53.6738E-9	-1.45102E-12	5.13284E-12
-1.67839E+0	-400.482E-12	-1.67839E+0	-53.6738E-9	-1.60194E-12	4.97634E-12
-1.65829E+0	-391.066E-12	-1.65829E+0	-53.6738E-9	-1.69176E-12	4.90592E-12
-1.63819E+0	-381.037E-12	-1.63819E+0	-53.6738E-9	-1.66212E-12	4.79864E-12
-1.61809E+0	-380.163E-12	-1.61809E+0	-53.6738E-9	-1.61005E-12	4.82487E-12
-1.59799E+0	-374.767E-12	-1.59799E+0	-53.6738E-9	-1.74329E-12	4.74069E-12
-1.57789E+0	-363.589E-12	-1.57789E+0	-53.6738E-9	-1.49012E-12	4.35110E-12
-1.55779E+0	-360.390E-12	-1.55779E+0	-53.6738E-9	-1.81943E-12	4.19735E-12
-1.53769E+0	-359.540E-12	-1.53769E+0	-53.6738E-9	-1.79909E-12	4.26658E-12
-1.51759E+0	-349.377E-12	-1.51759E+0	-53.6738E-9	-1.84100E-12	4.04018E-12
-1.49749E+0	-342.432E-12	-1.49749E+0	-53.6738E-9	-2.03669E-12	4.08930E-12
-1.47739E+0	-342.960E-12	-1.47739E+0	-53.6738E-9	-1.81647E-12	4.27053E-12
-1.45729E+0	-334.951E-12	-1.45729E+0	-53.6738E-9	-1.78267E-12	4.47683E-12
-1.43719E+0	-325.646E-12	-1.43719E+0	-53.6738E-9	-1.81452E-12	4.06378E-12
-1.41709E+0	-325.258E-12	-1.41709E+0	-53.6738E-9	-1.76411E-12	4.13277E-12
-1.39698E+0	-321.899E-12	-1.39698E+0	-53.6738E-9	-1.84918E-12	3.50425E-12
-1.37688E+0	-312.741E-12	-1.37688E+0	-53.6738E-9	-2.02770E-12	3.22270E-12
-1.35678E+0	-310.575E-12	-1.35678E+0	-53.6738E-9	-2.15764E-12	2.88821E-12
-1.33668E+0	-311.937E-12	-1.33668E+0	-53.6738E-9	-2.33093E-12	2.83825E-12
-1.31658E+0	-303.398E-12	-1.31658E+0	-53.6738E-9	-2.13397E-12	2.96320E-12
-1.29648E+0	-298.633E-12	-1.29648E+0	-53.6738E-9	-2.29954E-12	3.07811E-12
-1.27638E+0	-301.018E-12	-1.27638E+0	-53.6738E-9	-2.17510E-12	2.99470E-12
-1.25628E+0	-294.696E-12	-1.25628E+0	-53.6738E-9	-2.34073E-12	2.80311E-12
-1.23618E+0	-287.439E-12	-1.23618E+0	-53.6738E-9	-2.29502E-12	3.07784E-12
-1.21608E+0	-289.525E-12	-1.21608E+0	-53.6738E-9	-2.19604E-12	3.07357E-12
-1.19598E+0	-286.230E-12	-1.19598E+0	-53.6738E-9	-2.19527E-12	3.31509E-12
-1.17588E+0	-277.515E-12	-1.17588E+0	-53.6738E-9	-2.27286E-12	3.25022E-12
-1.15578E+0	-275.966E-12	-1.15578E+0	-53.6738E-9	-2.18343E-12	3.29206E-12
-1.13568E+0	-274.962E-12	-1.13568E+0	-53.6738E-9	-2.21193E-12	3.04588E-12
-1.11558E+0	-267.737E-12	-1.11558E+0	-53.6738E-9	-2.19303E-12	2.92675E-12
-1.09548E+0	-264.141E-12	-1.09548E+0	-53.6738E-9	-2.34388E-12	2.74166E-12
-1.07538E+0	-266.340E-12	-1.07538E+0	-53.6738E-9	-2.43547E-12	2.56100E-12
-1.05528E+0	-260.141E-12	-1.05528E+0	-53.6738E-9	-2.35978E-12	2.56613E-12
-1.03518E+0	-254.183E-12	-1.03518E+0	-53.6738E-9	-2.34533E-12	2.86280E-12
-1.01508E+0	-255.772E-12	-1.01508E+0	-53.6738E-9	-2.32516E-12	2.90749E-12
-994.975E-3	-251.179E-12	-994.975E-3	-53.6738E-9	-2.13050E-12	2.98206E-12
-974.874E-3	-243.242E-12	-974.874E-3	-53.6738E-9	-2.02723E-12	3.24266E-12
-954.774E-3	-242.785E-12	-954.774E-3	-53.6738E-9	-1.85679E-12	3.39627E-12
-934.673E-3	-240.177E-12	-934.673E-3	-53.6738E-9	-2.25179E-12	3.35967E-12
-914.573E-3	-232.050E-12	-914.573E-3	-53.6738E-9	-2.01363E-12	3.60556E-12
-894.472E-3	-228.605E-12	-894.472E-3	-53.6738E-9	-2.04919E-12	3.43792E-12
-874.372E-3	-228.260E-12	-874.372E-3	-53.6738E-9	-2.34007E-12	3.02185E-12
-854.271E-3	-222.408E-12	-854.271E-3	-53.6738E-9	-2.19845E-12	2.84115E-12
-834.171E-3	-217.415E-12	-834.171E-3	-53.6738E-9	-2.12514E-12	2.94624E-12
-814.070E-3	-217.692E-12	-814.070E-3	-53.6738E-9	-2.23160E-12	2.84779E-12
-793.970E-3	-213.242E-12	-793.970E-3	-53.6738E-9	-2.24563E-12	3.17956E-12
-773.869E-3	-206.262E-12	-773.869E-3	-53.6738E-9	-2.20226E-12	2.93143E-12
-753.769E-3	-205.637E-12	-753.769E-3	-53.6738E-9	-2.26071E-12	3.00265E-12
-733.668E-3	-202.854E-12	-733.668E-3	-53.6738E-9	-2.25848E-12	3.04281E-12
-713.568E-3	-196.006E-12	-713.568E-3	-53.6738E-9	-2.29088E-12	3.28587E-12
-693.467E-3	-193.094E-12	-693.467E-3	-53.6738E-9	-2.15516E-12	3.41630E-12
-673.367E-3	-190.823E-12	-673.367E-3	-53.6738E-9	-2.03550E-12	3.46232E-12
-653.266E-3	-184.238E-12	-653.266E-3	-53.6738E-9	-1.94316E-12	3.62201E-12
-633.166E-3	-179.304E-12	-633.166E-3	-53.6738E-9	-1.97882E-12	3.73369E-12
-613.065E-3	-177.043E-12	-613.065E-3	-53.6738E-9	-2.27978E-12	3.61334E-12
-592.965E-3	-171.696E-12	-592.965E-3	-53.6738E-9	-2.21205E-12	3.84419E-12
-572.864E-3	-165.564E-12	-572.864E-3	-53.6738E-9	-1.92785E-12	3.68890E-12
-552.764E-3	-162.357E-12	-552.764E-3	-53.6738E-9	-1.92986E-12	3.64747E-12
-532.663E-3	-158.720E-12	-532.663E-3	-53.6738E-9	-2.16351E-12	3.55983E-12
-512.563E-3	-152.602E-12	-512.563E-3	-53.6738E-9	-2.00503E-12	3.57635E-12
-492.462E-3	-148.912E-12	-492.462E-3	-53.6738E-9	-2.12948E-12	3.60424E-12
-472.362E-3	-145.848E-12	-472.362E-3	-53.6738E-9	-2.03287E-12	3.36502E-12
-452.261E-3	-140.735E-12	-452.261E-3	-53.6738E-9	-1.98950E-12	3.06022E-12
-432.161E-3	-136.538E-12	-432.161E-3	-53.6738E-9	-2.01449E-12	3.13426E-12
-412.060E-3	-134.176E-12	-412.060E-3	-53.6738E-9	-2.11998E-12	3.37169E-12
-391.960E-3	-129.052E-12	-391.960E-3	-53.6738E-9	-1.98087E-12	3.58915E-12
-371.859E-3	-123.622E-12	-371.859E-3	-53.6738E-9	-2.14217E-12	3.88941E-12
-351.759E-3	-118.974E-12	-351.759E-3	-53.6738E-9	-1.75325E-12	4.29189E-12
-331.658E-3	-112.791E-12	-331.658E-3	-53.6738E-9	-1.69470E-12	4.91165E-12
-311.558E-3	-105.691E-12	-311.558E-3	-53.6738E-9	-1.52528E-12	5.07488E-12
-291.457E-3	-98.6601E-12	-291.457E-3	-53.6738E-9	-1.60379E-12	5.30139E-12
-271.357E-3	-92.3620E-12	-271.357E-3	-53.6738E-9	-1.53051E-12	5.17840E-12
-251.256E-3	-85.3019E-12	-251.256E-3	-53.6738E-9	-1.63759E-12	4.98639E-12
-231.156E-3	-78.1289E-12	-231.156E-3	-53.6738E-9	-1.65310E-12	4.90315E-12
-211.055E-3	-72.0923E-12	-211.055E-3	-53.6738E-9	-1.42992E-12	4.93839E-12
-190.955E-3	-65.6630E-12	-190.955E-3	-53.6738E-9	-1.61581E-12	5.09919E-12
-170.854E-3	-58.0588E-12	-170.854E-3	-53.6738E-9	-1.39831E-12	5.19134E-12
-150.754E-3	-51.2330E-12	-150.754E-3	-53.6738E-9	-1.67011E-12	5.60151E-12
-130.653E-3	-44.0603E-12	-130.653E-3	-53.6738E-9	-1.44026E-12	5.60135E-12
-110.553E-3	-36.8062E-12	-110.553E-3	-53.6738E-9	-1.58419E-12	5.29495E-12
-90.4523E-3	-30.3375E-12	-90.4523E-3	-53.6738E-9	-1.51649E-12	5.08557E-12
-70.3518E-3	-23.8108E-12	-70.3518E-3	-53.6738E-9	-1.71926E-12	4.97072E-12
-50.2512E-3	-16.8370E-12	-50.2513E-3	-53.6738E-9	-1.58843E-12	5.34344E-12
-30.1508E-3	-9.92540E-12	-30.1508E-3	-53.6738E-9	-1.65388E-12	5.16635E-12
-10.0503E-3	-3.42765E-12	-10.0503E-3	-53.6738E-9	-1.65334E-12	4.91436E-12
10.0503E-3	2.73774E-12	10.0503E-3	-53.6738E-9	-1.83595E-12	4.72147E-12
30.1507E-3	8.70143E-12	30.1508E-3	-53.6738E-9	-1.91470E-12	4.70488E-12
50.2512E-3	14.7667E-12	50.2513E-3	-53.6738E-9	-1.66593E-12	4.83215E-12
70.3518E-3	21.2705E-12	70.3518E-3	-53.6738E-9	-1.70992E-12	4.80123E-12
90.4522E-3	27.5313E-12	90.4523E-3	-53.6738E-9	-1.64532E-12	4.86019E-12
110.553E-3	33.8103E-12	110.553E-3	-53.6738E-9	-1.54722E-12	4.89971E-12
130.653E-3	40.5865E-12	130.653E-3	-53.6738E-9	-1.53743E-12	4.85800E-12
150.754E-3	46.8484E-12	150.754E-3	-53.6738E-9	-1.58754E-12	4.84625E-12
170.854E-3	52.7495E-12	170.854E-3	-53.6738E-9	-1.59559E-12	4.67283E-12
190.955E-3	59.1522E-12	190.955E-3	-53.6738E-9	-1.73034E-12	4.76271E-12
211.055E-3	65.5585E-12	211.055E-3	-53.6738E-9	-1.79562E-12	4.51279E-12
231.156E-3	71.0269E-12	231.156E-3	-53.6738E-9	-1.76142E-12	4.59146E-12
251.256E-3	76.7727E-12	251.256E-3	-53.6738E-9	-1.70692E-12	4.46559E-12
271.357E-3	83.8211E-12	271.357E-3	-53.6738E-9	-1.68895E-12	4.75577E-12
291.457E-3	89.3895E-12	291.457E-3	-53.6738E-9	-1.59829E-12	4.70181E-12
311.558E-3	95.0958E-12	311.558E-3	-53.6738E-9	-1.72978E-12	4.85209E-12
331.658E-3	102.835E-12	331.658E-3	-53.6738E-9	-1.63806E-12	4.97322E-12
351.759E-3	109.166E-12	351.759E-3	-53.6738E-9	-1.33156E-12	5.03346E-12
371.859E-3	115.498E-12	371.859E-3	-53.6738E-9	-1.50222E-12	5.67566E-12
391.960E-3	123.876E-12	391.960E-3	-53.6738E-9	-1.42430E-12	5.47832E-12
412.060E-3	131.607E-12	412.060E-3	-53.6738E-9	-1.40238E-12	5.38134E-12
432.161E-3	137.246E-12	432.161E-3	-53.6738E-9	-1.46781E-12	5.17434E-12
452.261E-3	144.052E-12	452.261E-3	-53.6738E-9	-1.58070E-12	4.94254E-12
472.362E-3	151.629E-12	472.362E-3	-53.6738E-9	-1.71539E-12	4.97059E-12
492.462E-3	157.062E-12	492.462E-3	-53.6738E-9	-1.61971E-12	4.84059E-12
512.563E-3	162.417E-12	512.563E-3	-53.6738E-9	-1.63024E-12	5.07667E-12
532.663E-3	171.320E-12	532.663E-3	-53.6738E-9	-1.49225E-12	5.34296E-12
552.764E-3	177.761E-12	552.764E-3	-53.6738E-9	-1.44417E-12	5.51793E-12
572.864E-3	183.569E-12	572.864E-3	-53.6738E-9	-1.43385E-12	5.54675E-12
592.965E-3	192.811E-12	592.965E-3	-53.6738E-9	-1.41512E-12	5.86517E-12
613.065E-3	200.994E-12	613.065E-3	-53.6738E-9	-1.42193E-12	6.00908E-12
633.166E-3	207.005E-12	633.166E-3	-53.6738E-9	-1.13228E-12	6.24996E-12
653.266E-3	216.511E-12	653.266E-3	-53.6738E-9	-1.32527E-12	6.25544E-12
673.367E-3	225.802E-12	673.367E-3	-53.6738E-9	-1.10304E-12	6.20540E-12
693.467E-3	232.217E-12	693.467E-3	-53.6738E-9	-1.17043E-12	6.21854E-12
713.568E-3	240.763E-12	713.568E-3	-53.6738E-9	-1.34381E-12	6.21609E-12
733.668E-3	251.226E-12	733.668E-3	-53.6738E-9	-1.40279E-12	6.35127E-12
753.769E-3	258.122E-12	753.769E-3	-53.6738E-9	-1.44347E-12	6.26441E-12
773.869E-3	265.184E-12	773.869E-3	-53.6738E-9	-1.09280E-12	6.39590E-12
793.970E-3	276.352E-12	793.970E-3	-53.6738E-9	-1.20231E-12	6.51587E-12
814.070E-3	284.561E-12	814.070E-3	-53.6738E-9	-1.17502E-12	6.22978E-12
834.171E-3	290.850E-12	834.171E-3	-53.6738E-9	-1.13598E-12	6.11874E-12
854.271E-3	300.875E-12	854.271E-3	-53.6738E-9	-1.15787E-12	5.98754E-12
874.372E-3	309.476E-12	874.372E-3	-53.6738E-9	-1.03597E-12	6.01945E-12
894.472E-3	315.614E-12	894.472E-3	-53.6738E-9	-1.31506E-12	6.32268E-12
914.573E-3	324.897E-12	914.573E-3	-53.6738E-9	-1.10727E-12	6.21342E-12
934.673E-3	334.074E-12	934.673E-3	-53.6738E-9	-1.21907E-12	6.10912E-12
954.774E-3	341.536E-12	954.774E-3	-53.6738E-9	-922.011E-15	6.22894E-12
974.874E-3	349.045E-12	974.874E-3	-53.6738E-9	-1.17054E-12	6.41656E-12
994.975E-3	359.568E-12	994.975E-3	-53.6738E-9	-1.09559E-12	6.47198E-12
1.01508E+0	367.863E-12	1.01508E+0	-53.6738E-9	-977.388E-15	6.76544E-12
1.03518E+0	375.020E-12	1.03518E+0	-53.6738E-9	-900.493E-15	6.85767E-12
1.05528E+0	386.768E-12	1.05528E+0	-53.6738E-9	-784.771E-15	7.04822E-12
1.07538E+0	396.106E-12	1.07538E+0	-53.6738E-9	-933.362E-15	7.08490E-12
1.09548E+0	404.237E-12	1.09548E+0	-53.6738E-9	-874.396E-15	7.29372E-12
1.11558E+0	415.478E-12	1.11558E+0	-53.6738E-9	-1.11447E-12	7.46909E-12
1.13568E+0	425.010E-12	1.13568E+0	-53.6738E-9	-885.615E-15	7.58595E-12
1.15578E+0	434.679E-12	1.15578E+0	-53.6738E-9	-1.01271E-12	7.68971E-12
1.17588E+0	445.787E-12	1.17588E+0	-53.6738E-9	-761.998E-15	7.73723E-12
1.19598E+0	456.465E-12	1.19598E+0	-53.6738E-9	-618.038E-15	7.95056E-12
1.21608E+0	466.701E-12	1.21608E+0	-53.6738E-9	-667.595E-15	8.24236E-12
1.23618E+0	478.748E-12	1.23618E+0	-53.6738E-9	-626.089E-15	8.16574E-12
1.25628E+0	490.249E-12	1.25628E+0	-53.6738E-9	-554.373E-15	8.38254E-12
1.27638E+0	500.613E-12	1.27638E+0	-53.6738E-9	-449.780E-15	8.32744E-12
1.29648E+0	513.248E-12	1.29648E+0	-53.6738E-9	-636.172E-15	8.59876E-12
1.31658E+0	525.709E-12	1.31658E+0	-53.6738E-9	-543.365E-15	8.67494E-12
1.33668E+0	534.922E-12	1.33668E+0	-53.6738E-9	-417.332E-15	8.63703E-12
1.35678E+0	548.559E-12	1.35678E+0	-53.6738E-9	-331.134E-15	8.68711E-12
1.37688E+0	560.765E-12	1.37688E+0	-53.6738E-9	-405.337E-15	8.64018E-12
1.39698E+0	570.955E-12	1.39698E+0	-53.6738E-9	-460.114E-15	9.06964E-12
1.41709E+0	583.688E-12	1.41709E+0	-53.6738E-9	-432.374E-15	9.08146E-12
1.43719E+0	597.175E-12	1.43719E+0	-53.6738E-9	-74.7062E-15	9.33046E-12
1.45729E+0	609.776E-12	1.45729E+0	-53.6738E-9	4.20346E-15	10.0285E-12
1.47739E+0	622.679E-12	1.47739E+0	-53.6738E-9	-130.220E-15	10.4189E-12
1.49749E+0	639.282E-12	1.49749E+0	-53.6738E-9	82.8963E-15	10.7672E-12
1.51759E+0	654.132E-12	1.51759E+0	-53.6738E-9	253.386E-15	10.7321E-12
1.53769E+0	667.040E-12	1.53769E+0	-53.6738E-9	456.755E-15	11.3948E-12
1.55779E+0	685.723E-12	1.55779E+0	-53.6738E-9	388.757E-15	11.3715E-12
1.57789E+0	699.634E-12	1.57789E+0	-53.6738E-9	357.474E-15	11.1175E-12
1.59799E+0	712.116E-12	1.59799E+0	-53.6738E-9	271.157E-15	10.8082E-12
1.61809E+0	728.430E-12	1.61809E+0	-53.6738E-9	139.230E-15	10.4177E-12
1.63819E+0	744.263E-12	1.63819E+0	-53.6738E-9	43.9241E-15	10.2532E-12
1.65829E+0	754.565E-12	1.65829E+0	-53.6738E-9	-153.164E-15	9.76395E-12
1.67839E+0	768.299E-12	1.67839E+0	-53.6738E-9	-114.622E-15	9.86413E-12
1.69849E+0	783.292E-12	1.69849E+0	-53.6738E-9	-171.330E-15	9.72940E-12
1.71859E+0	793.292E-12	1.71859E+0	-53.6738E-9	-191.843E-15	9.55197E-12
1.73869E+0	805.173E-12	1.73869E+0	-53.6738E-9	-126.030E-15	9.49102E-12
1.75879E+0	821.228E-12	1.75879E+0	-53.6738E-9	-142.270E-15	9.37461E-12
1.77889E+0	831.060E-12	1.77889E+0	-53.6738E-9	-258.681E-15	9.22162E-12
1.79900E+0	841.569E-12	1.79900E+0	-53.6738E-9	-84.1955E-15	9.20363E-12
1.81910E+0	858.961E-12	1.81910E+0	-53.6738E-9	-212.108E-15	8.96588E-12
1.83920E+0	867.789E-12	1.83920E+0	-53.6738E-9	-151.860E-15	9.04714E-12
1.85930E+0	876.051E-12	1.85930E+0	-53.6738E-9	-357.852E-15	9.02909E-12
1.87940E+0	894.215E-12	1.87940E+0	-53.6738E-9	-308.555E-15	8.96436E-12
1.89950E+0	904.621E-12	1.89950E+0	-53.6738E-9	-294.829E-15	8.87890E-12
1.91960E+0	911.104E-12	1.91960E+0	-53.6738E-9	-282.341E-15	8.98154E-12
1.93970E+0	927.210E-12	1.93970E+0	-53.6738E-9	-197.675E-15	8.74795E-12
1.95980E+0	940.850E-12	1.95980E+0	-53.6738E-9	-112.830E-15	8.86313E-12
1.97990E+0	945.878E-12	1.97990E+0	-53.6738E-9	-156.979E-15	8.93808E-12
2.00000E+0	959.460E-12	2.00000E+0	-53.6738E-9	-152.264E-15	9.08035E-12
