# Supplementary material for: Circumventing the stability problems of graphene nanoribbon zigzag edges
Source: Nat Chem. 2022 Sep 26;14(12):1451–8. doi: 10.1038/s41557-022-01042-8 (PMC10665199; doi:10.1038/s41557-022-01042-8)
Supplement: Supplementary file 3 — Source data for Supplementary Fig. 9. [file 41557_2022_1042_MOESM3_ESM.zip › 11 units/Point spectra591.dat]

Experiment	bias spectroscopy
Saved Date	22.07.2020 14:12:09
User
Date
X (m)	-253.13E-9
Y (m)	-227.633E-9
Z (m)	-53.6718E-9
Z offset (m)	0E+0
Settling time (s)	20E-3
Integration time (s)	60E-3
Z-Ctrl hold	TRUE
Final Z (m)	N/A
Start time	22.07.2020 14:11:52
Filter type	None
Order
Cutoff frq
Bias>Bias (V)	-500E-3
Bias>Calibration (V/V)	-1E+0
Bias>Offset (V)	0E+0
Bias Spectroscopy>Sweep Start (V)	-2E+0
Bias Spectroscopy>Sweep End (V)	2E+0
Bias Spectroscopy>Num Pixel	200
Bias Spectroscopy>Z Avg time (s)	100E-3
Bias Spectroscopy>Z offset (m)	0E+0
Bias Spectroscopy>1st Settling time (s)	60E-3
Bias Spectroscopy>Settling time (s)	20E-3
Bias Spectroscopy>Integration time (s)	60E-3
Bias Spectroscopy>End Settling time (s)	50E-3
Bias Spectroscopy>Z control time (s)	50E-3
Bias Spectroscopy>Max Slew rate (V/s)	Inf
Bias Spectroscopy>backward sweep	FALSE
Bias Spectroscopy>Z-controller hold	TRUE
Bias Spectroscopy>Number of sweeps	1
Bias Spectroscopy>Channels	Current (A);Bias (V);Z (m);LI Demod 1 Y (A);LI Demod 1 X (A)
Bias Spectroscopy>Reset Bias	TRUE
Bias Spectroscopy>Record final Z	FALSE
Bias Spectroscopy>Lock-In run	TRUE
Current>Current (A)	937.948E-12
Current>Calibration (A/V)	330E-12
Current>Offset (A)	0E+0
Current>Gain	High
Lock-in>Lock-in status	ON
Lock-in>Modulated signal	Bias (V)
Lock-in>Frequency (Hz)	828E+0
Lock-in>Amplitude	20E-3
Lock-in>Demodulated signal	Current (A)
Lock-in>HP Filter Cutoff D1 (Hz)	155.425E+0
Lock-in>HP Filter Cutoff D2 (Hz)	155.425E+0
Lock-in>HP Filter Order D1	1
Lock-in>HP Filter Order D2	1
Lock-in>Harmonic D1	1
Lock-in>Harmonic D2	2
Lock-in>Reference phase D1 (deg)	-158.815E+0
Lock-in>Reference phase D2 (deg)	174.64E+0
Lock-in>LP Filter Cutoff D1 (Hz)	9.71405E+0
Lock-in>LP Filter Cutoff D2 (Hz)	4.85702E+0
Lock-in>LP Filter Order D1	2
Lock-in>LP Filter Order D2	2
Lock-in>Sync Filter D1	OFF
Lock-in>Sync Filter D2	OFF
[DATA]
Bias calc (V)	Current (A)	Bias (V)	Z (m)	LI Demod 1 Y (A)	LI Demod 1 X (A)
-2.00000E+0	-565.033E-12	-2.00000E+0	-53.6718E-9	-410.779E-15	8.21132E-12
-1.97990E+0	-551.806E-12	-1.97990E+0	-53.6718E-9	-871.217E-15	8.05061E-12
-1.95980E+0	-546.489E-12	-1.95980E+0	-53.6718E-9	-1.03547E-12	7.47075E-12
-1.93970E+0	-537.114E-12	-1.93970E+0	-53.6718E-9	-927.251E-15	7.43367E-12
-1.91960E+0	-522.176E-12	-1.91960E+0	-53.6718E-9	-1.02492E-12	7.04731E-12
-1.89950E+0	-517.769E-12	-1.89950E+0	-53.6718E-9	-952.204E-15	6.86524E-12
-1.87940E+0	-510.433E-12	-1.87940E+0	-53.6718E-9	-869.525E-15	6.57978E-12
-1.85930E+0	-496.602E-12	-1.85930E+0	-53.6718E-9	-1.21887E-12	6.20092E-12
-1.83920E+0	-491.635E-12	-1.83920E+0	-53.6718E-9	-1.12479E-12	6.26939E-12
-1.81910E+0	-485.232E-12	-1.81910E+0	-53.6718E-9	-1.34750E-12	6.10310E-12
-1.79900E+0	-474.792E-12	-1.79900E+0	-53.6718E-9	-1.16662E-12	6.08417E-12
-1.77889E+0	-466.580E-12	-1.77889E+0	-53.6718E-9	-1.23456E-12	5.95354E-12
-1.75879E+0	-460.956E-12	-1.75879E+0	-53.6718E-9	-1.15948E-12	6.20764E-12
-1.73869E+0	-451.728E-12	-1.73869E+0	-53.6718E-9	-944.683E-15	6.51439E-12
-1.71859E+0	-440.183E-12	-1.71859E+0	-53.6718E-9	-1.15426E-12	6.41974E-12
-1.69849E+0	-434.681E-12	-1.69849E+0	-53.6718E-9	-1.16286E-12	6.37817E-12
-1.67839E+0	-427.835E-12	-1.67839E+0	-53.6718E-9	-1.18034E-12	5.97406E-12
-1.65829E+0	-416.974E-12	-1.65829E+0	-53.6718E-9	-1.42231E-12	5.53761E-12
-1.63819E+0	-411.673E-12	-1.63819E+0	-53.6718E-9	-1.52095E-12	5.60951E-12
-1.61809E+0	-405.220E-12	-1.61809E+0	-53.6718E-9	-1.59318E-12	5.78727E-12
-1.59799E+0	-394.628E-12	-1.59799E+0	-53.6718E-9	-1.35401E-12	6.08703E-12
-1.57789E+0	-387.827E-12	-1.57789E+0	-53.6718E-9	-1.42732E-12	5.94843E-12
-1.55779E+0	-381.120E-12	-1.55779E+0	-53.6718E-9	-1.47580E-12	5.63803E-12
-1.53769E+0	-373.833E-12	-1.53769E+0	-53.6718E-9	-1.32660E-12	5.41502E-12
-1.51759E+0	-367.010E-12	-1.51759E+0	-53.6718E-9	-1.56264E-12	5.39483E-12
-1.49749E+0	-360.894E-12	-1.49749E+0	-53.6718E-9	-1.37149E-12	5.27093E-12
-1.47739E+0	-353.114E-12	-1.47739E+0	-53.6718E-9	-1.19916E-12	5.83993E-12
-1.45729E+0	-343.549E-12	-1.45729E+0	-53.6718E-9	-1.00282E-12	6.99809E-12
-1.43719E+0	-332.370E-12	-1.43719E+0	-53.6718E-9	-542.418E-15	8.26392E-12
-1.41709E+0	-322.237E-12	-1.41709E+0	-53.6718E-9	-867.901E-15	7.70359E-12
-1.39698E+0	-313.858E-12	-1.39698E+0	-53.6718E-9	-1.63248E-12	5.77288E-12
-1.37688E+0	-307.594E-12	-1.37688E+0	-53.6718E-9	-2.19500E-12	3.85490E-12
-1.35678E+0	-304.440E-12	-1.35678E+0	-53.6718E-9	-2.07934E-12	3.28874E-12
-1.33668E+0	-301.166E-12	-1.33668E+0	-53.6718E-9	-2.31222E-12	2.86428E-12
-1.31658E+0	-296.204E-12	-1.31658E+0	-53.6718E-9	-2.38418E-12	2.74858E-12
-1.29648E+0	-293.753E-12	-1.29648E+0	-53.6718E-9	-2.29800E-12	2.99139E-12
-1.27638E+0	-291.304E-12	-1.27638E+0	-53.6718E-9	-2.27250E-12	2.90544E-12
-1.25628E+0	-287.451E-12	-1.25628E+0	-53.6718E-9	-2.56993E-12	2.55412E-12
-1.23618E+0	-284.289E-12	-1.23618E+0	-53.6718E-9	-2.22827E-12	2.89103E-12
-1.21608E+0	-281.852E-12	-1.21608E+0	-53.6718E-9	-2.25678E-12	2.71876E-12
-1.19598E+0	-278.481E-12	-1.19598E+0	-53.6718E-9	-2.26634E-12	2.95400E-12
-1.17588E+0	-273.987E-12	-1.17588E+0	-53.6718E-9	-2.44320E-12	3.20721E-12
-1.15578E+0	-270.927E-12	-1.15578E+0	-53.6718E-9	-2.08762E-12	3.24805E-12
-1.13568E+0	-268.028E-12	-1.13568E+0	-53.6718E-9	-2.06939E-12	2.89774E-12
-1.11558E+0	-263.838E-12	-1.11558E+0	-53.6718E-9	-2.31709E-12	2.78594E-12
-1.09548E+0	-260.629E-12	-1.09548E+0	-53.6718E-9	-2.47428E-12	2.29645E-12
-1.07538E+0	-258.821E-12	-1.07538E+0	-53.6718E-9	-2.62400E-12	2.44270E-12
-1.05528E+0	-255.508E-12	-1.05528E+0	-53.6718E-9	-2.76778E-12	2.36014E-12
-1.03518E+0	-251.956E-12	-1.03518E+0	-53.6718E-9	-2.24270E-12	2.74673E-12
-1.01508E+0	-249.343E-12	-1.01508E+0	-53.6718E-9	-2.45607E-12	2.90906E-12
-994.975E-3	-246.450E-12	-994.975E-3	-53.6718E-9	-2.16411E-12	2.95403E-12
-974.874E-3	-242.016E-12	-974.874E-3	-53.6718E-9	-2.04541E-12	2.81614E-12
-954.774E-3	-238.376E-12	-954.774E-3	-53.6718E-9	-2.10813E-12	2.98683E-12
-934.673E-3	-235.605E-12	-934.673E-3	-53.6718E-9	-2.04720E-12	3.25231E-12
-914.573E-3	-230.388E-12	-914.573E-3	-53.6718E-9	-1.90267E-12	3.44340E-12
-894.472E-3	-225.997E-12	-894.472E-3	-53.6718E-9	-2.03405E-12	3.43147E-12
-874.372E-3	-223.907E-12	-874.372E-3	-53.6718E-9	-2.26299E-12	3.00095E-12
-854.271E-3	-219.991E-12	-854.271E-3	-53.6718E-9	-2.23069E-12	2.83727E-12
-834.171E-3	-216.196E-12	-834.171E-3	-53.6718E-9	-2.13450E-12	2.78027E-12
-814.070E-3	-213.752E-12	-814.070E-3	-53.6718E-9	-2.37777E-12	2.78788E-12
-793.970E-3	-210.156E-12	-793.970E-3	-53.6718E-9	-2.19465E-12	3.11607E-12
-773.869E-3	-205.931E-12	-773.869E-3	-53.6718E-9	-2.25704E-12	3.11416E-12
-753.769E-3	-202.565E-12	-753.769E-3	-53.6718E-9	-2.03750E-12	2.92219E-12
-733.668E-3	-199.585E-12	-733.668E-3	-53.6718E-9	-2.13944E-12	3.03212E-12
-713.568E-3	-195.407E-12	-713.568E-3	-53.6718E-9	-2.35803E-12	3.06703E-12
-693.467E-3	-191.348E-12	-693.467E-3	-53.6718E-9	-2.07284E-12	3.00385E-12
-673.367E-3	-187.982E-12	-673.367E-3	-53.6718E-9	-1.97154E-12	3.43819E-12
-653.266E-3	-183.727E-12	-653.266E-3	-53.6718E-9	-2.09387E-12	3.33949E-12
-633.166E-3	-178.447E-12	-633.166E-3	-53.6718E-9	-1.98662E-12	3.28563E-12
-613.065E-3	-175.157E-12	-613.065E-3	-53.6718E-9	-2.02486E-12	3.57289E-12
-592.965E-3	-170.810E-12	-592.965E-3	-53.6718E-9	-2.09470E-12	3.71717E-12
-572.864E-3	-165.009E-12	-572.864E-3	-53.6718E-9	-1.79050E-12	3.76670E-12
-552.764E-3	-161.478E-12	-552.764E-3	-53.6718E-9	-1.99498E-12	3.53546E-12
-532.663E-3	-157.481E-12	-532.663E-3	-53.6718E-9	-2.08029E-12	3.43940E-12
-512.563E-3	-152.235E-12	-512.563E-3	-53.6718E-9	-2.03639E-12	3.21242E-12
-492.462E-3	-148.311E-12	-492.462E-3	-53.6718E-9	-2.11447E-12	3.41253E-12
-472.362E-3	-145.066E-12	-472.362E-3	-53.6718E-9	-2.19931E-12	3.23791E-12
-452.261E-3	-140.428E-12	-452.261E-3	-53.6718E-9	-2.14599E-12	2.90259E-12
-432.161E-3	-136.603E-12	-432.161E-3	-53.6718E-9	-2.11411E-12	3.09897E-12
-412.060E-3	-133.385E-12	-412.060E-3	-53.6718E-9	-2.43143E-12	3.25579E-12
-391.960E-3	-129.102E-12	-391.960E-3	-53.6718E-9	-1.99158E-12	3.37496E-12
-371.859E-3	-123.709E-12	-371.859E-3	-53.6718E-9	-1.93856E-12	3.89298E-12
-351.759E-3	-118.996E-12	-351.759E-3	-53.6718E-9	-1.77056E-12	4.41138E-12
-331.658E-3	-112.965E-12	-331.658E-3	-53.6718E-9	-1.52444E-12	4.71520E-12
-311.558E-3	-105.633E-12	-311.558E-3	-53.6718E-9	-1.50639E-12	5.13798E-12
-291.457E-3	-99.1267E-12	-291.457E-3	-53.6718E-9	-1.42498E-12	5.34711E-12
-271.357E-3	-92.3603E-12	-271.357E-3	-53.6718E-9	-1.37521E-12	5.26741E-12
-251.256E-3	-85.0219E-12	-251.256E-3	-53.6718E-9	-1.58055E-12	5.26186E-12
-231.156E-3	-78.3142E-12	-231.156E-3	-53.6718E-9	-1.52363E-12	5.34668E-12
-211.055E-3	-71.9260E-12	-211.055E-3	-53.6718E-9	-1.72885E-12	5.05120E-12
-190.955E-3	-65.2838E-12	-190.955E-3	-53.6718E-9	-1.56073E-12	5.06077E-12
-170.854E-3	-58.1667E-12	-170.854E-3	-53.6718E-9	-1.61684E-12	5.38472E-12
-150.754E-3	-51.0384E-12	-150.754E-3	-53.6718E-9	-1.32264E-12	5.67841E-12
-130.653E-3	-43.8564E-12	-130.653E-3	-53.6718E-9	-1.53634E-12	5.51070E-12
-110.553E-3	-36.7098E-12	-110.553E-3	-53.6718E-9	-1.64889E-12	5.08013E-12
-90.4523E-3	-30.2956E-12	-90.4523E-3	-53.6718E-9	-1.37411E-12	4.76003E-12
-70.3518E-3	-23.6597E-12	-70.3518E-3	-53.6718E-9	-1.50101E-12	4.99051E-12
-50.2512E-3	-16.7150E-12	-50.2513E-3	-53.6718E-9	-1.49427E-12	5.31668E-12
-30.1508E-3	-9.95888E-12	-30.1508E-3	-53.6718E-9	-1.54597E-12	5.32382E-12
-10.0503E-3	-3.44480E-12	-10.0503E-3	-53.6718E-9	-1.53330E-12	4.87754E-12
10.0503E-3	2.75211E-12	10.0503E-3	-53.6718E-9	-1.87981E-12	4.47080E-12
30.1507E-3	8.74779E-12	30.1508E-3	-53.6718E-9	-1.72082E-12	4.38321E-12
50.2512E-3	14.8244E-12	50.2513E-3	-53.6718E-9	-1.81344E-12	4.58294E-12
70.3518E-3	21.3100E-12	70.3518E-3	-53.6718E-9	-1.41072E-12	5.01143E-12
90.4522E-3	27.7893E-12	90.4523E-3	-53.6718E-9	-1.65706E-12	4.94322E-12
110.553E-3	34.2952E-12	110.553E-3	-53.6718E-9	-1.53286E-12	5.09871E-12
130.653E-3	40.9714E-12	130.653E-3	-53.6718E-9	-1.71540E-12	4.84372E-12
150.754E-3	47.2444E-12	150.754E-3	-53.6718E-9	-1.77270E-12	4.83761E-12
170.854E-3	53.8078E-12	170.854E-3	-53.6718E-9	-1.60465E-12	4.95721E-12
190.955E-3	60.4020E-12	190.955E-3	-53.6718E-9	-1.75757E-12	4.78713E-12
211.055E-3	65.9205E-12	211.055E-3	-53.6718E-9	-1.57679E-12	4.68547E-12
231.156E-3	72.5709E-12	231.156E-3	-53.6718E-9	-1.70474E-12	4.60258E-12
251.256E-3	78.4145E-12	251.256E-3	-53.6718E-9	-1.69067E-12	4.81023E-12
271.357E-3	84.5167E-12	271.357E-3	-53.6718E-9	-1.76540E-12	4.86905E-12
291.457E-3	91.4867E-12	291.457E-3	-53.6718E-9	-1.72335E-12	4.93911E-12
311.558E-3	97.3073E-12	311.558E-3	-53.6718E-9	-1.55108E-12	4.85081E-12
331.658E-3	104.303E-12	331.658E-3	-53.6718E-9	-1.45111E-12	5.10316E-12
351.759E-3	111.378E-12	351.759E-3	-53.6718E-9	-1.40782E-12	5.26765E-12
371.859E-3	118.440E-12	371.859E-3	-53.6718E-9	-1.34201E-12	5.57510E-12
391.960E-3	126.530E-12	391.960E-3	-53.6718E-9	-1.32652E-12	5.64645E-12
412.060E-3	133.262E-12	412.060E-3	-53.6718E-9	-1.40295E-12	5.52632E-12
432.161E-3	140.712E-12	432.161E-3	-53.6718E-9	-1.71824E-12	5.50438E-12
452.261E-3	147.631E-12	452.261E-3	-53.6718E-9	-1.63434E-12	5.40865E-12
472.362E-3	153.596E-12	472.362E-3	-53.6718E-9	-1.67157E-12	5.03004E-12
492.462E-3	161.089E-12	492.462E-3	-53.6718E-9	-1.47748E-12	4.98472E-12
512.563E-3	167.484E-12	512.563E-3	-53.6718E-9	-1.50942E-12	5.29313E-12
532.663E-3	174.610E-12	532.663E-3	-53.6718E-9	-1.38423E-12	5.62587E-12
552.764E-3	182.829E-12	552.764E-3	-53.6718E-9	-1.43918E-12	5.65000E-12
572.864E-3	190.168E-12	572.864E-3	-53.6718E-9	-1.18769E-12	5.97371E-12
592.965E-3	198.906E-12	592.965E-3	-53.6718E-9	-1.25501E-12	6.59603E-12
613.065E-3	208.372E-12	613.065E-3	-53.6718E-9	-1.23127E-12	6.73404E-12
633.166E-3	216.821E-12	633.166E-3	-53.6718E-9	-996.306E-15	7.03356E-12
653.266E-3	227.160E-12	653.266E-3	-53.6718E-9	-1.02739E-12	7.08751E-12
673.367E-3	236.949E-12	673.367E-3	-53.6718E-9	-869.615E-15	7.36320E-12
693.467E-3	245.985E-12	693.467E-3	-53.6718E-9	-901.850E-15	7.15953E-12
713.568E-3	256.110E-12	713.568E-3	-53.6718E-9	-972.038E-15	7.06167E-12
733.668E-3	265.146E-12	733.668E-3	-53.6718E-9	-1.05690E-12	6.95663E-12
753.769E-3	274.883E-12	753.769E-3	-53.6718E-9	-1.05240E-12	6.72717E-12
773.869E-3	283.372E-12	773.869E-3	-53.6718E-9	-953.189E-15	6.88509E-12
793.970E-3	292.401E-12	793.970E-3	-53.6718E-9	-1.04827E-12	6.72108E-12
814.070E-3	302.240E-12	814.070E-3	-53.6718E-9	-1.06738E-12	6.51871E-12
834.171E-3	308.926E-12	834.171E-3	-53.6718E-9	-1.06478E-12	6.36915E-12
854.271E-3	317.441E-12	854.271E-3	-53.6718E-9	-1.33586E-12	6.03250E-12
874.372E-3	327.144E-12	874.372E-3	-53.6718E-9	-1.43106E-12	5.96325E-12
894.472E-3	333.113E-12	894.472E-3	-53.6718E-9	-1.32606E-12	5.79516E-12
914.573E-3	341.016E-12	914.573E-3	-53.6718E-9	-1.39743E-12	6.03282E-12
934.673E-3	350.276E-12	934.673E-3	-53.6718E-9	-1.35415E-12	6.00777E-12
954.774E-3	356.812E-12	954.774E-3	-53.6718E-9	-1.29171E-12	5.96444E-12
974.874E-3	365.073E-12	974.874E-3	-53.6718E-9	-1.36107E-12	6.26646E-12
994.975E-3	374.168E-12	994.975E-3	-53.6718E-9	-1.17974E-12	6.53163E-12
1.01508E+0	383.132E-12	1.01508E+0	-53.6718E-9	-1.11824E-12	6.44931E-12
1.03518E+0	390.638E-12	1.03518E+0	-53.6718E-9	-1.04448E-12	6.75140E-12
1.05528E+0	399.689E-12	1.05528E+0	-53.6718E-9	-933.045E-15	6.96471E-12
1.07538E+0	410.582E-12	1.07538E+0	-53.6718E-9	-932.574E-15	6.93121E-12
1.09548E+0	417.902E-12	1.09548E+0	-53.6718E-9	-1.01775E-12	6.99730E-12
1.11558E+0	427.890E-12	1.11558E+0	-53.6718E-9	-862.075E-15	7.01731E-12
1.13568E+0	439.122E-12	1.13568E+0	-53.6718E-9	-1.01002E-12	7.20369E-12
1.15578E+0	446.158E-12	1.15578E+0	-53.6718E-9	-1.06137E-12	7.24534E-12
1.17588E+0	456.133E-12	1.17588E+0	-53.6718E-9	-775.881E-15	7.47261E-12
1.19598E+0	467.679E-12	1.19598E+0	-53.6718E-9	-904.043E-15	7.46851E-12
1.21608E+0	476.992E-12	1.21608E+0	-53.6718E-9	-882.594E-15	7.73986E-12
1.23618E+0	486.900E-12	1.23618E+0	-53.6718E-9	-908.018E-15	7.81179E-12
1.25628E+0	498.223E-12	1.25628E+0	-53.6718E-9	-736.650E-15	7.99886E-12
1.27638E+0	509.433E-12	1.27638E+0	-53.6718E-9	-679.794E-15	7.97252E-12
1.29648E+0	519.175E-12	1.29648E+0	-53.6718E-9	-650.341E-15	8.22973E-12
1.31658E+0	529.941E-12	1.31658E+0	-53.6718E-9	-576.049E-15	8.22604E-12
1.33668E+0	542.668E-12	1.33668E+0	-53.6718E-9	-393.651E-15	8.23886E-12
1.35678E+0	552.917E-12	1.35678E+0	-53.6718E-9	-495.373E-15	8.47543E-12
1.37688E+0	563.956E-12	1.37688E+0	-53.6718E-9	-461.843E-15	8.41927E-12
1.39698E+0	576.241E-12	1.39698E+0	-53.6718E-9	-647.173E-15	8.40944E-12
1.41709E+0	587.179E-12	1.41709E+0	-53.6718E-9	-422.066E-15	8.75981E-12
1.43719E+0	598.772E-12	1.43719E+0	-53.6718E-9	-410.684E-15	8.93816E-12
1.45729E+0	611.126E-12	1.45729E+0	-53.6718E-9	-336.507E-15	9.28533E-12
1.47739E+0	624.766E-12	1.47739E+0	-53.6718E-9	-69.8863E-15	9.78891E-12
1.49749E+0	638.507E-12	1.49749E+0	-53.6718E-9	-66.9868E-15	9.93859E-12
1.51759E+0	652.598E-12	1.51759E+0	-53.6718E-9	190.417E-15	10.5932E-12
1.53769E+0	666.798E-12	1.53769E+0	-53.6718E-9	241.717E-15	11.0978E-12
1.55779E+0	681.658E-12	1.55779E+0	-53.6718E-9	189.382E-15	11.0896E-12
1.57789E+0	697.419E-12	1.57789E+0	-53.6718E-9	279.746E-15	11.0710E-12
1.59799E+0	711.171E-12	1.59799E+0	-53.6718E-9	345.742E-15	11.4557E-12
1.61809E+0	726.883E-12	1.61809E+0	-53.6718E-9	272.561E-15	10.9272E-12
1.63819E+0	743.322E-12	1.63819E+0	-53.6718E-9	54.1077E-15	10.4574E-12
1.65829E+0	754.914E-12	1.65829E+0	-53.6718E-9	46.5266E-15	10.3079E-12
1.67839E+0	769.287E-12	1.67839E+0	-53.6718E-9	61.1147E-15	10.1190E-12
1.69849E+0	784.893E-12	1.69849E+0	-53.6718E-9	-147.616E-15	10.2167E-12
1.71859E+0	797.055E-12	1.71859E+0	-53.6718E-9	85.2686E-15	9.89915E-12
1.73869E+0	807.457E-12	1.73869E+0	-53.6718E-9	-20.8852E-15	9.69813E-12
1.75879E+0	824.790E-12	1.75879E+0	-53.6718E-9	-85.4055E-15	9.51043E-12
1.77889E+0	836.125E-12	1.77889E+0	-53.6718E-9	-351.751E-15	9.26782E-12
1.79900E+0	844.816E-12	1.79900E+0	-53.6718E-9	-251.523E-15	8.88214E-12
1.81910E+0	857.486E-12	1.81910E+0	-53.6718E-9	-328.179E-15	8.77048E-12
1.83920E+0	871.865E-12	1.83920E+0	-53.6718E-9	-442.361E-15	8.50614E-12
1.85930E+0	878.341E-12	1.85930E+0	-53.6718E-9	-588.431E-15	8.43636E-12
1.87940E+0	891.352E-12	1.87940E+0	-53.6718E-9	-628.240E-15	8.39442E-12
1.89950E+0	906.344E-12	1.89950E+0	-53.6718E-9	-616.684E-15	8.43932E-12
1.91960E+0	910.797E-12	1.91960E+0	-53.6718E-9	-470.216E-15	8.13036E-12
1.93970E+0	921.058E-12	1.93970E+0	-53.6718E-9	-614.598E-15	8.15788E-12
1.95980E+0	936.424E-12	1.95980E+0	-53.6718E-9	-636.521E-15	8.32586E-12
1.97990E+0	944.986E-12	1.97990E+0	-53.6718E-9	-586.798E-15	8.31957E-12
2.00000E+0	951.658E-12	2.00000E+0	-53.6718E-9	-444.247E-15	8.06170E-12
