# Supplementary material for: Circumventing the stability problems of graphene nanoribbon zigzag edges
Source: Nat Chem. 2022 Sep 26;14(12):1451–8. doi: 10.1038/s41557-022-01042-8 (PMC10665199; doi:10.1038/s41557-022-01042-8)
Supplement: Supplementary file 3 — Source data for Supplementary Fig. 9. [file 41557_2022_1042_MOESM3_ESM.zip › 11 units/Point spectra592.dat]

Experiment	bias spectroscopy
Saved Date	22.07.2020 14:12:25
User
Date
X (m)	-253.045E-9
Y (m)	-227.733E-9
Z (m)	-53.6736E-9
Z offset (m)	0E+0
Settling time (s)	20E-3
Integration time (s)	60E-3
Z-Ctrl hold	TRUE
Final Z (m)	N/A
Start time	22.07.2020 14:12:09
Filter type	None
Order
Cutoff frq
Bias>Bias (V)	-500E-3
Bias>Calibration (V/V)	-1E+0
Bias>Offset (V)	0E+0
Bias Spectroscopy>Sweep Start (V)	-2E+0
Bias Spectroscopy>Sweep End (V)	2E+0
Bias Spectroscopy>Num Pixel	200
Bias Spectroscopy>Z Avg time (s)	100E-3
Bias Spectroscopy>Z offset (m)	0E+0
Bias Spectroscopy>1st Settling time (s)	60E-3
Bias Spectroscopy>Settling time (s)	20E-3
Bias Spectroscopy>Integration time (s)	60E-3
Bias Spectroscopy>End Settling time (s)	50E-3
Bias Spectroscopy>Z control time (s)	50E-3
Bias Spectroscopy>Max Slew rate (V/s)	Inf
Bias Spectroscopy>backward sweep	FALSE
Bias Spectroscopy>Z-controller hold	TRUE
Bias Spectroscopy>Number of sweeps	1
Bias Spectroscopy>Channels	Current (A);Bias (V);Z (m);LI Demod 1 Y (A);LI Demod 1 X (A)
Bias Spectroscopy>Reset Bias	TRUE
Bias Spectroscopy>Record final Z	FALSE
Bias Spectroscopy>Lock-In run	TRUE
Current>Current (A)	803.563E-12
Current>Calibration (A/V)	330E-12
Current>Offset (A)	0E+0
Current>Gain	High
Lock-in>Lock-in status	ON
Lock-in>Modulated signal	Bias (V)
Lock-in>Frequency (Hz)	828E+0
Lock-in>Amplitude	20E-3
Lock-in>Demodulated signal	Current (A)
Lock-in>HP Filter Cutoff D1 (Hz)	155.425E+0
Lock-in>HP Filter Cutoff D2 (Hz)	155.425E+0
Lock-in>HP Filter Order D1	1
Lock-in>HP Filter Order D2	1
Lock-in>Harmonic D1	1
Lock-in>Harmonic D2	2
Lock-in>Reference phase D1 (deg)	-158.815E+0
Lock-in>Reference phase D2 (deg)	174.64E+0
Lock-in>LP Filter Cutoff D1 (Hz)	9.71405E+0
Lock-in>LP Filter Cutoff D2 (Hz)	4.85702E+0
Lock-in>LP Filter Order D1	2
Lock-in>LP Filter Order D2	2
Lock-in>Sync Filter D1	OFF
Lock-in>Sync Filter D2	OFF
[DATA]
Bias calc (V)	Current (A)	Bias (V)	Z (m)	LI Demod 1 Y (A)	LI Demod 1 X (A)
-2.00000E+0	-536.407E-12	-2.00000E+0	-53.6736E-9	-665.614E-15	7.63757E-12
-1.97990E+0	-522.120E-12	-1.97990E+0	-53.6736E-9	-933.466E-15	7.22633E-12
-1.95980E+0	-514.540E-12	-1.95980E+0	-53.6736E-9	-1.23012E-12	6.52005E-12
-1.93970E+0	-508.546E-12	-1.93970E+0	-53.6736E-9	-1.12804E-12	6.22344E-12
-1.91960E+0	-497.343E-12	-1.91960E+0	-53.6736E-9	-1.46171E-12	6.01407E-12
-1.89950E+0	-489.789E-12	-1.89950E+0	-53.6736E-9	-1.36989E-12	5.75654E-12
-1.87940E+0	-484.569E-12	-1.87940E+0	-53.6736E-9	-1.26829E-12	5.41813E-12
-1.85930E+0	-477.075E-12	-1.85930E+0	-53.6736E-9	-1.44783E-12	5.04788E-12
-1.83920E+0	-468.995E-12	-1.83920E+0	-53.6736E-9	-1.55329E-12	5.23963E-12
-1.81910E+0	-463.408E-12	-1.81910E+0	-53.6736E-9	-1.79226E-12	5.18869E-12
-1.79900E+0	-458.723E-12	-1.79900E+0	-53.6736E-9	-1.65370E-12	5.30760E-12
-1.77889E+0	-448.567E-12	-1.77889E+0	-53.6736E-9	-1.63967E-12	5.43299E-12
-1.75879E+0	-441.092E-12	-1.75879E+0	-53.6736E-9	-1.39799E-12	5.76486E-12
-1.73869E+0	-436.408E-12	-1.73869E+0	-53.6736E-9	-1.18542E-12	5.69903E-12
-1.71859E+0	-426.250E-12	-1.71859E+0	-53.6736E-9	-1.12557E-12	6.11076E-12
-1.69849E+0	-418.005E-12	-1.69849E+0	-53.6736E-9	-1.05694E-12	6.06032E-12
-1.67839E+0	-412.237E-12	-1.67839E+0	-53.6736E-9	-1.33716E-12	5.84304E-12
-1.65829E+0	-404.598E-12	-1.65829E+0	-53.6736E-9	-1.54287E-12	5.52390E-12
-1.63819E+0	-396.096E-12	-1.63819E+0	-53.6736E-9	-1.59210E-12	5.39086E-12
-1.61809E+0	-389.391E-12	-1.61809E+0	-53.6736E-9	-1.43325E-12	5.39797E-12
-1.59799E+0	-383.357E-12	-1.59799E+0	-53.6736E-9	-1.28467E-12	5.55302E-12
-1.57789E+0	-375.717E-12	-1.57789E+0	-53.6736E-9	-1.45795E-12	5.48025E-12
-1.55779E+0	-366.704E-12	-1.55779E+0	-53.6736E-9	-1.45016E-12	5.55808E-12
-1.53769E+0	-361.260E-12	-1.53769E+0	-53.6736E-9	-1.38585E-12	5.58077E-12
-1.51759E+0	-354.161E-12	-1.51759E+0	-53.6736E-9	-1.61745E-12	5.22941E-12
-1.49749E+0	-346.127E-12	-1.49749E+0	-53.6736E-9	-1.69395E-12	4.93940E-12
-1.47739E+0	-340.920E-12	-1.47739E+0	-53.6736E-9	-1.73289E-12	5.02913E-12
-1.45729E+0	-333.480E-12	-1.45729E+0	-53.6736E-9	-1.31194E-12	6.18629E-12
-1.43719E+0	-322.373E-12	-1.43719E+0	-53.6736E-9	-863.458E-15	7.29605E-12
-1.41709E+0	-313.637E-12	-1.41709E+0	-53.6736E-9	-1.03477E-12	7.28136E-12
-1.39698E+0	-306.874E-12	-1.39698E+0	-53.6736E-9	-1.59961E-12	5.04959E-12
-1.37688E+0	-301.482E-12	-1.37688E+0	-53.6736E-9	-2.03152E-12	3.49584E-12
-1.35678E+0	-296.615E-12	-1.35678E+0	-53.6736E-9	-2.02737E-12	2.91819E-12
-1.33668E+0	-294.605E-12	-1.33668E+0	-53.6736E-9	-2.36159E-12	2.97989E-12
-1.31658E+0	-292.071E-12	-1.31658E+0	-53.6736E-9	-2.38572E-12	2.76519E-12
-1.29648E+0	-287.137E-12	-1.29648E+0	-53.6736E-9	-2.23020E-12	2.71505E-12
-1.27638E+0	-285.037E-12	-1.27638E+0	-53.6736E-9	-2.38764E-12	2.74404E-12
-1.25628E+0	-283.074E-12	-1.25628E+0	-53.6736E-9	-2.07998E-12	2.74565E-12
-1.23618E+0	-278.621E-12	-1.23618E+0	-53.6736E-9	-2.30946E-12	2.74343E-12
-1.21608E+0	-275.560E-12	-1.21608E+0	-53.6736E-9	-2.40293E-12	2.82644E-12
-1.19598E+0	-273.743E-12	-1.19598E+0	-53.6736E-9	-2.27650E-12	2.97111E-12
-1.17588E+0	-269.325E-12	-1.17588E+0	-53.6736E-9	-2.26251E-12	3.08627E-12
-1.15578E+0	-264.972E-12	-1.15578E+0	-53.6736E-9	-2.18801E-12	2.99573E-12
-1.13568E+0	-262.918E-12	-1.13568E+0	-53.6736E-9	-2.35103E-12	2.82021E-12
-1.11558E+0	-260.220E-12	-1.11558E+0	-53.6736E-9	-2.32108E-12	2.61652E-12
-1.09548E+0	-255.614E-12	-1.09548E+0	-53.6736E-9	-2.42516E-12	2.44091E-12
-1.07538E+0	-253.625E-12	-1.07538E+0	-53.6736E-9	-2.49870E-12	2.36676E-12
-1.05528E+0	-252.442E-12	-1.05528E+0	-53.6736E-9	-2.41751E-12	2.47734E-12
-1.03518E+0	-247.733E-12	-1.03518E+0	-53.6736E-9	-2.28336E-12	2.56463E-12
-1.01508E+0	-244.762E-12	-1.01508E+0	-53.6736E-9	-2.25474E-12	2.53990E-12
-994.975E-3	-243.066E-12	-994.975E-3	-53.6736E-9	-2.14958E-12	2.81982E-12
-974.874E-3	-238.200E-12	-974.874E-3	-53.6736E-9	-2.28019E-12	3.02780E-12
-954.774E-3	-234.024E-12	-954.774E-3	-53.6736E-9	-2.14024E-12	2.94583E-12
-934.673E-3	-232.087E-12	-934.673E-3	-53.6736E-9	-2.12898E-12	3.35803E-12
-914.573E-3	-227.272E-12	-914.573E-3	-53.6736E-9	-2.24860E-12	3.34191E-12
-894.472E-3	-222.487E-12	-894.472E-3	-53.6736E-9	-2.06305E-12	3.09173E-12
-874.372E-3	-220.171E-12	-874.372E-3	-53.6736E-9	-2.27903E-12	2.88636E-12
-854.271E-3	-217.469E-12	-854.271E-3	-53.6736E-9	-2.34310E-12	2.87050E-12
-834.171E-3	-213.424E-12	-834.171E-3	-53.6736E-9	-2.24130E-12	2.63898E-12
-814.070E-3	-210.368E-12	-814.070E-3	-53.6736E-9	-2.17891E-12	2.72051E-12
-793.970E-3	-208.216E-12	-793.970E-3	-53.6736E-9	-2.12003E-12	2.88624E-12
-773.869E-3	-203.914E-12	-773.869E-3	-53.6736E-9	-2.12918E-12	2.94521E-12
-753.769E-3	-199.769E-12	-753.769E-3	-53.6736E-9	-2.22451E-12	3.11537E-12
-733.668E-3	-197.905E-12	-733.668E-3	-53.6736E-9	-2.35630E-12	2.92896E-12
-713.568E-3	-193.960E-12	-713.568E-3	-53.6736E-9	-2.22482E-12	2.88821E-12
-693.467E-3	-189.440E-12	-693.467E-3	-53.6736E-9	-2.19450E-12	3.03362E-12
-673.367E-3	-186.600E-12	-673.367E-3	-53.6736E-9	-2.06492E-12	3.44245E-12
-653.266E-3	-182.692E-12	-653.266E-3	-53.6736E-9	-2.24835E-12	3.33283E-12
-633.166E-3	-177.420E-12	-633.166E-3	-53.6736E-9	-2.12033E-12	3.28047E-12
-613.065E-3	-173.822E-12	-613.065E-3	-53.6736E-9	-2.01412E-12	3.44149E-12
-592.965E-3	-170.136E-12	-592.965E-3	-53.6736E-9	-1.89692E-12	3.63942E-12
-572.864E-3	-164.774E-12	-572.864E-3	-53.6736E-9	-2.06143E-12	3.83380E-12
-552.764E-3	-160.416E-12	-552.764E-3	-53.6736E-9	-2.18102E-12	3.51011E-12
-532.663E-3	-157.090E-12	-532.663E-3	-53.6736E-9	-2.05634E-12	3.36758E-12
-512.563E-3	-152.642E-12	-512.563E-3	-53.6736E-9	-2.12906E-12	3.51140E-12
-492.462E-3	-147.718E-12	-492.462E-3	-53.6736E-9	-1.87795E-12	3.40525E-12
-472.362E-3	-144.772E-12	-472.362E-3	-53.6736E-9	-2.07368E-12	3.22153E-12
-452.261E-3	-141.109E-12	-452.261E-3	-53.6736E-9	-2.21404E-12	3.11404E-12
-432.161E-3	-136.276E-12	-432.161E-3	-53.6736E-9	-2.02864E-12	3.08420E-12
-412.060E-3	-133.298E-12	-412.060E-3	-53.6736E-9	-2.11359E-12	3.19927E-12
-391.960E-3	-129.480E-12	-391.960E-3	-53.6736E-9	-2.01889E-12	3.31830E-12
-371.859E-3	-124.093E-12	-371.859E-3	-53.6736E-9	-1.95460E-12	3.78179E-12
-351.759E-3	-118.999E-12	-351.759E-3	-53.6736E-9	-1.90636E-12	4.41559E-12
-331.658E-3	-112.990E-12	-331.658E-3	-53.6736E-9	-1.77229E-12	4.78766E-12
-311.558E-3	-105.949E-12	-311.558E-3	-53.6736E-9	-1.69204E-12	5.23087E-12
-291.457E-3	-98.8540E-12	-291.457E-3	-53.6736E-9	-1.42688E-12	5.42143E-12
-271.357E-3	-92.1593E-12	-271.357E-3	-53.6736E-9	-1.60415E-12	5.30171E-12
-251.256E-3	-85.1348E-12	-251.256E-3	-53.6736E-9	-1.51918E-12	5.09590E-12
-231.156E-3	-77.7646E-12	-231.156E-3	-53.6736E-9	-1.59804E-12	5.33709E-12
-211.055E-3	-71.6265E-12	-211.055E-3	-53.6736E-9	-1.52996E-12	4.97799E-12
-190.955E-3	-65.1722E-12	-190.955E-3	-53.6736E-9	-1.54939E-12	4.96898E-12
-170.854E-3	-57.7666E-12	-170.854E-3	-53.6736E-9	-1.58143E-12	5.46381E-12
-150.754E-3	-50.8207E-12	-150.754E-3	-53.6736E-9	-1.54335E-12	5.49382E-12
-130.653E-3	-43.8226E-12	-130.653E-3	-53.6736E-9	-1.42200E-12	5.48068E-12
-110.553E-3	-36.4985E-12	-110.553E-3	-53.6736E-9	-1.50993E-12	5.28046E-12
-90.4523E-3	-30.0662E-12	-90.4523E-3	-53.6736E-9	-1.64230E-12	5.05811E-12
-70.3518E-3	-23.5123E-12	-70.3518E-3	-53.6736E-9	-1.50471E-12	5.14853E-12
-50.2512E-3	-16.6849E-12	-50.2513E-3	-53.6736E-9	-1.63930E-12	5.13562E-12
-30.1508E-3	-9.83465E-12	-30.1508E-3	-53.6736E-9	-1.76911E-12	5.24860E-12
-10.0503E-3	-3.38005E-12	-10.0503E-3	-53.6736E-9	-1.53201E-12	4.63992E-12
10.0503E-3	2.76760E-12	10.0503E-3	-53.6736E-9	-1.74053E-12	4.75264E-12
30.1507E-3	8.67666E-12	30.1508E-3	-53.6736E-9	-1.71566E-12	4.47331E-12
50.2512E-3	14.8611E-12	50.2513E-3	-53.6736E-9	-1.70725E-12	4.47538E-12
70.3518E-3	21.4314E-12	70.3518E-3	-53.6736E-9	-1.63369E-12	4.97239E-12
90.4522E-3	27.8688E-12	90.4523E-3	-53.6736E-9	-1.63416E-12	4.96096E-12
110.553E-3	34.4844E-12	110.553E-3	-53.6736E-9	-1.56009E-12	4.95972E-12
130.653E-3	41.3327E-12	130.653E-3	-53.6736E-9	-1.47527E-12	4.83690E-12
150.754E-3	47.5835E-12	150.754E-3	-53.6736E-9	-1.55782E-12	4.80221E-12
170.854E-3	54.0523E-12	170.854E-3	-53.6736E-9	-1.53019E-12	4.85827E-12
190.955E-3	60.5624E-12	190.955E-3	-53.6736E-9	-1.65760E-12	4.75066E-12
211.055E-3	66.5860E-12	211.055E-3	-53.6736E-9	-1.53879E-12	4.60677E-12
231.156E-3	72.3269E-12	231.156E-3	-53.6736E-9	-1.70067E-12	4.73050E-12
251.256E-3	78.8454E-12	251.256E-3	-53.6736E-9	-1.66319E-12	4.61046E-12
271.357E-3	85.4170E-12	271.357E-3	-53.6736E-9	-1.79188E-12	4.68616E-12
291.457E-3	91.1374E-12	291.457E-3	-53.6736E-9	-1.80630E-12	4.80267E-12
311.558E-3	97.6839E-12	311.558E-3	-53.6736E-9	-1.61074E-12	5.01532E-12
331.658E-3	105.405E-12	331.658E-3	-53.6736E-9	-1.55258E-12	5.06322E-12
351.759E-3	111.688E-12	351.759E-3	-53.6736E-9	-1.57772E-12	5.33808E-12
371.859E-3	118.305E-12	371.859E-3	-53.6736E-9	-1.41455E-12	5.58781E-12
391.960E-3	126.868E-12	391.960E-3	-53.6736E-9	-1.40120E-12	5.66197E-12
412.060E-3	134.651E-12	412.060E-3	-53.6736E-9	-1.48194E-12	5.38824E-12
432.161E-3	140.059E-12	432.161E-3	-53.6736E-9	-1.59423E-12	5.36210E-12
452.261E-3	147.761E-12	452.261E-3	-53.6736E-9	-1.59930E-12	5.05977E-12
472.362E-3	155.899E-12	472.362E-3	-53.6736E-9	-1.73648E-12	5.13124E-12
492.462E-3	160.858E-12	492.462E-3	-53.6736E-9	-1.42938E-12	5.18741E-12
512.563E-3	167.635E-12	512.563E-3	-53.6736E-9	-1.47591E-12	5.58795E-12
532.663E-3	177.846E-12	532.663E-3	-53.6736E-9	-1.42483E-12	5.97995E-12
552.764E-3	185.498E-12	552.764E-3	-53.6736E-9	-1.25586E-12	6.37550E-12
572.864E-3	191.796E-12	572.864E-3	-53.6736E-9	-867.926E-15	6.87068E-12
592.965E-3	203.934E-12	592.965E-3	-53.6736E-9	-1.12759E-12	7.55589E-12
613.065E-3	215.730E-12	613.065E-3	-53.6736E-9	-750.618E-15	7.72402E-12
633.166E-3	224.004E-12	633.166E-3	-53.6736E-9	-748.001E-15	8.30057E-12
653.266E-3	236.150E-12	653.266E-3	-53.6736E-9	-463.505E-15	8.58444E-12
673.367E-3	250.896E-12	673.367E-3	-53.6736E-9	-325.919E-15	8.55101E-12
693.467E-3	260.437E-12	693.467E-3	-53.6736E-9	-569.939E-15	8.43687E-12
713.568E-3	270.089E-12	713.568E-3	-53.6736E-9	-781.713E-15	8.15441E-12
733.668E-3	285.029E-12	733.668E-3	-53.6736E-9	-484.115E-15	8.00106E-12
753.769E-3	293.970E-12	753.769E-3	-53.6736E-9	-762.201E-15	7.71930E-12
773.869E-3	301.253E-12	773.869E-3	-53.6736E-9	-893.522E-15	7.28784E-12
793.970E-3	314.591E-12	793.970E-3	-53.6736E-9	-858.610E-15	7.19838E-12
814.070E-3	323.384E-12	814.070E-3	-53.6736E-9	-878.143E-15	7.02457E-12
834.171E-3	329.929E-12	834.171E-3	-53.6736E-9	-1.02405E-12	6.84429E-12
854.271E-3	340.355E-12	854.271E-3	-53.6736E-9	-1.11299E-12	6.57476E-12
874.372E-3	350.934E-12	874.372E-3	-53.6736E-9	-1.29946E-12	6.38729E-12
894.472E-3	356.523E-12	894.472E-3	-53.6736E-9	-1.15759E-12	6.46725E-12
914.573E-3	364.690E-12	914.573E-3	-53.6736E-9	-1.01755E-12	6.41889E-12
934.673E-3	376.964E-12	934.673E-3	-53.6736E-9	-1.19950E-12	6.41447E-12
954.774E-3	383.772E-12	954.774E-3	-53.6736E-9	-968.941E-15	6.59710E-12
974.874E-3	390.066E-12	974.874E-3	-53.6736E-9	-926.323E-15	7.21310E-12
994.975E-3	404.044E-12	994.975E-3	-53.6736E-9	-904.219E-15	7.17721E-12
1.01508E+0	413.209E-12	1.01508E+0	-53.6736E-9	-966.182E-15	7.17594E-12
1.03518E+0	419.067E-12	1.03518E+0	-53.6736E-9	-921.694E-15	7.52633E-12
1.05528E+0	433.370E-12	1.05528E+0	-53.6736E-9	-865.573E-15	7.56049E-12
1.07538E+0	443.425E-12	1.07538E+0	-53.6736E-9	-859.875E-15	7.61928E-12
1.09548E+0	450.220E-12	1.09548E+0	-53.6736E-9	-797.989E-15	7.66450E-12
1.11558E+0	462.557E-12	1.11558E+0	-53.6736E-9	-1.02647E-12	7.62673E-12
1.13568E+0	473.357E-12	1.13568E+0	-53.6736E-9	-772.932E-15	7.61883E-12
1.15578E+0	483.389E-12	1.15578E+0	-53.6736E-9	-579.265E-15	7.59830E-12
1.17588E+0	491.299E-12	1.17588E+0	-53.6736E-9	-630.606E-15	7.78238E-12
1.19598E+0	504.509E-12	1.19598E+0	-53.6736E-9	-828.213E-15	7.74976E-12
1.21608E+0	515.476E-12	1.21608E+0	-53.6736E-9	-906.391E-15	7.79371E-12
1.23618E+0	522.789E-12	1.23618E+0	-53.6736E-9	-865.938E-15	7.87968E-12
1.25628E+0	534.075E-12	1.25628E+0	-53.6736E-9	-731.847E-15	7.99864E-12
1.27638E+0	549.112E-12	1.27638E+0	-53.6736E-9	-852.531E-15	7.69408E-12
1.29648E+0	554.845E-12	1.29648E+0	-53.6736E-9	-693.151E-15	7.62578E-12
1.31658E+0	563.743E-12	1.31658E+0	-53.6736E-9	-643.955E-15	7.72553E-12
1.33668E+0	578.747E-12	1.33668E+0	-53.6736E-9	-684.319E-15	7.77590E-12
1.35678E+0	588.694E-12	1.35678E+0	-53.6736E-9	-672.577E-15	7.84956E-12
1.37688E+0	593.818E-12	1.37688E+0	-53.6736E-9	-813.893E-15	7.80810E-12
1.39698E+0	607.702E-12	1.39698E+0	-53.6736E-9	-893.383E-15	8.19965E-12
1.41709E+0	622.456E-12	1.41709E+0	-53.6736E-9	-390.455E-15	7.97699E-12
1.43719E+0	627.659E-12	1.43719E+0	-53.6736E-9	-494.925E-15	8.36614E-12
1.45729E+0	638.652E-12	1.45729E+0	-53.6736E-9	-706.290E-15	8.55136E-12
1.47739E+0	656.386E-12	1.47739E+0	-53.6736E-9	-474.364E-15	9.27761E-12
1.49749E+0	666.536E-12	1.49749E+0	-53.6736E-9	-168.400E-15	9.28562E-12
1.51759E+0	673.775E-12	1.51759E+0	-53.6736E-9	-64.1823E-15	10.0606E-12
1.53769E+0	693.235E-12	1.53769E+0	-53.6736E-9	-115.897E-15	10.4422E-12
1.55779E+0	710.109E-12	1.55779E+0	-53.6736E-9	255.303E-15	11.0695E-12
1.57789E+0	720.444E-12	1.57789E+0	-53.6736E-9	439.088E-15	11.2302E-12
1.59799E+0	734.400E-12	1.59799E+0	-53.6736E-9	343.399E-15	11.2780E-12
1.61809E+0	756.457E-12	1.61809E+0	-53.6736E-9	434.299E-15	11.2273E-12
1.63819E+0	768.440E-12	1.63819E+0	-53.6736E-9	306.726E-15	10.9744E-12
1.65829E+0	777.878E-12	1.65829E+0	-53.6736E-9	144.116E-15	10.9447E-12
1.67839E+0	796.662E-12	1.67839E+0	-53.6736E-9	221.094E-15	10.7635E-12
1.69849E+0	813.993E-12	1.69849E+0	-53.6736E-9	-39.2122E-15	10.5842E-12
1.71859E+0	821.456E-12	1.71859E+0	-53.6736E-9	-92.7373E-15	10.2188E-12
1.73869E+0	836.197E-12	1.73869E+0	-53.6736E-9	-94.4047E-15	9.69677E-12
1.75879E+0	854.422E-12	1.75879E+0	-53.6736E-9	-72.0129E-15	9.66967E-12
1.77889E+0	862.489E-12	1.77889E+0	-53.6736E-9	-92.7974E-15	9.35779E-12
1.79900E+0	869.974E-12	1.79900E+0	-53.6736E-9	-277.296E-15	8.93898E-12
1.81910E+0	890.303E-12	1.81910E+0	-53.6736E-9	-312.169E-15	9.02266E-12
1.83920E+0	900.737E-12	1.83920E+0	-53.6736E-9	-240.520E-15	8.52082E-12
1.85930E+0	904.903E-12	1.85930E+0	-53.6736E-9	-518.286E-15	8.64798E-12
1.87940E+0	921.259E-12	1.87940E+0	-53.6736E-9	-462.821E-15	8.52941E-12
1.89950E+0	935.915E-12	1.89950E+0	-53.6736E-9	-506.029E-15	8.36947E-12
1.91960E+0	939.246E-12	1.91960E+0	-53.6736E-9	-263.703E-15	8.41606E-12
1.93970E+0	952.399E-12	1.93970E+0	-53.6736E-9	-441.100E-15	8.36371E-12
1.95980E+0	969.632E-12	1.95980E+0	-53.6736E-9	-545.569E-15	8.06223E-12
1.97990E+0	972.867E-12	1.97990E+0	-53.6736E-9	-550.935E-15	7.84497E-12
2.00000E+0	982.265E-12	2.00000E+0	-53.6736E-9	-475.029E-15	7.93908E-12
