# Supplementary material for: Circumventing the stability problems of graphene nanoribbon zigzag edges
Source: Nat Chem. 2022 Sep 26;14(12):1451–8. doi: 10.1038/s41557-022-01042-8 (PMC10665199; doi:10.1038/s41557-022-01042-8)
Supplement: Supplementary file 3 — Source data for Supplementary Fig. 9. [file 41557_2022_1042_MOESM3_ESM.zip › 11 units/Point spectra593.dat]

Experiment	bias spectroscopy
Saved Date	22.07.2020 14:12:42
User
Date
X (m)	-252.96E-9
Y (m)	-227.832E-9
Z (m)	-53.6789E-9
Z offset (m)	0E+0
Settling time (s)	20E-3
Integration time (s)	60E-3
Z-Ctrl hold	TRUE
Final Z (m)	N/A
Start time	22.07.2020 14:12:25
Filter type	None
Order
Cutoff frq
Bias>Bias (V)	-500E-3
Bias>Calibration (V/V)	-1E+0
Bias>Offset (V)	0E+0
Bias Spectroscopy>Sweep Start (V)	-2E+0
Bias Spectroscopy>Sweep End (V)	2E+0
Bias Spectroscopy>Num Pixel	200
Bias Spectroscopy>Z Avg time (s)	100E-3
Bias Spectroscopy>Z offset (m)	0E+0
Bias Spectroscopy>1st Settling time (s)	60E-3
Bias Spectroscopy>Settling time (s)	20E-3
Bias Spectroscopy>Integration time (s)	60E-3
Bias Spectroscopy>End Settling time (s)	50E-3
Bias Spectroscopy>Z control time (s)	50E-3
Bias Spectroscopy>Max Slew rate (V/s)	Inf
Bias Spectroscopy>backward sweep	FALSE
Bias Spectroscopy>Z-controller hold	TRUE
Bias Spectroscopy>Number of sweeps	1
Bias Spectroscopy>Channels	Current (A);Bias (V);Z (m);LI Demod 1 Y (A);LI Demod 1 X (A)
Bias Spectroscopy>Reset Bias	TRUE
Bias Spectroscopy>Record final Z	FALSE
Bias Spectroscopy>Lock-In run	TRUE
Current>Current (A)	699.495E-12
Current>Calibration (A/V)	330E-12
Current>Offset (A)	0E+0
Current>Gain	High
Lock-in>Lock-in status	ON
Lock-in>Modulated signal	Bias (V)
Lock-in>Frequency (Hz)	828E+0
Lock-in>Amplitude	20E-3
Lock-in>Demodulated signal	Current (A)
Lock-in>HP Filter Cutoff D1 (Hz)	155.425E+0
Lock-in>HP Filter Cutoff D2 (Hz)	155.425E+0
Lock-in>HP Filter Order D1	1
Lock-in>HP Filter Order D2	1
Lock-in>Harmonic D1	1
Lock-in>Harmonic D2	2
Lock-in>Reference phase D1 (deg)	-158.815E+0
Lock-in>Reference phase D2 (deg)	174.64E+0
Lock-in>LP Filter Cutoff D1 (Hz)	9.71405E+0
Lock-in>LP Filter Cutoff D2 (Hz)	4.85702E+0
Lock-in>LP Filter Order D1	2
Lock-in>LP Filter Order D2	2
Lock-in>Sync Filter D1	OFF
Lock-in>Sync Filter D2	OFF
[DATA]
Bias calc (V)	Current (A)	Bias (V)	Z (m)	LI Demod 1 Y (A)	LI Demod 1 X (A)
-2.00000E+0	-553.600E-12	-2.00000E+0	-53.6789E-9	163.317E-15	11.1873E-12
-1.97990E+0	-532.614E-12	-1.97990E+0	-53.6789E-9	11.1197E-15	10.5471E-12
-1.95980E+0	-520.175E-12	-1.95980E+0	-53.6789E-9	-249.450E-15	9.52098E-12
-1.93970E+0	-512.768E-12	-1.93970E+0	-53.6789E-9	-515.984E-15	8.55116E-12
-1.91960E+0	-500.742E-12	-1.91960E+0	-53.6789E-9	-741.725E-15	7.91208E-12
-1.89950E+0	-487.161E-12	-1.89950E+0	-53.6789E-9	-953.110E-15	7.30914E-12
-1.87940E+0	-481.215E-12	-1.87940E+0	-53.6789E-9	-1.03426E-12	6.87376E-12
-1.85930E+0	-475.484E-12	-1.85930E+0	-53.6789E-9	-1.13176E-12	6.57749E-12
-1.83920E+0	-460.597E-12	-1.83920E+0	-53.6789E-9	-1.23030E-12	6.33221E-12
-1.81910E+0	-454.360E-12	-1.81910E+0	-53.6789E-9	-1.19512E-12	5.84650E-12
-1.79900E+0	-451.473E-12	-1.79900E+0	-53.6789E-9	-1.29030E-12	5.83624E-12
-1.77889E+0	-439.198E-12	-1.77889E+0	-53.6789E-9	-1.33873E-12	5.65069E-12
-1.75879E+0	-431.500E-12	-1.75879E+0	-53.6789E-9	-1.42680E-12	5.82182E-12
-1.73869E+0	-429.022E-12	-1.73869E+0	-53.6789E-9	-1.63874E-12	5.54441E-12
-1.71859E+0	-420.170E-12	-1.71859E+0	-53.6789E-9	-1.28621E-12	5.52333E-12
-1.69849E+0	-410.084E-12	-1.69849E+0	-53.6789E-9	-1.62260E-12	5.62148E-12
-1.67839E+0	-406.306E-12	-1.67839E+0	-53.6789E-9	-1.35400E-12	5.64735E-12
-1.65829E+0	-400.902E-12	-1.65829E+0	-53.6789E-9	-1.49068E-12	5.35510E-12
-1.63819E+0	-389.120E-12	-1.63819E+0	-53.6789E-9	-1.55657E-12	5.32207E-12
-1.61809E+0	-382.619E-12	-1.61809E+0	-53.6789E-9	-1.41120E-12	5.40507E-12
-1.59799E+0	-379.921E-12	-1.59799E+0	-53.6789E-9	-1.40368E-12	5.78366E-12
-1.57789E+0	-368.392E-12	-1.57789E+0	-53.6789E-9	-1.58442E-12	5.37704E-12
-1.55779E+0	-360.787E-12	-1.55779E+0	-53.6789E-9	-1.64256E-12	5.04509E-12
-1.53769E+0	-358.156E-12	-1.53769E+0	-53.6789E-9	-1.67199E-12	5.14452E-12
-1.51759E+0	-350.324E-12	-1.51759E+0	-53.6789E-9	-1.65991E-12	4.80461E-12
-1.49749E+0	-341.649E-12	-1.49749E+0	-53.6789E-9	-1.73744E-12	4.74049E-12
-1.47739E+0	-338.033E-12	-1.47739E+0	-53.6789E-9	-1.63484E-12	4.78928E-12
-1.45729E+0	-332.996E-12	-1.45729E+0	-53.6789E-9	-1.65043E-12	5.00171E-12
-1.43719E+0	-322.888E-12	-1.43719E+0	-53.6789E-9	-1.30593E-12	5.59274E-12
-1.41709E+0	-316.156E-12	-1.41709E+0	-53.6789E-9	-1.34239E-12	5.89816E-12
-1.39698E+0	-312.309E-12	-1.39698E+0	-53.6789E-9	-1.71327E-12	4.51225E-12
-1.37688E+0	-304.617E-12	-1.37688E+0	-53.6789E-9	-1.91351E-12	3.59017E-12
-1.35678E+0	-300.186E-12	-1.35678E+0	-53.6789E-9	-2.09853E-12	3.03662E-12
-1.33668E+0	-299.599E-12	-1.33668E+0	-53.6789E-9	-2.21672E-12	3.14141E-12
-1.31658E+0	-294.696E-12	-1.31658E+0	-53.6789E-9	-2.23899E-12	2.83005E-12
-1.29648E+0	-289.817E-12	-1.29648E+0	-53.6789E-9	-2.42852E-12	2.84963E-12
-1.27638E+0	-288.368E-12	-1.27638E+0	-53.6789E-9	-2.29352E-12	2.78636E-12
-1.25628E+0	-285.799E-12	-1.25628E+0	-53.6789E-9	-2.13312E-12	2.57013E-12
-1.23618E+0	-281.309E-12	-1.23618E+0	-53.6789E-9	-2.28730E-12	2.69852E-12
-1.21608E+0	-277.777E-12	-1.21608E+0	-53.6789E-9	-2.16566E-12	2.70351E-12
-1.19598E+0	-276.434E-12	-1.19598E+0	-53.6789E-9	-2.16898E-12	2.96364E-12
-1.17588E+0	-271.541E-12	-1.17588E+0	-53.6789E-9	-2.15058E-12	2.93522E-12
-1.15578E+0	-266.546E-12	-1.15578E+0	-53.6789E-9	-2.35886E-12	3.16374E-12
-1.13568E+0	-265.734E-12	-1.13568E+0	-53.6789E-9	-2.28466E-12	2.97129E-12
-1.11558E+0	-261.205E-12	-1.11558E+0	-53.6789E-9	-2.30613E-12	3.06745E-12
-1.09548E+0	-256.911E-12	-1.09548E+0	-53.6789E-9	-2.29072E-12	2.66104E-12
-1.07538E+0	-255.640E-12	-1.07538E+0	-53.6789E-9	-2.22159E-12	2.63524E-12
-1.05528E+0	-252.473E-12	-1.05528E+0	-53.6789E-9	-2.19309E-12	2.64388E-12
-1.03518E+0	-248.534E-12	-1.03518E+0	-53.6789E-9	-2.26630E-12	2.58508E-12
-1.01508E+0	-245.335E-12	-1.01508E+0	-53.6789E-9	-2.37374E-12	2.68136E-12
-994.975E-3	-243.025E-12	-994.975E-3	-53.6789E-9	-2.38541E-12	2.90028E-12
-974.874E-3	-239.203E-12	-974.874E-3	-53.6789E-9	-1.97748E-12	3.08089E-12
-954.774E-3	-234.207E-12	-954.774E-3	-53.6789E-9	-2.16518E-12	3.18997E-12
-934.673E-3	-231.618E-12	-934.673E-3	-53.6789E-9	-2.15616E-12	3.07161E-12
-914.573E-3	-227.932E-12	-914.573E-3	-53.6789E-9	-1.91255E-12	3.31931E-12
-894.472E-3	-223.106E-12	-894.472E-3	-53.6789E-9	-2.13617E-12	3.10174E-12
-874.372E-3	-219.584E-12	-874.372E-3	-53.6789E-9	-2.26989E-12	2.87545E-12
-854.271E-3	-217.374E-12	-854.271E-3	-53.6789E-9	-2.33992E-12	2.81314E-12
-834.171E-3	-213.907E-12	-834.171E-3	-53.6789E-9	-2.36012E-12	2.52866E-12
-814.070E-3	-209.848E-12	-814.070E-3	-53.6789E-9	-2.45108E-12	2.81546E-12
-793.970E-3	-207.491E-12	-793.970E-3	-53.6789E-9	-2.08809E-12	2.96636E-12
-773.869E-3	-204.698E-12	-773.869E-3	-53.6789E-9	-2.34308E-12	2.86172E-12
-753.769E-3	-199.843E-12	-753.769E-3	-53.6789E-9	-2.39569E-12	2.71450E-12
-733.668E-3	-197.681E-12	-733.668E-3	-53.6789E-9	-2.28765E-12	2.78910E-12
-713.568E-3	-194.481E-12	-713.568E-3	-53.6789E-9	-2.08618E-12	2.98238E-12
-693.467E-3	-189.914E-12	-693.467E-3	-53.6789E-9	-2.14428E-12	2.90286E-12
-673.367E-3	-186.710E-12	-673.367E-3	-53.6789E-9	-2.12746E-12	3.33035E-12
-653.266E-3	-182.702E-12	-653.266E-3	-53.6789E-9	-1.95527E-12	3.33615E-12
-633.166E-3	-178.556E-12	-633.166E-3	-53.6789E-9	-1.90487E-12	3.27770E-12
-613.065E-3	-174.107E-12	-613.065E-3	-53.6789E-9	-1.94602E-12	3.31357E-12
-592.965E-3	-169.747E-12	-592.965E-3	-53.6789E-9	-1.99784E-12	3.67583E-12
-572.864E-3	-166.031E-12	-572.864E-3	-53.6789E-9	-1.96938E-12	3.50673E-12
-552.764E-3	-160.646E-12	-552.764E-3	-53.6789E-9	-1.99863E-12	3.50618E-12
-532.663E-3	-157.190E-12	-532.663E-3	-53.6789E-9	-2.07550E-12	3.30503E-12
-512.563E-3	-152.321E-12	-512.563E-3	-53.6789E-9	-2.07981E-12	3.33189E-12
-492.462E-3	-146.293E-12	-492.462E-3	-53.6789E-9	-2.04378E-12	3.25881E-12
-472.362E-3	-146.090E-12	-472.362E-3	-53.6789E-9	-2.20606E-12	3.04876E-12
-452.261E-3	-143.117E-12	-452.261E-3	-53.6789E-9	-2.13580E-12	3.00721E-12
-432.161E-3	-137.888E-12	-432.161E-3	-53.6789E-9	-2.14913E-12	3.26011E-12
-412.060E-3	-134.216E-12	-412.060E-3	-53.6789E-9	-2.24594E-12	3.39781E-12
-391.960E-3	-129.958E-12	-391.960E-3	-53.6789E-9	-2.03761E-12	3.41899E-12
-371.859E-3	-125.710E-12	-371.859E-3	-53.6789E-9	-2.03949E-12	4.15010E-12
-351.759E-3	-119.726E-12	-351.759E-3	-53.6789E-9	-1.68161E-12	4.50388E-12
-331.658E-3	-113.202E-12	-331.658E-3	-53.6789E-9	-1.55980E-12	5.07017E-12
-311.558E-3	-105.739E-12	-311.558E-3	-53.6789E-9	-1.41084E-12	5.18602E-12
-291.457E-3	-98.8542E-12	-291.457E-3	-53.6789E-9	-1.51104E-12	5.37945E-12
-271.357E-3	-92.0665E-12	-271.357E-3	-53.6789E-9	-1.58138E-12	5.26516E-12
-251.256E-3	-85.0041E-12	-251.256E-3	-53.6789E-9	-1.60562E-12	5.39166E-12
-231.156E-3	-77.5897E-12	-231.156E-3	-53.6789E-9	-1.45796E-12	5.20136E-12
-211.055E-3	-71.1006E-12	-211.055E-3	-53.6789E-9	-1.77732E-12	5.08098E-12
-190.955E-3	-64.5778E-12	-190.955E-3	-53.6789E-9	-1.55914E-12	5.10704E-12
-170.854E-3	-57.4772E-12	-170.854E-3	-53.6789E-9	-1.53208E-12	5.26099E-12
-150.754E-3	-50.3454E-12	-150.754E-3	-53.6789E-9	-1.48239E-12	5.45997E-12
-130.653E-3	-43.2814E-12	-130.653E-3	-53.6789E-9	-1.55841E-12	5.35362E-12
-110.553E-3	-36.2755E-12	-110.553E-3	-53.6789E-9	-1.52295E-12	5.29696E-12
-90.4523E-3	-29.6442E-12	-90.4523E-3	-53.6789E-9	-1.86833E-12	4.99022E-12
-70.3518E-3	-23.2620E-12	-70.3518E-3	-53.6789E-9	-1.72026E-12	4.96690E-12
-50.2512E-3	-16.4970E-12	-50.2513E-3	-53.6789E-9	-1.51289E-12	5.04588E-12
-30.1508E-3	-9.68069E-12	-30.1508E-3	-53.6789E-9	-1.71302E-12	4.83466E-12
-10.0503E-3	-3.33499E-12	-10.0503E-3	-53.6789E-9	-1.59942E-12	4.90453E-12
10.0503E-3	2.72872E-12	10.0503E-3	-53.6789E-9	-1.72067E-12	4.83609E-12
30.1507E-3	8.69108E-12	30.1508E-3	-53.6789E-9	-1.67173E-12	4.70067E-12
50.2512E-3	14.8608E-12	50.2513E-3	-53.6789E-9	-1.59937E-12	4.68004E-12
70.3518E-3	21.4480E-12	70.3518E-3	-53.6789E-9	-1.66163E-12	5.05931E-12
90.4522E-3	28.0015E-12	90.4523E-3	-53.6789E-9	-1.75181E-12	5.10840E-12
110.553E-3	34.4772E-12	110.553E-3	-53.6789E-9	-1.73468E-12	4.91271E-12
130.653E-3	41.2740E-12	130.653E-3	-53.6789E-9	-1.49897E-12	5.00623E-12
150.754E-3	47.8055E-12	150.754E-3	-53.6789E-9	-1.76215E-12	5.02412E-12
170.854E-3	54.0504E-12	170.854E-3	-53.6789E-9	-1.73060E-12	4.91700E-12
190.955E-3	60.5043E-12	190.955E-3	-53.6789E-9	-1.69087E-12	4.68756E-12
211.055E-3	66.7000E-12	211.055E-3	-53.6789E-9	-1.62336E-12	4.67245E-12
231.156E-3	72.7681E-12	231.156E-3	-53.6789E-9	-1.70731E-12	4.55658E-12
251.256E-3	78.7375E-12	251.256E-3	-53.6789E-9	-1.86541E-12	4.64275E-12
271.357E-3	85.0944E-12	271.357E-3	-53.6789E-9	-1.90829E-12	4.82988E-12
291.457E-3	91.5038E-12	291.457E-3	-53.6789E-9	-1.71295E-12	4.81280E-12
311.558E-3	97.7946E-12	311.558E-3	-53.6789E-9	-1.72513E-12	4.98279E-12
331.658E-3	104.509E-12	331.658E-3	-53.6789E-9	-1.58187E-12	4.96510E-12
351.759E-3	111.431E-12	351.759E-3	-53.6789E-9	-1.59254E-12	5.32694E-12
371.859E-3	118.268E-12	371.859E-3	-53.6789E-9	-1.39685E-12	5.38849E-12
391.960E-3	125.445E-12	391.960E-3	-53.6789E-9	-1.42571E-12	5.44202E-12
412.060E-3	133.107E-12	412.060E-3	-53.6789E-9	-1.54954E-12	5.42767E-12
432.161E-3	139.984E-12	432.161E-3	-53.6789E-9	-1.44947E-12	5.18158E-12
452.261E-3	146.281E-12	452.261E-3	-53.6789E-9	-1.76043E-12	5.00376E-12
472.362E-3	153.354E-12	472.362E-3	-53.6789E-9	-1.60276E-12	4.97769E-12
492.462E-3	160.160E-12	492.462E-3	-53.6789E-9	-1.67337E-12	5.11390E-12
512.563E-3	166.662E-12	512.563E-3	-53.6789E-9	-1.55434E-12	5.33848E-12
532.663E-3	174.321E-12	532.663E-3	-53.6789E-9	-1.20115E-12	5.64791E-12
552.764E-3	182.706E-12	552.764E-3	-53.6789E-9	-1.23560E-12	5.95894E-12
572.864E-3	191.044E-12	572.864E-3	-53.6789E-9	-1.41225E-12	6.55228E-12
592.965E-3	199.266E-12	592.965E-3	-53.6789E-9	-1.39625E-12	6.64934E-12
613.065E-3	209.331E-12	613.065E-3	-53.6789E-9	-1.02992E-12	7.10581E-12
633.166E-3	217.052E-12	633.166E-3	-53.6789E-9	-931.107E-15	7.73771E-12
653.266E-3	225.373E-12	653.266E-3	-53.6789E-9	-843.456E-15	7.80401E-12
673.367E-3	241.505E-12	673.367E-3	-53.6789E-9	-1.01641E-12	7.61424E-12
693.467E-3	252.138E-12	693.467E-3	-53.6789E-9	-984.329E-15	7.91358E-12
713.568E-3	261.009E-12	713.568E-3	-53.6789E-9	-908.541E-15	7.28371E-12
733.668E-3	271.523E-12	733.668E-3	-53.6789E-9	-1.02156E-12	7.28251E-12
753.769E-3	282.561E-12	753.769E-3	-53.6789E-9	-1.05744E-12	7.40192E-12
773.869E-3	292.931E-12	773.869E-3	-53.6789E-9	-911.958E-15	7.35209E-12
793.970E-3	302.290E-12	793.970E-3	-53.6789E-9	-642.292E-15	7.55874E-12
814.070E-3	312.426E-12	814.070E-3	-53.6789E-9	-722.360E-15	7.44954E-12
834.171E-3	322.833E-12	834.171E-3	-53.6789E-9	-870.820E-15	7.18296E-12
854.271E-3	331.680E-12	854.271E-3	-53.6789E-9	-1.08328E-12	7.23378E-12
874.372E-3	341.724E-12	874.372E-3	-53.6789E-9	-932.565E-15	7.15550E-12
894.472E-3	352.895E-12	894.472E-3	-53.6789E-9	-892.733E-15	7.16599E-12
914.573E-3	360.443E-12	914.573E-3	-53.6789E-9	-991.454E-15	6.96065E-12
934.673E-3	370.303E-12	934.673E-3	-53.6789E-9	-913.310E-15	7.28898E-12
954.774E-3	382.717E-12	954.774E-3	-53.6789E-9	-950.108E-15	7.42294E-12
974.874E-3	391.692E-12	974.874E-3	-53.6789E-9	-732.091E-15	7.58906E-12
994.975E-3	400.542E-12	994.975E-3	-53.6789E-9	-713.909E-15	7.82044E-12
1.01508E+0	413.993E-12	1.01508E+0	-53.6789E-9	-886.707E-15	8.00145E-12
1.03518E+0	424.439E-12	1.03518E+0	-53.6789E-9	-768.662E-15	8.20854E-12
1.05528E+0	433.607E-12	1.05528E+0	-53.6789E-9	-586.560E-15	8.37019E-12
1.07538E+0	446.890E-12	1.07538E+0	-53.6789E-9	-814.961E-15	8.41021E-12
1.09548E+0	459.332E-12	1.09548E+0	-53.6789E-9	-652.406E-15	8.63968E-12
1.11558E+0	468.099E-12	1.11558E+0	-53.6789E-9	-609.455E-15	8.17759E-12
1.13568E+0	480.268E-12	1.13568E+0	-53.6789E-9	-369.971E-15	8.49308E-12
1.15578E+0	494.332E-12	1.15578E+0	-53.6789E-9	-462.916E-15	8.92445E-12
1.17588E+0	503.967E-12	1.17588E+0	-53.6789E-9	-503.700E-15	8.79226E-12
1.19598E+0	514.935E-12	1.19598E+0	-53.6789E-9	-373.006E-15	9.33339E-12
1.21608E+0	530.590E-12	1.21608E+0	-53.6789E-9	-217.951E-15	9.44114E-12
1.23618E+0	542.448E-12	1.23618E+0	-53.6789E-9	-243.579E-15	9.54808E-12
1.25628E+0	552.801E-12	1.25628E+0	-53.6789E-9	-170.088E-15	9.49780E-12
1.27638E+0	568.884E-12	1.27638E+0	-53.6789E-9	-30.8756E-15	9.93015E-12
1.29648E+0	582.958E-12	1.29648E+0	-53.6789E-9	134.139E-15	10.4840E-12
1.31658E+0	594.368E-12	1.31658E+0	-53.6789E-9	20.9156E-15	10.2671E-12
1.33668E+0	611.748E-12	1.33668E+0	-53.6789E-9	148.345E-15	10.4919E-12
1.35678E+0	625.361E-12	1.35678E+0	-53.6789E-9	-183.630E-15	10.3209E-12
1.37688E+0	638.672E-12	1.37688E+0	-53.6789E-9	171.932E-15	10.2406E-12
1.39698E+0	654.783E-12	1.39698E+0	-53.6789E-9	196.034E-15	10.4492E-12
1.41709E+0	667.744E-12	1.41709E+0	-53.6789E-9	133.116E-15	10.8301E-12
1.43719E+0	683.593E-12	1.43719E+0	-53.6789E-9	165.876E-15	11.2229E-12
1.45729E+0	698.031E-12	1.45729E+0	-53.6789E-9	232.810E-15	11.6830E-12
1.47739E+0	714.066E-12	1.47739E+0	-53.6789E-9	676.150E-15	12.0798E-12
1.49749E+0	732.418E-12	1.49749E+0	-53.6789E-9	629.674E-15	12.6033E-12
1.51759E+0	748.293E-12	1.51759E+0	-53.6789E-9	798.684E-15	13.3601E-12
1.53769E+0	768.569E-12	1.53769E+0	-53.6789E-9	1.17093E-12	14.0803E-12
1.55779E+0	786.259E-12	1.55779E+0	-53.6789E-9	1.28333E-12	14.2188E-12
1.57789E+0	807.244E-12	1.57789E+0	-53.6789E-9	1.35816E-12	14.7221E-12
1.59799E+0	827.898E-12	1.59799E+0	-53.6789E-9	1.52126E-12	14.7336E-12
1.61809E+0	845.995E-12	1.61809E+0	-53.6789E-9	1.38914E-12	14.3709E-12
1.63819E+0	867.333E-12	1.63819E+0	-53.6789E-9	1.42338E-12	14.1099E-12
1.65829E+0	886.392E-12	1.65829E+0	-53.6789E-9	1.05260E-12	13.6931E-12
1.67839E+0	901.316E-12	1.67839E+0	-53.6789E-9	916.517E-15	13.4703E-12
1.69849E+0	922.011E-12	1.69849E+0	-53.6789E-9	1.05288E-12	13.2081E-12
1.71859E+0	939.552E-12	1.71859E+0	-53.6789E-9	921.707E-15	12.6872E-12
1.73869E+0	953.721E-12	1.73869E+0	-53.6789E-9	820.736E-15	12.4062E-12
1.75879E+0	971.272E-12	1.75879E+0	-53.6789E-9	588.276E-15	12.2317E-12
1.77889E+0	988.874E-12	1.77889E+0	-53.6789E-9	536.824E-15	11.3278E-12
1.79900E+0	1.00003E-9	1.79900E+0	-53.6789E-9	162.372E-15	11.0223E-12
1.81910E+0	1.01162E-9	1.81910E+0	-53.6789E-9	266.400E-15	10.6740E-12
1.83920E+0	1.03174E-9	1.83920E+0	-53.6789E-9	58.5971E-15	10.4520E-12
1.85930E+0	1.04309E-9	1.85930E+0	-53.6789E-9	21.7954E-15	10.1175E-12
1.87940E+0	1.04839E-9	1.87940E+0	-53.6789E-9	-23.8745E-15	9.68113E-12
1.89950E+0	1.07266E-9	1.89950E+0	-53.6789E-9	-33.2666E-15	9.60739E-12
1.91960E+0	1.08159E-9	1.91960E+0	-53.6789E-9	-112.487E-15	9.76870E-12
1.93970E+0	1.08721E-9	1.93970E+0	-53.6789E-9	-302.743E-15	9.76588E-12
1.95980E+0	1.10987E-9	1.95980E+0	-53.6789E-9	36.7474E-15	9.72534E-12
1.97990E+0	1.12000E-9	1.97990E+0	-53.6789E-9	-8.63570E-15	9.74407E-12
2.00000E+0	1.12649E-9	2.00000E+0	-53.6789E-9	85.2330E-15	9.59378E-12
