# Supplementary material for: Circumventing the stability problems of graphene nanoribbon zigzag edges
Source: Nat Chem. 2022 Sep 26;14(12):1451–8. doi: 10.1038/s41557-022-01042-8 (PMC10665199; doi:10.1038/s41557-022-01042-8)
Supplement: Supplementary file 3 — Source data for Supplementary Fig. 9. [file 41557_2022_1042_MOESM3_ESM.zip › 11 units/Point spectra594.dat]

Experiment	bias spectroscopy
Saved Date	22.07.2020 14:12:58
User
Date
X (m)	-252.875E-9
Y (m)	-227.931E-9
Z (m)	-53.6846E-9
Z offset (m)	0E+0
Settling time (s)	20E-3
Integration time (s)	60E-3
Z-Ctrl hold	TRUE
Final Z (m)	N/A
Start time	22.07.2020 14:12:42
Filter type	None
Order
Cutoff frq
Bias>Bias (V)	-500E-3
Bias>Calibration (V/V)	-1E+0
Bias>Offset (V)	0E+0
Bias Spectroscopy>Sweep Start (V)	-2E+0
Bias Spectroscopy>Sweep End (V)	2E+0
Bias Spectroscopy>Num Pixel	200
Bias Spectroscopy>Z Avg time (s)	100E-3
Bias Spectroscopy>Z offset (m)	0E+0
Bias Spectroscopy>1st Settling time (s)	60E-3
Bias Spectroscopy>Settling time (s)	20E-3
Bias Spectroscopy>Integration time (s)	60E-3
Bias Spectroscopy>End Settling time (s)	50E-3
Bias Spectroscopy>Z control time (s)	50E-3
Bias Spectroscopy>Max Slew rate (V/s)	Inf
Bias Spectroscopy>backward sweep	FALSE
Bias Spectroscopy>Z-controller hold	TRUE
Bias Spectroscopy>Number of sweeps	1
Bias Spectroscopy>Channels	Current (A);Bias (V);Z (m);LI Demod 1 Y (A);LI Demod 1 X (A)
Bias Spectroscopy>Reset Bias	TRUE
Bias Spectroscopy>Record final Z	FALSE
Bias Spectroscopy>Lock-In run	TRUE
Current>Current (A)	657.057E-12
Current>Calibration (A/V)	330E-12
Current>Offset (A)	0E+0
Current>Gain	High
Lock-in>Lock-in status	ON
Lock-in>Modulated signal	Bias (V)
Lock-in>Frequency (Hz)	828E+0
Lock-in>Amplitude	20E-3
Lock-in>Demodulated signal	Current (A)
Lock-in>HP Filter Cutoff D1 (Hz)	155.425E+0
Lock-in>HP Filter Cutoff D2 (Hz)	155.425E+0
Lock-in>HP Filter Order D1	1
Lock-in>HP Filter Order D2	1
Lock-in>Harmonic D1	1
Lock-in>Harmonic D2	2
Lock-in>Reference phase D1 (deg)	-158.815E+0
Lock-in>Reference phase D2 (deg)	174.64E+0
Lock-in>LP Filter Cutoff D1 (Hz)	9.71405E+0
Lock-in>LP Filter Cutoff D2 (Hz)	4.85702E+0
Lock-in>LP Filter Order D1	2
Lock-in>LP Filter Order D2	2
Lock-in>Sync Filter D1	OFF
Lock-in>Sync Filter D2	OFF
[DATA]
Bias calc (V)	Current (A)	Bias (V)	Z (m)	LI Demod 1 Y (A)	LI Demod 1 X (A)
-2.00000E+0	-569.210E-12	-2.00000E+0	-53.6846E-9	525.811E-15	12.6859E-12
-1.97990E+0	-551.703E-12	-1.97990E+0	-53.6846E-9	378.764E-15	11.9605E-12
-1.95980E+0	-535.305E-12	-1.95980E+0	-53.6846E-9	219.236E-15	11.0115E-12
-1.93970E+0	-522.082E-12	-1.93970E+0	-53.6846E-9	-35.1516E-15	9.71222E-12
-1.91960E+0	-512.156E-12	-1.91960E+0	-53.6846E-9	-318.153E-15	9.06636E-12
-1.89950E+0	-497.450E-12	-1.89950E+0	-53.6846E-9	-498.019E-15	8.06656E-12
-1.87940E+0	-487.643E-12	-1.87940E+0	-53.6846E-9	-717.762E-15	7.33762E-12
-1.85930E+0	-481.132E-12	-1.85930E+0	-53.6846E-9	-877.352E-15	6.86942E-12
-1.83920E+0	-469.797E-12	-1.83920E+0	-53.6846E-9	-935.172E-15	6.57277E-12
-1.81910E+0	-462.102E-12	-1.81910E+0	-53.6846E-9	-1.48071E-12	6.35375E-12
-1.79900E+0	-455.683E-12	-1.79900E+0	-53.6846E-9	-1.57830E-12	6.01445E-12
-1.77889E+0	-448.218E-12	-1.77889E+0	-53.6846E-9	-1.45332E-12	5.77306E-12
-1.75879E+0	-439.371E-12	-1.75879E+0	-53.6846E-9	-1.32468E-12	5.61681E-12
-1.73869E+0	-431.878E-12	-1.73869E+0	-53.6846E-9	-1.27411E-12	5.58722E-12
-1.71859E+0	-427.111E-12	-1.71859E+0	-53.6846E-9	-1.17878E-12	5.49966E-12
-1.69849E+0	-418.304E-12	-1.69849E+0	-53.6846E-9	-1.45851E-12	5.50194E-12
-1.67839E+0	-410.476E-12	-1.67839E+0	-53.6846E-9	-1.53993E-12	5.69261E-12
-1.65829E+0	-405.478E-12	-1.65829E+0	-53.6846E-9	-1.42187E-12	5.57797E-12
-1.63819E+0	-396.444E-12	-1.63819E+0	-53.6846E-9	-1.40168E-12	5.41628E-12
-1.61809E+0	-389.102E-12	-1.61809E+0	-53.6846E-9	-1.26526E-12	5.54385E-12
-1.59799E+0	-382.264E-12	-1.59799E+0	-53.6846E-9	-1.57396E-12	5.71155E-12
-1.57789E+0	-374.530E-12	-1.57789E+0	-53.6846E-9	-1.40986E-12	5.57883E-12
-1.55779E+0	-367.737E-12	-1.55779E+0	-53.6846E-9	-1.55736E-12	5.33225E-12
-1.53769E+0	-360.203E-12	-1.53769E+0	-53.6846E-9	-1.51384E-12	5.30204E-12
-1.51759E+0	-354.014E-12	-1.51759E+0	-53.6846E-9	-1.42404E-12	5.15079E-12
-1.49749E+0	-351.061E-12	-1.49749E+0	-53.6846E-9	-1.42583E-12	4.55643E-12
-1.47739E+0	-354.195E-12	-1.47739E+0	-53.6846E-9	-2.23063E-12	5.96742E-12
-1.45729E+0	-360.113E-12	-1.45729E+0	-53.6846E-9	-1.99645E-12	5.83094E-12
-1.43719E+0	-348.692E-12	-1.43719E+0	-53.6846E-9	-1.37694E-12	5.63737E-12
-1.41709E+0	-331.744E-12	-1.41709E+0	-53.6846E-9	-1.70157E-12	5.28571E-12
-1.39698E+0	-329.875E-12	-1.39698E+0	-53.6846E-9	-1.90242E-12	4.83605E-12
-1.37688E+0	-321.834E-12	-1.37688E+0	-53.6846E-9	-2.17299E-12	3.57145E-12
-1.35678E+0	-308.824E-12	-1.35678E+0	-53.6846E-9	-1.95628E-12	3.45575E-12
-1.33668E+0	-306.580E-12	-1.33668E+0	-53.6846E-9	-1.94044E-12	2.61177E-12
-1.31658E+0	-303.375E-12	-1.31658E+0	-53.6846E-9	-2.30694E-12	3.00385E-12
-1.29648E+0	-298.466E-12	-1.29648E+0	-53.6846E-9	-2.11705E-12	2.86956E-12
-1.27638E+0	-294.434E-12	-1.27638E+0	-53.6846E-9	-2.21341E-12	2.64876E-12
-1.25628E+0	-290.493E-12	-1.25628E+0	-53.6846E-9	-2.34854E-12	2.68145E-12
-1.23618E+0	-286.257E-12	-1.23618E+0	-53.6846E-9	-2.32933E-12	2.90024E-12
-1.21608E+0	-283.707E-12	-1.21608E+0	-53.6846E-9	-2.12276E-12	2.82840E-12
-1.19598E+0	-282.015E-12	-1.19598E+0	-53.6846E-9	-2.12831E-12	3.00650E-12
-1.17588E+0	-275.717E-12	-1.17588E+0	-53.6846E-9	-2.24550E-12	3.15074E-12
-1.15578E+0	-271.423E-12	-1.15578E+0	-53.6846E-9	-2.35677E-12	3.21733E-12
-1.13568E+0	-269.271E-12	-1.13568E+0	-53.6846E-9	-2.07675E-12	2.98326E-12
-1.11558E+0	-265.090E-12	-1.11558E+0	-53.6846E-9	-2.12481E-12	3.03415E-12
-1.09548E+0	-260.693E-12	-1.09548E+0	-53.6846E-9	-2.39101E-12	2.81879E-12
-1.07538E+0	-258.792E-12	-1.07538E+0	-53.6846E-9	-2.21309E-12	2.78134E-12
-1.05528E+0	-255.333E-12	-1.05528E+0	-53.6846E-9	-2.18384E-12	2.69604E-12
-1.03518E+0	-251.609E-12	-1.03518E+0	-53.6846E-9	-2.27662E-12	2.90265E-12
-1.01508E+0	-247.998E-12	-1.01508E+0	-53.6846E-9	-2.58835E-12	2.93713E-12
-994.975E-3	-245.505E-12	-994.975E-3	-53.6846E-9	-2.16216E-12	2.99041E-12
-974.874E-3	-241.434E-12	-974.874E-3	-53.6846E-9	-2.17949E-12	3.09518E-12
-954.774E-3	-236.163E-12	-954.774E-3	-53.6846E-9	-2.16913E-12	2.99329E-12
-934.673E-3	-234.438E-12	-934.673E-3	-53.6846E-9	-2.20555E-12	3.43865E-12
-914.573E-3	-230.313E-12	-914.573E-3	-53.6846E-9	-2.09348E-12	3.33982E-12
-894.472E-3	-224.483E-12	-894.472E-3	-53.6846E-9	-1.96282E-12	3.23371E-12
-874.372E-3	-222.207E-12	-874.372E-3	-53.6846E-9	-2.17298E-12	3.04129E-12
-854.271E-3	-219.275E-12	-854.271E-3	-53.6846E-9	-2.10838E-12	2.85242E-12
-834.171E-3	-215.050E-12	-834.171E-3	-53.6846E-9	-2.22726E-12	2.76056E-12
-814.070E-3	-211.763E-12	-814.070E-3	-53.6846E-9	-2.20598E-12	3.00355E-12
-793.970E-3	-209.098E-12	-793.970E-3	-53.6846E-9	-2.30729E-12	2.94827E-12
-773.869E-3	-205.896E-12	-773.869E-3	-53.6846E-9	-2.48024E-12	3.01820E-12
-753.769E-3	-201.133E-12	-753.769E-3	-53.6846E-9	-2.25371E-12	3.07846E-12
-733.668E-3	-198.685E-12	-733.668E-3	-53.6846E-9	-2.15313E-12	2.78771E-12
-713.568E-3	-195.705E-12	-713.568E-3	-53.6846E-9	-2.07400E-12	2.87052E-12
-693.467E-3	-191.061E-12	-693.467E-3	-53.6846E-9	-2.17302E-12	3.07507E-12
-673.367E-3	-187.349E-12	-673.367E-3	-53.6846E-9	-2.22624E-12	3.20349E-12
-653.266E-3	-184.203E-12	-653.266E-3	-53.6846E-9	-1.91289E-12	3.36825E-12
-633.166E-3	-179.460E-12	-633.166E-3	-53.6846E-9	-2.06593E-12	3.47871E-12
-613.065E-3	-174.438E-12	-613.065E-3	-53.6846E-9	-1.97369E-12	3.63359E-12
-592.965E-3	-171.016E-12	-592.965E-3	-53.6846E-9	-1.88754E-12	3.75073E-12
-572.864E-3	-166.982E-12	-572.864E-3	-53.6846E-9	-1.80220E-12	3.70106E-12
-552.764E-3	-160.834E-12	-552.764E-3	-53.6846E-9	-2.14090E-12	3.53243E-12
-532.663E-3	-157.715E-12	-532.663E-3	-53.6846E-9	-1.94416E-12	3.52720E-12
-512.563E-3	-154.138E-12	-512.563E-3	-53.6846E-9	-2.00103E-12	3.56368E-12
-492.462E-3	-148.261E-12	-492.462E-3	-53.6846E-9	-2.02207E-12	3.27397E-12
-472.362E-3	-145.036E-12	-472.362E-3	-53.6846E-9	-2.26894E-12	3.23251E-12
-452.261E-3	-141.661E-12	-452.261E-3	-53.6846E-9	-2.10309E-12	3.14764E-12
-432.161E-3	-137.066E-12	-432.161E-3	-53.6846E-9	-1.99390E-12	3.21364E-12
-412.060E-3	-133.132E-12	-412.060E-3	-53.6846E-9	-2.17544E-12	3.19887E-12
-391.960E-3	-129.570E-12	-391.960E-3	-53.6846E-9	-2.18378E-12	3.53557E-12
-371.859E-3	-125.103E-12	-371.859E-3	-53.6846E-9	-1.86963E-12	4.11351E-12
-351.759E-3	-118.306E-12	-351.759E-3	-53.6846E-9	-1.73555E-12	4.64046E-12
-331.658E-3	-112.273E-12	-331.658E-3	-53.6846E-9	-1.48471E-12	5.07116E-12
-311.558E-3	-106.246E-12	-311.558E-3	-53.6846E-9	-1.42936E-12	5.31323E-12
-291.457E-3	-98.1954E-12	-291.457E-3	-53.6846E-9	-1.29158E-12	5.53559E-12
-271.357E-3	-91.0681E-12	-271.357E-3	-53.6846E-9	-1.38068E-12	5.43147E-12
-251.256E-3	-84.7515E-12	-251.256E-3	-53.6846E-9	-1.37689E-12	5.33431E-12
-231.156E-3	-77.2134E-12	-231.156E-3	-53.6846E-9	-1.61210E-12	5.17588E-12
-211.055E-3	-70.3453E-12	-211.055E-3	-53.6846E-9	-1.61575E-12	5.11726E-12
-190.955E-3	-63.9266E-12	-190.955E-3	-53.6846E-9	-1.49029E-12	5.12128E-12
-170.854E-3	-57.1719E-12	-170.854E-3	-53.6846E-9	-1.60671E-12	5.10112E-12
-150.754E-3	-49.9218E-12	-150.754E-3	-53.6846E-9	-1.65732E-12	5.35579E-12
-130.653E-3	-42.8391E-12	-130.653E-3	-53.6846E-9	-1.57397E-12	5.44689E-12
-110.553E-3	-36.2690E-12	-110.553E-3	-53.6846E-9	-1.86760E-12	5.01845E-12
-90.4523E-3	-29.3820E-12	-90.4523E-3	-53.6846E-9	-1.67545E-12	4.93781E-12
-70.3518E-3	-22.8720E-12	-70.3518E-3	-53.6846E-9	-1.65613E-12	4.86663E-12
-50.2512E-3	-16.4617E-12	-50.2513E-3	-53.6846E-9	-1.68349E-12	5.03332E-12
-30.1508E-3	-9.68314E-12	-30.1508E-3	-53.6846E-9	-1.63506E-12	4.86507E-12
-10.0503E-3	-3.26792E-12	-10.0503E-3	-53.6846E-9	-1.73443E-12	4.74769E-12
10.0503E-3	2.78741E-12	10.0503E-3	-53.6846E-9	-1.84081E-12	4.58918E-12
30.1507E-3	8.74068E-12	30.1508E-3	-53.6846E-9	-1.64512E-12	4.49763E-12
50.2512E-3	14.8344E-12	50.2513E-3	-53.6846E-9	-1.56555E-12	4.80242E-12
70.3518E-3	21.3598E-12	70.3518E-3	-53.6846E-9	-1.63560E-12	5.04035E-12
90.4522E-3	28.2531E-12	90.4523E-3	-53.6846E-9	-1.69033E-12	4.95139E-12
110.553E-3	34.6248E-12	110.553E-3	-53.6846E-9	-1.71127E-12	4.89393E-12
130.653E-3	41.0979E-12	130.653E-3	-53.6846E-9	-1.62216E-12	5.02288E-12
150.754E-3	48.2942E-12	150.754E-3	-53.6846E-9	-1.45553E-12	5.19548E-12
170.854E-3	54.6160E-12	170.854E-3	-53.6846E-9	-1.65140E-12	4.89821E-12
190.955E-3	60.8080E-12	190.955E-3	-53.6846E-9	-1.64996E-12	4.84704E-12
211.055E-3	67.2954E-12	211.055E-3	-53.6846E-9	-1.55129E-12	4.84661E-12
231.156E-3	73.5700E-12	231.156E-3	-53.6846E-9	-1.62277E-12	4.68782E-12
251.256E-3	79.2801E-12	251.256E-3	-53.6846E-9	-1.65882E-12	4.67738E-12
271.357E-3	85.6222E-12	271.357E-3	-53.6846E-9	-1.94838E-12	4.85845E-12
291.457E-3	92.5858E-12	291.457E-3	-53.6846E-9	-1.67861E-12	4.87162E-12
311.558E-3	98.6725E-12	311.558E-3	-53.6846E-9	-1.47147E-12	4.95924E-12
331.658E-3	104.731E-12	331.658E-3	-53.6846E-9	-1.62227E-12	4.93766E-12
351.759E-3	112.346E-12	351.759E-3	-53.6846E-9	-1.54850E-12	5.14343E-12
371.859E-3	119.105E-12	371.859E-3	-53.6846E-9	-1.53237E-12	5.42137E-12
391.960E-3	125.864E-12	391.960E-3	-53.6846E-9	-1.41020E-12	5.47349E-12
412.060E-3	133.896E-12	412.060E-3	-53.6846E-9	-1.48814E-12	5.43791E-12
432.161E-3	140.758E-12	432.161E-3	-53.6846E-9	-1.65508E-12	5.24499E-12
452.261E-3	146.755E-12	452.261E-3	-53.6846E-9	-1.66453E-12	5.30371E-12
472.362E-3	154.251E-12	472.362E-3	-53.6846E-9	-1.69665E-12	5.14914E-12
492.462E-3	161.543E-12	492.462E-3	-53.6846E-9	-1.62590E-12	5.26432E-12
512.563E-3	167.295E-12	512.563E-3	-53.6846E-9	-1.48486E-12	5.76141E-12
532.663E-3	175.314E-12	532.663E-3	-53.6846E-9	-1.33075E-12	6.10191E-12
552.764E-3	184.966E-12	552.764E-3	-53.6846E-9	-1.20777E-12	6.30826E-12
572.864E-3	192.610E-12	572.864E-3	-53.6846E-9	-1.22730E-12	6.66036E-12
592.965E-3	200.589E-12	592.965E-3	-53.6846E-9	-1.17790E-12	7.03111E-12
613.065E-3	212.085E-12	613.065E-3	-53.6846E-9	-906.658E-15	7.42724E-12
633.166E-3	223.107E-12	633.166E-3	-53.6846E-9	-827.996E-15	7.56118E-12
653.266E-3	230.823E-12	653.266E-3	-53.6846E-9	-755.013E-15	7.39364E-12
673.367E-3	242.303E-12	673.367E-3	-53.6846E-9	-752.805E-15	7.54642E-12
693.467E-3	254.919E-12	693.467E-3	-53.6846E-9	-825.800E-15	7.37400E-12
713.568E-3	262.571E-12	713.568E-3	-53.6846E-9	-751.786E-15	7.65239E-12
733.668E-3	273.017E-12	733.668E-3	-53.6846E-9	-859.494E-15	7.66741E-12
753.769E-3	286.500E-12	753.769E-3	-53.6846E-9	-803.885E-15	7.72247E-12
773.869E-3	296.419E-12	773.869E-3	-53.6846E-9	-729.561E-15	7.84847E-12
793.970E-3	304.792E-12	793.970E-3	-53.6846E-9	-669.078E-15	7.88482E-12
814.070E-3	317.905E-12	814.070E-3	-53.6846E-9	-685.588E-15	8.04343E-12
834.171E-3	330.244E-12	834.171E-3	-53.6846E-9	-869.728E-15	7.89328E-12
854.271E-3	337.213E-12	854.271E-3	-53.6846E-9	-565.853E-15	7.83621E-12
874.372E-3	348.675E-12	874.372E-3	-53.6846E-9	-792.988E-15	7.82780E-12
894.472E-3	363.005E-12	894.472E-3	-53.6846E-9	-714.631E-15	7.89565E-12
914.573E-3	369.777E-12	914.573E-3	-53.6846E-9	-916.222E-15	7.95585E-12
934.673E-3	380.159E-12	934.673E-3	-53.6846E-9	-797.774E-15	8.32183E-12
954.774E-3	395.632E-12	954.774E-3	-53.6846E-9	-693.109E-15	8.28936E-12
974.874E-3	405.369E-12	974.874E-3	-53.6846E-9	-481.640E-15	8.15816E-12
994.975E-3	414.637E-12	994.975E-3	-53.6846E-9	-431.218E-15	8.56669E-12
1.01508E+0	429.318E-12	1.01508E+0	-53.6846E-9	-371.335E-15	8.93660E-12
1.03518E+0	443.452E-12	1.03518E+0	-53.6846E-9	-452.378E-15	9.22482E-12
1.05528E+0	452.427E-12	1.05528E+0	-53.6846E-9	-354.613E-15	9.13420E-12
1.07538E+0	466.949E-12	1.07538E+0	-53.6846E-9	-176.649E-15	9.80089E-12
1.09548E+0	484.267E-12	1.09548E+0	-53.6846E-9	-318.635E-15	9.87895E-12
1.11558E+0	494.085E-12	1.11558E+0	-53.6846E-9	-18.6177E-15	10.2796E-12
1.13568E+0	507.386E-12	1.13568E+0	-53.6846E-9	276.197E-15	10.5178E-12
1.15578E+0	527.201E-12	1.15578E+0	-53.6846E-9	354.989E-15	11.1268E-12
1.17588E+0	540.355E-12	1.17588E+0	-53.6846E-9	454.829E-15	11.5719E-12
1.19598E+0	554.515E-12	1.19598E+0	-53.6846E-9	717.343E-15	11.9871E-12
1.21608E+0	576.031E-12	1.21608E+0	-53.6846E-9	880.151E-15	12.6214E-12
1.23618E+0	594.930E-12	1.23618E+0	-53.6846E-9	994.728E-15	13.4262E-12
1.25628E+0	609.001E-12	1.25628E+0	-53.6846E-9	798.070E-15	13.7798E-12
1.27638E+0	630.916E-12	1.27638E+0	-53.6846E-9	1.13630E-12	14.4060E-12
1.29648E+0	655.220E-12	1.29648E+0	-53.6846E-9	1.45617E-12	14.7994E-12
1.31658E+0	671.814E-12	1.31658E+0	-53.6846E-9	1.55263E-12	15.2413E-12
1.33668E+0	693.105E-12	1.33668E+0	-53.6846E-9	1.54471E-12	15.8265E-12
1.35678E+0	719.589E-12	1.35678E+0	-53.6846E-9	1.45459E-12	15.8697E-12
1.37688E+0	738.172E-12	1.37688E+0	-53.6846E-9	1.84630E-12	16.0079E-12
1.39698E+0	757.383E-12	1.39698E+0	-53.6846E-9	1.67701E-12	16.2277E-12
1.41709E+0	784.451E-12	1.41709E+0	-53.6846E-9	1.83470E-12	16.4930E-12
1.43719E+0	808.288E-12	1.43719E+0	-53.6846E-9	2.02194E-12	17.1222E-12
1.45729E+0	827.732E-12	1.45729E+0	-53.6846E-9	2.39953E-12	18.1756E-12
1.47739E+0	859.357E-12	1.47739E+0	-53.6846E-9	2.86040E-12	19.3352E-12
1.49749E+0	887.752E-12	1.49749E+0	-53.6846E-9	3.30802E-12	20.5739E-12
1.51759E+0	910.763E-12	1.51759E+0	-53.6846E-9	3.78251E-12	21.6914E-12
1.53769E+0	946.170E-12	1.53769E+0	-53.6846E-9	3.93347E-12	22.9782E-12
1.55779E+0	981.515E-12	1.55779E+0	-53.6846E-9	4.48155E-12	23.4722E-12
1.57789E+0	1.00864E-9	1.57789E+0	-53.6846E-9	4.47555E-12	24.2845E-12
1.59799E+0	1.04333E-9	1.59799E+0	-53.6846E-9	4.30730E-12	24.2683E-12
1.61809E+0	1.07789E-9	1.61809E+0	-53.6846E-9	4.32639E-12	23.8058E-12
1.63819E+0	1.11010E-9	1.63819E+0	-53.6846E-9	3.97574E-12	22.9931E-12
1.65829E+0	1.13813E-9	1.65829E+0	-53.6846E-9	4.03880E-12	22.3098E-12
1.67839E+0	1.16851E-9	1.67839E+0	-53.6846E-9	3.82305E-12	21.5265E-12
1.69849E+0	1.19596E-9	1.69849E+0	-53.6846E-9	3.56201E-12	20.5953E-12
1.71859E+0	1.22201E-9	1.71859E+0	-53.6846E-9	3.40624E-12	19.5735E-12
1.73869E+0	1.24900E-9	1.73869E+0	-53.6846E-9	3.11303E-12	19.0029E-12
1.75879E+0	1.27077E-9	1.75879E+0	-53.6846E-9	2.73295E-12	18.0322E-12
1.77889E+0	1.29616E-9	1.77889E+0	-53.6846E-9	2.41398E-12	17.3944E-12
1.79900E+0	1.31841E-9	1.79900E+0	-53.6846E-9	2.16161E-12	16.6368E-12
1.81910E+0	1.33407E-9	1.81910E+0	-53.6846E-9	2.08145E-12	16.1025E-12
1.83920E+0	1.36232E-9	1.83920E+0	-53.6846E-9	1.95389E-12	15.8582E-12
1.85930E+0	1.37995E-9	1.85930E+0	-53.6846E-9	1.98272E-12	15.5552E-12
1.87940E+0	1.39468E-9	1.87940E+0	-53.6846E-9	1.74286E-12	14.9136E-12
1.89950E+0	1.42137E-9	1.89950E+0	-53.6846E-9	1.61280E-12	15.0423E-12
1.91960E+0	1.43879E-9	1.91960E+0	-53.6846E-9	1.82596E-12	15.1465E-12
1.93970E+0	1.45368E-9	1.93970E+0	-53.6846E-9	1.84084E-12	14.6490E-12
1.95980E+0	1.47596E-9	1.95980E+0	-53.6846E-9	1.72628E-12	14.8368E-12
1.97990E+0	1.49852E-9	1.97990E+0	-53.6846E-9	1.85835E-12	14.8715E-12
2.00000E+0	1.51634E-9	2.00000E+0	-53.6846E-9	2.02890E-12	15.4341E-12
