# Supplementary material for: Circumventing the stability problems of graphene nanoribbon zigzag edges
Source: Nat Chem. 2022 Sep 26;14(12):1451–8. doi: 10.1038/s41557-022-01042-8 (PMC10665199; doi:10.1038/s41557-022-01042-8)
Supplement: Supplementary file 3 — Source data for Supplementary Fig. 9. [file 41557_2022_1042_MOESM3_ESM.zip › 11 units/Point spectra595.dat]

Experiment	bias spectroscopy
Saved Date	22.07.2020 14:13:15
User
Date
X (m)	-252.79E-9
Y (m)	-228.031E-9
Z (m)	-53.6795E-9
Z offset (m)	0E+0
Settling time (s)	20E-3
Integration time (s)	60E-3
Z-Ctrl hold	TRUE
Final Z (m)	N/A
Start time	22.07.2020 14:12:58
Filter type	None
Order
Cutoff frq
Bias>Bias (V)	-500E-3
Bias>Calibration (V/V)	-1E+0
Bias>Offset (V)	0E+0
Bias Spectroscopy>Sweep Start (V)	-2E+0
Bias Spectroscopy>Sweep End (V)	2E+0
Bias Spectroscopy>Num Pixel	200
Bias Spectroscopy>Z Avg time (s)	100E-3
Bias Spectroscopy>Z offset (m)	0E+0
Bias Spectroscopy>1st Settling time (s)	60E-3
Bias Spectroscopy>Settling time (s)	20E-3
Bias Spectroscopy>Integration time (s)	60E-3
Bias Spectroscopy>End Settling time (s)	50E-3
Bias Spectroscopy>Z control time (s)	50E-3
Bias Spectroscopy>Max Slew rate (V/s)	Inf
Bias Spectroscopy>backward sweep	FALSE
Bias Spectroscopy>Z-controller hold	TRUE
Bias Spectroscopy>Number of sweeps	1
Bias Spectroscopy>Channels	Current (A);Bias (V);Z (m);LI Demod 1 Y (A);LI Demod 1 X (A)
Bias Spectroscopy>Reset Bias	TRUE
Bias Spectroscopy>Record final Z	FALSE
Bias Spectroscopy>Lock-In run	TRUE
Current>Current (A)	356.608E-12
Current>Calibration (A/V)	330E-12
Current>Offset (A)	0E+0
Current>Gain	High
Lock-in>Lock-in status	ON
Lock-in>Modulated signal	Bias (V)
Lock-in>Frequency (Hz)	828E+0
Lock-in>Amplitude	20E-3
Lock-in>Demodulated signal	Current (A)
Lock-in>HP Filter Cutoff D1 (Hz)	155.425E+0
Lock-in>HP Filter Cutoff D2 (Hz)	155.425E+0
Lock-in>HP Filter Order D1	1
Lock-in>HP Filter Order D2	1
Lock-in>Harmonic D1	1
Lock-in>Harmonic D2	2
Lock-in>Reference phase D1 (deg)	-158.815E+0
Lock-in>Reference phase D2 (deg)	174.64E+0
Lock-in>LP Filter Cutoff D1 (Hz)	9.71405E+0
Lock-in>LP Filter Cutoff D2 (Hz)	4.85702E+0
Lock-in>LP Filter Order D1	2
Lock-in>LP Filter Order D2	2
Lock-in>Sync Filter D1	OFF
Lock-in>Sync Filter D2	OFF
[DATA]
Bias calc (V)	Current (A)	Bias (V)	Z (m)	LI Demod 1 Y (A)	LI Demod 1 X (A)
-2.00000E+0	-599.616E-12	-2.00000E+0	-53.6795E-9	268.194E-15	10.7155E-12
-1.97990E+0	-591.192E-12	-1.97990E+0	-53.6795E-9	-111.049E-15	10.5061E-12
-1.95980E+0	-572.406E-12	-1.95980E+0	-53.6795E-9	-241.947E-15	9.56942E-12
-1.93970E+0	-559.452E-12	-1.93970E+0	-53.6795E-9	-380.894E-15	9.17306E-12
-1.91960E+0	-554.109E-12	-1.91960E+0	-53.6795E-9	-483.159E-15	8.63644E-12
-1.89950E+0	-538.612E-12	-1.89950E+0	-53.6795E-9	-631.473E-15	8.18012E-12
-1.87940E+0	-526.564E-12	-1.87940E+0	-53.6795E-9	-659.331E-15	7.77317E-12
-1.85930E+0	-521.087E-12	-1.85930E+0	-53.6795E-9	-760.376E-15	7.55828E-12
-1.83920E+0	-509.455E-12	-1.83920E+0	-53.6795E-9	-923.742E-15	7.27477E-12
-1.81910E+0	-497.320E-12	-1.81910E+0	-53.6795E-9	-965.927E-15	7.05268E-12
-1.79900E+0	-489.908E-12	-1.79900E+0	-53.6795E-9	-889.049E-15	7.02489E-12
-1.77889E+0	-483.664E-12	-1.77889E+0	-53.6795E-9	-1.11297E-12	6.77691E-12
-1.75879E+0	-469.976E-12	-1.75879E+0	-53.6795E-9	-904.956E-15	6.80716E-12
-1.73869E+0	-461.740E-12	-1.73869E+0	-53.6795E-9	-955.647E-15	6.90575E-12
-1.71859E+0	-457.528E-12	-1.71859E+0	-53.6795E-9	-1.07358E-12	6.68624E-12
-1.69849E+0	-444.636E-12	-1.69849E+0	-53.6795E-9	-1.06159E-12	6.58953E-12
-1.67839E+0	-435.830E-12	-1.67839E+0	-53.6795E-9	-1.17957E-12	6.70930E-12
-1.65829E+0	-430.651E-12	-1.65829E+0	-53.6795E-9	-1.27445E-12	6.14900E-12
-1.63819E+0	-421.147E-12	-1.63819E+0	-53.6795E-9	-1.15334E-12	5.98939E-12
-1.61809E+0	-411.954E-12	-1.61809E+0	-53.6795E-9	-1.34406E-12	6.35171E-12
-1.59799E+0	-404.616E-12	-1.59799E+0	-53.6795E-9	-1.17382E-12	6.36114E-12
-1.57789E+0	-398.204E-12	-1.57789E+0	-53.6795E-9	-1.15153E-12	6.15345E-12
-1.55779E+0	-386.392E-12	-1.55779E+0	-53.6795E-9	-1.24486E-12	6.04318E-12
-1.53769E+0	-379.659E-12	-1.53769E+0	-53.6795E-9	-1.45097E-12	5.63067E-12
-1.51759E+0	-375.082E-12	-1.51759E+0	-53.6795E-9	-1.39898E-12	5.93026E-12
-1.49749E+0	-364.022E-12	-1.49749E+0	-53.6795E-9	-1.32311E-12	6.00880E-12
-1.47739E+0	-356.730E-12	-1.47739E+0	-53.6795E-9	-1.51477E-12	5.73972E-12
-1.45729E+0	-351.434E-12	-1.45729E+0	-53.6795E-9	-1.41966E-12	5.65830E-12
-1.43719E+0	-342.762E-12	-1.43719E+0	-53.6795E-9	-1.57254E-12	5.98635E-12
-1.41709E+0	-333.693E-12	-1.41709E+0	-53.6795E-9	-1.32184E-12	6.12291E-12
-1.39698E+0	-327.756E-12	-1.39698E+0	-53.6795E-9	-1.41656E-12	5.19767E-12
-1.37688E+0	-323.861E-12	-1.37688E+0	-53.6795E-9	-1.87583E-12	4.05687E-12
-1.35678E+0	-317.018E-12	-1.35678E+0	-53.6795E-9	-1.96206E-12	3.42893E-12
-1.33668E+0	-312.642E-12	-1.33668E+0	-53.6795E-9	-2.19640E-12	3.39070E-12
-1.31658E+0	-311.972E-12	-1.31658E+0	-53.6795E-9	-2.02396E-12	3.30199E-12
-1.29648E+0	-305.424E-12	-1.29648E+0	-53.6795E-9	-2.15502E-12	3.20437E-12
-1.27638E+0	-301.758E-12	-1.27638E+0	-53.6795E-9	-2.13139E-12	3.02735E-12
-1.25628E+0	-300.806E-12	-1.25628E+0	-53.6795E-9	-2.20614E-12	2.79077E-12
-1.23618E+0	-294.849E-12	-1.23618E+0	-53.6795E-9	-2.13161E-12	3.05032E-12
-1.21608E+0	-290.832E-12	-1.21608E+0	-53.6795E-9	-2.21109E-12	3.18068E-12
-1.19598E+0	-289.025E-12	-1.19598E+0	-53.6795E-9	-2.03406E-12	3.39511E-12
-1.17588E+0	-283.567E-12	-1.17588E+0	-53.6795E-9	-2.01626E-12	3.30179E-12
-1.15578E+0	-278.542E-12	-1.15578E+0	-53.6795E-9	-2.06130E-12	3.41297E-12
-1.13568E+0	-275.571E-12	-1.13568E+0	-53.6795E-9	-2.00596E-12	3.20042E-12
-1.11558E+0	-272.066E-12	-1.11558E+0	-53.6795E-9	-2.31606E-12	3.04041E-12
-1.09548E+0	-267.573E-12	-1.09548E+0	-53.6795E-9	-2.02138E-12	2.65167E-12
-1.07538E+0	-264.140E-12	-1.07538E+0	-53.6795E-9	-2.25716E-12	2.73584E-12
-1.05528E+0	-263.257E-12	-1.05528E+0	-53.6795E-9	-2.12766E-12	2.81841E-12
-1.03518E+0	-258.724E-12	-1.03518E+0	-53.6795E-9	-2.15131E-12	2.84098E-12
-1.01508E+0	-254.495E-12	-1.01508E+0	-53.6795E-9	-2.08697E-12	2.98037E-12
-994.975E-3	-253.323E-12	-994.975E-3	-53.6795E-9	-2.14636E-12	3.17221E-12
-974.874E-3	-247.938E-12	-974.874E-3	-53.6795E-9	-2.04778E-12	3.18770E-12
-954.774E-3	-242.613E-12	-954.774E-3	-53.6795E-9	-2.13759E-12	3.26975E-12
-934.673E-3	-240.638E-12	-934.673E-3	-53.6795E-9	-2.03083E-12	3.49671E-12
-914.573E-3	-236.720E-12	-914.573E-3	-53.6795E-9	-1.96311E-12	3.69487E-12
-894.472E-3	-229.915E-12	-894.472E-3	-53.6795E-9	-2.00801E-12	3.70959E-12
-874.372E-3	-227.021E-12	-874.372E-3	-53.6795E-9	-2.27973E-12	3.31139E-12
-854.271E-3	-225.527E-12	-854.271E-3	-53.6795E-9	-2.41175E-12	3.12346E-12
-834.171E-3	-220.386E-12	-834.171E-3	-53.6795E-9	-2.16017E-12	2.89802E-12
-814.070E-3	-215.738E-12	-814.070E-3	-53.6795E-9	-2.32328E-12	3.06265E-12
-793.970E-3	-214.512E-12	-793.970E-3	-53.6795E-9	-2.04845E-12	3.07591E-12
-773.869E-3	-210.096E-12	-773.869E-3	-53.6795E-9	-2.12392E-12	3.12478E-12
-753.769E-3	-204.122E-12	-753.769E-3	-53.6795E-9	-2.30212E-12	3.32845E-12
-733.668E-3	-202.127E-12	-733.668E-3	-53.6795E-9	-2.09994E-12	3.07171E-12
-713.568E-3	-199.339E-12	-713.568E-3	-53.6795E-9	-2.21513E-12	3.37484E-12
-693.467E-3	-193.538E-12	-693.467E-3	-53.6795E-9	-2.21440E-12	3.29947E-12
-673.367E-3	-189.447E-12	-673.367E-3	-53.6795E-9	-1.93028E-12	3.57426E-12
-653.266E-3	-186.653E-12	-653.266E-3	-53.6795E-9	-2.16586E-12	3.59780E-12
-633.166E-3	-180.976E-12	-633.166E-3	-53.6795E-9	-1.88990E-12	3.59996E-12
-613.065E-3	-175.304E-12	-613.065E-3	-53.6795E-9	-2.02646E-12	3.63193E-12
-592.965E-3	-172.407E-12	-592.965E-3	-53.6795E-9	-1.94744E-12	3.81487E-12
-572.864E-3	-167.642E-12	-572.864E-3	-53.6795E-9	-1.90523E-12	3.65714E-12
-552.764E-3	-161.622E-12	-552.764E-3	-53.6795E-9	-2.12282E-12	3.50613E-12
-532.663E-3	-157.695E-12	-532.663E-3	-53.6795E-9	-1.94408E-12	3.48858E-12
-512.563E-3	-154.702E-12	-512.563E-3	-53.6795E-9	-2.10835E-12	3.50850E-12
-492.462E-3	-148.821E-12	-492.462E-3	-53.6795E-9	-2.16778E-12	3.46313E-12
-472.362E-3	-144.053E-12	-472.362E-3	-53.6795E-9	-2.16082E-12	3.45081E-12
-452.261E-3	-142.405E-12	-452.261E-3	-53.6795E-9	-2.15091E-12	3.21034E-12
-432.161E-3	-137.704E-12	-432.161E-3	-53.6795E-9	-2.08139E-12	2.90205E-12
-412.060E-3	-132.563E-12	-412.060E-3	-53.6795E-9	-2.09630E-12	3.11171E-12
-391.960E-3	-130.103E-12	-391.960E-3	-53.6795E-9	-2.18904E-12	3.35093E-12
-371.859E-3	-125.635E-12	-371.859E-3	-53.6795E-9	-2.03815E-12	3.88613E-12
-351.759E-3	-118.858E-12	-351.759E-3	-53.6795E-9	-2.01741E-12	4.46293E-12
-331.658E-3	-113.236E-12	-331.658E-3	-53.6795E-9	-1.71813E-12	5.03756E-12
-311.558E-3	-107.065E-12	-311.558E-3	-53.6795E-9	-1.48760E-12	5.41962E-12
-291.457E-3	-98.7612E-12	-291.457E-3	-53.6795E-9	-1.75050E-12	5.35927E-12
-271.357E-3	-91.5688E-12	-271.357E-3	-53.6795E-9	-1.43195E-12	5.21316E-12
-251.256E-3	-85.3059E-12	-251.256E-3	-53.6795E-9	-1.47592E-12	5.32375E-12
-231.156E-3	-77.7131E-12	-231.156E-3	-53.6795E-9	-1.33246E-12	5.44234E-12
-211.055E-3	-70.2384E-12	-211.055E-3	-53.6795E-9	-1.53755E-12	5.24202E-12
-190.955E-3	-64.2504E-12	-190.955E-3	-53.6795E-9	-1.71622E-12	5.11708E-12
-170.854E-3	-57.4389E-12	-170.854E-3	-53.6795E-9	-1.45854E-12	5.29076E-12
-150.754E-3	-49.6929E-12	-150.754E-3	-53.6795E-9	-1.46328E-12	5.23613E-12
-130.653E-3	-43.1327E-12	-130.653E-3	-53.6795E-9	-1.55568E-12	5.48586E-12
-110.553E-3	-36.4265E-12	-110.553E-3	-53.6795E-9	-1.65047E-12	5.13730E-12
-90.4523E-3	-29.4782E-12	-90.4523E-3	-53.6795E-9	-1.79926E-12	5.07669E-12
-70.3518E-3	-22.9823E-12	-70.3518E-3	-53.6795E-9	-1.60688E-12	4.84633E-12
-50.2512E-3	-16.4377E-12	-50.2513E-3	-53.6795E-9	-1.62448E-12	5.34053E-12
-30.1508E-3	-9.68331E-12	-30.1508E-3	-53.6795E-9	-1.47405E-12	4.94671E-12
-10.0503E-3	-3.32909E-12	-10.0503E-3	-53.6795E-9	-1.90920E-12	4.98911E-12
10.0503E-3	2.76839E-12	10.0503E-3	-53.6795E-9	-1.61258E-12	4.84231E-12
30.1507E-3	8.73423E-12	30.1508E-3	-53.6795E-9	-1.71712E-12	4.62377E-12
50.2512E-3	14.6370E-12	50.2513E-3	-53.6795E-9	-1.68016E-12	4.73729E-12
70.3518E-3	21.1662E-12	70.3518E-3	-53.6795E-9	-1.61723E-12	4.93547E-12
90.4522E-3	27.9971E-12	90.4523E-3	-53.6795E-9	-1.45284E-12	4.88072E-12
110.553E-3	34.2824E-12	110.553E-3	-53.6795E-9	-1.60719E-12	5.16575E-12
130.653E-3	40.9896E-12	130.653E-3	-53.6795E-9	-1.66372E-12	5.09375E-12
150.754E-3	48.1103E-12	150.754E-3	-53.6795E-9	-1.59425E-12	5.11909E-12
170.854E-3	54.4345E-12	170.854E-3	-53.6795E-9	-1.45457E-12	5.04905E-12
190.955E-3	61.0352E-12	190.955E-3	-53.6795E-9	-1.77090E-12	5.05566E-12
211.055E-3	67.8344E-12	211.055E-3	-53.6795E-9	-1.66053E-12	4.76229E-12
231.156E-3	73.5152E-12	231.156E-3	-53.6795E-9	-1.67851E-12	4.54495E-12
251.256E-3	79.3122E-12	251.256E-3	-53.6795E-9	-1.65520E-12	4.89380E-12
271.357E-3	86.0157E-12	271.357E-3	-53.6795E-9	-1.62930E-12	4.84307E-12
291.457E-3	92.2212E-12	291.457E-3	-53.6795E-9	-1.62571E-12	4.84648E-12
311.558E-3	97.6983E-12	311.558E-3	-53.6795E-9	-1.80230E-12	4.93889E-12
331.658E-3	104.325E-12	331.658E-3	-53.6795E-9	-1.60000E-12	4.87674E-12
351.759E-3	111.786E-12	351.759E-3	-53.6795E-9	-1.59670E-12	5.01321E-12
371.859E-3	117.268E-12	371.859E-3	-53.6795E-9	-1.61676E-12	5.26427E-12
391.960E-3	124.464E-12	391.960E-3	-53.6795E-9	-1.57749E-12	5.28010E-12
412.060E-3	132.980E-12	412.060E-3	-53.6795E-9	-1.31046E-12	5.35926E-12
432.161E-3	138.311E-12	432.161E-3	-53.6795E-9	-1.36785E-12	5.12233E-12
452.261E-3	144.750E-12	452.261E-3	-53.6795E-9	-1.56212E-12	5.00983E-12
472.362E-3	152.737E-12	472.362E-3	-53.6795E-9	-1.62262E-12	4.99691E-12
492.462E-3	158.557E-12	492.462E-3	-53.6795E-9	-1.56849E-12	4.78897E-12
512.563E-3	164.538E-12	512.563E-3	-53.6795E-9	-1.54933E-12	5.26872E-12
532.663E-3	172.572E-12	532.663E-3	-53.6795E-9	-1.31486E-12	5.59592E-12
552.764E-3	180.939E-12	552.764E-3	-53.6795E-9	-1.30297E-12	5.74559E-12
572.864E-3	187.231E-12	572.864E-3	-53.6795E-9	-1.15717E-12	6.06404E-12
592.965E-3	195.421E-12	592.965E-3	-53.6795E-9	-1.22537E-12	6.24040E-12
613.065E-3	206.093E-12	613.065E-3	-53.6795E-9	-1.16457E-12	6.32179E-12
633.166E-3	212.368E-12	633.166E-3	-53.6795E-9	-1.29932E-12	6.26685E-12
653.266E-3	220.714E-12	653.266E-3	-53.6795E-9	-1.26748E-12	6.16911E-12
673.367E-3	231.292E-12	673.367E-3	-53.6795E-9	-1.01256E-12	6.40984E-12
693.467E-3	238.779E-12	693.467E-3	-53.6795E-9	-1.11950E-12	6.54686E-12
713.568E-3	246.085E-12	713.568E-3	-53.6795E-9	-1.20116E-12	6.43060E-12
733.668E-3	256.161E-12	733.668E-3	-53.6795E-9	-1.03657E-12	6.60935E-12
753.769E-3	265.972E-12	753.769E-3	-53.6795E-9	-1.01170E-12	6.77637E-12
773.869E-3	273.877E-12	773.869E-3	-53.6795E-9	-1.10643E-12	6.98171E-12
793.970E-3	282.323E-12	793.970E-3	-53.6795E-9	-1.04887E-12	7.16218E-12
814.070E-3	294.525E-12	814.070E-3	-53.6795E-9	-919.205E-15	6.98946E-12
834.171E-3	302.425E-12	834.171E-3	-53.6795E-9	-1.04062E-12	6.89342E-12
854.271E-3	309.859E-12	854.271E-3	-53.6795E-9	-1.22555E-12	7.13814E-12
874.372E-3	324.319E-12	874.372E-3	-53.6795E-9	-1.13343E-12	7.11746E-12
894.472E-3	330.428E-12	894.472E-3	-53.6795E-9	-1.13449E-12	7.09103E-12
914.573E-3	339.631E-12	914.573E-3	-53.6795E-9	-1.02384E-12	7.22432E-12
934.673E-3	351.572E-12	934.673E-3	-53.6795E-9	-859.505E-15	7.44507E-12
954.774E-3	361.376E-12	954.774E-3	-53.6795E-9	-851.753E-15	7.48446E-12
974.874E-3	370.210E-12	974.874E-3	-53.6795E-9	-855.730E-15	7.40598E-12
994.975E-3	380.780E-12	994.975E-3	-53.6795E-9	-897.450E-15	7.60602E-12
1.01508E+0	393.559E-12	1.01508E+0	-53.6795E-9	-666.980E-15	7.68383E-12
1.03518E+0	401.749E-12	1.03518E+0	-53.6795E-9	-706.377E-15	8.06606E-12
1.05528E+0	411.822E-12	1.05528E+0	-53.6795E-9	-492.541E-15	8.15386E-12
1.07538E+0	425.891E-12	1.07538E+0	-53.6795E-9	-678.785E-15	8.31350E-12
1.09548E+0	436.341E-12	1.09548E+0	-53.6795E-9	-537.605E-15	8.58623E-12
1.11558E+0	445.635E-12	1.11558E+0	-53.6795E-9	-743.240E-15	8.78053E-12
1.13568E+0	460.718E-12	1.13568E+0	-53.6795E-9	-696.862E-15	9.14781E-12
1.15578E+0	472.115E-12	1.15578E+0	-53.6795E-9	-351.102E-15	9.23931E-12
1.17588E+0	484.177E-12	1.17588E+0	-53.6795E-9	-210.280E-15	9.82453E-12
1.19598E+0	500.858E-12	1.19598E+0	-53.6795E-9	134.433E-15	10.2842E-12
1.21608E+0	516.316E-12	1.21608E+0	-53.6795E-9	238.077E-15	10.8037E-12
1.23618E+0	529.740E-12	1.23618E+0	-53.6795E-9	213.928E-15	11.2009E-12
1.25628E+0	546.272E-12	1.25628E+0	-53.6795E-9	476.496E-15	11.7716E-12
1.27638E+0	564.870E-12	1.27638E+0	-53.6795E-9	492.256E-15	12.1514E-12
1.29648E+0	580.385E-12	1.29648E+0	-53.6795E-9	746.310E-15	12.9676E-12
1.31658E+0	597.038E-12	1.31658E+0	-53.6795E-9	839.271E-15	13.2139E-12
1.33668E+0	619.250E-12	1.33668E+0	-53.6795E-9	1.12011E-12	13.3897E-12
1.35678E+0	636.909E-12	1.35678E+0	-53.6795E-9	1.11208E-12	13.5263E-12
1.37688E+0	652.567E-12	1.37688E+0	-53.6795E-9	1.18344E-12	13.7562E-12
1.39698E+0	673.526E-12	1.39698E+0	-53.6795E-9	1.20547E-12	13.3632E-12
1.41709E+0	693.933E-12	1.41709E+0	-53.6795E-9	1.17648E-12	14.0513E-12
1.43719E+0	712.930E-12	1.43719E+0	-53.6795E-9	1.25709E-12	14.4842E-12
1.45729E+0	732.207E-12	1.45729E+0	-53.6795E-9	1.36799E-12	15.0326E-12
1.47739E+0	754.911E-12	1.47739E+0	-53.6795E-9	1.72848E-12	15.4882E-12
1.49749E+0	778.065E-12	1.49749E+0	-53.6795E-9	2.04187E-12	16.5377E-12
1.51759E+0	798.188E-12	1.51759E+0	-53.6795E-9	2.27136E-12	17.2019E-12
1.53769E+0	822.351E-12	1.53769E+0	-53.6795E-9	2.36729E-12	17.7832E-12
1.55779E+0	850.769E-12	1.55779E+0	-53.6795E-9	2.61081E-12	18.0564E-12
1.57789E+0	874.667E-12	1.57789E+0	-53.6795E-9	2.53730E-12	18.0924E-12
1.59799E+0	896.273E-12	1.59799E+0	-53.6795E-9	2.65315E-12	18.2403E-12
1.61809E+0	926.619E-12	1.61809E+0	-53.6795E-9	2.43826E-12	17.5250E-12
1.63819E+0	948.135E-12	1.63819E+0	-53.6795E-9	2.06472E-12	17.2995E-12
1.65829E+0	966.177E-12	1.65829E+0	-53.6795E-9	2.02211E-12	16.6554E-12
1.67839E+0	993.219E-12	1.67839E+0	-53.6795E-9	1.89280E-12	16.4141E-12
1.69849E+0	1.01650E-9	1.69849E+0	-53.6795E-9	2.08311E-12	15.6771E-12
1.71859E+0	1.03132E-9	1.71859E+0	-53.6795E-9	1.68487E-12	15.3693E-12
1.73869E+0	1.05119E-9	1.73869E+0	-53.6795E-9	1.67068E-12	14.7182E-12
1.75879E+0	1.07571E-9	1.75879E+0	-53.6795E-9	1.51083E-12	14.0685E-12
1.77889E+0	1.09277E-9	1.77889E+0	-53.6795E-9	1.19093E-12	13.8698E-12
1.79900E+0	1.10143E-9	1.79900E+0	-53.6795E-9	1.26076E-12	13.5479E-12
1.81910E+0	1.13165E-9	1.81910E+0	-53.6795E-9	1.11646E-12	13.0205E-12
1.83920E+0	1.14680E-9	1.83920E+0	-53.6795E-9	851.072E-15	12.9562E-12
1.85930E+0	1.14991E-9	1.85930E+0	-53.6795E-9	961.572E-15	12.8481E-12
1.87940E+0	1.17757E-9	1.87940E+0	-53.6795E-9	750.503E-15	12.5915E-12
1.89950E+0	1.19733E-9	1.89950E+0	-53.6795E-9	981.484E-15	12.2028E-12
1.91960E+0	1.20043E-9	1.91960E+0	-53.6795E-9	919.087E-15	11.9920E-12
1.93970E+0	1.22651E-9	1.93970E+0	-53.6795E-9	1.08769E-12	12.3068E-12
1.95980E+0	1.24679E-9	1.95980E+0	-53.6795E-9	759.164E-15	12.2055E-12
1.97990E+0	1.25066E-9	1.97990E+0	-53.6795E-9	754.112E-15	12.1851E-12
2.00000E+0	1.27063E-9	2.00000E+0	-53.6795E-9	1.18474E-12	12.7940E-12
