# Supplementary material for: Circumventing the stability problems of graphene nanoribbon zigzag edges
Source: Nat Chem. 2022 Sep 26;14(12):1451–8. doi: 10.1038/s41557-022-01042-8 (PMC10665199; doi:10.1038/s41557-022-01042-8)
Supplement: Supplementary file 3 — Source data for Supplementary Fig. 9. [file 41557_2022_1042_MOESM3_ESM.zip › 11 units/Point spectra596.dat]

Experiment	bias spectroscopy
Saved Date	22.07.2020 14:13:31
User
Date
X (m)	-252.705E-9
Y (m)	-228.13E-9
Z (m)	-53.6713E-9
Z offset (m)	0E+0
Settling time (s)	20E-3
Integration time (s)	60E-3
Z-Ctrl hold	TRUE
Final Z (m)	N/A
Start time	22.07.2020 14:13:15
Filter type	None
Order
Cutoff frq
Bias>Bias (V)	-500E-3
Bias>Calibration (V/V)	-1E+0
Bias>Offset (V)	0E+0
Bias Spectroscopy>Sweep Start (V)	-2E+0
Bias Spectroscopy>Sweep End (V)	2E+0
Bias Spectroscopy>Num Pixel	200
Bias Spectroscopy>Z Avg time (s)	100E-3
Bias Spectroscopy>Z offset (m)	0E+0
Bias Spectroscopy>1st Settling time (s)	60E-3
Bias Spectroscopy>Settling time (s)	20E-3
Bias Spectroscopy>Integration time (s)	60E-3
Bias Spectroscopy>End Settling time (s)	50E-3
Bias Spectroscopy>Z control time (s)	50E-3
Bias Spectroscopy>Max Slew rate (V/s)	Inf
Bias Spectroscopy>backward sweep	FALSE
Bias Spectroscopy>Z-controller hold	TRUE
Bias Spectroscopy>Number of sweeps	1
Bias Spectroscopy>Channels	Current (A);Bias (V);Z (m);LI Demod 1 Y (A);LI Demod 1 X (A)
Bias Spectroscopy>Reset Bias	TRUE
Bias Spectroscopy>Record final Z	FALSE
Bias Spectroscopy>Lock-In run	TRUE
Current>Current (A)	1.00225E-9
Current>Calibration (A/V)	330E-12
Current>Offset (A)	0E+0
Current>Gain	High
Lock-in>Lock-in status	ON
Lock-in>Modulated signal	Bias (V)
Lock-in>Frequency (Hz)	828E+0
Lock-in>Amplitude	20E-3
Lock-in>Demodulated signal	Current (A)
Lock-in>HP Filter Cutoff D1 (Hz)	155.425E+0
Lock-in>HP Filter Cutoff D2 (Hz)	155.425E+0
Lock-in>HP Filter Order D1	1
Lock-in>HP Filter Order D2	1
Lock-in>Harmonic D1	1
Lock-in>Harmonic D2	2
Lock-in>Reference phase D1 (deg)	-158.815E+0
Lock-in>Reference phase D2 (deg)	174.64E+0
Lock-in>LP Filter Cutoff D1 (Hz)	9.71405E+0
Lock-in>LP Filter Cutoff D2 (Hz)	4.85702E+0
Lock-in>LP Filter Order D1	2
Lock-in>LP Filter Order D2	2
Lock-in>Sync Filter D1	OFF
Lock-in>Sync Filter D2	OFF
[DATA]
Bias calc (V)	Current (A)	Bias (V)	Z (m)	LI Demod 1 Y (A)	LI Demod 1 X (A)
-2.00000E+0	-535.299E-12	-2.00000E+0	-53.6713E-9	-615.008E-15	8.95709E-12
-1.97990E+0	-518.305E-12	-1.97990E+0	-53.6713E-9	-431.826E-15	8.43823E-12
-1.95980E+0	-512.335E-12	-1.95980E+0	-53.6713E-9	-628.290E-15	7.78230E-12
-1.93970E+0	-504.990E-12	-1.93970E+0	-53.6713E-9	-860.688E-15	7.06494E-12
-1.91960E+0	-489.504E-12	-1.91960E+0	-53.6713E-9	-1.07333E-12	6.68093E-12
-1.89950E+0	-481.186E-12	-1.89950E+0	-53.6713E-9	-1.19309E-12	6.34096E-12
-1.87940E+0	-479.300E-12	-1.87940E+0	-53.6713E-9	-1.25052E-12	5.94599E-12
-1.85930E+0	-467.748E-12	-1.85930E+0	-53.6713E-9	-1.41484E-12	5.85215E-12
-1.83920E+0	-457.068E-12	-1.83920E+0	-53.6713E-9	-1.21835E-12	5.72919E-12
-1.81910E+0	-455.550E-12	-1.81910E+0	-53.6713E-9	-1.38898E-12	5.77386E-12
-1.79900E+0	-446.107E-12	-1.79900E+0	-53.6713E-9	-1.34327E-12	5.62952E-12
-1.77889E+0	-435.782E-12	-1.77889E+0	-53.6713E-9	-1.56751E-12	5.40350E-12
-1.75879E+0	-432.948E-12	-1.75879E+0	-53.6713E-9	-1.55911E-12	5.42211E-12
-1.73869E+0	-426.630E-12	-1.73869E+0	-53.6713E-9	-1.47290E-12	5.25179E-12
-1.71859E+0	-416.158E-12	-1.71859E+0	-53.6713E-9	-1.40289E-12	5.11526E-12
-1.69849E+0	-411.389E-12	-1.69849E+0	-53.6713E-9	-1.67826E-12	5.11898E-12
-1.67839E+0	-408.158E-12	-1.67839E+0	-53.6713E-9	-1.74487E-12	4.80002E-12
-1.65829E+0	-399.013E-12	-1.65829E+0	-53.6713E-9	-1.72342E-12	4.81949E-12
-1.63819E+0	-392.515E-12	-1.63819E+0	-53.6713E-9	-1.69394E-12	4.66774E-12
-1.61809E+0	-390.399E-12	-1.61809E+0	-53.6713E-9	-1.79442E-12	4.88897E-12
-1.59799E+0	-380.336E-12	-1.59799E+0	-53.6713E-9	-1.47392E-12	4.95206E-12
-1.57789E+0	-373.057E-12	-1.57789E+0	-53.6713E-9	-1.82594E-12	4.76592E-12
-1.55779E+0	-368.975E-12	-1.55779E+0	-53.6713E-9	-1.74982E-12	4.61998E-12
-1.53769E+0	-363.415E-12	-1.53769E+0	-53.6713E-9	-1.64750E-12	4.43990E-12
-1.51759E+0	-356.138E-12	-1.51759E+0	-53.6713E-9	-1.82288E-12	4.56507E-12
-1.49749E+0	-350.502E-12	-1.49749E+0	-53.6713E-9	-1.89817E-12	4.62434E-12
-1.47739E+0	-346.439E-12	-1.47739E+0	-53.6713E-9	-1.62131E-12	4.36791E-12
-1.45729E+0	-339.919E-12	-1.45729E+0	-53.6713E-9	-1.38695E-12	4.71243E-12
-1.43719E+0	-333.804E-12	-1.43719E+0	-53.6713E-9	-1.67213E-12	4.49330E-12
-1.41709E+0	-329.410E-12	-1.41709E+0	-53.6713E-9	-1.70276E-12	4.38666E-12
-1.39698E+0	-323.584E-12	-1.39698E+0	-53.6713E-9	-2.08973E-12	3.90379E-12
-1.37688E+0	-320.063E-12	-1.37688E+0	-53.6713E-9	-2.03810E-12	3.31876E-12
-1.35678E+0	-315.868E-12	-1.35678E+0	-53.6713E-9	-2.10237E-12	3.26350E-12
-1.33668E+0	-311.541E-12	-1.33668E+0	-53.6713E-9	-2.40358E-12	3.29455E-12
-1.31658E+0	-309.252E-12	-1.31658E+0	-53.6713E-9	-2.31003E-12	2.88812E-12
-1.29648E+0	-304.188E-12	-1.29648E+0	-53.6713E-9	-2.18415E-12	2.93936E-12
-1.27638E+0	-299.982E-12	-1.27638E+0	-53.6713E-9	-2.08823E-12	2.92918E-12
-1.25628E+0	-298.351E-12	-1.25628E+0	-53.6713E-9	-2.23905E-12	2.75423E-12
-1.23618E+0	-294.166E-12	-1.23618E+0	-53.6713E-9	-2.30843E-12	3.05714E-12
-1.21608E+0	-289.898E-12	-1.21608E+0	-53.6713E-9	-2.15062E-12	3.16657E-12
-1.19598E+0	-287.073E-12	-1.19598E+0	-53.6713E-9	-2.10606E-12	3.52461E-12
-1.17588E+0	-282.971E-12	-1.17588E+0	-53.6713E-9	-2.12727E-12	3.32283E-12
-1.15578E+0	-278.187E-12	-1.15578E+0	-53.6713E-9	-2.00320E-12	3.44501E-12
-1.13568E+0	-274.205E-12	-1.13568E+0	-53.6713E-9	-2.06872E-12	3.13174E-12
-1.11558E+0	-271.366E-12	-1.11558E+0	-53.6713E-9	-2.13588E-12	2.90757E-12
-1.09548E+0	-267.721E-12	-1.09548E+0	-53.6713E-9	-2.14243E-12	2.84404E-12
-1.07538E+0	-264.396E-12	-1.07538E+0	-53.6713E-9	-2.44987E-12	2.61254E-12
-1.05528E+0	-262.175E-12	-1.05528E+0	-53.6713E-9	-2.28914E-12	2.72540E-12
-1.03518E+0	-257.605E-12	-1.03518E+0	-53.6713E-9	-2.18179E-12	2.52536E-12
-1.01508E+0	-254.851E-12	-1.01508E+0	-53.6713E-9	-2.14169E-12	2.81949E-12
-994.975E-3	-252.369E-12	-994.975E-3	-53.6713E-9	-2.19745E-12	3.04334E-12
-974.874E-3	-246.810E-12	-974.874E-3	-53.6713E-9	-2.23458E-12	3.21782E-12
-954.774E-3	-243.351E-12	-954.774E-3	-53.6713E-9	-1.96290E-12	3.36292E-12
-934.673E-3	-240.384E-12	-934.673E-3	-53.6713E-9	-2.02762E-12	3.31066E-12
-914.573E-3	-234.591E-12	-914.573E-3	-53.6713E-9	-2.11778E-12	3.54306E-12
-894.472E-3	-230.590E-12	-894.472E-3	-53.6713E-9	-2.06064E-12	3.23882E-12
-874.372E-3	-228.367E-12	-874.372E-3	-53.6713E-9	-2.08786E-12	3.13026E-12
-854.271E-3	-223.521E-12	-854.271E-3	-53.6713E-9	-2.19694E-12	2.95709E-12
-834.171E-3	-219.639E-12	-834.171E-3	-53.6713E-9	-2.55631E-12	2.94301E-12
-814.070E-3	-217.129E-12	-814.070E-3	-53.6713E-9	-2.14595E-12	2.98820E-12
-793.970E-3	-213.443E-12	-793.970E-3	-53.6713E-9	-2.11988E-12	3.07264E-12
-773.869E-3	-208.372E-12	-773.869E-3	-53.6713E-9	-2.36191E-12	3.23087E-12
-753.769E-3	-205.152E-12	-753.769E-3	-53.6713E-9	-2.23941E-12	3.14412E-12
-733.668E-3	-202.545E-12	-733.668E-3	-53.6713E-9	-2.34767E-12	3.09941E-12
-713.568E-3	-197.077E-12	-713.568E-3	-53.6713E-9	-2.10277E-12	3.18543E-12
-693.467E-3	-193.032E-12	-693.467E-3	-53.6713E-9	-2.11430E-12	3.43649E-12
-673.367E-3	-190.552E-12	-673.367E-3	-53.6713E-9	-1.87863E-12	3.54256E-12
-653.266E-3	-184.967E-12	-653.266E-3	-53.6713E-9	-2.02853E-12	3.58405E-12
-633.166E-3	-179.817E-12	-633.166E-3	-53.6713E-9	-2.06324E-12	3.51663E-12
-613.065E-3	-176.985E-12	-613.065E-3	-53.6713E-9	-1.96542E-12	3.75327E-12
-592.965E-3	-171.776E-12	-592.965E-3	-53.6713E-9	-2.17293E-12	3.87947E-12
-572.864E-3	-165.695E-12	-572.864E-3	-53.6713E-9	-1.96524E-12	3.83961E-12
-552.764E-3	-162.327E-12	-552.764E-3	-53.6713E-9	-1.90830E-12	3.79603E-12
-532.663E-3	-157.966E-12	-532.663E-3	-53.6713E-9	-2.19174E-12	3.61177E-12
-512.563E-3	-152.258E-12	-512.563E-3	-53.6713E-9	-2.11081E-12	3.59029E-12
-492.462E-3	-148.723E-12	-492.462E-3	-53.6713E-9	-2.21702E-12	3.41709E-12
-472.362E-3	-145.406E-12	-472.362E-3	-53.6713E-9	-2.13236E-12	3.32423E-12
-452.261E-3	-140.606E-12	-452.261E-3	-53.6713E-9	-2.24603E-12	3.30413E-12
-432.161E-3	-136.543E-12	-432.161E-3	-53.6713E-9	-2.20814E-12	3.16231E-12
-412.060E-3	-134.020E-12	-412.060E-3	-53.6713E-9	-2.02247E-12	3.08691E-12
-391.960E-3	-129.439E-12	-391.960E-3	-53.6713E-9	-2.01180E-12	3.37094E-12
-371.859E-3	-123.939E-12	-371.859E-3	-53.6713E-9	-1.99261E-12	3.78564E-12
-351.759E-3	-119.839E-12	-351.759E-3	-53.6713E-9	-1.62979E-12	4.36549E-12
-331.658E-3	-113.220E-12	-331.658E-3	-53.6713E-9	-1.53035E-12	5.07111E-12
-311.558E-3	-105.665E-12	-311.558E-3	-53.6713E-9	-1.65691E-12	5.18944E-12
-291.457E-3	-99.0132E-12	-291.457E-3	-53.6713E-9	-1.31278E-12	5.42085E-12
-271.357E-3	-92.1299E-12	-271.357E-3	-53.6713E-9	-1.40442E-12	5.35985E-12
-251.256E-3	-84.5238E-12	-251.256E-3	-53.6713E-9	-1.31226E-12	5.43324E-12
-231.156E-3	-77.4861E-12	-231.156E-3	-53.6713E-9	-1.58095E-12	5.32413E-12
-211.055E-3	-70.8810E-12	-211.055E-3	-53.6713E-9	-1.54055E-12	5.24415E-12
-190.955E-3	-63.9431E-12	-190.955E-3	-53.6713E-9	-1.46345E-12	5.11999E-12
-170.854E-3	-56.8838E-12	-170.854E-3	-53.6713E-9	-1.60891E-12	5.27506E-12
-150.754E-3	-50.3025E-12	-150.754E-3	-53.6713E-9	-1.51628E-12	5.22171E-12
-130.653E-3	-43.2483E-12	-130.653E-3	-53.6713E-9	-1.27548E-12	5.42568E-12
-110.553E-3	-36.0912E-12	-110.553E-3	-53.6713E-9	-1.44306E-12	5.02645E-12
-90.4523E-3	-29.6884E-12	-90.4523E-3	-53.6713E-9	-1.81791E-12	4.95942E-12
-70.3518E-3	-23.1544E-12	-70.3518E-3	-53.6713E-9	-1.56419E-12	4.95495E-12
-50.2512E-3	-16.2783E-12	-50.2513E-3	-53.6713E-9	-1.55678E-12	5.20526E-12
-30.1508E-3	-9.63771E-12	-30.1508E-3	-53.6713E-9	-1.51719E-12	4.91669E-12
-10.0503E-3	-3.34007E-12	-10.0503E-3	-53.6713E-9	-1.75601E-12	4.75432E-12
10.0503E-3	2.70837E-12	10.0503E-3	-53.6713E-9	-1.59501E-12	4.69127E-12
30.1507E-3	8.62177E-12	30.1508E-3	-53.6713E-9	-1.63310E-12	4.61081E-12
50.2512E-3	14.7716E-12	50.2513E-3	-53.6713E-9	-1.75967E-12	4.74336E-12
70.3518E-3	21.1514E-12	70.3518E-3	-53.6713E-9	-1.69614E-12	4.84046E-12
90.4522E-3	27.6277E-12	90.4523E-3	-53.6713E-9	-1.77314E-12	4.97069E-12
110.553E-3	34.1512E-12	110.553E-3	-53.6713E-9	-1.49069E-12	4.86882E-12
130.653E-3	41.1243E-12	130.653E-3	-53.6713E-9	-1.52848E-12	5.13793E-12
150.754E-3	47.7722E-12	150.754E-3	-53.6713E-9	-1.47721E-12	5.30227E-12
170.854E-3	54.6998E-12	170.854E-3	-53.6713E-9	-1.49357E-12	5.17369E-12
190.955E-3	61.4916E-12	190.955E-3	-53.6713E-9	-1.61258E-12	4.89539E-12
211.055E-3	67.7242E-12	211.055E-3	-53.6713E-9	-1.66594E-12	4.71943E-12
231.156E-3	74.0067E-12	231.156E-3	-53.6713E-9	-1.84581E-12	4.75885E-12
251.256E-3	80.0137E-12	251.256E-3	-53.6713E-9	-1.90149E-12	4.61483E-12
271.357E-3	85.9415E-12	271.357E-3	-53.6713E-9	-1.81182E-12	4.56086E-12
291.457E-3	92.4515E-12	291.457E-3	-53.6713E-9	-1.70250E-12	4.58848E-12
311.558E-3	98.0545E-12	311.558E-3	-53.6713E-9	-1.68205E-12	4.88002E-12
331.658E-3	104.475E-12	331.658E-3	-53.6713E-9	-1.56974E-12	4.57803E-12
351.759E-3	110.938E-12	351.759E-3	-53.6713E-9	-1.65339E-12	5.03858E-12
371.859E-3	117.609E-12	371.859E-3	-53.6713E-9	-1.53497E-12	5.44682E-12
391.960E-3	124.778E-12	391.960E-3	-53.6713E-9	-1.57995E-12	5.57386E-12
412.060E-3	132.143E-12	412.060E-3	-53.6713E-9	-1.65765E-12	5.32676E-12
432.161E-3	139.108E-12	432.161E-3	-53.6713E-9	-1.69373E-12	5.17318E-12
452.261E-3	144.932E-12	452.261E-3	-53.6713E-9	-1.59409E-12	5.01495E-12
472.362E-3	151.789E-12	472.362E-3	-53.6713E-9	-1.54361E-12	4.89334E-12
492.462E-3	158.875E-12	492.462E-3	-53.6713E-9	-1.74918E-12	4.94774E-12
512.563E-3	164.146E-12	512.563E-3	-53.6713E-9	-1.62276E-12	5.22332E-12
532.663E-3	172.008E-12	532.663E-3	-53.6713E-9	-1.44540E-12	5.55740E-12
552.764E-3	180.341E-12	552.764E-3	-53.6713E-9	-1.26260E-12	5.84565E-12
572.864E-3	186.812E-12	572.864E-3	-53.6713E-9	-1.25547E-12	5.84287E-12
592.965E-3	195.233E-12	592.965E-3	-53.6713E-9	-1.48335E-12	6.14055E-12
613.065E-3	204.878E-12	613.065E-3	-53.6713E-9	-1.26039E-12	6.28527E-12
633.166E-3	212.547E-12	633.166E-3	-53.6713E-9	-1.17052E-12	6.40514E-12
653.266E-3	220.691E-12	653.266E-3	-53.6713E-9	-1.26030E-12	6.43289E-12
673.367E-3	230.210E-12	673.367E-3	-53.6713E-9	-1.36808E-12	6.39658E-12
693.467E-3	238.673E-12	693.467E-3	-53.6713E-9	-1.47392E-12	6.12152E-12
713.568E-3	245.035E-12	713.568E-3	-53.6713E-9	-1.28037E-12	6.18600E-12
733.668E-3	254.773E-12	733.668E-3	-53.6713E-9	-1.26880E-12	6.43965E-12
753.769E-3	264.705E-12	753.769E-3	-53.6713E-9	-1.35023E-12	6.54521E-12
773.869E-3	270.246E-12	773.869E-3	-53.6713E-9	-1.14438E-12	6.44553E-12
793.970E-3	280.361E-12	793.970E-3	-53.6713E-9	-1.09930E-12	6.51300E-12
814.070E-3	291.354E-12	814.070E-3	-53.6713E-9	-1.24100E-12	6.63202E-12
834.171E-3	296.647E-12	834.171E-3	-53.6713E-9	-1.36936E-12	6.58326E-12
854.271E-3	306.727E-12	854.271E-3	-53.6713E-9	-1.19794E-12	6.54685E-12
874.372E-3	317.088E-12	874.372E-3	-53.6713E-9	-1.13577E-12	6.59533E-12
894.472E-3	323.657E-12	894.472E-3	-53.6713E-9	-1.15048E-12	6.49766E-12
914.573E-3	333.128E-12	914.573E-3	-53.6713E-9	-1.04960E-12	6.79366E-12
934.673E-3	343.403E-12	934.673E-3	-53.6713E-9	-1.15048E-12	6.64554E-12
954.774E-3	352.469E-12	954.774E-3	-53.6713E-9	-1.05437E-12	6.77439E-12
974.874E-3	360.443E-12	974.874E-3	-53.6713E-9	-1.21590E-12	6.99813E-12
994.975E-3	371.606E-12	994.975E-3	-53.6713E-9	-970.165E-15	6.83569E-12
1.01508E+0	381.079E-12	1.01508E+0	-53.6713E-9	-954.683E-15	6.84703E-12
1.03518E+0	388.077E-12	1.03518E+0	-53.6713E-9	-839.745E-15	6.92695E-12
1.05528E+0	399.466E-12	1.05528E+0	-53.6713E-9	-859.988E-15	7.41281E-12
1.07538E+0	410.753E-12	1.07538E+0	-53.6713E-9	-915.882E-15	7.53793E-12
1.09548E+0	417.238E-12	1.09548E+0	-53.6713E-9	-849.156E-15	7.54636E-12
1.11558E+0	428.841E-12	1.11558E+0	-53.6713E-9	-828.008E-15	7.59143E-12
1.13568E+0	441.142E-12	1.13568E+0	-53.6713E-9	-540.650E-15	7.68769E-12
1.15578E+0	448.655E-12	1.15578E+0	-53.6713E-9	-894.089E-15	7.80028E-12
1.17588E+0	460.207E-12	1.17588E+0	-53.6713E-9	-580.164E-15	8.07433E-12
1.19598E+0	473.193E-12	1.19598E+0	-53.6713E-9	-670.773E-15	8.23352E-12
1.21608E+0	481.786E-12	1.21608E+0	-53.6713E-9	-608.449E-15	8.64404E-12
1.23618E+0	495.117E-12	1.23618E+0	-53.6713E-9	-330.138E-15	9.05477E-12
1.25628E+0	508.678E-12	1.25628E+0	-53.6713E-9	-321.234E-15	8.99505E-12
1.27638E+0	521.146E-12	1.27638E+0	-53.6713E-9	-240.973E-15	9.47871E-12
1.29648E+0	532.734E-12	1.29648E+0	-53.6713E-9	35.4577E-15	9.76963E-12
1.31658E+0	549.237E-12	1.31658E+0	-53.6713E-9	-51.3841E-15	10.0804E-12
1.33668E+0	562.914E-12	1.33668E+0	-53.6713E-9	-34.9274E-15	10.1976E-12
1.35678E+0	574.430E-12	1.35678E+0	-53.6713E-9	43.3557E-15	10.1227E-12
1.37688E+0	590.368E-12	1.37688E+0	-53.6713E-9	233.681E-15	10.2841E-12
1.39698E+0	605.152E-12	1.39698E+0	-53.6713E-9	-100.857E-15	10.2251E-12
1.41709E+0	614.857E-12	1.41709E+0	-53.6713E-9	176.762E-15	10.4220E-12
1.43719E+0	632.311E-12	1.43719E+0	-53.6713E-9	289.397E-15	10.7237E-12
1.45729E+0	648.219E-12	1.45729E+0	-53.6713E-9	250.879E-15	10.8101E-12
1.47739E+0	660.761E-12	1.47739E+0	-53.6713E-9	435.435E-15	11.1756E-12
1.49749E+0	677.755E-12	1.49749E+0	-53.6713E-9	392.938E-15	11.6461E-12
1.51759E+0	694.680E-12	1.51759E+0	-53.6713E-9	650.997E-15	12.0274E-12
1.53769E+0	709.464E-12	1.53769E+0	-53.6713E-9	794.476E-15	12.1200E-12
1.55779E+0	725.947E-12	1.55779E+0	-53.6713E-9	659.834E-15	12.1755E-12
1.57789E+0	744.744E-12	1.57789E+0	-53.6713E-9	522.650E-15	12.2579E-12
1.59799E+0	760.954E-12	1.59799E+0	-53.6713E-9	351.260E-15	12.3068E-12
1.61809E+0	774.469E-12	1.61809E+0	-53.6713E-9	646.378E-15	11.9586E-12
1.63819E+0	794.739E-12	1.63819E+0	-53.6713E-9	634.173E-15	11.7830E-12
1.65829E+0	809.247E-12	1.65829E+0	-53.6713E-9	325.209E-15	11.5978E-12
1.67839E+0	820.941E-12	1.67839E+0	-53.6713E-9	323.844E-15	11.1831E-12
1.69849E+0	840.394E-12	1.69849E+0	-53.6713E-9	577.457E-15	11.1614E-12
1.71859E+0	853.416E-12	1.71859E+0	-53.6713E-9	172.884E-15	10.7017E-12
1.73869E+0	864.746E-12	1.73869E+0	-53.6713E-9	227.147E-15	10.6552E-12
1.75879E+0	882.418E-12	1.75879E+0	-53.6713E-9	97.9857E-15	10.2893E-12
1.77889E+0	893.401E-12	1.77889E+0	-53.6713E-9	19.1934E-15	9.85544E-12
1.79900E+0	903.535E-12	1.79900E+0	-53.6713E-9	-124.060E-15	9.76851E-12
1.81910E+0	919.441E-12	1.81910E+0	-53.6713E-9	-39.7318E-15	9.79919E-12
1.83920E+0	933.727E-12	1.83920E+0	-53.6713E-9	-122.524E-15	9.46032E-12
1.85930E+0	940.964E-12	1.85930E+0	-53.6713E-9	-75.2230E-15	9.49386E-12
1.87940E+0	954.040E-12	1.87940E+0	-53.6713E-9	-12.0877E-15	9.29481E-12
1.89950E+0	970.523E-12	1.89950E+0	-53.6713E-9	-189.934E-15	9.17327E-12
1.91960E+0	974.542E-12	1.91960E+0	-53.6713E-9	-396.761E-15	9.15374E-12
1.93970E+0	986.099E-12	1.93970E+0	-53.6713E-9	-207.401E-15	9.18712E-12
1.95980E+0	1.00552E-9	1.95980E+0	-53.6713E-9	-186.228E-15	9.12933E-12
1.97990E+0	1.01239E-9	1.97990E+0	-53.6713E-9	-88.3887E-15	9.26597E-12
2.00000E+0	1.02384E-9	2.00000E+0	-53.6713E-9	-32.0595E-15	9.40592E-12
