# Supplementary material for: Circumventing the stability problems of graphene nanoribbon zigzag edges
Source: Nat Chem. 2022 Sep 26;14(12):1451–8. doi: 10.1038/s41557-022-01042-8 (PMC10665199; doi:10.1038/s41557-022-01042-8)
Supplement: Supplementary file 3 — Source data for Supplementary Fig. 9. [file 41557_2022_1042_MOESM3_ESM.zip › 11 units/Point spectra597.dat]

Experiment	bias spectroscopy
Saved Date	22.07.2020 14:13:47
User
Date
X (m)	-252.62E-9
Y (m)	-228.229E-9
Z (m)	-53.6686E-9
Z offset (m)	0E+0
Settling time (s)	20E-3
Integration time (s)	60E-3
Z-Ctrl hold	TRUE
Final Z (m)	N/A
Start time	22.07.2020 14:13:31
Filter type	None
Order
Cutoff frq
Bias>Bias (V)	-500E-3
Bias>Calibration (V/V)	-1E+0
Bias>Offset (V)	0E+0
Bias Spectroscopy>Sweep Start (V)	-2E+0
Bias Spectroscopy>Sweep End (V)	2E+0
Bias Spectroscopy>Num Pixel	200
Bias Spectroscopy>Z Avg time (s)	100E-3
Bias Spectroscopy>Z offset (m)	0E+0
Bias Spectroscopy>1st Settling time (s)	60E-3
Bias Spectroscopy>Settling time (s)	20E-3
Bias Spectroscopy>Integration time (s)	60E-3
Bias Spectroscopy>End Settling time (s)	50E-3
Bias Spectroscopy>Z control time (s)	50E-3
Bias Spectroscopy>Max Slew rate (V/s)	Inf
Bias Spectroscopy>backward sweep	FALSE
Bias Spectroscopy>Z-controller hold	TRUE
Bias Spectroscopy>Number of sweeps	1
Bias Spectroscopy>Channels	Current (A);Bias (V);Z (m);LI Demod 1 Y (A);LI Demod 1 X (A)
Bias Spectroscopy>Reset Bias	TRUE
Bias Spectroscopy>Record final Z	FALSE
Bias Spectroscopy>Lock-In run	TRUE
Current>Current (A)	900.885E-12
Current>Calibration (A/V)	330E-12
Current>Offset (A)	0E+0
Current>Gain	High
Lock-in>Lock-in status	ON
Lock-in>Modulated signal	Bias (V)
Lock-in>Frequency (Hz)	828E+0
Lock-in>Amplitude	20E-3
Lock-in>Demodulated signal	Current (A)
Lock-in>HP Filter Cutoff D1 (Hz)	155.425E+0
Lock-in>HP Filter Cutoff D2 (Hz)	155.425E+0
Lock-in>HP Filter Order D1	1
Lock-in>HP Filter Order D2	1
Lock-in>Harmonic D1	1
Lock-in>Harmonic D2	2
Lock-in>Reference phase D1 (deg)	-158.815E+0
Lock-in>Reference phase D2 (deg)	174.64E+0
Lock-in>LP Filter Cutoff D1 (Hz)	9.71405E+0
Lock-in>LP Filter Cutoff D2 (Hz)	4.85702E+0
Lock-in>LP Filter Order D1	2
Lock-in>LP Filter Order D2	2
Lock-in>Sync Filter D1	OFF
Lock-in>Sync Filter D2	OFF
[DATA]
Bias calc (V)	Current (A)	Bias (V)	Z (m)	LI Demod 1 Y (A)	LI Demod 1 X (A)
-2.00000E+0	-543.417E-12	-2.00000E+0	-53.6686E-9	-671.903E-15	8.61886E-12
-1.97990E+0	-530.217E-12	-1.97990E+0	-53.6686E-9	-445.644E-15	8.16984E-12
-1.95980E+0	-520.251E-12	-1.95980E+0	-53.6686E-9	-982.824E-15	7.52913E-12
-1.93970E+0	-512.421E-12	-1.93970E+0	-53.6686E-9	-965.665E-15	7.08136E-12
-1.91960E+0	-503.952E-12	-1.91960E+0	-53.6686E-9	-966.844E-15	6.84184E-12
-1.89950E+0	-492.363E-12	-1.89950E+0	-53.6686E-9	-1.04787E-12	6.69014E-12
-1.87940E+0	-484.745E-12	-1.87940E+0	-53.6686E-9	-1.10897E-12	6.24362E-12
-1.85930E+0	-479.325E-12	-1.85930E+0	-53.6686E-9	-1.08153E-12	6.18137E-12
-1.83920E+0	-468.873E-12	-1.83920E+0	-53.6686E-9	-1.22330E-12	6.05003E-12
-1.81910E+0	-459.999E-12	-1.81910E+0	-53.6686E-9	-1.35651E-12	6.03433E-12
-1.79900E+0	-455.531E-12	-1.79900E+0	-53.6686E-9	-1.31333E-12	5.94401E-12
-1.77889E+0	-447.018E-12	-1.77889E+0	-53.6686E-9	-1.23801E-12	5.82726E-12
-1.75879E+0	-437.800E-12	-1.75879E+0	-53.6686E-9	-1.51548E-12	5.61003E-12
-1.73869E+0	-433.128E-12	-1.73869E+0	-53.6686E-9	-1.65531E-12	5.40399E-12
-1.71859E+0	-427.210E-12	-1.71859E+0	-53.6686E-9	-1.49060E-12	5.27174E-12
-1.69849E+0	-416.602E-12	-1.69849E+0	-53.6686E-9	-1.53119E-12	5.20637E-12
-1.67839E+0	-411.845E-12	-1.67839E+0	-53.6686E-9	-1.70199E-12	5.10242E-12
-1.65829E+0	-407.545E-12	-1.65829E+0	-53.6686E-9	-1.71051E-12	5.24381E-12
-1.63819E+0	-397.311E-12	-1.63819E+0	-53.6686E-9	-1.40985E-12	5.09311E-12
-1.61809E+0	-392.061E-12	-1.61809E+0	-53.6686E-9	-1.46019E-12	5.17474E-12
-1.59799E+0	-387.565E-12	-1.59799E+0	-53.6686E-9	-1.58543E-12	5.25494E-12
-1.57789E+0	-378.083E-12	-1.57789E+0	-53.6686E-9	-1.43692E-12	5.10089E-12
-1.55779E+0	-371.219E-12	-1.55779E+0	-53.6686E-9	-1.66495E-12	5.01207E-12
-1.53769E+0	-366.649E-12	-1.53769E+0	-53.6686E-9	-1.70521E-12	5.00232E-12
-1.51759E+0	-358.980E-12	-1.51759E+0	-53.6686E-9	-1.68281E-12	5.48119E-12
-1.49749E+0	-351.666E-12	-1.49749E+0	-53.6686E-9	-1.61315E-12	5.53047E-12
-1.47739E+0	-344.972E-12	-1.47739E+0	-53.6686E-9	-1.41246E-12	5.41201E-12
-1.45729E+0	-338.116E-12	-1.45729E+0	-53.6686E-9	-1.30154E-12	5.32831E-12
-1.43719E+0	-329.868E-12	-1.43719E+0	-53.6686E-9	-1.32718E-12	5.40493E-12
-1.41709E+0	-323.068E-12	-1.41709E+0	-53.6686E-9	-1.21518E-12	5.75238E-12
-1.39698E+0	-316.935E-12	-1.39698E+0	-53.6686E-9	-1.44535E-12	5.09556E-12
-1.37688E+0	-310.202E-12	-1.37688E+0	-53.6686E-9	-1.95211E-12	3.75744E-12
-1.35678E+0	-306.692E-12	-1.35678E+0	-53.6686E-9	-2.22536E-12	3.11562E-12
-1.33668E+0	-304.227E-12	-1.33668E+0	-53.6686E-9	-2.19752E-12	2.91235E-12
-1.31658E+0	-299.428E-12	-1.31658E+0	-53.6686E-9	-2.25167E-12	2.60784E-12
-1.29648E+0	-296.296E-12	-1.29648E+0	-53.6686E-9	-2.35165E-12	2.64296E-12
-1.27638E+0	-293.787E-12	-1.27638E+0	-53.6686E-9	-2.27317E-12	2.71580E-12
-1.25628E+0	-290.031E-12	-1.25628E+0	-53.6686E-9	-2.23109E-12	2.73706E-12
-1.23618E+0	-286.142E-12	-1.23618E+0	-53.6686E-9	-2.19002E-12	2.85225E-12
-1.21608E+0	-284.721E-12	-1.21608E+0	-53.6686E-9	-2.20854E-12	3.26495E-12
-1.19598E+0	-280.091E-12	-1.19598E+0	-53.6686E-9	-2.05366E-12	3.13624E-12
-1.17588E+0	-275.877E-12	-1.17588E+0	-53.6686E-9	-2.12251E-12	3.19917E-12
-1.15578E+0	-272.647E-12	-1.15578E+0	-53.6686E-9	-2.03472E-12	3.22826E-12
-1.13568E+0	-269.130E-12	-1.13568E+0	-53.6686E-9	-2.45735E-12	2.97575E-12
-1.11558E+0	-264.835E-12	-1.11558E+0	-53.6686E-9	-2.25657E-12	2.69259E-12
-1.09548E+0	-263.183E-12	-1.09548E+0	-53.6686E-9	-2.15494E-12	2.72633E-12
-1.07538E+0	-259.461E-12	-1.07538E+0	-53.6686E-9	-2.15967E-12	2.66836E-12
-1.05528E+0	-256.118E-12	-1.05528E+0	-53.6686E-9	-2.42712E-12	2.47768E-12
-1.03518E+0	-254.782E-12	-1.03518E+0	-53.6686E-9	-2.30024E-12	2.65689E-12
-1.01508E+0	-250.779E-12	-1.01508E+0	-53.6686E-9	-2.28544E-12	2.67448E-12
-994.975E-3	-247.018E-12	-994.975E-3	-53.6686E-9	-2.40473E-12	3.00862E-12
-974.874E-3	-244.399E-12	-974.874E-3	-53.6686E-9	-2.13589E-12	3.31390E-12
-954.774E-3	-239.871E-12	-954.774E-3	-53.6686E-9	-2.02989E-12	3.21685E-12
-934.673E-3	-235.446E-12	-934.673E-3	-53.6686E-9	-2.17116E-12	3.55294E-12
-914.573E-3	-231.937E-12	-914.573E-3	-53.6686E-9	-1.79158E-12	3.42564E-12
-894.472E-3	-228.516E-12	-894.472E-3	-53.6686E-9	-2.02176E-12	3.22170E-12
-874.372E-3	-223.824E-12	-874.372E-3	-53.6686E-9	-2.15284E-12	3.08537E-12
-854.271E-3	-220.311E-12	-854.271E-3	-53.6686E-9	-2.19900E-12	2.95834E-12
-834.171E-3	-219.049E-12	-834.171E-3	-53.6686E-9	-2.24655E-12	2.89162E-12
-814.070E-3	-213.623E-12	-814.070E-3	-53.6686E-9	-2.25585E-12	2.91346E-12
-793.970E-3	-210.148E-12	-793.970E-3	-53.6686E-9	-2.16847E-12	3.06213E-12
-773.869E-3	-208.015E-12	-773.869E-3	-53.6686E-9	-2.08270E-12	2.87427E-12
-753.769E-3	-202.581E-12	-753.769E-3	-53.6686E-9	-2.08761E-12	3.10557E-12
-733.668E-3	-199.379E-12	-733.668E-3	-53.6686E-9	-2.27128E-12	3.13159E-12
-713.568E-3	-196.704E-12	-713.568E-3	-53.6686E-9	-2.20157E-12	3.08714E-12
-693.467E-3	-192.183E-12	-693.467E-3	-53.6686E-9	-2.06634E-12	3.04655E-12
-673.367E-3	-187.672E-12	-673.367E-3	-53.6686E-9	-2.05781E-12	3.23114E-12
-653.266E-3	-184.076E-12	-653.266E-3	-53.6686E-9	-2.12349E-12	3.48959E-12
-633.166E-3	-180.114E-12	-633.166E-3	-53.6686E-9	-2.12365E-12	3.54424E-12
-613.065E-3	-174.563E-12	-613.065E-3	-53.6686E-9	-2.14623E-12	3.61700E-12
-592.965E-3	-170.410E-12	-592.965E-3	-53.6686E-9	-1.95118E-12	3.75961E-12
-572.864E-3	-166.580E-12	-572.864E-3	-53.6686E-9	-1.90586E-12	3.60362E-12
-552.764E-3	-161.278E-12	-552.764E-3	-53.6686E-9	-1.92322E-12	3.49302E-12
-532.663E-3	-156.553E-12	-532.663E-3	-53.6686E-9	-2.09300E-12	3.45749E-12
-512.563E-3	-153.417E-12	-512.563E-3	-53.6686E-9	-2.00223E-12	3.51014E-12
-492.462E-3	-148.394E-12	-492.462E-3	-53.6686E-9	-2.31838E-12	3.20912E-12
-472.362E-3	-143.908E-12	-472.362E-3	-53.6686E-9	-2.05390E-12	3.40605E-12
-452.261E-3	-141.235E-12	-452.261E-3	-53.6686E-9	-2.18613E-12	2.95887E-12
-432.161E-3	-137.366E-12	-432.161E-3	-53.6686E-9	-2.14058E-12	3.22828E-12
-412.060E-3	-132.929E-12	-412.060E-3	-53.6686E-9	-2.08681E-12	3.10663E-12
-391.960E-3	-129.252E-12	-391.960E-3	-53.6686E-9	-2.11043E-12	3.40064E-12
-371.859E-3	-125.266E-12	-371.859E-3	-53.6686E-9	-1.90188E-12	3.88493E-12
-351.759E-3	-119.093E-12	-351.759E-3	-53.6686E-9	-1.97155E-12	4.57050E-12
-331.658E-3	-112.781E-12	-331.658E-3	-53.6686E-9	-1.78088E-12	4.80840E-12
-311.558E-3	-106.753E-12	-311.558E-3	-53.6686E-9	-1.56554E-12	5.39447E-12
-291.457E-3	-98.8794E-12	-291.457E-3	-53.6686E-9	-1.54925E-12	5.26974E-12
-271.357E-3	-91.4805E-12	-271.357E-3	-53.6686E-9	-1.59182E-12	5.24465E-12
-251.256E-3	-85.0403E-12	-251.256E-3	-53.6686E-9	-1.53965E-12	5.52298E-12
-231.156E-3	-77.6648E-12	-231.156E-3	-53.6686E-9	-1.62425E-12	5.18452E-12
-211.055E-3	-70.5118E-12	-211.055E-3	-53.6686E-9	-1.57992E-12	5.22390E-12
-190.955E-3	-63.9863E-12	-190.955E-3	-53.6686E-9	-1.71734E-12	5.18592E-12
-170.854E-3	-57.1910E-12	-170.854E-3	-53.6686E-9	-1.54506E-12	5.11820E-12
-150.754E-3	-50.0726E-12	-150.754E-3	-53.6686E-9	-1.64706E-12	5.37154E-12
-130.653E-3	-43.1709E-12	-130.653E-3	-53.6686E-9	-1.58388E-12	5.28721E-12
-110.553E-3	-36.5086E-12	-110.553E-3	-53.6686E-9	-1.54276E-12	5.18454E-12
-90.4523E-3	-29.7481E-12	-90.4523E-3	-53.6686E-9	-1.60574E-12	4.89386E-12
-70.3518E-3	-23.0938E-12	-70.3518E-3	-53.6686E-9	-1.66067E-12	5.04232E-12
-50.2512E-3	-16.4499E-12	-50.2513E-3	-53.6686E-9	-1.56100E-12	5.04018E-12
-30.1508E-3	-9.71285E-12	-30.1508E-3	-53.6686E-9	-1.65386E-12	5.00058E-12
-10.0503E-3	-3.29942E-12	-10.0503E-3	-53.6686E-9	-1.71966E-12	4.78594E-12
10.0503E-3	2.79739E-12	10.0503E-3	-53.6686E-9	-1.61503E-12	4.77295E-12
30.1507E-3	8.74562E-12	30.1508E-3	-53.6686E-9	-1.80967E-12	4.59388E-12
50.2512E-3	14.8003E-12	50.2513E-3	-53.6686E-9	-1.56973E-12	4.77939E-12
70.3518E-3	21.3172E-12	70.3518E-3	-53.6686E-9	-1.68284E-12	4.99011E-12
90.4522E-3	27.9453E-12	90.4523E-3	-53.6686E-9	-1.74361E-12	5.11594E-12
110.553E-3	34.4215E-12	110.553E-3	-53.6686E-9	-1.59595E-12	4.79539E-12
130.653E-3	41.2814E-12	130.653E-3	-53.6686E-9	-1.46837E-12	5.13064E-12
150.754E-3	48.5053E-12	150.754E-3	-53.6686E-9	-1.50744E-12	5.26703E-12
170.854E-3	55.3846E-12	170.854E-3	-53.6686E-9	-1.49585E-12	5.35103E-12
190.955E-3	62.1975E-12	190.955E-3	-53.6686E-9	-1.47996E-12	5.03274E-12
211.055E-3	69.0562E-12	211.055E-3	-53.6686E-9	-1.71418E-12	5.00179E-12
231.156E-3	75.2288E-12	231.156E-3	-53.6686E-9	-1.53306E-12	4.74164E-12
251.256E-3	81.3067E-12	251.256E-3	-53.6686E-9	-1.75898E-12	4.73836E-12
271.357E-3	87.4411E-12	271.357E-3	-53.6686E-9	-1.76413E-12	4.56647E-12
291.457E-3	93.6522E-12	291.457E-3	-53.6686E-9	-1.77282E-12	4.63047E-12
311.558E-3	99.6211E-12	311.558E-3	-53.6686E-9	-1.72033E-12	4.82056E-12
331.658E-3	105.981E-12	331.658E-3	-53.6686E-9	-1.93493E-12	4.69387E-12
351.759E-3	112.407E-12	351.759E-3	-53.6686E-9	-1.71238E-12	5.11044E-12
371.859E-3	119.265E-12	371.859E-3	-53.6686E-9	-1.62331E-12	5.44369E-12
391.960E-3	126.573E-12	391.960E-3	-53.6686E-9	-1.25558E-12	5.28859E-12
412.060E-3	133.982E-12	412.060E-3	-53.6686E-9	-1.52024E-12	5.47613E-12
432.161E-3	140.720E-12	432.161E-3	-53.6686E-9	-1.64704E-12	5.35152E-12
452.261E-3	147.599E-12	452.261E-3	-53.6686E-9	-1.59548E-12	4.98937E-12
472.362E-3	154.188E-12	472.362E-3	-53.6686E-9	-1.60289E-12	4.96114E-12
492.462E-3	160.922E-12	492.462E-3	-53.6686E-9	-1.55278E-12	5.20656E-12
512.563E-3	167.457E-12	512.563E-3	-53.6686E-9	-1.53543E-12	5.14596E-12
532.663E-3	175.242E-12	532.663E-3	-53.6686E-9	-1.43714E-12	5.60732E-12
552.764E-3	182.115E-12	552.764E-3	-53.6686E-9	-1.42304E-12	5.65090E-12
572.864E-3	189.839E-12	572.864E-3	-53.6686E-9	-1.47001E-12	6.09011E-12
592.965E-3	198.852E-12	592.965E-3	-53.6686E-9	-1.29679E-12	5.90498E-12
613.065E-3	206.386E-12	613.065E-3	-53.6686E-9	-1.41259E-12	6.25224E-12
633.166E-3	213.992E-12	633.166E-3	-53.6686E-9	-1.40876E-12	6.19733E-12
653.266E-3	223.755E-12	653.266E-3	-53.6686E-9	-1.39380E-12	6.06879E-12
673.367E-3	230.971E-12	673.367E-3	-53.6686E-9	-1.35872E-12	6.10476E-12
693.467E-3	238.335E-12	693.467E-3	-53.6686E-9	-1.42002E-12	6.10923E-12
713.568E-3	247.388E-12	713.568E-3	-53.6686E-9	-1.40857E-12	5.82380E-12
733.668E-3	255.153E-12	733.668E-3	-53.6686E-9	-1.25690E-12	6.04097E-12
753.769E-3	262.782E-12	753.769E-3	-53.6686E-9	-1.23636E-12	6.15469E-12
773.869E-3	270.290E-12	773.869E-3	-53.6686E-9	-1.07601E-12	6.12730E-12
793.970E-3	279.215E-12	793.970E-3	-53.6686E-9	-1.06642E-12	6.13439E-12
814.070E-3	288.146E-12	814.070E-3	-53.6686E-9	-1.06276E-12	6.05529E-12
834.171E-3	294.196E-12	834.171E-3	-53.6686E-9	-1.33931E-12	5.87025E-12
854.271E-3	303.645E-12	854.271E-3	-53.6686E-9	-1.23922E-12	5.80150E-12
874.372E-3	311.352E-12	874.372E-3	-53.6686E-9	-1.38821E-12	5.98330E-12
894.472E-3	318.168E-12	894.472E-3	-53.6686E-9	-1.25097E-12	5.88534E-12
914.573E-3	327.249E-12	914.573E-3	-53.6686E-9	-1.34755E-12	5.97466E-12
934.673E-3	335.620E-12	934.673E-3	-53.6686E-9	-1.41161E-12	6.25088E-12
954.774E-3	343.823E-12	954.774E-3	-53.6686E-9	-1.24218E-12	6.21063E-12
974.874E-3	350.913E-12	974.874E-3	-53.6686E-9	-1.24106E-12	6.22441E-12
994.975E-3	359.938E-12	994.975E-3	-53.6686E-9	-1.16436E-12	6.23960E-12
1.01508E+0	369.360E-12	1.01508E+0	-53.6686E-9	-1.10223E-12	6.23856E-12
1.03518E+0	375.963E-12	1.03518E+0	-53.6686E-9	-1.20929E-12	6.36934E-12
1.05528E+0	385.680E-12	1.05528E+0	-53.6686E-9	-949.410E-15	6.44770E-12
1.07538E+0	395.367E-12	1.07538E+0	-53.6686E-9	-1.10619E-12	6.67123E-12
1.09548E+0	402.769E-12	1.09548E+0	-53.6686E-9	-1.19861E-12	6.92507E-12
1.11558E+0	412.935E-12	1.11558E+0	-53.6686E-9	-1.18755E-12	6.71503E-12
1.13568E+0	422.295E-12	1.13568E+0	-53.6686E-9	-948.789E-15	6.71830E-12
1.15578E+0	431.670E-12	1.15578E+0	-53.6686E-9	-777.992E-15	6.96273E-12
1.17588E+0	440.015E-12	1.17588E+0	-53.6686E-9	-828.169E-15	7.17538E-12
1.19598E+0	450.448E-12	1.19598E+0	-53.6686E-9	-935.622E-15	7.27487E-12
1.21608E+0	461.018E-12	1.21608E+0	-53.6686E-9	-847.188E-15	7.47618E-12
1.23618E+0	469.142E-12	1.23618E+0	-53.6686E-9	-1.04162E-12	7.71168E-12
1.25628E+0	480.756E-12	1.25628E+0	-53.6686E-9	-946.813E-15	7.89079E-12
1.27638E+0	493.289E-12	1.27638E+0	-53.6686E-9	-818.592E-15	7.91936E-12
1.29648E+0	499.927E-12	1.29648E+0	-53.6686E-9	-623.538E-15	8.15522E-12
1.31658E+0	514.470E-12	1.31658E+0	-53.6686E-9	-624.691E-15	8.44368E-12
1.33668E+0	527.281E-12	1.33668E+0	-53.6686E-9	-657.662E-15	8.64879E-12
1.35678E+0	533.729E-12	1.35678E+0	-53.6686E-9	-629.858E-15	8.41943E-12
1.37688E+0	548.253E-12	1.37688E+0	-53.6686E-9	-494.619E-15	8.63420E-12
1.39698E+0	562.582E-12	1.39698E+0	-53.6686E-9	-605.491E-15	8.47667E-12
1.41709E+0	569.210E-12	1.41709E+0	-53.6686E-9	-378.108E-15	8.74732E-12
1.43719E+0	582.258E-12	1.43719E+0	-53.6686E-9	-461.258E-15	8.85129E-12
1.45729E+0	596.684E-12	1.45729E+0	-53.6686E-9	-225.756E-15	8.99380E-12
1.47739E+0	607.793E-12	1.47739E+0	-53.6686E-9	-209.510E-15	9.10775E-12
1.49749E+0	617.945E-12	1.49749E+0	-53.6686E-9	-105.737E-15	9.75762E-12
1.51759E+0	634.024E-12	1.51759E+0	-53.6686E-9	-65.4395E-15	9.90494E-12
1.53769E+0	649.830E-12	1.53769E+0	-53.6686E-9	-164.312E-15	9.98034E-12
1.55779E+0	658.350E-12	1.55779E+0	-53.6686E-9	-175.100E-15	10.0156E-12
1.57789E+0	673.328E-12	1.57789E+0	-53.6686E-9	11.4955E-15	10.1935E-12
1.59799E+0	691.182E-12	1.59799E+0	-53.6686E-9	-43.1935E-15	10.0619E-12
1.61809E+0	698.439E-12	1.61809E+0	-53.6686E-9	18.9606E-15	9.88212E-12
1.63819E+0	713.600E-12	1.63819E+0	-53.6686E-9	-221.174E-15	9.67010E-12
1.65829E+0	727.794E-12	1.65829E+0	-53.6686E-9	-95.4720E-15	9.70675E-12
1.67839E+0	739.151E-12	1.67839E+0	-53.6686E-9	-70.3198E-15	9.53088E-12
1.69849E+0	751.450E-12	1.69849E+0	-53.6686E-9	-380.418E-15	9.34666E-12
1.71859E+0	762.715E-12	1.71859E+0	-53.6686E-9	-289.671E-15	9.19313E-12
1.73869E+0	777.340E-12	1.73869E+0	-53.6686E-9	-252.490E-15	9.17251E-12
1.75879E+0	788.417E-12	1.75879E+0	-53.6686E-9	-338.722E-15	8.91639E-12
1.77889E+0	797.526E-12	1.77889E+0	-53.6686E-9	-769.215E-15	8.59190E-12
1.79900E+0	810.834E-12	1.79900E+0	-53.6686E-9	-626.325E-15	8.45587E-12
1.81910E+0	822.654E-12	1.81910E+0	-53.6686E-9	-465.067E-15	8.44690E-12
1.83920E+0	830.513E-12	1.83920E+0	-53.6686E-9	-598.220E-15	8.18714E-12
1.85930E+0	842.689E-12	1.85930E+0	-53.6686E-9	-607.871E-15	8.31384E-12
1.87940E+0	854.687E-12	1.87940E+0	-53.6686E-9	-486.863E-15	8.01482E-12
1.89950E+0	863.722E-12	1.89950E+0	-53.6686E-9	-345.269E-15	7.94741E-12
1.91960E+0	873.107E-12	1.91960E+0	-53.6686E-9	-826.853E-15	7.97379E-12
1.93970E+0	883.817E-12	1.93970E+0	-53.6686E-9	-548.580E-15	8.02426E-12
1.95980E+0	897.899E-12	1.95980E+0	-53.6686E-9	-574.976E-15	7.99662E-12
1.97990E+0	903.181E-12	1.97990E+0	-53.6686E-9	-566.754E-15	7.94340E-12
2.00000E+0	917.571E-12	2.00000E+0	-53.6686E-9	-702.949E-15	8.02156E-12
