# Supplementary material for: Circumventing the stability problems of graphene nanoribbon zigzag edges
Source: Nat Chem. 2022 Sep 26;14(12):1451–8. doi: 10.1038/s41557-022-01042-8 (PMC10665199; doi:10.1038/s41557-022-01042-8)
Supplement: Supplementary file 3 — Source data for Supplementary Fig. 9. [file 41557_2022_1042_MOESM3_ESM.zip › 11 units/Point spectra598.dat]

Experiment	bias spectroscopy
Saved Date	22.07.2020 14:14:04
User
Date
X (m)	-252.535E-9
Y (m)	-228.328E-9
Z (m)	-53.6705E-9
Z offset (m)	0E+0
Settling time (s)	20E-3
Integration time (s)	60E-3
Z-Ctrl hold	TRUE
Final Z (m)	N/A
Start time	22.07.2020 14:13:48
Filter type	None
Order
Cutoff frq
Bias>Bias (V)	-500E-3
Bias>Calibration (V/V)	-1E+0
Bias>Offset (V)	0E+0
Bias Spectroscopy>Sweep Start (V)	-2E+0
Bias Spectroscopy>Sweep End (V)	2E+0
Bias Spectroscopy>Num Pixel	200
Bias Spectroscopy>Z Avg time (s)	100E-3
Bias Spectroscopy>Z offset (m)	0E+0
Bias Spectroscopy>1st Settling time (s)	60E-3
Bias Spectroscopy>Settling time (s)	20E-3
Bias Spectroscopy>Integration time (s)	60E-3
Bias Spectroscopy>End Settling time (s)	50E-3
Bias Spectroscopy>Z control time (s)	50E-3
Bias Spectroscopy>Max Slew rate (V/s)	Inf
Bias Spectroscopy>backward sweep	FALSE
Bias Spectroscopy>Z-controller hold	TRUE
Bias Spectroscopy>Number of sweeps	1
Bias Spectroscopy>Channels	Current (A);Bias (V);Z (m);LI Demod 1 Y (A);LI Demod 1 X (A)
Bias Spectroscopy>Reset Bias	TRUE
Bias Spectroscopy>Record final Z	FALSE
Bias Spectroscopy>Lock-In run	TRUE
Current>Current (A)	804.576E-12
Current>Calibration (A/V)	330E-12
Current>Offset (A)	0E+0
Current>Gain	High
Lock-in>Lock-in status	ON
Lock-in>Modulated signal	Bias (V)
Lock-in>Frequency (Hz)	828E+0
Lock-in>Amplitude	20E-3
Lock-in>Demodulated signal	Current (A)
Lock-in>HP Filter Cutoff D1 (Hz)	155.425E+0
Lock-in>HP Filter Cutoff D2 (Hz)	155.425E+0
Lock-in>HP Filter Order D1	1
Lock-in>HP Filter Order D2	1
Lock-in>Harmonic D1	1
Lock-in>Harmonic D2	2
Lock-in>Reference phase D1 (deg)	-158.815E+0
Lock-in>Reference phase D2 (deg)	174.64E+0
Lock-in>LP Filter Cutoff D1 (Hz)	9.71405E+0
Lock-in>LP Filter Cutoff D2 (Hz)	4.85702E+0
Lock-in>LP Filter Order D1	2
Lock-in>LP Filter Order D2	2
Lock-in>Sync Filter D1	OFF
Lock-in>Sync Filter D2	OFF
[DATA]
Bias calc (V)	Current (A)	Bias (V)	Z (m)	LI Demod 1 Y (A)	LI Demod 1 X (A)
-2.00000E+0	-531.997E-12	-2.00000E+0	-53.6705E-9	-1.00684E-12	7.02379E-12
-1.97990E+0	-519.447E-12	-1.97990E+0	-53.6705E-9	-1.10411E-12	6.88514E-12
-1.95980E+0	-516.603E-12	-1.95980E+0	-53.6705E-9	-1.08844E-12	6.33065E-12
-1.93970E+0	-506.928E-12	-1.93970E+0	-53.6705E-9	-1.28991E-12	5.84267E-12
-1.91960E+0	-495.464E-12	-1.91960E+0	-53.6705E-9	-1.27737E-12	5.69987E-12
-1.89950E+0	-490.805E-12	-1.89950E+0	-53.6705E-9	-1.21942E-12	5.71898E-12
-1.87940E+0	-486.009E-12	-1.87940E+0	-53.6705E-9	-1.49831E-12	5.48839E-12
-1.85930E+0	-474.937E-12	-1.85930E+0	-53.6705E-9	-1.61882E-12	5.37835E-12
-1.83920E+0	-468.364E-12	-1.83920E+0	-53.6705E-9	-1.53161E-12	5.29275E-12
-1.81910E+0	-465.804E-12	-1.81910E+0	-53.6705E-9	-1.71993E-12	5.38884E-12
-1.79900E+0	-454.857E-12	-1.79900E+0	-53.6705E-9	-1.37519E-12	5.30577E-12
-1.77889E+0	-446.876E-12	-1.77889E+0	-53.6705E-9	-1.29625E-12	5.56074E-12
-1.75879E+0	-443.767E-12	-1.75879E+0	-53.6705E-9	-1.32820E-12	5.75494E-12
-1.73869E+0	-435.683E-12	-1.73869E+0	-53.6705E-9	-1.24002E-12	5.65236E-12
-1.71859E+0	-423.772E-12	-1.71859E+0	-53.6705E-9	-1.33207E-12	5.55863E-12
-1.69849E+0	-420.948E-12	-1.69849E+0	-53.6705E-9	-1.61311E-12	5.35406E-12
-1.67839E+0	-415.164E-12	-1.67839E+0	-53.6705E-9	-1.50772E-12	4.88393E-12
-1.65829E+0	-405.478E-12	-1.65829E+0	-53.6705E-9	-1.44592E-12	4.94032E-12
-1.63819E+0	-400.379E-12	-1.63819E+0	-53.6705E-9	-1.52429E-12	5.00159E-12
-1.61809E+0	-395.742E-12	-1.61809E+0	-53.6705E-9	-1.43584E-12	5.19169E-12
-1.59799E+0	-387.270E-12	-1.59799E+0	-53.6705E-9	-1.59675E-12	5.35132E-12
-1.57789E+0	-378.134E-12	-1.57789E+0	-53.6705E-9	-1.52400E-12	5.38805E-12
-1.55779E+0	-374.999E-12	-1.55779E+0	-53.6705E-9	-1.33184E-12	5.37483E-12
-1.53769E+0	-366.451E-12	-1.53769E+0	-53.6705E-9	-1.21446E-12	5.63939E-12
-1.51759E+0	-356.242E-12	-1.51759E+0	-53.6705E-9	-1.40790E-12	5.86947E-12
-1.49749E+0	-352.488E-12	-1.49749E+0	-53.6705E-9	-1.34096E-12	6.22701E-12
-1.47739E+0	-343.981E-12	-1.47739E+0	-53.6705E-9	-1.30177E-12	6.22223E-12
-1.45729E+0	-331.283E-12	-1.45729E+0	-53.6705E-9	-1.20959E-12	6.47739E-12
-1.43719E+0	-326.236E-12	-1.43719E+0	-53.6705E-9	-1.13286E-12	6.66228E-12
-1.41709E+0	-317.806E-12	-1.41709E+0	-53.6705E-9	-1.00803E-12	7.15636E-12
-1.39698E+0	-305.761E-12	-1.39698E+0	-53.6705E-9	-1.33193E-12	6.16200E-12
-1.37688E+0	-300.907E-12	-1.37688E+0	-53.6705E-9	-2.04049E-12	4.26820E-12
-1.35678E+0	-299.112E-12	-1.35678E+0	-53.6705E-9	-2.31109E-12	3.02188E-12
-1.33668E+0	-293.494E-12	-1.33668E+0	-53.6705E-9	-2.33099E-12	2.79020E-12
-1.31658E+0	-289.521E-12	-1.31658E+0	-53.6705E-9	-2.31287E-12	2.66322E-12
-1.29648E+0	-289.244E-12	-1.29648E+0	-53.6705E-9	-2.19102E-12	2.61064E-12
-1.27638E+0	-285.381E-12	-1.27638E+0	-53.6705E-9	-2.29565E-12	2.56190E-12
-1.25628E+0	-280.857E-12	-1.25628E+0	-53.6705E-9	-2.38757E-12	2.44010E-12
-1.23618E+0	-280.411E-12	-1.23618E+0	-53.6705E-9	-2.17986E-12	2.76756E-12
-1.21608E+0	-277.104E-12	-1.21608E+0	-53.6705E-9	-2.27227E-12	2.56434E-12
-1.19598E+0	-271.783E-12	-1.19598E+0	-53.6705E-9	-2.22068E-12	2.97388E-12
-1.17588E+0	-270.201E-12	-1.17588E+0	-53.6705E-9	-2.11693E-12	3.02199E-12
-1.15578E+0	-267.253E-12	-1.15578E+0	-53.6705E-9	-2.19441E-12	3.05750E-12
-1.13568E+0	-262.054E-12	-1.13568E+0	-53.6705E-9	-2.28778E-12	3.05023E-12
-1.11558E+0	-258.854E-12	-1.11558E+0	-53.6705E-9	-2.36739E-12	2.74766E-12
-1.09548E+0	-257.472E-12	-1.09548E+0	-53.6705E-9	-2.20857E-12	2.46388E-12
-1.07538E+0	-254.184E-12	-1.07538E+0	-53.6705E-9	-2.45632E-12	2.37790E-12
-1.05528E+0	-250.722E-12	-1.05528E+0	-53.6705E-9	-2.57597E-12	2.39413E-12
-1.03518E+0	-249.155E-12	-1.03518E+0	-53.6705E-9	-2.28746E-12	2.53111E-12
-1.01508E+0	-246.383E-12	-1.01508E+0	-53.6705E-9	-2.40871E-12	2.84178E-12
-994.975E-3	-241.912E-12	-994.975E-3	-53.6705E-9	-2.41990E-12	2.80685E-12
-974.874E-3	-238.607E-12	-974.874E-3	-53.6705E-9	-2.20081E-12	2.85820E-12
-954.774E-3	-236.136E-12	-954.774E-3	-53.6705E-9	-2.38050E-12	3.10798E-12
-934.673E-3	-231.497E-12	-934.673E-3	-53.6705E-9	-2.21180E-12	3.30795E-12
-914.573E-3	-227.158E-12	-914.573E-3	-53.6705E-9	-2.17818E-12	3.33563E-12
-894.472E-3	-224.368E-12	-894.472E-3	-53.6705E-9	-2.23814E-12	3.22934E-12
-874.372E-3	-221.150E-12	-874.372E-3	-53.6705E-9	-2.18040E-12	2.91855E-12
-854.271E-3	-216.466E-12	-854.271E-3	-53.6705E-9	-2.36381E-12	2.81965E-12
-834.171E-3	-213.868E-12	-834.171E-3	-53.6705E-9	-2.40127E-12	2.66604E-12
-814.070E-3	-211.893E-12	-814.070E-3	-53.6705E-9	-2.29017E-12	2.69878E-12
-793.970E-3	-206.693E-12	-793.970E-3	-53.6705E-9	-2.22438E-12	3.20570E-12
-773.869E-3	-203.333E-12	-773.869E-3	-53.6705E-9	-2.22569E-12	3.00876E-12
-753.769E-3	-201.266E-12	-753.769E-3	-53.6705E-9	-2.15501E-12	3.19168E-12
-733.668E-3	-196.726E-12	-733.668E-3	-53.6705E-9	-2.22964E-12	2.94349E-12
-713.568E-3	-192.903E-12	-713.568E-3	-53.6705E-9	-2.15761E-12	2.81334E-12
-693.467E-3	-190.174E-12	-693.467E-3	-53.6705E-9	-2.31400E-12	2.96758E-12
-673.367E-3	-186.991E-12	-673.367E-3	-53.6705E-9	-2.05184E-12	3.27118E-12
-653.266E-3	-181.892E-12	-653.266E-3	-53.6705E-9	-2.02810E-12	3.41062E-12
-633.166E-3	-177.641E-12	-633.166E-3	-53.6705E-9	-2.15549E-12	3.42330E-12
-613.065E-3	-175.400E-12	-613.065E-3	-53.6705E-9	-2.00331E-12	3.51111E-12
-592.965E-3	-169.639E-12	-592.965E-3	-53.6705E-9	-1.97944E-12	3.61836E-12
-572.864E-3	-164.389E-12	-572.864E-3	-53.6705E-9	-2.02852E-12	3.64662E-12
-552.764E-3	-161.817E-12	-552.764E-3	-53.6705E-9	-2.11697E-12	3.59100E-12
-532.663E-3	-156.796E-12	-532.663E-3	-53.6705E-9	-2.10498E-12	3.60930E-12
-512.563E-3	-151.733E-12	-512.563E-3	-53.6705E-9	-2.17691E-12	3.35557E-12
-492.462E-3	-148.899E-12	-492.462E-3	-53.6705E-9	-2.17175E-12	3.20202E-12
-472.362E-3	-144.844E-12	-472.362E-3	-53.6705E-9	-1.89765E-12	3.24233E-12
-452.261E-3	-140.561E-12	-452.261E-3	-53.6705E-9	-2.13154E-12	3.09276E-12
-432.161E-3	-136.958E-12	-432.161E-3	-53.6705E-9	-2.17903E-12	3.01449E-12
-412.060E-3	-134.269E-12	-412.060E-3	-53.6705E-9	-2.18783E-12	2.87253E-12
-391.960E-3	-129.717E-12	-391.960E-3	-53.6705E-9	-1.95135E-12	3.10748E-12
-371.859E-3	-124.942E-12	-371.859E-3	-53.6705E-9	-2.02670E-12	3.69620E-12
-351.759E-3	-120.408E-12	-351.759E-3	-53.6705E-9	-1.53896E-12	4.32607E-12
-331.658E-3	-113.791E-12	-331.658E-3	-53.6705E-9	-1.62597E-12	5.01962E-12
-311.558E-3	-106.163E-12	-311.558E-3	-53.6705E-9	-1.19673E-12	5.52864E-12
-291.457E-3	-99.3614E-12	-291.457E-3	-53.6705E-9	-1.38654E-12	5.52695E-12
-271.357E-3	-92.3141E-12	-271.357E-3	-53.6705E-9	-1.64153E-12	5.55320E-12
-251.256E-3	-84.7832E-12	-251.256E-3	-53.6705E-9	-1.29336E-12	5.47845E-12
-231.156E-3	-77.6327E-12	-231.156E-3	-53.6705E-9	-1.40589E-12	5.46579E-12
-211.055E-3	-70.7194E-12	-211.055E-3	-53.6705E-9	-1.64341E-12	5.17502E-12
-190.955E-3	-63.8084E-12	-190.955E-3	-53.6705E-9	-1.63398E-12	5.26065E-12
-170.854E-3	-56.8028E-12	-170.854E-3	-53.6705E-9	-1.61925E-12	4.97388E-12
-150.754E-3	-50.1861E-12	-150.754E-3	-53.6705E-9	-1.53780E-12	5.23839E-12
-130.653E-3	-43.3048E-12	-130.653E-3	-53.6705E-9	-1.39941E-12	5.21359E-12
-110.553E-3	-36.2430E-12	-110.553E-3	-53.6705E-9	-1.43478E-12	5.00741E-12
-90.4523E-3	-29.8521E-12	-90.4523E-3	-53.6705E-9	-1.54767E-12	4.90930E-12
-70.3518E-3	-23.2673E-12	-70.3518E-3	-53.6705E-9	-1.33952E-12	4.99896E-12
-50.2512E-3	-16.3424E-12	-50.2513E-3	-53.6705E-9	-1.65717E-12	5.00942E-12
-30.1508E-3	-9.69249E-12	-30.1508E-3	-53.6705E-9	-1.43321E-12	5.08562E-12
-10.0503E-3	-3.34312E-12	-10.0503E-3	-53.6705E-9	-1.66726E-12	4.75406E-12
10.0503E-3	2.77182E-12	10.0503E-3	-53.6705E-9	-1.79994E-12	4.69531E-12
30.1507E-3	8.82878E-12	30.1508E-3	-53.6705E-9	-1.72938E-12	4.73058E-12
50.2512E-3	15.1037E-12	50.2513E-3	-53.6705E-9	-1.58123E-12	4.84175E-12
70.3518E-3	21.5930E-12	70.3518E-3	-53.6705E-9	-1.67729E-12	5.12121E-12
90.4522E-3	28.1013E-12	90.4523E-3	-53.6705E-9	-1.64981E-12	5.03544E-12
110.553E-3	34.8364E-12	110.553E-3	-53.6705E-9	-1.73540E-12	5.06888E-12
130.653E-3	41.8107E-12	130.653E-3	-53.6705E-9	-1.62977E-12	5.36249E-12
150.754E-3	48.6269E-12	150.754E-3	-53.6705E-9	-1.45284E-12	5.46740E-12
170.854E-3	55.9260E-12	170.854E-3	-53.6705E-9	-1.35914E-12	5.31257E-12
190.955E-3	63.1461E-12	190.955E-3	-53.6705E-9	-1.46057E-12	5.32515E-12
211.055E-3	69.4389E-12	211.055E-3	-53.6705E-9	-1.33902E-12	5.09897E-12
231.156E-3	76.1709E-12	231.156E-3	-53.6705E-9	-1.72814E-12	5.14846E-12
251.256E-3	82.5319E-12	251.256E-3	-53.6705E-9	-1.74569E-12	4.87682E-12
271.357E-3	88.2582E-12	271.357E-3	-53.6705E-9	-1.67969E-12	4.54362E-12
291.457E-3	94.4300E-12	291.457E-3	-53.6705E-9	-1.75883E-12	4.78987E-12
311.558E-3	100.890E-12	311.558E-3	-53.6705E-9	-1.77383E-12	4.78552E-12
331.658E-3	106.663E-12	331.658E-3	-53.6705E-9	-1.69325E-12	4.97586E-12
351.759E-3	113.044E-12	351.759E-3	-53.6705E-9	-1.34723E-12	5.01452E-12
371.859E-3	120.441E-12	371.859E-3	-53.6705E-9	-1.34614E-12	5.43409E-12
391.960E-3	128.253E-12	391.960E-3	-53.6705E-9	-1.53691E-12	5.59158E-12
412.060E-3	134.837E-12	412.060E-3	-53.6705E-9	-1.67133E-12	5.52493E-12
432.161E-3	142.211E-12	432.161E-3	-53.6705E-9	-1.48932E-12	5.37801E-12
452.261E-3	149.707E-12	452.261E-3	-53.6705E-9	-1.42462E-12	5.12411E-12
472.362E-3	155.809E-12	472.362E-3	-53.6705E-9	-1.52570E-12	5.07967E-12
492.462E-3	163.145E-12	492.462E-3	-53.6705E-9	-1.43913E-12	5.34103E-12
512.563E-3	171.274E-12	512.563E-3	-53.6705E-9	-1.51792E-12	5.74856E-12
532.663E-3	178.130E-12	532.663E-3	-53.6705E-9	-1.39502E-12	5.96944E-12
552.764E-3	187.162E-12	552.764E-3	-53.6705E-9	-1.27186E-12	6.62821E-12
572.864E-3	196.846E-12	572.864E-3	-53.6705E-9	-1.05407E-12	7.09852E-12
592.965E-3	206.647E-12	592.965E-3	-53.6705E-9	-1.07257E-12	7.25324E-12
613.065E-3	216.640E-12	613.065E-3	-53.6705E-9	-843.045E-15	7.92991E-12
633.166E-3	228.235E-12	633.166E-3	-53.6705E-9	-744.341E-15	7.75313E-12
653.266E-3	239.293E-12	653.266E-3	-53.6705E-9	-1.00836E-12	7.71107E-12
673.367E-3	248.536E-12	673.367E-3	-53.6705E-9	-877.049E-15	7.60614E-12
693.467E-3	259.087E-12	693.467E-3	-53.6705E-9	-898.035E-15	7.34501E-12
713.568E-3	269.973E-12	713.568E-3	-53.6705E-9	-927.076E-15	7.27469E-12
733.668E-3	278.130E-12	733.668E-3	-53.6705E-9	-1.00521E-12	7.26574E-12
753.769E-3	287.288E-12	753.769E-3	-53.6705E-9	-1.23712E-12	6.91783E-12
773.869E-3	297.715E-12	773.869E-3	-53.6705E-9	-1.15330E-12	6.72598E-12
793.970E-3	306.585E-12	793.970E-3	-53.6705E-9	-1.03482E-12	6.66290E-12
814.070E-3	315.124E-12	814.070E-3	-53.6705E-9	-1.08328E-12	6.70459E-12
834.171E-3	323.896E-12	834.171E-3	-53.6705E-9	-1.09046E-12	6.73431E-12
854.271E-3	333.848E-12	854.271E-3	-53.6705E-9	-1.05171E-12	6.58565E-12
874.372E-3	342.408E-12	874.372E-3	-53.6705E-9	-1.22207E-12	6.64398E-12
894.472E-3	349.504E-12	894.472E-3	-53.6705E-9	-1.01787E-12	6.77702E-12
914.573E-3	360.981E-12	914.573E-3	-53.6705E-9	-828.558E-15	7.00758E-12
934.673E-3	370.379E-12	934.673E-3	-53.6705E-9	-737.320E-15	7.12372E-12
954.774E-3	377.601E-12	954.774E-3	-53.6705E-9	-992.989E-15	7.27208E-12
974.874E-3	388.821E-12	974.874E-3	-53.6705E-9	-1.05581E-12	7.33260E-12
994.975E-3	399.047E-12	994.975E-3	-53.6705E-9	-796.165E-15	7.13816E-12
1.01508E+0	406.666E-12	1.01508E+0	-53.6705E-9	-868.812E-15	6.99456E-12
1.03518E+0	416.743E-12	1.03518E+0	-53.6705E-9	-1.06484E-12	7.06503E-12
1.05528E+0	426.946E-12	1.05528E+0	-53.6705E-9	-877.296E-15	6.94773E-12
1.07538E+0	436.048E-12	1.07538E+0	-53.6705E-9	-914.231E-15	7.04171E-12
1.09548E+0	443.741E-12	1.09548E+0	-53.6705E-9	-1.03417E-12	6.94833E-12
1.11558E+0	454.747E-12	1.11558E+0	-53.6705E-9	-904.098E-15	7.02647E-12
1.13568E+0	465.787E-12	1.13568E+0	-53.6705E-9	-969.745E-15	7.08874E-12
1.15578E+0	471.825E-12	1.15578E+0	-53.6705E-9	-996.706E-15	7.27967E-12
1.17588E+0	482.422E-12	1.17588E+0	-53.6705E-9	-753.462E-15	7.21346E-12
1.19598E+0	495.098E-12	1.19598E+0	-53.6705E-9	-933.523E-15	7.46349E-12
1.21608E+0	501.988E-12	1.21608E+0	-53.6705E-9	-1.01452E-12	7.59346E-12
1.23618E+0	512.519E-12	1.23618E+0	-53.6705E-9	-654.420E-15	7.83910E-12
1.25628E+0	526.016E-12	1.25628E+0	-53.6705E-9	-780.565E-15	7.73998E-12
1.27638E+0	535.257E-12	1.27638E+0	-53.6705E-9	-588.277E-15	8.17719E-12
1.29648E+0	543.580E-12	1.29648E+0	-53.6705E-9	-515.549E-15	8.52591E-12
1.31658E+0	558.233E-12	1.31658E+0	-53.6705E-9	-767.270E-15	8.69630E-12
1.33668E+0	571.269E-12	1.33668E+0	-53.6705E-9	-650.586E-15	8.55246E-12
1.35678E+0	579.555E-12	1.35678E+0	-53.6705E-9	-341.404E-15	8.65857E-12
1.37688E+0	593.349E-12	1.37688E+0	-53.6705E-9	-336.987E-15	9.00774E-12
1.39698E+0	607.881E-12	1.39698E+0	-53.6705E-9	-294.309E-15	8.89234E-12
1.41709E+0	617.098E-12	1.41709E+0	-53.6705E-9	-468.624E-15	8.96563E-12
1.43719E+0	629.292E-12	1.43719E+0	-53.6705E-9	-114.975E-15	9.62588E-12
1.45729E+0	646.266E-12	1.45729E+0	-53.6705E-9	14.0951E-15	9.61211E-12
1.47739E+0	657.089E-12	1.47739E+0	-53.6705E-9	58.7549E-15	10.2573E-12
1.49749E+0	670.043E-12	1.49749E+0	-53.6705E-9	155.803E-15	10.9067E-12
1.51759E+0	688.757E-12	1.51759E+0	-53.6705E-9	490.247E-15	11.5646E-12
1.53769E+0	704.033E-12	1.53769E+0	-53.6705E-9	404.173E-15	11.9562E-12
1.55779E+0	717.172E-12	1.55779E+0	-53.6705E-9	604.957E-15	12.3717E-12
1.57789E+0	737.591E-12	1.57789E+0	-53.6705E-9	577.386E-15	12.6646E-12
1.59799E+0	754.600E-12	1.59799E+0	-53.6705E-9	587.867E-15	12.4267E-12
1.61809E+0	769.064E-12	1.61809E+0	-53.6705E-9	860.514E-15	12.3767E-12
1.63819E+0	786.947E-12	1.63819E+0	-53.6705E-9	583.908E-15	12.3588E-12
1.65829E+0	805.436E-12	1.65829E+0	-53.6705E-9	559.002E-15	12.0553E-12
1.67839E+0	818.942E-12	1.67839E+0	-53.6705E-9	571.699E-15	11.6742E-12
1.69849E+0	833.900E-12	1.69849E+0	-53.6705E-9	574.841E-15	11.4496E-12
1.71859E+0	850.188E-12	1.71859E+0	-53.6705E-9	154.798E-15	10.9494E-12
1.73869E+0	865.278E-12	1.73869E+0	-53.6705E-9	286.828E-15	10.8019E-12
1.75879E+0	875.975E-12	1.75879E+0	-53.6705E-9	108.314E-15	10.1606E-12
1.77889E+0	889.920E-12	1.77889E+0	-53.6705E-9	49.4605E-15	9.68283E-12
1.79900E+0	905.838E-12	1.79900E+0	-53.6705E-9	-28.4827E-15	9.55018E-12
1.81910E+0	913.845E-12	1.81910E+0	-53.6705E-9	-211.795E-15	9.01585E-12
1.83920E+0	926.964E-12	1.83920E+0	-53.6705E-9	-314.160E-15	9.16272E-12
1.85930E+0	942.244E-12	1.85930E+0	-53.6705E-9	-269.984E-15	9.18030E-12
1.87940E+0	951.690E-12	1.87940E+0	-53.6705E-9	-56.2225E-15	9.09966E-12
1.89950E+0	962.371E-12	1.89950E+0	-53.6705E-9	-372.547E-15	9.12661E-12
1.91960E+0	974.902E-12	1.91960E+0	-53.6705E-9	-349.732E-15	9.07192E-12
1.93970E+0	986.832E-12	1.93970E+0	-53.6705E-9	-293.244E-15	9.05492E-12
1.95980E+0	996.922E-12	1.95980E+0	-53.6705E-9	-211.940E-15	8.71012E-12
1.97990E+0	1.00894E-9	1.97990E+0	-53.6705E-9	-283.773E-15	8.79762E-12
2.00000E+0	1.02134E-9	2.00000E+0	-53.6705E-9	-574.200E-15	8.51016E-12
