# Supplementary material for: Circumventing the stability problems of graphene nanoribbon zigzag edges
Source: Nat Chem. 2022 Sep 26;14(12):1451–8. doi: 10.1038/s41557-022-01042-8 (PMC10665199; doi:10.1038/s41557-022-01042-8)
Supplement: Supplementary file 3 — Source data for Supplementary Fig. 9. [file 41557_2022_1042_MOESM3_ESM.zip › 11 units/Point spectra599.dat]

Experiment	bias spectroscopy
Saved Date	22.07.2020 14:14:20
User
Date
X (m)	-252.45E-9
Y (m)	-228.428E-9
Z (m)	-53.6767E-9
Z offset (m)	0E+0
Settling time (s)	20E-3
Integration time (s)	60E-3
Z-Ctrl hold	TRUE
Final Z (m)	N/A
Start time	22.07.2020 14:14:04
Filter type	None
Order
Cutoff frq
Bias>Bias (V)	-500E-3
Bias>Calibration (V/V)	-1E+0
Bias>Offset (V)	0E+0
Bias Spectroscopy>Sweep Start (V)	-2E+0
Bias Spectroscopy>Sweep End (V)	2E+0
Bias Spectroscopy>Num Pixel	200
Bias Spectroscopy>Z Avg time (s)	100E-3
Bias Spectroscopy>Z offset (m)	0E+0
Bias Spectroscopy>1st Settling time (s)	60E-3
Bias Spectroscopy>Settling time (s)	20E-3
Bias Spectroscopy>Integration time (s)	60E-3
Bias Spectroscopy>End Settling time (s)	50E-3
Bias Spectroscopy>Z control time (s)	50E-3
Bias Spectroscopy>Max Slew rate (V/s)	Inf
Bias Spectroscopy>backward sweep	FALSE
Bias Spectroscopy>Z-controller hold	TRUE
Bias Spectroscopy>Number of sweeps	1
Bias Spectroscopy>Channels	Current (A);Bias (V);Z (m);LI Demod 1 Y (A);LI Demod 1 X (A)
Bias Spectroscopy>Reset Bias	TRUE
Bias Spectroscopy>Record final Z	FALSE
Bias Spectroscopy>Lock-In run	TRUE
Current>Current (A)	447.004E-12
Current>Calibration (A/V)	330E-12
Current>Offset (A)	0E+0
Current>Gain	High
Lock-in>Lock-in status	ON
Lock-in>Modulated signal	Bias (V)
Lock-in>Frequency (Hz)	828E+0
Lock-in>Amplitude	20E-3
Lock-in>Demodulated signal	Current (A)
Lock-in>HP Filter Cutoff D1 (Hz)	155.425E+0
Lock-in>HP Filter Cutoff D2 (Hz)	155.425E+0
Lock-in>HP Filter Order D1	1
Lock-in>HP Filter Order D2	1
Lock-in>Harmonic D1	1
Lock-in>Harmonic D2	2
Lock-in>Reference phase D1 (deg)	-158.815E+0
Lock-in>Reference phase D2 (deg)	174.64E+0
Lock-in>LP Filter Cutoff D1 (Hz)	9.71405E+0
Lock-in>LP Filter Cutoff D2 (Hz)	4.85702E+0
Lock-in>LP Filter Order D1	2
Lock-in>LP Filter Order D2	2
Lock-in>Sync Filter D1	OFF
Lock-in>Sync Filter D2	OFF
[DATA]
Bias calc (V)	Current (A)	Bias (V)	Z (m)	LI Demod 1 Y (A)	LI Demod 1 X (A)
-2.00000E+0	-525.104E-12	-2.00000E+0	-53.6767E-9	-113.255E-15	10.0076E-12
-1.97990E+0	-512.516E-12	-1.97990E+0	-53.6767E-9	-303.535E-15	9.19752E-12
-1.95980E+0	-499.730E-12	-1.95980E+0	-53.6767E-9	-396.280E-15	8.13576E-12
-1.93970E+0	-489.887E-12	-1.93970E+0	-53.6767E-9	-821.151E-15	7.35133E-12
-1.91960E+0	-482.383E-12	-1.91960E+0	-53.6767E-9	-1.08238E-12	6.97313E-12
-1.89950E+0	-473.303E-12	-1.89950E+0	-53.6767E-9	-1.17717E-12	6.46598E-12
-1.87940E+0	-463.750E-12	-1.87940E+0	-53.6767E-9	-1.15391E-12	5.94195E-12
-1.85930E+0	-457.286E-12	-1.85930E+0	-53.6767E-9	-1.27309E-12	6.01526E-12
-1.83920E+0	-449.865E-12	-1.83920E+0	-53.6767E-9	-1.35162E-12	5.68644E-12
-1.81910E+0	-441.261E-12	-1.81910E+0	-53.6767E-9	-1.45863E-12	5.52743E-12
-1.79900E+0	-435.353E-12	-1.79900E+0	-53.6767E-9	-1.53846E-12	5.32946E-12
-1.77889E+0	-428.386E-12	-1.77889E+0	-53.6767E-9	-1.33335E-12	5.56501E-12
-1.75879E+0	-420.263E-12	-1.75879E+0	-53.6767E-9	-1.44863E-12	5.47636E-12
-1.73869E+0	-414.423E-12	-1.73869E+0	-53.6767E-9	-1.49209E-12	5.61862E-12
-1.71859E+0	-406.256E-12	-1.71859E+0	-53.6767E-9	-1.65382E-12	5.58944E-12
-1.69849E+0	-401.096E-12	-1.69849E+0	-53.6767E-9	-1.26755E-12	5.19152E-12
-1.67839E+0	-395.841E-12	-1.67839E+0	-53.6767E-9	-1.73050E-12	5.12011E-12
-1.65829E+0	-388.407E-12	-1.65829E+0	-53.6767E-9	-1.70061E-12	5.14782E-12
-1.63819E+0	-379.985E-12	-1.63819E+0	-53.6767E-9	-1.55876E-12	5.09415E-12
-1.61809E+0	-375.177E-12	-1.61809E+0	-53.6767E-9	-1.66099E-12	4.96533E-12
-1.59799E+0	-368.838E-12	-1.59799E+0	-53.6767E-9	-1.45341E-12	5.10322E-12
-1.57789E+0	-361.358E-12	-1.57789E+0	-53.6767E-9	-1.53045E-12	4.96973E-12
-1.55779E+0	-355.856E-12	-1.55779E+0	-53.6767E-9	-1.45429E-12	4.65147E-12
-1.53769E+0	-349.892E-12	-1.53769E+0	-53.6767E-9	-1.78111E-12	4.63918E-12
-1.51759E+0	-343.433E-12	-1.51759E+0	-53.6767E-9	-1.76438E-12	4.96046E-12
-1.49749E+0	-337.085E-12	-1.49749E+0	-53.6767E-9	-1.71053E-12	4.97841E-12
-1.47739E+0	-331.271E-12	-1.47739E+0	-53.6767E-9	-1.80522E-12	4.87347E-12
-1.45729E+0	-324.152E-12	-1.45729E+0	-53.6767E-9	-1.57367E-12	5.07946E-12
-1.43719E+0	-317.271E-12	-1.43719E+0	-53.6767E-9	-1.59038E-12	5.16585E-12
-1.41709E+0	-311.176E-12	-1.41709E+0	-53.6767E-9	-1.82813E-12	5.04475E-12
-1.39698E+0	-305.201E-12	-1.39698E+0	-53.6767E-9	-1.75181E-12	4.59393E-12
-1.37688E+0	-298.544E-12	-1.37688E+0	-53.6767E-9	-1.89303E-12	3.70174E-12
-1.35678E+0	-296.074E-12	-1.35678E+0	-53.6767E-9	-2.16961E-12	2.88327E-12
-1.33668E+0	-293.505E-12	-1.33668E+0	-53.6767E-9	-2.37720E-12	2.60187E-12
-1.31658E+0	-288.450E-12	-1.31658E+0	-53.6767E-9	-2.10353E-12	2.72869E-12
-1.29648E+0	-286.160E-12	-1.29648E+0	-53.6767E-9	-2.36260E-12	2.63681E-12
-1.27638E+0	-284.086E-12	-1.27638E+0	-53.6767E-9	-2.35393E-12	2.48817E-12
-1.25628E+0	-280.689E-12	-1.25628E+0	-53.6767E-9	-2.25326E-12	2.29466E-12
-1.23618E+0	-277.624E-12	-1.23618E+0	-53.6767E-9	-2.37308E-12	2.61201E-12
-1.21608E+0	-274.864E-12	-1.21608E+0	-53.6767E-9	-2.41426E-12	2.65459E-12
-1.19598E+0	-272.074E-12	-1.19598E+0	-53.6767E-9	-2.39127E-12	2.71759E-12
-1.17588E+0	-267.624E-12	-1.17588E+0	-53.6767E-9	-2.14547E-12	2.80653E-12
-1.15578E+0	-264.793E-12	-1.15578E+0	-53.6767E-9	-2.21866E-12	2.70092E-12
-1.13568E+0	-262.491E-12	-1.13568E+0	-53.6767E-9	-2.13685E-12	2.85263E-12
-1.11558E+0	-257.444E-12	-1.11558E+0	-53.6767E-9	-2.07157E-12	2.50639E-12
-1.09548E+0	-254.830E-12	-1.09548E+0	-53.6767E-9	-2.22010E-12	2.57948E-12
-1.07538E+0	-252.779E-12	-1.07538E+0	-53.6767E-9	-2.16806E-12	2.37331E-12
-1.05528E+0	-249.009E-12	-1.05528E+0	-53.6767E-9	-2.35973E-12	2.43646E-12
-1.03518E+0	-246.332E-12	-1.03518E+0	-53.6767E-9	-2.40026E-12	2.72524E-12
-1.01508E+0	-243.796E-12	-1.01508E+0	-53.6767E-9	-2.32527E-12	2.73525E-12
-994.975E-3	-240.879E-12	-994.975E-3	-53.6767E-9	-2.05146E-12	2.77181E-12
-974.874E-3	-236.638E-12	-974.874E-3	-53.6767E-9	-2.24000E-12	2.93943E-12
-954.774E-3	-233.437E-12	-954.774E-3	-53.6767E-9	-2.03974E-12	3.03849E-12
-934.673E-3	-231.210E-12	-934.673E-3	-53.6767E-9	-2.27768E-12	3.15640E-12
-914.573E-3	-225.797E-12	-914.573E-3	-53.6767E-9	-2.12171E-12	3.31469E-12
-894.472E-3	-222.244E-12	-894.472E-3	-53.6767E-9	-2.00445E-12	3.01986E-12
-874.372E-3	-219.932E-12	-874.372E-3	-53.6767E-9	-2.09176E-12	2.92689E-12
-854.271E-3	-215.900E-12	-854.271E-3	-53.6767E-9	-2.29704E-12	2.82706E-12
-834.171E-3	-212.496E-12	-834.171E-3	-53.6767E-9	-2.30215E-12	2.83563E-12
-814.070E-3	-210.311E-12	-814.070E-3	-53.6767E-9	-2.21183E-12	2.80008E-12
-793.970E-3	-206.370E-12	-793.970E-3	-53.6767E-9	-2.36038E-12	2.55467E-12
-773.869E-3	-202.445E-12	-773.869E-3	-53.6767E-9	-2.25926E-12	2.63294E-12
-753.769E-3	-199.688E-12	-753.769E-3	-53.6767E-9	-2.23461E-12	2.86240E-12
-733.668E-3	-196.750E-12	-733.668E-3	-53.6767E-9	-2.23372E-12	2.74229E-12
-713.568E-3	-192.402E-12	-713.568E-3	-53.6767E-9	-2.32368E-12	2.81324E-12
-693.467E-3	-190.023E-12	-693.467E-3	-53.6767E-9	-2.21881E-12	2.99993E-12
-673.367E-3	-186.574E-12	-673.367E-3	-53.6767E-9	-2.17940E-12	3.26267E-12
-653.266E-3	-181.718E-12	-653.266E-3	-53.6767E-9	-2.08989E-12	3.19157E-12
-633.166E-3	-178.464E-12	-633.166E-3	-53.6767E-9	-1.89187E-12	3.27259E-12
-613.065E-3	-174.561E-12	-613.065E-3	-53.6767E-9	-2.23189E-12	3.43014E-12
-592.965E-3	-169.786E-12	-592.965E-3	-53.6767E-9	-2.00258E-12	3.44012E-12
-572.864E-3	-165.194E-12	-572.864E-3	-53.6767E-9	-1.96887E-12	3.60896E-12
-552.764E-3	-161.148E-12	-552.764E-3	-53.6767E-9	-2.15305E-12	3.53551E-12
-532.663E-3	-156.974E-12	-532.663E-3	-53.6767E-9	-2.13720E-12	3.37563E-12
-512.563E-3	-152.554E-12	-512.563E-3	-53.6767E-9	-2.12265E-12	3.52389E-12
-492.462E-3	-148.399E-12	-492.462E-3	-53.6767E-9	-2.21111E-12	3.25906E-12
-472.362E-3	-144.714E-12	-472.362E-3	-53.6767E-9	-1.99312E-12	3.26994E-12
-452.261E-3	-140.763E-12	-452.261E-3	-53.6767E-9	-2.14581E-12	3.06389E-12
-432.161E-3	-137.423E-12	-432.161E-3	-53.6767E-9	-2.47661E-12	3.06038E-12
-412.060E-3	-133.812E-12	-412.060E-3	-53.6767E-9	-2.26798E-12	3.02031E-12
-391.960E-3	-129.539E-12	-391.960E-3	-53.6767E-9	-1.99415E-12	3.06108E-12
-371.859E-3	-125.637E-12	-371.859E-3	-53.6767E-9	-1.79003E-12	3.65713E-12
-351.759E-3	-120.264E-12	-351.759E-3	-53.6767E-9	-1.65109E-12	4.46771E-12
-331.658E-3	-112.893E-12	-331.658E-3	-53.6767E-9	-1.47230E-12	4.96033E-12
-311.558E-3	-106.267E-12	-311.558E-3	-53.6767E-9	-1.57135E-12	5.52281E-12
-291.457E-3	-98.6946E-12	-291.457E-3	-53.6767E-9	-1.44439E-12	5.50978E-12
-271.357E-3	-91.5131E-12	-271.357E-3	-53.6767E-9	-1.41126E-12	5.35405E-12
-251.256E-3	-84.6006E-12	-251.256E-3	-53.6767E-9	-1.25551E-12	5.40807E-12
-231.156E-3	-76.6116E-12	-231.156E-3	-53.6767E-9	-1.43652E-12	5.53622E-12
-211.055E-3	-70.1656E-12	-211.055E-3	-53.6767E-9	-1.49729E-12	5.29135E-12
-190.955E-3	-63.2971E-12	-190.955E-3	-53.6767E-9	-1.57802E-12	5.13711E-12
-170.854E-3	-56.1834E-12	-170.854E-3	-53.6767E-9	-1.35160E-12	5.29087E-12
-150.754E-3	-49.6605E-12	-150.754E-3	-53.6767E-9	-1.62915E-12	5.39023E-12
-130.653E-3	-42.9160E-12	-130.653E-3	-53.6767E-9	-1.51205E-12	5.19023E-12
-110.553E-3	-36.0442E-12	-110.553E-3	-53.6767E-9	-1.66227E-12	4.93625E-12
-90.4523E-3	-29.5009E-12	-90.4523E-3	-53.6767E-9	-1.63203E-12	4.92241E-12
-70.3518E-3	-22.9424E-12	-70.3518E-3	-53.6767E-9	-1.57789E-12	5.14951E-12
-50.2512E-3	-16.3979E-12	-50.2513E-3	-53.6767E-9	-1.62967E-12	5.18249E-12
-30.1508E-3	-9.64695E-12	-30.1508E-3	-53.6767E-9	-1.61220E-12	4.94489E-12
-10.0503E-3	-3.30043E-12	-10.0503E-3	-53.6767E-9	-1.81677E-12	4.90942E-12
10.0503E-3	2.85210E-12	10.0503E-3	-53.6767E-9	-1.73687E-12	4.81651E-12
30.1507E-3	8.80826E-12	30.1508E-3	-53.6767E-9	-1.77948E-12	4.74794E-12
50.2512E-3	15.1281E-12	50.2513E-3	-53.6767E-9	-1.83468E-12	4.84398E-12
70.3518E-3	21.6097E-12	70.3518E-3	-53.6767E-9	-1.53911E-12	4.85196E-12
90.4522E-3	28.0291E-12	90.4523E-3	-53.6767E-9	-1.64178E-12	4.81763E-12
110.553E-3	34.7455E-12	110.553E-3	-53.6767E-9	-1.61592E-12	5.07025E-12
130.653E-3	41.4890E-12	130.653E-3	-53.6767E-9	-1.48066E-12	5.14926E-12
150.754E-3	48.2716E-12	150.754E-3	-53.6767E-9	-1.54262E-12	5.20156E-12
170.854E-3	55.4000E-12	170.854E-3	-53.6767E-9	-1.56929E-12	5.33604E-12
190.955E-3	62.6846E-12	190.955E-3	-53.6767E-9	-1.49811E-12	5.32925E-12
211.055E-3	69.3350E-12	211.055E-3	-53.6767E-9	-1.44654E-12	5.10492E-12
231.156E-3	75.2989E-12	231.156E-3	-53.6767E-9	-1.55564E-12	4.86571E-12
251.256E-3	82.3357E-12	251.256E-3	-53.6767E-9	-1.55017E-12	4.64742E-12
271.357E-3	88.3704E-12	271.357E-3	-53.6767E-9	-1.66177E-12	4.65839E-12
291.457E-3	93.2175E-12	291.457E-3	-53.6767E-9	-1.84759E-12	4.49517E-12
311.558E-3	100.292E-12	311.558E-3	-53.6767E-9	-1.70585E-12	4.49595E-12
331.658E-3	106.749E-12	331.658E-3	-53.6767E-9	-1.53482E-12	4.76975E-12
351.759E-3	111.844E-12	351.759E-3	-53.6767E-9	-1.67239E-12	4.89975E-12
371.859E-3	119.177E-12	371.859E-3	-53.6767E-9	-1.32499E-12	5.40646E-12
391.960E-3	127.187E-12	391.960E-3	-53.6767E-9	-1.59865E-12	5.49217E-12
412.060E-3	133.948E-12	412.060E-3	-53.6767E-9	-1.49815E-12	5.51094E-12
432.161E-3	140.510E-12	432.161E-3	-53.6767E-9	-1.46261E-12	5.35608E-12
452.261E-3	147.792E-12	452.261E-3	-53.6767E-9	-1.48504E-12	5.31840E-12
472.362E-3	155.328E-12	472.362E-3	-53.6767E-9	-1.29732E-12	5.25853E-12
492.462E-3	160.449E-12	492.462E-3	-53.6767E-9	-1.38084E-12	5.28377E-12
512.563E-3	168.831E-12	512.563E-3	-53.6767E-9	-1.44664E-12	5.55351E-12
532.663E-3	177.480E-12	532.663E-3	-53.6767E-9	-1.25633E-12	5.99609E-12
552.764E-3	184.237E-12	552.764E-3	-53.6767E-9	-1.25172E-12	6.20331E-12
572.864E-3	193.978E-12	572.864E-3	-53.6767E-9	-1.11390E-12	6.86509E-12
592.965E-3	204.773E-12	592.965E-3	-53.6767E-9	-1.08326E-12	7.12631E-12
613.065E-3	213.575E-12	613.065E-3	-53.6767E-9	-942.572E-15	7.55614E-12
633.166E-3	224.319E-12	633.166E-3	-53.6767E-9	-868.792E-15	7.78719E-12
653.266E-3	235.302E-12	653.266E-3	-53.6767E-9	-969.448E-15	7.64195E-12
673.367E-3	245.496E-12	673.367E-3	-53.6767E-9	-837.782E-15	7.42612E-12
693.467E-3	254.322E-12	693.467E-3	-53.6767E-9	-931.717E-15	7.29452E-12
713.568E-3	264.870E-12	713.568E-3	-53.6767E-9	-1.09909E-12	7.18051E-12
733.668E-3	275.549E-12	733.668E-3	-53.6767E-9	-727.151E-15	7.09324E-12
753.769E-3	282.466E-12	753.769E-3	-53.6767E-9	-799.479E-15	6.94554E-12
773.869E-3	294.037E-12	773.869E-3	-53.6767E-9	-903.977E-15	7.21547E-12
793.970E-3	305.254E-12	793.970E-3	-53.6767E-9	-1.05289E-12	7.03816E-12
814.070E-3	311.611E-12	814.070E-3	-53.6767E-9	-875.814E-15	7.12774E-12
834.171E-3	322.697E-12	834.171E-3	-53.6767E-9	-1.01201E-12	7.40384E-12
854.271E-3	334.779E-12	854.271E-3	-53.6767E-9	-1.06436E-12	7.23168E-12
874.372E-3	341.475E-12	874.372E-3	-53.6767E-9	-905.382E-15	7.00983E-12
894.472E-3	350.550E-12	894.472E-3	-53.6767E-9	-732.609E-15	7.28387E-12
914.573E-3	364.259E-12	914.573E-3	-53.6767E-9	-901.624E-15	7.39294E-12
934.673E-3	372.936E-12	934.673E-3	-53.6767E-9	-1.04807E-12	7.56691E-12
954.774E-3	380.032E-12	954.774E-3	-53.6767E-9	-820.540E-15	7.51726E-12
974.874E-3	394.578E-12	974.874E-3	-53.6767E-9	-1.01479E-12	7.54696E-12
994.975E-3	405.954E-12	994.975E-3	-53.6767E-9	-790.008E-15	7.63328E-12
1.01508E+0	409.699E-12	1.01508E+0	-53.6767E-9	-916.092E-15	7.54968E-12
1.03518E+0	423.073E-12	1.03518E+0	-53.6767E-9	-896.950E-15	7.35845E-12
1.05528E+0	438.290E-12	1.05528E+0	-53.6767E-9	-895.648E-15	7.48111E-12
1.07538E+0	440.579E-12	1.07538E+0	-53.6767E-9	-826.538E-15	7.40456E-12
1.09548E+0	450.162E-12	1.09548E+0	-53.6767E-9	-836.139E-15	7.74482E-12
1.11558E+0	468.928E-12	1.11558E+0	-53.6767E-9	-672.064E-15	7.53831E-12
1.13568E+0	474.142E-12	1.13568E+0	-53.6767E-9	-610.528E-15	7.68460E-12
1.15578E+0	479.198E-12	1.15578E+0	-53.6767E-9	-722.238E-15	7.80344E-12
1.17588E+0	498.143E-12	1.17588E+0	-53.6767E-9	-978.735E-15	8.02543E-12
1.19598E+0	508.876E-12	1.19598E+0	-53.6767E-9	-744.112E-15	8.02693E-12
1.21608E+0	512.474E-12	1.21608E+0	-53.6767E-9	-702.799E-15	8.14836E-12
1.23618E+0	527.948E-12	1.23618E+0	-53.6767E-9	-643.262E-15	8.07124E-12
1.25628E+0	541.752E-12	1.25628E+0	-53.6767E-9	-785.343E-15	8.08921E-12
1.27638E+0	546.535E-12	1.27638E+0	-53.6767E-9	-528.619E-15	8.31452E-12
1.29648E+0	559.098E-12	1.29648E+0	-53.6767E-9	-631.617E-15	8.35076E-12
1.31658E+0	575.296E-12	1.31658E+0	-53.6767E-9	-469.157E-15	8.31955E-12
1.33668E+0	581.978E-12	1.33668E+0	-53.6767E-9	-582.325E-15	8.58628E-12
1.35678E+0	590.681E-12	1.35678E+0	-53.6767E-9	-661.900E-15	8.53551E-12
1.37688E+0	610.331E-12	1.37688E+0	-53.6767E-9	-581.401E-15	8.56152E-12
1.39698E+0	618.832E-12	1.39698E+0	-53.6767E-9	-544.408E-15	8.57894E-12
1.41709E+0	623.680E-12	1.41709E+0	-53.6767E-9	-474.986E-15	8.80226E-12
1.43719E+0	644.066E-12	1.43719E+0	-53.6767E-9	-358.509E-15	9.03286E-12
1.45729E+0	657.923E-12	1.45729E+0	-53.6767E-9	-126.245E-15	9.35359E-12
1.47739E+0	660.072E-12	1.47739E+0	-53.6767E-9	-180.780E-15	9.33450E-12
1.49749E+0	677.081E-12	1.49749E+0	-53.6767E-9	-72.0412E-15	9.81218E-12
1.51759E+0	698.872E-12	1.51759E+0	-53.6767E-9	236.820E-15	10.2672E-12
1.53769E+0	703.546E-12	1.53769E+0	-53.6767E-9	56.3879E-15	10.3434E-12
1.55779E+0	715.235E-12	1.55779E+0	-53.6767E-9	128.534E-15	10.5599E-12
1.57789E+0	740.352E-12	1.57789E+0	-53.6767E-9	166.803E-15	10.9430E-12
1.59799E+0	748.663E-12	1.59799E+0	-53.6767E-9	17.8361E-15	10.8249E-12
1.61809E+0	756.343E-12	1.61809E+0	-53.6767E-9	4.80647E-15	10.7180E-12
1.63819E+0	783.500E-12	1.63819E+0	-53.6767E-9	142.453E-15	10.4791E-12
1.65829E+0	794.118E-12	1.65829E+0	-53.6767E-9	204.303E-15	10.4425E-12
1.67839E+0	797.638E-12	1.67839E+0	-53.6767E-9	121.940E-15	10.5342E-12
1.69849E+0	819.257E-12	1.69849E+0	-53.6767E-9	-64.8140E-15	10.3515E-12
1.71859E+0	839.095E-12	1.71859E+0	-53.6767E-9	75.3217E-15	9.86866E-12
1.73869E+0	839.918E-12	1.73869E+0	-53.6767E-9	-146.159E-15	9.87526E-12
1.75879E+0	852.089E-12	1.75879E+0	-53.6767E-9	-99.3083E-15	9.71552E-12
1.77889E+0	880.330E-12	1.77889E+0	-53.6767E-9	-364.036E-15	9.67441E-12
1.79900E+0	883.522E-12	1.79900E+0	-53.6767E-9	-303.172E-15	9.29887E-12
1.81910E+0	883.188E-12	1.81910E+0	-53.6767E-9	-230.205E-15	9.08142E-12
1.83920E+0	914.103E-12	1.83920E+0	-53.6767E-9	-282.062E-15	9.14304E-12
1.85930E+0	923.122E-12	1.85930E+0	-53.6767E-9	-290.615E-15	9.03029E-12
1.87940E+0	918.914E-12	1.87940E+0	-53.6767E-9	-293.315E-15	9.08029E-12
1.89950E+0	943.060E-12	1.89950E+0	-53.6767E-9	-12.5864E-15	9.12103E-12
1.91960E+0	962.713E-12	1.91960E+0	-53.6767E-9	-165.307E-15	8.88126E-12
1.93970E+0	961.633E-12	1.93970E+0	-53.6767E-9	-427.089E-15	8.60425E-12
1.95980E+0	972.441E-12	1.95980E+0	-53.6767E-9	-407.923E-15	8.79114E-12
1.97990E+0	995.673E-12	1.97990E+0	-53.6767E-9	-543.802E-15	8.76592E-12
2.00000E+0	1.00109E-9	2.00000E+0	-53.6767E-9	-242.612E-15	8.47613E-12
