# Supplementary material for: Circumventing the stability problems of graphene nanoribbon zigzag edges
Source: Nat Chem. 2022 Sep 26;14(12):1451–8. doi: 10.1038/s41557-022-01042-8 (PMC10665199; doi:10.1038/s41557-022-01042-8)
Supplement: Supplementary file 3 — Source data for Supplementary Fig. 9. [file 41557_2022_1042_MOESM3_ESM.zip › 11 units/Point spectra600.dat]

Experiment	bias spectroscopy
Saved Date	22.07.2020 14:14:37
User
Date
X (m)	-252.365E-9
Y (m)	-228.527E-9
Z (m)	-53.686E-9
Z offset (m)	0E+0
Settling time (s)	20E-3
Integration time (s)	60E-3
Z-Ctrl hold	TRUE
Final Z (m)	N/A
Start time	22.07.2020 14:14:20
Filter type	None
Order
Cutoff frq
Bias>Bias (V)	-500E-3
Bias>Calibration (V/V)	-1E+0
Bias>Offset (V)	0E+0
Bias Spectroscopy>Sweep Start (V)	-2E+0
Bias Spectroscopy>Sweep End (V)	2E+0
Bias Spectroscopy>Num Pixel	200
Bias Spectroscopy>Z Avg time (s)	100E-3
Bias Spectroscopy>Z offset (m)	0E+0
Bias Spectroscopy>1st Settling time (s)	60E-3
Bias Spectroscopy>Settling time (s)	20E-3
Bias Spectroscopy>Integration time (s)	60E-3
Bias Spectroscopy>End Settling time (s)	50E-3
Bias Spectroscopy>Z control time (s)	50E-3
Bias Spectroscopy>Max Slew rate (V/s)	Inf
Bias Spectroscopy>backward sweep	FALSE
Bias Spectroscopy>Z-controller hold	TRUE
Bias Spectroscopy>Number of sweeps	1
Bias Spectroscopy>Channels	Current (A);Bias (V);Z (m);LI Demod 1 Y (A);LI Demod 1 X (A)
Bias Spectroscopy>Reset Bias	TRUE
Bias Spectroscopy>Record final Z	FALSE
Bias Spectroscopy>Lock-In run	TRUE
Current>Current (A)	597.675E-12
Current>Calibration (A/V)	330E-12
Current>Offset (A)	0E+0
Current>Gain	High
Lock-in>Lock-in status	ON
Lock-in>Modulated signal	Bias (V)
Lock-in>Frequency (Hz)	828E+0
Lock-in>Amplitude	20E-3
Lock-in>Demodulated signal	Current (A)
Lock-in>HP Filter Cutoff D1 (Hz)	155.425E+0
Lock-in>HP Filter Cutoff D2 (Hz)	155.425E+0
Lock-in>HP Filter Order D1	1
Lock-in>HP Filter Order D2	1
Lock-in>Harmonic D1	1
Lock-in>Harmonic D2	2
Lock-in>Reference phase D1 (deg)	-158.815E+0
Lock-in>Reference phase D2 (deg)	174.64E+0
Lock-in>LP Filter Cutoff D1 (Hz)	9.71405E+0
Lock-in>LP Filter Cutoff D2 (Hz)	4.85702E+0
Lock-in>LP Filter Order D1	2
Lock-in>LP Filter Order D2	2
Lock-in>Sync Filter D1	OFF
Lock-in>Sync Filter D2	OFF
[DATA]
Bias calc (V)	Current (A)	Bias (V)	Z (m)	LI Demod 1 Y (A)	LI Demod 1 X (A)
-2.00000E+0	-606.940E-12	-2.00000E+0	-53.6860E-9	1.53865E-12	15.6445E-12
-1.97990E+0	-582.148E-12	-1.97990E+0	-53.6860E-9	1.53815E-12	15.1699E-12
-1.95980E+0	-569.155E-12	-1.95980E+0	-53.6860E-9	947.456E-15	13.3031E-12
-1.93970E+0	-553.569E-12	-1.93970E+0	-53.6860E-9	281.534E-15	11.3557E-12
-1.91960E+0	-534.107E-12	-1.91960E+0	-53.6860E-9	173.943E-15	10.1411E-12
-1.89950E+0	-520.886E-12	-1.89950E+0	-53.6860E-9	-113.563E-15	9.26055E-12
-1.87940E+0	-514.780E-12	-1.87940E+0	-53.6860E-9	-528.769E-15	8.51557E-12
-1.85930E+0	-499.462E-12	-1.85930E+0	-53.6860E-9	-633.043E-15	7.89196E-12
-1.83920E+0	-487.794E-12	-1.83920E+0	-53.6860E-9	-879.425E-15	7.43777E-12
-1.81910E+0	-482.998E-12	-1.81910E+0	-53.6860E-9	-975.132E-15	7.08404E-12
-1.79900E+0	-473.059E-12	-1.79900E+0	-53.6860E-9	-1.02419E-12	6.75025E-12
-1.77889E+0	-460.645E-12	-1.77889E+0	-53.6860E-9	-1.16233E-12	6.43168E-12
-1.75879E+0	-456.432E-12	-1.75879E+0	-53.6860E-9	-1.17011E-12	6.28177E-12
-1.73869E+0	-448.108E-12	-1.73869E+0	-53.6860E-9	-1.33191E-12	6.24495E-12
-1.71859E+0	-436.673E-12	-1.71859E+0	-53.6860E-9	-1.19072E-12	6.25506E-12
-1.69849E+0	-429.599E-12	-1.69849E+0	-53.6860E-9	-1.46186E-12	6.23093E-12
-1.67839E+0	-426.264E-12	-1.67839E+0	-53.6860E-9	-1.47174E-12	6.11349E-12
-1.65829E+0	-413.910E-12	-1.65829E+0	-53.6860E-9	-1.46338E-12	6.05467E-12
-1.63819E+0	-404.048E-12	-1.63819E+0	-53.6860E-9	-1.41361E-12	6.13735E-12
-1.61809E+0	-401.745E-12	-1.61809E+0	-53.6860E-9	-1.29334E-12	6.30133E-12
-1.59799E+0	-393.758E-12	-1.59799E+0	-53.6860E-9	-1.31783E-12	6.01961E-12
-1.57789E+0	-379.039E-12	-1.57789E+0	-53.6860E-9	-1.22681E-12	6.01057E-12
-1.55779E+0	-376.372E-12	-1.55779E+0	-53.6860E-9	-1.43841E-12	5.80252E-12
-1.53769E+0	-371.420E-12	-1.53769E+0	-53.6860E-9	-1.46602E-12	5.44379E-12
-1.51759E+0	-358.909E-12	-1.51759E+0	-53.6860E-9	-1.61661E-12	5.54657E-12
-1.49749E+0	-352.139E-12	-1.49749E+0	-53.6860E-9	-1.31491E-12	5.93147E-12
-1.47739E+0	-346.963E-12	-1.47739E+0	-53.6860E-9	-1.01854E-12	6.47995E-12
-1.45729E+0	-335.688E-12	-1.45729E+0	-53.6860E-9	-1.04713E-12	6.64573E-12
-1.43719E+0	-326.711E-12	-1.43719E+0	-53.6860E-9	-1.04346E-12	6.67248E-12
-1.41709E+0	-320.246E-12	-1.41709E+0	-53.6860E-9	-1.11614E-12	6.42682E-12
-1.39698E+0	-311.849E-12	-1.39698E+0	-53.6860E-9	-1.28966E-12	5.55383E-12
-1.37688E+0	-303.746E-12	-1.37688E+0	-53.6860E-9	-1.78150E-12	3.97239E-12
-1.35678E+0	-302.602E-12	-1.35678E+0	-53.6860E-9	-2.03851E-12	3.17147E-12
-1.33668E+0	-298.985E-12	-1.33668E+0	-53.6860E-9	-2.35806E-12	3.00820E-12
-1.31658E+0	-293.015E-12	-1.31658E+0	-53.6860E-9	-2.34036E-12	3.07835E-12
-1.29648E+0	-290.860E-12	-1.29648E+0	-53.6860E-9	-2.24586E-12	2.53564E-12
-1.27638E+0	-289.811E-12	-1.27638E+0	-53.6860E-9	-2.25397E-12	2.77093E-12
-1.25628E+0	-284.724E-12	-1.25628E+0	-53.6860E-9	-2.35926E-12	2.85758E-12
-1.23618E+0	-281.226E-12	-1.23618E+0	-53.6860E-9	-2.21589E-12	2.70939E-12
-1.21608E+0	-280.421E-12	-1.21608E+0	-53.6860E-9	-2.25525E-12	2.62989E-12
-1.19598E+0	-276.168E-12	-1.19598E+0	-53.6860E-9	-2.18748E-12	2.96043E-12
-1.17588E+0	-271.025E-12	-1.17588E+0	-53.6860E-9	-2.16658E-12	3.02497E-12
-1.15578E+0	-269.673E-12	-1.15578E+0	-53.6860E-9	-2.22201E-12	3.21139E-12
-1.13568E+0	-266.293E-12	-1.13568E+0	-53.6860E-9	-2.15728E-12	3.14856E-12
-1.11558E+0	-260.428E-12	-1.11558E+0	-53.6860E-9	-2.22678E-12	3.06323E-12
-1.09548E+0	-257.428E-12	-1.09548E+0	-53.6860E-9	-2.33544E-12	2.75600E-12
-1.07538E+0	-256.319E-12	-1.07538E+0	-53.6860E-9	-2.26146E-12	2.68708E-12
-1.05528E+0	-251.947E-12	-1.05528E+0	-53.6860E-9	-2.41248E-12	2.79332E-12
-1.03518E+0	-248.157E-12	-1.03518E+0	-53.6860E-9	-2.29776E-12	2.67958E-12
-1.01508E+0	-246.010E-12	-1.01508E+0	-53.6860E-9	-2.36293E-12	2.62815E-12
-994.975E-3	-242.209E-12	-994.975E-3	-53.6860E-9	-2.15877E-12	2.89866E-12
-974.874E-3	-237.687E-12	-974.874E-3	-53.6860E-9	-2.10411E-12	3.12224E-12
-954.774E-3	-235.339E-12	-954.774E-3	-53.6860E-9	-2.26566E-12	2.98577E-12
-934.673E-3	-231.951E-12	-934.673E-3	-53.6860E-9	-2.26785E-12	3.29785E-12
-914.573E-3	-226.580E-12	-914.573E-3	-53.6860E-9	-2.22580E-12	3.27182E-12
-894.472E-3	-222.923E-12	-894.472E-3	-53.6860E-9	-2.03187E-12	3.15368E-12
-874.372E-3	-220.045E-12	-874.372E-3	-53.6860E-9	-2.14263E-12	2.96691E-12
-854.271E-3	-215.194E-12	-854.271E-3	-53.6860E-9	-2.12825E-12	2.70612E-12
-834.171E-3	-212.989E-12	-834.171E-3	-53.6860E-9	-2.39227E-12	2.69068E-12
-814.070E-3	-210.586E-12	-814.070E-3	-53.6860E-9	-2.32751E-12	2.92719E-12
-793.970E-3	-205.677E-12	-793.970E-3	-53.6860E-9	-2.14931E-12	2.86714E-12
-773.869E-3	-202.555E-12	-773.869E-3	-53.6860E-9	-2.21169E-12	3.09660E-12
-753.769E-3	-200.210E-12	-753.769E-3	-53.6860E-9	-2.22040E-12	2.79024E-12
-733.668E-3	-196.063E-12	-733.668E-3	-53.6860E-9	-2.26042E-12	2.75028E-12
-713.568E-3	-192.465E-12	-713.568E-3	-53.6860E-9	-2.33194E-12	2.69962E-12
-693.467E-3	-190.045E-12	-693.467E-3	-53.6860E-9	-1.96674E-12	2.84934E-12
-673.367E-3	-186.416E-12	-673.367E-3	-53.6860E-9	-1.99762E-12	3.14731E-12
-653.266E-3	-181.716E-12	-653.266E-3	-53.6860E-9	-2.05057E-12	3.44828E-12
-633.166E-3	-178.198E-12	-633.166E-3	-53.6860E-9	-2.04915E-12	3.35765E-12
-613.065E-3	-174.985E-12	-613.065E-3	-53.6860E-9	-2.31761E-12	3.32361E-12
-592.965E-3	-169.818E-12	-592.965E-3	-53.6860E-9	-1.94292E-12	3.66441E-12
-572.864E-3	-165.183E-12	-572.864E-3	-53.6860E-9	-2.13111E-12	3.77120E-12
-552.764E-3	-161.440E-12	-552.764E-3	-53.6860E-9	-2.23282E-12	3.44320E-12
-532.663E-3	-157.011E-12	-532.663E-3	-53.6860E-9	-2.14414E-12	3.28768E-12
-512.563E-3	-152.355E-12	-512.563E-3	-53.6860E-9	-2.00080E-12	3.58005E-12
-492.462E-3	-148.258E-12	-492.462E-3	-53.6860E-9	-2.14916E-12	3.36472E-12
-472.362E-3	-144.697E-12	-472.362E-3	-53.6860E-9	-2.12299E-12	3.35189E-12
-452.261E-3	-140.654E-12	-452.261E-3	-53.6860E-9	-2.06011E-12	3.05094E-12
-432.161E-3	-136.408E-12	-432.161E-3	-53.6860E-9	-2.29492E-12	3.06657E-12
-412.060E-3	-133.110E-12	-412.060E-3	-53.6860E-9	-2.01430E-12	3.10792E-12
-391.960E-3	-129.455E-12	-391.960E-3	-53.6860E-9	-2.13329E-12	3.29670E-12
-371.859E-3	-124.298E-12	-371.859E-3	-53.6860E-9	-2.05247E-12	3.78038E-12
-351.759E-3	-118.904E-12	-351.759E-3	-53.6860E-9	-1.46256E-12	4.50249E-12
-331.658E-3	-112.874E-12	-331.658E-3	-53.6860E-9	-1.48626E-12	4.89863E-12
-311.558E-3	-105.365E-12	-311.558E-3	-53.6860E-9	-1.32458E-12	5.63910E-12
-291.457E-3	-97.2445E-12	-291.457E-3	-53.6860E-9	-1.59180E-12	5.41847E-12
-271.357E-3	-90.7178E-12	-271.357E-3	-53.6860E-9	-1.53621E-12	5.42428E-12
-251.256E-3	-83.6915E-12	-251.256E-3	-53.6860E-9	-1.57025E-12	5.40836E-12
-231.156E-3	-75.6787E-12	-231.156E-3	-53.6860E-9	-1.51876E-12	5.47393E-12
-211.055E-3	-69.1443E-12	-211.055E-3	-53.6860E-9	-1.62203E-12	5.22444E-12
-190.955E-3	-62.7837E-12	-190.955E-3	-53.6860E-9	-1.51616E-12	5.11943E-12
-170.854E-3	-55.4547E-12	-170.854E-3	-53.6860E-9	-1.59670E-12	5.07401E-12
-150.754E-3	-48.8843E-12	-150.754E-3	-53.6860E-9	-1.61971E-12	5.05382E-12
-130.653E-3	-42.4915E-12	-130.653E-3	-53.6860E-9	-1.73581E-12	5.16665E-12
-110.553E-3	-35.5858E-12	-110.553E-3	-53.6860E-9	-1.73131E-12	5.14829E-12
-90.4523E-3	-29.1563E-12	-90.4523E-3	-53.6860E-9	-1.63373E-12	5.02102E-12
-70.3518E-3	-22.9462E-12	-70.3518E-3	-53.6860E-9	-1.62285E-12	4.97484E-12
-50.2512E-3	-16.2466E-12	-50.2513E-3	-53.6860E-9	-1.59230E-12	5.28802E-12
-30.1508E-3	-9.51125E-12	-30.1508E-3	-53.6860E-9	-1.67214E-12	4.92440E-12
-10.0503E-3	-3.32983E-12	-10.0503E-3	-53.6860E-9	-1.69127E-12	4.78271E-12
10.0503E-3	2.82061E-12	10.0503E-3	-53.6860E-9	-1.62466E-12	4.62760E-12
30.1507E-3	8.82970E-12	30.1508E-3	-53.6860E-9	-1.81552E-12	4.70437E-12
50.2512E-3	15.0336E-12	50.2513E-3	-53.6860E-9	-1.89166E-12	4.66423E-12
70.3518E-3	21.6790E-12	70.3518E-3	-53.6860E-9	-1.56333E-12	4.89372E-12
90.4522E-3	27.9451E-12	90.4523E-3	-53.6860E-9	-1.69769E-12	5.06700E-12
110.553E-3	34.4063E-12	110.553E-3	-53.6860E-9	-1.55389E-12	4.89764E-12
130.653E-3	41.2914E-12	130.653E-3	-53.6860E-9	-1.61420E-12	5.05674E-12
150.754E-3	48.1608E-12	150.754E-3	-53.6860E-9	-1.49134E-12	5.21715E-12
170.854E-3	54.8738E-12	170.854E-3	-53.6860E-9	-1.38671E-12	5.20910E-12
190.955E-3	61.9891E-12	190.955E-3	-53.6860E-9	-1.22957E-12	5.31731E-12
211.055E-3	69.4518E-12	211.055E-3	-53.6860E-9	-1.51068E-12	5.29443E-12
231.156E-3	75.5983E-12	231.156E-3	-53.6860E-9	-1.72528E-12	4.93856E-12
251.256E-3	81.3545E-12	251.256E-3	-53.6860E-9	-1.74723E-12	4.65027E-12
271.357E-3	88.5517E-12	271.357E-3	-53.6860E-9	-1.90777E-12	4.51033E-12
291.457E-3	94.1346E-12	291.457E-3	-53.6860E-9	-1.70140E-12	4.82294E-12
311.558E-3	99.4606E-12	311.558E-3	-53.6860E-9	-1.86179E-12	4.56608E-12
331.658E-3	106.639E-12	331.658E-3	-53.6860E-9	-1.61683E-12	4.84452E-12
351.759E-3	112.963E-12	351.759E-3	-53.6860E-9	-1.61948E-12	5.11070E-12
371.859E-3	119.430E-12	371.859E-3	-53.6860E-9	-1.44792E-12	5.53112E-12
391.960E-3	127.086E-12	391.960E-3	-53.6860E-9	-1.45967E-12	5.61593E-12
412.060E-3	134.876E-12	412.060E-3	-53.6860E-9	-1.48101E-12	5.48999E-12
432.161E-3	141.194E-12	432.161E-3	-53.6860E-9	-1.47546E-12	5.32347E-12
452.261E-3	147.758E-12	452.261E-3	-53.6860E-9	-1.50582E-12	5.31470E-12
472.362E-3	155.689E-12	472.362E-3	-53.6860E-9	-1.61071E-12	5.24658E-12
492.462E-3	162.690E-12	492.462E-3	-53.6860E-9	-1.65625E-12	5.34675E-12
512.563E-3	168.523E-12	512.563E-3	-53.6860E-9	-1.49383E-12	5.75937E-12
532.663E-3	178.461E-12	532.663E-3	-53.6860E-9	-1.34828E-12	6.25357E-12
552.764E-3	187.102E-12	552.764E-3	-53.6860E-9	-1.18399E-12	6.39031E-12
572.864E-3	194.144E-12	572.864E-3	-53.6860E-9	-1.12645E-12	6.57674E-12
592.965E-3	205.287E-12	592.965E-3	-53.6860E-9	-1.12851E-12	7.18308E-12
613.065E-3	216.703E-12	613.065E-3	-53.6860E-9	-775.054E-15	7.57504E-12
633.166E-3	225.145E-12	633.166E-3	-53.6860E-9	-900.966E-15	7.63960E-12
653.266E-3	235.914E-12	653.266E-3	-53.6860E-9	-641.377E-15	7.73046E-12
673.367E-3	248.254E-12	673.367E-3	-53.6860E-9	-700.368E-15	7.71596E-12
693.467E-3	257.930E-12	693.467E-3	-53.6860E-9	-740.001E-15	7.69389E-12
713.568E-3	267.114E-12	713.568E-3	-53.6860E-9	-731.928E-15	7.81177E-12
733.668E-3	279.548E-12	733.668E-3	-53.6860E-9	-776.594E-15	7.92103E-12
753.769E-3	291.114E-12	753.769E-3	-53.6860E-9	-726.867E-15	8.03504E-12
773.869E-3	300.439E-12	773.869E-3	-53.6860E-9	-487.485E-15	8.29021E-12
793.970E-3	313.110E-12	793.970E-3	-53.6860E-9	-544.113E-15	8.35329E-12
814.070E-3	325.773E-12	814.070E-3	-53.6860E-9	-714.000E-15	8.56221E-12
834.171E-3	335.318E-12	834.171E-3	-53.6860E-9	-642.344E-15	8.51993E-12
854.271E-3	347.588E-12	854.271E-3	-53.6860E-9	-377.980E-15	8.56875E-12
874.372E-3	361.267E-12	874.372E-3	-53.6860E-9	-588.978E-15	8.63323E-12
894.472E-3	372.583E-12	894.472E-3	-53.6860E-9	-598.612E-15	8.86301E-12
914.573E-3	383.668E-12	914.573E-3	-53.6860E-9	-546.074E-15	9.10218E-12
934.673E-3	397.604E-12	934.673E-3	-53.6860E-9	-366.485E-15	9.12370E-12
954.774E-3	411.264E-12	954.774E-3	-53.6860E-9	-206.235E-15	9.41553E-12
974.874E-3	422.140E-12	974.874E-3	-53.6860E-9	-184.569E-15	9.53210E-12
994.975E-3	436.595E-12	994.975E-3	-53.6860E-9	3.87626E-15	9.91058E-12
1.01508E+0	452.255E-12	1.01508E+0	-53.6860E-9	-267.042E-15	10.2000E-12
1.03518E+0	462.751E-12	1.03518E+0	-53.6860E-9	-134.712E-15	10.2992E-12
1.05528E+0	477.954E-12	1.05528E+0	-53.6860E-9	-33.1332E-15	10.2858E-12
1.07538E+0	494.531E-12	1.07538E+0	-53.6860E-9	-115.155E-15	10.3591E-12
1.09548E+0	506.214E-12	1.09548E+0	-53.6860E-9	13.0460E-15	10.4770E-12
1.11558E+0	521.493E-12	1.11558E+0	-53.6860E-9	68.3089E-15	10.7649E-12
1.13568E+0	536.730E-12	1.13568E+0	-53.6860E-9	203.299E-15	10.7559E-12
1.15578E+0	550.326E-12	1.15578E+0	-53.6860E-9	-12.9330E-15	10.7101E-12
1.17588E+0	565.360E-12	1.17588E+0	-53.6860E-9	222.647E-15	11.0195E-12
1.19598E+0	580.598E-12	1.19598E+0	-53.6860E-9	406.766E-15	11.3655E-12
1.21608E+0	598.208E-12	1.21608E+0	-53.6860E-9	310.423E-15	11.9038E-12
1.23618E+0	613.382E-12	1.23618E+0	-53.6860E-9	691.747E-15	12.2457E-12
1.25628E+0	630.073E-12	1.25628E+0	-53.6860E-9	837.797E-15	12.6090E-12
1.27638E+0	650.214E-12	1.27638E+0	-53.6860E-9	903.700E-15	13.2475E-12
1.29648E+0	667.139E-12	1.29648E+0	-53.6860E-9	1.21402E-12	13.8465E-12
1.31658E+0	687.191E-12	1.31658E+0	-53.6860E-9	1.16753E-12	14.3944E-12
1.33668E+0	710.142E-12	1.33668E+0	-53.6860E-9	1.23309E-12	14.9900E-12
1.35678E+0	728.312E-12	1.35678E+0	-53.6860E-9	1.76184E-12	15.7297E-12
1.37688E+0	752.645E-12	1.37688E+0	-53.6860E-9	2.01951E-12	16.3027E-12
1.39698E+0	775.033E-12	1.39698E+0	-53.6860E-9	2.01222E-12	16.8808E-12
1.41709E+0	796.619E-12	1.41709E+0	-53.6860E-9	2.13787E-12	17.4773E-12
1.43719E+0	824.372E-12	1.43719E+0	-53.6860E-9	2.69863E-12	18.3071E-12
1.45729E+0	846.882E-12	1.45729E+0	-53.6860E-9	2.54317E-12	19.1501E-12
1.47739E+0	877.760E-12	1.47739E+0	-53.6860E-9	3.07427E-12	20.1091E-12
1.49749E+0	906.763E-12	1.49749E+0	-53.6860E-9	3.42171E-12	21.0853E-12
1.51759E+0	932.764E-12	1.51759E+0	-53.6860E-9	3.83620E-12	21.6634E-12
1.53769E+0	965.826E-12	1.53769E+0	-53.6860E-9	3.90713E-12	22.6098E-12
1.55779E+0	995.825E-12	1.55779E+0	-53.6860E-9	3.89939E-12	22.7613E-12
1.57789E+0	1.02653E-9	1.57789E+0	-53.6860E-9	4.06391E-12	22.9308E-12
1.59799E+0	1.05773E-9	1.59799E+0	-53.6860E-9	4.29223E-12	22.4694E-12
1.61809E+0	1.08792E-9	1.61809E+0	-53.6860E-9	4.14137E-12	21.9585E-12
1.63819E+0	1.11886E-9	1.63819E+0	-53.6860E-9	3.65391E-12	21.0543E-12
1.65829E+0	1.14275E-9	1.65829E+0	-53.6860E-9	3.34311E-12	20.3598E-12
1.67839E+0	1.17167E-9	1.67839E+0	-53.6860E-9	3.44074E-12	19.5796E-12
1.69849E+0	1.20117E-9	1.69849E+0	-53.6860E-9	3.16679E-12	19.0302E-12
1.71859E+0	1.21810E-9	1.71859E+0	-53.6860E-9	2.85367E-12	18.3272E-12
1.73869E+0	1.24773E-9	1.73869E+0	-53.6860E-9	2.64243E-12	17.9072E-12
1.75879E+0	1.27205E-9	1.75879E+0	-53.6860E-9	2.42713E-12	17.4117E-12
1.77889E+0	1.28607E-9	1.77889E+0	-53.6860E-9	2.35229E-12	16.7780E-12
1.79900E+0	1.31409E-9	1.79900E+0	-53.6860E-9	2.35934E-12	16.5589E-12
1.81910E+0	1.33599E-9	1.81910E+0	-53.6860E-9	2.08337E-12	16.2672E-12
1.83920E+0	1.35397E-9	1.83920E+0	-53.6860E-9	2.24186E-12	16.2510E-12
1.85930E+0	1.37682E-9	1.85930E+0	-53.6860E-9	2.46534E-12	16.5423E-12
1.87940E+0	1.40359E-9	1.87940E+0	-53.6860E-9	2.20098E-12	16.6045E-12
1.89950E+0	1.42103E-9	1.89950E+0	-53.6860E-9	2.19678E-12	16.2897E-12
1.91960E+0	1.43557E-9	1.91960E+0	-53.6860E-9	2.09468E-12	15.7884E-12
1.93970E+0	1.46343E-9	1.93970E+0	-53.6860E-9	2.00177E-12	15.5683E-12
1.95980E+0	1.48648E-9	1.95980E+0	-53.6860E-9	2.02515E-12	15.1766E-12
1.97990E+0	1.49372E-9	1.97990E+0	-53.6860E-9	1.95538E-12	14.6670E-12
2.00000E+0	1.51959E-9	2.00000E+0	-53.6860E-9	1.87771E-12	14.6423E-12
