# Supplementary material for: Circumventing the stability problems of graphene nanoribbon zigzag edges
Source: Nat Chem. 2022 Sep 26;14(12):1451–8. doi: 10.1038/s41557-022-01042-8 (PMC10665199; doi:10.1038/s41557-022-01042-8)
Supplement: Supplementary file 3 — Source data for Supplementary Fig. 9. [file 41557_2022_1042_MOESM3_ESM.zip › 11 units/Point spectra601.dat]

Experiment	bias spectroscopy
Saved Date	22.07.2020 14:14:53
User
Date
X (m)	-252.28E-9
Y (m)	-228.626E-9
Z (m)	-53.688E-9
Z offset (m)	0E+0
Settling time (s)	20E-3
Integration time (s)	60E-3
Z-Ctrl hold	TRUE
Final Z (m)	N/A
Start time	22.07.2020 14:14:37
Filter type	None
Order
Cutoff frq
Bias>Bias (V)	-500E-3
Bias>Calibration (V/V)	-1E+0
Bias>Offset (V)	0E+0
Bias Spectroscopy>Sweep Start (V)	-2E+0
Bias Spectroscopy>Sweep End (V)	2E+0
Bias Spectroscopy>Num Pixel	200
Bias Spectroscopy>Z Avg time (s)	100E-3
Bias Spectroscopy>Z offset (m)	0E+0
Bias Spectroscopy>1st Settling time (s)	60E-3
Bias Spectroscopy>Settling time (s)	20E-3
Bias Spectroscopy>Integration time (s)	60E-3
Bias Spectroscopy>End Settling time (s)	50E-3
Bias Spectroscopy>Z control time (s)	50E-3
Bias Spectroscopy>Max Slew rate (V/s)	Inf
Bias Spectroscopy>backward sweep	FALSE
Bias Spectroscopy>Z-controller hold	TRUE
Bias Spectroscopy>Number of sweeps	1
Bias Spectroscopy>Channels	Current (A);Bias (V);Z (m);LI Demod 1 Y (A);LI Demod 1 X (A)
Bias Spectroscopy>Reset Bias	TRUE
Bias Spectroscopy>Record final Z	FALSE
Bias Spectroscopy>Lock-In run	TRUE
Current>Current (A)	408.848E-12
Current>Calibration (A/V)	330E-12
Current>Offset (A)	0E+0
Current>Gain	High
Lock-in>Lock-in status	ON
Lock-in>Modulated signal	Bias (V)
Lock-in>Frequency (Hz)	828E+0
Lock-in>Amplitude	20E-3
Lock-in>Demodulated signal	Current (A)
Lock-in>HP Filter Cutoff D1 (Hz)	155.425E+0
Lock-in>HP Filter Cutoff D2 (Hz)	155.425E+0
Lock-in>HP Filter Order D1	1
Lock-in>HP Filter Order D2	1
Lock-in>Harmonic D1	1
Lock-in>Harmonic D2	2
Lock-in>Reference phase D1 (deg)	-158.815E+0
Lock-in>Reference phase D2 (deg)	174.64E+0
Lock-in>LP Filter Cutoff D1 (Hz)	9.71405E+0
Lock-in>LP Filter Cutoff D2 (Hz)	4.85702E+0
Lock-in>LP Filter Order D1	2
Lock-in>LP Filter Order D2	2
Lock-in>Sync Filter D1	OFF
Lock-in>Sync Filter D2	OFF
[DATA]
Bias calc (V)	Current (A)	Bias (V)	Z (m)	LI Demod 1 Y (A)	LI Demod 1 X (A)
-2.00000E+0	-588.990E-12	-2.00000E+0	-53.6880E-9	712.882E-15	12.4737E-12
-1.97990E+0	-569.904E-12	-1.97990E+0	-53.6880E-9	356.508E-15	12.0518E-12
-1.95980E+0	-555.765E-12	-1.95980E+0	-53.6880E-9	48.0595E-15	10.8793E-12
-1.93970E+0	-543.132E-12	-1.93970E+0	-53.6880E-9	-48.3261E-15	9.63826E-12
-1.91960E+0	-531.647E-12	-1.91960E+0	-53.6880E-9	-448.264E-15	8.70700E-12
-1.89950E+0	-518.004E-12	-1.89950E+0	-53.6880E-9	-446.682E-15	8.14482E-12
-1.87940E+0	-508.998E-12	-1.87940E+0	-53.6880E-9	-903.409E-15	7.62056E-12
-1.85930E+0	-502.112E-12	-1.85930E+0	-53.6880E-9	-1.00407E-12	7.40480E-12
-1.83920E+0	-488.031E-12	-1.83920E+0	-53.6880E-9	-1.02117E-12	7.16799E-12
-1.81910E+0	-481.402E-12	-1.81910E+0	-53.6880E-9	-1.07351E-12	6.87647E-12
-1.79900E+0	-476.307E-12	-1.79900E+0	-53.6880E-9	-1.05914E-12	6.73937E-12
-1.77889E+0	-462.102E-12	-1.77889E+0	-53.6880E-9	-994.782E-15	6.66829E-12
-1.75879E+0	-454.950E-12	-1.75879E+0	-53.6880E-9	-1.07899E-12	6.60244E-12
-1.73869E+0	-449.266E-12	-1.73869E+0	-53.6880E-9	-1.21929E-12	6.56241E-12
-1.71859E+0	-438.819E-12	-1.71859E+0	-53.6880E-9	-1.32169E-12	6.25475E-12
-1.69849E+0	-429.426E-12	-1.69849E+0	-53.6880E-9	-1.34705E-12	6.08752E-12
-1.67839E+0	-422.885E-12	-1.67839E+0	-53.6880E-9	-1.32933E-12	6.00610E-12
-1.65829E+0	-416.578E-12	-1.65829E+0	-53.6880E-9	-1.43272E-12	5.87291E-12
-1.63819E+0	-405.351E-12	-1.63819E+0	-53.6880E-9	-1.32852E-12	5.89060E-12
-1.61809E+0	-398.065E-12	-1.61809E+0	-53.6880E-9	-1.31639E-12	6.06112E-12
-1.59799E+0	-394.005E-12	-1.59799E+0	-53.6880E-9	-1.38451E-12	5.82123E-12
-1.57789E+0	-382.932E-12	-1.57789E+0	-53.6880E-9	-1.46605E-12	5.65053E-12
-1.55779E+0	-375.526E-12	-1.55779E+0	-53.6880E-9	-1.38546E-12	5.54145E-12
-1.53769E+0	-372.609E-12	-1.53769E+0	-53.6880E-9	-1.61554E-12	5.31895E-12
-1.51759E+0	-362.560E-12	-1.51759E+0	-53.6880E-9	-1.52848E-12	5.28741E-12
-1.49749E+0	-355.126E-12	-1.49749E+0	-53.6880E-9	-1.58609E-12	5.48494E-12
-1.47739E+0	-349.454E-12	-1.47739E+0	-53.6880E-9	-1.56838E-12	5.45790E-12
-1.45729E+0	-341.974E-12	-1.45729E+0	-53.6880E-9	-1.46572E-12	5.42967E-12
-1.43719E+0	-334.771E-12	-1.43719E+0	-53.6880E-9	-1.53457E-12	5.48198E-12
-1.41709E+0	-326.285E-12	-1.41709E+0	-53.6880E-9	-1.63231E-12	5.07341E-12
-1.39698E+0	-323.409E-12	-1.39698E+0	-53.6880E-9	-1.56800E-12	4.65834E-12
-1.37688E+0	-316.584E-12	-1.37688E+0	-53.6880E-9	-1.97000E-12	3.58453E-12
-1.35678E+0	-310.728E-12	-1.35678E+0	-53.6880E-9	-2.15371E-12	3.35849E-12
-1.33668E+0	-310.047E-12	-1.33668E+0	-53.6880E-9	-2.20255E-12	3.27097E-12
-1.31658E+0	-305.172E-12	-1.31658E+0	-53.6880E-9	-2.06362E-12	3.10867E-12
-1.29648E+0	-299.942E-12	-1.29648E+0	-53.6880E-9	-2.02959E-12	3.09316E-12
-1.27638E+0	-298.395E-12	-1.27638E+0	-53.6880E-9	-2.15033E-12	2.85639E-12
-1.25628E+0	-296.043E-12	-1.25628E+0	-53.6880E-9	-2.41629E-12	2.72121E-12
-1.23618E+0	-291.427E-12	-1.23618E+0	-53.6880E-9	-2.23232E-12	2.86031E-12
-1.21608E+0	-287.155E-12	-1.21608E+0	-53.6880E-9	-2.41091E-12	3.13498E-12
-1.19598E+0	-285.868E-12	-1.19598E+0	-53.6880E-9	-2.19446E-12	3.29093E-12
-1.17588E+0	-280.751E-12	-1.17588E+0	-53.6880E-9	-2.07826E-12	3.39039E-12
-1.15578E+0	-274.635E-12	-1.15578E+0	-53.6880E-9	-1.87843E-12	3.38110E-12
-1.13568E+0	-273.099E-12	-1.13568E+0	-53.6880E-9	-1.86601E-12	3.40256E-12
-1.11558E+0	-269.075E-12	-1.11558E+0	-53.6880E-9	-2.08912E-12	3.02657E-12
-1.09548E+0	-264.261E-12	-1.09548E+0	-53.6880E-9	-2.35408E-12	2.73739E-12
-1.07538E+0	-261.971E-12	-1.07538E+0	-53.6880E-9	-2.24573E-12	2.63304E-12
-1.05528E+0	-259.259E-12	-1.05528E+0	-53.6880E-9	-2.30693E-12	2.72688E-12
-1.03518E+0	-255.347E-12	-1.03518E+0	-53.6880E-9	-2.18815E-12	2.69720E-12
-1.01508E+0	-250.958E-12	-1.01508E+0	-53.6880E-9	-2.24266E-12	2.58512E-12
-994.975E-3	-249.738E-12	-994.975E-3	-53.6880E-9	-2.18930E-12	3.02621E-12
-974.874E-3	-245.555E-12	-974.874E-3	-53.6880E-9	-2.05796E-12	3.14304E-12
-954.774E-3	-239.811E-12	-954.774E-3	-53.6880E-9	-2.17789E-12	2.99015E-12
-934.673E-3	-238.715E-12	-934.673E-3	-53.6880E-9	-2.05039E-12	3.32374E-12
-914.573E-3	-233.902E-12	-914.573E-3	-53.6880E-9	-1.94811E-12	3.44244E-12
-894.472E-3	-227.564E-12	-894.472E-3	-53.6880E-9	-2.08490E-12	3.34988E-12
-874.372E-3	-225.861E-12	-874.372E-3	-53.6880E-9	-1.97829E-12	2.99589E-12
-854.271E-3	-222.577E-12	-854.271E-3	-53.6880E-9	-2.20235E-12	2.95034E-12
-834.171E-3	-217.252E-12	-834.171E-3	-53.6880E-9	-2.20092E-12	2.98638E-12
-814.070E-3	-214.405E-12	-814.070E-3	-53.6880E-9	-2.23959E-12	3.19412E-12
-793.970E-3	-211.478E-12	-793.970E-3	-53.6880E-9	-2.04241E-12	3.21700E-12
-773.869E-3	-207.161E-12	-773.869E-3	-53.6880E-9	-2.29236E-12	3.10238E-12
-753.769E-3	-202.787E-12	-753.769E-3	-53.6880E-9	-2.10825E-12	2.93118E-12
-733.668E-3	-200.324E-12	-733.668E-3	-53.6880E-9	-2.27563E-12	3.03675E-12
-713.568E-3	-197.338E-12	-713.568E-3	-53.6880E-9	-2.27344E-12	2.97038E-12
-693.467E-3	-191.944E-12	-693.467E-3	-53.6880E-9	-2.22970E-12	3.00385E-12
-673.367E-3	-189.125E-12	-673.367E-3	-53.6880E-9	-2.00194E-12	3.27650E-12
-653.266E-3	-185.998E-12	-653.266E-3	-53.6880E-9	-2.17322E-12	3.54002E-12
-633.166E-3	-179.468E-12	-633.166E-3	-53.6880E-9	-2.17680E-12	3.54796E-12
-613.065E-3	-175.679E-12	-613.065E-3	-53.6880E-9	-1.99286E-12	3.66553E-12
-592.965E-3	-172.847E-12	-592.965E-3	-53.6880E-9	-2.09610E-12	3.69133E-12
-572.864E-3	-166.581E-12	-572.864E-3	-53.6880E-9	-1.90467E-12	3.75912E-12
-552.764E-3	-161.680E-12	-552.764E-3	-53.6880E-9	-1.91465E-12	3.66264E-12
-532.663E-3	-158.908E-12	-532.663E-3	-53.6880E-9	-1.95002E-12	3.62180E-12
-512.563E-3	-153.878E-12	-512.563E-3	-53.6880E-9	-2.02861E-12	3.63009E-12
-492.462E-3	-148.530E-12	-492.462E-3	-53.6880E-9	-1.89997E-12	3.48471E-12
-472.362E-3	-145.225E-12	-472.362E-3	-53.6880E-9	-1.91084E-12	3.43066E-12
-452.261E-3	-142.135E-12	-452.261E-3	-53.6880E-9	-2.23931E-12	3.12437E-12
-432.161E-3	-137.019E-12	-432.161E-3	-53.6880E-9	-2.11236E-12	2.98171E-12
-412.060E-3	-133.359E-12	-412.060E-3	-53.6880E-9	-2.25774E-12	3.08244E-12
-391.960E-3	-131.161E-12	-391.960E-3	-53.6880E-9	-2.11937E-12	3.40691E-12
-371.859E-3	-125.576E-12	-371.859E-3	-53.6880E-9	-2.04632E-12	3.68096E-12
-351.759E-3	-119.252E-12	-351.759E-3	-53.6880E-9	-1.86732E-12	4.63043E-12
-331.658E-3	-114.322E-12	-331.658E-3	-53.6880E-9	-1.45262E-12	5.04379E-12
-311.558E-3	-106.417E-12	-311.558E-3	-53.6880E-9	-1.42010E-12	5.64877E-12
-291.457E-3	-97.9487E-12	-291.457E-3	-53.6880E-9	-1.49664E-12	5.43622E-12
-271.357E-3	-91.7179E-12	-271.357E-3	-53.6880E-9	-1.57270E-12	5.22639E-12
-251.256E-3	-84.5175E-12	-251.256E-3	-53.6880E-9	-1.44235E-12	5.65517E-12
-231.156E-3	-76.4327E-12	-231.156E-3	-53.6880E-9	-1.44249E-12	5.53096E-12
-211.055E-3	-69.6795E-12	-211.055E-3	-53.6880E-9	-1.56802E-12	5.39735E-12
-190.955E-3	-63.3606E-12	-190.955E-3	-53.6880E-9	-1.85457E-12	5.31695E-12
-170.854E-3	-56.1835E-12	-170.854E-3	-53.6880E-9	-1.65707E-12	5.15421E-12
-150.754E-3	-49.0418E-12	-150.754E-3	-53.6880E-9	-1.60112E-12	5.09249E-12
-130.653E-3	-42.8599E-12	-130.653E-3	-53.6880E-9	-1.63420E-12	5.07791E-12
-110.553E-3	-36.0710E-12	-110.553E-3	-53.6880E-9	-1.68610E-12	5.01052E-12
-90.4523E-3	-29.3606E-12	-90.4523E-3	-53.6880E-9	-1.72837E-12	4.77283E-12
-70.3518E-3	-23.2281E-12	-70.3518E-3	-53.6880E-9	-1.69712E-12	4.85741E-12
-50.2512E-3	-16.4430E-12	-50.2513E-3	-53.6880E-9	-1.70407E-12	5.03075E-12
-30.1508E-3	-9.70428E-12	-30.1508E-3	-53.6880E-9	-1.80104E-12	4.88969E-12
-10.0503E-3	-3.37813E-12	-10.0503E-3	-53.6880E-9	-1.72982E-12	4.69569E-12
10.0503E-3	2.86059E-12	10.0503E-3	-53.6880E-9	-1.65311E-12	4.74610E-12
30.1507E-3	8.88967E-12	30.1508E-3	-53.6880E-9	-1.77300E-12	4.47991E-12
50.2512E-3	15.0344E-12	50.2513E-3	-53.6880E-9	-1.74307E-12	4.87766E-12
70.3518E-3	21.6085E-12	70.3518E-3	-53.6880E-9	-1.59560E-12	4.81898E-12
90.4522E-3	28.2368E-12	90.4523E-3	-53.6880E-9	-1.42953E-12	4.80613E-12
110.553E-3	34.5703E-12	110.553E-3	-53.6880E-9	-1.61456E-12	5.02231E-12
130.653E-3	41.6124E-12	130.653E-3	-53.6880E-9	-1.55339E-12	5.29259E-12
150.754E-3	48.6376E-12	150.754E-3	-53.6880E-9	-1.47811E-12	5.40954E-12
170.854E-3	55.4504E-12	170.854E-3	-53.6880E-9	-1.34699E-12	5.32315E-12
190.955E-3	62.9044E-12	190.955E-3	-53.6880E-9	-1.35378E-12	5.28105E-12
211.055E-3	70.0027E-12	211.055E-3	-53.6880E-9	-1.44447E-12	5.15856E-12
231.156E-3	76.3952E-12	231.156E-3	-53.6880E-9	-1.65762E-12	4.88097E-12
251.256E-3	82.8395E-12	251.256E-3	-53.6880E-9	-1.63062E-12	4.99746E-12
271.357E-3	88.9687E-12	271.357E-3	-53.6880E-9	-1.63560E-12	4.60565E-12
291.457E-3	95.2099E-12	291.457E-3	-53.6880E-9	-1.68198E-12	4.82180E-12
311.558E-3	101.099E-12	311.558E-3	-53.6880E-9	-1.69035E-12	4.75446E-12
331.658E-3	107.086E-12	331.658E-3	-53.6880E-9	-1.67090E-12	4.88346E-12
351.759E-3	114.681E-12	351.759E-3	-53.6880E-9	-1.66823E-12	5.20886E-12
371.859E-3	120.855E-12	371.859E-3	-53.6880E-9	-1.60071E-12	5.33960E-12
391.960E-3	128.022E-12	391.960E-3	-53.6880E-9	-1.47619E-12	5.54059E-12
412.060E-3	136.413E-12	412.060E-3	-53.6880E-9	-1.43124E-12	5.36870E-12
432.161E-3	142.642E-12	432.161E-3	-53.6880E-9	-1.55857E-12	5.22982E-12
452.261E-3	149.465E-12	452.261E-3	-53.6880E-9	-1.74547E-12	5.14305E-12
472.362E-3	156.817E-12	472.362E-3	-53.6880E-9	-1.52190E-12	5.34783E-12
492.462E-3	163.785E-12	492.462E-3	-53.6880E-9	-1.42665E-12	5.34502E-12
512.563E-3	171.216E-12	512.563E-3	-53.6880E-9	-1.36213E-12	5.71774E-12
532.663E-3	178.631E-12	532.663E-3	-53.6880E-9	-1.56965E-12	5.96102E-12
552.764E-3	187.449E-12	552.764E-3	-53.6880E-9	-1.32212E-12	6.11817E-12
572.864E-3	196.311E-12	572.864E-3	-53.6880E-9	-1.24230E-12	6.51978E-12
592.965E-3	204.213E-12	592.965E-3	-53.6880E-9	-1.21885E-12	6.76004E-12
613.065E-3	214.439E-12	613.065E-3	-53.6880E-9	-1.03902E-12	6.93659E-12
633.166E-3	223.415E-12	633.166E-3	-53.6880E-9	-1.08054E-12	6.93806E-12
653.266E-3	231.823E-12	653.266E-3	-53.6880E-9	-1.13824E-12	6.83876E-12
673.367E-3	242.444E-12	673.367E-3	-53.6880E-9	-994.657E-15	7.10420E-12
693.467E-3	251.934E-12	693.467E-3	-53.6880E-9	-1.04417E-12	7.25869E-12
713.568E-3	260.900E-12	713.568E-3	-53.6880E-9	-873.634E-15	7.11612E-12
733.668E-3	271.468E-12	733.668E-3	-53.6880E-9	-911.277E-15	7.39592E-12
753.769E-3	282.262E-12	753.769E-3	-53.6880E-9	-743.884E-15	7.40957E-12
773.869E-3	292.012E-12	773.869E-3	-53.6880E-9	-763.779E-15	7.66527E-12
793.970E-3	302.372E-12	793.970E-3	-53.6880E-9	-831.403E-15	7.76077E-12
814.070E-3	314.091E-12	814.070E-3	-53.6880E-9	-707.087E-15	7.92750E-12
834.171E-3	325.111E-12	834.171E-3	-53.6880E-9	-593.596E-15	8.11075E-12
854.271E-3	334.327E-12	854.271E-3	-53.6880E-9	-887.661E-15	8.30975E-12
874.372E-3	347.991E-12	874.372E-3	-53.6880E-9	-743.921E-15	8.28246E-12
894.472E-3	359.096E-12	894.472E-3	-53.6880E-9	-572.894E-15	8.39171E-12
914.573E-3	368.378E-12	914.573E-3	-53.6880E-9	-547.907E-15	8.65879E-12
934.673E-3	382.999E-12	934.673E-3	-53.6880E-9	-408.749E-15	8.94522E-12
954.774E-3	395.413E-12	954.774E-3	-53.6880E-9	-460.071E-15	8.91744E-12
974.874E-3	405.669E-12	974.874E-3	-53.6880E-9	-276.858E-15	9.27767E-12
994.975E-3	420.047E-12	994.975E-3	-53.6880E-9	-61.6551E-15	9.65932E-12
1.01508E+0	434.355E-12	1.01508E+0	-53.6880E-9	-64.7135E-15	9.96127E-12
1.03518E+0	447.788E-12	1.03518E+0	-53.6880E-9	-201.150E-15	10.1484E-12
1.05528E+0	460.515E-12	1.05528E+0	-53.6880E-9	-94.5944E-15	10.4905E-12
1.07538E+0	476.634E-12	1.07538E+0	-53.6880E-9	138.304E-18	10.5689E-12
1.09548E+0	492.074E-12	1.09548E+0	-53.6880E-9	209.737E-15	10.7522E-12
1.11558E+0	503.853E-12	1.11558E+0	-53.6880E-9	41.6634E-15	10.7535E-12
1.13568E+0	520.629E-12	1.13568E+0	-53.6880E-9	59.5723E-15	10.7995E-12
1.15578E+0	537.697E-12	1.15578E+0	-53.6880E-9	77.8083E-15	10.8088E-12
1.17588E+0	549.836E-12	1.17588E+0	-53.6880E-9	381.982E-15	11.3385E-12
1.19598E+0	567.028E-12	1.19598E+0	-53.6880E-9	288.881E-15	11.8237E-12
1.21608E+0	585.597E-12	1.21608E+0	-53.6880E-9	687.549E-15	12.3399E-12
1.23618E+0	601.710E-12	1.23618E+0	-53.6880E-9	824.443E-15	12.7856E-12
1.25628E+0	618.913E-12	1.25628E+0	-53.6880E-9	861.520E-15	13.2843E-12
1.27638E+0	639.269E-12	1.27638E+0	-53.6880E-9	1.23546E-12	14.0705E-12
1.29648E+0	661.730E-12	1.29648E+0	-53.6880E-9	1.43823E-12	15.1116E-12
1.31658E+0	677.930E-12	1.31658E+0	-53.6880E-9	1.62563E-12	15.6540E-12
1.33668E+0	701.990E-12	1.33668E+0	-53.6880E-9	2.04507E-12	16.4240E-12
1.35678E+0	729.527E-12	1.35678E+0	-53.6880E-9	2.29931E-12	17.1006E-12
1.37688E+0	748.764E-12	1.37688E+0	-53.6880E-9	2.20141E-12	17.8071E-12
1.39698E+0	774.229E-12	1.39698E+0	-53.6880E-9	2.48726E-12	18.3675E-12
1.41709E+0	803.579E-12	1.41709E+0	-53.6880E-9	2.67509E-12	18.8211E-12
1.43719E+0	827.087E-12	1.43719E+0	-53.6880E-9	3.20765E-12	19.8204E-12
1.45729E+0	855.256E-12	1.45729E+0	-53.6880E-9	3.42480E-12	20.5348E-12
1.47739E+0	886.289E-12	1.47739E+0	-53.6880E-9	3.54399E-12	21.3221E-12
1.49749E+0	915.886E-12	1.49749E+0	-53.6880E-9	3.70154E-12	21.8824E-12
1.51759E+0	944.737E-12	1.51759E+0	-53.6880E-9	3.79273E-12	22.2672E-12
1.53769E+0	976.452E-12	1.53769E+0	-53.6880E-9	4.10987E-12	22.6433E-12
1.55779E+0	1.01141E-9	1.55779E+0	-53.6880E-9	4.00375E-12	22.5475E-12
1.57789E+0	1.03745E-9	1.57789E+0	-53.6880E-9	3.93522E-12	22.2893E-12
1.59799E+0	1.06773E-9	1.59799E+0	-53.6880E-9	3.72345E-12	22.0930E-12
1.61809E+0	1.10160E-9	1.61809E+0	-53.6880E-9	3.47882E-12	21.3146E-12
1.63819E+0	1.12495E-9	1.63819E+0	-53.6880E-9	3.36882E-12	20.5593E-12
1.65829E+0	1.15020E-9	1.65829E+0	-53.6880E-9	3.18194E-12	19.9840E-12
1.67839E+0	1.18325E-9	1.67839E+0	-53.6880E-9	3.18259E-12	19.3980E-12
1.69849E+0	1.20486E-9	1.69849E+0	-53.6880E-9	2.81308E-12	19.0046E-12
1.71859E+0	1.22687E-9	1.71859E+0	-53.6880E-9	2.85586E-12	18.5501E-12
1.73869E+0	1.25468E-9	1.73869E+0	-53.6880E-9	2.58149E-12	18.1699E-12
1.75879E+0	1.27706E-9	1.75879E+0	-53.6880E-9	2.68480E-12	17.8832E-12
1.77889E+0	1.30067E-9	1.77889E+0	-53.6880E-9	2.59185E-12	17.4862E-12
1.79900E+0	1.32600E-9	1.79900E+0	-53.6880E-9	2.59035E-12	17.4571E-12
1.81910E+0	1.34752E-9	1.81910E+0	-53.6880E-9	2.76236E-12	17.3110E-12
1.83920E+0	1.36936E-9	1.83920E+0	-53.6880E-9	2.68877E-12	17.2908E-12
1.85930E+0	1.39184E-9	1.85930E+0	-53.6880E-9	2.80343E-12	17.4480E-12
1.87940E+0	1.41491E-9	1.87940E+0	-53.6880E-9	2.59742E-12	17.2493E-12
1.89950E+0	1.43710E-9	1.89950E+0	-53.6880E-9	2.53738E-12	17.0908E-12
1.91960E+0	1.45916E-9	1.91960E+0	-53.6880E-9	2.49028E-12	16.8554E-12
1.93970E+0	1.48108E-9	1.93970E+0	-53.6880E-9	2.35281E-12	16.8593E-12
1.95980E+0	1.50275E-9	1.95980E+0	-53.6880E-9	2.43903E-12	16.2218E-12
1.97990E+0	1.52466E-9	1.97990E+0	-53.6880E-9	2.09016E-12	15.9644E-12
2.00000E+0	1.54359E-9	2.00000E+0	-53.6880E-9	2.21821E-12	16.0058E-12
