# Supplementary material for: Circumventing the stability problems of graphene nanoribbon zigzag edges
Source: Nat Chem. 2022 Sep 26;14(12):1451–8. doi: 10.1038/s41557-022-01042-8 (PMC10665199; doi:10.1038/s41557-022-01042-8)
Supplement: Supplementary file 3 — Source data for Supplementary Fig. 9. [file 41557_2022_1042_MOESM3_ESM.zip › 11 units/Point spectra602.dat]

Experiment	bias spectroscopy
Saved Date	22.07.2020 14:15:10
User
Date
X (m)	-252.195E-9
Y (m)	-228.726E-9
Z (m)	-53.6792E-9
Z offset (m)	0E+0
Settling time (s)	20E-3
Integration time (s)	60E-3
Z-Ctrl hold	TRUE
Final Z (m)	N/A
Start time	22.07.2020 14:14:53
Filter type	None
Order
Cutoff frq
Bias>Bias (V)	-500E-3
Bias>Calibration (V/V)	-1E+0
Bias>Offset (V)	0E+0
Bias Spectroscopy>Sweep Start (V)	-2E+0
Bias Spectroscopy>Sweep End (V)	2E+0
Bias Spectroscopy>Num Pixel	200
Bias Spectroscopy>Z Avg time (s)	100E-3
Bias Spectroscopy>Z offset (m)	0E+0
Bias Spectroscopy>1st Settling time (s)	60E-3
Bias Spectroscopy>Settling time (s)	20E-3
Bias Spectroscopy>Integration time (s)	60E-3
Bias Spectroscopy>End Settling time (s)	50E-3
Bias Spectroscopy>Z control time (s)	50E-3
Bias Spectroscopy>Max Slew rate (V/s)	Inf
Bias Spectroscopy>backward sweep	FALSE
Bias Spectroscopy>Z-controller hold	TRUE
Bias Spectroscopy>Number of sweeps	1
Bias Spectroscopy>Channels	Current (A);Bias (V);Z (m);LI Demod 1 Y (A);LI Demod 1 X (A)
Bias Spectroscopy>Reset Bias	TRUE
Bias Spectroscopy>Record final Z	FALSE
Bias Spectroscopy>Lock-In run	TRUE
Current>Current (A)	1.16261E-9
Current>Calibration (A/V)	330E-12
Current>Offset (A)	0E+0
Current>Gain	High
Lock-in>Lock-in status	ON
Lock-in>Modulated signal	Bias (V)
Lock-in>Frequency (Hz)	828E+0
Lock-in>Amplitude	20E-3
Lock-in>Demodulated signal	Current (A)
Lock-in>HP Filter Cutoff D1 (Hz)	155.425E+0
Lock-in>HP Filter Cutoff D2 (Hz)	155.425E+0
Lock-in>HP Filter Order D1	1
Lock-in>HP Filter Order D2	1
Lock-in>Harmonic D1	1
Lock-in>Harmonic D2	2
Lock-in>Reference phase D1 (deg)	-158.815E+0
Lock-in>Reference phase D2 (deg)	174.64E+0
Lock-in>LP Filter Cutoff D1 (Hz)	9.71405E+0
Lock-in>LP Filter Cutoff D2 (Hz)	4.85702E+0
Lock-in>LP Filter Order D1	2
Lock-in>LP Filter Order D2	2
Lock-in>Sync Filter D1	OFF
Lock-in>Sync Filter D2	OFF
[DATA]
Bias calc (V)	Current (A)	Bias (V)	Z (m)	LI Demod 1 Y (A)	LI Demod 1 X (A)
-2.00000E+0	-597.310E-12	-2.00000E+0	-53.6792E-9	-204.849E-15	10.0899E-12
-1.97990E+0	-584.438E-12	-1.97990E+0	-53.6792E-9	-139.242E-15	9.60278E-12
-1.95980E+0	-569.831E-12	-1.95980E+0	-53.6792E-9	-254.711E-15	9.10546E-12
-1.93970E+0	-561.766E-12	-1.93970E+0	-53.6792E-9	-459.177E-15	8.44430E-12
-1.91960E+0	-550.653E-12	-1.91960E+0	-53.6792E-9	-623.773E-15	8.19159E-12
-1.89950E+0	-537.462E-12	-1.89950E+0	-53.6792E-9	-836.265E-15	7.75910E-12
-1.87940E+0	-530.971E-12	-1.87940E+0	-53.6792E-9	-739.653E-15	7.54918E-12
-1.85930E+0	-520.290E-12	-1.85930E+0	-53.6792E-9	-857.222E-15	7.47147E-12
-1.83920E+0	-508.152E-12	-1.83920E+0	-53.6792E-9	-1.00429E-12	7.26570E-12
-1.81910E+0	-502.183E-12	-1.81910E+0	-53.6792E-9	-1.00089E-12	6.96207E-12
-1.79900E+0	-491.230E-12	-1.79900E+0	-53.6792E-9	-972.674E-15	6.87377E-12
-1.77889E+0	-482.211E-12	-1.77889E+0	-53.6792E-9	-1.09122E-12	6.72731E-12
-1.75879E+0	-474.464E-12	-1.75879E+0	-53.6792E-9	-1.22977E-12	6.38676E-12
-1.73869E+0	-464.514E-12	-1.73869E+0	-53.6792E-9	-1.40640E-12	6.37108E-12
-1.71859E+0	-457.292E-12	-1.71859E+0	-53.6792E-9	-1.27399E-12	6.47857E-12
-1.69849E+0	-447.024E-12	-1.69849E+0	-53.6792E-9	-1.24749E-12	6.22160E-12
-1.67839E+0	-439.700E-12	-1.67839E+0	-53.6792E-9	-1.06608E-12	6.35962E-12
-1.65829E+0	-432.610E-12	-1.65829E+0	-53.6792E-9	-1.13291E-12	6.39596E-12
-1.63819E+0	-422.751E-12	-1.63819E+0	-53.6792E-9	-1.13352E-12	6.30605E-12
-1.61809E+0	-416.261E-12	-1.61809E+0	-53.6792E-9	-1.22319E-12	6.14340E-12
-1.59799E+0	-407.939E-12	-1.59799E+0	-53.6792E-9	-1.21631E-12	6.23525E-12
-1.57789E+0	-398.524E-12	-1.57789E+0	-53.6792E-9	-1.34655E-12	6.21993E-12
-1.55779E+0	-392.740E-12	-1.55779E+0	-53.6792E-9	-1.29833E-12	6.21179E-12
-1.53769E+0	-382.795E-12	-1.53769E+0	-53.6792E-9	-1.43688E-12	5.95330E-12
-1.51759E+0	-376.420E-12	-1.51759E+0	-53.6792E-9	-1.38711E-12	5.87759E-12
-1.49749E+0	-368.599E-12	-1.49749E+0	-53.6792E-9	-1.40021E-12	6.00951E-12
-1.47739E+0	-359.271E-12	-1.47739E+0	-53.6792E-9	-1.19560E-12	6.13275E-12
-1.45729E+0	-352.841E-12	-1.45729E+0	-53.6792E-9	-1.12666E-12	6.40683E-12
-1.43719E+0	-343.037E-12	-1.43719E+0	-53.6792E-9	-1.22544E-12	6.23930E-12
-1.41709E+0	-335.288E-12	-1.41709E+0	-53.6792E-9	-1.30960E-12	5.71407E-12
-1.39698E+0	-330.147E-12	-1.39698E+0	-53.6792E-9	-1.54158E-12	4.80454E-12
-1.37688E+0	-322.747E-12	-1.37688E+0	-53.6792E-9	-1.86428E-12	4.13859E-12
-1.35678E+0	-319.155E-12	-1.35678E+0	-53.6792E-9	-2.13896E-12	3.59478E-12
-1.33668E+0	-315.752E-12	-1.33668E+0	-53.6792E-9	-2.11773E-12	3.43348E-12
-1.31658E+0	-311.133E-12	-1.31658E+0	-53.6792E-9	-2.31228E-12	3.32459E-12
-1.29648E+0	-308.012E-12	-1.29648E+0	-53.6792E-9	-2.20780E-12	3.01945E-12
-1.27638E+0	-304.077E-12	-1.27638E+0	-53.6792E-9	-1.96580E-12	3.25083E-12
-1.25628E+0	-300.026E-12	-1.25628E+0	-53.6792E-9	-2.18382E-12	3.05752E-12
-1.23618E+0	-297.475E-12	-1.23618E+0	-53.6792E-9	-2.10273E-12	3.06985E-12
-1.21608E+0	-292.356E-12	-1.21608E+0	-53.6792E-9	-1.95409E-12	3.33139E-12
-1.19598E+0	-289.038E-12	-1.19598E+0	-53.6792E-9	-1.93827E-12	3.38931E-12
-1.17588E+0	-284.761E-12	-1.17588E+0	-53.6792E-9	-1.98899E-12	3.49458E-12
-1.15578E+0	-279.696E-12	-1.15578E+0	-53.6792E-9	-2.19654E-12	3.50112E-12
-1.13568E+0	-276.129E-12	-1.13568E+0	-53.6792E-9	-2.12537E-12	3.37958E-12
-1.11558E+0	-272.039E-12	-1.11558E+0	-53.6792E-9	-1.98678E-12	3.16544E-12
-1.09548E+0	-268.608E-12	-1.09548E+0	-53.6792E-9	-2.30214E-12	2.97843E-12
-1.07538E+0	-265.494E-12	-1.07538E+0	-53.6792E-9	-2.23754E-12	2.76563E-12
-1.05528E+0	-261.837E-12	-1.05528E+0	-53.6792E-9	-2.08523E-12	2.76518E-12
-1.03518E+0	-259.547E-12	-1.03518E+0	-53.6792E-9	-2.31307E-12	2.79002E-12
-1.01508E+0	-255.438E-12	-1.01508E+0	-53.6792E-9	-2.07168E-12	2.90158E-12
-994.975E-3	-252.016E-12	-994.975E-3	-53.6792E-9	-2.18766E-12	3.10042E-12
-974.874E-3	-249.311E-12	-974.874E-3	-53.6792E-9	-2.08526E-12	3.20387E-12
-954.774E-3	-244.129E-12	-954.774E-3	-53.6792E-9	-1.89263E-12	3.34645E-12
-934.673E-3	-240.480E-12	-934.673E-3	-53.6792E-9	-2.02922E-12	3.43111E-12
-914.573E-3	-236.251E-12	-914.573E-3	-53.6792E-9	-2.13767E-12	3.60359E-12
-894.472E-3	-231.009E-12	-894.472E-3	-53.6792E-9	-2.28805E-12	3.52831E-12
-874.372E-3	-228.395E-12	-874.372E-3	-53.6792E-9	-2.23882E-12	3.14913E-12
-854.271E-3	-224.048E-12	-854.271E-3	-53.6792E-9	-2.23324E-12	3.15023E-12
-834.171E-3	-219.971E-12	-834.171E-3	-53.6792E-9	-2.14389E-12	3.05301E-12
-814.070E-3	-217.461E-12	-814.070E-3	-53.6792E-9	-2.01001E-12	3.00952E-12
-793.970E-3	-213.263E-12	-793.970E-3	-53.6792E-9	-2.13228E-12	3.16450E-12
-773.869E-3	-208.917E-12	-773.869E-3	-53.6792E-9	-1.98606E-12	3.27619E-12
-753.769E-3	-205.419E-12	-753.769E-3	-53.6792E-9	-2.16133E-12	3.20673E-12
-733.668E-3	-202.090E-12	-733.668E-3	-53.6792E-9	-2.25003E-12	3.12291E-12
-713.568E-3	-198.107E-12	-713.568E-3	-53.6792E-9	-2.27229E-12	3.18345E-12
-693.467E-3	-193.861E-12	-693.467E-3	-53.6792E-9	-2.29574E-12	3.33551E-12
-673.367E-3	-190.544E-12	-673.367E-3	-53.6792E-9	-2.11255E-12	3.64963E-12
-653.266E-3	-185.459E-12	-653.266E-3	-53.6792E-9	-2.04146E-12	3.38608E-12
-633.166E-3	-180.761E-12	-633.166E-3	-53.6792E-9	-1.88233E-12	3.65192E-12
-613.065E-3	-176.998E-12	-613.065E-3	-53.6792E-9	-1.93608E-12	3.70295E-12
-592.965E-3	-171.705E-12	-592.965E-3	-53.6792E-9	-2.01711E-12	3.73626E-12
-572.864E-3	-166.554E-12	-572.864E-3	-53.6792E-9	-1.94174E-12	3.87236E-12
-552.764E-3	-162.451E-12	-552.764E-3	-53.6792E-9	-1.97856E-12	3.88108E-12
-532.663E-3	-157.822E-12	-532.663E-3	-53.6792E-9	-2.09651E-12	3.68103E-12
-512.563E-3	-152.885E-12	-512.563E-3	-53.6792E-9	-2.04018E-12	3.59130E-12
-492.462E-3	-148.955E-12	-492.462E-3	-53.6792E-9	-2.18474E-12	3.29800E-12
-472.362E-3	-144.790E-12	-472.362E-3	-53.6792E-9	-2.03503E-12	3.42288E-12
-452.261E-3	-140.617E-12	-452.261E-3	-53.6792E-9	-2.22274E-12	3.11721E-12
-432.161E-3	-137.118E-12	-432.161E-3	-53.6792E-9	-2.14519E-12	3.16386E-12
-412.060E-3	-133.434E-12	-412.060E-3	-53.6792E-9	-2.22615E-12	3.14682E-12
-391.960E-3	-129.489E-12	-391.960E-3	-53.6792E-9	-2.23528E-12	3.27640E-12
-371.859E-3	-125.198E-12	-371.859E-3	-53.6792E-9	-1.98031E-12	3.47678E-12
-351.759E-3	-119.659E-12	-351.759E-3	-53.6792E-9	-1.85713E-12	4.34216E-12
-331.658E-3	-113.290E-12	-331.658E-3	-53.6792E-9	-1.67075E-12	4.99027E-12
-311.558E-3	-105.937E-12	-311.558E-3	-53.6792E-9	-1.62045E-12	5.50596E-12
-291.457E-3	-98.4477E-12	-291.457E-3	-53.6792E-9	-1.52771E-12	5.32078E-12
-271.357E-3	-91.3865E-12	-271.357E-3	-53.6792E-9	-1.60252E-12	5.34894E-12
-251.256E-3	-83.9752E-12	-251.256E-3	-53.6792E-9	-1.42939E-12	5.65245E-12
-231.156E-3	-76.8368E-12	-231.156E-3	-53.6792E-9	-1.34511E-12	5.50514E-12
-211.055E-3	-69.7995E-12	-211.055E-3	-53.6792E-9	-1.30545E-12	5.35645E-12
-190.955E-3	-62.8655E-12	-190.955E-3	-53.6792E-9	-1.44610E-12	5.17915E-12
-170.854E-3	-56.1331E-12	-170.854E-3	-53.6792E-9	-1.58858E-12	5.12624E-12
-150.754E-3	-49.3298E-12	-150.754E-3	-53.6792E-9	-1.66539E-12	5.13752E-12
-130.653E-3	-42.6985E-12	-130.653E-3	-53.6792E-9	-1.61774E-12	5.16239E-12
-110.553E-3	-35.9319E-12	-110.553E-3	-53.6792E-9	-1.57066E-12	5.07090E-12
-90.4523E-3	-29.5249E-12	-90.4523E-3	-53.6792E-9	-1.60669E-12	4.82804E-12
-70.3518E-3	-23.1722E-12	-70.3518E-3	-53.6792E-9	-1.73500E-12	4.85442E-12
-50.2512E-3	-16.5340E-12	-50.2513E-3	-53.6792E-9	-1.64797E-12	4.98726E-12
-30.1508E-3	-9.77123E-12	-30.1508E-3	-53.6792E-9	-1.64672E-12	5.00014E-12
-10.0503E-3	-3.36525E-12	-10.0503E-3	-53.6792E-9	-1.72723E-12	4.84309E-12
10.0503E-3	2.80874E-12	10.0503E-3	-53.6792E-9	-1.59392E-12	4.80166E-12
30.1507E-3	8.78998E-12	30.1508E-3	-53.6792E-9	-1.67627E-12	4.56019E-12
50.2512E-3	15.0272E-12	50.2513E-3	-53.6792E-9	-1.59328E-12	4.79170E-12
70.3518E-3	21.4351E-12	70.3518E-3	-53.6792E-9	-1.48518E-12	4.94086E-12
90.4522E-3	27.8541E-12	90.4523E-3	-53.6792E-9	-1.65171E-12	4.99552E-12
110.553E-3	34.3815E-12	110.553E-3	-53.6792E-9	-1.68937E-12	4.78660E-12
130.653E-3	41.1971E-12	130.653E-3	-53.6792E-9	-1.62566E-12	4.89372E-12
150.754E-3	48.1491E-12	150.754E-3	-53.6792E-9	-1.52003E-12	5.33538E-12
170.854E-3	55.1488E-12	170.854E-3	-53.6792E-9	-1.53706E-12	5.39892E-12
190.955E-3	62.5984E-12	190.955E-3	-53.6792E-9	-1.57941E-12	5.23920E-12
211.055E-3	69.2788E-12	211.055E-3	-53.6792E-9	-1.58315E-12	4.93517E-12
231.156E-3	75.4391E-12	231.156E-3	-53.6792E-9	-1.80358E-12	4.96633E-12
251.256E-3	82.3157E-12	251.256E-3	-53.6792E-9	-1.67545E-12	4.73588E-12
271.357E-3	88.0754E-12	271.357E-3	-53.6792E-9	-1.58275E-12	4.48740E-12
291.457E-3	93.4963E-12	291.457E-3	-53.6792E-9	-1.73678E-12	4.71077E-12
311.558E-3	100.056E-12	311.558E-3	-53.6792E-9	-1.80950E-12	4.64461E-12
331.658E-3	106.698E-12	331.658E-3	-53.6792E-9	-1.77968E-12	4.70103E-12
351.759E-3	112.161E-12	351.759E-3	-53.6792E-9	-1.65403E-12	5.11692E-12
371.859E-3	119.139E-12	371.859E-3	-53.6792E-9	-1.40902E-12	5.05152E-12
391.960E-3	127.467E-12	391.960E-3	-53.6792E-9	-1.45117E-12	5.26579E-12
412.060E-3	133.704E-12	412.060E-3	-53.6792E-9	-1.48481E-12	5.28140E-12
432.161E-3	139.787E-12	432.161E-3	-53.6792E-9	-1.46192E-12	5.04733E-12
452.261E-3	147.903E-12	452.261E-3	-53.6792E-9	-1.76427E-12	4.89553E-12
472.362E-3	154.006E-12	472.362E-3	-53.6792E-9	-1.55187E-12	4.86996E-12
492.462E-3	159.685E-12	492.462E-3	-53.6792E-9	-1.64279E-12	5.13679E-12
512.563E-3	168.122E-12	512.563E-3	-53.6792E-9	-1.34951E-12	5.56373E-12
532.663E-3	176.216E-12	532.663E-3	-53.6792E-9	-1.35021E-12	5.82776E-12
552.764E-3	183.000E-12	552.764E-3	-53.6792E-9	-1.08619E-12	6.23745E-12
572.864E-3	192.237E-12	572.864E-3	-53.6792E-9	-1.40381E-12	6.58107E-12
592.965E-3	202.290E-12	592.965E-3	-53.6792E-9	-1.32081E-12	6.65424E-12
613.065E-3	210.059E-12	613.065E-3	-53.6792E-9	-1.12553E-12	6.79340E-12
633.166E-3	218.625E-12	633.166E-3	-53.6792E-9	-969.238E-15	6.80840E-12
653.266E-3	229.668E-12	653.266E-3	-53.6792E-9	-1.03311E-12	6.70446E-12
673.367E-3	237.852E-12	673.367E-3	-53.6792E-9	-1.23309E-12	6.73030E-12
693.467E-3	245.645E-12	693.467E-3	-53.6792E-9	-1.09950E-12	6.69843E-12
713.568E-3	256.574E-12	713.568E-3	-53.6792E-9	-990.704E-15	6.89852E-12
733.668E-3	265.772E-12	733.668E-3	-53.6792E-9	-1.04504E-12	6.98326E-12
753.769E-3	273.862E-12	753.769E-3	-53.6792E-9	-1.11235E-12	7.13608E-12
773.869E-3	285.174E-12	773.869E-3	-53.6792E-9	-975.526E-15	7.17220E-12
793.970E-3	294.795E-12	793.970E-3	-53.6792E-9	-907.734E-15	7.27182E-12
814.070E-3	303.785E-12	814.070E-3	-53.6792E-9	-931.907E-15	7.36671E-12
834.171E-3	314.280E-12	834.171E-3	-53.6792E-9	-971.555E-15	7.51769E-12
854.271E-3	324.806E-12	854.271E-3	-53.6792E-9	-1.03994E-12	7.33010E-12
874.372E-3	333.802E-12	874.372E-3	-53.6792E-9	-799.403E-15	7.17993E-12
894.472E-3	344.103E-12	894.472E-3	-53.6792E-9	-753.737E-15	7.49317E-12
914.573E-3	355.613E-12	914.573E-3	-53.6792E-9	-697.825E-15	7.67473E-12
934.673E-3	365.156E-12	934.673E-3	-53.6792E-9	-867.786E-15	7.88095E-12
954.774E-3	373.993E-12	954.774E-3	-53.6792E-9	-762.450E-15	7.78860E-12
974.874E-3	386.775E-12	974.874E-3	-53.6792E-9	-691.306E-15	7.98851E-12
994.975E-3	397.096E-12	994.975E-3	-53.6792E-9	-623.705E-15	8.25391E-12
1.01508E+0	406.759E-12	1.01508E+0	-53.6792E-9	-696.625E-15	7.97540E-12
1.03518E+0	420.163E-12	1.03518E+0	-53.6792E-9	-654.779E-15	8.37575E-12
1.05528E+0	431.131E-12	1.05528E+0	-53.6792E-9	-659.757E-15	8.54324E-12
1.07538E+0	441.454E-12	1.07538E+0	-53.6792E-9	-318.028E-15	8.89400E-12
1.09548E+0	455.140E-12	1.09548E+0	-53.6792E-9	-497.019E-15	8.98526E-12
1.11558E+0	467.104E-12	1.11558E+0	-53.6792E-9	-495.990E-15	8.84342E-12
1.13568E+0	479.130E-12	1.13568E+0	-53.6792E-9	-348.434E-15	8.84707E-12
1.15578E+0	491.458E-12	1.15578E+0	-53.6792E-9	-172.399E-15	9.14186E-12
1.17588E+0	504.951E-12	1.17588E+0	-53.6792E-9	-312.583E-15	9.29560E-12
1.19598E+0	516.590E-12	1.19598E+0	-53.6792E-9	-230.886E-15	9.55723E-12
1.21608E+0	530.109E-12	1.21608E+0	-53.6792E-9	-177.411E-15	9.81335E-12
1.23618E+0	544.861E-12	1.23618E+0	-53.6792E-9	37.0474E-15	10.1305E-12
1.25628E+0	556.957E-12	1.25628E+0	-53.6792E-9	106.863E-15	10.4609E-12
1.27638E+0	572.137E-12	1.27638E+0	-53.6792E-9	142.161E-15	10.8381E-12
1.29648E+0	589.162E-12	1.29648E+0	-53.6792E-9	448.648E-15	11.3059E-12
1.31658E+0	602.814E-12	1.31658E+0	-53.6792E-9	407.795E-15	11.6567E-12
1.33668E+0	619.309E-12	1.33668E+0	-53.6792E-9	600.407E-15	11.9179E-12
1.35678E+0	637.917E-12	1.35678E+0	-53.6792E-9	767.873E-15	12.5196E-12
1.37688E+0	654.043E-12	1.37688E+0	-53.6792E-9	812.261E-15	12.4948E-12
1.39698E+0	671.594E-12	1.39698E+0	-53.6792E-9	894.897E-15	12.9811E-12
1.41709E+0	691.291E-12	1.41709E+0	-53.6792E-9	1.07008E-12	13.6764E-12
1.43719E+0	710.784E-12	1.43719E+0	-53.6792E-9	1.27978E-12	13.9309E-12
1.45729E+0	728.319E-12	1.45729E+0	-53.6792E-9	1.28515E-12	14.5794E-12
1.47739E+0	749.745E-12	1.47739E+0	-53.6792E-9	1.43444E-12	14.8584E-12
1.49749E+0	771.691E-12	1.49749E+0	-53.6792E-9	1.56743E-12	15.1060E-12
1.51759E+0	790.576E-12	1.51759E+0	-53.6792E-9	1.49995E-12	15.2280E-12
1.53769E+0	810.728E-12	1.53769E+0	-53.6792E-9	1.56133E-12	15.1701E-12
1.55779E+0	832.012E-12	1.55779E+0	-53.6792E-9	1.65713E-12	14.9624E-12
1.57789E+0	852.074E-12	1.57789E+0	-53.6792E-9	1.56300E-12	14.5095E-12
1.59799E+0	870.193E-12	1.59799E+0	-53.6792E-9	1.31049E-12	14.3651E-12
1.61809E+0	890.544E-12	1.61809E+0	-53.6792E-9	1.22949E-12	13.6965E-12
1.63819E+0	908.006E-12	1.63819E+0	-53.6792E-9	1.12191E-12	13.3787E-12
1.65829E+0	925.692E-12	1.65829E+0	-53.6792E-9	1.09364E-12	13.1767E-12
1.67839E+0	942.097E-12	1.67839E+0	-53.6792E-9	715.926E-15	12.9109E-12
1.69849E+0	960.813E-12	1.69849E+0	-53.6792E-9	930.461E-15	12.5127E-12
1.71859E+0	976.860E-12	1.71859E+0	-53.6792E-9	853.743E-15	12.5616E-12
1.73869E+0	997.022E-12	1.73869E+0	-53.6792E-9	734.258E-15	12.5446E-12
1.75879E+0	1.00933E-9	1.75879E+0	-53.6792E-9	542.945E-15	12.2919E-12
1.77889E+0	1.02653E-9	1.77889E+0	-53.6792E-9	494.716E-15	12.1159E-12
1.79900E+0	1.04310E-9	1.79900E+0	-53.6792E-9	751.044E-15	11.7811E-12
1.81910E+0	1.05521E-9	1.81910E+0	-53.6792E-9	411.301E-15	11.7810E-12
1.83920E+0	1.07027E-9	1.83920E+0	-53.6792E-9	379.971E-15	11.6282E-12
1.85930E+0	1.08935E-9	1.85930E+0	-53.6792E-9	544.394E-15	11.6124E-12
1.87940E+0	1.10189E-9	1.87940E+0	-53.6792E-9	631.453E-15	11.1951E-12
1.89950E+0	1.11430E-9	1.89950E+0	-53.6792E-9	475.848E-15	11.2813E-12
1.91960E+0	1.13640E-9	1.91960E+0	-53.6792E-9	651.698E-15	11.4196E-12
1.93970E+0	1.15157E-9	1.93970E+0	-53.6792E-9	432.747E-15	11.2063E-12
1.95980E+0	1.15866E-9	1.95980E+0	-53.6792E-9	573.031E-15	10.7745E-12
1.97990E+0	1.17602E-9	1.97990E+0	-53.6792E-9	475.040E-15	10.8313E-12
2.00000E+0	1.19362E-9	2.00000E+0	-53.6792E-9	575.442E-15	10.9308E-12
