# Supplementary material for: Circumventing the stability problems of graphene nanoribbon zigzag edges
Source: Nat Chem. 2022 Sep 26;14(12):1451–8. doi: 10.1038/s41557-022-01042-8 (PMC10665199; doi:10.1038/s41557-022-01042-8)
Supplement: Supplementary file 3 — Source data for Supplementary Fig. 9. [file 41557_2022_1042_MOESM3_ESM.zip › 11 units/Point spectra603.dat]

Experiment	bias spectroscopy
Saved Date	22.07.2020 14:15:26
User
Date
X (m)	-252.11E-9
Y (m)	-228.825E-9
Z (m)	-53.6741E-9
Z offset (m)	0E+0
Settling time (s)	20E-3
Integration time (s)	60E-3
Z-Ctrl hold	TRUE
Final Z (m)	N/A
Start time	22.07.2020 14:15:10
Filter type	None
Order
Cutoff frq
Bias>Bias (V)	-500E-3
Bias>Calibration (V/V)	-1E+0
Bias>Offset (V)	0E+0
Bias Spectroscopy>Sweep Start (V)	-2E+0
Bias Spectroscopy>Sweep End (V)	2E+0
Bias Spectroscopy>Num Pixel	200
Bias Spectroscopy>Z Avg time (s)	100E-3
Bias Spectroscopy>Z offset (m)	0E+0
Bias Spectroscopy>1st Settling time (s)	60E-3
Bias Spectroscopy>Settling time (s)	20E-3
Bias Spectroscopy>Integration time (s)	60E-3
Bias Spectroscopy>End Settling time (s)	50E-3
Bias Spectroscopy>Z control time (s)	50E-3
Bias Spectroscopy>Max Slew rate (V/s)	Inf
Bias Spectroscopy>backward sweep	FALSE
Bias Spectroscopy>Z-controller hold	TRUE
Bias Spectroscopy>Number of sweeps	1
Bias Spectroscopy>Channels	Current (A);Bias (V);Z (m);LI Demod 1 Y (A);LI Demod 1 X (A)
Bias Spectroscopy>Reset Bias	TRUE
Bias Spectroscopy>Record final Z	FALSE
Bias Spectroscopy>Lock-In run	TRUE
Current>Current (A)	977.469E-12
Current>Calibration (A/V)	330E-12
Current>Offset (A)	0E+0
Current>Gain	High
Lock-in>Lock-in status	ON
Lock-in>Modulated signal	Bias (V)
Lock-in>Frequency (Hz)	828E+0
Lock-in>Amplitude	20E-3
Lock-in>Demodulated signal	Current (A)
Lock-in>HP Filter Cutoff D1 (Hz)	155.425E+0
Lock-in>HP Filter Cutoff D2 (Hz)	155.425E+0
Lock-in>HP Filter Order D1	1
Lock-in>HP Filter Order D2	1
Lock-in>Harmonic D1	1
Lock-in>Harmonic D2	2
Lock-in>Reference phase D1 (deg)	-158.815E+0
Lock-in>Reference phase D2 (deg)	174.64E+0
Lock-in>LP Filter Cutoff D1 (Hz)	9.71405E+0
Lock-in>LP Filter Cutoff D2 (Hz)	4.85702E+0
Lock-in>LP Filter Order D1	2
Lock-in>LP Filter Order D2	2
Lock-in>Sync Filter D1	OFF
Lock-in>Sync Filter D2	OFF
[DATA]
Bias calc (V)	Current (A)	Bias (V)	Z (m)	LI Demod 1 Y (A)	LI Demod 1 X (A)
-2.00000E+0	-516.113E-12	-2.00000E+0	-53.6741E-9	-708.144E-15	7.43301E-12
-1.97990E+0	-508.062E-12	-1.97990E+0	-53.6741E-9	-1.05820E-12	7.49228E-12
-1.95980E+0	-498.809E-12	-1.95980E+0	-53.6741E-9	-1.13727E-12	6.69701E-12
-1.93970E+0	-490.786E-12	-1.93970E+0	-53.6741E-9	-1.19883E-12	6.35248E-12
-1.91960E+0	-482.990E-12	-1.91960E+0	-53.6741E-9	-1.27497E-12	5.91962E-12
-1.89950E+0	-472.631E-12	-1.89950E+0	-53.6741E-9	-1.36079E-12	5.67497E-12
-1.87940E+0	-468.198E-12	-1.87940E+0	-53.6741E-9	-1.52957E-12	5.70201E-12
-1.85930E+0	-460.900E-12	-1.85930E+0	-53.6741E-9	-1.59610E-12	5.57314E-12
-1.83920E+0	-452.719E-12	-1.83920E+0	-53.6741E-9	-1.50853E-12	5.62222E-12
-1.81910E+0	-443.838E-12	-1.81910E+0	-53.6741E-9	-1.40671E-12	5.55605E-12
-1.79900E+0	-440.143E-12	-1.79900E+0	-53.6741E-9	-1.35588E-12	5.33468E-12
-1.77889E+0	-434.345E-12	-1.77889E+0	-53.6741E-9	-1.50354E-12	5.06290E-12
-1.75879E+0	-421.985E-12	-1.75879E+0	-53.6741E-9	-1.67363E-12	5.14768E-12
-1.73869E+0	-417.107E-12	-1.73869E+0	-53.6741E-9	-1.71107E-12	5.11287E-12
-1.71859E+0	-418.330E-12	-1.71859E+0	-53.6741E-9	-1.57725E-12	5.22501E-12
-1.69849E+0	-407.483E-12	-1.69849E+0	-53.6741E-9	-1.61840E-12	5.00766E-12
-1.67839E+0	-394.730E-12	-1.67839E+0	-53.6741E-9	-1.54728E-12	4.78387E-12
-1.65829E+0	-392.920E-12	-1.65829E+0	-53.6741E-9	-1.70434E-12	4.71609E-12
-1.63819E+0	-392.413E-12	-1.63819E+0	-53.6741E-9	-1.71403E-12	4.70963E-12
-1.61809E+0	-379.189E-12	-1.61809E+0	-53.6741E-9	-1.66681E-12	4.73959E-12
-1.59799E+0	-371.340E-12	-1.59799E+0	-53.6741E-9	-1.63379E-12	4.71717E-12
-1.57789E+0	-370.635E-12	-1.57789E+0	-53.6741E-9	-1.64696E-12	4.67531E-12
-1.55779E+0	-367.364E-12	-1.55779E+0	-53.6741E-9	-1.86438E-12	4.64269E-12
-1.53769E+0	-358.154E-12	-1.53769E+0	-53.6741E-9	-1.89675E-12	4.64783E-12
-1.51759E+0	-350.338E-12	-1.51759E+0	-53.6741E-9	-1.81795E-12	4.46735E-12
-1.49749E+0	-344.088E-12	-1.49749E+0	-53.6741E-9	-1.85250E-12	4.32647E-12
-1.47739E+0	-344.480E-12	-1.47739E+0	-53.6741E-9	-2.08687E-12	4.41977E-12
-1.45729E+0	-336.783E-12	-1.45729E+0	-53.6741E-9	-1.79962E-12	4.63918E-12
-1.43719E+0	-327.283E-12	-1.43719E+0	-53.6741E-9	-1.82602E-12	4.61615E-12
-1.41709E+0	-322.105E-12	-1.41709E+0	-53.6741E-9	-1.90077E-12	3.97668E-12
-1.39698E+0	-321.305E-12	-1.39698E+0	-53.6741E-9	-1.94757E-12	4.07937E-12
-1.37688E+0	-317.344E-12	-1.37688E+0	-53.6741E-9	-2.06773E-12	3.38367E-12
-1.35678E+0	-311.878E-12	-1.35678E+0	-53.6741E-9	-2.19888E-12	3.19021E-12
-1.33668E+0	-306.588E-12	-1.33668E+0	-53.6741E-9	-2.21358E-12	3.07623E-12
-1.31658E+0	-306.258E-12	-1.31658E+0	-53.6741E-9	-2.15356E-12	3.09834E-12
-1.29648E+0	-301.047E-12	-1.29648E+0	-53.6741E-9	-2.26594E-12	2.89237E-12
-1.27638E+0	-295.147E-12	-1.27638E+0	-53.6741E-9	-2.32268E-12	2.79609E-12
-1.25628E+0	-295.210E-12	-1.25628E+0	-53.6741E-9	-2.24535E-12	2.81637E-12
-1.23618E+0	-295.195E-12	-1.23618E+0	-53.6741E-9	-2.03460E-12	3.03486E-12
-1.21608E+0	-286.007E-12	-1.21608E+0	-53.6741E-9	-2.22147E-12	3.05463E-12
-1.19598E+0	-279.519E-12	-1.19598E+0	-53.6741E-9	-2.10313E-12	3.14319E-12
-1.17588E+0	-283.303E-12	-1.17588E+0	-53.6741E-9	-2.01233E-12	3.40483E-12
-1.15578E+0	-276.509E-12	-1.15578E+0	-53.6741E-9	-2.08288E-12	3.39379E-12
-1.13568E+0	-268.216E-12	-1.13568E+0	-53.6741E-9	-2.02213E-12	3.15294E-12
-1.11558E+0	-271.390E-12	-1.11558E+0	-53.6741E-9	-2.30671E-12	2.93835E-12
-1.09548E+0	-267.218E-12	-1.09548E+0	-53.6741E-9	-2.27519E-12	2.81142E-12
-1.07538E+0	-257.210E-12	-1.07538E+0	-53.6741E-9	-2.51174E-12	2.51241E-12
-1.05528E+0	-259.394E-12	-1.05528E+0	-53.6741E-9	-2.20081E-12	2.70589E-12
-1.03518E+0	-261.536E-12	-1.03518E+0	-53.6741E-9	-2.29088E-12	2.70733E-12
-1.01508E+0	-250.423E-12	-1.01508E+0	-53.6741E-9	-2.41669E-12	2.70163E-12
-994.975E-3	-247.056E-12	-994.975E-3	-53.6741E-9	-2.10188E-12	3.06601E-12
-974.874E-3	-251.006E-12	-974.874E-3	-53.6741E-9	-2.14001E-12	3.31998E-12
-954.774E-3	-239.793E-12	-954.774E-3	-53.6741E-9	-2.00996E-12	3.12207E-12
-934.673E-3	-233.451E-12	-934.673E-3	-53.6741E-9	-1.99604E-12	3.34703E-12
-914.573E-3	-238.122E-12	-914.573E-3	-53.6741E-9	-2.22161E-12	3.51016E-12
-894.472E-3	-231.611E-12	-894.472E-3	-53.6741E-9	-2.10316E-12	3.30232E-12
-874.372E-3	-218.953E-12	-874.372E-3	-53.6741E-9	-2.13506E-12	2.99984E-12
-854.271E-3	-224.503E-12	-854.271E-3	-53.6741E-9	-2.24874E-12	2.89120E-12
-834.171E-3	-224.596E-12	-834.171E-3	-53.6741E-9	-2.24372E-12	2.81620E-12
-814.070E-3	-208.486E-12	-814.070E-3	-53.6741E-9	-2.15441E-12	2.94159E-12
-793.970E-3	-211.119E-12	-793.970E-3	-53.6741E-9	-2.09322E-12	3.29538E-12
-773.869E-3	-215.040E-12	-773.869E-3	-53.6741E-9	-2.03685E-12	2.97779E-12
-753.769E-3	-200.580E-12	-753.769E-3	-53.6741E-9	-1.93330E-12	3.10423E-12
-733.668E-3	-195.821E-12	-733.668E-3	-53.6741E-9	-2.10170E-12	3.14574E-12
-713.568E-3	-203.298E-12	-713.568E-3	-53.6741E-9	-2.49306E-12	3.07457E-12
-693.467E-3	-193.838E-12	-693.467E-3	-53.6741E-9	-2.26975E-12	3.02336E-12
-673.367E-3	-181.822E-12	-673.367E-3	-53.6741E-9	-2.12319E-12	3.34071E-12
-653.266E-3	-188.552E-12	-653.266E-3	-53.6741E-9	-2.03392E-12	3.40190E-12
-633.166E-3	-184.339E-12	-633.166E-3	-53.6741E-9	-2.06544E-12	3.55167E-12
-613.065E-3	-168.722E-12	-613.065E-3	-53.6741E-9	-1.92164E-12	3.60472E-12
-592.965E-3	-171.789E-12	-592.965E-3	-53.6741E-9	-2.10103E-12	3.95328E-12
-572.864E-3	-172.343E-12	-572.864E-3	-53.6741E-9	-1.82869E-12	3.94914E-12
-552.764E-3	-156.750E-12	-552.764E-3	-53.6741E-9	-2.09589E-12	3.85516E-12
-532.663E-3	-154.274E-12	-532.663E-3	-53.6741E-9	-1.89057E-12	3.65364E-12
-512.563E-3	-158.677E-12	-512.563E-3	-53.6741E-9	-2.01816E-12	3.64317E-12
-492.462E-3	-146.855E-12	-492.462E-3	-53.6741E-9	-1.98113E-12	3.36057E-12
-472.362E-3	-139.754E-12	-472.362E-3	-53.6741E-9	-2.06057E-12	3.33488E-12
-452.261E-3	-144.131E-12	-452.261E-3	-53.6741E-9	-2.24613E-12	3.22304E-12
-432.161E-3	-138.592E-12	-432.161E-3	-53.6741E-9	-2.13833E-12	3.07639E-12
-412.060E-3	-128.533E-12	-412.060E-3	-53.6741E-9	-2.33292E-12	2.94209E-12
-391.960E-3	-129.793E-12	-391.960E-3	-53.6741E-9	-2.05743E-12	3.35069E-12
-371.859E-3	-128.041E-12	-371.859E-3	-53.6741E-9	-1.84720E-12	3.73156E-12
-351.759E-3	-116.259E-12	-351.759E-3	-53.6741E-9	-1.85221E-12	4.36469E-12
-331.658E-3	-111.650E-12	-331.658E-3	-53.6741E-9	-1.58128E-12	5.23391E-12
-311.558E-3	-108.542E-12	-311.558E-3	-53.6741E-9	-1.35563E-12	5.55926E-12
-291.457E-3	-97.1674E-12	-291.457E-3	-53.6741E-9	-1.62520E-12	5.52489E-12
-271.357E-3	-89.1065E-12	-271.357E-3	-53.6741E-9	-1.47701E-12	5.18802E-12
-251.256E-3	-85.5804E-12	-251.256E-3	-53.6741E-9	-1.52151E-12	5.48610E-12
-231.156E-3	-77.0674E-12	-231.156E-3	-53.6741E-9	-1.47642E-12	5.35260E-12
-211.055E-3	-68.1241E-12	-211.055E-3	-53.6741E-9	-1.51202E-12	5.25622E-12
-190.955E-3	-63.3081E-12	-190.955E-3	-53.6741E-9	-1.69168E-12	5.11839E-12
-170.854E-3	-56.9693E-12	-170.854E-3	-53.6741E-9	-1.63518E-12	4.99825E-12
-150.754E-3	-48.4705E-12	-150.754E-3	-53.6741E-9	-1.56512E-12	5.10096E-12
-130.653E-3	-42.3343E-12	-130.653E-3	-53.6741E-9	-1.61134E-12	4.99324E-12
-110.553E-3	-36.6743E-12	-110.553E-3	-53.6741E-9	-1.57802E-12	5.11139E-12
-90.4523E-3	-29.5754E-12	-90.4523E-3	-53.6741E-9	-1.43860E-12	4.80664E-12
-70.3518E-3	-22.8358E-12	-70.3518E-3	-53.6741E-9	-1.65559E-12	4.96956E-12
-50.2512E-3	-16.6285E-12	-50.2513E-3	-53.6741E-9	-1.57575E-12	5.38377E-12
-30.1508E-3	-9.85247E-12	-30.1508E-3	-53.6741E-9	-1.73532E-12	4.81855E-12
-10.0503E-3	-3.34551E-12	-10.0503E-3	-53.6741E-9	-1.71765E-12	4.91295E-12
10.0503E-3	2.83045E-12	10.0503E-3	-53.6741E-9	-1.73774E-12	4.69656E-12
30.1507E-3	9.03303E-12	30.1508E-3	-53.6741E-9	-1.64917E-12	4.70509E-12
50.2512E-3	15.0289E-12	50.2513E-3	-53.6741E-9	-1.67481E-12	4.97969E-12
70.3518E-3	21.4417E-12	70.3518E-3	-53.6741E-9	-1.74653E-12	4.91401E-12
90.4522E-3	28.5278E-12	90.4523E-3	-53.6741E-9	-1.81939E-12	5.02010E-12
110.553E-3	34.9926E-12	110.553E-3	-53.6741E-9	-1.80920E-12	5.06157E-12
130.653E-3	40.9453E-12	130.653E-3	-53.6741E-9	-1.53582E-12	5.10055E-12
150.754E-3	48.7483E-12	150.754E-3	-53.6741E-9	-1.40746E-12	5.37788E-12
170.854E-3	56.3497E-12	170.854E-3	-53.6741E-9	-1.58313E-12	5.49330E-12
190.955E-3	62.1318E-12	190.955E-3	-53.6741E-9	-1.61416E-12	5.48358E-12
211.055E-3	69.2922E-12	211.055E-3	-53.6741E-9	-1.62600E-12	5.40196E-12
231.156E-3	77.3986E-12	231.156E-3	-53.6741E-9	-1.53600E-12	5.06761E-12
251.256E-3	82.3382E-12	251.256E-3	-53.6741E-9	-1.73251E-12	4.74598E-12
271.357E-3	87.2754E-12	271.357E-3	-53.6741E-9	-1.71678E-12	4.60582E-12
291.457E-3	95.9785E-12	291.457E-3	-53.6741E-9	-1.53219E-12	4.87615E-12
311.558E-3	102.072E-12	311.558E-3	-53.6741E-9	-1.69163E-12	4.68209E-12
331.658E-3	105.148E-12	331.658E-3	-53.6741E-9	-1.55557E-12	4.73004E-12
351.759E-3	114.304E-12	351.759E-3	-53.6741E-9	-1.49934E-12	5.19844E-12
371.859E-3	123.217E-12	371.859E-3	-53.6741E-9	-1.56234E-12	5.38608E-12
391.960E-3	126.169E-12	391.960E-3	-53.6741E-9	-1.35768E-12	5.40391E-12
412.060E-3	134.422E-12	412.060E-3	-53.6741E-9	-1.39806E-12	5.39966E-12
432.161E-3	144.938E-12	432.161E-3	-53.6741E-9	-1.42112E-12	5.21801E-12
452.261E-3	148.337E-12	452.261E-3	-53.6741E-9	-1.65014E-12	4.90942E-12
472.362E-3	153.025E-12	472.362E-3	-53.6741E-9	-1.44008E-12	5.02435E-12
492.462E-3	164.195E-12	492.462E-3	-53.6741E-9	-1.61216E-12	5.14637E-12
512.563E-3	171.068E-12	512.563E-3	-53.6741E-9	-1.59235E-12	5.50891E-12
532.663E-3	173.190E-12	532.663E-3	-53.6741E-9	-1.31616E-12	5.74100E-12
552.764E-3	185.307E-12	552.764E-3	-53.6741E-9	-1.45163E-12	6.15705E-12
572.864E-3	196.550E-12	572.864E-3	-53.6741E-9	-1.36702E-12	6.05101E-12
592.965E-3	197.286E-12	592.965E-3	-53.6741E-9	-1.43794E-12	5.82607E-12
613.065E-3	207.745E-12	613.065E-3	-53.6741E-9	-1.21288E-12	5.96884E-12
633.166E-3	221.979E-12	633.166E-3	-53.6741E-9	-1.34816E-12	6.16510E-12
653.266E-3	222.840E-12	653.266E-3	-53.6741E-9	-1.36712E-12	5.83590E-12
673.367E-3	229.942E-12	673.367E-3	-53.6741E-9	-1.15343E-12	6.10887E-12
693.467E-3	245.723E-12	693.467E-3	-53.6741E-9	-1.34801E-12	6.13420E-12
713.568E-3	249.806E-12	713.568E-3	-53.6741E-9	-1.26724E-12	5.95265E-12
733.668E-3	252.718E-12	733.668E-3	-53.6741E-9	-1.39015E-12	6.10734E-12
753.769E-3	268.587E-12	753.769E-3	-53.6741E-9	-1.09665E-12	5.99417E-12
773.869E-3	278.077E-12	773.869E-3	-53.6741E-9	-1.09296E-12	6.38866E-12
793.970E-3	277.225E-12	793.970E-3	-53.6741E-9	-1.23257E-12	6.50574E-12
814.070E-3	291.625E-12	814.070E-3	-53.6741E-9	-1.05748E-12	6.45720E-12
834.171E-3	306.323E-12	834.171E-3	-53.6741E-9	-1.27735E-12	6.54714E-12
854.271E-3	304.183E-12	854.271E-3	-53.6741E-9	-1.02423E-12	6.29056E-12
874.372E-3	315.556E-12	874.372E-3	-53.6741E-9	-1.21368E-12	6.49368E-12
894.472E-3	332.551E-12	894.472E-3	-53.6741E-9	-1.02206E-12	6.50458E-12
914.573E-3	333.025E-12	914.573E-3	-53.6741E-9	-1.10684E-12	6.47589E-12
934.673E-3	338.949E-12	934.673E-3	-53.6741E-9	-1.07281E-12	6.60919E-12
954.774E-3	358.039E-12	954.774E-3	-53.6741E-9	-1.07948E-12	6.64731E-12
974.874E-3	363.768E-12	974.874E-3	-53.6741E-9	-1.33790E-12	6.63144E-12
994.975E-3	363.844E-12	994.975E-3	-53.6741E-9	-1.11432E-12	6.88919E-12
1.01508E+0	382.999E-12	1.01508E+0	-53.6741E-9	-1.13192E-12	7.06718E-12
1.03518E+0	395.368E-12	1.03518E+0	-53.6741E-9	-1.00240E-12	7.07378E-12
1.05528E+0	393.542E-12	1.05528E+0	-53.6741E-9	-982.601E-15	7.33411E-12
1.07538E+0	408.810E-12	1.07538E+0	-53.6741E-9	-856.035E-15	7.43256E-12
1.09548E+0	426.802E-12	1.09548E+0	-53.6741E-9	-1.01970E-12	7.52819E-12
1.11558E+0	426.717E-12	1.11558E+0	-53.6741E-9	-790.676E-15	7.60364E-12
1.13568E+0	436.333E-12	1.13568E+0	-53.6741E-9	-715.943E-15	7.76766E-12
1.15578E+0	456.685E-12	1.15578E+0	-53.6741E-9	-655.458E-15	7.77500E-12
1.17588E+0	461.278E-12	1.17588E+0	-53.6741E-9	-869.772E-15	7.86634E-12
1.19598E+0	466.047E-12	1.19598E+0	-53.6741E-9	-678.393E-15	7.97826E-12
1.21608E+0	486.811E-12	1.21608E+0	-53.6741E-9	-701.805E-15	8.22942E-12
1.23618E+0	496.761E-12	1.23618E+0	-53.6741E-9	-387.993E-15	8.42722E-12
1.25628E+0	499.343E-12	1.25628E+0	-53.6741E-9	-419.050E-15	8.60499E-12
1.27638E+0	518.351E-12	1.27638E+0	-53.6741E-9	-402.123E-15	9.00376E-12
1.29648E+0	534.819E-12	1.29648E+0	-53.6741E-9	-370.249E-15	8.92744E-12
1.31658E+0	537.678E-12	1.31658E+0	-53.6741E-9	-282.588E-15	9.17114E-12
1.33668E+0	553.432E-12	1.33668E+0	-53.6741E-9	-162.413E-15	9.53634E-12
1.35678E+0	573.687E-12	1.35678E+0	-53.6741E-9	-146.924E-15	9.61547E-12
1.37688E+0	580.634E-12	1.37688E+0	-53.6741E-9	-63.3733E-15	9.84113E-12
1.39698E+0	592.779E-12	1.39698E+0	-53.6741E-9	-19.7541E-15	10.2455E-12
1.41709E+0	614.305E-12	1.41709E+0	-53.6741E-9	26.2038E-15	10.4570E-12
1.43719E+0	626.531E-12	1.43719E+0	-53.6741E-9	101.810E-15	10.6330E-12
1.45729E+0	634.792E-12	1.45729E+0	-53.6741E-9	122.288E-15	10.8207E-12
1.47739E+0	656.158E-12	1.47739E+0	-53.6741E-9	220.549E-15	11.3857E-12
1.49749E+0	673.949E-12	1.49749E+0	-53.6741E-9	398.891E-15	11.5206E-12
1.51759E+0	682.657E-12	1.51759E+0	-53.6741E-9	424.725E-15	11.4177E-12
1.53769E+0	700.859E-12	1.53769E+0	-53.6741E-9	466.761E-15	11.4683E-12
1.55779E+0	719.452E-12	1.55779E+0	-53.6741E-9	246.341E-15	11.3274E-12
1.57789E+0	730.984E-12	1.57789E+0	-53.6741E-9	343.477E-15	10.9896E-12
1.59799E+0	744.345E-12	1.59799E+0	-53.6741E-9	297.455E-15	11.0311E-12
1.61809E+0	759.931E-12	1.61809E+0	-53.6741E-9	215.888E-15	10.4118E-12
1.63819E+0	774.157E-12	1.63819E+0	-53.6741E-9	99.3366E-15	10.0432E-12
1.65829E+0	786.475E-12	1.65829E+0	-53.6741E-9	133.308E-15	10.0479E-12
1.67839E+0	799.802E-12	1.67839E+0	-53.6741E-9	126.809E-15	10.1308E-12
1.69849E+0	814.379E-12	1.69849E+0	-53.6741E-9	-77.7857E-15	10.0769E-12
1.71859E+0	829.211E-12	1.71859E+0	-53.6741E-9	-105.492E-15	10.1476E-12
1.73869E+0	839.838E-12	1.73869E+0	-53.6741E-9	-16.1659E-15	9.94160E-12
1.75879E+0	851.014E-12	1.75879E+0	-53.6741E-9	-3.55836E-15	9.75708E-12
1.77889E+0	869.274E-12	1.77889E+0	-53.6741E-9	-55.2423E-15	9.98225E-12
1.79900E+0	879.411E-12	1.79900E+0	-53.6741E-9	-175.606E-15	9.54451E-12
1.81910E+0	886.320E-12	1.81910E+0	-53.6741E-9	-245.917E-15	9.62385E-12
1.83920E+0	905.370E-12	1.83920E+0	-53.6741E-9	-221.378E-15	9.45522E-12
1.85930E+0	918.464E-12	1.85930E+0	-53.6741E-9	-149.362E-15	9.41455E-12
1.87940E+0	922.031E-12	1.87940E+0	-53.6741E-9	-352.028E-15	9.32386E-12
1.89950E+0	939.962E-12	1.89950E+0	-53.6741E-9	-433.524E-15	9.06361E-12
1.91960E+0	958.841E-12	1.91960E+0	-53.6741E-9	-145.942E-15	9.22075E-12
1.93970E+0	957.453E-12	1.93970E+0	-53.6741E-9	-369.536E-15	9.23127E-12
1.95980E+0	970.813E-12	1.95980E+0	-53.6741E-9	-213.133E-15	9.07355E-12
1.97990E+0	997.305E-12	1.97990E+0	-53.6741E-9	-169.384E-15	9.11008E-12
2.00000E+0	995.939E-12	2.00000E+0	-53.6741E-9	-312.062E-15	9.00041E-12
