# Supplementary material for: Circumventing the stability problems of graphene nanoribbon zigzag edges
Source: Nat Chem. 2022 Sep 26;14(12):1451–8. doi: 10.1038/s41557-022-01042-8 (PMC10665199; doi:10.1038/s41557-022-01042-8)
Supplement: Supplementary file 3 — Source data for Supplementary Fig. 9. [file 41557_2022_1042_MOESM3_ESM.zip › 11 units/Point spectra604.dat]

Experiment	bias spectroscopy
Saved Date	22.07.2020 14:15:43
User
Date
X (m)	-252.025E-9
Y (m)	-228.924E-9
Z (m)	-53.6747E-9
Z offset (m)	0E+0
Settling time (s)	20E-3
Integration time (s)	60E-3
Z-Ctrl hold	TRUE
Final Z (m)	N/A
Start time	22.07.2020 14:15:26
Filter type	None
Order
Cutoff frq
Bias>Bias (V)	-500E-3
Bias>Calibration (V/V)	-1E+0
Bias>Offset (V)	0E+0
Bias Spectroscopy>Sweep Start (V)	-2E+0
Bias Spectroscopy>Sweep End (V)	2E+0
Bias Spectroscopy>Num Pixel	200
Bias Spectroscopy>Z Avg time (s)	100E-3
Bias Spectroscopy>Z offset (m)	0E+0
Bias Spectroscopy>1st Settling time (s)	60E-3
Bias Spectroscopy>Settling time (s)	20E-3
Bias Spectroscopy>Integration time (s)	60E-3
Bias Spectroscopy>End Settling time (s)	50E-3
Bias Spectroscopy>Z control time (s)	50E-3
Bias Spectroscopy>Max Slew rate (V/s)	Inf
Bias Spectroscopy>backward sweep	FALSE
Bias Spectroscopy>Z-controller hold	TRUE
Bias Spectroscopy>Number of sweeps	1
Bias Spectroscopy>Channels	Current (A);Bias (V);Z (m);LI Demod 1 Y (A);LI Demod 1 X (A)
Bias Spectroscopy>Reset Bias	TRUE
Bias Spectroscopy>Record final Z	FALSE
Bias Spectroscopy>Lock-In run	TRUE
Current>Current (A)	949.929E-12
Current>Calibration (A/V)	330E-12
Current>Offset (A)	0E+0
Current>Gain	High
Lock-in>Lock-in status	ON
Lock-in>Modulated signal	Bias (V)
Lock-in>Frequency (Hz)	828E+0
Lock-in>Amplitude	20E-3
Lock-in>Demodulated signal	Current (A)
Lock-in>HP Filter Cutoff D1 (Hz)	155.425E+0
Lock-in>HP Filter Cutoff D2 (Hz)	155.425E+0
Lock-in>HP Filter Order D1	1
Lock-in>HP Filter Order D2	1
Lock-in>Harmonic D1	1
Lock-in>Harmonic D2	2
Lock-in>Reference phase D1 (deg)	-158.815E+0
Lock-in>Reference phase D2 (deg)	174.64E+0
Lock-in>LP Filter Cutoff D1 (Hz)	9.71405E+0
Lock-in>LP Filter Cutoff D2 (Hz)	4.85702E+0
Lock-in>LP Filter Order D1	2
Lock-in>LP Filter Order D2	2
Lock-in>Sync Filter D1	OFF
Lock-in>Sync Filter D2	OFF
[DATA]
Bias calc (V)	Current (A)	Bias (V)	Z (m)	LI Demod 1 Y (A)	LI Demod 1 X (A)
-2.00000E+0	-536.883E-12	-2.00000E+0	-53.6747E-9	-708.129E-15	7.36616E-12
-1.97990E+0	-541.233E-12	-1.97990E+0	-53.6747E-9	-937.031E-15	6.84907E-12
-1.95980E+0	-526.560E-12	-1.95980E+0	-53.6747E-9	-1.10367E-12	6.59050E-12
-1.93970E+0	-509.412E-12	-1.93970E+0	-53.6747E-9	-1.06463E-12	6.54716E-12
-1.91960E+0	-513.920E-12	-1.91960E+0	-53.6747E-9	-1.19971E-12	6.15079E-12
-1.89950E+0	-505.391E-12	-1.89950E+0	-53.6747E-9	-1.25046E-12	6.26359E-12
-1.87940E+0	-484.983E-12	-1.87940E+0	-53.6747E-9	-1.26409E-12	5.92601E-12
-1.85930E+0	-486.653E-12	-1.85930E+0	-53.6747E-9	-1.39179E-12	5.65314E-12
-1.83920E+0	-484.363E-12	-1.83920E+0	-53.6747E-9	-1.32670E-12	5.67869E-12
-1.81910E+0	-464.489E-12	-1.81910E+0	-53.6747E-9	-1.22612E-12	5.73722E-12
-1.79900E+0	-460.769E-12	-1.79900E+0	-53.6747E-9	-1.42085E-12	5.52192E-12
-1.77889E+0	-462.217E-12	-1.77889E+0	-53.6747E-9	-1.48032E-12	5.41827E-12
-1.75879E+0	-446.472E-12	-1.75879E+0	-53.6747E-9	-1.36822E-12	5.48031E-12
-1.73869E+0	-436.425E-12	-1.73869E+0	-53.6747E-9	-1.45713E-12	5.58123E-12
-1.71859E+0	-439.444E-12	-1.71859E+0	-53.6747E-9	-1.42572E-12	5.47152E-12
-1.69849E+0	-428.291E-12	-1.69849E+0	-53.6747E-9	-1.29837E-12	5.38758E-12
-1.67839E+0	-414.687E-12	-1.67839E+0	-53.6747E-9	-1.33378E-12	5.44679E-12
-1.65829E+0	-416.507E-12	-1.65829E+0	-53.6747E-9	-1.51582E-12	5.35734E-12
-1.63819E+0	-409.910E-12	-1.63819E+0	-53.6747E-9	-1.41730E-12	5.23676E-12
-1.61809E+0	-392.896E-12	-1.61809E+0	-53.6747E-9	-1.37787E-12	5.61384E-12
-1.59799E+0	-393.414E-12	-1.59799E+0	-53.6747E-9	-1.40802E-12	5.82159E-12
-1.57789E+0	-389.268E-12	-1.57789E+0	-53.6747E-9	-1.52556E-12	5.70520E-12
-1.55779E+0	-372.630E-12	-1.55779E+0	-53.6747E-9	-1.70873E-12	5.50622E-12
-1.53769E+0	-367.675E-12	-1.53769E+0	-53.6747E-9	-1.36164E-12	5.77804E-12
-1.51759E+0	-366.765E-12	-1.51759E+0	-53.6747E-9	-1.27867E-12	5.69359E-12
-1.49749E+0	-352.936E-12	-1.49749E+0	-53.6747E-9	-1.24167E-12	5.83958E-12
-1.47739E+0	-343.195E-12	-1.47739E+0	-53.6747E-9	-1.07813E-12	6.26093E-12
-1.45729E+0	-340.202E-12	-1.45729E+0	-53.6747E-9	-1.08997E-12	6.68629E-12
-1.43719E+0	-329.151E-12	-1.43719E+0	-53.6747E-9	-1.09899E-12	6.86682E-12
-1.41709E+0	-315.820E-12	-1.41709E+0	-53.6747E-9	-1.24411E-12	6.39593E-12
-1.39698E+0	-314.051E-12	-1.39698E+0	-53.6747E-9	-1.42721E-12	5.50668E-12
-1.37688E+0	-309.011E-12	-1.37688E+0	-53.6747E-9	-1.80181E-12	4.32621E-12
-1.35678E+0	-299.449E-12	-1.35678E+0	-53.6747E-9	-2.10174E-12	3.25980E-12
-1.33668E+0	-298.471E-12	-1.33668E+0	-53.6747E-9	-2.14342E-12	2.91684E-12
-1.31658E+0	-298.617E-12	-1.31658E+0	-53.6747E-9	-2.43935E-12	2.79100E-12
-1.29648E+0	-290.868E-12	-1.29648E+0	-53.6747E-9	-2.17306E-12	2.75418E-12
-1.27638E+0	-287.920E-12	-1.27638E+0	-53.6747E-9	-2.07298E-12	2.37843E-12
-1.25628E+0	-288.532E-12	-1.25628E+0	-53.6747E-9	-2.20272E-12	2.43365E-12
-1.23618E+0	-283.264E-12	-1.23618E+0	-53.6747E-9	-2.36946E-12	2.83878E-12
-1.21608E+0	-277.783E-12	-1.21608E+0	-53.6747E-9	-2.30176E-12	3.13278E-12
-1.19598E+0	-278.169E-12	-1.19598E+0	-53.6747E-9	-2.26912E-12	2.99459E-12
-1.17588E+0	-273.663E-12	-1.17588E+0	-53.6747E-9	-2.25205E-12	3.31409E-12
-1.15578E+0	-266.980E-12	-1.15578E+0	-53.6747E-9	-2.17271E-12	3.11794E-12
-1.13568E+0	-266.432E-12	-1.13568E+0	-53.6747E-9	-2.17499E-12	2.90948E-12
-1.11558E+0	-263.051E-12	-1.11558E+0	-53.6747E-9	-2.37064E-12	2.73449E-12
-1.09548E+0	-258.251E-12	-1.09548E+0	-53.6747E-9	-2.37247E-12	2.47725E-12
-1.07538E+0	-256.793E-12	-1.07538E+0	-53.6747E-9	-2.32706E-12	2.53539E-12
-1.05528E+0	-255.102E-12	-1.05528E+0	-53.6747E-9	-2.35895E-12	2.45723E-12
-1.03518E+0	-250.855E-12	-1.03518E+0	-53.6747E-9	-2.30787E-12	2.40114E-12
-1.01508E+0	-247.698E-12	-1.01508E+0	-53.6747E-9	-2.22161E-12	2.75713E-12
-994.975E-3	-245.556E-12	-994.975E-3	-53.6747E-9	-2.19923E-12	2.89954E-12
-974.874E-3	-241.426E-12	-974.874E-3	-53.6747E-9	-1.97628E-12	3.14943E-12
-954.774E-3	-236.929E-12	-954.774E-3	-53.6747E-9	-2.15535E-12	3.13787E-12
-934.673E-3	-234.160E-12	-934.673E-3	-53.6747E-9	-2.19649E-12	3.21303E-12
-914.573E-3	-230.062E-12	-914.573E-3	-53.6747E-9	-2.34877E-12	3.41359E-12
-894.472E-3	-224.966E-12	-894.472E-3	-53.6747E-9	-2.07132E-12	3.28562E-12
-874.372E-3	-222.579E-12	-874.372E-3	-53.6747E-9	-2.37125E-12	3.02182E-12
-854.271E-3	-218.885E-12	-854.271E-3	-53.6747E-9	-2.24913E-12	2.79015E-12
-834.171E-3	-215.348E-12	-834.171E-3	-53.6747E-9	-2.34947E-12	2.90321E-12
-814.070E-3	-212.067E-12	-814.070E-3	-53.6747E-9	-2.12616E-12	2.98800E-12
-793.970E-3	-208.356E-12	-793.970E-3	-53.6747E-9	-2.08427E-12	3.01223E-12
-773.869E-3	-205.411E-12	-773.869E-3	-53.6747E-9	-2.03204E-12	3.12722E-12
-753.769E-3	-201.686E-12	-753.769E-3	-53.6747E-9	-2.11622E-12	3.19675E-12
-733.668E-3	-197.822E-12	-733.668E-3	-53.6747E-9	-2.23941E-12	3.03759E-12
-713.568E-3	-194.008E-12	-713.568E-3	-53.6747E-9	-2.17560E-12	3.06835E-12
-693.467E-3	-191.505E-12	-693.467E-3	-53.6747E-9	-2.28676E-12	3.08246E-12
-673.367E-3	-186.794E-12	-673.367E-3	-53.6747E-9	-2.09028E-12	3.25878E-12
-653.266E-3	-181.888E-12	-653.266E-3	-53.6747E-9	-2.28892E-12	3.29802E-12
-633.166E-3	-179.356E-12	-633.166E-3	-53.6747E-9	-2.08468E-12	3.30320E-12
-613.065E-3	-174.431E-12	-613.065E-3	-53.6747E-9	-2.02337E-12	3.42511E-12
-592.965E-3	-168.740E-12	-592.965E-3	-53.6747E-9	-1.90608E-12	3.79439E-12
-572.864E-3	-165.347E-12	-572.864E-3	-53.6747E-9	-1.97129E-12	3.94694E-12
-552.764E-3	-160.967E-12	-552.764E-3	-53.6747E-9	-2.07171E-12	3.76313E-12
-532.663E-3	-155.124E-12	-532.663E-3	-53.6747E-9	-1.90239E-12	3.39944E-12
-512.563E-3	-152.008E-12	-512.563E-3	-53.6747E-9	-2.04367E-12	3.23902E-12
-492.462E-3	-148.248E-12	-492.462E-3	-53.6747E-9	-2.27362E-12	3.39887E-12
-472.362E-3	-142.794E-12	-472.362E-3	-53.6747E-9	-2.26205E-12	3.32404E-12
-452.261E-3	-140.199E-12	-452.261E-3	-53.6747E-9	-2.20724E-12	3.00784E-12
-432.161E-3	-137.032E-12	-432.161E-3	-53.6747E-9	-2.12897E-12	3.14516E-12
-412.060E-3	-132.672E-12	-412.060E-3	-53.6747E-9	-2.07914E-12	3.05929E-12
-391.960E-3	-128.412E-12	-391.960E-3	-53.6747E-9	-2.02975E-12	3.46420E-12
-371.859E-3	-125.198E-12	-371.859E-3	-53.6747E-9	-1.99218E-12	3.69292E-12
-351.759E-3	-119.326E-12	-351.759E-3	-53.6747E-9	-1.83068E-12	4.29794E-12
-331.658E-3	-112.111E-12	-331.658E-3	-53.6747E-9	-1.49507E-12	5.19928E-12
-311.558E-3	-105.890E-12	-311.558E-3	-53.6747E-9	-1.40578E-12	5.66946E-12
-291.457E-3	-98.5617E-12	-291.457E-3	-53.6747E-9	-1.28821E-12	5.58177E-12
-271.357E-3	-90.4573E-12	-271.357E-3	-53.6747E-9	-1.50803E-12	5.34015E-12
-251.256E-3	-83.9016E-12	-251.256E-3	-53.6747E-9	-1.56563E-12	5.45315E-12
-231.156E-3	-76.8445E-12	-231.156E-3	-53.6747E-9	-1.59825E-12	5.36975E-12
-211.055E-3	-69.3498E-12	-211.055E-3	-53.6747E-9	-1.57917E-12	5.40158E-12
-190.955E-3	-62.8708E-12	-190.955E-3	-53.6747E-9	-1.50804E-12	5.12391E-12
-170.854E-3	-56.3411E-12	-170.854E-3	-53.6747E-9	-1.62272E-12	5.01429E-12
-150.754E-3	-49.3464E-12	-150.754E-3	-53.6747E-9	-1.61370E-12	5.16159E-12
-130.653E-3	-42.4394E-12	-130.653E-3	-53.6747E-9	-1.69471E-12	5.08626E-12
-110.553E-3	-36.2709E-12	-110.553E-3	-53.6747E-9	-1.73284E-12	4.83476E-12
-90.4523E-3	-29.7108E-12	-90.4523E-3	-53.6747E-9	-1.73829E-12	4.61360E-12
-70.3518E-3	-23.1126E-12	-70.3518E-3	-53.6747E-9	-1.54385E-12	4.91053E-12
-50.2512E-3	-16.6761E-12	-50.2513E-3	-53.6747E-9	-1.56797E-12	5.28702E-12
-30.1508E-3	-9.94625E-12	-30.1508E-3	-53.6747E-9	-1.78666E-12	5.04499E-12
-10.0503E-3	-3.42031E-12	-10.0503E-3	-53.6747E-9	-1.53719E-12	4.87431E-12
10.0503E-3	2.92431E-12	10.0503E-3	-53.6747E-9	-1.59470E-12	4.76231E-12
30.1507E-3	9.18809E-12	30.1508E-3	-53.6747E-9	-1.68216E-12	4.52688E-12
50.2512E-3	15.4131E-12	50.2513E-3	-53.6747E-9	-1.59559E-12	4.98008E-12
70.3518E-3	22.1570E-12	70.3518E-3	-53.6747E-9	-1.66505E-12	5.08649E-12
90.4522E-3	29.0664E-12	90.4523E-3	-53.6747E-9	-1.47374E-12	5.03499E-12
110.553E-3	35.5186E-12	110.553E-3	-53.6747E-9	-1.62619E-12	5.22709E-12
130.653E-3	42.2621E-12	130.653E-3	-53.6747E-9	-1.57145E-12	5.25620E-12
150.754E-3	49.7211E-12	150.754E-3	-53.6747E-9	-1.65379E-12	5.48228E-12
170.854E-3	56.8448E-12	170.854E-3	-53.6747E-9	-1.38166E-12	5.44463E-12
190.955E-3	63.6542E-12	190.955E-3	-53.6747E-9	-1.42553E-12	5.38052E-12
211.055E-3	71.1430E-12	211.055E-3	-53.6747E-9	-1.42249E-12	5.28809E-12
231.156E-3	77.6543E-12	231.156E-3	-53.6747E-9	-1.66516E-12	4.86756E-12
251.256E-3	83.6344E-12	251.256E-3	-53.6747E-9	-1.66398E-12	5.05797E-12
271.357E-3	90.4646E-12	271.357E-3	-53.6747E-9	-1.64148E-12	4.89868E-12
291.457E-3	96.8453E-12	291.457E-3	-53.6747E-9	-1.75343E-12	4.77717E-12
311.558E-3	102.783E-12	311.558E-3	-53.6747E-9	-1.57909E-12	4.87138E-12
331.658E-3	109.563E-12	331.658E-3	-53.6747E-9	-1.49512E-12	5.02459E-12
351.759E-3	116.685E-12	351.759E-3	-53.6747E-9	-1.59298E-12	5.29455E-12
371.859E-3	123.589E-12	371.859E-3	-53.6747E-9	-1.37932E-12	5.51371E-12
391.960E-3	130.801E-12	391.960E-3	-53.6747E-9	-1.15808E-12	5.52313E-12
412.060E-3	139.136E-12	412.060E-3	-53.6747E-9	-1.46586E-12	5.48497E-12
432.161E-3	145.745E-12	432.161E-3	-53.6747E-9	-1.64539E-12	5.33754E-12
452.261E-3	152.094E-12	452.261E-3	-53.6747E-9	-1.62872E-12	5.12696E-12
472.362E-3	159.712E-12	472.362E-3	-53.6747E-9	-1.54272E-12	5.22397E-12
492.462E-3	166.748E-12	492.462E-3	-53.6747E-9	-1.39861E-12	5.28204E-12
512.563E-3	173.308E-12	512.563E-3	-53.6747E-9	-1.39866E-12	5.76632E-12
532.663E-3	182.245E-12	532.663E-3	-53.6747E-9	-1.27962E-12	6.19860E-12
552.764E-3	191.269E-12	552.764E-3	-53.6747E-9	-1.06286E-12	6.52572E-12
572.864E-3	199.199E-12	572.864E-3	-53.6747E-9	-1.19192E-12	6.97339E-12
592.965E-3	208.978E-12	592.965E-3	-53.6747E-9	-998.015E-15	6.99114E-12
613.065E-3	218.852E-12	613.065E-3	-53.6747E-9	-981.277E-15	6.96403E-12
633.166E-3	227.556E-12	633.166E-3	-53.6747E-9	-956.129E-15	6.88637E-12
653.266E-3	237.071E-12	653.266E-3	-53.6747E-9	-1.13947E-12	6.76247E-12
673.367E-3	247.327E-12	673.367E-3	-53.6747E-9	-1.05366E-12	6.65236E-12
693.467E-3	255.285E-12	693.467E-3	-53.6747E-9	-1.16769E-12	6.72120E-12
713.568E-3	263.968E-12	713.568E-3	-53.6747E-9	-918.067E-15	6.54890E-12
733.668E-3	273.556E-12	733.668E-3	-53.6747E-9	-1.06725E-12	6.70435E-12
753.769E-3	282.658E-12	753.769E-3	-53.6747E-9	-1.28114E-12	6.55544E-12
773.869E-3	290.347E-12	773.869E-3	-53.6747E-9	-984.966E-15	6.52625E-12
793.970E-3	300.738E-12	793.970E-3	-53.6747E-9	-1.20106E-12	6.62895E-12
814.070E-3	309.246E-12	814.070E-3	-53.6747E-9	-962.086E-15	6.52147E-12
834.171E-3	317.379E-12	834.171E-3	-53.6747E-9	-1.02096E-12	6.54189E-12
854.271E-3	327.451E-12	854.271E-3	-53.6747E-9	-1.24147E-12	6.64887E-12
874.372E-3	336.363E-12	874.372E-3	-53.6747E-9	-1.37613E-12	6.59271E-12
894.472E-3	343.401E-12	894.472E-3	-53.6747E-9	-1.17714E-12	6.38055E-12
914.573E-3	353.211E-12	914.573E-3	-53.6747E-9	-1.37200E-12	6.55138E-12
934.673E-3	362.429E-12	934.673E-3	-53.6747E-9	-1.02190E-12	6.60096E-12
954.774E-3	370.537E-12	954.774E-3	-53.6747E-9	-1.16202E-12	6.36745E-12
974.874E-3	378.586E-12	974.874E-3	-53.6747E-9	-1.24096E-12	6.51912E-12
994.975E-3	389.611E-12	994.975E-3	-53.6747E-9	-1.02739E-12	6.77674E-12
1.01508E+0	397.382E-12	1.01508E+0	-53.6747E-9	-1.09058E-12	6.75400E-12
1.03518E+0	406.225E-12	1.03518E+0	-53.6747E-9	-1.14638E-12	6.99008E-12
1.05528E+0	416.468E-12	1.05528E+0	-53.6747E-9	-871.072E-15	7.15372E-12
1.07538E+0	426.832E-12	1.07538E+0	-53.6747E-9	-825.449E-15	7.28199E-12
1.09548E+0	434.660E-12	1.09548E+0	-53.6747E-9	-916.462E-15	7.43450E-12
1.11558E+0	446.922E-12	1.11558E+0	-53.6747E-9	-1.05485E-12	7.55778E-12
1.13568E+0	456.331E-12	1.13568E+0	-53.6747E-9	-1.02650E-12	7.45987E-12
1.15578E+0	464.471E-12	1.15578E+0	-53.6747E-9	-830.364E-15	7.31635E-12
1.17588E+0	475.714E-12	1.17588E+0	-53.6747E-9	-724.872E-15	7.43280E-12
1.19598E+0	486.844E-12	1.19598E+0	-53.6747E-9	-680.679E-15	7.66986E-12
1.21608E+0	496.422E-12	1.21608E+0	-53.6747E-9	-724.736E-15	7.82979E-12
1.23618E+0	506.373E-12	1.23618E+0	-53.6747E-9	-806.505E-15	7.91327E-12
1.25628E+0	518.000E-12	1.25628E+0	-53.6747E-9	-585.877E-15	7.91017E-12
1.27638E+0	529.575E-12	1.27638E+0	-53.6747E-9	-497.195E-15	8.14204E-12
1.29648E+0	538.361E-12	1.29648E+0	-53.6747E-9	-360.019E-15	8.54190E-12
1.31658E+0	551.977E-12	1.31658E+0	-53.6747E-9	-460.204E-15	8.58729E-12
1.33668E+0	565.339E-12	1.33668E+0	-53.6747E-9	-451.268E-15	8.72393E-12
1.35678E+0	573.949E-12	1.35678E+0	-53.6747E-9	-409.401E-15	9.03303E-12
1.37688E+0	587.149E-12	1.37688E+0	-53.6747E-9	-279.770E-15	9.15858E-12
1.39698E+0	601.826E-12	1.39698E+0	-53.6747E-9	-349.265E-15	9.51613E-12
1.41709E+0	614.475E-12	1.41709E+0	-53.6747E-9	-140.524E-15	9.78098E-12
1.43719E+0	625.827E-12	1.43719E+0	-53.6747E-9	69.7377E-15	10.1444E-12
1.45729E+0	640.113E-12	1.45729E+0	-53.6747E-9	179.589E-15	10.7808E-12
1.47739E+0	660.169E-12	1.47739E+0	-53.6747E-9	271.376E-15	11.1493E-12
1.49749E+0	671.346E-12	1.49749E+0	-53.6747E-9	422.149E-15	11.4074E-12
1.51759E+0	684.295E-12	1.51759E+0	-53.6747E-9	815.588E-15	11.8077E-12
1.53769E+0	707.519E-12	1.53769E+0	-53.6747E-9	617.046E-15	12.1261E-12
1.55779E+0	719.623E-12	1.55779E+0	-53.6747E-9	660.051E-15	11.8158E-12
1.57789E+0	734.140E-12	1.57789E+0	-53.6747E-9	630.649E-15	11.6178E-12
1.59799E+0	755.426E-12	1.59799E+0	-53.6747E-9	490.133E-15	11.6021E-12
1.61809E+0	768.190E-12	1.61809E+0	-53.6747E-9	369.402E-15	11.1376E-12
1.63819E+0	780.158E-12	1.63819E+0	-53.6747E-9	119.864E-15	10.6443E-12
1.65829E+0	799.032E-12	1.65829E+0	-53.6747E-9	216.473E-15	10.6988E-12
1.67839E+0	814.832E-12	1.67839E+0	-53.6747E-9	249.971E-15	10.5047E-12
1.69849E+0	823.901E-12	1.69849E+0	-53.6747E-9	59.0440E-15	10.4847E-12
1.71859E+0	838.099E-12	1.71859E+0	-53.6747E-9	21.6215E-15	10.3219E-12
1.73869E+0	857.445E-12	1.73869E+0	-53.6747E-9	-64.8948E-15	10.2822E-12
1.75879E+0	865.659E-12	1.75879E+0	-53.6747E-9	-52.9675E-15	9.85558E-12
1.77889E+0	875.181E-12	1.77889E+0	-53.6747E-9	-187.657E-15	9.76309E-12
1.79900E+0	896.975E-12	1.79900E+0	-53.6747E-9	-12.8574E-15	9.44170E-12
1.81910E+0	903.828E-12	1.81910E+0	-53.6747E-9	136.007E-15	9.11569E-12
1.83920E+0	911.290E-12	1.83920E+0	-53.6747E-9	-157.896E-15	9.33629E-12
1.85930E+0	930.439E-12	1.85930E+0	-53.6747E-9	-254.523E-15	9.10929E-12
1.87940E+0	943.381E-12	1.87940E+0	-53.6747E-9	-441.993E-15	9.05191E-12
1.89950E+0	948.134E-12	1.89950E+0	-53.6747E-9	-281.012E-15	8.82223E-12
1.91960E+0	962.468E-12	1.91960E+0	-53.6747E-9	-235.134E-15	8.85405E-12
1.93970E+0	980.791E-12	1.93970E+0	-53.6747E-9	-258.672E-15	8.90140E-12
1.95980E+0	983.090E-12	1.95980E+0	-53.6747E-9	-311.001E-15	8.92277E-12
1.97990E+0	993.709E-12	1.97990E+0	-53.6747E-9	-389.206E-15	8.64811E-12
2.00000E+0	1.01441E-9	2.00000E+0	-53.6747E-9	-532.811E-15	8.82749E-12
