# Supplementary material for: Circumventing the stability problems of graphene nanoribbon zigzag edges
Source: Nat Chem. 2022 Sep 26;14(12):1451–8. doi: 10.1038/s41557-022-01042-8 (PMC10665199; doi:10.1038/s41557-022-01042-8)
Supplement: Supplementary file 3 — Source data for Supplementary Fig. 9. [file 41557_2022_1042_MOESM3_ESM.zip › 11 units/Point spectra605.dat]

Experiment	bias spectroscopy
Saved Date	22.07.2020 14:15:59
User
Date
X (m)	-251.94E-9
Y (m)	-229.023E-9
Z (m)	-53.6796E-9
Z offset (m)	0E+0
Settling time (s)	20E-3
Integration time (s)	60E-3
Z-Ctrl hold	TRUE
Final Z (m)	N/A
Start time	22.07.2020 14:15:43
Filter type	None
Order
Cutoff frq
Bias>Bias (V)	-500E-3
Bias>Calibration (V/V)	-1E+0
Bias>Offset (V)	0E+0
Bias Spectroscopy>Sweep Start (V)	-2E+0
Bias Spectroscopy>Sweep End (V)	2E+0
Bias Spectroscopy>Num Pixel	200
Bias Spectroscopy>Z Avg time (s)	100E-3
Bias Spectroscopy>Z offset (m)	0E+0
Bias Spectroscopy>1st Settling time (s)	60E-3
Bias Spectroscopy>Settling time (s)	20E-3
Bias Spectroscopy>Integration time (s)	60E-3
Bias Spectroscopy>End Settling time (s)	50E-3
Bias Spectroscopy>Z control time (s)	50E-3
Bias Spectroscopy>Max Slew rate (V/s)	Inf
Bias Spectroscopy>backward sweep	FALSE
Bias Spectroscopy>Z-controller hold	TRUE
Bias Spectroscopy>Number of sweeps	1
Bias Spectroscopy>Channels	Current (A);Bias (V);Z (m);LI Demod 1 Y (A);LI Demod 1 X (A)
Bias Spectroscopy>Reset Bias	TRUE
Bias Spectroscopy>Record final Z	FALSE
Bias Spectroscopy>Lock-In run	TRUE
Current>Current (A)	632.852E-12
Current>Calibration (A/V)	330E-12
Current>Offset (A)	0E+0
Current>Gain	High
Lock-in>Lock-in status	ON
Lock-in>Modulated signal	Bias (V)
Lock-in>Frequency (Hz)	828E+0
Lock-in>Amplitude	20E-3
Lock-in>Demodulated signal	Current (A)
Lock-in>HP Filter Cutoff D1 (Hz)	155.425E+0
Lock-in>HP Filter Cutoff D2 (Hz)	155.425E+0
Lock-in>HP Filter Order D1	1
Lock-in>HP Filter Order D2	1
Lock-in>Harmonic D1	1
Lock-in>Harmonic D2	2
Lock-in>Reference phase D1 (deg)	-158.815E+0
Lock-in>Reference phase D2 (deg)	174.64E+0
Lock-in>LP Filter Cutoff D1 (Hz)	9.71405E+0
Lock-in>LP Filter Cutoff D2 (Hz)	4.85702E+0
Lock-in>LP Filter Order D1	2
Lock-in>LP Filter Order D2	2
Lock-in>Sync Filter D1	OFF
Lock-in>Sync Filter D2	OFF
[DATA]
Bias calc (V)	Current (A)	Bias (V)	Z (m)	LI Demod 1 Y (A)	LI Demod 1 X (A)
-2.00000E+0	-516.336E-12	-2.00000E+0	-53.6796E-9	-517.275E-15	8.17285E-12
-1.97990E+0	-512.514E-12	-1.97990E+0	-53.6796E-9	-894.918E-15	7.52816E-12
-1.95980E+0	-502.001E-12	-1.95980E+0	-53.6796E-9	-1.08519E-12	6.70036E-12
-1.93970E+0	-487.414E-12	-1.93970E+0	-53.6796E-9	-1.24092E-12	6.40735E-12
-1.91960E+0	-484.763E-12	-1.91960E+0	-53.6796E-9	-1.22442E-12	6.09668E-12
-1.89950E+0	-479.008E-12	-1.89950E+0	-53.6796E-9	-1.38904E-12	5.64958E-12
-1.87940E+0	-465.745E-12	-1.87940E+0	-53.6796E-9	-1.60278E-12	5.40904E-12
-1.85930E+0	-462.443E-12	-1.85930E+0	-53.6796E-9	-1.63809E-12	5.28203E-12
-1.83920E+0	-458.034E-12	-1.83920E+0	-53.6796E-9	-1.58189E-12	5.47253E-12
-1.81910E+0	-447.174E-12	-1.81910E+0	-53.6796E-9	-1.59040E-12	5.22598E-12
-1.79900E+0	-439.498E-12	-1.79900E+0	-53.6796E-9	-1.31999E-12	5.61203E-12
-1.77889E+0	-440.711E-12	-1.77889E+0	-53.6796E-9	-1.38067E-12	5.51041E-12
-1.75879E+0	-433.553E-12	-1.75879E+0	-53.6796E-9	-1.26618E-12	5.62466E-12
-1.73869E+0	-421.842E-12	-1.73869E+0	-53.6796E-9	-1.31034E-12	5.62871E-12
-1.71859E+0	-416.630E-12	-1.71859E+0	-53.6796E-9	-1.67100E-12	5.24352E-12
-1.69849E+0	-408.922E-12	-1.69849E+0	-53.6796E-9	-1.59288E-12	5.37963E-12
-1.67839E+0	-397.003E-12	-1.67839E+0	-53.6796E-9	-1.70852E-12	4.88229E-12
-1.65829E+0	-395.523E-12	-1.65829E+0	-53.6796E-9	-1.44803E-12	5.42874E-12
-1.63819E+0	-393.721E-12	-1.63819E+0	-53.6796E-9	-1.16365E-12	4.75434E-12
-1.61809E+0	-381.005E-12	-1.61809E+0	-53.6796E-9	-1.74985E-12	4.65349E-12
-1.59799E+0	-373.928E-12	-1.59799E+0	-53.6796E-9	-1.74174E-12	5.41731E-12
-1.57789E+0	-370.213E-12	-1.57789E+0	-53.6796E-9	-1.52676E-12	5.22242E-12
-1.55779E+0	-360.598E-12	-1.55779E+0	-53.6796E-9	-1.44128E-12	4.95635E-12
-1.53769E+0	-353.535E-12	-1.53769E+0	-53.6796E-9	-1.90823E-12	4.98363E-12
-1.51759E+0	-349.790E-12	-1.51759E+0	-53.6796E-9	-1.65116E-12	5.58612E-12
-1.49749E+0	-342.723E-12	-1.49749E+0	-53.6796E-9	-1.33361E-12	5.13938E-12
-1.47739E+0	-332.981E-12	-1.47739E+0	-53.6796E-9	-1.60747E-12	4.88765E-12
-1.45729E+0	-327.040E-12	-1.45729E+0	-53.6796E-9	-1.40578E-12	5.86939E-12
-1.43719E+0	-321.630E-12	-1.43719E+0	-53.6796E-9	-1.26551E-12	5.87104E-12
-1.41709E+0	-311.320E-12	-1.41709E+0	-53.6796E-9	-1.59614E-12	5.21855E-12
-1.39698E+0	-305.484E-12	-1.39698E+0	-53.6796E-9	-1.98535E-12	4.36899E-12
-1.37688E+0	-303.350E-12	-1.37688E+0	-53.6796E-9	-2.18054E-12	3.83898E-12
-1.35678E+0	-297.555E-12	-1.35678E+0	-53.6796E-9	-2.25548E-12	3.07263E-12
-1.33668E+0	-293.010E-12	-1.33668E+0	-53.6796E-9	-2.11224E-12	2.85786E-12
-1.31658E+0	-292.491E-12	-1.31658E+0	-53.6796E-9	-2.20786E-12	2.92596E-12
-1.29648E+0	-289.564E-12	-1.29648E+0	-53.6796E-9	-2.20137E-12	2.79109E-12
-1.27638E+0	-283.718E-12	-1.27638E+0	-53.6796E-9	-2.36472E-12	2.65222E-12
-1.25628E+0	-282.830E-12	-1.25628E+0	-53.6796E-9	-2.27821E-12	2.59982E-12
-1.23618E+0	-281.978E-12	-1.23618E+0	-53.6796E-9	-2.37326E-12	2.62940E-12
-1.21608E+0	-274.744E-12	-1.21608E+0	-53.6796E-9	-2.25748E-12	2.66085E-12
-1.19598E+0	-272.150E-12	-1.19598E+0	-53.6796E-9	-2.20333E-12	2.86008E-12
-1.17588E+0	-271.714E-12	-1.17588E+0	-53.6796E-9	-2.21324E-12	3.16118E-12
-1.15578E+0	-265.969E-12	-1.15578E+0	-53.6796E-9	-2.33421E-12	3.05924E-12
-1.13568E+0	-261.815E-12	-1.13568E+0	-53.6796E-9	-2.00901E-12	2.99724E-12
-1.11558E+0	-260.021E-12	-1.11558E+0	-53.6796E-9	-2.07319E-12	2.66057E-12
-1.09548E+0	-256.929E-12	-1.09548E+0	-53.6796E-9	-2.20644E-12	2.70122E-12
-1.07538E+0	-252.856E-12	-1.07538E+0	-53.6796E-9	-2.47441E-12	2.42943E-12
-1.05528E+0	-250.483E-12	-1.05528E+0	-53.6796E-9	-2.20745E-12	2.52787E-12
-1.03518E+0	-249.431E-12	-1.03518E+0	-53.6796E-9	-2.22340E-12	2.49808E-12
-1.01508E+0	-244.533E-12	-1.01508E+0	-53.6796E-9	-2.26915E-12	2.57596E-12
-994.975E-3	-241.068E-12	-994.975E-3	-53.6796E-9	-2.30379E-12	2.70934E-12
-974.874E-3	-240.423E-12	-974.874E-3	-53.6796E-9	-2.23569E-12	2.82165E-12
-954.774E-3	-235.208E-12	-954.774E-3	-53.6796E-9	-2.01724E-12	3.23757E-12
-934.673E-3	-229.963E-12	-934.673E-3	-53.6796E-9	-2.24079E-12	3.19065E-12
-914.573E-3	-228.634E-12	-914.573E-3	-53.6796E-9	-2.12331E-12	3.44966E-12
-894.472E-3	-224.484E-12	-894.472E-3	-53.6796E-9	-2.12463E-12	3.12579E-12
-874.372E-3	-219.416E-12	-874.372E-3	-53.6796E-9	-2.14178E-12	2.75687E-12
-854.271E-3	-216.358E-12	-854.271E-3	-53.6796E-9	-2.41337E-12	2.80526E-12
-834.171E-3	-214.529E-12	-834.171E-3	-53.6796E-9	-2.38401E-12	2.75999E-12
-814.070E-3	-210.211E-12	-814.070E-3	-53.6796E-9	-2.14038E-12	2.67418E-12
-793.970E-3	-206.087E-12	-793.970E-3	-53.6796E-9	-2.28722E-12	2.86132E-12
-773.869E-3	-204.308E-12	-773.869E-3	-53.6796E-9	-1.99428E-12	3.04859E-12
-753.769E-3	-200.430E-12	-753.769E-3	-53.6796E-9	-2.28688E-12	2.96971E-12
-733.668E-3	-195.807E-12	-733.668E-3	-53.6796E-9	-2.08959E-12	2.84947E-12
-713.568E-3	-193.663E-12	-713.568E-3	-53.6796E-9	-2.31518E-12	2.96091E-12
-693.467E-3	-190.360E-12	-693.467E-3	-53.6796E-9	-2.38720E-12	3.07829E-12
-673.367E-3	-185.700E-12	-673.367E-3	-53.6796E-9	-2.10141E-12	3.20272E-12
-653.266E-3	-182.612E-12	-653.266E-3	-53.6796E-9	-2.25446E-12	3.30198E-12
-633.166E-3	-178.721E-12	-633.166E-3	-53.6796E-9	-2.15452E-12	3.28415E-12
-613.065E-3	-174.340E-12	-613.065E-3	-53.6796E-9	-2.12100E-12	3.42625E-12
-592.965E-3	-169.884E-12	-592.965E-3	-53.6796E-9	-1.94382E-12	3.57239E-12
-572.864E-3	-165.810E-12	-572.864E-3	-53.6796E-9	-2.00732E-12	3.72914E-12
-552.764E-3	-160.704E-12	-552.764E-3	-53.6796E-9	-2.08708E-12	3.63548E-12
-532.663E-3	-156.248E-12	-532.663E-3	-53.6796E-9	-1.98190E-12	3.58265E-12
-512.563E-3	-152.715E-12	-512.563E-3	-53.6796E-9	-2.12643E-12	3.39299E-12
-492.462E-3	-148.064E-12	-492.462E-3	-53.6796E-9	-2.12195E-12	3.42624E-12
-472.362E-3	-143.828E-12	-472.362E-3	-53.6796E-9	-2.33289E-12	3.26779E-12
-452.261E-3	-140.773E-12	-452.261E-3	-53.6796E-9	-2.22403E-12	3.24203E-12
-432.161E-3	-136.773E-12	-432.161E-3	-53.6796E-9	-2.06421E-12	3.04031E-12
-412.060E-3	-133.126E-12	-412.060E-3	-53.6796E-9	-2.24107E-12	2.86042E-12
-391.960E-3	-129.635E-12	-391.960E-3	-53.6796E-9	-2.19953E-12	3.36014E-12
-371.859E-3	-125.362E-12	-371.859E-3	-53.6796E-9	-1.79196E-12	3.52553E-12
-351.759E-3	-119.765E-12	-351.759E-3	-53.6796E-9	-1.85853E-12	4.32610E-12
-331.658E-3	-113.138E-12	-331.658E-3	-53.6796E-9	-1.51772E-12	4.99661E-12
-311.558E-3	-106.187E-12	-311.558E-3	-53.6796E-9	-1.31204E-12	5.66813E-12
-291.457E-3	-98.8008E-12	-291.457E-3	-53.6796E-9	-1.45014E-12	5.68296E-12
-271.357E-3	-91.0649E-12	-271.357E-3	-53.6796E-9	-1.57684E-12	5.49371E-12
-251.256E-3	-83.8726E-12	-251.256E-3	-53.6796E-9	-1.68072E-12	5.54887E-12
-231.156E-3	-76.9370E-12	-231.156E-3	-53.6796E-9	-1.45230E-12	5.51412E-12
-211.055E-3	-69.7290E-12	-211.055E-3	-53.6796E-9	-1.65710E-12	5.11396E-12
-190.955E-3	-62.9427E-12	-190.955E-3	-53.6796E-9	-1.70812E-12	5.04331E-12
-170.854E-3	-56.2653E-12	-170.854E-3	-53.6796E-9	-1.42639E-12	5.23610E-12
-150.754E-3	-49.4053E-12	-150.754E-3	-53.6796E-9	-1.59658E-12	5.21859E-12
-130.653E-3	-42.6755E-12	-130.653E-3	-53.6796E-9	-1.54105E-12	5.10482E-12
-110.553E-3	-36.2596E-12	-110.553E-3	-53.6796E-9	-1.60645E-12	4.85057E-12
-90.4523E-3	-29.8164E-12	-90.4523E-3	-53.6796E-9	-1.75726E-12	4.59006E-12
-70.3518E-3	-23.4528E-12	-70.3518E-3	-53.6796E-9	-1.65889E-12	4.93713E-12
-50.2512E-3	-16.8240E-12	-50.2513E-3	-53.6796E-9	-1.71028E-12	5.27205E-12
-30.1508E-3	-10.0555E-12	-30.1508E-3	-53.6796E-9	-1.61699E-12	5.08441E-12
-10.0503E-3	-3.44286E-12	-10.0503E-3	-53.6796E-9	-1.51746E-12	5.09701E-12
10.0503E-3	2.95851E-12	10.0503E-3	-53.6796E-9	-1.64426E-12	4.93757E-12
30.1507E-3	9.25021E-12	30.1508E-3	-53.6796E-9	-1.75348E-12	4.85485E-12
50.2512E-3	15.7368E-12	50.2513E-3	-53.6796E-9	-1.74914E-12	5.02670E-12
70.3518E-3	22.5744E-12	70.3518E-3	-53.6796E-9	-1.57777E-12	5.15941E-12
90.4522E-3	29.5282E-12	90.4523E-3	-53.6796E-9	-1.68536E-12	5.08753E-12
110.553E-3	36.3098E-12	110.553E-3	-53.6796E-9	-1.54090E-12	5.13686E-12
130.653E-3	43.1017E-12	130.653E-3	-53.6796E-9	-1.53497E-12	5.23475E-12
150.754E-3	50.3920E-12	150.754E-3	-53.6796E-9	-1.47757E-12	5.28134E-12
170.854E-3	57.6582E-12	170.854E-3	-53.6796E-9	-1.54040E-12	5.33857E-12
190.955E-3	64.4397E-12	190.955E-3	-53.6796E-9	-1.47747E-12	5.28329E-12
211.055E-3	71.4883E-12	211.055E-3	-53.6796E-9	-1.52160E-12	5.11105E-12
231.156E-3	78.2895E-12	231.156E-3	-53.6796E-9	-1.70952E-12	4.93892E-12
251.256E-3	84.7454E-12	251.256E-3	-53.6796E-9	-1.66175E-12	4.88057E-12
271.357E-3	90.9825E-12	271.357E-3	-53.6796E-9	-1.81268E-12	4.83229E-12
291.457E-3	97.4317E-12	291.457E-3	-53.6796E-9	-1.56159E-12	5.01595E-12
311.558E-3	104.206E-12	311.558E-3	-53.6796E-9	-1.74451E-12	5.05109E-12
331.658E-3	110.686E-12	331.658E-3	-53.6796E-9	-1.64475E-12	5.10468E-12
351.759E-3	117.758E-12	351.759E-3	-53.6796E-9	-1.45049E-12	5.15349E-12
371.859E-3	125.264E-12	371.859E-3	-53.6796E-9	-1.48497E-12	5.46627E-12
391.960E-3	132.484E-12	391.960E-3	-53.6796E-9	-1.46225E-12	5.60312E-12
412.060E-3	139.630E-12	412.060E-3	-53.6796E-9	-1.39524E-12	5.49366E-12
432.161E-3	147.321E-12	432.161E-3	-53.6796E-9	-1.36735E-12	5.36454E-12
452.261E-3	154.327E-12	452.261E-3	-53.6796E-9	-1.66912E-12	5.26926E-12
472.362E-3	160.330E-12	472.362E-3	-53.6796E-9	-1.53273E-12	5.06159E-12
492.462E-3	167.878E-12	492.462E-3	-53.6796E-9	-1.27850E-12	5.54904E-12
512.563E-3	176.007E-12	512.563E-3	-53.6796E-9	-1.42255E-12	5.86370E-12
532.663E-3	183.668E-12	532.663E-3	-53.6796E-9	-1.21243E-12	6.34526E-12
552.764E-3	192.630E-12	552.764E-3	-53.6796E-9	-1.06120E-12	7.00223E-12
572.864E-3	203.957E-12	572.864E-3	-53.6796E-9	-959.136E-15	7.39584E-12
592.965E-3	213.153E-12	592.965E-3	-53.6796E-9	-1.24446E-12	7.45231E-12
613.065E-3	223.232E-12	613.065E-3	-53.6796E-9	-950.911E-15	7.51690E-12
633.166E-3	234.965E-12	633.166E-3	-53.6796E-9	-967.594E-15	7.70414E-12
653.266E-3	244.896E-12	653.266E-3	-53.6796E-9	-839.669E-15	7.57975E-12
673.367E-3	253.973E-12	673.367E-3	-53.6796E-9	-937.848E-15	7.32404E-12
693.467E-3	264.263E-12	693.467E-3	-53.6796E-9	-1.02585E-12	7.01203E-12
713.568E-3	274.903E-12	713.568E-3	-53.6796E-9	-969.883E-15	6.91324E-12
733.668E-3	283.092E-12	733.668E-3	-53.6796E-9	-926.141E-15	7.06658E-12
753.769E-3	291.911E-12	753.769E-3	-53.6796E-9	-907.611E-15	7.09031E-12
773.869E-3	304.242E-12	773.869E-3	-53.6796E-9	-1.05593E-12	7.27743E-12
793.970E-3	312.179E-12	793.970E-3	-53.6796E-9	-1.03162E-12	7.20836E-12
814.070E-3	320.890E-12	814.070E-3	-53.6796E-9	-885.427E-15	7.23492E-12
834.171E-3	332.712E-12	834.171E-3	-53.6796E-9	-1.09414E-12	7.21467E-12
854.271E-3	341.888E-12	854.271E-3	-53.6796E-9	-1.07328E-12	7.02003E-12
874.372E-3	349.596E-12	874.372E-3	-53.6796E-9	-982.443E-15	6.84006E-12
894.472E-3	360.172E-12	894.472E-3	-53.6796E-9	-1.04682E-12	6.81081E-12
914.573E-3	371.661E-12	914.573E-3	-53.6796E-9	-854.712E-15	6.87614E-12
934.673E-3	378.617E-12	934.673E-3	-53.6796E-9	-1.02201E-12	6.88824E-12
954.774E-3	387.452E-12	954.774E-3	-53.6796E-9	-814.151E-15	6.77643E-12
974.874E-3	399.034E-12	974.874E-3	-53.6796E-9	-1.13358E-12	6.90889E-12
994.975E-3	407.825E-12	994.975E-3	-53.6796E-9	-1.09576E-12	7.07670E-12
1.01508E+0	415.497E-12	1.01508E+0	-53.6796E-9	-1.03258E-12	7.36463E-12
1.03518E+0	426.847E-12	1.03518E+0	-53.6796E-9	-940.909E-15	7.36973E-12
1.05528E+0	437.467E-12	1.05528E+0	-53.6796E-9	-881.410E-15	7.41028E-12
1.07538E+0	446.316E-12	1.07538E+0	-53.6796E-9	-850.411E-15	7.67363E-12
1.09548E+0	455.743E-12	1.09548E+0	-53.6796E-9	-888.717E-15	7.52859E-12
1.11558E+0	468.650E-12	1.11558E+0	-53.6796E-9	-929.475E-15	7.46391E-12
1.13568E+0	476.546E-12	1.13568E+0	-53.6796E-9	-829.889E-15	7.33114E-12
1.15578E+0	484.405E-12	1.15578E+0	-53.6796E-9	-861.723E-15	7.30130E-12
1.17588E+0	499.656E-12	1.17588E+0	-53.6796E-9	-798.673E-15	7.45598E-12
1.19598E+0	507.146E-12	1.19598E+0	-53.6796E-9	-913.436E-15	7.48937E-12
1.21608E+0	513.806E-12	1.21608E+0	-53.6796E-9	-737.463E-15	7.41687E-12
1.23618E+0	528.662E-12	1.23618E+0	-53.6796E-9	-668.341E-15	7.48912E-12
1.25628E+0	538.834E-12	1.25628E+0	-53.6796E-9	-785.673E-15	7.73043E-12
1.27638E+0	545.894E-12	1.27638E+0	-53.6796E-9	-690.155E-15	7.62500E-12
1.29648E+0	556.318E-12	1.29648E+0	-53.6796E-9	-727.649E-15	8.00561E-12
1.31658E+0	571.351E-12	1.31658E+0	-53.6796E-9	-677.181E-15	8.21012E-12
1.33668E+0	579.172E-12	1.33668E+0	-53.6796E-9	-703.296E-15	8.24135E-12
1.35678E+0	585.387E-12	1.35678E+0	-53.6796E-9	-474.511E-15	8.39981E-12
1.37688E+0	603.974E-12	1.37688E+0	-53.6796E-9	-590.324E-15	8.69108E-12
1.39698E+0	614.201E-12	1.39698E+0	-53.6796E-9	-396.443E-15	8.40751E-12
1.41709E+0	619.919E-12	1.41709E+0	-53.6796E-9	-431.874E-15	8.73454E-12
1.43719E+0	638.504E-12	1.43719E+0	-53.6796E-9	-231.497E-15	9.11286E-12
1.45729E+0	650.522E-12	1.45729E+0	-53.6796E-9	-263.572E-15	9.23706E-12
1.47739E+0	657.668E-12	1.47739E+0	-53.6796E-9	-134.059E-15	9.18014E-12
1.49749E+0	673.416E-12	1.49749E+0	-53.6796E-9	-118.350E-15	9.71093E-12
1.51759E+0	690.926E-12	1.51759E+0	-53.6796E-9	-96.5845E-15	9.97688E-12
1.53769E+0	698.899E-12	1.53769E+0	-53.6796E-9	73.5789E-15	9.98575E-12
1.55779E+0	710.969E-12	1.55779E+0	-53.6796E-9	-99.7630E-15	10.3298E-12
1.57789E+0	731.534E-12	1.57789E+0	-53.6796E-9	188.854E-15	10.2167E-12
1.59799E+0	744.810E-12	1.59799E+0	-53.6796E-9	25.8885E-15	10.2541E-12
1.61809E+0	750.033E-12	1.61809E+0	-53.6796E-9	87.7967E-15	10.0630E-12
1.63819E+0	770.950E-12	1.63819E+0	-53.6796E-9	21.1599E-15	9.82637E-12
1.65829E+0	787.136E-12	1.65829E+0	-53.6796E-9	8.20489E-15	9.89635E-12
1.67839E+0	792.197E-12	1.67839E+0	-53.6796E-9	-55.0796E-15	9.95974E-12
1.69849E+0	807.066E-12	1.69849E+0	-53.6796E-9	-174.024E-15	9.92537E-12
1.71859E+0	824.598E-12	1.71859E+0	-53.6796E-9	-100.572E-15	9.68503E-12
1.73869E+0	835.919E-12	1.73869E+0	-53.6796E-9	5.89445E-15	9.72823E-12
1.75879E+0	841.389E-12	1.75879E+0	-53.6796E-9	-257.631E-15	9.45685E-12
1.77889E+0	860.041E-12	1.77889E+0	-53.6796E-9	-338.233E-15	9.43824E-12
1.79900E+0	875.450E-12	1.79900E+0	-53.6796E-9	-210.413E-15	9.02639E-12
1.81910E+0	878.781E-12	1.81910E+0	-53.6796E-9	-326.771E-15	8.89213E-12
1.83920E+0	894.575E-12	1.83920E+0	-53.6796E-9	-228.769E-15	9.11187E-12
1.85930E+0	911.738E-12	1.85930E+0	-53.6796E-9	-254.113E-15	8.90379E-12
1.87940E+0	915.243E-12	1.87940E+0	-53.6796E-9	-449.744E-15	8.58395E-12
1.89950E+0	927.648E-12	1.89950E+0	-53.6796E-9	-325.182E-15	8.73360E-12
1.91960E+0	945.841E-12	1.91960E+0	-53.6796E-9	-289.836E-15	8.82115E-12
1.93970E+0	952.395E-12	1.93970E+0	-53.6796E-9	-529.648E-15	8.67802E-12
1.95980E+0	957.242E-12	1.95980E+0	-53.6796E-9	-431.781E-15	8.46131E-12
1.97990E+0	975.759E-12	1.97990E+0	-53.6796E-9	-436.260E-15	8.37419E-12
2.00000E+0	987.425E-12	2.00000E+0	-53.6796E-9	-285.146E-15	8.49605E-12
