# Supplementary material for: Circumventing the stability problems of graphene nanoribbon zigzag edges
Source: Nat Chem. 2022 Sep 26;14(12):1451–8. doi: 10.1038/s41557-022-01042-8 (PMC10665199; doi:10.1038/s41557-022-01042-8)
Supplement: Supplementary file 3 — Source data for Supplementary Fig. 9. [file 41557_2022_1042_MOESM3_ESM.zip › 11 units/Point spectra606.dat]

Experiment	bias spectroscopy
Saved Date	22.07.2020 14:16:15
User
Date
X (m)	-251.855E-9
Y (m)	-229.123E-9
Z (m)	-53.6885E-9
Z offset (m)	0E+0
Settling time (s)	20E-3
Integration time (s)	60E-3
Z-Ctrl hold	TRUE
Final Z (m)	N/A
Start time	22.07.2020 14:15:59
Filter type	None
Order
Cutoff frq
Bias>Bias (V)	-500E-3
Bias>Calibration (V/V)	-1E+0
Bias>Offset (V)	0E+0
Bias Spectroscopy>Sweep Start (V)	-2E+0
Bias Spectroscopy>Sweep End (V)	2E+0
Bias Spectroscopy>Num Pixel	200
Bias Spectroscopy>Z Avg time (s)	100E-3
Bias Spectroscopy>Z offset (m)	0E+0
Bias Spectroscopy>1st Settling time (s)	60E-3
Bias Spectroscopy>Settling time (s)	20E-3
Bias Spectroscopy>Integration time (s)	60E-3
Bias Spectroscopy>End Settling time (s)	50E-3
Bias Spectroscopy>Z control time (s)	50E-3
Bias Spectroscopy>Max Slew rate (V/s)	Inf
Bias Spectroscopy>backward sweep	FALSE
Bias Spectroscopy>Z-controller hold	TRUE
Bias Spectroscopy>Number of sweeps	1
Bias Spectroscopy>Channels	Current (A);Bias (V);Z (m);LI Demod 1 Y (A);LI Demod 1 X (A)
Bias Spectroscopy>Reset Bias	TRUE
Bias Spectroscopy>Record final Z	FALSE
Bias Spectroscopy>Lock-In run	TRUE
Current>Current (A)	536.017E-12
Current>Calibration (A/V)	330E-12
Current>Offset (A)	0E+0
Current>Gain	High
Lock-in>Lock-in status	ON
Lock-in>Modulated signal	Bias (V)
Lock-in>Frequency (Hz)	828E+0
Lock-in>Amplitude	20E-3
Lock-in>Demodulated signal	Current (A)
Lock-in>HP Filter Cutoff D1 (Hz)	155.425E+0
Lock-in>HP Filter Cutoff D2 (Hz)	155.425E+0
Lock-in>HP Filter Order D1	1
Lock-in>HP Filter Order D2	1
Lock-in>Harmonic D1	1
Lock-in>Harmonic D2	2
Lock-in>Reference phase D1 (deg)	-158.815E+0
Lock-in>Reference phase D2 (deg)	174.64E+0
Lock-in>LP Filter Cutoff D1 (Hz)	9.71405E+0
Lock-in>LP Filter Cutoff D2 (Hz)	4.85702E+0
Lock-in>LP Filter Order D1	2
Lock-in>LP Filter Order D2	2
Lock-in>Sync Filter D1	OFF
Lock-in>Sync Filter D2	OFF
[DATA]
Bias calc (V)	Current (A)	Bias (V)	Z (m)	LI Demod 1 Y (A)	LI Demod 1 X (A)
-2.00000E+0	-564.108E-12	-2.00000E+0	-53.6885E-9	908.467E-15	13.9654E-12
-1.97990E+0	-552.495E-12	-1.97990E+0	-53.6885E-9	449.436E-15	12.7035E-12
-1.95980E+0	-532.815E-12	-1.95980E+0	-53.6885E-9	388.688E-15	10.7864E-12
-1.93970E+0	-516.495E-12	-1.93970E+0	-53.6885E-9	-169.756E-15	9.65901E-12
-1.91960E+0	-509.548E-12	-1.91960E+0	-53.6885E-9	-504.092E-15	8.63580E-12
-1.89950E+0	-497.331E-12	-1.89950E+0	-53.6885E-9	-859.595E-15	7.98021E-12
-1.87940E+0	-482.895E-12	-1.87940E+0	-53.6885E-9	-943.945E-15	7.28878E-12
-1.85930E+0	-477.823E-12	-1.85930E+0	-53.6885E-9	-839.225E-15	7.15567E-12
-1.83920E+0	-470.439E-12	-1.83920E+0	-53.6885E-9	-1.07287E-12	6.71971E-12
-1.81910E+0	-457.378E-12	-1.81910E+0	-53.6885E-9	-1.37831E-12	6.48283E-12
-1.79900E+0	-449.105E-12	-1.79900E+0	-53.6885E-9	-1.11099E-12	6.43261E-12
-1.77889E+0	-445.055E-12	-1.77889E+0	-53.6885E-9	-1.25204E-12	5.99611E-12
-1.75879E+0	-435.281E-12	-1.75879E+0	-53.6885E-9	-1.30537E-12	5.93266E-12
-1.73869E+0	-424.964E-12	-1.73869E+0	-53.6885E-9	-1.43152E-12	5.79811E-12
-1.71859E+0	-421.150E-12	-1.71859E+0	-53.6885E-9	-1.41396E-12	5.57092E-12
-1.69849E+0	-415.336E-12	-1.69849E+0	-53.6885E-9	-1.59340E-12	5.43920E-12
-1.67839E+0	-402.348E-12	-1.67839E+0	-53.6885E-9	-1.40787E-12	5.36793E-12
-1.65829E+0	-398.400E-12	-1.65829E+0	-53.6885E-9	-1.40928E-12	5.43471E-12
-1.63819E+0	-394.769E-12	-1.63819E+0	-53.6885E-9	-1.54361E-12	5.65416E-12
-1.61809E+0	-382.313E-12	-1.61809E+0	-53.6885E-9	-1.49145E-12	5.63772E-12
-1.59799E+0	-374.651E-12	-1.59799E+0	-53.6885E-9	-1.33326E-12	5.71642E-12
-1.57789E+0	-373.181E-12	-1.57789E+0	-53.6885E-9	-1.55167E-12	5.63448E-12
-1.55779E+0	-362.303E-12	-1.55779E+0	-53.6885E-9	-1.50803E-12	5.19377E-12
-1.53769E+0	-353.204E-12	-1.53769E+0	-53.6885E-9	-1.68605E-12	5.21590E-12
-1.51759E+0	-351.053E-12	-1.51759E+0	-53.6885E-9	-1.66890E-12	5.28660E-12
-1.49749E+0	-343.325E-12	-1.49749E+0	-53.6885E-9	-1.44988E-12	5.26740E-12
-1.47739E+0	-332.813E-12	-1.47739E+0	-53.6885E-9	-1.61150E-12	5.48285E-12
-1.45729E+0	-327.110E-12	-1.45729E+0	-53.6885E-9	-1.35771E-12	5.47647E-12
-1.43719E+0	-323.200E-12	-1.43719E+0	-53.6885E-9	-1.39949E-12	5.59123E-12
-1.41709E+0	-313.494E-12	-1.41709E+0	-53.6885E-9	-1.61589E-12	5.09871E-12
-1.39698E+0	-305.412E-12	-1.39698E+0	-53.6885E-9	-1.73256E-12	4.35750E-12
-1.37688E+0	-305.819E-12	-1.37688E+0	-53.6885E-9	-2.08202E-12	3.73683E-12
-1.35678E+0	-299.625E-12	-1.35678E+0	-53.6885E-9	-2.21351E-12	3.11426E-12
-1.33668E+0	-293.792E-12	-1.33668E+0	-53.6885E-9	-2.32473E-12	2.95254E-12
-1.31658E+0	-294.021E-12	-1.31658E+0	-53.6885E-9	-2.22540E-12	2.84034E-12
-1.29648E+0	-290.983E-12	-1.29648E+0	-53.6885E-9	-2.37470E-12	2.59638E-12
-1.27638E+0	-285.329E-12	-1.27638E+0	-53.6885E-9	-2.26456E-12	2.58019E-12
-1.25628E+0	-282.837E-12	-1.25628E+0	-53.6885E-9	-2.36735E-12	2.60688E-12
-1.23618E+0	-282.052E-12	-1.23618E+0	-53.6885E-9	-2.23495E-12	2.46877E-12
-1.21608E+0	-277.936E-12	-1.21608E+0	-53.6885E-9	-2.34047E-12	2.75530E-12
-1.19598E+0	-272.036E-12	-1.19598E+0	-53.6885E-9	-2.07030E-12	2.88781E-12
-1.17588E+0	-272.000E-12	-1.17588E+0	-53.6885E-9	-2.17592E-12	3.18489E-12
-1.15578E+0	-267.595E-12	-1.15578E+0	-53.6885E-9	-2.21881E-12	3.07161E-12
-1.13568E+0	-260.695E-12	-1.13568E+0	-53.6885E-9	-2.13335E-12	3.25506E-12
-1.11558E+0	-261.214E-12	-1.11558E+0	-53.6885E-9	-2.21565E-12	2.97208E-12
-1.09548E+0	-257.056E-12	-1.09548E+0	-53.6885E-9	-2.28059E-12	2.94662E-12
-1.07538E+0	-251.182E-12	-1.07538E+0	-53.6885E-9	-2.20880E-12	2.77298E-12
-1.05528E+0	-251.202E-12	-1.05528E+0	-53.6885E-9	-2.32980E-12	2.69928E-12
-1.03518E+0	-247.917E-12	-1.03518E+0	-53.6885E-9	-2.24249E-12	2.54156E-12
-1.01508E+0	-243.230E-12	-1.01508E+0	-53.6885E-9	-2.40859E-12	2.65485E-12
-994.975E-3	-240.246E-12	-994.975E-3	-53.6885E-9	-2.09295E-12	2.88231E-12
-974.874E-3	-238.300E-12	-974.874E-3	-53.6885E-9	-2.08068E-12	2.81386E-12
-954.774E-3	-234.506E-12	-954.774E-3	-53.6885E-9	-2.25096E-12	3.16096E-12
-934.673E-3	-228.773E-12	-934.673E-3	-53.6885E-9	-2.21707E-12	3.32447E-12
-914.573E-3	-226.746E-12	-914.573E-3	-53.6885E-9	-2.08496E-12	3.55155E-12
-894.472E-3	-223.570E-12	-894.472E-3	-53.6885E-9	-2.18761E-12	3.28304E-12
-874.372E-3	-217.224E-12	-874.372E-3	-53.6885E-9	-2.21321E-12	2.98268E-12
-854.271E-3	-215.731E-12	-854.271E-3	-53.6885E-9	-2.33918E-12	2.83255E-12
-834.171E-3	-212.868E-12	-834.171E-3	-53.6885E-9	-2.26187E-12	2.80241E-12
-814.070E-3	-208.051E-12	-814.070E-3	-53.6885E-9	-2.29946E-12	2.99517E-12
-793.970E-3	-205.365E-12	-793.970E-3	-53.6885E-9	-2.16352E-12	3.03662E-12
-773.869E-3	-202.498E-12	-773.869E-3	-53.6885E-9	-2.10473E-12	2.93447E-12
-753.769E-3	-198.487E-12	-753.769E-3	-53.6885E-9	-2.25981E-12	2.82126E-12
-733.668E-3	-195.208E-12	-733.668E-3	-53.6885E-9	-2.24333E-12	2.78523E-12
-713.568E-3	-192.089E-12	-713.568E-3	-53.6885E-9	-2.31675E-12	2.82526E-12
-693.467E-3	-189.801E-12	-693.467E-3	-53.6885E-9	-2.31556E-12	3.02802E-12
-673.367E-3	-185.732E-12	-673.367E-3	-53.6885E-9	-2.15039E-12	3.10468E-12
-653.266E-3	-181.248E-12	-653.266E-3	-53.6885E-9	-1.94320E-12	3.10726E-12
-633.166E-3	-178.310E-12	-633.166E-3	-53.6885E-9	-2.14774E-12	3.34790E-12
-613.065E-3	-173.681E-12	-613.065E-3	-53.6885E-9	-2.16355E-12	3.35458E-12
-592.965E-3	-168.397E-12	-592.965E-3	-53.6885E-9	-2.00609E-12	3.63301E-12
-572.864E-3	-165.275E-12	-572.864E-3	-53.6885E-9	-2.12158E-12	3.58112E-12
-552.764E-3	-160.932E-12	-552.764E-3	-53.6885E-9	-1.90768E-12	3.54017E-12
-532.663E-3	-155.731E-12	-532.663E-3	-53.6885E-9	-2.18543E-12	3.38994E-12
-512.563E-3	-152.089E-12	-512.563E-3	-53.6885E-9	-2.04497E-12	3.53688E-12
-492.462E-3	-147.985E-12	-492.462E-3	-53.6885E-9	-2.07476E-12	3.32580E-12
-472.362E-3	-143.702E-12	-472.362E-3	-53.6885E-9	-2.25525E-12	3.36475E-12
-452.261E-3	-139.756E-12	-452.261E-3	-53.6885E-9	-2.16750E-12	2.97207E-12
-432.161E-3	-136.317E-12	-432.161E-3	-53.6885E-9	-2.02648E-12	3.04979E-12
-412.060E-3	-132.809E-12	-412.060E-3	-53.6885E-9	-2.23576E-12	3.17442E-12
-391.960E-3	-128.218E-12	-391.960E-3	-53.6885E-9	-1.97663E-12	3.30437E-12
-371.859E-3	-124.545E-12	-371.859E-3	-53.6885E-9	-1.93935E-12	3.75631E-12
-351.759E-3	-119.135E-12	-351.759E-3	-53.6885E-9	-1.64270E-12	4.43931E-12
-331.658E-3	-112.153E-12	-331.658E-3	-53.6885E-9	-1.50716E-12	5.23202E-12
-311.558E-3	-105.242E-12	-311.558E-3	-53.6885E-9	-1.56362E-12	5.72981E-12
-291.457E-3	-97.6707E-12	-291.457E-3	-53.6885E-9	-1.32979E-12	5.56724E-12
-271.357E-3	-90.0866E-12	-271.357E-3	-53.6885E-9	-1.36431E-12	5.52834E-12
-251.256E-3	-83.1348E-12	-251.256E-3	-53.6885E-9	-1.49680E-12	5.47204E-12
-231.156E-3	-75.8211E-12	-231.156E-3	-53.6885E-9	-1.47058E-12	5.41193E-12
-211.055E-3	-69.1735E-12	-211.055E-3	-53.6885E-9	-1.32564E-12	5.12936E-12
-190.955E-3	-62.5136E-12	-190.955E-3	-53.6885E-9	-1.53875E-12	5.02999E-12
-170.854E-3	-55.6397E-12	-170.854E-3	-53.6885E-9	-1.58903E-12	5.26819E-12
-150.754E-3	-48.9597E-12	-150.754E-3	-53.6885E-9	-1.64588E-12	5.09114E-12
-130.653E-3	-42.2871E-12	-130.653E-3	-53.6885E-9	-1.66910E-12	4.89509E-12
-110.553E-3	-35.8710E-12	-110.553E-3	-53.6885E-9	-1.51058E-12	4.87753E-12
-90.4523E-3	-29.7185E-12	-90.4523E-3	-53.6885E-9	-1.75653E-12	4.67793E-12
-70.3518E-3	-23.3437E-12	-70.3518E-3	-53.6885E-9	-1.81426E-12	4.73532E-12
-50.2512E-3	-16.8451E-12	-50.2513E-3	-53.6885E-9	-1.73105E-12	4.86229E-12
-30.1508E-3	-10.0574E-12	-30.1508E-3	-53.6885E-9	-1.41098E-12	5.14230E-12
-10.0503E-3	-3.43783E-12	-10.0503E-3	-53.6885E-9	-1.55651E-12	4.86718E-12
10.0503E-3	2.98103E-12	10.0503E-3	-53.6885E-9	-1.69981E-12	4.99434E-12
30.1507E-3	9.31604E-12	30.1508E-3	-53.6885E-9	-1.89728E-12	4.74334E-12
50.2512E-3	15.8534E-12	50.2513E-3	-53.6885E-9	-1.72711E-12	5.28507E-12
70.3518E-3	22.7193E-12	70.3518E-3	-53.6885E-9	-1.63041E-12	5.27719E-12
90.4522E-3	29.7489E-12	90.4523E-3	-53.6885E-9	-1.48474E-12	5.01612E-12
110.553E-3	36.4431E-12	110.553E-3	-53.6885E-9	-1.62806E-12	5.25525E-12
130.653E-3	43.1352E-12	130.653E-3	-53.6885E-9	-1.69212E-12	5.31142E-12
150.754E-3	50.4699E-12	150.754E-3	-53.6885E-9	-1.57428E-12	5.37401E-12
170.854E-3	57.2575E-12	170.854E-3	-53.6885E-9	-1.56539E-12	5.27626E-12
190.955E-3	64.0834E-12	190.955E-3	-53.6885E-9	-1.72704E-12	5.34670E-12
211.055E-3	71.2242E-12	211.055E-3	-53.6885E-9	-1.58553E-12	5.24966E-12
231.156E-3	77.3876E-12	231.156E-3	-53.6885E-9	-1.65574E-12	4.91753E-12
251.256E-3	83.8844E-12	251.256E-3	-53.6885E-9	-1.50593E-12	4.81203E-12
271.357E-3	90.7661E-12	271.357E-3	-53.6885E-9	-1.58596E-12	4.83491E-12
291.457E-3	96.6588E-12	291.457E-3	-53.6885E-9	-1.68907E-12	4.90425E-12
311.558E-3	103.241E-12	311.558E-3	-53.6885E-9	-1.54918E-12	4.95006E-12
331.658E-3	110.212E-12	331.658E-3	-53.6885E-9	-1.66124E-12	5.22114E-12
351.759E-3	117.232E-12	351.759E-3	-53.6885E-9	-1.59940E-12	5.33493E-12
371.859E-3	123.961E-12	371.859E-3	-53.6885E-9	-1.67551E-12	5.50143E-12
391.960E-3	131.013E-12	391.960E-3	-53.6885E-9	-1.52395E-12	5.63538E-12
412.060E-3	139.377E-12	412.060E-3	-53.6885E-9	-1.31031E-12	5.45376E-12
432.161E-3	145.824E-12	432.161E-3	-53.6885E-9	-1.53724E-12	5.35080E-12
452.261E-3	152.071E-12	452.261E-3	-53.6885E-9	-1.67097E-12	5.07264E-12
472.362E-3	159.687E-12	472.362E-3	-53.6885E-9	-1.50839E-12	5.13485E-12
492.462E-3	166.426E-12	492.462E-3	-53.6885E-9	-1.48763E-12	5.31535E-12
512.563E-3	172.798E-12	512.563E-3	-53.6885E-9	-1.45365E-12	5.65642E-12
532.663E-3	181.545E-12	532.663E-3	-53.6885E-9	-1.44907E-12	6.06712E-12
552.764E-3	190.457E-12	552.764E-3	-53.6885E-9	-1.31791E-12	6.39786E-12
572.864E-3	199.101E-12	572.864E-3	-53.6885E-9	-1.16016E-12	6.87101E-12
592.965E-3	208.534E-12	592.965E-3	-53.6885E-9	-1.17412E-12	7.16864E-12
613.065E-3	218.906E-12	613.065E-3	-53.6885E-9	-993.693E-15	7.18484E-12
633.166E-3	228.579E-12	633.166E-3	-53.6885E-9	-709.538E-15	7.22642E-12
653.266E-3	238.208E-12	653.266E-3	-53.6885E-9	-892.392E-15	7.29777E-12
673.367E-3	248.343E-12	673.367E-3	-53.6885E-9	-854.615E-15	7.08778E-12
693.467E-3	258.040E-12	693.467E-3	-53.6885E-9	-1.11575E-12	7.01212E-12
713.568E-3	266.640E-12	713.568E-3	-53.6885E-9	-951.487E-15	6.99559E-12
733.668E-3	277.220E-12	733.668E-3	-53.6885E-9	-1.00552E-12	7.11859E-12
753.769E-3	287.444E-12	753.769E-3	-53.6885E-9	-799.565E-15	7.38865E-12
773.869E-3	296.660E-12	773.869E-3	-53.6885E-9	-787.235E-15	7.76021E-12
793.970E-3	308.530E-12	793.970E-3	-53.6885E-9	-743.818E-15	7.82789E-12
814.070E-3	319.002E-12	814.070E-3	-53.6885E-9	-550.919E-15	7.89167E-12
834.171E-3	329.545E-12	834.171E-3	-53.6885E-9	-652.499E-15	7.93631E-12
854.271E-3	340.541E-12	854.271E-3	-53.6885E-9	-919.249E-15	7.87098E-12
874.372E-3	351.091E-12	874.372E-3	-53.6885E-9	-961.675E-15	7.67241E-12
894.472E-3	361.070E-12	894.472E-3	-53.6885E-9	-668.912E-15	7.78105E-12
914.573E-3	372.083E-12	914.573E-3	-53.6885E-9	-513.166E-15	7.94624E-12
934.673E-3	382.457E-12	934.673E-3	-53.6885E-9	-663.199E-15	8.04797E-12
954.774E-3	394.347E-12	954.774E-3	-53.6885E-9	-682.106E-15	7.89661E-12
974.874E-3	404.806E-12	974.874E-3	-53.6885E-9	-536.793E-15	8.09161E-12
994.975E-3	415.748E-12	994.975E-3	-53.6885E-9	-635.725E-15	8.23315E-12
1.01508E+0	428.004E-12	1.01508E+0	-53.6885E-9	-736.353E-15	8.49163E-12
1.03518E+0	438.364E-12	1.03518E+0	-53.6885E-9	-440.116E-15	8.43849E-12
1.05528E+0	450.180E-12	1.05528E+0	-53.6885E-9	-360.622E-15	8.86452E-12
1.07538E+0	463.173E-12	1.07538E+0	-53.6885E-9	-336.955E-15	9.02477E-12
1.09548E+0	475.755E-12	1.09548E+0	-53.6885E-9	-436.484E-15	9.21836E-12
1.11558E+0	489.036E-12	1.11558E+0	-53.6885E-9	-482.269E-15	9.17664E-12
1.13568E+0	500.533E-12	1.13568E+0	-53.6885E-9	-359.659E-15	9.16107E-12
1.15578E+0	514.503E-12	1.15578E+0	-53.6885E-9	-282.566E-15	9.50102E-12
1.17588E+0	527.953E-12	1.17588E+0	-53.6885E-9	-156.539E-15	9.62228E-12
1.19598E+0	540.513E-12	1.19598E+0	-53.6885E-9	-237.145E-15	9.91092E-12
1.21608E+0	555.646E-12	1.21608E+0	-53.6885E-9	-53.5278E-15	10.0206E-12
1.23618E+0	568.756E-12	1.23618E+0	-53.6885E-9	131.825E-15	10.2664E-12
1.25628E+0	580.082E-12	1.25628E+0	-53.6885E-9	-2.29252E-15	10.2799E-12
1.27638E+0	597.279E-12	1.27638E+0	-53.6885E-9	-77.4152E-15	10.8599E-12
1.29648E+0	610.508E-12	1.29648E+0	-53.6885E-9	213.980E-15	10.9209E-12
1.31658E+0	624.556E-12	1.31658E+0	-53.6885E-9	502.777E-15	11.4419E-12
1.33668E+0	642.678E-12	1.33668E+0	-53.6885E-9	519.142E-15	11.8178E-12
1.35678E+0	658.852E-12	1.35678E+0	-53.6885E-9	733.914E-15	12.5232E-12
1.37688E+0	675.026E-12	1.37688E+0	-53.6885E-9	783.505E-15	13.1002E-12
1.39698E+0	696.448E-12	1.39698E+0	-53.6885E-9	1.19516E-12	14.0547E-12
1.41709E+0	715.595E-12	1.41709E+0	-53.6885E-9	1.47107E-12	14.8498E-12
1.43719E+0	738.993E-12	1.43719E+0	-53.6885E-9	1.69437E-12	16.0341E-12
1.45729E+0	759.215E-12	1.45729E+0	-53.6885E-9	1.80265E-12	16.7836E-12
1.47739E+0	786.102E-12	1.47739E+0	-53.6885E-9	2.49114E-12	17.5903E-12
1.49749E+0	810.484E-12	1.49749E+0	-53.6885E-9	2.63855E-12	18.6002E-12
1.51759E+0	833.428E-12	1.51759E+0	-53.6885E-9	2.85574E-12	19.0608E-12
1.53769E+0	863.678E-12	1.53769E+0	-53.6885E-9	2.72208E-12	19.2862E-12
1.55779E+0	890.256E-12	1.55779E+0	-53.6885E-9	2.77090E-12	18.8435E-12
1.57789E+0	913.099E-12	1.57789E+0	-53.6885E-9	2.81697E-12	18.5940E-12
1.59799E+0	940.470E-12	1.59799E+0	-53.6885E-9	2.66101E-12	18.1349E-12
1.61809E+0	963.588E-12	1.61809E+0	-53.6885E-9	2.10448E-12	17.4936E-12
1.63819E+0	985.372E-12	1.63819E+0	-53.6885E-9	2.22096E-12	16.3876E-12
1.65829E+0	1.00902E-9	1.65829E+0	-53.6885E-9	2.15529E-12	15.9872E-12
1.67839E+0	1.03239E-9	1.67839E+0	-53.6885E-9	1.86748E-12	15.7231E-12
1.69849E+0	1.05152E-9	1.69849E+0	-53.6885E-9	1.73219E-12	15.1247E-12
1.71859E+0	1.06736E-9	1.71859E+0	-53.6885E-9	1.65722E-12	14.5671E-12
1.73869E+0	1.09210E-9	1.73869E+0	-53.6885E-9	1.50178E-12	14.3226E-12
1.75879E+0	1.11023E-9	1.75879E+0	-53.6885E-9	1.25268E-12	13.9413E-12
1.77889E+0	1.12293E-9	1.77889E+0	-53.6885E-9	1.26775E-12	13.4742E-12
1.79900E+0	1.14229E-9	1.79900E+0	-53.6885E-9	1.17291E-12	13.1505E-12
1.81910E+0	1.16254E-9	1.81910E+0	-53.6885E-9	949.233E-15	12.8310E-12
1.83920E+0	1.17603E-9	1.83920E+0	-53.6885E-9	1.22172E-12	12.7230E-12
1.85930E+0	1.19590E-9	1.85930E+0	-53.6885E-9	983.463E-15	12.7371E-12
1.87940E+0	1.20949E-9	1.87940E+0	-53.6885E-9	851.029E-15	12.5205E-12
1.89950E+0	1.22540E-9	1.89950E+0	-53.6885E-9	975.223E-15	12.5804E-12
1.91960E+0	1.24268E-9	1.91960E+0	-53.6885E-9	1.00849E-12	12.4382E-12
1.93970E+0	1.25649E-9	1.93970E+0	-53.6885E-9	939.481E-15	12.2899E-12
1.95980E+0	1.27311E-9	1.95980E+0	-53.6885E-9	771.059E-15	12.0371E-12
1.97990E+0	1.28690E-9	1.97990E+0	-53.6885E-9	795.374E-15	12.1615E-12
2.00000E+0	1.30518E-9	2.00000E+0	-53.6885E-9	1.11968E-12	11.9005E-12
