# Supplementary material for: Circumventing the stability problems of graphene nanoribbon zigzag edges
Source: Nat Chem. 2022 Sep 26;14(12):1451–8. doi: 10.1038/s41557-022-01042-8 (PMC10665199; doi:10.1038/s41557-022-01042-8)
Supplement: Supplementary file 3 — Source data for Supplementary Fig. 9. [file 41557_2022_1042_MOESM3_ESM.zip › 11 units/Point spectra607.dat]

Experiment	bias spectroscopy
Saved Date	22.07.2020 14:16:32
User
Date
X (m)	-251.77E-9
Y (m)	-229.222E-9
Z (m)	-53.6953E-9
Z offset (m)	0E+0
Settling time (s)	20E-3
Integration time (s)	60E-3
Z-Ctrl hold	TRUE
Final Z (m)	N/A
Start time	22.07.2020 14:16:16
Filter type	None
Order
Cutoff frq
Bias>Bias (V)	-500E-3
Bias>Calibration (V/V)	-1E+0
Bias>Offset (V)	0E+0
Bias Spectroscopy>Sweep Start (V)	-2E+0
Bias Spectroscopy>Sweep End (V)	2E+0
Bias Spectroscopy>Num Pixel	200
Bias Spectroscopy>Z Avg time (s)	100E-3
Bias Spectroscopy>Z offset (m)	0E+0
Bias Spectroscopy>1st Settling time (s)	60E-3
Bias Spectroscopy>Settling time (s)	20E-3
Bias Spectroscopy>Integration time (s)	60E-3
Bias Spectroscopy>End Settling time (s)	50E-3
Bias Spectroscopy>Z control time (s)	50E-3
Bias Spectroscopy>Max Slew rate (V/s)	Inf
Bias Spectroscopy>backward sweep	FALSE
Bias Spectroscopy>Z-controller hold	TRUE
Bias Spectroscopy>Number of sweeps	1
Bias Spectroscopy>Channels	Current (A);Bias (V);Z (m);LI Demod 1 Y (A);LI Demod 1 X (A)
Bias Spectroscopy>Reset Bias	TRUE
Bias Spectroscopy>Record final Z	FALSE
Bias Spectroscopy>Lock-In run	TRUE
Current>Current (A)	761.095E-12
Current>Calibration (A/V)	330E-12
Current>Offset (A)	0E+0
Current>Gain	High
Lock-in>Lock-in status	ON
Lock-in>Modulated signal	Bias (V)
Lock-in>Frequency (Hz)	828E+0
Lock-in>Amplitude	20E-3
Lock-in>Demodulated signal	Current (A)
Lock-in>HP Filter Cutoff D1 (Hz)	155.425E+0
Lock-in>HP Filter Cutoff D2 (Hz)	155.425E+0
Lock-in>HP Filter Order D1	1
Lock-in>HP Filter Order D2	1
Lock-in>Harmonic D1	1
Lock-in>Harmonic D2	2
Lock-in>Reference phase D1 (deg)	-158.815E+0
Lock-in>Reference phase D2 (deg)	174.64E+0
Lock-in>LP Filter Cutoff D1 (Hz)	9.71405E+0
Lock-in>LP Filter Cutoff D2 (Hz)	4.85702E+0
Lock-in>LP Filter Order D1	2
Lock-in>LP Filter Order D2	2
Lock-in>Sync Filter D1	OFF
Lock-in>Sync Filter D2	OFF
[DATA]
Bias calc (V)	Current (A)	Bias (V)	Z (m)	LI Demod 1 Y (A)	LI Demod 1 X (A)
-2.00000E+0	-569.599E-12	-2.00000E+0	-53.6953E-9	1.15252E-12	13.8564E-12
-1.97990E+0	-549.467E-12	-1.97990E+0	-53.6953E-9	746.102E-15	12.8462E-12
-1.95980E+0	-535.359E-12	-1.95980E+0	-53.6953E-9	332.766E-15	10.9164E-12
-1.93970E+0	-521.890E-12	-1.93970E+0	-53.6953E-9	-194.101E-15	9.82925E-12
-1.91960E+0	-508.737E-12	-1.91960E+0	-53.6953E-9	-658.728E-15	8.75589E-12
-1.89950E+0	-498.872E-12	-1.89950E+0	-53.6953E-9	-688.303E-15	8.08914E-12
-1.87940E+0	-488.525E-12	-1.87940E+0	-53.6953E-9	-739.657E-15	7.52569E-12
-1.85930E+0	-479.290E-12	-1.85930E+0	-53.6953E-9	-934.038E-15	6.83410E-12
-1.83920E+0	-471.086E-12	-1.83920E+0	-53.6953E-9	-1.17189E-12	6.72810E-12
-1.81910E+0	-461.181E-12	-1.81910E+0	-53.6953E-9	-1.10146E-12	6.44458E-12
-1.79900E+0	-454.369E-12	-1.79900E+0	-53.6953E-9	-1.23913E-12	6.31603E-12
-1.77889E+0	-445.035E-12	-1.77889E+0	-53.6953E-9	-1.11546E-12	6.20783E-12
-1.75879E+0	-435.959E-12	-1.75879E+0	-53.6953E-9	-1.19647E-12	6.02785E-12
-1.73869E+0	-430.892E-12	-1.73869E+0	-53.6953E-9	-1.18804E-12	5.96481E-12
-1.71859E+0	-421.564E-12	-1.71859E+0	-53.6953E-9	-1.22381E-12	5.87100E-12
-1.69849E+0	-415.402E-12	-1.69849E+0	-53.6953E-9	-1.47539E-12	5.51095E-12
-1.67839E+0	-409.212E-12	-1.67839E+0	-53.6953E-9	-1.37943E-12	5.37288E-12
-1.65829E+0	-400.550E-12	-1.65829E+0	-53.6953E-9	-1.27239E-12	5.24662E-12
-1.63819E+0	-394.008E-12	-1.63819E+0	-53.6953E-9	-1.41895E-12	5.40802E-12
-1.61809E+0	-387.686E-12	-1.61809E+0	-53.6953E-9	-1.31693E-12	5.77393E-12
-1.59799E+0	-380.246E-12	-1.59799E+0	-53.6953E-9	-1.50481E-12	5.54920E-12
-1.57789E+0	-372.827E-12	-1.57789E+0	-53.6953E-9	-1.43716E-12	5.44797E-12
-1.55779E+0	-366.313E-12	-1.55779E+0	-53.6953E-9	-1.33165E-12	5.35113E-12
-1.53769E+0	-360.199E-12	-1.53769E+0	-53.6953E-9	-1.54214E-12	5.37184E-12
-1.51759E+0	-352.462E-12	-1.51759E+0	-53.6953E-9	-1.71395E-12	5.16257E-12
-1.49749E+0	-345.898E-12	-1.49749E+0	-53.6953E-9	-1.73769E-12	4.81325E-12
-1.47739E+0	-341.403E-12	-1.47739E+0	-53.6953E-9	-1.79071E-12	4.96723E-12
-1.45729E+0	-332.859E-12	-1.45729E+0	-53.6953E-9	-1.60824E-12	4.92836E-12
-1.43719E+0	-326.759E-12	-1.43719E+0	-53.6953E-9	-1.60107E-12	4.76932E-12
-1.41709E+0	-321.644E-12	-1.41709E+0	-53.6953E-9	-1.67753E-12	4.49023E-12
-1.39698E+0	-316.042E-12	-1.39698E+0	-53.6953E-9	-1.77339E-12	3.94839E-12
-1.37688E+0	-311.984E-12	-1.37688E+0	-53.6953E-9	-1.86862E-12	3.62758E-12
-1.35678E+0	-307.853E-12	-1.35678E+0	-53.6953E-9	-1.91509E-12	3.23034E-12
-1.33668E+0	-304.638E-12	-1.33668E+0	-53.6953E-9	-2.26582E-12	3.03510E-12
-1.31658E+0	-300.759E-12	-1.31658E+0	-53.6953E-9	-2.16787E-12	3.03228E-12
-1.29648E+0	-296.821E-12	-1.29648E+0	-53.6953E-9	-2.34097E-12	2.95117E-12
-1.27638E+0	-294.462E-12	-1.27638E+0	-53.6953E-9	-2.36287E-12	2.68216E-12
-1.25628E+0	-291.152E-12	-1.25628E+0	-53.6953E-9	-2.35415E-12	2.63622E-12
-1.23618E+0	-287.648E-12	-1.23618E+0	-53.6953E-9	-2.08990E-12	2.86225E-12
-1.21608E+0	-284.908E-12	-1.21608E+0	-53.6953E-9	-2.25194E-12	3.15163E-12
-1.19598E+0	-281.325E-12	-1.19598E+0	-53.6953E-9	-2.22361E-12	3.15353E-12
-1.17588E+0	-277.048E-12	-1.17588E+0	-53.6953E-9	-2.16641E-12	3.25163E-12
-1.15578E+0	-272.901E-12	-1.15578E+0	-53.6953E-9	-2.07819E-12	3.28863E-12
-1.13568E+0	-270.368E-12	-1.13568E+0	-53.6953E-9	-2.03530E-12	3.41858E-12
-1.11558E+0	-265.332E-12	-1.11558E+0	-53.6953E-9	-2.16113E-12	3.01465E-12
-1.09548E+0	-261.753E-12	-1.09548E+0	-53.6953E-9	-2.17308E-12	2.95959E-12
-1.07538E+0	-260.309E-12	-1.07538E+0	-53.6953E-9	-2.20899E-12	2.89095E-12
-1.05528E+0	-256.173E-12	-1.05528E+0	-53.6953E-9	-2.18727E-12	2.80949E-12
-1.03518E+0	-251.811E-12	-1.03518E+0	-53.6953E-9	-2.16335E-12	2.66650E-12
-1.01508E+0	-250.378E-12	-1.01508E+0	-53.6953E-9	-2.32415E-12	2.73379E-12
-994.975E-3	-247.021E-12	-994.975E-3	-53.6953E-9	-2.28831E-12	2.85903E-12
-974.874E-3	-242.209E-12	-974.874E-3	-53.6953E-9	-2.14646E-12	3.16877E-12
-954.774E-3	-238.910E-12	-954.774E-3	-53.6953E-9	-2.06202E-12	3.21086E-12
-934.673E-3	-235.676E-12	-934.673E-3	-53.6953E-9	-2.01074E-12	3.31607E-12
-914.573E-3	-230.917E-12	-914.573E-3	-53.6953E-9	-2.12316E-12	3.38245E-12
-894.472E-3	-225.974E-12	-894.472E-3	-53.6953E-9	-2.06047E-12	3.42151E-12
-874.372E-3	-223.414E-12	-874.372E-3	-53.6953E-9	-2.29053E-12	3.14533E-12
-854.271E-3	-219.462E-12	-854.271E-3	-53.6953E-9	-2.25423E-12	3.04599E-12
-834.171E-3	-215.202E-12	-834.171E-3	-53.6953E-9	-2.28064E-12	2.71390E-12
-814.070E-3	-212.923E-12	-814.070E-3	-53.6953E-9	-2.15426E-12	2.85992E-12
-793.970E-3	-209.238E-12	-793.970E-3	-53.6953E-9	-2.25709E-12	3.23717E-12
-773.869E-3	-204.847E-12	-773.869E-3	-53.6953E-9	-2.12034E-12	3.10278E-12
-753.769E-3	-202.420E-12	-753.769E-3	-53.6953E-9	-2.10598E-12	2.97553E-12
-733.668E-3	-198.489E-12	-733.668E-3	-53.6953E-9	-2.19277E-12	2.68822E-12
-713.568E-3	-194.940E-12	-713.568E-3	-53.6953E-9	-2.17981E-12	3.02966E-12
-693.467E-3	-191.889E-12	-693.467E-3	-53.6953E-9	-2.25867E-12	3.07429E-12
-673.367E-3	-187.987E-12	-673.367E-3	-53.6953E-9	-2.18234E-12	3.17600E-12
-653.266E-3	-184.326E-12	-653.266E-3	-53.6953E-9	-2.04056E-12	3.26467E-12
-633.166E-3	-179.836E-12	-633.166E-3	-53.6953E-9	-2.09739E-12	3.38263E-12
-613.065E-3	-175.116E-12	-613.065E-3	-53.6953E-9	-2.16972E-12	3.55427E-12
-592.965E-3	-171.320E-12	-592.965E-3	-53.6953E-9	-2.15087E-12	3.86330E-12
-572.864E-3	-166.250E-12	-572.864E-3	-53.6953E-9	-2.08421E-12	3.61591E-12
-552.764E-3	-161.842E-12	-552.764E-3	-53.6953E-9	-2.02324E-12	3.51529E-12
-532.663E-3	-157.596E-12	-532.663E-3	-53.6953E-9	-1.84794E-12	3.37994E-12
-512.563E-3	-153.230E-12	-512.563E-3	-53.6953E-9	-2.09690E-12	3.56302E-12
-492.462E-3	-149.196E-12	-492.462E-3	-53.6953E-9	-2.20099E-12	3.52295E-12
-472.362E-3	-144.751E-12	-472.362E-3	-53.6953E-9	-2.09919E-12	3.37305E-12
-452.261E-3	-141.141E-12	-452.261E-3	-53.6953E-9	-2.04941E-12	3.19721E-12
-432.161E-3	-137.360E-12	-432.161E-3	-53.6953E-9	-2.15621E-12	3.17896E-12
-412.060E-3	-133.215E-12	-412.060E-3	-53.6953E-9	-2.12636E-12	2.84371E-12
-391.960E-3	-130.195E-12	-391.960E-3	-53.6953E-9	-2.06991E-12	3.21805E-12
-371.859E-3	-125.359E-12	-371.859E-3	-53.6953E-9	-2.19741E-12	3.42578E-12
-351.759E-3	-119.748E-12	-351.759E-3	-53.6953E-9	-1.89513E-12	4.26361E-12
-331.658E-3	-114.071E-12	-331.658E-3	-53.6953E-9	-1.59916E-12	5.19730E-12
-311.558E-3	-105.970E-12	-311.558E-3	-53.6953E-9	-1.29103E-12	5.64786E-12
-291.457E-3	-98.5537E-12	-291.457E-3	-53.6953E-9	-1.50481E-12	5.81294E-12
-271.357E-3	-91.3405E-12	-271.357E-3	-53.6953E-9	-1.26051E-12	5.47637E-12
-251.256E-3	-83.6733E-12	-251.256E-3	-53.6953E-9	-1.55050E-12	5.40724E-12
-231.156E-3	-76.7537E-12	-231.156E-3	-53.6953E-9	-1.44882E-12	5.28620E-12
-211.055E-3	-69.9119E-12	-211.055E-3	-53.6953E-9	-1.51545E-12	5.02877E-12
-190.955E-3	-63.2327E-12	-190.955E-3	-53.6953E-9	-1.52265E-12	4.94394E-12
-170.854E-3	-56.4504E-12	-170.854E-3	-53.6953E-9	-1.75578E-12	5.14759E-12
-150.754E-3	-49.5997E-12	-150.754E-3	-53.6953E-9	-1.60565E-12	5.14355E-12
-130.653E-3	-42.9175E-12	-130.653E-3	-53.6953E-9	-1.58151E-12	4.99695E-12
-110.553E-3	-36.2197E-12	-110.553E-3	-53.6953E-9	-1.72748E-12	4.64448E-12
-90.4523E-3	-30.1588E-12	-90.4523E-3	-53.6953E-9	-1.94082E-12	4.51912E-12
-70.3518E-3	-23.9857E-12	-70.3518E-3	-53.6953E-9	-1.92608E-12	4.78657E-12
-50.2512E-3	-17.0709E-12	-50.2513E-3	-53.6953E-9	-1.59473E-12	5.14860E-12
-30.1508E-3	-10.2162E-12	-30.1508E-3	-53.6953E-9	-1.40612E-12	5.31478E-12
-10.0503E-3	-3.53113E-12	-10.0503E-3	-53.6953E-9	-1.74030E-12	4.97301E-12
10.0503E-3	2.99378E-12	10.0503E-3	-53.6953E-9	-1.77260E-12	5.02873E-12
30.1507E-3	9.49812E-12	30.1508E-3	-53.6953E-9	-1.51277E-12	4.90133E-12
50.2512E-3	16.2064E-12	50.2513E-3	-53.6953E-9	-1.54239E-12	5.08814E-12
70.3518E-3	23.1508E-12	70.3518E-3	-53.6953E-9	-1.36130E-12	5.36044E-12
90.4522E-3	30.0896E-12	90.4523E-3	-53.6953E-9	-1.48004E-12	5.23288E-12
110.553E-3	37.0283E-12	110.553E-3	-53.6953E-9	-1.63751E-12	5.21356E-12
130.653E-3	44.2486E-12	130.653E-3	-53.6953E-9	-1.60644E-12	5.25058E-12
150.754E-3	50.9985E-12	150.754E-3	-53.6953E-9	-1.59352E-12	5.27343E-12
170.854E-3	58.0482E-12	170.854E-3	-53.6953E-9	-1.48276E-12	5.12868E-12
190.955E-3	65.2191E-12	190.955E-3	-53.6953E-9	-1.52647E-12	5.38706E-12
211.055E-3	71.4902E-12	211.055E-3	-53.6953E-9	-1.54335E-12	4.95082E-12
231.156E-3	78.4014E-12	231.156E-3	-53.6953E-9	-1.69649E-12	5.02964E-12
251.256E-3	84.7849E-12	251.256E-3	-53.6953E-9	-1.61326E-12	4.86813E-12
271.357E-3	90.7690E-12	271.357E-3	-53.6953E-9	-1.80240E-12	4.98365E-12
291.457E-3	97.6695E-12	291.457E-3	-53.6953E-9	-1.68722E-12	4.97291E-12
311.558E-3	104.096E-12	311.558E-3	-53.6953E-9	-1.64877E-12	4.96452E-12
331.658E-3	110.702E-12	331.658E-3	-53.6953E-9	-1.64615E-12	4.96593E-12
351.759E-3	117.551E-12	351.759E-3	-53.6953E-9	-1.39945E-12	5.18133E-12
371.859E-3	124.934E-12	371.859E-3	-53.6953E-9	-1.49462E-12	5.66114E-12
391.960E-3	132.687E-12	391.960E-3	-53.6953E-9	-1.57451E-12	5.60769E-12
412.060E-3	139.537E-12	412.060E-3	-53.6953E-9	-1.47330E-12	5.43802E-12
432.161E-3	147.231E-12	432.161E-3	-53.6953E-9	-1.60936E-12	5.19153E-12
452.261E-3	154.272E-12	452.261E-3	-53.6953E-9	-1.47294E-12	5.23839E-12
472.362E-3	160.504E-12	472.362E-3	-53.6953E-9	-1.62327E-12	5.10944E-12
492.462E-3	168.297E-12	492.462E-3	-53.6953E-9	-1.57742E-12	5.38848E-12
512.563E-3	175.550E-12	512.563E-3	-53.6953E-9	-1.24972E-12	5.72869E-12
532.663E-3	183.536E-12	532.663E-3	-53.6953E-9	-1.30227E-12	6.26738E-12
552.764E-3	192.559E-12	552.764E-3	-53.6953E-9	-1.20467E-12	6.64039E-12
572.864E-3	201.908E-12	572.864E-3	-53.6953E-9	-1.20412E-12	6.76010E-12
592.965E-3	211.682E-12	592.965E-3	-53.6953E-9	-1.06321E-12	7.16926E-12
613.065E-3	221.014E-12	613.065E-3	-53.6953E-9	-900.120E-15	7.44756E-12
633.166E-3	231.222E-12	633.166E-3	-53.6953E-9	-905.715E-15	7.34838E-12
653.266E-3	242.381E-12	653.266E-3	-53.6953E-9	-593.446E-15	7.38675E-12
673.367E-3	250.804E-12	673.367E-3	-53.6953E-9	-922.232E-15	7.16999E-12
693.467E-3	261.107E-12	693.467E-3	-53.6953E-9	-968.675E-15	7.27134E-12
713.568E-3	272.285E-12	713.568E-3	-53.6953E-9	-840.632E-15	7.29210E-12
733.668E-3	281.189E-12	733.668E-3	-53.6953E-9	-929.865E-15	7.37626E-12
753.769E-3	291.303E-12	753.769E-3	-53.6953E-9	-738.684E-15	7.72489E-12
773.869E-3	302.844E-12	773.869E-3	-53.6953E-9	-670.227E-15	8.04050E-12
793.970E-3	314.515E-12	793.970E-3	-53.6953E-9	-759.712E-15	8.12211E-12
814.070E-3	323.699E-12	814.070E-3	-53.6953E-9	-731.371E-15	8.38318E-12
834.171E-3	336.472E-12	834.171E-3	-53.6953E-9	-648.414E-15	8.16827E-12
854.271E-3	348.325E-12	854.271E-3	-53.6953E-9	-864.670E-15	8.24744E-12
874.372E-3	357.368E-12	874.372E-3	-53.6953E-9	-661.595E-15	8.36056E-12
894.472E-3	370.122E-12	894.472E-3	-53.6953E-9	-484.764E-15	8.36583E-12
914.573E-3	382.418E-12	914.573E-3	-53.6953E-9	-607.340E-15	8.68236E-12
934.673E-3	393.087E-12	934.673E-3	-53.6953E-9	-453.625E-15	8.66336E-12
954.774E-3	405.547E-12	954.774E-3	-53.6953E-9	-349.400E-15	8.85966E-12
974.874E-3	418.180E-12	974.874E-3	-53.6953E-9	-276.674E-15	8.98613E-12
994.975E-3	431.357E-12	994.975E-3	-53.6953E-9	-373.213E-15	9.22964E-12
1.01508E+0	442.506E-12	1.01508E+0	-53.6953E-9	-288.165E-15	9.42414E-12
1.03518E+0	455.491E-12	1.03518E+0	-53.6953E-9	-66.9629E-15	9.63709E-12
1.05528E+0	471.915E-12	1.05528E+0	-53.6953E-9	-124.325E-15	10.2083E-12
1.07538E+0	482.514E-12	1.07538E+0	-53.6953E-9	-17.3738E-15	10.3551E-12
1.09548E+0	498.681E-12	1.09548E+0	-53.6953E-9	25.7446E-15	10.7315E-12
1.11558E+0	516.007E-12	1.11558E+0	-53.6953E-9	236.362E-15	10.7346E-12
1.13568E+0	527.970E-12	1.13568E+0	-53.6953E-9	422.874E-15	11.1678E-12
1.15578E+0	545.070E-12	1.15578E+0	-53.6953E-9	454.479E-15	11.7451E-12
1.17588E+0	562.127E-12	1.17588E+0	-53.6953E-9	510.910E-15	11.9760E-12
1.19598E+0	579.024E-12	1.19598E+0	-53.6953E-9	577.152E-15	12.3731E-12
1.21608E+0	596.083E-12	1.21608E+0	-53.6953E-9	826.658E-15	12.6969E-12
1.23618E+0	612.883E-12	1.23618E+0	-53.6953E-9	882.988E-15	13.1593E-12
1.25628E+0	634.244E-12	1.25628E+0	-53.6953E-9	882.417E-15	13.4471E-12
1.27638E+0	649.815E-12	1.27638E+0	-53.6953E-9	916.104E-15	13.5249E-12
1.29648E+0	668.666E-12	1.29648E+0	-53.6953E-9	1.18389E-12	14.4085E-12
1.31658E+0	693.648E-12	1.31658E+0	-53.6953E-9	1.46846E-12	14.8342E-12
1.33668E+0	711.681E-12	1.33668E+0	-53.6953E-9	1.61402E-12	15.7794E-12
1.35678E+0	733.500E-12	1.35678E+0	-53.6953E-9	2.06494E-12	16.9656E-12
1.37688E+0	761.419E-12	1.37688E+0	-53.6953E-9	2.60427E-12	18.0591E-12
1.39698E+0	786.894E-12	1.39698E+0	-53.6953E-9	2.90424E-12	19.3067E-12
1.41709E+0	813.284E-12	1.41709E+0	-53.6953E-9	3.04218E-12	20.7039E-12
1.43719E+0	843.238E-12	1.43719E+0	-53.6953E-9	3.73206E-12	22.0903E-12
1.45729E+0	877.284E-12	1.45729E+0	-53.6953E-9	4.10781E-12	23.2847E-12
1.47739E+0	910.704E-12	1.47739E+0	-53.6953E-9	4.63990E-12	24.7860E-12
1.49749E+0	944.015E-12	1.49749E+0	-53.6953E-9	4.69431E-12	25.5514E-12
1.51759E+0	982.612E-12	1.51759E+0	-53.6953E-9	4.98701E-12	26.1533E-12
1.53769E+0	1.01728E-9	1.53769E+0	-53.6953E-9	5.20398E-12	26.1512E-12
1.55779E+0	1.05197E-9	1.55779E+0	-53.6953E-9	5.26689E-12	25.6409E-12
1.57789E+0	1.08656E-9	1.57789E+0	-53.6953E-9	5.03984E-12	25.1658E-12
1.59799E+0	1.12064E-9	1.59799E+0	-53.6953E-9	4.56604E-12	24.3512E-12
1.61809E+0	1.14985E-9	1.61809E+0	-53.6953E-9	4.46171E-12	22.9915E-12
1.63819E+0	1.18069E-9	1.63819E+0	-53.6953E-9	4.16427E-12	22.2395E-12
1.65829E+0	1.21231E-9	1.65829E+0	-53.6953E-9	3.92163E-12	21.6112E-12
1.67839E+0	1.23759E-9	1.67839E+0	-53.6953E-9	3.48067E-12	20.8783E-12
1.69849E+0	1.26317E-9	1.69849E+0	-53.6953E-9	3.55776E-12	20.3860E-12
1.71859E+0	1.29534E-9	1.71859E+0	-53.6953E-9	3.50582E-12	20.0553E-12
1.73869E+0	1.32126E-9	1.73869E+0	-53.6953E-9	3.27629E-12	19.5989E-12
1.75879E+0	1.34053E-9	1.75879E+0	-53.6953E-9	2.82226E-12	19.1197E-12
1.77889E+0	1.36778E-9	1.77889E+0	-53.6953E-9	3.00424E-12	18.6781E-12
1.79900E+0	1.39809E-9	1.79900E+0	-53.6953E-9	3.07738E-12	18.3630E-12
1.81910E+0	1.41634E-9	1.81910E+0	-53.6953E-9	3.03178E-12	18.1285E-12
1.83920E+0	1.44049E-9	1.83920E+0	-53.6953E-9	3.00174E-12	18.1607E-12
1.85930E+0	1.47030E-9	1.85930E+0	-53.6953E-9	2.83624E-12	18.0548E-12
1.87940E+0	1.48981E-9	1.87940E+0	-53.6953E-9	2.71057E-12	18.1025E-12
1.89950E+0	1.50980E-9	1.89950E+0	-53.6953E-9	2.78311E-12	17.9732E-12
1.91960E+0	1.53762E-9	1.91960E+0	-53.6953E-9	2.89261E-12	18.1550E-12
1.93970E+0	1.56085E-9	1.93970E+0	-53.6953E-9	2.82574E-12	17.7038E-12
1.95980E+0	1.57504E-9	1.95980E+0	-53.6953E-9	2.93293E-12	17.7035E-12
1.97990E+0	1.60328E-9	1.97990E+0	-53.6953E-9	2.89595E-12	17.6291E-12
2.00000E+0	1.63067E-9	2.00000E+0	-53.6953E-9	2.65017E-12	17.7537E-12
