# Supplementary material for: Circumventing the stability problems of graphene nanoribbon zigzag edges
Source: Nat Chem. 2022 Sep 26;14(12):1451–8. doi: 10.1038/s41557-022-01042-8 (PMC10665199; doi:10.1038/s41557-022-01042-8)
Supplement: Supplementary file 3 — Source data for Supplementary Fig. 9. [file 41557_2022_1042_MOESM3_ESM.zip › 11 units/Point spectra608.dat]

Experiment	bias spectroscopy
Saved Date	22.07.2020 14:16:48
User
Date
X (m)	-251.685E-9
Y (m)	-229.321E-9
Z (m)	-53.689E-9
Z offset (m)	0E+0
Settling time (s)	20E-3
Integration time (s)	60E-3
Z-Ctrl hold	TRUE
Final Z (m)	N/A
Start time	22.07.2020 14:16:32
Filter type	None
Order
Cutoff frq
Bias>Bias (V)	-500E-3
Bias>Calibration (V/V)	-1E+0
Bias>Offset (V)	0E+0
Bias Spectroscopy>Sweep Start (V)	-2E+0
Bias Spectroscopy>Sweep End (V)	2E+0
Bias Spectroscopy>Num Pixel	200
Bias Spectroscopy>Z Avg time (s)	100E-3
Bias Spectroscopy>Z offset (m)	0E+0
Bias Spectroscopy>1st Settling time (s)	60E-3
Bias Spectroscopy>Settling time (s)	20E-3
Bias Spectroscopy>Integration time (s)	60E-3
Bias Spectroscopy>End Settling time (s)	50E-3
Bias Spectroscopy>Z control time (s)	50E-3
Bias Spectroscopy>Max Slew rate (V/s)	Inf
Bias Spectroscopy>backward sweep	FALSE
Bias Spectroscopy>Z-controller hold	TRUE
Bias Spectroscopy>Number of sweeps	1
Bias Spectroscopy>Channels	Current (A);Bias (V);Z (m);LI Demod 1 Y (A);LI Demod 1 X (A)
Bias Spectroscopy>Reset Bias	TRUE
Bias Spectroscopy>Record final Z	FALSE
Bias Spectroscopy>Lock-In run	TRUE
Current>Current (A)	441.59E-12
Current>Calibration (A/V)	330E-12
Current>Offset (A)	0E+0
Current>Gain	High
Lock-in>Lock-in status	ON
Lock-in>Modulated signal	Bias (V)
Lock-in>Frequency (Hz)	828E+0
Lock-in>Amplitude	20E-3
Lock-in>Demodulated signal	Current (A)
Lock-in>HP Filter Cutoff D1 (Hz)	155.425E+0
Lock-in>HP Filter Cutoff D2 (Hz)	155.425E+0
Lock-in>HP Filter Order D1	1
Lock-in>HP Filter Order D2	1
Lock-in>Harmonic D1	1
Lock-in>Harmonic D2	2
Lock-in>Reference phase D1 (deg)	-158.815E+0
Lock-in>Reference phase D2 (deg)	174.64E+0
Lock-in>LP Filter Cutoff D1 (Hz)	9.71405E+0
Lock-in>LP Filter Cutoff D2 (Hz)	4.85702E+0
Lock-in>LP Filter Order D1	2
Lock-in>LP Filter Order D2	2
Lock-in>Sync Filter D1	OFF
Lock-in>Sync Filter D2	OFF
[DATA]
Bias calc (V)	Current (A)	Bias (V)	Z (m)	LI Demod 1 Y (A)	LI Demod 1 X (A)
-2.00000E+0	-641.577E-12	-2.00000E+0	-53.6890E-9	711.436E-15	12.1724E-12
-1.97990E+0	-625.254E-12	-1.97990E+0	-53.6890E-9	443.179E-15	11.6584E-12
-1.95980E+0	-613.345E-12	-1.95980E+0	-53.6890E-9	139.109E-15	10.6550E-12
-1.93970E+0	-596.803E-12	-1.93970E+0	-53.6890E-9	76.8113E-15	10.2663E-12
-1.91960E+0	-581.716E-12	-1.91960E+0	-53.6890E-9	-143.579E-15	9.77589E-12
-1.89950E+0	-573.866E-12	-1.89950E+0	-53.6890E-9	-207.088E-15	9.26991E-12
-1.87940E+0	-560.573E-12	-1.87940E+0	-53.6890E-9	-424.620E-15	8.83937E-12
-1.85930E+0	-545.391E-12	-1.85930E+0	-53.6890E-9	-564.828E-15	8.66335E-12
-1.83920E+0	-538.425E-12	-1.83920E+0	-53.6890E-9	-511.875E-15	8.61480E-12
-1.81910E+0	-525.894E-12	-1.81910E+0	-53.6890E-9	-445.642E-15	8.25508E-12
-1.79900E+0	-514.362E-12	-1.79900E+0	-53.6890E-9	-569.790E-15	7.84112E-12
-1.77889E+0	-505.479E-12	-1.77889E+0	-53.6890E-9	-558.827E-15	7.67009E-12
-1.75879E+0	-495.750E-12	-1.75879E+0	-53.6890E-9	-681.627E-15	7.55845E-12
-1.73869E+0	-484.585E-12	-1.73869E+0	-53.6890E-9	-943.007E-15	7.49715E-12
-1.71859E+0	-474.433E-12	-1.71859E+0	-53.6890E-9	-974.764E-15	7.55321E-12
-1.69849E+0	-466.612E-12	-1.69849E+0	-53.6890E-9	-802.999E-15	7.46072E-12
-1.67839E+0	-455.393E-12	-1.67839E+0	-53.6890E-9	-829.309E-15	7.36322E-12
-1.65829E+0	-443.672E-12	-1.65829E+0	-53.6890E-9	-1.10905E-12	7.16400E-12
-1.63819E+0	-437.705E-12	-1.63819E+0	-53.6890E-9	-942.664E-15	6.98124E-12
-1.61809E+0	-426.401E-12	-1.61809E+0	-53.6890E-9	-753.152E-15	7.23169E-12
-1.59799E+0	-415.036E-12	-1.59799E+0	-53.6890E-9	-751.662E-15	7.11934E-12
-1.57789E+0	-407.577E-12	-1.57789E+0	-53.6890E-9	-1.11453E-12	6.91605E-12
-1.55779E+0	-399.032E-12	-1.55779E+0	-53.6890E-9	-1.17445E-12	6.68007E-12
-1.53769E+0	-388.246E-12	-1.53769E+0	-53.6890E-9	-834.510E-15	6.89306E-12
-1.51759E+0	-378.493E-12	-1.51759E+0	-53.6890E-9	-909.678E-15	7.00731E-12
-1.49749E+0	-370.945E-12	-1.49749E+0	-53.6890E-9	-921.057E-15	7.00526E-12
-1.47739E+0	-362.199E-12	-1.47739E+0	-53.6890E-9	-1.00021E-12	6.84730E-12
-1.45729E+0	-349.847E-12	-1.45729E+0	-53.6890E-9	-1.25724E-12	6.59387E-12
-1.43719E+0	-343.489E-12	-1.43719E+0	-53.6890E-9	-1.01113E-12	6.59634E-12
-1.41709E+0	-336.265E-12	-1.41709E+0	-53.6890E-9	-1.38680E-12	5.83234E-12
-1.39698E+0	-327.472E-12	-1.39698E+0	-53.6890E-9	-1.77342E-12	4.73627E-12
-1.37688E+0	-323.492E-12	-1.37688E+0	-53.6890E-9	-1.98678E-12	3.91047E-12
-1.35678E+0	-319.133E-12	-1.35678E+0	-53.6890E-9	-2.08331E-12	3.50553E-12
-1.33668E+0	-314.251E-12	-1.33668E+0	-53.6890E-9	-1.81157E-12	3.26113E-12
-1.31658E+0	-310.104E-12	-1.31658E+0	-53.6890E-9	-2.06418E-12	3.39194E-12
-1.29648E+0	-307.266E-12	-1.29648E+0	-53.6890E-9	-2.32202E-12	3.11177E-12
-1.27638E+0	-304.532E-12	-1.27638E+0	-53.6890E-9	-2.12525E-12	3.00326E-12
-1.25628E+0	-298.775E-12	-1.25628E+0	-53.6890E-9	-2.23987E-12	3.04245E-12
-1.23618E+0	-295.916E-12	-1.23618E+0	-53.6890E-9	-2.14959E-12	3.10751E-12
-1.21608E+0	-293.937E-12	-1.21608E+0	-53.6890E-9	-2.00424E-12	3.21429E-12
-1.19598E+0	-287.520E-12	-1.19598E+0	-53.6890E-9	-2.05106E-12	3.43750E-12
-1.17588E+0	-282.673E-12	-1.17588E+0	-53.6890E-9	-2.10734E-12	3.62445E-12
-1.15578E+0	-280.727E-12	-1.15578E+0	-53.6890E-9	-2.04406E-12	3.48961E-12
-1.13568E+0	-275.624E-12	-1.13568E+0	-53.6890E-9	-2.03866E-12	3.40336E-12
-1.11558E+0	-270.081E-12	-1.11558E+0	-53.6890E-9	-2.22126E-12	3.06405E-12
-1.09548E+0	-267.877E-12	-1.09548E+0	-53.6890E-9	-2.23668E-12	3.03471E-12
-1.07538E+0	-265.938E-12	-1.07538E+0	-53.6890E-9	-2.42158E-12	2.80055E-12
-1.05528E+0	-260.896E-12	-1.05528E+0	-53.6890E-9	-2.15723E-12	2.57366E-12
-1.03518E+0	-257.089E-12	-1.03518E+0	-53.6890E-9	-2.28684E-12	2.81650E-12
-1.01508E+0	-256.979E-12	-1.01508E+0	-53.6890E-9	-2.51737E-12	2.93253E-12
-994.975E-3	-251.193E-12	-994.975E-3	-53.6890E-9	-2.31362E-12	3.10393E-12
-974.874E-3	-246.357E-12	-974.874E-3	-53.6890E-9	-2.15891E-12	3.27573E-12
-954.774E-3	-244.956E-12	-954.774E-3	-53.6890E-9	-2.04539E-12	3.08797E-12
-934.673E-3	-240.524E-12	-934.673E-3	-53.6890E-9	-2.11129E-12	3.55413E-12
-914.573E-3	-234.219E-12	-914.573E-3	-53.6890E-9	-1.89719E-12	3.66181E-12
-894.472E-3	-230.938E-12	-894.472E-3	-53.6890E-9	-1.99013E-12	3.43233E-12
-874.372E-3	-228.483E-12	-874.372E-3	-53.6890E-9	-2.03270E-12	3.19074E-12
-854.271E-3	-222.778E-12	-854.271E-3	-53.6890E-9	-2.14897E-12	2.82453E-12
-834.171E-3	-218.422E-12	-834.171E-3	-53.6890E-9	-2.22207E-12	2.93741E-12
-814.070E-3	-217.595E-12	-814.070E-3	-53.6890E-9	-2.19553E-12	3.25498E-12
-793.970E-3	-212.410E-12	-793.970E-3	-53.6890E-9	-2.11576E-12	3.23597E-12
-773.869E-3	-207.088E-12	-773.869E-3	-53.6890E-9	-1.99779E-12	3.50801E-12
-753.769E-3	-205.353E-12	-753.769E-3	-53.6890E-9	-2.26177E-12	3.35250E-12
-733.668E-3	-201.868E-12	-733.668E-3	-53.6890E-9	-2.32785E-12	3.27036E-12
-713.568E-3	-196.038E-12	-713.568E-3	-53.6890E-9	-2.03168E-12	3.26130E-12
-693.467E-3	-193.098E-12	-693.467E-3	-53.6890E-9	-2.16671E-12	3.25701E-12
-673.367E-3	-190.724E-12	-673.367E-3	-53.6890E-9	-1.99313E-12	3.46788E-12
-653.266E-3	-184.282E-12	-653.266E-3	-53.6890E-9	-2.14312E-12	3.49324E-12
-633.166E-3	-179.666E-12	-633.166E-3	-53.6890E-9	-1.95028E-12	3.79146E-12
-613.065E-3	-177.279E-12	-613.065E-3	-53.6890E-9	-1.98784E-12	3.87307E-12
-592.965E-3	-171.636E-12	-592.965E-3	-53.6890E-9	-1.91011E-12	3.83312E-12
-572.864E-3	-165.125E-12	-572.864E-3	-53.6890E-9	-1.89592E-12	3.92547E-12
-552.764E-3	-162.659E-12	-552.764E-3	-53.6890E-9	-1.90232E-12	3.83722E-12
-532.663E-3	-158.091E-12	-532.663E-3	-53.6890E-9	-1.91065E-12	3.71833E-12
-512.563E-3	-152.066E-12	-512.563E-3	-53.6890E-9	-2.08082E-12	3.72393E-12
-492.462E-3	-148.211E-12	-492.462E-3	-53.6890E-9	-2.07484E-12	3.60047E-12
-472.362E-3	-145.020E-12	-472.362E-3	-53.6890E-9	-2.06160E-12	3.48293E-12
-452.261E-3	-140.160E-12	-452.261E-3	-53.6890E-9	-2.12852E-12	3.13013E-12
-432.161E-3	-136.694E-12	-432.161E-3	-53.6890E-9	-2.07944E-12	3.14054E-12
-412.060E-3	-134.102E-12	-412.060E-3	-53.6890E-9	-2.30198E-12	2.97838E-12
-391.960E-3	-129.442E-12	-391.960E-3	-53.6890E-9	-2.29915E-12	3.24183E-12
-371.859E-3	-124.774E-12	-371.859E-3	-53.6890E-9	-2.25986E-12	3.64566E-12
-351.759E-3	-120.291E-12	-351.759E-3	-53.6890E-9	-1.83784E-12	4.29332E-12
-331.658E-3	-114.009E-12	-331.658E-3	-53.6890E-9	-1.86708E-12	5.18504E-12
-311.558E-3	-105.551E-12	-311.558E-3	-53.6890E-9	-1.55948E-12	5.60989E-12
-291.457E-3	-99.1584E-12	-291.457E-3	-53.6890E-9	-1.43792E-12	5.64949E-12
-271.357E-3	-91.9439E-12	-271.357E-3	-53.6890E-9	-1.51595E-12	5.44541E-12
-251.256E-3	-83.8182E-12	-251.256E-3	-53.6890E-9	-1.50982E-12	5.43981E-12
-231.156E-3	-76.9530E-12	-231.156E-3	-53.6890E-9	-1.62081E-12	5.37742E-12
-211.055E-3	-70.5045E-12	-211.055E-3	-53.6890E-9	-1.61149E-12	4.91045E-12
-190.955E-3	-63.7257E-12	-190.955E-3	-53.6890E-9	-1.70143E-12	5.08197E-12
-170.854E-3	-56.4282E-12	-170.854E-3	-53.6890E-9	-1.53730E-12	5.31120E-12
-150.754E-3	-50.1027E-12	-150.754E-3	-53.6890E-9	-1.67441E-12	5.30818E-12
-130.653E-3	-43.2845E-12	-130.653E-3	-53.6890E-9	-1.46821E-12	4.90375E-12
-110.553E-3	-36.3805E-12	-110.553E-3	-53.6890E-9	-1.63578E-12	4.79097E-12
-90.4523E-3	-30.4302E-12	-90.4523E-3	-53.6890E-9	-1.83922E-12	4.64724E-12
-70.3518E-3	-24.1209E-12	-70.3518E-3	-53.6890E-9	-1.78928E-12	4.66267E-12
-50.2512E-3	-17.2426E-12	-50.2513E-3	-53.6890E-9	-1.64860E-12	5.01267E-12
-30.1508E-3	-10.3304E-12	-30.1508E-3	-53.6890E-9	-1.67223E-12	5.36342E-12
-10.0503E-3	-3.54514E-12	-10.0503E-3	-53.6890E-9	-1.55745E-12	5.23318E-12
10.0503E-3	3.00783E-12	10.0503E-3	-53.6890E-9	-1.71614E-12	4.96027E-12
30.1507E-3	9.36336E-12	30.1508E-3	-53.6890E-9	-1.54782E-12	4.86207E-12
50.2512E-3	15.9809E-12	50.2513E-3	-53.6890E-9	-1.55140E-12	5.07034E-12
70.3518E-3	22.8438E-12	70.3518E-3	-53.6890E-9	-1.42257E-12	5.16671E-12
90.4522E-3	29.7527E-12	90.4523E-3	-53.6890E-9	-1.45253E-12	5.26968E-12
110.553E-3	36.6498E-12	110.553E-3	-53.6890E-9	-1.63494E-12	5.25007E-12
130.653E-3	43.7297E-12	130.653E-3	-53.6890E-9	-1.48457E-12	5.33336E-12
150.754E-3	50.6203E-12	150.754E-3	-53.6890E-9	-1.37299E-12	5.31401E-12
170.854E-3	57.1452E-12	170.854E-3	-53.6890E-9	-1.48490E-12	5.12082E-12
190.955E-3	64.4169E-12	190.955E-3	-53.6890E-9	-1.66049E-12	5.03746E-12
211.055E-3	70.7514E-12	211.055E-3	-53.6890E-9	-1.59642E-12	4.99915E-12
231.156E-3	76.2457E-12	231.156E-3	-53.6890E-9	-1.62232E-12	4.65128E-12
251.256E-3	83.4383E-12	251.256E-3	-53.6890E-9	-1.69880E-12	4.57150E-12
271.357E-3	89.1286E-12	271.357E-3	-53.6890E-9	-1.63998E-12	4.70300E-12
291.457E-3	94.8334E-12	291.457E-3	-53.6890E-9	-1.69697E-12	4.91849E-12
311.558E-3	101.713E-12	311.558E-3	-53.6890E-9	-1.67990E-12	4.81022E-12
331.658E-3	107.980E-12	331.658E-3	-53.6890E-9	-1.68196E-12	4.74405E-12
351.759E-3	114.116E-12	351.759E-3	-53.6890E-9	-1.53086E-12	5.02124E-12
371.859E-3	121.538E-12	371.859E-3	-53.6890E-9	-1.53715E-12	5.16949E-12
391.960E-3	128.545E-12	391.960E-3	-53.6890E-9	-1.33321E-12	5.40110E-12
412.060E-3	136.036E-12	412.060E-3	-53.6890E-9	-1.27633E-12	5.45035E-12
432.161E-3	143.037E-12	432.161E-3	-53.6890E-9	-1.68828E-12	5.14877E-12
452.261E-3	149.362E-12	452.261E-3	-53.6890E-9	-1.64464E-12	5.14638E-12
472.362E-3	156.225E-12	472.362E-3	-53.6890E-9	-1.72146E-12	5.08095E-12
492.462E-3	163.395E-12	492.462E-3	-53.6890E-9	-1.58543E-12	5.17561E-12
512.563E-3	170.293E-12	512.563E-3	-53.6890E-9	-1.32367E-12	5.48398E-12
532.663E-3	177.583E-12	532.663E-3	-53.6890E-9	-1.60716E-12	6.15452E-12
552.764E-3	185.977E-12	552.764E-3	-53.6890E-9	-1.35633E-12	6.24150E-12
572.864E-3	194.225E-12	572.864E-3	-53.6890E-9	-974.669E-15	6.60428E-12
592.965E-3	203.468E-12	592.965E-3	-53.6890E-9	-1.19872E-12	6.65850E-12
613.065E-3	212.642E-12	613.065E-3	-53.6890E-9	-1.05514E-12	6.83550E-12
633.166E-3	221.986E-12	633.166E-3	-53.6890E-9	-1.06317E-12	6.88364E-12
653.266E-3	231.364E-12	653.266E-3	-53.6890E-9	-1.31084E-12	6.86739E-12
673.367E-3	240.565E-12	673.367E-3	-53.6890E-9	-1.15276E-12	6.79728E-12
693.467E-3	249.679E-12	693.467E-3	-53.6890E-9	-1.17790E-12	6.89283E-12
713.568E-3	259.196E-12	713.568E-3	-53.6890E-9	-1.11575E-12	6.95686E-12
733.668E-3	269.028E-12	733.668E-3	-53.6890E-9	-1.06369E-12	7.19252E-12
753.769E-3	278.791E-12	753.769E-3	-53.6890E-9	-800.668E-15	7.20542E-12
773.869E-3	289.277E-12	773.869E-3	-53.6890E-9	-787.109E-15	7.35415E-12
793.970E-3	298.651E-12	793.970E-3	-53.6890E-9	-846.110E-15	7.15403E-12
814.070E-3	308.845E-12	814.070E-3	-53.6890E-9	-744.183E-15	7.29314E-12
834.171E-3	319.606E-12	834.171E-3	-53.6890E-9	-817.276E-15	7.37356E-12
854.271E-3	328.451E-12	854.271E-3	-53.6890E-9	-838.125E-15	7.30694E-12
874.372E-3	338.907E-12	874.372E-3	-53.6890E-9	-720.577E-15	7.44473E-12
894.472E-3	349.414E-12	894.472E-3	-53.6890E-9	-929.882E-15	7.68975E-12
914.573E-3	358.379E-12	914.573E-3	-53.6890E-9	-727.423E-15	7.54941E-12
934.673E-3	369.489E-12	934.673E-3	-53.6890E-9	-797.731E-15	7.77230E-12
954.774E-3	380.209E-12	954.774E-3	-53.6890E-9	-750.062E-15	7.92982E-12
974.874E-3	390.811E-12	974.874E-3	-53.6890E-9	-782.139E-15	7.88429E-12
994.975E-3	401.621E-12	994.975E-3	-53.6890E-9	-534.679E-15	8.03439E-12
1.01508E+0	413.039E-12	1.01508E+0	-53.6890E-9	-749.610E-15	8.28722E-12
1.03518E+0	424.960E-12	1.03518E+0	-53.6890E-9	-574.372E-15	8.49229E-12
1.05528E+0	437.600E-12	1.05528E+0	-53.6890E-9	-501.240E-15	8.49580E-12
1.07538E+0	447.178E-12	1.07538E+0	-53.6890E-9	-514.858E-15	8.82242E-12
1.09548E+0	462.398E-12	1.09548E+0	-53.6890E-9	-466.585E-15	9.18899E-12
1.11558E+0	473.852E-12	1.11558E+0	-53.6890E-9	-323.397E-15	9.21534E-12
1.13568E+0	484.098E-12	1.13568E+0	-53.6890E-9	-307.891E-15	9.35874E-12
1.15578E+0	499.693E-12	1.15578E+0	-53.6890E-9	-85.9777E-15	9.63398E-12
1.17588E+0	512.847E-12	1.17588E+0	-53.6890E-9	-1.45862E-15	10.0308E-12
1.19598E+0	525.045E-12	1.19598E+0	-53.6890E-9	115.011E-15	10.5150E-12
1.21608E+0	540.638E-12	1.21608E+0	-53.6890E-9	191.334E-15	10.6511E-12
1.23618E+0	555.544E-12	1.23618E+0	-53.6890E-9	276.913E-15	10.6501E-12
1.25628E+0	570.614E-12	1.25628E+0	-53.6890E-9	186.516E-15	11.1900E-12
1.27638E+0	585.454E-12	1.27638E+0	-53.6890E-9	477.688E-15	11.2638E-12
1.29648E+0	602.043E-12	1.29648E+0	-53.6890E-9	376.081E-15	11.6816E-12
1.31658E+0	619.108E-12	1.31658E+0	-53.6890E-9	597.384E-15	12.1928E-12
1.33668E+0	635.499E-12	1.33668E+0	-53.6890E-9	687.880E-15	12.9580E-12
1.35678E+0	655.074E-12	1.35678E+0	-53.6890E-9	1.15561E-12	13.2247E-12
1.37688E+0	673.632E-12	1.37688E+0	-53.6890E-9	994.412E-15	13.8848E-12
1.39698E+0	693.197E-12	1.39698E+0	-53.6890E-9	1.57281E-12	14.6313E-12
1.41709E+0	716.447E-12	1.41709E+0	-53.6890E-9	1.76315E-12	15.6154E-12
1.43719E+0	737.380E-12	1.43719E+0	-53.6890E-9	2.02315E-12	16.7369E-12
1.45729E+0	761.730E-12	1.45729E+0	-53.6890E-9	2.41013E-12	17.3753E-12
1.47739E+0	787.164E-12	1.47739E+0	-53.6890E-9	2.58435E-12	18.1275E-12
1.49749E+0	812.353E-12	1.49749E+0	-53.6890E-9	2.83934E-12	18.7378E-12
1.51759E+0	840.942E-12	1.51759E+0	-53.6890E-9	2.75163E-12	19.0679E-12
1.53769E+0	864.195E-12	1.53769E+0	-53.6890E-9	2.48716E-12	18.8907E-12
1.55779E+0	887.556E-12	1.55779E+0	-53.6890E-9	2.50882E-12	18.4298E-12
1.57789E+0	918.476E-12	1.57789E+0	-53.6890E-9	2.61795E-12	17.9330E-12
1.59799E+0	939.494E-12	1.59799E+0	-53.6890E-9	2.21905E-12	17.2587E-12
1.61809E+0	957.447E-12	1.61809E+0	-53.6890E-9	1.93773E-12	16.5827E-12
1.63819E+0	984.863E-12	1.63819E+0	-53.6890E-9	1.98009E-12	15.9886E-12
1.65829E+0	1.00810E-9	1.65829E+0	-53.6890E-9	1.89533E-12	15.3963E-12
1.67839E+0	1.01906E-9	1.67839E+0	-53.6890E-9	1.72337E-12	15.2900E-12
1.69849E+0	1.04417E-9	1.69849E+0	-53.6890E-9	1.68874E-12	14.9624E-12
1.71859E+0	1.07195E-9	1.71859E+0	-53.6890E-9	1.46498E-12	14.7015E-12
1.73869E+0	1.08468E-9	1.73869E+0	-53.6890E-9	1.34805E-12	14.6521E-12
1.75879E+0	1.10262E-9	1.75879E+0	-53.6890E-9	1.41260E-12	14.3925E-12
1.77889E+0	1.12733E-9	1.77889E+0	-53.6890E-9	1.34644E-12	13.9444E-12
1.79900E+0	1.14147E-9	1.79900E+0	-53.6890E-9	1.18410E-12	13.5588E-12
1.81910E+0	1.15118E-9	1.81910E+0	-53.6890E-9	1.19396E-12	13.5031E-12
1.83920E+0	1.17274E-9	1.83920E+0	-53.6890E-9	1.26715E-12	13.6201E-12
1.85930E+0	1.19652E-9	1.85930E+0	-53.6890E-9	1.30961E-12	13.5464E-12
1.87940E+0	1.20721E-9	1.87940E+0	-53.6890E-9	1.15472E-12	13.4614E-12
1.89950E+0	1.22472E-9	1.89950E+0	-53.6890E-9	1.33317E-12	13.5383E-12
1.91960E+0	1.24833E-9	1.91960E+0	-53.6890E-9	1.44890E-12	13.3175E-12
1.93970E+0	1.26421E-9	1.93970E+0	-53.6890E-9	1.17980E-12	13.4141E-12
1.95980E+0	1.27958E-9	1.95980E+0	-53.6890E-9	943.477E-15	13.4507E-12
1.97990E+0	1.29692E-9	1.97990E+0	-53.6890E-9	1.08070E-12	13.0483E-12
2.00000E+0	1.31841E-9	2.00000E+0	-53.6890E-9	1.33929E-12	13.1775E-12
