# Supplementary material for: Circumventing the stability problems of graphene nanoribbon zigzag edges
Source: Nat Chem. 2022 Sep 26;14(12):1451–8. doi: 10.1038/s41557-022-01042-8 (PMC10665199; doi:10.1038/s41557-022-01042-8)
Supplement: Supplementary file 3 — Source data for Supplementary Fig. 9. [file 41557_2022_1042_MOESM3_ESM.zip › 11 units/Point spectra609.dat]

Experiment	bias spectroscopy
Saved Date	22.07.2020 14:17:05
User
Date
X (m)	-251.6E-9
Y (m)	-229.421E-9
Z (m)	-53.6827E-9
Z offset (m)	0E+0
Settling time (s)	20E-3
Integration time (s)	60E-3
Z-Ctrl hold	TRUE
Final Z (m)	N/A
Start time	22.07.2020 14:16:49
Filter type	None
Order
Cutoff frq
Bias>Bias (V)	-500E-3
Bias>Calibration (V/V)	-1E+0
Bias>Offset (V)	0E+0
Bias Spectroscopy>Sweep Start (V)	-2E+0
Bias Spectroscopy>Sweep End (V)	2E+0
Bias Spectroscopy>Num Pixel	200
Bias Spectroscopy>Z Avg time (s)	100E-3
Bias Spectroscopy>Z offset (m)	0E+0
Bias Spectroscopy>1st Settling time (s)	60E-3
Bias Spectroscopy>Settling time (s)	20E-3
Bias Spectroscopy>Integration time (s)	60E-3
Bias Spectroscopy>End Settling time (s)	50E-3
Bias Spectroscopy>Z control time (s)	50E-3
Bias Spectroscopy>Max Slew rate (V/s)	Inf
Bias Spectroscopy>backward sweep	FALSE
Bias Spectroscopy>Z-controller hold	TRUE
Bias Spectroscopy>Number of sweeps	1
Bias Spectroscopy>Channels	Current (A);Bias (V);Z (m);LI Demod 1 Y (A);LI Demod 1 X (A)
Bias Spectroscopy>Reset Bias	TRUE
Bias Spectroscopy>Record final Z	FALSE
Bias Spectroscopy>Lock-In run	TRUE
Current>Current (A)	1.06774E-9
Current>Calibration (A/V)	330E-12
Current>Offset (A)	0E+0
Current>Gain	High
Lock-in>Lock-in status	ON
Lock-in>Modulated signal	Bias (V)
Lock-in>Frequency (Hz)	828E+0
Lock-in>Amplitude	20E-3
Lock-in>Demodulated signal	Current (A)
Lock-in>HP Filter Cutoff D1 (Hz)	155.425E+0
Lock-in>HP Filter Cutoff D2 (Hz)	155.425E+0
Lock-in>HP Filter Order D1	1
Lock-in>HP Filter Order D2	1
Lock-in>Harmonic D1	1
Lock-in>Harmonic D2	2
Lock-in>Reference phase D1 (deg)	-158.815E+0
Lock-in>Reference phase D2 (deg)	174.64E+0
Lock-in>LP Filter Cutoff D1 (Hz)	9.71405E+0
Lock-in>LP Filter Cutoff D2 (Hz)	4.85702E+0
Lock-in>LP Filter Order D1	2
Lock-in>LP Filter Order D2	2
Lock-in>Sync Filter D1	OFF
Lock-in>Sync Filter D2	OFF
[DATA]
Bias calc (V)	Current (A)	Bias (V)	Z (m)	LI Demod 1 Y (A)	LI Demod 1 X (A)
-2.00000E+0	-531.293E-12	-2.00000E+0	-53.6827E-9	-579.278E-15	8.74218E-12
-1.97990E+0	-520.013E-12	-1.97990E+0	-53.6827E-9	-653.012E-15	8.31739E-12
-1.95980E+0	-514.043E-12	-1.95980E+0	-53.6827E-9	-806.648E-15	7.65931E-12
-1.93970E+0	-500.886E-12	-1.93970E+0	-53.6827E-9	-889.250E-15	7.07295E-12
-1.91960E+0	-491.086E-12	-1.91960E+0	-53.6827E-9	-1.13213E-12	6.88016E-12
-1.89950E+0	-484.027E-12	-1.89950E+0	-53.6827E-9	-1.11210E-12	6.41773E-12
-1.87940E+0	-475.041E-12	-1.87940E+0	-53.6827E-9	-1.21065E-12	6.18598E-12
-1.85930E+0	-468.940E-12	-1.85930E+0	-53.6827E-9	-1.07121E-12	6.14801E-12
-1.83920E+0	-463.350E-12	-1.83920E+0	-53.6827E-9	-1.25248E-12	5.95608E-12
-1.81910E+0	-448.626E-12	-1.81910E+0	-53.6827E-9	-1.21120E-12	5.70348E-12
-1.79900E+0	-443.331E-12	-1.79900E+0	-53.6827E-9	-1.38412E-12	5.81641E-12
-1.77889E+0	-443.678E-12	-1.77889E+0	-53.6827E-9	-1.22387E-12	5.64899E-12
-1.75879E+0	-436.115E-12	-1.75879E+0	-53.6827E-9	-1.57537E-12	5.50344E-12
-1.73869E+0	-418.465E-12	-1.73869E+0	-53.6827E-9	-1.47915E-12	5.66848E-12
-1.71859E+0	-411.097E-12	-1.71859E+0	-53.6827E-9	-1.46320E-12	5.33809E-12
-1.69849E+0	-415.440E-12	-1.69849E+0	-53.6827E-9	-1.58522E-12	5.37778E-12
-1.67839E+0	-404.368E-12	-1.67839E+0	-53.6827E-9	-1.66578E-12	5.23175E-12
-1.65829E+0	-389.757E-12	-1.65829E+0	-53.6827E-9	-1.56851E-12	4.88484E-12
-1.63819E+0	-392.509E-12	-1.63819E+0	-53.6827E-9	-1.45365E-12	4.96726E-12
-1.61809E+0	-387.829E-12	-1.61809E+0	-53.6827E-9	-1.48048E-12	4.99109E-12
-1.59799E+0	-373.621E-12	-1.59799E+0	-53.6827E-9	-1.67702E-12	5.01315E-12
-1.57789E+0	-368.795E-12	-1.57789E+0	-53.6827E-9	-1.87884E-12	4.90999E-12
-1.55779E+0	-370.300E-12	-1.55779E+0	-53.6827E-9	-1.62489E-12	4.56934E-12
-1.53769E+0	-360.414E-12	-1.53769E+0	-53.6827E-9	-1.63885E-12	4.56109E-12
-1.51759E+0	-349.892E-12	-1.51759E+0	-53.6827E-9	-1.71963E-12	4.47842E-12
-1.49749E+0	-349.315E-12	-1.49749E+0	-53.6827E-9	-1.62467E-12	4.61453E-12
-1.47739E+0	-345.316E-12	-1.47739E+0	-53.6827E-9	-1.78023E-12	4.55811E-12
-1.45729E+0	-332.501E-12	-1.45729E+0	-53.6827E-9	-1.81741E-12	4.51334E-12
-1.43719E+0	-330.374E-12	-1.43719E+0	-53.6827E-9	-1.77685E-12	4.34588E-12
-1.41709E+0	-329.611E-12	-1.41709E+0	-53.6827E-9	-1.99773E-12	4.04380E-12
-1.39698E+0	-318.219E-12	-1.39698E+0	-53.6827E-9	-2.05250E-12	3.76023E-12
-1.37688E+0	-314.429E-12	-1.37688E+0	-53.6827E-9	-2.11678E-12	3.29059E-12
-1.35678E+0	-317.852E-12	-1.35678E+0	-53.6827E-9	-2.23382E-12	2.97548E-12
-1.33668E+0	-309.879E-12	-1.33668E+0	-53.6827E-9	-2.15094E-12	3.14695E-12
-1.31658E+0	-300.630E-12	-1.31658E+0	-53.6827E-9	-2.30133E-12	2.81041E-12
-1.29648E+0	-306.825E-12	-1.29648E+0	-53.6827E-9	-2.34776E-12	3.08512E-12
-1.27638E+0	-304.017E-12	-1.27638E+0	-53.6827E-9	-2.32630E-12	2.83062E-12
-1.25628E+0	-290.444E-12	-1.25628E+0	-53.6827E-9	-2.24518E-12	2.87606E-12
-1.23618E+0	-294.098E-12	-1.23618E+0	-53.6827E-9	-2.27937E-12	2.98338E-12
-1.21608E+0	-294.536E-12	-1.21608E+0	-53.6827E-9	-2.16307E-12	3.32335E-12
-1.19598E+0	-281.068E-12	-1.19598E+0	-53.6827E-9	-2.12674E-12	3.33586E-12
-1.17588E+0	-279.017E-12	-1.17588E+0	-53.6827E-9	-2.10575E-12	3.61972E-12
-1.15578E+0	-283.327E-12	-1.15578E+0	-53.6827E-9	-2.06102E-12	3.56871E-12
-1.13568E+0	-269.822E-12	-1.13568E+0	-53.6827E-9	-2.21527E-12	3.14636E-12
-1.11558E+0	-264.223E-12	-1.11558E+0	-53.6827E-9	-2.07427E-12	3.07012E-12
-1.09548E+0	-272.443E-12	-1.09548E+0	-53.6827E-9	-2.33127E-12	2.93617E-12
-1.07538E+0	-262.701E-12	-1.07538E+0	-53.6827E-9	-2.50458E-12	2.57996E-12
-1.05528E+0	-253.890E-12	-1.05528E+0	-53.6827E-9	-2.35114E-12	2.58759E-12
-1.03518E+0	-260.815E-12	-1.03518E+0	-53.6827E-9	-2.32952E-12	2.86958E-12
-1.01508E+0	-256.845E-12	-1.01508E+0	-53.6827E-9	-2.44094E-12	2.79402E-12
-994.975E-3	-245.225E-12	-994.975E-3	-53.6827E-9	-2.24054E-12	2.82285E-12
-974.874E-3	-247.120E-12	-974.874E-3	-53.6827E-9	-2.21486E-12	3.03369E-12
-954.774E-3	-247.722E-12	-954.774E-3	-53.6827E-9	-2.26910E-12	3.37949E-12
-934.673E-3	-236.051E-12	-934.673E-3	-53.6827E-9	-2.12412E-12	3.57030E-12
-914.573E-3	-231.863E-12	-914.573E-3	-53.6827E-9	-2.10358E-12	3.59800E-12
-894.472E-3	-234.793E-12	-894.472E-3	-53.6827E-9	-2.06774E-12	3.51187E-12
-874.372E-3	-225.925E-12	-874.372E-3	-53.6827E-9	-2.18168E-12	3.11212E-12
-854.271E-3	-218.436E-12	-854.271E-3	-53.6827E-9	-2.17732E-12	2.97712E-12
-834.171E-3	-222.356E-12	-834.171E-3	-53.6827E-9	-2.36336E-12	2.88923E-12
-814.070E-3	-217.620E-12	-814.070E-3	-53.6827E-9	-2.22134E-12	2.87183E-12
-793.970E-3	-208.209E-12	-793.970E-3	-53.6827E-9	-2.14631E-12	3.22457E-12
-773.869E-3	-208.839E-12	-773.869E-3	-53.6827E-9	-2.06846E-12	3.28492E-12
-753.769E-3	-207.783E-12	-753.769E-3	-53.6827E-9	-2.27391E-12	3.01358E-12
-733.668E-3	-198.786E-12	-733.668E-3	-53.6827E-9	-2.11713E-12	2.85376E-12
-713.568E-3	-195.198E-12	-713.568E-3	-53.6827E-9	-2.11422E-12	2.93481E-12
-693.467E-3	-196.718E-12	-693.467E-3	-53.6827E-9	-2.02311E-12	3.16987E-12
-673.367E-3	-189.700E-12	-673.367E-3	-53.6827E-9	-2.01899E-12	3.46951E-12
-653.266E-3	-182.024E-12	-653.266E-3	-53.6827E-9	-2.07549E-12	3.54948E-12
-633.166E-3	-182.957E-12	-633.166E-3	-53.6827E-9	-2.01816E-12	3.57986E-12
-613.065E-3	-178.084E-12	-613.065E-3	-53.6827E-9	-2.13353E-12	3.69802E-12
-592.965E-3	-168.844E-12	-592.965E-3	-53.6827E-9	-1.94014E-12	3.58243E-12
-572.864E-3	-166.818E-12	-572.864E-3	-53.6827E-9	-1.90065E-12	3.79904E-12
-552.764E-3	-163.707E-12	-552.764E-3	-53.6827E-9	-2.14572E-12	3.77743E-12
-532.663E-3	-156.262E-12	-532.663E-3	-53.6827E-9	-1.92547E-12	3.48091E-12
-512.563E-3	-151.579E-12	-512.563E-3	-53.6827E-9	-2.06979E-12	3.59475E-12
-492.462E-3	-150.146E-12	-492.462E-3	-53.6827E-9	-1.98455E-12	3.47962E-12
-472.362E-3	-144.977E-12	-472.362E-3	-53.6827E-9	-2.06160E-12	3.40297E-12
-452.261E-3	-138.495E-12	-452.261E-3	-53.6827E-9	-2.16540E-12	3.25202E-12
-432.161E-3	-138.182E-12	-432.161E-3	-53.6827E-9	-2.17154E-12	3.11483E-12
-412.060E-3	-134.757E-12	-412.060E-3	-53.6827E-9	-2.35156E-12	2.87909E-12
-391.960E-3	-127.883E-12	-391.960E-3	-53.6827E-9	-2.18237E-12	3.25882E-12
-371.859E-3	-125.535E-12	-371.859E-3	-53.6827E-9	-2.02474E-12	3.46292E-12
-351.759E-3	-121.612E-12	-351.759E-3	-53.6827E-9	-1.72590E-12	4.37024E-12
-331.658E-3	-112.925E-12	-331.658E-3	-53.6827E-9	-1.52015E-12	5.07150E-12
-311.558E-3	-105.971E-12	-311.558E-3	-53.6827E-9	-1.51105E-12	5.52287E-12
-291.457E-3	-100.087E-12	-291.457E-3	-53.6827E-9	-1.50572E-12	5.42972E-12
-271.357E-3	-91.7812E-12	-271.357E-3	-53.6827E-9	-1.57489E-12	5.24595E-12
-251.256E-3	-83.5021E-12	-251.256E-3	-53.6827E-9	-1.36553E-12	5.45970E-12
-231.156E-3	-77.6669E-12	-231.156E-3	-53.6827E-9	-1.50539E-12	5.20867E-12
-211.055E-3	-71.2152E-12	-211.055E-3	-53.6827E-9	-1.71236E-12	4.96031E-12
-190.955E-3	-63.3536E-12	-190.955E-3	-53.6827E-9	-1.58173E-12	5.09994E-12
-170.854E-3	-57.2216E-12	-170.854E-3	-53.6827E-9	-1.47886E-12	5.37393E-12
-150.754E-3	-50.9420E-12	-150.754E-3	-53.6827E-9	-1.44466E-12	5.15961E-12
-130.653E-3	-43.1515E-12	-130.653E-3	-53.6827E-9	-1.44938E-12	5.25242E-12
-110.553E-3	-36.7398E-12	-110.553E-3	-53.6827E-9	-1.68036E-12	5.08464E-12
-90.4523E-3	-31.0405E-12	-90.4523E-3	-53.6827E-9	-1.81197E-12	4.86734E-12
-70.3518E-3	-24.2648E-12	-70.3518E-3	-53.6827E-9	-1.81946E-12	4.96737E-12
-50.2512E-3	-17.3324E-12	-50.2513E-3	-53.6827E-9	-1.53620E-12	5.34043E-12
-30.1508E-3	-10.4920E-12	-30.1508E-3	-53.6827E-9	-1.46960E-12	5.22692E-12
-10.0503E-3	-3.58294E-12	-10.0503E-3	-53.6827E-9	-1.56655E-12	4.91327E-12
10.0503E-3	2.99626E-12	10.0503E-3	-53.6827E-9	-1.52228E-12	4.80253E-12
30.1507E-3	9.40811E-12	30.1508E-3	-53.6827E-9	-1.68295E-12	4.92776E-12
50.2512E-3	16.1320E-12	50.2513E-3	-53.6827E-9	-1.60007E-12	5.10099E-12
70.3518E-3	22.8300E-12	70.3518E-3	-53.6827E-9	-1.62070E-12	5.29796E-12
90.4522E-3	29.5971E-12	90.4523E-3	-53.6827E-9	-1.60016E-12	5.16377E-12
110.553E-3	37.0690E-12	110.553E-3	-53.6827E-9	-1.44069E-12	5.18597E-12
130.653E-3	43.8361E-12	130.653E-3	-53.6827E-9	-1.54713E-12	5.27986E-12
150.754E-3	50.2017E-12	150.754E-3	-53.6827E-9	-1.56591E-12	5.17651E-12
170.854E-3	57.8976E-12	170.854E-3	-53.6827E-9	-1.61182E-12	5.33783E-12
190.955E-3	64.8684E-12	190.955E-3	-53.6827E-9	-1.72568E-12	5.11412E-12
211.055E-3	70.0287E-12	211.055E-3	-53.6827E-9	-1.80002E-12	4.75431E-12
231.156E-3	76.7124E-12	231.156E-3	-53.6827E-9	-1.59335E-12	4.75003E-12
251.256E-3	83.9654E-12	251.256E-3	-53.6827E-9	-1.70774E-12	4.74397E-12
271.357E-3	88.8838E-12	271.357E-3	-53.6827E-9	-1.87634E-12	4.64240E-12
291.457E-3	94.5544E-12	291.457E-3	-53.6827E-9	-1.50159E-12	4.64945E-12
311.558E-3	102.472E-12	311.558E-3	-53.6827E-9	-1.58199E-12	4.91836E-12
331.658E-3	108.155E-12	331.658E-3	-53.6827E-9	-1.49750E-12	4.78492E-12
351.759E-3	113.444E-12	351.759E-3	-53.6827E-9	-1.36084E-12	5.07630E-12
371.859E-3	122.428E-12	371.859E-3	-53.6827E-9	-1.47281E-12	5.37402E-12
391.960E-3	129.975E-12	391.960E-3	-53.6827E-9	-1.42819E-12	5.68991E-12
412.060E-3	135.338E-12	412.060E-3	-53.6827E-9	-1.53559E-12	5.56844E-12
432.161E-3	143.541E-12	432.161E-3	-53.6827E-9	-1.52192E-12	5.35069E-12
452.261E-3	151.995E-12	452.261E-3	-53.6827E-9	-1.51586E-12	5.23459E-12
472.362E-3	156.544E-12	472.362E-3	-53.6827E-9	-1.40085E-12	5.07599E-12
492.462E-3	163.375E-12	492.462E-3	-53.6827E-9	-1.53797E-12	5.20730E-12
512.563E-3	173.034E-12	512.563E-3	-53.6827E-9	-1.63372E-12	5.72396E-12
532.663E-3	179.536E-12	532.663E-3	-53.6827E-9	-1.41077E-12	6.08870E-12
552.764E-3	185.702E-12	552.764E-3	-53.6827E-9	-1.22239E-12	6.20530E-12
572.864E-3	197.843E-12	572.864E-3	-53.6827E-9	-1.11872E-12	6.56563E-12
592.965E-3	205.969E-12	592.965E-3	-53.6827E-9	-1.04226E-12	6.71092E-12
613.065E-3	212.153E-12	613.065E-3	-53.6827E-9	-1.11812E-12	6.81663E-12
633.166E-3	224.244E-12	633.166E-3	-53.6827E-9	-1.11832E-12	6.85294E-12
653.266E-3	234.421E-12	653.266E-3	-53.6827E-9	-1.15877E-12	6.83223E-12
673.367E-3	240.781E-12	673.367E-3	-53.6827E-9	-1.08674E-12	6.77273E-12
693.467E-3	250.610E-12	693.467E-3	-53.6827E-9	-1.04016E-12	6.89230E-12
713.568E-3	262.481E-12	713.568E-3	-53.6827E-9	-1.09365E-12	6.85258E-12
733.668E-3	269.382E-12	733.668E-3	-53.6827E-9	-1.07129E-12	6.99842E-12
753.769E-3	278.530E-12	753.769E-3	-53.6827E-9	-1.08353E-12	7.11381E-12
773.869E-3	291.183E-12	773.869E-3	-53.6827E-9	-953.053E-15	7.14613E-12
793.970E-3	299.607E-12	793.970E-3	-53.6827E-9	-827.513E-15	7.10798E-12
814.070E-3	305.688E-12	814.070E-3	-53.6827E-9	-878.108E-15	7.11288E-12
834.171E-3	319.220E-12	834.171E-3	-53.6827E-9	-833.734E-15	7.01670E-12
854.271E-3	329.324E-12	854.271E-3	-53.6827E-9	-1.03924E-12	6.98576E-12
874.372E-3	333.890E-12	874.372E-3	-53.6827E-9	-1.06286E-12	6.90273E-12
894.472E-3	345.255E-12	894.472E-3	-53.6827E-9	-1.05534E-12	6.90390E-12
914.573E-3	358.524E-12	914.573E-3	-53.6827E-9	-1.04752E-12	7.03153E-12
934.673E-3	363.037E-12	934.673E-3	-53.6827E-9	-1.09012E-12	7.28737E-12
954.774E-3	372.487E-12	954.774E-3	-53.6827E-9	-857.863E-15	7.28487E-12
974.874E-3	387.346E-12	974.874E-3	-53.6827E-9	-946.905E-15	7.31830E-12
994.975E-3	394.467E-12	994.975E-3	-53.6827E-9	-850.765E-15	7.35000E-12
1.01508E+0	400.944E-12	1.01508E+0	-53.6827E-9	-725.837E-15	7.35519E-12
1.03518E+0	416.488E-12	1.03518E+0	-53.6827E-9	-710.160E-15	7.49671E-12
1.05528E+0	427.817E-12	1.05528E+0	-53.6827E-9	-911.144E-15	7.75605E-12
1.07538E+0	431.861E-12	1.07538E+0	-53.6827E-9	-806.054E-15	7.85317E-12
1.09548E+0	446.403E-12	1.09548E+0	-53.6827E-9	-649.377E-15	7.82270E-12
1.11558E+0	460.437E-12	1.11558E+0	-53.6827E-9	-654.194E-15	7.77872E-12
1.13568E+0	465.605E-12	1.13568E+0	-53.6827E-9	-684.232E-15	7.96679E-12
1.15578E+0	476.697E-12	1.15578E+0	-53.6827E-9	-642.624E-15	8.24327E-12
1.17588E+0	494.406E-12	1.17588E+0	-53.6827E-9	-610.654E-15	8.65387E-12
1.19598E+0	501.988E-12	1.19598E+0	-53.6827E-9	-778.838E-15	8.77548E-12
1.21608E+0	510.409E-12	1.21608E+0	-53.6827E-9	-378.160E-15	9.08476E-12
1.23618E+0	528.085E-12	1.23618E+0	-53.6827E-9	-276.821E-15	9.02406E-12
1.25628E+0	541.477E-12	1.25628E+0	-53.6827E-9	-273.330E-15	9.26598E-12
1.27638E+0	548.211E-12	1.27638E+0	-53.6827E-9	-339.053E-15	9.47474E-12
1.29648E+0	563.194E-12	1.29648E+0	-53.6827E-9	-2.46285E-15	9.59601E-12
1.31658E+0	581.118E-12	1.31658E+0	-53.6827E-9	-179.935E-15	9.93782E-12
1.33668E+0	589.679E-12	1.33668E+0	-53.6827E-9	-66.1681E-15	9.97721E-12
1.35678E+0	603.281E-12	1.35678E+0	-53.6827E-9	54.1064E-15	10.4705E-12
1.37688E+0	623.369E-12	1.37688E+0	-53.6827E-9	162.406E-15	10.8082E-12
1.39698E+0	636.722E-12	1.39698E+0	-53.6827E-9	322.023E-15	11.0548E-12
1.41709E+0	648.758E-12	1.41709E+0	-53.6827E-9	442.075E-15	11.6555E-12
1.43719E+0	669.486E-12	1.43719E+0	-53.6827E-9	555.340E-15	12.3287E-12
1.45729E+0	687.330E-12	1.45729E+0	-53.6827E-9	562.250E-15	12.7041E-12
1.47739E+0	699.162E-12	1.47739E+0	-53.6827E-9	1.04089E-12	13.2860E-12
1.49749E+0	719.873E-12	1.49749E+0	-53.6827E-9	1.08883E-12	13.2008E-12
1.51759E+0	741.696E-12	1.51759E+0	-53.6827E-9	1.08417E-12	13.4682E-12
1.53769E+0	755.475E-12	1.53769E+0	-53.6827E-9	906.321E-15	13.2927E-12
1.55779E+0	771.077E-12	1.55779E+0	-53.6827E-9	961.492E-15	13.1931E-12
1.57789E+0	794.033E-12	1.57789E+0	-53.6827E-9	878.838E-15	12.7518E-12
1.59799E+0	810.487E-12	1.59799E+0	-53.6827E-9	901.647E-15	12.4730E-12
1.61809E+0	821.996E-12	1.61809E+0	-53.6827E-9	420.143E-15	12.0059E-12
1.63819E+0	841.440E-12	1.63819E+0	-53.6827E-9	387.769E-15	11.6264E-12
1.65829E+0	859.069E-12	1.65829E+0	-53.6827E-9	416.443E-15	11.1778E-12
1.67839E+0	870.224E-12	1.67839E+0	-53.6827E-9	388.997E-15	11.5469E-12
1.69849E+0	886.136E-12	1.69849E+0	-53.6827E-9	483.663E-15	11.3795E-12
1.71859E+0	905.417E-12	1.71859E+0	-53.6827E-9	403.162E-15	11.4150E-12
1.73869E+0	916.904E-12	1.73869E+0	-53.6827E-9	390.906E-15	11.0025E-12
1.75879E+0	931.632E-12	1.75879E+0	-53.6827E-9	288.021E-15	11.0650E-12
1.77889E+0	950.711E-12	1.77889E+0	-53.6827E-9	333.847E-15	11.0540E-12
1.79900E+0	962.752E-12	1.79900E+0	-53.6827E-9	96.6802E-15	10.5402E-12
1.81910E+0	973.669E-12	1.81910E+0	-53.6827E-9	492.821E-15	10.4790E-12
1.83920E+0	988.693E-12	1.83920E+0	-53.6827E-9	245.572E-15	10.4854E-12
1.85930E+0	1.00486E-9	1.85930E+0	-53.6827E-9	265.445E-15	10.4468E-12
1.87940E+0	1.01234E-9	1.87940E+0	-53.6827E-9	100.928E-15	10.3652E-12
1.89950E+0	1.02672E-9	1.89950E+0	-53.6827E-9	148.478E-15	10.1989E-12
1.91960E+0	1.04383E-9	1.91960E+0	-53.6827E-9	320.933E-15	10.3707E-12
1.93970E+0	1.05407E-9	1.93970E+0	-53.6827E-9	136.905E-15	10.4130E-12
1.95980E+0	1.06555E-9	1.95980E+0	-53.6827E-9	127.054E-15	10.2481E-12
1.97990E+0	1.08170E-9	1.97990E+0	-53.6827E-9	284.660E-15	10.2024E-12
2.00000E+0	1.09663E-9	2.00000E+0	-53.6827E-9	203.707E-15	10.1953E-12
