# Supplementary material for: Circumventing the stability problems of graphene nanoribbon zigzag edges
Source: Nat Chem. 2022 Sep 26;14(12):1451–8. doi: 10.1038/s41557-022-01042-8 (PMC10665199; doi:10.1038/s41557-022-01042-8)
Supplement: Supplementary file 3 — Source data for Supplementary Fig. 9. [file 41557_2022_1042_MOESM3_ESM.zip › 11 units/Point spectra610.dat]

Experiment	bias spectroscopy
Saved Date	22.07.2020 14:17:21
User
Date
X (m)	-251.514E-9
Y (m)	-229.52E-9
Z (m)	-53.6815E-9
Z offset (m)	0E+0
Settling time (s)	20E-3
Integration time (s)	60E-3
Z-Ctrl hold	TRUE
Final Z (m)	N/A
Start time	22.07.2020 14:17:05
Filter type	None
Order
Cutoff frq
Bias>Bias (V)	-500E-3
Bias>Calibration (V/V)	-1E+0
Bias>Offset (V)	0E+0
Bias Spectroscopy>Sweep Start (V)	-2E+0
Bias Spectroscopy>Sweep End (V)	2E+0
Bias Spectroscopy>Num Pixel	200
Bias Spectroscopy>Z Avg time (s)	100E-3
Bias Spectroscopy>Z offset (m)	0E+0
Bias Spectroscopy>1st Settling time (s)	60E-3
Bias Spectroscopy>Settling time (s)	20E-3
Bias Spectroscopy>Integration time (s)	60E-3
Bias Spectroscopy>End Settling time (s)	50E-3
Bias Spectroscopy>Z control time (s)	50E-3
Bias Spectroscopy>Max Slew rate (V/s)	Inf
Bias Spectroscopy>backward sweep	FALSE
Bias Spectroscopy>Z-controller hold	TRUE
Bias Spectroscopy>Number of sweeps	1
Bias Spectroscopy>Channels	Current (A);Bias (V);Z (m);LI Demod 1 Y (A);LI Demod 1 X (A)
Bias Spectroscopy>Reset Bias	TRUE
Bias Spectroscopy>Record final Z	FALSE
Bias Spectroscopy>Lock-In run	TRUE
Current>Current (A)	987.922E-12
Current>Calibration (A/V)	330E-12
Current>Offset (A)	0E+0
Current>Gain	High
Lock-in>Lock-in status	ON
Lock-in>Modulated signal	Bias (V)
Lock-in>Frequency (Hz)	828E+0
Lock-in>Amplitude	20E-3
Lock-in>Demodulated signal	Current (A)
Lock-in>HP Filter Cutoff D1 (Hz)	155.425E+0
Lock-in>HP Filter Cutoff D2 (Hz)	155.425E+0
Lock-in>HP Filter Order D1	1
Lock-in>HP Filter Order D2	1
Lock-in>Harmonic D1	1
Lock-in>Harmonic D2	2
Lock-in>Reference phase D1 (deg)	-158.815E+0
Lock-in>Reference phase D2 (deg)	174.64E+0
Lock-in>LP Filter Cutoff D1 (Hz)	9.71405E+0
Lock-in>LP Filter Cutoff D2 (Hz)	4.85702E+0
Lock-in>LP Filter Order D1	2
Lock-in>LP Filter Order D2	2
Lock-in>Sync Filter D1	OFF
Lock-in>Sync Filter D2	OFF
[DATA]
Bias calc (V)	Current (A)	Bias (V)	Z (m)	LI Demod 1 Y (A)	LI Demod 1 X (A)
-2.00000E+0	-558.306E-12	-2.00000E+0	-53.6815E-9	-405.262E-15	8.51719E-12
-1.97990E+0	-547.079E-12	-1.97990E+0	-53.6815E-9	-578.516E-15	8.10288E-12
-1.95980E+0	-538.909E-12	-1.95980E+0	-53.6815E-9	-970.674E-15	7.46796E-12
-1.93970E+0	-530.220E-12	-1.93970E+0	-53.6815E-9	-810.038E-15	7.33592E-12
-1.91960E+0	-517.108E-12	-1.91960E+0	-53.6815E-9	-689.163E-15	7.02564E-12
-1.89950E+0	-511.561E-12	-1.89950E+0	-53.6815E-9	-861.171E-15	6.85340E-12
-1.87940E+0	-502.728E-12	-1.87940E+0	-53.6815E-9	-1.04056E-12	6.99992E-12
-1.85930E+0	-491.611E-12	-1.85930E+0	-53.6815E-9	-951.400E-15	6.67731E-12
-1.83920E+0	-482.611E-12	-1.83920E+0	-53.6815E-9	-1.27453E-12	6.34989E-12
-1.81910E+0	-477.876E-12	-1.81910E+0	-53.6815E-9	-1.19525E-12	6.18315E-12
-1.79900E+0	-467.072E-12	-1.79900E+0	-53.6815E-9	-1.21858E-12	6.01432E-12
-1.77889E+0	-458.131E-12	-1.77889E+0	-53.6815E-9	-1.36727E-12	6.13867E-12
-1.75879E+0	-453.480E-12	-1.75879E+0	-53.6815E-9	-1.35554E-12	6.09457E-12
-1.73869E+0	-444.987E-12	-1.73869E+0	-53.6815E-9	-1.37217E-12	5.85672E-12
-1.71859E+0	-434.289E-12	-1.71859E+0	-53.6815E-9	-1.30324E-12	5.98828E-12
-1.69849E+0	-430.410E-12	-1.69849E+0	-53.6815E-9	-1.28278E-12	5.80027E-12
-1.67839E+0	-423.082E-12	-1.67839E+0	-53.6815E-9	-1.42715E-12	5.69550E-12
-1.65829E+0	-413.337E-12	-1.65829E+0	-53.6815E-9	-1.54273E-12	5.72620E-12
-1.63819E+0	-406.764E-12	-1.63819E+0	-53.6815E-9	-1.41081E-12	5.81805E-12
-1.61809E+0	-402.037E-12	-1.61809E+0	-53.6815E-9	-1.41184E-12	5.93422E-12
-1.59799E+0	-391.073E-12	-1.59799E+0	-53.6815E-9	-1.45462E-12	5.92506E-12
-1.57789E+0	-384.416E-12	-1.57789E+0	-53.6815E-9	-1.36371E-12	5.95203E-12
-1.55779E+0	-378.850E-12	-1.55779E+0	-53.6815E-9	-1.28595E-12	5.73357E-12
-1.53769E+0	-368.806E-12	-1.53769E+0	-53.6815E-9	-1.11414E-12	5.94226E-12
-1.51759E+0	-359.735E-12	-1.51759E+0	-53.6815E-9	-1.45248E-12	6.27414E-12
-1.49749E+0	-353.786E-12	-1.49749E+0	-53.6815E-9	-1.39344E-12	6.30031E-12
-1.47739E+0	-345.955E-12	-1.47739E+0	-53.6815E-9	-1.27432E-12	6.03573E-12
-1.45729E+0	-335.213E-12	-1.45729E+0	-53.6815E-9	-1.16142E-12	6.31278E-12
-1.43719E+0	-328.944E-12	-1.43719E+0	-53.6815E-9	-1.13111E-12	6.23007E-12
-1.41709E+0	-322.340E-12	-1.41709E+0	-53.6815E-9	-1.34778E-12	5.58657E-12
-1.39698E+0	-314.593E-12	-1.39698E+0	-53.6815E-9	-1.66779E-12	4.49624E-12
-1.37688E+0	-309.301E-12	-1.37688E+0	-53.6815E-9	-2.03521E-12	3.75743E-12
-1.35678E+0	-307.114E-12	-1.35678E+0	-53.6815E-9	-2.33300E-12	3.19580E-12
-1.33668E+0	-303.845E-12	-1.33668E+0	-53.6815E-9	-2.10125E-12	2.88181E-12
-1.31658E+0	-298.388E-12	-1.31658E+0	-53.6815E-9	-2.34447E-12	2.86970E-12
-1.29648E+0	-297.821E-12	-1.29648E+0	-53.6815E-9	-2.27880E-12	2.83326E-12
-1.27638E+0	-293.800E-12	-1.27638E+0	-53.6815E-9	-2.28043E-12	2.58574E-12
-1.25628E+0	-289.014E-12	-1.25628E+0	-53.6815E-9	-2.31773E-12	2.84107E-12
-1.23618E+0	-287.936E-12	-1.23618E+0	-53.6815E-9	-2.33709E-12	2.88615E-12
-1.21608E+0	-284.085E-12	-1.21608E+0	-53.6815E-9	-2.17556E-12	3.03773E-12
-1.19598E+0	-278.466E-12	-1.19598E+0	-53.6815E-9	-2.23868E-12	3.00751E-12
-1.17588E+0	-276.102E-12	-1.17588E+0	-53.6815E-9	-2.19374E-12	3.23993E-12
-1.15578E+0	-273.360E-12	-1.15578E+0	-53.6815E-9	-2.13654E-12	3.29138E-12
-1.13568E+0	-268.306E-12	-1.13568E+0	-53.6815E-9	-2.33297E-12	3.11033E-12
-1.11558E+0	-263.943E-12	-1.11558E+0	-53.6815E-9	-2.24723E-12	3.00629E-12
-1.09548E+0	-262.833E-12	-1.09548E+0	-53.6815E-9	-2.18902E-12	2.73044E-12
-1.07538E+0	-260.160E-12	-1.07538E+0	-53.6815E-9	-2.21318E-12	2.35516E-12
-1.05528E+0	-255.505E-12	-1.05528E+0	-53.6815E-9	-2.37925E-12	2.35814E-12
-1.03518E+0	-254.319E-12	-1.03518E+0	-53.6815E-9	-2.38197E-12	2.71528E-12
-1.01508E+0	-251.022E-12	-1.01508E+0	-53.6815E-9	-2.25168E-12	2.77615E-12
-994.975E-3	-247.121E-12	-994.975E-3	-53.6815E-9	-2.21327E-12	3.00001E-12
-974.874E-3	-243.915E-12	-974.874E-3	-53.6815E-9	-2.27445E-12	2.88057E-12
-954.774E-3	-240.216E-12	-954.774E-3	-53.6815E-9	-2.39372E-12	3.27744E-12
-934.673E-3	-235.435E-12	-934.673E-3	-53.6815E-9	-2.09596E-12	3.36149E-12
-914.573E-3	-231.563E-12	-914.573E-3	-53.6815E-9	-2.00856E-12	3.68568E-12
-894.472E-3	-228.273E-12	-894.472E-3	-53.6815E-9	-2.02278E-12	3.34079E-12
-874.372E-3	-223.233E-12	-874.372E-3	-53.6815E-9	-2.15878E-12	3.00779E-12
-854.271E-3	-220.512E-12	-854.271E-3	-53.6815E-9	-2.30452E-12	2.91251E-12
-834.171E-3	-217.541E-12	-834.171E-3	-53.6815E-9	-2.35855E-12	3.04176E-12
-814.070E-3	-213.848E-12	-814.070E-3	-53.6815E-9	-2.22274E-12	3.31767E-12
-793.970E-3	-210.142E-12	-793.970E-3	-53.6815E-9	-2.29887E-12	3.14361E-12
-773.869E-3	-206.224E-12	-773.869E-3	-53.6815E-9	-2.06558E-12	2.88244E-12
-753.769E-3	-203.248E-12	-753.769E-3	-53.6815E-9	-2.02544E-12	3.14968E-12
-733.668E-3	-199.663E-12	-733.668E-3	-53.6815E-9	-2.17072E-12	3.09081E-12
-713.568E-3	-194.996E-12	-713.568E-3	-53.6815E-9	-2.22507E-12	3.02774E-12
-693.467E-3	-192.269E-12	-693.467E-3	-53.6815E-9	-2.20375E-12	3.28240E-12
-673.367E-3	-188.720E-12	-673.367E-3	-53.6815E-9	-2.34046E-12	3.27457E-12
-653.266E-3	-183.048E-12	-653.266E-3	-53.6815E-9	-2.20050E-12	3.15078E-12
-633.166E-3	-179.878E-12	-633.166E-3	-53.6815E-9	-1.75064E-12	3.57154E-12
-613.065E-3	-175.555E-12	-613.065E-3	-53.6815E-9	-2.02540E-12	3.75018E-12
-592.965E-3	-169.898E-12	-592.965E-3	-53.6815E-9	-2.34546E-12	3.80347E-12
-572.864E-3	-165.606E-12	-572.864E-3	-53.6815E-9	-2.18896E-12	3.78655E-12
-552.764E-3	-161.963E-12	-552.764E-3	-53.6815E-9	-2.05181E-12	3.77589E-12
-532.663E-3	-156.278E-12	-532.663E-3	-53.6815E-9	-2.11533E-12	3.69237E-12
-512.563E-3	-152.181E-12	-512.563E-3	-53.6815E-9	-2.06144E-12	3.45360E-12
-492.462E-3	-149.208E-12	-492.462E-3	-53.6815E-9	-2.00711E-12	3.41819E-12
-472.362E-3	-144.586E-12	-472.362E-3	-53.6815E-9	-2.10714E-12	3.31145E-12
-452.261E-3	-140.031E-12	-452.261E-3	-53.6815E-9	-2.13934E-12	3.00457E-12
-432.161E-3	-137.261E-12	-432.161E-3	-53.6815E-9	-2.19687E-12	3.10860E-12
-412.060E-3	-134.398E-12	-412.060E-3	-53.6815E-9	-2.15464E-12	3.09244E-12
-391.960E-3	-129.284E-12	-391.960E-3	-53.6815E-9	-2.06971E-12	3.07591E-12
-371.859E-3	-125.027E-12	-371.859E-3	-53.6815E-9	-1.97243E-12	3.73958E-12
-351.759E-3	-120.933E-12	-351.759E-3	-53.6815E-9	-1.70251E-12	4.36551E-12
-331.658E-3	-113.776E-12	-331.658E-3	-53.6815E-9	-1.64627E-12	4.99499E-12
-311.558E-3	-106.097E-12	-311.558E-3	-53.6815E-9	-1.29558E-12	5.60635E-12
-291.457E-3	-99.9090E-12	-291.457E-3	-53.6815E-9	-1.48608E-12	5.68897E-12
-271.357E-3	-92.0679E-12	-271.357E-3	-53.6815E-9	-1.41379E-12	5.37933E-12
-251.256E-3	-84.0147E-12	-251.256E-3	-53.6815E-9	-1.31999E-12	5.47522E-12
-231.156E-3	-77.7952E-12	-231.156E-3	-53.6815E-9	-1.52205E-12	5.24180E-12
-211.055E-3	-71.4129E-12	-211.055E-3	-53.6815E-9	-1.66323E-12	5.07092E-12
-190.955E-3	-64.1789E-12	-190.955E-3	-53.6815E-9	-1.56987E-12	4.92165E-12
-170.854E-3	-57.6465E-12	-170.854E-3	-53.6815E-9	-1.56823E-12	5.22886E-12
-150.754E-3	-51.1381E-12	-150.754E-3	-53.6815E-9	-1.64297E-12	5.23378E-12
-130.653E-3	-43.9054E-12	-130.653E-3	-53.6815E-9	-1.46026E-12	5.08291E-12
-110.553E-3	-37.0110E-12	-110.553E-3	-53.6815E-9	-1.49116E-12	4.97453E-12
-90.4523E-3	-31.1468E-12	-90.4523E-3	-53.6815E-9	-1.62829E-12	4.94946E-12
-70.3518E-3	-24.5977E-12	-70.3518E-3	-53.6815E-9	-1.54942E-12	4.89402E-12
-50.2512E-3	-17.5721E-12	-50.2513E-3	-53.6815E-9	-1.46584E-12	5.50949E-12
-30.1508E-3	-10.5593E-12	-30.1508E-3	-53.6815E-9	-1.42029E-12	5.45822E-12
-10.0503E-3	-3.59200E-12	-10.0503E-3	-53.6815E-9	-1.59129E-12	5.15915E-12
10.0503E-3	3.01299E-12	10.0503E-3	-53.6815E-9	-1.70209E-12	5.03055E-12
30.1507E-3	9.50991E-12	30.1508E-3	-53.6815E-9	-1.48208E-12	5.02074E-12
50.2512E-3	16.2787E-12	50.2513E-3	-53.6815E-9	-1.40997E-12	5.22341E-12
70.3518E-3	23.0864E-12	70.3518E-3	-53.6815E-9	-1.44276E-12	5.40258E-12
90.4522E-3	30.0109E-12	90.4523E-3	-53.6815E-9	-1.66766E-12	5.36240E-12
110.553E-3	37.4295E-12	110.553E-3	-53.6815E-9	-1.52254E-12	5.30062E-12
130.653E-3	44.3439E-12	130.653E-3	-53.6815E-9	-1.64699E-12	5.30470E-12
150.754E-3	50.8241E-12	150.754E-3	-53.6815E-9	-1.45724E-12	5.44334E-12
170.854E-3	58.5856E-12	170.854E-3	-53.6815E-9	-1.51999E-12	5.13804E-12
190.955E-3	65.4487E-12	190.955E-3	-53.6815E-9	-1.66356E-12	5.02743E-12
211.055E-3	70.6781E-12	211.055E-3	-53.6815E-9	-1.77334E-12	4.68647E-12
231.156E-3	77.9369E-12	231.156E-3	-53.6815E-9	-1.74720E-12	4.81259E-12
251.256E-3	84.8821E-12	251.256E-3	-53.6815E-9	-1.83523E-12	4.89415E-12
271.357E-3	89.8402E-12	271.357E-3	-53.6815E-9	-1.54031E-12	4.94803E-12
291.457E-3	96.2473E-12	291.457E-3	-53.6815E-9	-1.56082E-12	4.98871E-12
311.558E-3	104.052E-12	311.558E-3	-53.6815E-9	-1.75610E-12	5.18282E-12
331.658E-3	109.826E-12	331.658E-3	-53.6815E-9	-1.68298E-12	4.89557E-12
351.759E-3	115.739E-12	351.759E-3	-53.6815E-9	-1.56787E-12	5.37576E-12
371.859E-3	124.733E-12	371.859E-3	-53.6815E-9	-1.40781E-12	5.63858E-12
391.960E-3	132.912E-12	391.960E-3	-53.6815E-9	-1.28359E-12	5.66232E-12
412.060E-3	137.772E-12	412.060E-3	-53.6815E-9	-1.41200E-12	5.62974E-12
432.161E-3	146.959E-12	432.161E-3	-53.6815E-9	-1.42498E-12	5.37473E-12
452.261E-3	155.062E-12	452.261E-3	-53.6815E-9	-1.40046E-12	5.29197E-12
472.362E-3	159.431E-12	472.362E-3	-53.6815E-9	-1.63193E-12	5.28510E-12
492.462E-3	167.545E-12	492.462E-3	-53.6815E-9	-1.59257E-12	5.26052E-12
512.563E-3	176.840E-12	512.563E-3	-53.6815E-9	-1.42286E-12	5.77179E-12
532.663E-3	182.450E-12	532.663E-3	-53.6815E-9	-1.38960E-12	5.91059E-12
552.764E-3	190.517E-12	552.764E-3	-53.6815E-9	-1.09077E-12	6.52985E-12
572.864E-3	202.311E-12	572.864E-3	-53.6815E-9	-1.28554E-12	6.86086E-12
592.965E-3	210.067E-12	592.965E-3	-53.6815E-9	-1.10958E-12	6.66892E-12
613.065E-3	216.970E-12	613.065E-3	-53.6815E-9	-1.02162E-12	6.93640E-12
633.166E-3	229.572E-12	633.166E-3	-53.6815E-9	-1.09351E-12	6.97971E-12
653.266E-3	239.468E-12	653.266E-3	-53.6815E-9	-1.14709E-12	6.75057E-12
673.367E-3	243.941E-12	673.367E-3	-53.6815E-9	-1.22373E-12	6.57926E-12
693.467E-3	255.425E-12	693.467E-3	-53.6815E-9	-1.06173E-12	6.63014E-12
713.568E-3	267.154E-12	713.568E-3	-53.6815E-9	-1.03977E-12	6.55837E-12
733.668E-3	272.540E-12	733.668E-3	-53.6815E-9	-1.10637E-12	6.76753E-12
753.769E-3	281.523E-12	753.769E-3	-53.6815E-9	-1.06238E-12	6.66794E-12
773.869E-3	294.313E-12	773.869E-3	-53.6815E-9	-1.33793E-12	6.62804E-12
793.970E-3	300.786E-12	793.970E-3	-53.6815E-9	-1.01637E-12	6.72771E-12
814.070E-3	307.633E-12	814.070E-3	-53.6815E-9	-1.08772E-12	6.68868E-12
834.171E-3	320.273E-12	834.171E-3	-53.6815E-9	-1.20078E-12	6.52925E-12
854.271E-3	329.249E-12	854.271E-3	-53.6815E-9	-1.32443E-12	6.39931E-12
874.372E-3	332.584E-12	874.372E-3	-53.6815E-9	-1.07156E-12	6.43971E-12
894.472E-3	344.465E-12	894.472E-3	-53.6815E-9	-1.12827E-12	6.63700E-12
914.573E-3	356.421E-12	914.573E-3	-53.6815E-9	-1.04744E-12	6.60099E-12
934.673E-3	359.780E-12	934.673E-3	-53.6815E-9	-1.13317E-12	6.54899E-12
954.774E-3	369.595E-12	954.774E-3	-53.6815E-9	-1.15411E-12	6.63410E-12
974.874E-3	384.585E-12	974.874E-3	-53.6815E-9	-1.06194E-12	6.80444E-12
994.975E-3	389.338E-12	994.975E-3	-53.6815E-9	-1.03708E-12	6.91401E-12
1.01508E+0	395.617E-12	1.01508E+0	-53.6815E-9	-972.397E-15	6.91405E-12
1.03518E+0	410.558E-12	1.03518E+0	-53.6815E-9	-1.04625E-12	7.07180E-12
1.05528E+0	422.215E-12	1.05528E+0	-53.6815E-9	-1.12863E-12	7.08661E-12
1.07538E+0	422.999E-12	1.07538E+0	-53.6815E-9	-950.986E-15	7.16926E-12
1.09548E+0	437.404E-12	1.09548E+0	-53.6815E-9	-1.00375E-12	7.31505E-12
1.11558E+0	452.074E-12	1.11558E+0	-53.6815E-9	-982.883E-15	7.26420E-12
1.13568E+0	453.945E-12	1.13568E+0	-53.6815E-9	-827.932E-15	7.16884E-12
1.15578E+0	464.312E-12	1.15578E+0	-53.6815E-9	-889.239E-15	7.50686E-12
1.17588E+0	479.563E-12	1.17588E+0	-53.6815E-9	-961.747E-15	7.63542E-12
1.19598E+0	487.459E-12	1.19598E+0	-53.6815E-9	-869.832E-15	7.87263E-12
1.21608E+0	494.962E-12	1.21608E+0	-53.6815E-9	-695.790E-15	8.11305E-12
1.23618E+0	509.387E-12	1.23618E+0	-53.6815E-9	-610.686E-15	8.10219E-12
1.25628E+0	523.182E-12	1.25628E+0	-53.6815E-9	-568.345E-15	8.36484E-12
1.27638E+0	526.944E-12	1.27638E+0	-53.6815E-9	-313.978E-15	8.24969E-12
1.29648E+0	539.455E-12	1.29648E+0	-53.6815E-9	-464.878E-15	8.41462E-12
1.31658E+0	560.212E-12	1.31658E+0	-53.6815E-9	-383.608E-15	8.55901E-12
1.33668E+0	564.146E-12	1.33668E+0	-53.6815E-9	-381.201E-15	8.95582E-12
1.35678E+0	574.139E-12	1.35678E+0	-53.6815E-9	-321.050E-15	8.85893E-12
1.37688E+0	596.167E-12	1.37688E+0	-53.6815E-9	-300.788E-15	9.00442E-12
1.39698E+0	602.498E-12	1.39698E+0	-53.6815E-9	-356.014E-15	9.55975E-12
1.41709E+0	612.267E-12	1.41709E+0	-53.6815E-9	-304.413E-15	9.97677E-12
1.43719E+0	632.808E-12	1.43719E+0	-53.6815E-9	57.2781E-15	10.3499E-12
1.45729E+0	648.046E-12	1.45729E+0	-53.6815E-9	201.215E-15	10.7513E-12
1.47739E+0	656.263E-12	1.47739E+0	-53.6815E-9	367.580E-15	10.9348E-12
1.49749E+0	672.160E-12	1.49749E+0	-53.6815E-9	456.406E-15	11.4777E-12
1.51759E+0	695.058E-12	1.51759E+0	-53.6815E-9	263.279E-15	11.5921E-12
1.53769E+0	706.340E-12	1.53769E+0	-53.6815E-9	407.522E-15	11.3504E-12
1.55779E+0	716.526E-12	1.55779E+0	-53.6815E-9	422.663E-15	11.3814E-12
1.57789E+0	740.731E-12	1.57789E+0	-53.6815E-9	479.491E-15	11.3927E-12
1.59799E+0	754.605E-12	1.59799E+0	-53.6815E-9	357.925E-15	10.8592E-12
1.61809E+0	763.538E-12	1.61809E+0	-53.6815E-9	231.586E-15	10.6657E-12
1.63819E+0	783.262E-12	1.63819E+0	-53.6815E-9	145.858E-15	10.4624E-12
1.65829E+0	795.991E-12	1.65829E+0	-53.6815E-9	192.434E-15	10.2716E-12
1.67839E+0	808.848E-12	1.67839E+0	-53.6815E-9	142.227E-15	10.3813E-12
1.69849E+0	823.892E-12	1.69849E+0	-53.6815E-9	210.912E-15	10.4709E-12
1.71859E+0	836.705E-12	1.71859E+0	-53.6815E-9	226.934E-15	9.96585E-12
1.73869E+0	850.599E-12	1.73869E+0	-53.6815E-9	-43.1876E-15	10.0193E-12
1.75879E+0	862.795E-12	1.75879E+0	-53.6815E-9	-145.622E-15	9.94185E-12
1.77889E+0	875.809E-12	1.77889E+0	-53.6815E-9	-232.673E-15	9.70730E-12
1.79900E+0	885.999E-12	1.79900E+0	-53.6815E-9	-299.327E-15	9.40984E-12
1.81910E+0	897.618E-12	1.81910E+0	-53.6815E-9	17.0328E-15	9.29840E-12
1.83920E+0	912.875E-12	1.83920E+0	-53.6815E-9	-153.443E-15	9.31683E-12
1.85930E+0	923.024E-12	1.85930E+0	-53.6815E-9	-153.651E-15	9.15472E-12
1.87940E+0	934.448E-12	1.87940E+0	-53.6815E-9	-211.439E-15	9.22471E-12
1.89950E+0	947.700E-12	1.89950E+0	-53.6815E-9	-196.032E-15	8.95145E-12
1.91960E+0	958.471E-12	1.91960E+0	-53.6815E-9	-311.898E-15	9.03849E-12
1.93970E+0	972.561E-12	1.93970E+0	-53.6815E-9	-450.194E-15	9.01793E-12
1.95980E+0	983.340E-12	1.95980E+0	-53.6815E-9	-239.338E-15	8.94997E-12
1.97990E+0	990.380E-12	1.97990E+0	-53.6815E-9	-185.080E-15	9.02217E-12
2.00000E+0	1.00865E-9	2.00000E+0	-53.6815E-9	-152.121E-15	8.91722E-12
