# Supplementary material for: Circumventing the stability problems of graphene nanoribbon zigzag edges
Source: Nat Chem. 2022 Sep 26;14(12):1451–8. doi: 10.1038/s41557-022-01042-8 (PMC10665199; doi:10.1038/s41557-022-01042-8)
Supplement: Supplementary file 3 — Source data for Supplementary Fig. 9. [file 41557_2022_1042_MOESM3_ESM.zip › 11 units/Point spectra611.dat]

Experiment	bias spectroscopy
Saved Date	22.07.2020 14:17:38
User
Date
X (m)	-251.429E-9
Y (m)	-229.619E-9
Z (m)	-53.6845E-9
Z offset (m)	0E+0
Settling time (s)	20E-3
Integration time (s)	60E-3
Z-Ctrl hold	TRUE
Final Z (m)	N/A
Start time	22.07.2020 14:17:21
Filter type	None
Order
Cutoff frq
Bias>Bias (V)	-500E-3
Bias>Calibration (V/V)	-1E+0
Bias>Offset (V)	0E+0
Bias Spectroscopy>Sweep Start (V)	-2E+0
Bias Spectroscopy>Sweep End (V)	2E+0
Bias Spectroscopy>Num Pixel	200
Bias Spectroscopy>Z Avg time (s)	100E-3
Bias Spectroscopy>Z offset (m)	0E+0
Bias Spectroscopy>1st Settling time (s)	60E-3
Bias Spectroscopy>Settling time (s)	20E-3
Bias Spectroscopy>Integration time (s)	60E-3
Bias Spectroscopy>End Settling time (s)	50E-3
Bias Spectroscopy>Z control time (s)	50E-3
Bias Spectroscopy>Max Slew rate (V/s)	Inf
Bias Spectroscopy>backward sweep	FALSE
Bias Spectroscopy>Z-controller hold	TRUE
Bias Spectroscopy>Number of sweeps	1
Bias Spectroscopy>Channels	Current (A);Bias (V);Z (m);LI Demod 1 Y (A);LI Demod 1 X (A)
Bias Spectroscopy>Reset Bias	TRUE
Bias Spectroscopy>Record final Z	FALSE
Bias Spectroscopy>Lock-In run	TRUE
Current>Current (A)	878.707E-12
Current>Calibration (A/V)	330E-12
Current>Offset (A)	0E+0
Current>Gain	High
Lock-in>Lock-in status	ON
Lock-in>Modulated signal	Bias (V)
Lock-in>Frequency (Hz)	828E+0
Lock-in>Amplitude	20E-3
Lock-in>Demodulated signal	Current (A)
Lock-in>HP Filter Cutoff D1 (Hz)	155.425E+0
Lock-in>HP Filter Cutoff D2 (Hz)	155.425E+0
Lock-in>HP Filter Order D1	1
Lock-in>HP Filter Order D2	1
Lock-in>Harmonic D1	1
Lock-in>Harmonic D2	2
Lock-in>Reference phase D1 (deg)	-158.815E+0
Lock-in>Reference phase D2 (deg)	174.64E+0
Lock-in>LP Filter Cutoff D1 (Hz)	9.71405E+0
Lock-in>LP Filter Cutoff D2 (Hz)	4.85702E+0
Lock-in>LP Filter Order D1	2
Lock-in>LP Filter Order D2	2
Lock-in>Sync Filter D1	OFF
Lock-in>Sync Filter D2	OFF
[DATA]
Bias calc (V)	Current (A)	Bias (V)	Z (m)	LI Demod 1 Y (A)	LI Demod 1 X (A)
-2.00000E+0	-537.416E-12	-2.00000E+0	-53.6845E-9	-969.981E-15	7.21687E-12
-1.97990E+0	-529.383E-12	-1.97990E+0	-53.6845E-9	-1.04559E-12	6.79812E-12
-1.95980E+0	-523.672E-12	-1.95980E+0	-53.6845E-9	-1.03009E-12	6.39788E-12
-1.93970E+0	-512.679E-12	-1.93970E+0	-53.6845E-9	-1.24987E-12	6.10141E-12
-1.91960E+0	-504.253E-12	-1.91960E+0	-53.6845E-9	-1.25420E-12	5.88126E-12
-1.89950E+0	-497.658E-12	-1.89950E+0	-53.6845E-9	-1.26406E-12	5.98885E-12
-1.87940E+0	-492.291E-12	-1.87940E+0	-53.6845E-9	-1.33561E-12	5.56785E-12
-1.85930E+0	-482.416E-12	-1.85930E+0	-53.6845E-9	-1.45346E-12	5.76315E-12
-1.83920E+0	-474.413E-12	-1.83920E+0	-53.6845E-9	-1.48899E-12	5.89268E-12
-1.81910E+0	-470.606E-12	-1.81910E+0	-53.6845E-9	-1.43976E-12	5.67734E-12
-1.79900E+0	-460.742E-12	-1.79900E+0	-53.6845E-9	-1.48929E-12	5.76289E-12
-1.77889E+0	-452.102E-12	-1.77889E+0	-53.6845E-9	-1.17156E-12	5.71601E-12
-1.75879E+0	-447.595E-12	-1.75879E+0	-53.6845E-9	-1.27951E-12	5.90143E-12
-1.73869E+0	-438.249E-12	-1.73869E+0	-53.6845E-9	-1.52371E-12	5.81818E-12
-1.71859E+0	-429.637E-12	-1.71859E+0	-53.6845E-9	-1.40700E-12	5.88180E-12
-1.69849E+0	-423.520E-12	-1.69849E+0	-53.6845E-9	-1.50925E-12	5.80389E-12
-1.67839E+0	-416.330E-12	-1.67839E+0	-53.6845E-9	-1.39471E-12	5.42096E-12
-1.65829E+0	-407.742E-12	-1.65829E+0	-53.6845E-9	-1.55423E-12	5.55359E-12
-1.63819E+0	-400.296E-12	-1.63819E+0	-53.6845E-9	-1.53437E-12	5.46180E-12
-1.61809E+0	-395.714E-12	-1.61809E+0	-53.6845E-9	-1.23969E-12	5.72782E-12
-1.59799E+0	-385.167E-12	-1.59799E+0	-53.6845E-9	-1.43312E-12	5.79365E-12
-1.57789E+0	-377.791E-12	-1.57789E+0	-53.6845E-9	-1.32401E-12	5.89309E-12
-1.55779E+0	-372.192E-12	-1.55779E+0	-53.6845E-9	-1.39380E-12	5.97024E-12
-1.53769E+0	-362.426E-12	-1.53769E+0	-53.6845E-9	-1.27006E-12	6.07652E-12
-1.51759E+0	-354.404E-12	-1.51759E+0	-53.6845E-9	-1.17426E-12	6.38160E-12
-1.49749E+0	-346.518E-12	-1.49749E+0	-53.6845E-9	-1.18762E-12	6.37899E-12
-1.47739E+0	-336.244E-12	-1.47739E+0	-53.6845E-9	-1.11848E-12	6.32580E-12
-1.45729E+0	-328.524E-12	-1.45729E+0	-53.6845E-9	-1.06902E-12	6.26547E-12
-1.43719E+0	-320.411E-12	-1.43719E+0	-53.6845E-9	-1.29981E-12	6.20628E-12
-1.41709E+0	-314.243E-12	-1.41709E+0	-53.6845E-9	-1.30503E-12	5.57115E-12
-1.39698E+0	-308.669E-12	-1.39698E+0	-53.6845E-9	-1.55415E-12	4.41185E-12
-1.37688E+0	-301.072E-12	-1.37688E+0	-53.6845E-9	-1.80553E-12	3.36043E-12
-1.35678E+0	-299.120E-12	-1.35678E+0	-53.6845E-9	-2.23186E-12	2.91610E-12
-1.33668E+0	-297.142E-12	-1.33668E+0	-53.6845E-9	-2.24189E-12	2.98374E-12
-1.31658E+0	-292.563E-12	-1.31658E+0	-53.6845E-9	-2.04302E-12	2.78647E-12
-1.29648E+0	-290.719E-12	-1.29648E+0	-53.6845E-9	-2.14406E-12	2.34811E-12
-1.27638E+0	-287.993E-12	-1.27638E+0	-53.6845E-9	-2.81244E-12	2.40962E-12
-1.25628E+0	-284.490E-12	-1.25628E+0	-53.6845E-9	-2.26981E-12	2.72165E-12
-1.23618E+0	-281.318E-12	-1.23618E+0	-53.6845E-9	-2.28646E-12	2.55813E-12
-1.21608E+0	-278.456E-12	-1.21608E+0	-53.6845E-9	-2.34580E-12	2.82867E-12
-1.19598E+0	-275.820E-12	-1.19598E+0	-53.6845E-9	-2.28628E-12	3.22448E-12
-1.17588E+0	-271.741E-12	-1.17588E+0	-53.6845E-9	-2.02699E-12	3.33886E-12
-1.15578E+0	-268.344E-12	-1.15578E+0	-53.6845E-9	-2.11020E-12	3.07013E-12
-1.13568E+0	-265.246E-12	-1.13568E+0	-53.6845E-9	-2.13009E-12	3.04948E-12
-1.11558E+0	-260.530E-12	-1.11558E+0	-53.6845E-9	-2.26903E-12	2.65449E-12
-1.09548E+0	-257.680E-12	-1.09548E+0	-53.6845E-9	-2.55554E-12	2.45364E-12
-1.07538E+0	-255.911E-12	-1.07538E+0	-53.6845E-9	-2.62132E-12	2.32180E-12
-1.05528E+0	-252.202E-12	-1.05528E+0	-53.6845E-9	-2.39053E-12	2.49999E-12
-1.03518E+0	-249.112E-12	-1.03518E+0	-53.6845E-9	-2.39402E-12	2.61010E-12
-1.01508E+0	-247.220E-12	-1.01508E+0	-53.6845E-9	-2.31186E-12	2.66447E-12
-994.975E-3	-244.324E-12	-994.975E-3	-53.6845E-9	-2.33255E-12	2.79406E-12
-974.874E-3	-239.272E-12	-974.874E-3	-53.6845E-9	-2.31067E-12	2.75944E-12
-954.774E-3	-237.066E-12	-954.774E-3	-53.6845E-9	-2.26257E-12	2.95145E-12
-934.673E-3	-233.436E-12	-934.673E-3	-53.6845E-9	-2.26760E-12	3.17824E-12
-914.573E-3	-227.961E-12	-914.573E-3	-53.6845E-9	-2.13000E-12	3.44731E-12
-894.472E-3	-224.746E-12	-894.472E-3	-53.6845E-9	-2.21382E-12	3.30216E-12
-874.372E-3	-221.603E-12	-874.372E-3	-53.6845E-9	-2.37152E-12	2.74121E-12
-854.271E-3	-217.317E-12	-854.271E-3	-53.6845E-9	-2.25180E-12	2.69844E-12
-834.171E-3	-214.609E-12	-834.171E-3	-53.6845E-9	-2.27249E-12	2.61521E-12
-814.070E-3	-211.654E-12	-814.070E-3	-53.6845E-9	-2.19559E-12	3.03502E-12
-793.970E-3	-208.094E-12	-793.970E-3	-53.6845E-9	-2.05964E-12	3.09016E-12
-773.869E-3	-203.706E-12	-773.869E-3	-53.6845E-9	-2.17475E-12	3.19427E-12
-753.769E-3	-200.547E-12	-753.769E-3	-53.6845E-9	-2.31826E-12	2.90858E-12
-733.668E-3	-198.166E-12	-733.668E-3	-53.6845E-9	-2.17150E-12	2.81492E-12
-713.568E-3	-193.198E-12	-713.568E-3	-53.6845E-9	-2.34655E-12	2.78124E-12
-693.467E-3	-190.612E-12	-693.467E-3	-53.6845E-9	-2.46409E-12	3.03488E-12
-673.367E-3	-187.566E-12	-673.367E-3	-53.6845E-9	-2.09036E-12	3.24155E-12
-653.266E-3	-182.606E-12	-653.266E-3	-53.6845E-9	-2.22214E-12	3.36672E-12
-633.166E-3	-178.865E-12	-633.166E-3	-53.6845E-9	-1.98231E-12	3.33217E-12
-613.065E-3	-175.030E-12	-613.065E-3	-53.6845E-9	-1.98607E-12	3.74181E-12
-592.965E-3	-170.343E-12	-592.965E-3	-53.6845E-9	-2.13317E-12	3.66422E-12
-572.864E-3	-165.111E-12	-572.864E-3	-53.6845E-9	-1.91646E-12	3.66146E-12
-552.764E-3	-161.091E-12	-552.764E-3	-53.6845E-9	-2.25636E-12	3.65160E-12
-532.663E-3	-157.400E-12	-532.663E-3	-53.6845E-9	-2.07721E-12	3.66552E-12
-512.563E-3	-151.789E-12	-512.563E-3	-53.6845E-9	-2.27795E-12	3.34191E-12
-492.462E-3	-148.555E-12	-492.462E-3	-53.6845E-9	-2.03824E-12	3.43032E-12
-472.362E-3	-145.077E-12	-472.362E-3	-53.6845E-9	-2.11700E-12	3.12608E-12
-452.261E-3	-140.422E-12	-452.261E-3	-53.6845E-9	-2.11396E-12	3.04845E-12
-432.161E-3	-137.469E-12	-432.161E-3	-53.6845E-9	-2.15610E-12	3.05843E-12
-412.060E-3	-134.206E-12	-412.060E-3	-53.6845E-9	-2.27118E-12	3.14542E-12
-391.960E-3	-130.012E-12	-391.960E-3	-53.6845E-9	-2.23918E-12	3.18789E-12
-371.859E-3	-126.013E-12	-371.859E-3	-53.6845E-9	-1.86708E-12	3.59486E-12
-351.759E-3	-120.828E-12	-351.759E-3	-53.6845E-9	-1.92190E-12	4.28586E-12
-331.658E-3	-114.445E-12	-331.658E-3	-53.6845E-9	-1.66055E-12	4.89767E-12
-311.558E-3	-107.380E-12	-311.558E-3	-53.6845E-9	-1.68358E-12	5.37840E-12
-291.457E-3	-99.9824E-12	-291.457E-3	-53.6845E-9	-1.43769E-12	5.50686E-12
-271.357E-3	-92.5036E-12	-271.357E-3	-53.6845E-9	-1.57115E-12	5.66806E-12
-251.256E-3	-85.0272E-12	-251.256E-3	-53.6845E-9	-1.35578E-12	5.55862E-12
-231.156E-3	-78.2020E-12	-231.156E-3	-53.6845E-9	-1.72289E-12	5.11882E-12
-211.055E-3	-71.2982E-12	-211.055E-3	-53.6845E-9	-1.65652E-12	4.94908E-12
-190.955E-3	-64.7242E-12	-190.955E-3	-53.6845E-9	-1.65041E-12	4.88028E-12
-170.854E-3	-58.2466E-12	-170.854E-3	-53.6845E-9	-1.58194E-12	5.32248E-12
-150.754E-3	-51.1972E-12	-150.754E-3	-53.6845E-9	-1.50055E-12	5.45127E-12
-130.653E-3	-44.1467E-12	-130.653E-3	-53.6845E-9	-1.42048E-12	5.03252E-12
-110.553E-3	-37.6162E-12	-110.553E-3	-53.6845E-9	-1.72286E-12	4.86996E-12
-90.4523E-3	-31.2253E-12	-90.4523E-3	-53.6845E-9	-1.66853E-12	4.88535E-12
-70.3518E-3	-24.7373E-12	-70.3518E-3	-53.6845E-9	-1.68734E-12	4.90446E-12
-50.2512E-3	-17.8127E-12	-50.2513E-3	-53.6845E-9	-1.52435E-12	5.35174E-12
-30.1508E-3	-10.6739E-12	-30.1508E-3	-53.6845E-9	-1.58518E-12	5.46553E-12
-10.0503E-3	-3.65510E-12	-10.0503E-3	-53.6845E-9	-1.60644E-12	5.40814E-12
10.0503E-3	3.06814E-12	10.0503E-3	-53.6845E-9	-1.62951E-12	5.06305E-12
30.1507E-3	9.62527E-12	30.1508E-3	-53.6845E-9	-1.60578E-12	5.01505E-12
50.2512E-3	16.3594E-12	50.2513E-3	-53.6845E-9	-1.69794E-12	5.09915E-12
70.3518E-3	23.3742E-12	70.3518E-3	-53.6845E-9	-1.51836E-12	5.36393E-12
90.4522E-3	30.5930E-12	90.4523E-3	-53.6845E-9	-1.56203E-12	5.44700E-12
110.553E-3	37.6416E-12	110.553E-3	-53.6845E-9	-1.51593E-12	5.18274E-12
130.653E-3	44.7439E-12	130.653E-3	-53.6845E-9	-1.34403E-12	5.45726E-12
150.754E-3	51.9146E-12	150.754E-3	-53.6845E-9	-1.44780E-12	5.46411E-12
170.854E-3	58.9570E-12	170.854E-3	-53.6845E-9	-1.61149E-12	5.20872E-12
190.955E-3	65.8653E-12	190.955E-3	-53.6845E-9	-1.50847E-12	5.10177E-12
211.055E-3	72.4012E-12	211.055E-3	-53.6845E-9	-1.65854E-12	4.89861E-12
231.156E-3	78.9320E-12	231.156E-3	-53.6845E-9	-1.59498E-12	4.89374E-12
251.256E-3	85.3810E-12	251.256E-3	-53.6845E-9	-1.59583E-12	4.88726E-12
271.357E-3	91.8657E-12	271.357E-3	-53.6845E-9	-1.51902E-12	5.07460E-12
291.457E-3	98.2275E-12	291.457E-3	-53.6845E-9	-1.55403E-12	4.99975E-12
311.558E-3	105.001E-12	311.558E-3	-53.6845E-9	-1.69886E-12	5.10750E-12
331.658E-3	111.758E-12	331.658E-3	-53.6845E-9	-1.61134E-12	5.17894E-12
351.759E-3	118.790E-12	351.759E-3	-53.6845E-9	-1.41386E-12	5.42662E-12
371.859E-3	126.364E-12	371.859E-3	-53.6845E-9	-1.35461E-12	5.86287E-12
391.960E-3	134.138E-12	391.960E-3	-53.6845E-9	-1.10041E-12	5.84545E-12
412.060E-3	142.246E-12	412.060E-3	-53.6845E-9	-1.22005E-12	5.86263E-12
432.161E-3	149.458E-12	432.161E-3	-53.6845E-9	-1.46320E-12	5.75206E-12
452.261E-3	156.852E-12	452.261E-3	-53.6845E-9	-1.45156E-12	5.57414E-12
472.362E-3	165.188E-12	472.362E-3	-53.6845E-9	-1.43542E-12	5.62663E-12
492.462E-3	172.699E-12	492.462E-3	-53.6845E-9	-1.28707E-12	5.92871E-12
512.563E-3	180.326E-12	512.563E-3	-53.6845E-9	-1.14539E-12	6.31806E-12
532.663E-3	190.509E-12	532.663E-3	-53.6845E-9	-1.05378E-12	7.15870E-12
552.764E-3	200.568E-12	552.764E-3	-53.6845E-9	-882.349E-15	7.45940E-12
572.864E-3	211.020E-12	572.864E-3	-53.6845E-9	-813.963E-15	7.95069E-12
592.965E-3	222.597E-12	592.965E-3	-53.6845E-9	-447.627E-15	8.30430E-12
613.065E-3	234.095E-12	613.065E-3	-53.6845E-9	-736.791E-15	8.38335E-12
633.166E-3	245.480E-12	633.166E-3	-53.6845E-9	-550.308E-15	8.26990E-12
653.266E-3	256.829E-12	653.266E-3	-53.6845E-9	-710.241E-15	8.18532E-12
673.367E-3	267.803E-12	673.367E-3	-53.6845E-9	-854.587E-15	7.89630E-12
693.467E-3	278.291E-12	693.467E-3	-53.6845E-9	-997.667E-15	7.76103E-12
713.568E-3	288.805E-12	713.568E-3	-53.6845E-9	-934.703E-15	7.63999E-12
733.668E-3	299.255E-12	733.668E-3	-53.6845E-9	-781.394E-15	7.57536E-12
753.769E-3	309.509E-12	753.769E-3	-53.6845E-9	-685.848E-15	7.48829E-12
773.869E-3	318.467E-12	773.869E-3	-53.6845E-9	-834.124E-15	7.56877E-12
793.970E-3	330.979E-12	793.970E-3	-53.6845E-9	-809.372E-15	7.80518E-12
814.070E-3	339.779E-12	814.070E-3	-53.6845E-9	-818.622E-15	7.57830E-12
834.171E-3	348.950E-12	834.171E-3	-53.6845E-9	-905.302E-15	7.57763E-12
854.271E-3	360.134E-12	854.271E-3	-53.6845E-9	-925.307E-15	7.33801E-12
874.372E-3	369.706E-12	874.372E-3	-53.6845E-9	-1.06886E-12	7.31051E-12
894.472E-3	379.174E-12	894.472E-3	-53.6845E-9	-988.404E-15	7.25314E-12
914.573E-3	388.786E-12	914.573E-3	-53.6845E-9	-847.697E-15	7.25583E-12
934.673E-3	398.914E-12	934.673E-3	-53.6845E-9	-767.754E-15	7.42572E-12
954.774E-3	410.162E-12	954.774E-3	-53.6845E-9	-891.782E-15	7.47919E-12
974.874E-3	417.977E-12	974.874E-3	-53.6845E-9	-805.936E-15	7.29415E-12
994.975E-3	429.593E-12	994.975E-3	-53.6845E-9	-863.989E-15	7.49224E-12
1.01508E+0	439.920E-12	1.01508E+0	-53.6845E-9	-956.878E-15	7.35044E-12
1.03518E+0	447.796E-12	1.03518E+0	-53.6845E-9	-742.990E-15	7.26280E-12
1.05528E+0	458.491E-12	1.05528E+0	-53.6845E-9	-801.220E-15	7.49563E-12
1.07538E+0	469.006E-12	1.07538E+0	-53.6845E-9	-907.499E-15	7.55161E-12
1.09548E+0	478.321E-12	1.09548E+0	-53.6845E-9	-891.277E-15	7.55174E-12
1.11558E+0	488.267E-12	1.11558E+0	-53.6845E-9	-837.510E-15	7.39944E-12
1.13568E+0	499.058E-12	1.13568E+0	-53.6845E-9	-739.988E-15	7.57136E-12
1.15578E+0	508.079E-12	1.15578E+0	-53.6845E-9	-717.748E-15	7.52450E-12
1.17588E+0	519.210E-12	1.17588E+0	-53.6845E-9	-979.249E-15	7.84790E-12
1.19598E+0	531.838E-12	1.19598E+0	-53.6845E-9	-955.307E-15	7.80243E-12
1.21608E+0	539.900E-12	1.21608E+0	-53.6845E-9	-680.978E-15	8.09549E-12
1.23618E+0	550.996E-12	1.23618E+0	-53.6845E-9	-511.108E-15	8.07604E-12
1.25628E+0	563.148E-12	1.25628E+0	-53.6845E-9	-540.175E-15	8.11430E-12
1.27638E+0	573.588E-12	1.27638E+0	-53.6845E-9	-806.622E-15	8.19300E-12
1.29648E+0	583.999E-12	1.29648E+0	-53.6845E-9	-756.492E-15	8.19401E-12
1.31658E+0	595.591E-12	1.31658E+0	-53.6845E-9	-539.872E-15	8.48396E-12
1.33668E+0	606.446E-12	1.33668E+0	-53.6845E-9	-392.668E-15	8.40487E-12
1.35678E+0	617.444E-12	1.35678E+0	-53.6845E-9	-523.994E-15	8.83801E-12
1.37688E+0	629.151E-12	1.37688E+0	-53.6845E-9	-318.181E-15	8.83037E-12
1.39698E+0	641.997E-12	1.39698E+0	-53.6845E-9	-375.263E-15	9.22206E-12
1.41709E+0	654.788E-12	1.41709E+0	-53.6845E-9	-172.672E-15	9.64262E-12
1.43719E+0	668.014E-12	1.43719E+0	-53.6845E-9	-132.221E-15	10.0370E-12
1.45729E+0	681.122E-12	1.45729E+0	-53.6845E-9	-10.5238E-15	10.5397E-12
1.47739E+0	697.230E-12	1.47739E+0	-53.6845E-9	279.578E-15	11.1758E-12
1.49749E+0	712.365E-12	1.49749E+0	-53.6845E-9	571.361E-15	11.7357E-12
1.51759E+0	728.912E-12	1.51759E+0	-53.6845E-9	671.928E-15	12.2808E-12
1.53769E+0	745.418E-12	1.53769E+0	-53.6845E-9	720.932E-15	12.3223E-12
1.55779E+0	762.174E-12	1.55779E+0	-53.6845E-9	956.390E-15	12.5206E-12
1.57789E+0	778.810E-12	1.57789E+0	-53.6845E-9	849.397E-15	12.3735E-12
1.59799E+0	797.290E-12	1.59799E+0	-53.6845E-9	799.169E-15	12.1557E-12
1.61809E+0	811.615E-12	1.61809E+0	-53.6845E-9	544.035E-15	11.7621E-12
1.63819E+0	825.715E-12	1.63819E+0	-53.6845E-9	551.402E-15	11.5142E-12
1.65829E+0	843.232E-12	1.65829E+0	-53.6845E-9	372.111E-15	11.1395E-12
1.67839E+0	857.500E-12	1.67839E+0	-53.6845E-9	401.822E-15	11.1226E-12
1.69849E+0	871.534E-12	1.69849E+0	-53.6845E-9	360.009E-15	11.0673E-12
1.71859E+0	885.487E-12	1.71859E+0	-53.6845E-9	383.175E-15	10.6515E-12
1.73869E+0	900.350E-12	1.73869E+0	-53.6845E-9	399.692E-15	10.4632E-12
1.75879E+0	912.543E-12	1.75879E+0	-53.6845E-9	104.983E-15	9.98243E-12
1.77889E+0	923.469E-12	1.77889E+0	-53.6845E-9	-123.270E-15	9.83270E-12
1.79900E+0	939.605E-12	1.79900E+0	-53.6845E-9	-150.729E-15	9.68804E-12
1.81910E+0	950.182E-12	1.81910E+0	-53.6845E-9	-54.7850E-15	9.45342E-12
1.83920E+0	963.186E-12	1.83920E+0	-53.6845E-9	-32.5431E-15	9.22704E-12
1.85930E+0	972.974E-12	1.85930E+0	-53.6845E-9	-221.572E-15	9.28746E-12
1.87940E+0	987.307E-12	1.87940E+0	-53.6845E-9	-194.942E-15	9.25035E-12
1.89950E+0	997.457E-12	1.89950E+0	-53.6845E-9	-69.0566E-15	9.04323E-12
1.91960E+0	1.00881E-9	1.91960E+0	-53.6845E-9	-342.127E-15	9.07030E-12
1.93970E+0	1.02226E-9	1.93970E+0	-53.6845E-9	-229.435E-15	8.95506E-12
1.95980E+0	1.03373E-9	1.95980E+0	-53.6845E-9	-349.759E-15	8.95905E-12
1.97990E+0	1.04388E-9	1.97990E+0	-53.6845E-9	-177.221E-15	8.76270E-12
2.00000E+0	1.05584E-9	2.00000E+0	-53.6845E-9	-221.886E-15	8.68969E-12
