# Supplementary material for: Circumventing the stability problems of graphene nanoribbon zigzag edges
Source: Nat Chem. 2022 Sep 26;14(12):1451–8. doi: 10.1038/s41557-022-01042-8 (PMC10665199; doi:10.1038/s41557-022-01042-8)
Supplement: Supplementary file 3 — Source data for Supplementary Fig. 9. [file 41557_2022_1042_MOESM3_ESM.zip › 11 units/Point spectra612.dat]

Experiment	bias spectroscopy
Saved Date	22.07.2020 14:17:54
User
Date
X (m)	-251.344E-9
Y (m)	-229.718E-9
Z (m)	-53.6907E-9
Z offset (m)	0E+0
Settling time (s)	20E-3
Integration time (s)	60E-3
Z-Ctrl hold	TRUE
Final Z (m)	N/A
Start time	22.07.2020 14:17:38
Filter type	None
Order
Cutoff frq
Bias>Bias (V)	-500E-3
Bias>Calibration (V/V)	-1E+0
Bias>Offset (V)	0E+0
Bias Spectroscopy>Sweep Start (V)	-2E+0
Bias Spectroscopy>Sweep End (V)	2E+0
Bias Spectroscopy>Num Pixel	200
Bias Spectroscopy>Z Avg time (s)	100E-3
Bias Spectroscopy>Z offset (m)	0E+0
Bias Spectroscopy>1st Settling time (s)	60E-3
Bias Spectroscopy>Settling time (s)	20E-3
Bias Spectroscopy>Integration time (s)	60E-3
Bias Spectroscopy>End Settling time (s)	50E-3
Bias Spectroscopy>Z control time (s)	50E-3
Bias Spectroscopy>Max Slew rate (V/s)	Inf
Bias Spectroscopy>backward sweep	FALSE
Bias Spectroscopy>Z-controller hold	TRUE
Bias Spectroscopy>Number of sweeps	1
Bias Spectroscopy>Channels	Current (A);Bias (V);Z (m);LI Demod 1 Y (A);LI Demod 1 X (A)
Bias Spectroscopy>Reset Bias	TRUE
Bias Spectroscopy>Record final Z	FALSE
Bias Spectroscopy>Lock-In run	TRUE
Current>Current (A)	753.921E-12
Current>Calibration (A/V)	330E-12
Current>Offset (A)	0E+0
Current>Gain	High
Lock-in>Lock-in status	ON
Lock-in>Modulated signal	Bias (V)
Lock-in>Frequency (Hz)	828E+0
Lock-in>Amplitude	20E-3
Lock-in>Demodulated signal	Current (A)
Lock-in>HP Filter Cutoff D1 (Hz)	155.425E+0
Lock-in>HP Filter Cutoff D2 (Hz)	155.425E+0
Lock-in>HP Filter Order D1	1
Lock-in>HP Filter Order D2	1
Lock-in>Harmonic D1	1
Lock-in>Harmonic D2	2
Lock-in>Reference phase D1 (deg)	-158.815E+0
Lock-in>Reference phase D2 (deg)	174.64E+0
Lock-in>LP Filter Cutoff D1 (Hz)	9.71405E+0
Lock-in>LP Filter Cutoff D2 (Hz)	4.85702E+0
Lock-in>LP Filter Order D1	2
Lock-in>LP Filter Order D2	2
Lock-in>Sync Filter D1	OFF
Lock-in>Sync Filter D2	OFF
[DATA]
Bias calc (V)	Current (A)	Bias (V)	Z (m)	LI Demod 1 Y (A)	LI Demod 1 X (A)
-2.00000E+0	-534.214E-12	-2.00000E+0	-53.6907E-9	10.2152E-15	9.77643E-12
-1.97990E+0	-520.992E-12	-1.97990E+0	-53.6907E-9	-308.796E-15	8.83910E-12
-1.95980E+0	-510.541E-12	-1.95980E+0	-53.6907E-9	-948.195E-15	7.84246E-12
-1.93970E+0	-500.832E-12	-1.93970E+0	-53.6907E-9	-794.531E-15	7.08578E-12
-1.91960E+0	-492.182E-12	-1.91960E+0	-53.6907E-9	-1.11446E-12	6.69232E-12
-1.89950E+0	-481.903E-12	-1.89950E+0	-53.6907E-9	-1.18730E-12	6.30934E-12
-1.87940E+0	-475.193E-12	-1.87940E+0	-53.6907E-9	-1.07588E-12	6.33403E-12
-1.85930E+0	-467.270E-12	-1.85930E+0	-53.6907E-9	-999.237E-15	6.14618E-12
-1.83920E+0	-456.949E-12	-1.83920E+0	-53.6907E-9	-1.20431E-12	6.29731E-12
-1.81910E+0	-451.300E-12	-1.81910E+0	-53.6907E-9	-1.29747E-12	5.91367E-12
-1.79900E+0	-443.963E-12	-1.79900E+0	-53.6907E-9	-1.41587E-12	5.95163E-12
-1.77889E+0	-433.517E-12	-1.77889E+0	-53.6907E-9	-1.43613E-12	5.87283E-12
-1.75879E+0	-429.177E-12	-1.75879E+0	-53.6907E-9	-1.37848E-12	5.67567E-12
-1.73869E+0	-422.044E-12	-1.73869E+0	-53.6907E-9	-1.24141E-12	5.53578E-12
-1.71859E+0	-412.033E-12	-1.71859E+0	-53.6907E-9	-1.37070E-12	5.30211E-12
-1.69849E+0	-407.621E-12	-1.69849E+0	-53.6907E-9	-1.30886E-12	5.32365E-12
-1.67839E+0	-400.176E-12	-1.67839E+0	-53.6907E-9	-1.46950E-12	5.38794E-12
-1.65829E+0	-392.455E-12	-1.65829E+0	-53.6907E-9	-1.58342E-12	5.24291E-12
-1.63819E+0	-386.115E-12	-1.63819E+0	-53.6907E-9	-1.36553E-12	5.31326E-12
-1.61809E+0	-380.140E-12	-1.61809E+0	-53.6907E-9	-1.42968E-12	5.33848E-12
-1.59799E+0	-373.494E-12	-1.59799E+0	-53.6907E-9	-1.47436E-12	5.32223E-12
-1.57789E+0	-364.282E-12	-1.57789E+0	-53.6907E-9	-1.36052E-12	5.13494E-12
-1.55779E+0	-359.442E-12	-1.55779E+0	-53.6907E-9	-1.53607E-12	5.06311E-12
-1.53769E+0	-353.237E-12	-1.53769E+0	-53.6907E-9	-1.64135E-12	5.05862E-12
-1.51759E+0	-344.545E-12	-1.51759E+0	-53.6907E-9	-1.55597E-12	5.27075E-12
-1.49749E+0	-338.936E-12	-1.49749E+0	-53.6907E-9	-1.60053E-12	5.05638E-12
-1.47739E+0	-332.776E-12	-1.47739E+0	-53.6907E-9	-1.48090E-12	4.94121E-12
-1.45729E+0	-324.819E-12	-1.45729E+0	-53.6907E-9	-1.67801E-12	5.06541E-12
-1.43719E+0	-318.872E-12	-1.43719E+0	-53.6907E-9	-1.55703E-12	5.09026E-12
-1.41709E+0	-312.784E-12	-1.41709E+0	-53.6907E-9	-1.51061E-12	4.57264E-12
-1.39698E+0	-308.013E-12	-1.39698E+0	-53.6907E-9	-1.85285E-12	3.79720E-12
-1.37688E+0	-303.373E-12	-1.37688E+0	-53.6907E-9	-2.01831E-12	3.26956E-12
-1.35678E+0	-299.440E-12	-1.35678E+0	-53.6907E-9	-2.18687E-12	2.96698E-12
-1.33668E+0	-297.133E-12	-1.33668E+0	-53.6907E-9	-2.12585E-12	2.94289E-12
-1.31658E+0	-293.137E-12	-1.31658E+0	-53.6907E-9	-2.16532E-12	2.76990E-12
-1.29648E+0	-289.653E-12	-1.29648E+0	-53.6907E-9	-2.48093E-12	2.77793E-12
-1.27638E+0	-287.715E-12	-1.27638E+0	-53.6907E-9	-2.49884E-12	2.49041E-12
-1.25628E+0	-283.552E-12	-1.25628E+0	-53.6907E-9	-2.50757E-12	2.60664E-12
-1.23618E+0	-281.438E-12	-1.23618E+0	-53.6907E-9	-2.25039E-12	2.69126E-12
-1.21608E+0	-278.532E-12	-1.21608E+0	-53.6907E-9	-2.44891E-12	2.86460E-12
-1.19598E+0	-274.425E-12	-1.19598E+0	-53.6907E-9	-2.32064E-12	2.80940E-12
-1.17588E+0	-271.406E-12	-1.17588E+0	-53.6907E-9	-1.92008E-12	3.01234E-12
-1.15578E+0	-267.237E-12	-1.15578E+0	-53.6907E-9	-2.25667E-12	3.15119E-12
-1.13568E+0	-263.701E-12	-1.13568E+0	-53.6907E-9	-2.28209E-12	2.79227E-12
-1.11558E+0	-260.362E-12	-1.11558E+0	-53.6907E-9	-2.35904E-12	2.74298E-12
-1.09548E+0	-256.842E-12	-1.09548E+0	-53.6907E-9	-2.44710E-12	2.65779E-12
-1.07538E+0	-254.404E-12	-1.07538E+0	-53.6907E-9	-2.36023E-12	2.48631E-12
-1.05528E+0	-251.065E-12	-1.05528E+0	-53.6907E-9	-2.37068E-12	2.67930E-12
-1.03518E+0	-248.335E-12	-1.03518E+0	-53.6907E-9	-2.42164E-12	2.67826E-12
-1.01508E+0	-245.572E-12	-1.01508E+0	-53.6907E-9	-2.29683E-12	2.74228E-12
-994.975E-3	-241.720E-12	-994.975E-3	-53.6907E-9	-2.13550E-12	2.79225E-12
-974.874E-3	-238.930E-12	-974.874E-3	-53.6907E-9	-2.20095E-12	2.94128E-12
-954.774E-3	-235.004E-12	-954.774E-3	-53.6907E-9	-2.33978E-12	3.04364E-12
-934.673E-3	-231.229E-12	-934.673E-3	-53.6907E-9	-1.93493E-12	3.10111E-12
-914.573E-3	-227.466E-12	-914.573E-3	-53.6907E-9	-1.95283E-12	3.36415E-12
-894.472E-3	-223.381E-12	-894.472E-3	-53.6907E-9	-2.07709E-12	3.36638E-12
-874.372E-3	-219.828E-12	-874.372E-3	-53.6907E-9	-2.13213E-12	3.09312E-12
-854.271E-3	-216.182E-12	-854.271E-3	-53.6907E-9	-2.21125E-12	2.64601E-12
-834.171E-3	-213.350E-12	-834.171E-3	-53.6907E-9	-2.33198E-12	2.86296E-12
-814.070E-3	-210.074E-12	-814.070E-3	-53.6907E-9	-2.16686E-12	2.90013E-12
-793.970E-3	-206.132E-12	-793.970E-3	-53.6907E-9	-2.20894E-12	2.93580E-12
-773.869E-3	-203.229E-12	-773.869E-3	-53.6907E-9	-2.18417E-12	3.05916E-12
-753.769E-3	-199.720E-12	-753.769E-3	-53.6907E-9	-2.21372E-12	2.83383E-12
-733.668E-3	-195.974E-12	-733.668E-3	-53.6907E-9	-2.24781E-12	2.87301E-12
-713.568E-3	-192.475E-12	-713.568E-3	-53.6907E-9	-2.21129E-12	2.94123E-12
-693.467E-3	-187.825E-12	-693.467E-3	-53.6907E-9	-2.13713E-12	2.89506E-12
-673.367E-3	-187.140E-12	-673.367E-3	-53.6907E-9	-2.10003E-12	3.24502E-12
-653.266E-3	-186.107E-12	-653.266E-3	-53.6907E-9	-2.11417E-12	3.65568E-12
-633.166E-3	-181.933E-12	-633.166E-3	-53.6907E-9	-2.18000E-12	3.32242E-12
-613.065E-3	-176.235E-12	-613.065E-3	-53.6907E-9	-2.01125E-12	3.49626E-12
-592.965E-3	-170.345E-12	-592.965E-3	-53.6907E-9	-2.13563E-12	3.70465E-12
-572.864E-3	-166.189E-12	-572.864E-3	-53.6907E-9	-2.05799E-12	3.39393E-12
-552.764E-3	-162.412E-12	-552.764E-3	-53.6907E-9	-2.22550E-12	3.57309E-12
-532.663E-3	-157.571E-12	-532.663E-3	-53.6907E-9	-1.96024E-12	3.53057E-12
-512.563E-3	-152.735E-12	-512.563E-3	-53.6907E-9	-2.02406E-12	3.22725E-12
-492.462E-3	-148.521E-12	-492.462E-3	-53.6907E-9	-2.07891E-12	3.30624E-12
-472.362E-3	-144.531E-12	-472.362E-3	-53.6907E-9	-2.27973E-12	3.20229E-12
-452.261E-3	-141.009E-12	-452.261E-3	-53.6907E-9	-2.30017E-12	3.15828E-12
-432.161E-3	-137.286E-12	-432.161E-3	-53.6907E-9	-2.24764E-12	3.09912E-12
-412.060E-3	-133.651E-12	-412.060E-3	-53.6907E-9	-2.21685E-12	3.02789E-12
-391.960E-3	-130.152E-12	-391.960E-3	-53.6907E-9	-2.29429E-12	3.30245E-12
-371.859E-3	-125.203E-12	-371.859E-3	-53.6907E-9	-2.20054E-12	3.77070E-12
-351.759E-3	-120.150E-12	-351.759E-3	-53.6907E-9	-1.74221E-12	4.24184E-12
-331.658E-3	-114.321E-12	-331.658E-3	-53.6907E-9	-1.61997E-12	5.01910E-12
-311.558E-3	-106.458E-12	-311.558E-3	-53.6907E-9	-1.40879E-12	5.40948E-12
-291.457E-3	-99.1554E-12	-291.457E-3	-53.6907E-9	-1.44969E-12	5.62692E-12
-271.357E-3	-92.1472E-12	-271.357E-3	-53.6907E-9	-1.42729E-12	5.61485E-12
-251.256E-3	-84.2737E-12	-251.256E-3	-53.6907E-9	-1.37736E-12	5.56510E-12
-231.156E-3	-77.3342E-12	-231.156E-3	-53.6907E-9	-1.56467E-12	5.36288E-12
-211.055E-3	-70.7759E-12	-211.055E-3	-53.6907E-9	-1.63073E-12	4.66993E-12
-190.955E-3	-64.5885E-12	-190.955E-3	-53.6907E-9	-1.62793E-12	4.64331E-12
-170.854E-3	-57.7944E-12	-170.854E-3	-53.6907E-9	-1.53728E-12	5.03953E-12
-150.754E-3	-50.8130E-12	-150.754E-3	-53.6907E-9	-1.65473E-12	5.30592E-12
-130.653E-3	-44.0359E-12	-130.653E-3	-53.6907E-9	-1.61709E-12	5.35692E-12
-110.553E-3	-37.2780E-12	-110.553E-3	-53.6907E-9	-1.73840E-12	4.84750E-12
-90.4523E-3	-30.9201E-12	-90.4523E-3	-53.6907E-9	-1.73425E-12	4.75700E-12
-70.3518E-3	-24.6853E-12	-70.3518E-3	-53.6907E-9	-1.55196E-12	5.01172E-12
-50.2512E-3	-17.5693E-12	-50.2513E-3	-53.6907E-9	-1.34537E-12	5.24180E-12
-30.1508E-3	-10.5723E-12	-30.1508E-3	-53.6907E-9	-1.37304E-12	5.06010E-12
-10.0503E-3	-3.64550E-12	-10.0503E-3	-53.6907E-9	-1.41004E-12	5.26510E-12
10.0503E-3	3.03847E-12	10.0503E-3	-53.6907E-9	-1.65581E-12	5.01828E-12
30.1507E-3	9.61637E-12	30.1508E-3	-53.6907E-9	-1.63399E-12	5.01147E-12
50.2512E-3	16.2259E-12	50.2513E-3	-53.6907E-9	-1.61138E-12	5.07828E-12
70.3518E-3	23.2793E-12	70.3518E-3	-53.6907E-9	-1.39769E-12	5.41552E-12
90.4522E-3	30.4011E-12	90.4523E-3	-53.6907E-9	-1.46360E-12	5.27955E-12
110.553E-3	37.4179E-12	110.553E-3	-53.6907E-9	-1.55754E-12	5.36653E-12
130.653E-3	44.6971E-12	130.653E-3	-53.6907E-9	-1.45991E-12	5.52181E-12
150.754E-3	51.4234E-12	150.754E-3	-53.6907E-9	-1.44146E-12	5.35789E-12
170.854E-3	58.5233E-12	170.854E-3	-53.6907E-9	-1.33430E-12	5.18138E-12
190.955E-3	65.5016E-12	190.955E-3	-53.6907E-9	-1.64202E-12	4.96984E-12
211.055E-3	71.7134E-12	211.055E-3	-53.6907E-9	-1.64739E-12	5.11767E-12
231.156E-3	78.5743E-12	231.156E-3	-53.6907E-9	-1.57146E-12	5.04143E-12
251.256E-3	84.8066E-12	251.256E-3	-53.6907E-9	-1.71557E-12	4.81752E-12
271.357E-3	91.2524E-12	271.357E-3	-53.6907E-9	-1.74319E-12	4.75818E-12
291.457E-3	97.6915E-12	291.457E-3	-53.6907E-9	-1.75180E-12	4.94810E-12
311.558E-3	103.913E-12	311.558E-3	-53.6907E-9	-1.55325E-12	4.92936E-12
331.658E-3	111.220E-12	331.658E-3	-53.6907E-9	-1.47340E-12	5.06274E-12
351.759E-3	117.548E-12	351.759E-3	-53.6907E-9	-1.44088E-12	5.17811E-12
371.859E-3	125.086E-12	371.859E-3	-53.6907E-9	-1.48641E-12	5.76135E-12
391.960E-3	133.454E-12	391.960E-3	-53.6907E-9	-1.36627E-12	5.85850E-12
412.060E-3	140.280E-12	412.060E-3	-53.6907E-9	-1.24740E-12	5.63164E-12
432.161E-3	148.422E-12	432.161E-3	-53.6907E-9	-1.40023E-12	5.63786E-12
452.261E-3	155.871E-12	452.261E-3	-53.6907E-9	-1.58445E-12	5.55936E-12
472.362E-3	162.717E-12	472.362E-3	-53.6907E-9	-1.43707E-12	5.50610E-12
492.462E-3	170.711E-12	492.462E-3	-53.6907E-9	-1.29510E-12	5.69486E-12
512.563E-3	178.027E-12	512.563E-3	-53.6907E-9	-1.33947E-12	6.09915E-12
532.663E-3	187.522E-12	532.663E-3	-53.6907E-9	-1.34103E-12	6.65405E-12
552.764E-3	196.796E-12	552.764E-3	-53.6907E-9	-906.841E-15	6.85726E-12
572.864E-3	206.061E-12	572.864E-3	-53.6907E-9	-750.022E-15	7.31899E-12
592.965E-3	217.334E-12	592.965E-3	-53.6907E-9	-751.380E-15	7.51712E-12
613.065E-3	227.032E-12	613.065E-3	-53.6907E-9	-971.192E-15	7.76700E-12
633.166E-3	237.932E-12	633.166E-3	-53.6907E-9	-949.494E-15	7.74371E-12
653.266E-3	248.987E-12	653.266E-3	-53.6907E-9	-641.902E-15	7.55368E-12
673.367E-3	257.930E-12	673.367E-3	-53.6907E-9	-872.577E-15	7.47354E-12
693.467E-3	269.513E-12	693.467E-3	-53.6907E-9	-818.500E-15	7.34256E-12
713.568E-3	279.328E-12	713.568E-3	-53.6907E-9	-890.224E-15	7.64817E-12
733.668E-3	288.755E-12	733.668E-3	-53.6907E-9	-818.421E-15	7.68537E-12
753.769E-3	301.032E-12	753.769E-3	-53.6907E-9	-582.756E-15	7.92132E-12
773.869E-3	310.200E-12	773.869E-3	-53.6907E-9	-669.122E-15	7.85487E-12
793.970E-3	321.440E-12	793.970E-3	-53.6907E-9	-816.283E-15	8.10983E-12
814.070E-3	332.742E-12	814.070E-3	-53.6907E-9	-489.576E-15	8.02976E-12
834.171E-3	342.086E-12	834.171E-3	-53.6907E-9	-652.146E-15	7.73264E-12
854.271E-3	353.775E-12	854.271E-3	-53.6907E-9	-678.292E-15	7.82300E-12
874.372E-3	364.162E-12	874.372E-3	-53.6907E-9	-897.240E-15	7.81062E-12
894.472E-3	373.898E-12	894.472E-3	-53.6907E-9	-802.087E-15	7.66315E-12
914.573E-3	385.256E-12	914.573E-3	-53.6907E-9	-775.588E-15	7.85004E-12
934.673E-3	394.843E-12	934.673E-3	-53.6907E-9	-720.004E-15	8.05458E-12
954.774E-3	406.582E-12	954.774E-3	-53.6907E-9	-784.878E-15	7.71129E-12
974.874E-3	416.855E-12	974.874E-3	-53.6907E-9	-782.274E-15	7.81595E-12
994.975E-3	427.130E-12	994.975E-3	-53.6907E-9	-725.099E-15	8.03047E-12
1.01508E+0	439.082E-12	1.01508E+0	-53.6907E-9	-643.721E-15	8.08598E-12
1.03518E+0	448.104E-12	1.03518E+0	-53.6907E-9	-751.305E-15	8.11124E-12
1.05528E+0	459.839E-12	1.05528E+0	-53.6907E-9	-708.249E-15	7.97983E-12
1.07538E+0	471.522E-12	1.07538E+0	-53.6907E-9	-530.162E-15	8.03211E-12
1.09548E+0	481.695E-12	1.09548E+0	-53.6907E-9	-651.698E-15	8.22721E-12
1.11558E+0	493.715E-12	1.11558E+0	-53.6907E-9	-747.380E-15	8.18816E-12
1.13568E+0	505.297E-12	1.13568E+0	-53.6907E-9	-620.374E-15	8.04654E-12
1.15578E+0	515.603E-12	1.15578E+0	-53.6907E-9	-733.254E-15	8.26197E-12
1.17588E+0	525.773E-12	1.17588E+0	-53.6907E-9	-625.120E-15	8.50634E-12
1.19598E+0	538.740E-12	1.19598E+0	-53.6907E-9	-733.268E-15	8.62605E-12
1.21608E+0	550.074E-12	1.21608E+0	-53.6907E-9	-319.592E-15	8.73652E-12
1.23618E+0	561.295E-12	1.23618E+0	-53.6907E-9	-371.812E-15	8.95966E-12
1.25628E+0	574.235E-12	1.25628E+0	-53.6907E-9	-463.997E-15	8.84634E-12
1.27638E+0	587.176E-12	1.27638E+0	-53.6907E-9	-170.239E-15	9.24284E-12
1.29648E+0	598.727E-12	1.29648E+0	-53.6907E-9	-150.791E-15	9.61150E-12
1.31658E+0	612.260E-12	1.31658E+0	-53.6907E-9	-119.100E-15	9.86798E-12
1.33668E+0	624.106E-12	1.33668E+0	-53.6907E-9	-74.0083E-15	9.91987E-12
1.35678E+0	639.619E-12	1.35678E+0	-53.6907E-9	-219.140E-15	10.2051E-12
1.37688E+0	653.196E-12	1.37688E+0	-53.6907E-9	163.703E-15	10.2626E-12
1.39698E+0	667.539E-12	1.39698E+0	-53.6907E-9	113.700E-15	10.7635E-12
1.41709E+0	682.756E-12	1.41709E+0	-53.6907E-9	204.045E-15	11.2742E-12
1.43719E+0	698.308E-12	1.43719E+0	-53.6907E-9	472.466E-15	11.7929E-12
1.45729E+0	713.481E-12	1.45729E+0	-53.6907E-9	729.615E-15	12.2305E-12
1.47739E+0	731.003E-12	1.47739E+0	-53.6907E-9	903.504E-15	12.5842E-12
1.49749E+0	748.021E-12	1.49749E+0	-53.6907E-9	995.052E-15	13.0739E-12
1.51759E+0	767.418E-12	1.51759E+0	-53.6907E-9	1.15459E-12	13.8331E-12
1.53769E+0	786.497E-12	1.53769E+0	-53.6907E-9	1.12454E-12	13.8252E-12
1.55779E+0	804.512E-12	1.55779E+0	-53.6907E-9	1.17312E-12	13.5821E-12
1.57789E+0	822.538E-12	1.57789E+0	-53.6907E-9	1.08651E-12	13.4752E-12
1.59799E+0	843.167E-12	1.59799E+0	-53.6907E-9	1.07730E-12	13.3306E-12
1.61809E+0	857.862E-12	1.61809E+0	-53.6907E-9	839.948E-15	12.7915E-12
1.63819E+0	874.219E-12	1.63819E+0	-53.6907E-9	720.773E-15	12.3789E-12
1.65829E+0	894.349E-12	1.65829E+0	-53.6907E-9	586.104E-15	12.0212E-12
1.67839E+0	907.532E-12	1.67839E+0	-53.6907E-9	522.023E-15	11.9013E-12
1.69849E+0	925.698E-12	1.69849E+0	-53.6907E-9	452.074E-15	11.8677E-12
1.71859E+0	938.500E-12	1.71859E+0	-53.6907E-9	514.948E-15	11.7146E-12
1.73869E+0	956.269E-12	1.73869E+0	-53.6907E-9	469.880E-15	11.3352E-12
1.75879E+0	972.297E-12	1.75879E+0	-53.6907E-9	444.484E-15	11.2028E-12
1.77889E+0	981.116E-12	1.77889E+0	-53.6907E-9	122.434E-15	10.9083E-12
1.79900E+0	1.00163E-9	1.79900E+0	-53.6907E-9	300.186E-15	10.5516E-12
1.81910E+0	1.01236E-9	1.81910E+0	-53.6907E-9	126.864E-15	10.4299E-12
1.83920E+0	1.02406E-9	1.83920E+0	-53.6907E-9	26.6426E-15	10.4626E-12
1.85930E+0	1.04151E-9	1.85930E+0	-53.6907E-9	151.378E-15	10.2638E-12
1.87940E+0	1.05396E-9	1.87940E+0	-53.6907E-9	69.5660E-15	9.92263E-12
1.89950E+0	1.06432E-9	1.89950E+0	-53.6907E-9	56.5432E-15	9.99015E-12
1.91960E+0	1.08015E-9	1.91960E+0	-53.6907E-9	54.1102E-15	10.0364E-12
1.93970E+0	1.09075E-9	1.93970E+0	-53.6907E-9	174.946E-15	9.79062E-12
1.95980E+0	1.10506E-9	1.95980E+0	-53.6907E-9	19.0382E-15	9.81252E-12
1.97990E+0	1.11511E-9	1.97990E+0	-53.6907E-9	-87.9294E-15	10.0287E-12
2.00000E+0	1.13161E-9	2.00000E+0	-53.6907E-9	109.907E-15	9.81876E-12
