# Supplementary material for: Circumventing the stability problems of graphene nanoribbon zigzag edges
Source: Nat Chem. 2022 Sep 26;14(12):1451–8. doi: 10.1038/s41557-022-01042-8 (PMC10665199; doi:10.1038/s41557-022-01042-8)
Supplement: Supplementary file 3 — Source data for Supplementary Fig. 9. [file 41557_2022_1042_MOESM3_ESM.zip › 11 units/Point spectra613.dat]

Experiment	bias spectroscopy
Saved Date	22.07.2020 14:18:11
User
Date
X (m)	-251.259E-9
Y (m)	-229.818E-9
Z (m)	-53.6983E-9
Z offset (m)	0E+0
Settling time (s)	20E-3
Integration time (s)	60E-3
Z-Ctrl hold	TRUE
Final Z (m)	N/A
Start time	22.07.2020 14:17:54
Filter type	None
Order
Cutoff frq
Bias>Bias (V)	-500E-3
Bias>Calibration (V/V)	-1E+0
Bias>Offset (V)	0E+0
Bias Spectroscopy>Sweep Start (V)	-2E+0
Bias Spectroscopy>Sweep End (V)	2E+0
Bias Spectroscopy>Num Pixel	200
Bias Spectroscopy>Z Avg time (s)	100E-3
Bias Spectroscopy>Z offset (m)	0E+0
Bias Spectroscopy>1st Settling time (s)	60E-3
Bias Spectroscopy>Settling time (s)	20E-3
Bias Spectroscopy>Integration time (s)	60E-3
Bias Spectroscopy>End Settling time (s)	50E-3
Bias Spectroscopy>Z control time (s)	50E-3
Bias Spectroscopy>Max Slew rate (V/s)	Inf
Bias Spectroscopy>backward sweep	FALSE
Bias Spectroscopy>Z-controller hold	TRUE
Bias Spectroscopy>Number of sweeps	1
Bias Spectroscopy>Channels	Current (A);Bias (V);Z (m);LI Demod 1 Y (A);LI Demod 1 X (A)
Bias Spectroscopy>Reset Bias	TRUE
Bias Spectroscopy>Record final Z	FALSE
Bias Spectroscopy>Lock-In run	TRUE
Current>Current (A)	856.958E-12
Current>Calibration (A/V)	330E-12
Current>Offset (A)	0E+0
Current>Gain	High
Lock-in>Lock-in status	ON
Lock-in>Modulated signal	Bias (V)
Lock-in>Frequency (Hz)	828E+0
Lock-in>Amplitude	20E-3
Lock-in>Demodulated signal	Current (A)
Lock-in>HP Filter Cutoff D1 (Hz)	155.425E+0
Lock-in>HP Filter Cutoff D2 (Hz)	155.425E+0
Lock-in>HP Filter Order D1	1
Lock-in>HP Filter Order D2	1
Lock-in>Harmonic D1	1
Lock-in>Harmonic D2	2
Lock-in>Reference phase D1 (deg)	-158.815E+0
Lock-in>Reference phase D2 (deg)	174.64E+0
Lock-in>LP Filter Cutoff D1 (Hz)	9.71405E+0
Lock-in>LP Filter Cutoff D2 (Hz)	4.85702E+0
Lock-in>LP Filter Order D1	2
Lock-in>LP Filter Order D2	2
Lock-in>Sync Filter D1	OFF
Lock-in>Sync Filter D2	OFF
[DATA]
Bias calc (V)	Current (A)	Bias (V)	Z (m)	LI Demod 1 Y (A)	LI Demod 1 X (A)
-2.00000E+0	-561.165E-12	-2.00000E+0	-53.6983E-9	520.645E-15	11.8009E-12
-1.97990E+0	-544.605E-12	-1.97990E+0	-53.6983E-9	429.895E-15	11.2466E-12
-1.95980E+0	-531.239E-12	-1.95980E+0	-53.6983E-9	-101.106E-15	9.70271E-12
-1.93970E+0	-519.419E-12	-1.93970E+0	-53.6983E-9	-458.099E-15	8.78144E-12
-1.91960E+0	-507.659E-12	-1.91960E+0	-53.6983E-9	-524.779E-15	8.19296E-12
-1.89950E+0	-497.030E-12	-1.89950E+0	-53.6983E-9	-872.760E-15	7.35497E-12
-1.87940E+0	-487.943E-12	-1.87940E+0	-53.6983E-9	-1.11267E-12	6.99437E-12
-1.85930E+0	-478.339E-12	-1.85930E+0	-53.6983E-9	-1.15065E-12	6.82090E-12
-1.83920E+0	-469.731E-12	-1.83920E+0	-53.6983E-9	-1.27370E-12	6.66430E-12
-1.81910E+0	-461.671E-12	-1.81910E+0	-53.6983E-9	-1.23057E-12	6.31588E-12
-1.79900E+0	-452.674E-12	-1.79900E+0	-53.6983E-9	-1.27474E-12	6.33635E-12
-1.77889E+0	-446.495E-12	-1.77889E+0	-53.6983E-9	-1.57810E-12	5.94010E-12
-1.75879E+0	-437.495E-12	-1.75879E+0	-53.6983E-9	-1.20007E-12	5.68669E-12
-1.73869E+0	-429.719E-12	-1.73869E+0	-53.6983E-9	-1.23377E-12	5.63267E-12
-1.71859E+0	-424.082E-12	-1.71859E+0	-53.6983E-9	-1.49343E-12	5.73418E-12
-1.69849E+0	-415.705E-12	-1.69849E+0	-53.6983E-9	-1.22389E-12	5.38466E-12
-1.67839E+0	-408.131E-12	-1.67839E+0	-53.6983E-9	-1.64091E-12	5.44630E-12
-1.65829E+0	-402.730E-12	-1.65829E+0	-53.6983E-9	-1.21547E-12	5.47822E-12
-1.63819E+0	-394.724E-12	-1.63819E+0	-53.6983E-9	-1.43961E-12	5.58687E-12
-1.61809E+0	-386.966E-12	-1.61809E+0	-53.6983E-9	-1.39782E-12	5.82918E-12
-1.59799E+0	-379.822E-12	-1.59799E+0	-53.6983E-9	-1.40518E-12	5.67927E-12
-1.57789E+0	-372.524E-12	-1.57789E+0	-53.6983E-9	-1.37372E-12	5.65828E-12
-1.55779E+0	-365.002E-12	-1.55779E+0	-53.6983E-9	-1.44464E-12	5.60870E-12
-1.53769E+0	-358.428E-12	-1.53769E+0	-53.6983E-9	-1.40509E-12	5.57918E-12
-1.51759E+0	-351.367E-12	-1.51759E+0	-53.6983E-9	-1.30993E-12	5.14592E-12
-1.49749E+0	-345.134E-12	-1.49749E+0	-53.6983E-9	-1.56678E-12	4.94648E-12
-1.47739E+0	-338.476E-12	-1.47739E+0	-53.6983E-9	-1.48353E-12	5.26114E-12
-1.45729E+0	-331.258E-12	-1.45729E+0	-53.6983E-9	-1.55671E-12	5.30967E-12
-1.43719E+0	-325.300E-12	-1.43719E+0	-53.6983E-9	-1.71756E-12	4.93959E-12
-1.41709E+0	-319.468E-12	-1.41709E+0	-53.6983E-9	-1.82039E-12	4.53282E-12
-1.39698E+0	-314.233E-12	-1.39698E+0	-53.6983E-9	-1.80042E-12	3.75901E-12
-1.37688E+0	-309.911E-12	-1.37688E+0	-53.6983E-9	-2.03777E-12	3.62792E-12
-1.35678E+0	-305.744E-12	-1.35678E+0	-53.6983E-9	-2.18019E-12	3.36442E-12
-1.33668E+0	-301.947E-12	-1.33668E+0	-53.6983E-9	-2.21118E-12	3.16558E-12
-1.31658E+0	-298.810E-12	-1.31658E+0	-53.6983E-9	-2.27187E-12	3.01713E-12
-1.29648E+0	-294.641E-12	-1.29648E+0	-53.6983E-9	-2.22890E-12	2.82983E-12
-1.27638E+0	-291.905E-12	-1.27638E+0	-53.6983E-9	-2.11560E-12	2.74707E-12
-1.25628E+0	-289.179E-12	-1.25628E+0	-53.6983E-9	-2.10725E-12	2.74186E-12
-1.23618E+0	-286.014E-12	-1.23618E+0	-53.6983E-9	-2.06662E-12	2.64243E-12
-1.21608E+0	-282.530E-12	-1.21608E+0	-53.6983E-9	-2.09055E-12	2.97692E-12
-1.19598E+0	-279.608E-12	-1.19598E+0	-53.6983E-9	-2.29847E-12	2.91086E-12
-1.17588E+0	-275.073E-12	-1.17588E+0	-53.6983E-9	-2.22382E-12	3.28577E-12
-1.15578E+0	-271.556E-12	-1.15578E+0	-53.6983E-9	-2.03238E-12	3.50325E-12
-1.13568E+0	-267.907E-12	-1.13568E+0	-53.6983E-9	-2.22641E-12	3.16627E-12
-1.11558E+0	-264.129E-12	-1.11558E+0	-53.6983E-9	-2.26232E-12	3.02694E-12
-1.09548E+0	-260.787E-12	-1.09548E+0	-53.6983E-9	-2.17266E-12	2.75118E-12
-1.07538E+0	-257.669E-12	-1.07538E+0	-53.6983E-9	-2.23156E-12	2.73285E-12
-1.05528E+0	-254.836E-12	-1.05528E+0	-53.6983E-9	-2.13961E-12	2.63749E-12
-1.03518E+0	-251.319E-12	-1.03518E+0	-53.6983E-9	-2.23931E-12	2.71119E-12
-1.01508E+0	-248.179E-12	-1.01508E+0	-53.6983E-9	-2.31568E-12	2.82647E-12
-994.975E-3	-244.750E-12	-994.975E-3	-53.6983E-9	-2.30296E-12	3.04898E-12
-974.874E-3	-241.383E-12	-974.874E-3	-53.6983E-9	-2.20713E-12	2.89158E-12
-954.774E-3	-237.459E-12	-954.774E-3	-53.6983E-9	-2.25651E-12	2.94593E-12
-934.673E-3	-233.660E-12	-934.673E-3	-53.6983E-9	-2.04107E-12	3.46317E-12
-914.573E-3	-228.811E-12	-914.573E-3	-53.6983E-9	-2.06232E-12	3.38414E-12
-894.472E-3	-225.614E-12	-894.472E-3	-53.6983E-9	-2.27176E-12	3.38868E-12
-874.372E-3	-221.253E-12	-874.372E-3	-53.6983E-9	-2.16410E-12	3.07340E-12
-854.271E-3	-217.876E-12	-854.271E-3	-53.6983E-9	-2.20000E-12	2.86390E-12
-834.171E-3	-214.397E-12	-834.171E-3	-53.6983E-9	-2.18995E-12	2.94362E-12
-814.070E-3	-211.343E-12	-814.070E-3	-53.6983E-9	-2.26826E-12	2.77006E-12
-793.970E-3	-207.719E-12	-793.970E-3	-53.6983E-9	-2.24361E-12	2.97833E-12
-773.869E-3	-203.608E-12	-773.869E-3	-53.6983E-9	-2.42240E-12	3.09784E-12
-753.769E-3	-201.020E-12	-753.769E-3	-53.6983E-9	-2.25776E-12	2.76806E-12
-733.668E-3	-197.658E-12	-733.668E-3	-53.6983E-9	-2.44087E-12	2.93003E-12
-713.568E-3	-193.659E-12	-713.568E-3	-53.6983E-9	-2.18867E-12	2.71768E-12
-693.467E-3	-190.956E-12	-693.467E-3	-53.6983E-9	-2.19404E-12	3.02298E-12
-673.367E-3	-187.025E-12	-673.367E-3	-53.6983E-9	-2.16058E-12	3.25408E-12
-653.266E-3	-182.958E-12	-653.266E-3	-53.6983E-9	-2.00938E-12	3.38885E-12
-633.166E-3	-179.059E-12	-633.166E-3	-53.6983E-9	-1.96274E-12	3.50988E-12
-613.065E-3	-174.812E-12	-613.065E-3	-53.6983E-9	-2.13614E-12	3.51948E-12
-592.965E-3	-170.531E-12	-592.965E-3	-53.6983E-9	-1.92998E-12	3.49829E-12
-572.864E-3	-165.653E-12	-572.864E-3	-53.6983E-9	-1.97331E-12	3.82747E-12
-552.764E-3	-161.371E-12	-552.764E-3	-53.6983E-9	-2.10866E-12	3.66824E-12
-532.663E-3	-156.991E-12	-532.663E-3	-53.6983E-9	-2.10850E-12	3.50103E-12
-512.563E-3	-152.651E-12	-512.563E-3	-53.6983E-9	-2.02947E-12	3.40029E-12
-492.462E-3	-148.716E-12	-492.462E-3	-53.6983E-9	-1.92305E-12	3.53940E-12
-472.362E-3	-144.272E-12	-472.362E-3	-53.6983E-9	-2.13653E-12	3.36069E-12
-452.261E-3	-140.701E-12	-452.261E-3	-53.6983E-9	-2.20088E-12	3.03783E-12
-432.161E-3	-136.995E-12	-432.161E-3	-53.6983E-9	-2.21743E-12	3.00298E-12
-412.060E-3	-133.573E-12	-412.060E-3	-53.6983E-9	-2.24619E-12	2.93778E-12
-391.960E-3	-129.592E-12	-391.960E-3	-53.6983E-9	-2.14010E-12	3.21774E-12
-371.859E-3	-125.013E-12	-371.859E-3	-53.6983E-9	-2.13258E-12	3.62324E-12
-351.759E-3	-120.341E-12	-351.759E-3	-53.6983E-9	-1.88173E-12	4.35078E-12
-331.658E-3	-113.706E-12	-331.658E-3	-53.6983E-9	-1.53331E-12	4.95092E-12
-311.558E-3	-106.576E-12	-311.558E-3	-53.6983E-9	-1.39813E-12	5.44586E-12
-291.457E-3	-99.6526E-12	-291.457E-3	-53.6983E-9	-1.41762E-12	5.80380E-12
-271.357E-3	-91.9463E-12	-271.357E-3	-53.6983E-9	-1.53977E-12	5.84999E-12
-251.256E-3	-84.5846E-12	-251.256E-3	-53.6983E-9	-1.66850E-12	5.45550E-12
-231.156E-3	-77.4829E-12	-231.156E-3	-53.6983E-9	-1.69035E-12	5.23337E-12
-211.055E-3	-70.9645E-12	-211.055E-3	-53.6983E-9	-1.60730E-12	4.84870E-12
-190.955E-3	-64.7628E-12	-190.955E-3	-53.6983E-9	-1.78812E-12	4.87837E-12
-170.854E-3	-58.0091E-12	-170.854E-3	-53.6983E-9	-1.63494E-12	5.22791E-12
-150.754E-3	-51.1480E-12	-150.754E-3	-53.6983E-9	-1.40959E-12	5.25235E-12
-130.653E-3	-44.1322E-12	-130.653E-3	-53.6983E-9	-1.48956E-12	5.38562E-12
-110.553E-3	-37.3602E-12	-110.553E-3	-53.6983E-9	-1.70639E-12	5.18592E-12
-90.4523E-3	-31.1488E-12	-90.4523E-3	-53.6983E-9	-1.66403E-12	4.72304E-12
-70.3518E-3	-24.6295E-12	-70.3518E-3	-53.6983E-9	-1.54641E-12	4.97107E-12
-50.2512E-3	-17.6188E-12	-50.2513E-3	-53.6983E-9	-1.52720E-12	5.54627E-12
-30.1508E-3	-10.5154E-12	-30.1508E-3	-53.6983E-9	-1.47665E-12	5.47024E-12
-10.0503E-3	-3.64981E-12	-10.0503E-3	-53.6983E-9	-1.77281E-12	5.08268E-12
10.0503E-3	2.96936E-12	10.0503E-3	-53.6983E-9	-1.64780E-12	5.01437E-12
30.1507E-3	9.51418E-12	30.1508E-3	-53.6983E-9	-1.61054E-12	4.89412E-12
50.2512E-3	16.1741E-12	50.2513E-3	-53.6983E-9	-1.54244E-12	5.28204E-12
70.3518E-3	23.1463E-12	70.3518E-3	-53.6983E-9	-1.43354E-12	5.50550E-12
90.4522E-3	30.3111E-12	90.4523E-3	-53.6983E-9	-1.45319E-12	5.36612E-12
110.553E-3	37.4178E-12	110.553E-3	-53.6983E-9	-1.54482E-12	5.23831E-12
130.653E-3	44.6556E-12	130.653E-3	-53.6983E-9	-1.65418E-12	5.37819E-12
150.754E-3	51.6385E-12	150.754E-3	-53.6983E-9	-1.60587E-12	5.36624E-12
170.854E-3	58.6365E-12	170.854E-3	-53.6983E-9	-1.69651E-12	5.25544E-12
190.955E-3	65.4574E-12	190.955E-3	-53.6983E-9	-1.80517E-12	5.17112E-12
211.055E-3	72.1056E-12	211.055E-3	-53.6983E-9	-1.63485E-12	5.17706E-12
231.156E-3	78.9340E-12	231.156E-3	-53.6983E-9	-1.60438E-12	5.18925E-12
251.256E-3	85.0468E-12	251.256E-3	-53.6983E-9	-1.59069E-12	4.96635E-12
271.357E-3	91.4206E-12	271.357E-3	-53.6983E-9	-1.61723E-12	4.91188E-12
291.457E-3	98.4174E-12	291.457E-3	-53.6983E-9	-1.57500E-12	5.09147E-12
311.558E-3	104.533E-12	311.558E-3	-53.6983E-9	-1.61717E-12	5.13898E-12
331.658E-3	111.274E-12	331.658E-3	-53.6983E-9	-1.54759E-12	5.00071E-12
351.759E-3	118.583E-12	351.759E-3	-53.6983E-9	-1.31998E-12	5.26651E-12
371.859E-3	125.871E-12	371.859E-3	-53.6983E-9	-1.30378E-12	5.80479E-12
391.960E-3	133.885E-12	391.960E-3	-53.6983E-9	-1.36545E-12	5.78296E-12
412.060E-3	141.602E-12	412.060E-3	-53.6983E-9	-1.33354E-12	5.75741E-12
432.161E-3	149.466E-12	432.161E-3	-53.6983E-9	-1.35570E-12	5.76073E-12
452.261E-3	156.615E-12	452.261E-3	-53.6983E-9	-1.45384E-12	5.47263E-12
472.362E-3	164.015E-12	472.362E-3	-53.6983E-9	-1.41057E-12	5.63096E-12
492.462E-3	171.956E-12	492.462E-3	-53.6983E-9	-1.51873E-12	5.82210E-12
512.563E-3	180.015E-12	512.563E-3	-53.6983E-9	-1.19618E-12	6.17123E-12
532.663E-3	188.772E-12	532.663E-3	-53.6983E-9	-980.767E-15	6.80133E-12
552.764E-3	198.861E-12	552.764E-3	-53.6983E-9	-1.07868E-12	7.25704E-12
572.864E-3	208.872E-12	572.864E-3	-53.6983E-9	-956.878E-15	7.49178E-12
592.965E-3	218.457E-12	592.965E-3	-53.6983E-9	-768.474E-15	7.57047E-12
613.065E-3	229.669E-12	613.065E-3	-53.6983E-9	-926.649E-15	7.51078E-12
633.166E-3	240.301E-12	633.166E-3	-53.6983E-9	-1.09368E-12	7.79507E-12
653.266E-3	250.433E-12	653.266E-3	-53.6983E-9	-824.228E-15	7.60551E-12
673.367E-3	260.623E-12	673.367E-3	-53.6983E-9	-678.121E-15	7.57412E-12
693.467E-3	271.678E-12	693.467E-3	-53.6983E-9	-825.283E-15	7.61123E-12
713.568E-3	282.663E-12	713.568E-3	-53.6983E-9	-803.606E-15	7.76802E-12
733.668E-3	292.442E-12	733.668E-3	-53.6983E-9	-878.158E-15	7.94854E-12
753.769E-3	303.681E-12	753.769E-3	-53.6983E-9	-651.600E-15	8.06011E-12
773.869E-3	315.511E-12	773.869E-3	-53.6983E-9	-765.129E-15	8.23052E-12
793.970E-3	325.831E-12	793.970E-3	-53.6983E-9	-641.371E-15	8.29592E-12
814.070E-3	337.601E-12	814.070E-3	-53.6983E-9	-572.610E-15	8.19541E-12
834.171E-3	349.317E-12	834.171E-3	-53.6983E-9	-343.071E-15	8.19633E-12
854.271E-3	360.190E-12	854.271E-3	-53.6983E-9	-533.837E-15	8.22436E-12
874.372E-3	371.847E-12	874.372E-3	-53.6983E-9	-671.980E-15	8.15293E-12
894.472E-3	383.273E-12	894.472E-3	-53.6983E-9	-692.846E-15	8.29128E-12
914.573E-3	394.584E-12	914.573E-3	-53.6983E-9	-502.321E-15	8.58713E-12
934.673E-3	406.149E-12	934.673E-3	-53.6983E-9	-410.576E-15	8.70361E-12
954.774E-3	418.339E-12	954.774E-3	-53.6983E-9	-552.832E-15	8.81988E-12
974.874E-3	430.621E-12	974.874E-3	-53.6983E-9	-448.750E-15	8.95012E-12
994.975E-3	443.474E-12	994.975E-3	-53.6983E-9	-290.740E-15	9.15233E-12
1.01508E+0	456.361E-12	1.01508E+0	-53.6983E-9	-373.974E-15	9.42953E-12
1.03518E+0	468.720E-12	1.03518E+0	-53.6983E-9	-122.958E-15	9.53680E-12
1.05528E+0	483.115E-12	1.05528E+0	-53.6983E-9	-39.8944E-15	9.83866E-12
1.07538E+0	495.944E-12	1.07538E+0	-53.6983E-9	-14.1410E-15	10.0999E-12
1.09548E+0	510.397E-12	1.09548E+0	-53.6983E-9	-99.9248E-15	10.1663E-12
1.11558E+0	523.788E-12	1.11558E+0	-53.6983E-9	240.598E-15	10.3634E-12
1.13568E+0	538.417E-12	1.13568E+0	-53.6983E-9	-23.8747E-15	10.5439E-12
1.15578E+0	552.048E-12	1.15578E+0	-53.6983E-9	166.315E-15	10.4995E-12
1.17588E+0	565.889E-12	1.17588E+0	-53.6983E-9	69.7125E-15	11.0806E-12
1.19598E+0	583.492E-12	1.19598E+0	-53.6983E-9	327.332E-15	11.4793E-12
1.21608E+0	598.195E-12	1.21608E+0	-53.6983E-9	294.764E-15	11.9413E-12
1.23618E+0	613.990E-12	1.23618E+0	-53.6983E-9	690.391E-15	12.1991E-12
1.25628E+0	633.725E-12	1.25628E+0	-53.6983E-9	781.881E-15	12.5915E-12
1.27638E+0	649.792E-12	1.27638E+0	-53.6983E-9	1.12991E-12	13.2822E-12
1.29648E+0	669.363E-12	1.29648E+0	-53.6983E-9	1.21281E-12	13.9388E-12
1.31658E+0	689.497E-12	1.31658E+0	-53.6983E-9	1.28154E-12	14.3729E-12
1.33668E+0	709.517E-12	1.33668E+0	-53.6983E-9	1.58341E-12	14.9347E-12
1.35678E+0	731.738E-12	1.35678E+0	-53.6983E-9	1.93956E-12	15.8159E-12
1.37688E+0	752.366E-12	1.37688E+0	-53.6983E-9	2.08600E-12	16.8030E-12
1.39698E+0	780.185E-12	1.39698E+0	-53.6983E-9	2.37223E-12	17.8117E-12
1.41709E+0	803.789E-12	1.41709E+0	-53.6983E-9	2.67126E-12	18.9574E-12
1.43719E+0	829.980E-12	1.43719E+0	-53.6983E-9	3.40655E-12	20.5339E-12
1.45729E+0	862.750E-12	1.45729E+0	-53.6983E-9	3.81865E-12	22.1284E-12
1.47739E+0	893.881E-12	1.47739E+0	-53.6983E-9	4.10301E-12	23.5504E-12
1.49749E+0	924.267E-12	1.49749E+0	-53.6983E-9	4.40648E-12	24.5216E-12
1.51759E+0	962.821E-12	1.51759E+0	-53.6983E-9	4.94829E-12	25.1980E-12
1.53769E+0	997.507E-12	1.53769E+0	-53.6983E-9	4.89708E-12	25.5886E-12
1.55779E+0	1.02892E-9	1.55779E+0	-53.6983E-9	4.81960E-12	25.7647E-12
1.57789E+0	1.06551E-9	1.57789E+0	-53.6983E-9	4.66677E-12	25.1944E-12
1.59799E+0	1.10190E-9	1.59799E+0	-53.6983E-9	4.44419E-12	23.8864E-12
1.61809E+0	1.12660E-9	1.61809E+0	-53.6983E-9	4.35824E-12	22.8040E-12
1.63819E+0	1.15870E-9	1.63819E+0	-53.6983E-9	3.49567E-12	21.8707E-12
1.65829E+0	1.19069E-9	1.65829E+0	-53.6983E-9	3.45915E-12	20.7772E-12
1.67839E+0	1.20954E-9	1.67839E+0	-53.6983E-9	3.09119E-12	19.6525E-12
1.69849E+0	1.23729E-9	1.69849E+0	-53.6983E-9	3.19855E-12	19.3835E-12
1.71859E+0	1.26992E-9	1.71859E+0	-53.6983E-9	2.90774E-12	18.7000E-12
1.73869E+0	1.28593E-9	1.73869E+0	-53.6983E-9	2.68631E-12	18.1280E-12
1.75879E+0	1.31020E-9	1.75879E+0	-53.6983E-9	2.72908E-12	17.5616E-12
1.77889E+0	1.33966E-9	1.77889E+0	-53.6983E-9	2.65103E-12	17.5147E-12
1.79900E+0	1.35884E-9	1.79900E+0	-53.6983E-9	2.55392E-12	17.2111E-12
1.81910E+0	1.37479E-9	1.81910E+0	-53.6983E-9	2.21537E-12	16.8299E-12
1.83920E+0	1.40443E-9	1.83920E+0	-53.6983E-9	2.33099E-12	16.6935E-12
1.85930E+0	1.42720E-9	1.85930E+0	-53.6983E-9	2.28739E-12	16.6615E-12
1.87940E+0	1.43882E-9	1.87940E+0	-53.6983E-9	2.33451E-12	16.3835E-12
1.89950E+0	1.46694E-9	1.89950E+0	-53.6983E-9	2.19379E-12	16.1849E-12
1.91960E+0	1.49203E-9	1.91960E+0	-53.6983E-9	2.14847E-12	16.0860E-12
1.93970E+0	1.50377E-9	1.93970E+0	-53.6983E-9	2.44768E-12	15.6073E-12
1.95980E+0	1.52571E-9	1.95980E+0	-53.6983E-9	2.25308E-12	15.6444E-12
1.97990E+0	1.55375E-9	1.97990E+0	-53.6983E-9	2.07953E-12	15.6741E-12
2.00000E+0	1.56529E-9	2.00000E+0	-53.6983E-9	2.08806E-12	15.6134E-12
