# Supplementary material for: Circumventing the stability problems of graphene nanoribbon zigzag edges
Source: Nat Chem. 2022 Sep 26;14(12):1451–8. doi: 10.1038/s41557-022-01042-8 (PMC10665199; doi:10.1038/s41557-022-01042-8)
Supplement: Supplementary file 3 — Source data for Supplementary Fig. 9. [file 41557_2022_1042_MOESM3_ESM.zip › 11 units/Point spectra614.dat]

Experiment	bias spectroscopy
Saved Date	22.07.2020 14:18:27
User
Date
X (m)	-251.174E-9
Y (m)	-229.917E-9
Z (m)	-53.696E-9
Z offset (m)	0E+0
Settling time (s)	20E-3
Integration time (s)	60E-3
Z-Ctrl hold	TRUE
Final Z (m)	N/A
Start time	22.07.2020 14:18:11
Filter type	None
Order
Cutoff frq
Bias>Bias (V)	-500E-3
Bias>Calibration (V/V)	-1E+0
Bias>Offset (V)	0E+0
Bias Spectroscopy>Sweep Start (V)	-2E+0
Bias Spectroscopy>Sweep End (V)	2E+0
Bias Spectroscopy>Num Pixel	200
Bias Spectroscopy>Z Avg time (s)	100E-3
Bias Spectroscopy>Z offset (m)	0E+0
Bias Spectroscopy>1st Settling time (s)	60E-3
Bias Spectroscopy>Settling time (s)	20E-3
Bias Spectroscopy>Integration time (s)	60E-3
Bias Spectroscopy>End Settling time (s)	50E-3
Bias Spectroscopy>Z control time (s)	50E-3
Bias Spectroscopy>Max Slew rate (V/s)	Inf
Bias Spectroscopy>backward sweep	FALSE
Bias Spectroscopy>Z-controller hold	TRUE
Bias Spectroscopy>Number of sweeps	1
Bias Spectroscopy>Channels	Current (A);Bias (V);Z (m);LI Demod 1 Y (A);LI Demod 1 X (A)
Bias Spectroscopy>Reset Bias	TRUE
Bias Spectroscopy>Record final Z	FALSE
Bias Spectroscopy>Lock-In run	TRUE
Current>Current (A)	716.779E-12
Current>Calibration (A/V)	330E-12
Current>Offset (A)	0E+0
Current>Gain	High
Lock-in>Lock-in status	ON
Lock-in>Modulated signal	Bias (V)
Lock-in>Frequency (Hz)	828E+0
Lock-in>Amplitude	20E-3
Lock-in>Demodulated signal	Current (A)
Lock-in>HP Filter Cutoff D1 (Hz)	155.425E+0
Lock-in>HP Filter Cutoff D2 (Hz)	155.425E+0
Lock-in>HP Filter Order D1	1
Lock-in>HP Filter Order D2	1
Lock-in>Harmonic D1	1
Lock-in>Harmonic D2	2
Lock-in>Reference phase D1 (deg)	-158.815E+0
Lock-in>Reference phase D2 (deg)	174.64E+0
Lock-in>LP Filter Cutoff D1 (Hz)	9.71405E+0
Lock-in>LP Filter Cutoff D2 (Hz)	4.85702E+0
Lock-in>LP Filter Order D1	2
Lock-in>LP Filter Order D2	2
Lock-in>Sync Filter D1	OFF
Lock-in>Sync Filter D2	OFF
[DATA]
Bias calc (V)	Current (A)	Bias (V)	Z (m)	LI Demod 1 Y (A)	LI Demod 1 X (A)
-2.00000E+0	-593.149E-12	-2.00000E+0	-53.6960E-9	167.379E-15	10.7969E-12
-1.97990E+0	-578.201E-12	-1.97990E+0	-53.6960E-9	-87.1332E-15	10.0473E-12
-1.95980E+0	-567.707E-12	-1.95980E+0	-53.6960E-9	-294.122E-15	9.53755E-12
-1.93970E+0	-554.219E-12	-1.93970E+0	-53.6960E-9	-362.739E-15	8.67761E-12
-1.91960E+0	-543.939E-12	-1.91960E+0	-53.6960E-9	-580.316E-15	8.34877E-12
-1.89950E+0	-533.030E-12	-1.89950E+0	-53.6960E-9	-740.878E-15	8.00925E-12
-1.87940E+0	-523.360E-12	-1.87940E+0	-53.6960E-9	-904.158E-15	7.71376E-12
-1.85930E+0	-513.575E-12	-1.85930E+0	-53.6960E-9	-854.414E-15	7.35694E-12
-1.83920E+0	-502.996E-12	-1.83920E+0	-53.6960E-9	-1.01213E-12	7.26945E-12
-1.81910E+0	-493.815E-12	-1.81910E+0	-53.6960E-9	-1.04298E-12	7.14517E-12
-1.79900E+0	-485.489E-12	-1.79900E+0	-53.6960E-9	-779.612E-15	7.02808E-12
-1.77889E+0	-475.128E-12	-1.77889E+0	-53.6960E-9	-1.02434E-12	7.17385E-12
-1.75879E+0	-467.000E-12	-1.75879E+0	-53.6960E-9	-863.264E-15	6.86148E-12
-1.73869E+0	-457.829E-12	-1.73869E+0	-53.6960E-9	-970.479E-15	6.70937E-12
-1.71859E+0	-449.647E-12	-1.71859E+0	-53.6960E-9	-1.12200E-12	6.66106E-12
-1.69849E+0	-439.946E-12	-1.69849E+0	-53.6960E-9	-1.22572E-12	6.48883E-12
-1.67839E+0	-431.950E-12	-1.67839E+0	-53.6960E-9	-1.11804E-12	6.25769E-12
-1.65829E+0	-425.698E-12	-1.65829E+0	-53.6960E-9	-1.29418E-12	6.17161E-12
-1.63819E+0	-414.873E-12	-1.63819E+0	-53.6960E-9	-1.09137E-12	6.44634E-12
-1.61809E+0	-408.427E-12	-1.61809E+0	-53.6960E-9	-1.08217E-12	6.37759E-12
-1.59799E+0	-399.520E-12	-1.59799E+0	-53.6960E-9	-1.19160E-12	6.15034E-12
-1.57789E+0	-390.291E-12	-1.57789E+0	-53.6960E-9	-1.13191E-12	5.83848E-12
-1.55779E+0	-384.313E-12	-1.55779E+0	-53.6960E-9	-1.39672E-12	6.02035E-12
-1.53769E+0	-374.466E-12	-1.53769E+0	-53.6960E-9	-1.29451E-12	5.96896E-12
-1.51759E+0	-367.266E-12	-1.51759E+0	-53.6960E-9	-1.39421E-12	5.86038E-12
-1.49749E+0	-361.129E-12	-1.49749E+0	-53.6960E-9	-1.27904E-12	5.78697E-12
-1.47739E+0	-352.007E-12	-1.47739E+0	-53.6960E-9	-1.46139E-12	5.74966E-12
-1.45729E+0	-345.357E-12	-1.45729E+0	-53.6960E-9	-1.59105E-12	5.58800E-12
-1.43719E+0	-338.446E-12	-1.43719E+0	-53.6960E-9	-1.35445E-12	5.27570E-12
-1.41709E+0	-331.544E-12	-1.41709E+0	-53.6960E-9	-1.59330E-12	4.95991E-12
-1.39698E+0	-326.325E-12	-1.39698E+0	-53.6960E-9	-1.84729E-12	4.18097E-12
-1.37688E+0	-321.137E-12	-1.37688E+0	-53.6960E-9	-2.08879E-12	3.69423E-12
-1.35678E+0	-317.899E-12	-1.35678E+0	-53.6960E-9	-2.05701E-12	3.64097E-12
-1.33668E+0	-312.652E-12	-1.33668E+0	-53.6960E-9	-2.12917E-12	3.15716E-12
-1.31658E+0	-308.877E-12	-1.31658E+0	-53.6960E-9	-2.15484E-12	3.14731E-12
-1.29648E+0	-306.931E-12	-1.29648E+0	-53.6960E-9	-2.13491E-12	3.18008E-12
-1.27638E+0	-301.525E-12	-1.27638E+0	-53.6960E-9	-1.99081E-12	2.84288E-12
-1.25628E+0	-298.851E-12	-1.25628E+0	-53.6960E-9	-1.92384E-12	2.85529E-12
-1.23618E+0	-295.271E-12	-1.23618E+0	-53.6960E-9	-2.08636E-12	3.03720E-12
-1.21608E+0	-291.091E-12	-1.21608E+0	-53.6960E-9	-1.89470E-12	3.16736E-12
-1.19598E+0	-288.293E-12	-1.19598E+0	-53.6960E-9	-2.01653E-12	3.15971E-12
-1.17588E+0	-283.004E-12	-1.17588E+0	-53.6960E-9	-1.99801E-12	3.59449E-12
-1.15578E+0	-279.176E-12	-1.15578E+0	-53.6960E-9	-2.03067E-12	3.47979E-12
-1.13568E+0	-275.438E-12	-1.13568E+0	-53.6960E-9	-2.10413E-12	3.49025E-12
-1.11558E+0	-270.326E-12	-1.11558E+0	-53.6960E-9	-2.06122E-12	3.02239E-12
-1.09548E+0	-267.922E-12	-1.09548E+0	-53.6960E-9	-2.32546E-12	3.00327E-12
-1.07538E+0	-265.050E-12	-1.07538E+0	-53.6960E-9	-2.41286E-12	2.73383E-12
-1.05528E+0	-261.160E-12	-1.05528E+0	-53.6960E-9	-2.17516E-12	2.85394E-12
-1.03518E+0	-258.008E-12	-1.03518E+0	-53.6960E-9	-2.60943E-12	2.89597E-12
-1.01508E+0	-254.491E-12	-1.01508E+0	-53.6960E-9	-2.23097E-12	2.88844E-12
-994.975E-3	-250.674E-12	-994.975E-3	-53.6960E-9	-2.23339E-12	3.15691E-12
-974.874E-3	-247.668E-12	-974.874E-3	-53.6960E-9	-2.16227E-12	3.31449E-12
-954.774E-3	-242.827E-12	-954.774E-3	-53.6960E-9	-2.35552E-12	3.22757E-12
-934.673E-3	-239.783E-12	-934.673E-3	-53.6960E-9	-1.96891E-12	3.32771E-12
-914.573E-3	-234.407E-12	-914.573E-3	-53.6960E-9	-1.97698E-12	3.49583E-12
-894.472E-3	-230.229E-12	-894.472E-3	-53.6960E-9	-2.01633E-12	3.69431E-12
-874.372E-3	-226.783E-12	-874.372E-3	-53.6960E-9	-2.25876E-12	3.24118E-12
-854.271E-3	-222.870E-12	-854.271E-3	-53.6960E-9	-2.18293E-12	2.98947E-12
-834.171E-3	-219.146E-12	-834.171E-3	-53.6960E-9	-2.22428E-12	2.97636E-12
-814.070E-3	-216.354E-12	-814.070E-3	-53.6960E-9	-2.04922E-12	3.07425E-12
-793.970E-3	-212.144E-12	-793.970E-3	-53.6960E-9	-2.02644E-12	3.19814E-12
-773.869E-3	-207.779E-12	-773.869E-3	-53.6960E-9	-1.85771E-12	3.22972E-12
-753.769E-3	-205.277E-12	-753.769E-3	-53.6960E-9	-2.17437E-12	2.99542E-12
-733.668E-3	-201.211E-12	-733.668E-3	-53.6960E-9	-2.47286E-12	3.09366E-12
-713.568E-3	-196.504E-12	-713.568E-3	-53.6960E-9	-2.27789E-12	2.93670E-12
-693.467E-3	-194.622E-12	-693.467E-3	-53.6960E-9	-2.11991E-12	3.28088E-12
-673.367E-3	-189.437E-12	-673.367E-3	-53.6960E-9	-2.12120E-12	3.45073E-12
-653.266E-3	-184.501E-12	-653.266E-3	-53.6960E-9	-2.04685E-12	3.58212E-12
-633.166E-3	-181.568E-12	-633.166E-3	-53.6960E-9	-1.83027E-12	3.52467E-12
-613.065E-3	-176.142E-12	-613.065E-3	-53.6960E-9	-2.02726E-12	3.52607E-12
-592.965E-3	-171.435E-12	-592.965E-3	-53.6960E-9	-1.89496E-12	3.56721E-12
-572.864E-3	-167.232E-12	-572.864E-3	-53.6960E-9	-1.96364E-12	3.87483E-12
-552.764E-3	-161.920E-12	-552.764E-3	-53.6960E-9	-2.03600E-12	3.75260E-12
-532.663E-3	-157.601E-12	-532.663E-3	-53.6960E-9	-1.91780E-12	3.76090E-12
-512.563E-3	-153.549E-12	-512.563E-3	-53.6960E-9	-2.06658E-12	3.68248E-12
-492.462E-3	-148.900E-12	-492.462E-3	-53.6960E-9	-1.97459E-12	3.49504E-12
-472.362E-3	-144.700E-12	-472.362E-3	-53.6960E-9	-2.37214E-12	3.54534E-12
-452.261E-3	-140.984E-12	-452.261E-3	-53.6960E-9	-2.37263E-12	3.05398E-12
-432.161E-3	-137.549E-12	-432.161E-3	-53.6960E-9	-2.07321E-12	3.07138E-12
-412.060E-3	-133.771E-12	-412.060E-3	-53.6960E-9	-2.05976E-12	2.99747E-12
-391.960E-3	-130.260E-12	-391.960E-3	-53.6960E-9	-1.89786E-12	3.30653E-12
-371.859E-3	-125.625E-12	-371.859E-3	-53.6960E-9	-2.07837E-12	3.50171E-12
-351.759E-3	-120.438E-12	-351.759E-3	-53.6960E-9	-1.75594E-12	4.16061E-12
-331.658E-3	-114.943E-12	-331.658E-3	-53.6960E-9	-1.69086E-12	4.79819E-12
-311.558E-3	-107.308E-12	-311.558E-3	-53.6960E-9	-1.49361E-12	5.32213E-12
-291.457E-3	-100.411E-12	-291.457E-3	-53.6960E-9	-1.24031E-12	5.43238E-12
-271.357E-3	-93.2329E-12	-271.357E-3	-53.6960E-9	-1.43357E-12	5.78136E-12
-251.256E-3	-85.2238E-12	-251.256E-3	-53.6960E-9	-1.31327E-12	5.80250E-12
-231.156E-3	-78.3168E-12	-231.156E-3	-53.6960E-9	-1.71848E-12	5.20097E-12
-211.055E-3	-72.1755E-12	-211.055E-3	-53.6960E-9	-1.53751E-12	4.99903E-12
-190.955E-3	-65.2474E-12	-190.955E-3	-53.6960E-9	-1.87222E-12	4.88247E-12
-170.854E-3	-58.9084E-12	-170.854E-3	-53.6960E-9	-1.64333E-12	5.07036E-12
-150.754E-3	-51.9718E-12	-150.754E-3	-53.6960E-9	-1.37469E-12	5.27145E-12
-130.653E-3	-44.6804E-12	-130.653E-3	-53.6960E-9	-1.47590E-12	5.26343E-12
-110.553E-3	-37.9870E-12	-110.553E-3	-53.6960E-9	-1.57992E-12	5.32267E-12
-90.4523E-3	-31.6934E-12	-90.4523E-3	-53.6960E-9	-1.78754E-12	4.91189E-12
-70.3518E-3	-25.0239E-12	-70.3518E-3	-53.6960E-9	-1.43587E-12	5.00955E-12
-50.2512E-3	-17.7576E-12	-50.2513E-3	-53.6960E-9	-1.40822E-12	5.41626E-12
-30.1508E-3	-10.5671E-12	-30.1508E-3	-53.6960E-9	-1.35695E-12	5.62462E-12
-10.0503E-3	-3.69661E-12	-10.0503E-3	-53.6960E-9	-1.56364E-12	5.23542E-12
10.0503E-3	2.85571E-12	10.0503E-3	-53.6960E-9	-1.68414E-12	4.84613E-12
30.1507E-3	9.23042E-12	30.1508E-3	-53.6960E-9	-1.60217E-12	5.06078E-12
50.2512E-3	15.8574E-12	50.2513E-3	-53.6960E-9	-1.79400E-12	5.09121E-12
70.3518E-3	22.7189E-12	70.3518E-3	-53.6960E-9	-1.58097E-12	5.37350E-12
90.4522E-3	29.7602E-12	90.4523E-3	-53.6960E-9	-1.27935E-12	5.40661E-12
110.553E-3	37.0741E-12	110.553E-3	-53.6960E-9	-1.33873E-12	5.35845E-12
130.653E-3	44.2797E-12	130.653E-3	-53.6960E-9	-1.56887E-12	5.44169E-12
150.754E-3	51.2975E-12	150.754E-3	-53.6960E-9	-1.65818E-12	5.31375E-12
170.854E-3	58.1840E-12	170.854E-3	-53.6960E-9	-1.59023E-12	5.10644E-12
190.955E-3	65.4124E-12	190.955E-3	-53.6960E-9	-1.55271E-12	5.03569E-12
211.055E-3	71.8200E-12	211.055E-3	-53.6960E-9	-1.58701E-12	5.22361E-12
231.156E-3	78.1219E-12	231.156E-3	-53.6960E-9	-1.95590E-12	4.72850E-12
251.256E-3	84.9714E-12	251.256E-3	-53.6960E-9	-1.69544E-12	4.68338E-12
271.357E-3	90.9073E-12	271.357E-3	-53.6960E-9	-1.76194E-12	4.53996E-12
291.457E-3	96.9070E-12	291.457E-3	-53.6960E-9	-1.55467E-12	4.99741E-12
311.558E-3	103.820E-12	311.558E-3	-53.6960E-9	-1.48571E-12	4.82895E-12
331.658E-3	110.521E-12	331.658E-3	-53.6960E-9	-1.48984E-12	5.18608E-12
351.759E-3	117.059E-12	351.759E-3	-53.6960E-9	-1.43021E-12	5.32248E-12
371.859E-3	124.802E-12	371.859E-3	-53.6960E-9	-1.33691E-12	5.63692E-12
391.960E-3	133.257E-12	391.960E-3	-53.6960E-9	-1.52506E-12	5.68336E-12
412.060E-3	140.459E-12	412.060E-3	-53.6960E-9	-1.36851E-12	5.79713E-12
432.161E-3	146.920E-12	432.161E-3	-53.6960E-9	-1.45508E-12	5.46502E-12
452.261E-3	155.769E-12	452.261E-3	-53.6960E-9	-1.63808E-12	5.21648E-12
472.362E-3	162.556E-12	472.362E-3	-53.6960E-9	-1.61450E-12	5.48076E-12
492.462E-3	168.016E-12	492.462E-3	-53.6960E-9	-1.35861E-12	5.42870E-12
512.563E-3	177.478E-12	512.563E-3	-53.6960E-9	-1.31379E-12	5.87910E-12
532.663E-3	185.616E-12	532.663E-3	-53.6960E-9	-1.32261E-12	6.21750E-12
552.764E-3	192.371E-12	552.764E-3	-53.6960E-9	-1.28990E-12	6.49718E-12
572.864E-3	202.078E-12	572.864E-3	-53.6960E-9	-1.15639E-12	6.58797E-12
592.965E-3	212.345E-12	592.965E-3	-53.6960E-9	-1.04311E-12	6.64463E-12
613.065E-3	219.340E-12	613.065E-3	-53.6960E-9	-1.10713E-12	6.68991E-12
633.166E-3	227.966E-12	633.166E-3	-53.6960E-9	-1.13375E-12	6.79414E-12
653.266E-3	239.852E-12	653.266E-3	-53.6960E-9	-1.11051E-12	6.72974E-12
673.367E-3	246.931E-12	673.367E-3	-53.6960E-9	-1.19536E-12	6.37362E-12
693.467E-3	253.880E-12	693.467E-3	-53.6960E-9	-1.06841E-12	6.84957E-12
713.568E-3	267.396E-12	713.568E-3	-53.6960E-9	-1.15679E-12	6.90542E-12
733.668E-3	275.399E-12	733.668E-3	-53.6960E-9	-1.04285E-12	6.96923E-12
753.769E-3	281.501E-12	753.769E-3	-53.6960E-9	-856.300E-15	6.85945E-12
773.869E-3	295.017E-12	773.869E-3	-53.6960E-9	-802.551E-15	7.27175E-12
793.970E-3	305.527E-12	793.970E-3	-53.6960E-9	-894.941E-15	7.31941E-12
814.070E-3	312.433E-12	814.070E-3	-53.6960E-9	-996.069E-15	7.60088E-12
834.171E-3	323.571E-12	834.171E-3	-53.6960E-9	-857.114E-15	7.56114E-12
854.271E-3	335.915E-12	854.271E-3	-53.6960E-9	-943.165E-15	7.48720E-12
874.372E-3	345.124E-12	874.372E-3	-53.6960E-9	-1.08486E-12	7.45528E-12
894.472E-3	351.807E-12	894.472E-3	-53.6960E-9	-1.10559E-12	7.43889E-12
914.573E-3	366.297E-12	914.573E-3	-53.6960E-9	-804.225E-15	7.49071E-12
934.673E-3	377.123E-12	934.673E-3	-53.6960E-9	-842.631E-15	7.52697E-12
954.774E-3	382.982E-12	954.774E-3	-53.6960E-9	-742.254E-15	7.67256E-12
974.874E-3	397.326E-12	974.874E-3	-53.6960E-9	-783.923E-15	8.06142E-12
994.975E-3	410.453E-12	994.975E-3	-53.6960E-9	-668.768E-15	8.27920E-12
1.01508E+0	417.386E-12	1.01508E+0	-53.6960E-9	-335.809E-15	8.51839E-12
1.03518E+0	430.703E-12	1.03518E+0	-53.6960E-9	-413.670E-15	8.92933E-12
1.05528E+0	447.578E-12	1.05528E+0	-53.6960E-9	-330.839E-15	9.14916E-12
1.07538E+0	456.635E-12	1.07538E+0	-53.6960E-9	-389.778E-15	9.33737E-12
1.09548E+0	467.307E-12	1.09548E+0	-53.6960E-9	-270.856E-15	9.47017E-12
1.11558E+0	485.744E-12	1.11558E+0	-53.6960E-9	-120.805E-15	9.56707E-12
1.13568E+0	497.795E-12	1.13568E+0	-53.6960E-9	-125.957E-15	9.67789E-12
1.15578E+0	506.164E-12	1.15578E+0	-53.6960E-9	-271.200E-15	9.62797E-12
1.17588E+0	525.899E-12	1.17588E+0	-53.6960E-9	-84.6667E-15	9.97540E-12
1.19598E+0	539.890E-12	1.19598E+0	-53.6960E-9	106.135E-15	10.2899E-12
1.21608E+0	549.527E-12	1.21608E+0	-53.6960E-9	187.145E-15	10.8755E-12
1.23618E+0	566.370E-12	1.23618E+0	-53.6960E-9	131.614E-15	11.1159E-12
1.25628E+0	586.119E-12	1.25628E+0	-53.6960E-9	368.376E-15	11.5740E-12
1.27638E+0	598.327E-12	1.27638E+0	-53.6960E-9	763.229E-15	12.1934E-12
1.29648E+0	615.081E-12	1.29648E+0	-53.6960E-9	683.830E-15	12.8358E-12
1.31658E+0	636.430E-12	1.31658E+0	-53.6960E-9	814.593E-15	13.4356E-12
1.33668E+0	657.224E-12	1.33668E+0	-53.6960E-9	924.292E-15	13.8913E-12
1.35678E+0	672.125E-12	1.35678E+0	-53.6960E-9	1.43283E-12	14.5584E-12
1.37688E+0	693.270E-12	1.37688E+0	-53.6960E-9	1.80104E-12	15.4997E-12
1.39698E+0	720.089E-12	1.39698E+0	-53.6960E-9	1.97022E-12	16.3177E-12
1.41709E+0	740.057E-12	1.41709E+0	-53.6960E-9	2.04233E-12	17.2295E-12
1.43719E+0	760.973E-12	1.43719E+0	-53.6960E-9	2.45363E-12	18.2854E-12
1.45729E+0	794.679E-12	1.45729E+0	-53.6960E-9	2.95053E-12	19.4764E-12
1.47739E+0	820.734E-12	1.47739E+0	-53.6960E-9	3.09074E-12	20.4410E-12
1.49749E+0	845.263E-12	1.49749E+0	-53.6960E-9	3.44820E-12	20.6398E-12
1.51759E+0	875.651E-12	1.51759E+0	-53.6960E-9	3.55209E-12	21.1800E-12
1.53769E+0	909.668E-12	1.53769E+0	-53.6960E-9	3.44078E-12	21.3021E-12
1.55779E+0	935.306E-12	1.55779E+0	-53.6960E-9	3.37059E-12	20.9763E-12
1.57789E+0	958.789E-12	1.57789E+0	-53.6960E-9	3.08623E-12	20.2918E-12
1.59799E+0	992.559E-12	1.59799E+0	-53.6960E-9	2.97895E-12	19.5710E-12
1.61809E+0	1.01796E-9	1.61809E+0	-53.6960E-9	2.75689E-12	18.8544E-12
1.63819E+0	1.03569E-9	1.63819E+0	-53.6960E-9	2.55047E-12	18.0776E-12
1.65829E+0	1.06327E-9	1.65829E+0	-53.6960E-9	2.56317E-12	17.1874E-12
1.67839E+0	1.09131E-9	1.67839E+0	-53.6960E-9	2.23132E-12	16.9761E-12
1.69849E+0	1.10879E-9	1.69849E+0	-53.6960E-9	2.23501E-12	16.5839E-12
1.71859E+0	1.12912E-9	1.71859E+0	-53.6960E-9	2.10501E-12	16.3751E-12
1.73869E+0	1.15863E-9	1.73869E+0	-53.6960E-9	1.86301E-12	15.8673E-12
1.75879E+0	1.17431E-9	1.75879E+0	-53.6960E-9	1.85765E-12	15.3324E-12
1.77889E+0	1.19059E-9	1.77889E+0	-53.6960E-9	1.73141E-12	15.3394E-12
1.79900E+0	1.21872E-9	1.79900E+0	-53.6960E-9	1.77066E-12	15.0586E-12
1.81910E+0	1.23067E-9	1.81910E+0	-53.6960E-9	1.55663E-12	14.9945E-12
1.83920E+0	1.24459E-9	1.83920E+0	-53.6960E-9	1.56931E-12	14.7973E-12
1.85930E+0	1.27614E-9	1.85930E+0	-53.6960E-9	1.52278E-12	14.5094E-12
1.87940E+0	1.29709E-9	1.87940E+0	-53.6960E-9	1.61198E-12	14.4087E-12
1.89950E+0	1.30045E-9	1.89950E+0	-53.6960E-9	1.52219E-12	14.1827E-12
1.91960E+0	1.31984E-9	1.91960E+0	-53.6960E-9	1.36054E-12	14.1059E-12
1.93970E+0	1.36563E-9	1.93970E+0	-53.6960E-9	1.42699E-12	13.7328E-12
1.95980E+0	1.35861E-9	1.95980E+0	-53.6960E-9	1.61219E-12	13.8105E-12
1.97990E+0	1.37003E-9	1.97990E+0	-53.6960E-9	1.62063E-12	14.0895E-12
2.00000E+0	1.40494E-9	2.00000E+0	-53.6960E-9	1.51321E-12	14.5576E-12
