# Supplementary material for: Circumventing the stability problems of graphene nanoribbon zigzag edges
Source: Nat Chem. 2022 Sep 26;14(12):1451–8. doi: 10.1038/s41557-022-01042-8 (PMC10665199; doi:10.1038/s41557-022-01042-8)
Supplement: Supplementary file 3 — Source data for Supplementary Fig. 9. [file 41557_2022_1042_MOESM3_ESM.zip › 11 units/Point spectra615.dat]

Experiment	bias spectroscopy
Saved Date	22.07.2020 14:18:44
User
Date
X (m)	-251.089E-9
Y (m)	-230.016E-9
Z (m)	-53.6885E-9
Z offset (m)	0E+0
Settling time (s)	20E-3
Integration time (s)	60E-3
Z-Ctrl hold	TRUE
Final Z (m)	N/A
Start time	22.07.2020 14:18:27
Filter type	None
Order
Cutoff frq
Bias>Bias (V)	-500E-3
Bias>Calibration (V/V)	-1E+0
Bias>Offset (V)	0E+0
Bias Spectroscopy>Sweep Start (V)	-2E+0
Bias Spectroscopy>Sweep End (V)	2E+0
Bias Spectroscopy>Num Pixel	200
Bias Spectroscopy>Z Avg time (s)	100E-3
Bias Spectroscopy>Z offset (m)	0E+0
Bias Spectroscopy>1st Settling time (s)	60E-3
Bias Spectroscopy>Settling time (s)	20E-3
Bias Spectroscopy>Integration time (s)	60E-3
Bias Spectroscopy>End Settling time (s)	50E-3
Bias Spectroscopy>Z control time (s)	50E-3
Bias Spectroscopy>Max Slew rate (V/s)	Inf
Bias Spectroscopy>backward sweep	FALSE
Bias Spectroscopy>Z-controller hold	TRUE
Bias Spectroscopy>Number of sweeps	1
Bias Spectroscopy>Channels	Current (A);Bias (V);Z (m);LI Demod 1 Y (A);LI Demod 1 X (A)
Bias Spectroscopy>Reset Bias	TRUE
Bias Spectroscopy>Record final Z	FALSE
Bias Spectroscopy>Lock-In run	TRUE
Current>Current (A)	311.945E-12
Current>Calibration (A/V)	330E-12
Current>Offset (A)	0E+0
Current>Gain	High
Lock-in>Lock-in status	ON
Lock-in>Modulated signal	Bias (V)
Lock-in>Frequency (Hz)	828E+0
Lock-in>Amplitude	20E-3
Lock-in>Demodulated signal	Current (A)
Lock-in>HP Filter Cutoff D1 (Hz)	155.425E+0
Lock-in>HP Filter Cutoff D2 (Hz)	155.425E+0
Lock-in>HP Filter Order D1	1
Lock-in>HP Filter Order D2	1
Lock-in>Harmonic D1	1
Lock-in>Harmonic D2	2
Lock-in>Reference phase D1 (deg)	-158.815E+0
Lock-in>Reference phase D2 (deg)	174.64E+0
Lock-in>LP Filter Cutoff D1 (Hz)	9.71405E+0
Lock-in>LP Filter Cutoff D2 (Hz)	4.85702E+0
Lock-in>LP Filter Order D1	2
Lock-in>LP Filter Order D2	2
Lock-in>Sync Filter D1	OFF
Lock-in>Sync Filter D2	OFF
[DATA]
Bias calc (V)	Current (A)	Bias (V)	Z (m)	LI Demod 1 Y (A)	LI Demod 1 X (A)
-2.00000E+0	-554.760E-12	-2.00000E+0	-53.6885E-9	-235.966E-15	8.66955E-12
-1.97990E+0	-533.008E-12	-1.97990E+0	-53.6885E-9	-596.247E-15	8.42118E-12
-1.95980E+0	-516.806E-12	-1.95980E+0	-53.6885E-9	-977.285E-15	7.74161E-12
-1.93970E+0	-517.871E-12	-1.93970E+0	-53.6885E-9	-904.578E-15	7.26389E-12
-1.91960E+0	-511.689E-12	-1.91960E+0	-53.6885E-9	-1.07199E-12	6.96753E-12
-1.89950E+0	-490.126E-12	-1.89950E+0	-53.6885E-9	-1.00673E-12	6.48128E-12
-1.87940E+0	-483.838E-12	-1.87940E+0	-53.6885E-9	-959.589E-15	6.38935E-12
-1.85930E+0	-487.246E-12	-1.85930E+0	-53.6885E-9	-1.30729E-12	6.22669E-12
-1.83920E+0	-471.414E-12	-1.83920E+0	-53.6885E-9	-1.15763E-12	6.25486E-12
-1.81910E+0	-457.183E-12	-1.81910E+0	-53.6885E-9	-1.39602E-12	5.89893E-12
-1.79900E+0	-460.633E-12	-1.79900E+0	-53.6885E-9	-1.41386E-12	5.95619E-12
-1.77889E+0	-449.056E-12	-1.77889E+0	-53.6885E-9	-1.25179E-12	5.83436E-12
-1.75879E+0	-436.375E-12	-1.75879E+0	-53.6885E-9	-1.22350E-12	5.69024E-12
-1.73869E+0	-439.779E-12	-1.73869E+0	-53.6885E-9	-1.49286E-12	5.73483E-12
-1.71859E+0	-429.677E-12	-1.71859E+0	-53.6885E-9	-1.38677E-12	5.58502E-12
-1.69849E+0	-408.894E-12	-1.69849E+0	-53.6885E-9	-1.49031E-12	5.29308E-12
-1.67839E+0	-413.211E-12	-1.67839E+0	-53.6885E-9	-1.37696E-12	5.35355E-12
-1.65829E+0	-416.494E-12	-1.65829E+0	-53.6885E-9	-1.37210E-12	5.16974E-12
-1.63819E+0	-391.109E-12	-1.63819E+0	-53.6885E-9	-1.60306E-12	5.29813E-12
-1.61809E+0	-387.180E-12	-1.61809E+0	-53.6885E-9	-1.50124E-12	5.29239E-12
-1.59799E+0	-393.227E-12	-1.59799E+0	-53.6885E-9	-1.55653E-12	5.11517E-12
-1.57789E+0	-376.238E-12	-1.57789E+0	-53.6885E-9	-1.51772E-12	5.06662E-12
-1.55779E+0	-365.896E-12	-1.55779E+0	-53.6885E-9	-1.67932E-12	4.86534E-12
-1.53769E+0	-370.051E-12	-1.53769E+0	-53.6885E-9	-1.69379E-12	5.05571E-12
-1.51759E+0	-361.644E-12	-1.51759E+0	-53.6885E-9	-1.63032E-12	4.75483E-12
-1.49749E+0	-345.487E-12	-1.49749E+0	-53.6885E-9	-1.64247E-12	4.84034E-12
-1.47739E+0	-347.906E-12	-1.47739E+0	-53.6885E-9	-1.59640E-12	4.99528E-12
-1.45729E+0	-348.422E-12	-1.45729E+0	-53.6885E-9	-1.52032E-12	4.67776E-12
-1.43719E+0	-328.362E-12	-1.43719E+0	-53.6885E-9	-1.84886E-12	4.42201E-12
-1.41709E+0	-326.059E-12	-1.41709E+0	-53.6885E-9	-1.81934E-12	4.14589E-12
-1.39698E+0	-332.387E-12	-1.39698E+0	-53.6885E-9	-1.84837E-12	3.84938E-12
-1.37688E+0	-317.674E-12	-1.37688E+0	-53.6885E-9	-2.10159E-12	3.47356E-12
-1.35678E+0	-309.548E-12	-1.35678E+0	-53.6885E-9	-2.08037E-12	3.39792E-12
-1.33668E+0	-319.267E-12	-1.33668E+0	-53.6885E-9	-2.02500E-12	3.29456E-12
-1.31658E+0	-308.931E-12	-1.31658E+0	-53.6885E-9	-1.88898E-12	3.07087E-12
-1.29648E+0	-297.181E-12	-1.29648E+0	-53.6885E-9	-2.13061E-12	3.06008E-12
-1.27638E+0	-305.852E-12	-1.27638E+0	-53.6885E-9	-2.31641E-12	2.86595E-12
-1.25628E+0	-302.230E-12	-1.25628E+0	-53.6885E-9	-2.26716E-12	2.99460E-12
-1.23618E+0	-287.870E-12	-1.23618E+0	-53.6885E-9	-2.35380E-12	2.99705E-12
-1.21608E+0	-291.055E-12	-1.21608E+0	-53.6885E-9	-2.03174E-12	3.15405E-12
-1.19598E+0	-292.717E-12	-1.19598E+0	-53.6885E-9	-1.97047E-12	3.07952E-12
-1.17588E+0	-278.599E-12	-1.17588E+0	-53.6885E-9	-2.16125E-12	3.59988E-12
-1.15578E+0	-275.452E-12	-1.15578E+0	-53.6885E-9	-1.93309E-12	3.67488E-12
-1.13568E+0	-279.846E-12	-1.13568E+0	-53.6885E-9	-2.03639E-12	3.50878E-12
-1.11558E+0	-268.898E-12	-1.11558E+0	-53.6885E-9	-2.14145E-12	2.92837E-12
-1.09548E+0	-263.779E-12	-1.09548E+0	-53.6885E-9	-2.18811E-12	2.82266E-12
-1.07538E+0	-268.429E-12	-1.07538E+0	-53.6885E-9	-2.38171E-12	2.73092E-12
-1.05528E+0	-262.280E-12	-1.05528E+0	-53.6885E-9	-2.31575E-12	2.70885E-12
-1.03518E+0	-254.129E-12	-1.03518E+0	-53.6885E-9	-2.17186E-12	2.82170E-12
-1.01508E+0	-256.276E-12	-1.01508E+0	-53.6885E-9	-2.27885E-12	2.95014E-12
-994.975E-3	-254.596E-12	-994.975E-3	-53.6885E-9	-2.24224E-12	3.16124E-12
-974.874E-3	-244.893E-12	-974.874E-3	-53.6885E-9	-2.26206E-12	3.07167E-12
-954.774E-3	-242.807E-12	-954.774E-3	-53.6885E-9	-2.16581E-12	3.39698E-12
-934.673E-3	-242.397E-12	-934.673E-3	-53.6885E-9	-2.02632E-12	3.56629E-12
-914.573E-3	-234.002E-12	-914.573E-3	-53.6885E-9	-2.03109E-12	3.67792E-12
-894.472E-3	-228.995E-12	-894.472E-3	-53.6885E-9	-2.07723E-12	3.56997E-12
-874.372E-3	-229.173E-12	-874.372E-3	-53.6885E-9	-2.30292E-12	3.25574E-12
-854.271E-3	-223.446E-12	-854.271E-3	-53.6885E-9	-2.33376E-12	3.06469E-12
-834.171E-3	-219.097E-12	-834.171E-3	-53.6885E-9	-2.22195E-12	2.94289E-12
-814.070E-3	-217.413E-12	-814.070E-3	-53.6885E-9	-2.09899E-12	3.15257E-12
-793.970E-3	-213.783E-12	-793.970E-3	-53.6885E-9	-2.16325E-12	3.11401E-12
-773.869E-3	-208.484E-12	-773.869E-3	-53.6885E-9	-2.17184E-12	3.09189E-12
-753.769E-3	-205.380E-12	-753.769E-3	-53.6885E-9	-2.11185E-12	3.23639E-12
-733.668E-3	-202.178E-12	-733.668E-3	-53.6885E-9	-2.24004E-12	3.29974E-12
-713.568E-3	-198.062E-12	-713.568E-3	-53.6885E-9	-2.03354E-12	3.28634E-12
-693.467E-3	-193.120E-12	-693.467E-3	-53.6885E-9	-2.14753E-12	3.15000E-12
-673.367E-3	-190.419E-12	-673.367E-3	-53.6885E-9	-2.07358E-12	3.51419E-12
-653.266E-3	-186.104E-12	-653.266E-3	-53.6885E-9	-2.12745E-12	3.46823E-12
-633.166E-3	-181.183E-12	-633.166E-3	-53.6885E-9	-2.21479E-12	3.60322E-12
-613.065E-3	-176.226E-12	-613.065E-3	-53.6885E-9	-1.95020E-12	3.86927E-12
-592.965E-3	-172.433E-12	-592.965E-3	-53.6885E-9	-1.73938E-12	3.85260E-12
-572.864E-3	-167.839E-12	-572.864E-3	-53.6885E-9	-1.92418E-12	3.80858E-12
-552.764E-3	-161.698E-12	-552.764E-3	-53.6885E-9	-2.07634E-12	3.72248E-12
-532.663E-3	-157.674E-12	-532.663E-3	-53.6885E-9	-2.10437E-12	3.59409E-12
-512.563E-3	-154.687E-12	-512.563E-3	-53.6885E-9	-1.85837E-12	3.54408E-12
-492.462E-3	-148.875E-12	-492.462E-3	-53.6885E-9	-2.01286E-12	3.39409E-12
-472.362E-3	-144.458E-12	-472.362E-3	-53.6885E-9	-2.04930E-12	3.30534E-12
-452.261E-3	-142.368E-12	-452.261E-3	-53.6885E-9	-2.47902E-12	2.76403E-12
-432.161E-3	-138.020E-12	-432.161E-3	-53.6885E-9	-2.50702E-12	2.90485E-12
-412.060E-3	-133.501E-12	-412.060E-3	-53.6885E-9	-2.30935E-12	3.14200E-12
-391.960E-3	-131.230E-12	-391.960E-3	-53.6885E-9	-2.25057E-12	3.23782E-12
-371.859E-3	-126.626E-12	-371.859E-3	-53.6885E-9	-2.09576E-12	3.74950E-12
-351.759E-3	-120.089E-12	-351.759E-3	-53.6885E-9	-1.73296E-12	4.23848E-12
-331.658E-3	-115.320E-12	-331.658E-3	-53.6885E-9	-1.58007E-12	4.87745E-12
-311.558E-3	-108.834E-12	-311.558E-3	-53.6885E-9	-1.59237E-12	5.20125E-12
-291.457E-3	-100.400E-12	-291.457E-3	-53.6885E-9	-1.45901E-12	5.28265E-12
-271.357E-3	-93.3842E-12	-271.357E-3	-53.6885E-9	-1.33407E-12	5.44802E-12
-251.256E-3	-86.9032E-12	-251.256E-3	-53.6885E-9	-1.36996E-12	5.70439E-12
-231.156E-3	-78.7831E-12	-231.156E-3	-53.6885E-9	-1.47974E-12	5.36979E-12
-211.055E-3	-71.6777E-12	-211.055E-3	-53.6885E-9	-1.51898E-12	4.95629E-12
-190.955E-3	-66.6931E-12	-190.955E-3	-53.6885E-9	-1.71028E-12	4.71955E-12
-170.854E-3	-59.6208E-12	-170.854E-3	-53.6885E-9	-1.66147E-12	5.14089E-12
-150.754E-3	-51.7316E-12	-150.754E-3	-53.6885E-9	-1.54487E-12	5.28785E-12
-130.653E-3	-45.5136E-12	-130.653E-3	-53.6885E-9	-1.65186E-12	5.11683E-12
-110.553E-3	-38.7542E-12	-110.553E-3	-53.6885E-9	-1.62739E-12	5.06764E-12
-90.4523E-3	-31.6346E-12	-90.4523E-3	-53.6885E-9	-1.51608E-12	4.98902E-12
-70.3518E-3	-25.1369E-12	-70.3518E-3	-53.6885E-9	-1.46180E-12	5.03181E-12
-50.2512E-3	-18.0830E-12	-50.2513E-3	-53.6885E-9	-1.39212E-12	5.43578E-12
-30.1508E-3	-10.6051E-12	-30.1508E-3	-53.6885E-9	-1.41192E-12	5.40397E-12
-10.0503E-3	-3.65941E-12	-10.0503E-3	-53.6885E-9	-1.54360E-12	5.10673E-12
10.0503E-3	2.89651E-12	10.0503E-3	-53.6885E-9	-1.65998E-12	4.99384E-12
30.1507E-3	9.17543E-12	30.1508E-3	-53.6885E-9	-1.66053E-12	4.64796E-12
50.2512E-3	15.5946E-12	50.2513E-3	-53.6885E-9	-1.59772E-12	5.03006E-12
70.3518E-3	22.6737E-12	70.3518E-3	-53.6885E-9	-1.52137E-12	5.34536E-12
90.4522E-3	29.7929E-12	90.4523E-3	-53.6885E-9	-1.61086E-12	5.38576E-12
110.553E-3	36.5991E-12	110.553E-3	-53.6885E-9	-1.53703E-12	5.47647E-12
130.653E-3	44.0080E-12	130.653E-3	-53.6885E-9	-1.48503E-12	5.32549E-12
150.754E-3	51.4394E-12	150.754E-3	-53.6885E-9	-1.41309E-12	5.46854E-12
170.854E-3	57.8407E-12	170.854E-3	-53.6885E-9	-1.51520E-12	5.45123E-12
190.955E-3	65.1288E-12	190.955E-3	-53.6885E-9	-1.74198E-12	5.18990E-12
211.055E-3	72.4622E-12	211.055E-3	-53.6885E-9	-1.71646E-12	4.98091E-12
231.156E-3	78.2292E-12	231.156E-3	-53.6885E-9	-1.52361E-12	4.78179E-12
251.256E-3	84.5730E-12	251.256E-3	-53.6885E-9	-1.69445E-12	4.76640E-12
271.357E-3	91.6026E-12	271.357E-3	-53.6885E-9	-1.53717E-12	5.06169E-12
291.457E-3	97.4373E-12	291.457E-3	-53.6885E-9	-1.76607E-12	5.15971E-12
311.558E-3	103.440E-12	311.558E-3	-53.6885E-9	-1.73092E-12	4.89062E-12
331.658E-3	111.140E-12	331.658E-3	-53.6885E-9	-1.48673E-12	4.97403E-12
351.759E-3	117.804E-12	351.759E-3	-53.6885E-9	-1.30008E-12	5.47563E-12
371.859E-3	124.433E-12	371.859E-3	-53.6885E-9	-1.33379E-12	5.67089E-12
391.960E-3	133.331E-12	391.960E-3	-53.6885E-9	-1.23933E-12	5.75445E-12
412.060E-3	141.495E-12	412.060E-3	-53.6885E-9	-1.27643E-12	5.86098E-12
432.161E-3	147.541E-12	432.161E-3	-53.6885E-9	-1.45821E-12	5.56711E-12
452.261E-3	155.250E-12	452.261E-3	-53.6885E-9	-1.75988E-12	5.28614E-12
472.362E-3	163.208E-12	472.362E-3	-53.6885E-9	-1.46301E-12	5.06623E-12
492.462E-3	169.300E-12	492.462E-3	-53.6885E-9	-1.43145E-12	5.45714E-12
512.563E-3	176.814E-12	512.563E-3	-53.6885E-9	-1.36834E-12	5.81394E-12
532.663E-3	186.217E-12	532.663E-3	-53.6885E-9	-1.09594E-12	6.30727E-12
552.764E-3	194.445E-12	552.764E-3	-53.6885E-9	-1.05071E-12	6.53011E-12
572.864E-3	202.351E-12	572.864E-3	-53.6885E-9	-1.07091E-12	6.85361E-12
592.965E-3	213.151E-12	592.965E-3	-53.6885E-9	-1.38264E-12	6.76859E-12
613.065E-3	221.794E-12	613.065E-3	-53.6885E-9	-1.19316E-12	6.80977E-12
633.166E-3	229.903E-12	633.166E-3	-53.6885E-9	-1.07689E-12	6.68859E-12
653.266E-3	239.705E-12	653.266E-3	-53.6885E-9	-1.05369E-12	6.59031E-12
673.367E-3	249.646E-12	673.367E-3	-53.6885E-9	-995.559E-15	6.76787E-12
693.467E-3	256.929E-12	693.467E-3	-53.6885E-9	-1.32544E-12	6.72012E-12
713.568E-3	266.547E-12	713.568E-3	-53.6885E-9	-1.25334E-12	6.81354E-12
733.668E-3	277.579E-12	733.668E-3	-53.6885E-9	-1.03974E-12	6.88040E-12
753.769E-3	285.090E-12	753.769E-3	-53.6885E-9	-885.108E-15	7.01864E-12
773.869E-3	295.102E-12	773.869E-3	-53.6885E-9	-938.235E-15	7.14875E-12
793.970E-3	305.955E-12	793.970E-3	-53.6885E-9	-838.120E-15	7.27965E-12
814.070E-3	315.061E-12	814.070E-3	-53.6885E-9	-692.659E-15	7.09005E-12
834.171E-3	323.794E-12	834.171E-3	-53.6885E-9	-798.777E-15	7.21873E-12
854.271E-3	334.755E-12	854.271E-3	-53.6885E-9	-862.040E-15	7.17001E-12
874.372E-3	344.988E-12	874.372E-3	-53.6885E-9	-824.796E-15	7.10938E-12
894.472E-3	352.747E-12	894.472E-3	-53.6885E-9	-795.828E-15	7.01289E-12
914.573E-3	362.699E-12	914.573E-3	-53.6885E-9	-921.327E-15	7.22606E-12
934.673E-3	372.981E-12	934.673E-3	-53.6885E-9	-940.930E-15	7.15591E-12
954.774E-3	382.826E-12	954.774E-3	-53.6885E-9	-1.08802E-12	7.22791E-12
974.874E-3	391.437E-12	974.874E-3	-53.6885E-9	-952.385E-15	7.52502E-12
994.975E-3	403.020E-12	994.975E-3	-53.6885E-9	-660.520E-15	7.71796E-12
1.01508E+0	412.854E-12	1.01508E+0	-53.6885E-9	-789.545E-15	7.59638E-12
1.03518E+0	424.051E-12	1.03518E+0	-53.6885E-9	-902.805E-15	8.04712E-12
1.05528E+0	434.590E-12	1.05528E+0	-53.6885E-9	-801.953E-15	8.14401E-12
1.07538E+0	446.299E-12	1.07538E+0	-53.6885E-9	-586.729E-15	8.30386E-12
1.09548E+0	457.769E-12	1.09548E+0	-53.6885E-9	-513.370E-15	8.45623E-12
1.11558E+0	469.273E-12	1.11558E+0	-53.6885E-9	-580.519E-15	8.19555E-12
1.13568E+0	481.296E-12	1.13568E+0	-53.6885E-9	-679.406E-15	8.25413E-12
1.15578E+0	492.160E-12	1.15578E+0	-53.6885E-9	-538.195E-15	8.25161E-12
1.17588E+0	503.842E-12	1.17588E+0	-53.6885E-9	-607.385E-15	8.26367E-12
1.19598E+0	515.301E-12	1.19598E+0	-53.6885E-9	-638.078E-15	8.82740E-12
1.21608E+0	526.046E-12	1.21608E+0	-53.6885E-9	-295.686E-15	8.91165E-12
1.23618E+0	539.748E-12	1.23618E+0	-53.6885E-9	-252.536E-15	9.05356E-12
1.25628E+0	551.344E-12	1.25628E+0	-53.6885E-9	-171.760E-15	9.47439E-12
1.27638E+0	563.832E-12	1.27638E+0	-53.6885E-9	-400.006E-15	9.91202E-12
1.29648E+0	578.988E-12	1.29648E+0	-53.6885E-9	45.6884E-15	10.1686E-12
1.31658E+0	593.460E-12	1.31658E+0	-53.6885E-9	204.431E-15	10.4798E-12
1.33668E+0	607.204E-12	1.33668E+0	-53.6885E-9	260.672E-15	10.9104E-12
1.35678E+0	622.347E-12	1.35678E+0	-53.6885E-9	468.346E-15	11.3300E-12
1.37688E+0	639.101E-12	1.37688E+0	-53.6885E-9	355.209E-15	11.6264E-12
1.39698E+0	650.457E-12	1.39698E+0	-53.6885E-9	693.789E-15	11.7517E-12
1.41709E+0	674.370E-12	1.41709E+0	-53.6885E-9	730.710E-15	12.4109E-12
1.43719E+0	689.830E-12	1.43719E+0	-53.6885E-9	923.099E-15	13.0557E-12
1.45729E+0	704.146E-12	1.45729E+0	-53.6885E-9	878.726E-15	13.5312E-12
1.47739E+0	727.094E-12	1.47739E+0	-53.6885E-9	1.03553E-12	13.6230E-12
1.49749E+0	746.487E-12	1.49749E+0	-53.6885E-9	1.27039E-12	13.9890E-12
1.51759E+0	761.441E-12	1.51759E+0	-53.6885E-9	1.39117E-12	14.2030E-12
1.53769E+0	783.873E-12	1.53769E+0	-53.6885E-9	1.28253E-12	14.2189E-12
1.55779E+0	803.783E-12	1.55779E+0	-53.6885E-9	1.17794E-12	13.7468E-12
1.57789E+0	817.450E-12	1.57789E+0	-53.6885E-9	1.01351E-12	13.7125E-12
1.59799E+0	836.715E-12	1.59799E+0	-53.6885E-9	1.12739E-12	13.2976E-12
1.61809E+0	860.512E-12	1.61809E+0	-53.6885E-9	1.01007E-12	12.8329E-12
1.63819E+0	867.868E-12	1.63819E+0	-53.6885E-9	784.014E-15	12.3897E-12
1.65829E+0	885.916E-12	1.65829E+0	-53.6885E-9	641.033E-15	12.0639E-12
1.67839E+0	905.990E-12	1.67839E+0	-53.6885E-9	430.546E-15	11.6835E-12
1.69849E+0	914.046E-12	1.69849E+0	-53.6885E-9	460.831E-15	11.5372E-12
1.71859E+0	933.022E-12	1.71859E+0	-53.6885E-9	446.551E-15	11.3240E-12
1.73869E+0	951.786E-12	1.73869E+0	-53.6885E-9	513.383E-15	11.3856E-12
1.75879E+0	959.429E-12	1.75879E+0	-53.6885E-9	534.487E-15	11.0802E-12
1.77889E+0	980.773E-12	1.77889E+0	-53.6885E-9	396.659E-15	11.0888E-12
1.79900E+0	995.457E-12	1.79900E+0	-53.6885E-9	296.740E-15	10.8954E-12
1.81910E+0	1.00428E-9	1.81910E+0	-53.6885E-9	234.946E-15	10.4969E-12
1.83920E+0	1.02289E-9	1.83920E+0	-53.6885E-9	328.968E-15	10.7234E-12
1.85930E+0	1.03949E-9	1.85930E+0	-53.6885E-9	163.221E-15	10.7111E-12
1.87940E+0	1.04593E-9	1.87940E+0	-53.6885E-9	155.794E-15	10.5254E-12
1.89950E+0	1.05814E-9	1.89950E+0	-53.6885E-9	118.445E-15	10.2082E-12
1.91960E+0	1.07773E-9	1.91960E+0	-53.6885E-9	113.559E-15	10.1615E-12
1.93970E+0	1.09001E-9	1.93970E+0	-53.6885E-9	179.133E-15	9.99445E-12
1.95980E+0	1.09773E-9	1.95980E+0	-53.6885E-9	70.4684E-15	10.2845E-12
1.97990E+0	1.11630E-9	1.97990E+0	-53.6885E-9	219.554E-15	10.1306E-12
2.00000E+0	1.13241E-9	2.00000E+0	-53.6885E-9	243.389E-15	10.4215E-12
