# Supplementary material for: Circumventing the stability problems of graphene nanoribbon zigzag edges
Source: Nat Chem. 2022 Sep 26;14(12):1451–8. doi: 10.1038/s41557-022-01042-8 (PMC10665199; doi:10.1038/s41557-022-01042-8)
Supplement: Supplementary file 3 — Source data for Supplementary Fig. 9. [file 41557_2022_1042_MOESM3_ESM.zip › 11 units/Point spectra616.dat]

Experiment	bias spectroscopy
Saved Date	22.07.2020 14:19:00
User
Date
X (m)	-251.004E-9
Y (m)	-230.116E-9
Z (m)	-53.6854E-9
Z offset (m)	0E+0
Settling time (s)	20E-3
Integration time (s)	60E-3
Z-Ctrl hold	TRUE
Final Z (m)	N/A
Start time	22.07.2020 14:18:44
Filter type	None
Order
Cutoff frq
Bias>Bias (V)	-500E-3
Bias>Calibration (V/V)	-1E+0
Bias>Offset (V)	0E+0
Bias Spectroscopy>Sweep Start (V)	-2E+0
Bias Spectroscopy>Sweep End (V)	2E+0
Bias Spectroscopy>Num Pixel	200
Bias Spectroscopy>Z Avg time (s)	100E-3
Bias Spectroscopy>Z offset (m)	0E+0
Bias Spectroscopy>1st Settling time (s)	60E-3
Bias Spectroscopy>Settling time (s)	20E-3
Bias Spectroscopy>Integration time (s)	60E-3
Bias Spectroscopy>End Settling time (s)	50E-3
Bias Spectroscopy>Z control time (s)	50E-3
Bias Spectroscopy>Max Slew rate (V/s)	Inf
Bias Spectroscopy>backward sweep	FALSE
Bias Spectroscopy>Z-controller hold	TRUE
Bias Spectroscopy>Number of sweeps	1
Bias Spectroscopy>Channels	Current (A);Bias (V);Z (m);LI Demod 1 Y (A);LI Demod 1 X (A)
Bias Spectroscopy>Reset Bias	TRUE
Bias Spectroscopy>Record final Z	FALSE
Bias Spectroscopy>Lock-In run	TRUE
Current>Current (A)	960.733E-12
Current>Calibration (A/V)	330E-12
Current>Offset (A)	0E+0
Current>Gain	High
Lock-in>Lock-in status	ON
Lock-in>Modulated signal	Bias (V)
Lock-in>Frequency (Hz)	828E+0
Lock-in>Amplitude	20E-3
Lock-in>Demodulated signal	Current (A)
Lock-in>HP Filter Cutoff D1 (Hz)	155.425E+0
Lock-in>HP Filter Cutoff D2 (Hz)	155.425E+0
Lock-in>HP Filter Order D1	1
Lock-in>HP Filter Order D2	1
Lock-in>Harmonic D1	1
Lock-in>Harmonic D2	2
Lock-in>Reference phase D1 (deg)	-158.815E+0
Lock-in>Reference phase D2 (deg)	174.64E+0
Lock-in>LP Filter Cutoff D1 (Hz)	9.71405E+0
Lock-in>LP Filter Cutoff D2 (Hz)	4.85702E+0
Lock-in>LP Filter Order D1	2
Lock-in>LP Filter Order D2	2
Lock-in>Sync Filter D1	OFF
Lock-in>Sync Filter D2	OFF
[DATA]
Bias calc (V)	Current (A)	Bias (V)	Z (m)	LI Demod 1 Y (A)	LI Demod 1 X (A)
-2.00000E+0	-536.595E-12	-2.00000E+0	-53.6854E-9	-664.490E-15	8.49890E-12
-1.97990E+0	-528.024E-12	-1.97990E+0	-53.6854E-9	-819.450E-15	8.06509E-12
-1.95980E+0	-525.159E-12	-1.95980E+0	-53.6854E-9	-826.089E-15	7.47390E-12
-1.93970E+0	-511.006E-12	-1.93970E+0	-53.6854E-9	-938.862E-15	7.21907E-12
-1.91960E+0	-496.819E-12	-1.91960E+0	-53.6854E-9	-1.12789E-12	6.93159E-12
-1.89950E+0	-495.665E-12	-1.89950E+0	-53.6854E-9	-1.24528E-12	6.80823E-12
-1.87940E+0	-487.692E-12	-1.87940E+0	-53.6854E-9	-1.24540E-12	6.57899E-12
-1.85930E+0	-466.634E-12	-1.85930E+0	-53.6854E-9	-1.22769E-12	6.41327E-12
-1.83920E+0	-466.884E-12	-1.83920E+0	-53.6854E-9	-1.34637E-12	6.23054E-12
-1.81910E+0	-471.057E-12	-1.81910E+0	-53.6854E-9	-1.22880E-12	5.99178E-12
-1.79900E+0	-457.629E-12	-1.79900E+0	-53.6854E-9	-1.42791E-12	5.63596E-12
-1.77889E+0	-432.836E-12	-1.77889E+0	-53.6854E-9	-1.40363E-12	5.79006E-12
-1.75879E+0	-433.963E-12	-1.75879E+0	-53.6854E-9	-1.27679E-12	5.93160E-12
-1.73869E+0	-444.507E-12	-1.73869E+0	-53.6854E-9	-1.36386E-12	5.51390E-12
-1.71859E+0	-414.382E-12	-1.71859E+0	-53.6854E-9	-1.40659E-12	5.62646E-12
-1.69849E+0	-404.353E-12	-1.69849E+0	-53.6854E-9	-1.63635E-12	5.45995E-12
-1.67839E+0	-427.274E-12	-1.67839E+0	-53.6854E-9	-1.48617E-12	5.38582E-12
-1.65829E+0	-408.703E-12	-1.65829E+0	-53.6854E-9	-1.60710E-12	4.99897E-12
-1.63819E+0	-379.946E-12	-1.63819E+0	-53.6854E-9	-1.45103E-12	5.34733E-12
-1.61809E+0	-387.099E-12	-1.61809E+0	-53.6854E-9	-1.42133E-12	5.85829E-12
-1.59799E+0	-395.826E-12	-1.59799E+0	-53.6854E-9	-1.24639E-12	5.48595E-12
-1.57789E+0	-369.617E-12	-1.57789E+0	-53.6854E-9	-1.42571E-12	5.19552E-12
-1.55779E+0	-353.617E-12	-1.55779E+0	-53.6854E-9	-1.28019E-12	5.20166E-12
-1.53769E+0	-374.232E-12	-1.53769E+0	-53.6854E-9	-1.43539E-12	5.41152E-12
-1.51759E+0	-358.476E-12	-1.51759E+0	-53.6854E-9	-1.68180E-12	5.13035E-12
-1.49749E+0	-334.275E-12	-1.49749E+0	-53.6854E-9	-1.68588E-12	4.98990E-12
-1.47739E+0	-342.797E-12	-1.47739E+0	-53.6854E-9	-1.38810E-12	5.49162E-12
-1.45729E+0	-342.450E-12	-1.45729E+0	-53.6854E-9	-1.48978E-12	5.55160E-12
-1.43719E+0	-315.084E-12	-1.43719E+0	-53.6854E-9	-1.67095E-12	5.48890E-12
-1.41709E+0	-316.335E-12	-1.41709E+0	-53.6854E-9	-1.63063E-12	4.86163E-12
-1.39698E+0	-325.088E-12	-1.39698E+0	-53.6854E-9	-1.91879E-12	3.87899E-12
-1.37688E+0	-307.387E-12	-1.37688E+0	-53.6854E-9	-1.97091E-12	3.41722E-12
-1.35678E+0	-297.748E-12	-1.35678E+0	-53.6854E-9	-2.16714E-12	3.07122E-12
-1.33668E+0	-311.919E-12	-1.33668E+0	-53.6854E-9	-2.20208E-12	2.89249E-12
-1.31658E+0	-303.647E-12	-1.31658E+0	-53.6854E-9	-2.12503E-12	2.87821E-12
-1.29648E+0	-284.306E-12	-1.29648E+0	-53.6854E-9	-2.04783E-12	2.87747E-12
-1.27638E+0	-297.429E-12	-1.27638E+0	-53.6854E-9	-2.50649E-12	2.74902E-12
-1.25628E+0	-298.762E-12	-1.25628E+0	-53.6854E-9	-2.37545E-12	2.80944E-12
-1.23618E+0	-279.113E-12	-1.23618E+0	-53.6854E-9	-2.38398E-12	2.81132E-12
-1.21608E+0	-282.256E-12	-1.21608E+0	-53.6854E-9	-2.21557E-12	3.04682E-12
-1.19598E+0	-289.055E-12	-1.19598E+0	-53.6854E-9	-2.26828E-12	3.15741E-12
-1.17588E+0	-271.159E-12	-1.17588E+0	-53.6854E-9	-2.11869E-12	3.26381E-12
-1.15578E+0	-268.301E-12	-1.15578E+0	-53.6854E-9	-2.03630E-12	3.45424E-12
-1.13568E+0	-274.621E-12	-1.13568E+0	-53.6854E-9	-2.09422E-12	3.27723E-12
-1.11558E+0	-265.250E-12	-1.11558E+0	-53.6854E-9	-2.24887E-12	2.82656E-12
-1.09548E+0	-255.382E-12	-1.09548E+0	-53.6854E-9	-2.50879E-12	2.55105E-12
-1.07538E+0	-263.764E-12	-1.07538E+0	-53.6854E-9	-2.27905E-12	2.36324E-12
-1.05528E+0	-259.612E-12	-1.05528E+0	-53.6854E-9	-2.26111E-12	2.47053E-12
-1.03518E+0	-246.978E-12	-1.03518E+0	-53.6854E-9	-2.39387E-12	2.69847E-12
-1.01508E+0	-250.951E-12	-1.01508E+0	-53.6854E-9	-2.52159E-12	2.71623E-12
-994.975E-3	-252.915E-12	-994.975E-3	-53.6854E-9	-2.29573E-12	2.86023E-12
-974.874E-3	-238.564E-12	-974.874E-3	-53.6854E-9	-2.28906E-12	3.13329E-12
-954.774E-3	-237.159E-12	-954.774E-3	-53.6854E-9	-2.04804E-12	2.95487E-12
-934.673E-3	-240.663E-12	-934.673E-3	-53.6854E-9	-2.07266E-12	3.31802E-12
-914.573E-3	-230.563E-12	-914.573E-3	-53.6854E-9	-2.07805E-12	3.50518E-12
-894.472E-3	-222.883E-12	-894.472E-3	-53.6854E-9	-2.05290E-12	3.30700E-12
-874.372E-3	-227.132E-12	-874.372E-3	-53.6854E-9	-2.22318E-12	3.00292E-12
-854.271E-3	-221.525E-12	-854.271E-3	-53.6854E-9	-2.34611E-12	2.76747E-12
-834.171E-3	-212.948E-12	-834.171E-3	-53.6854E-9	-2.32014E-12	2.85829E-12
-814.070E-3	-214.998E-12	-814.070E-3	-53.6854E-9	-2.10097E-12	2.84031E-12
-793.970E-3	-213.203E-12	-793.970E-3	-53.6854E-9	-2.07178E-12	2.98455E-12
-773.869E-3	-202.668E-12	-773.869E-3	-53.6854E-9	-2.12300E-12	3.18599E-12
-753.769E-3	-201.995E-12	-753.769E-3	-53.6854E-9	-2.19255E-12	3.08927E-12
-733.668E-3	-202.671E-12	-733.668E-3	-53.6854E-9	-2.11090E-12	3.06770E-12
-713.568E-3	-194.044E-12	-713.568E-3	-53.6854E-9	-2.16766E-12	3.19883E-12
-693.467E-3	-189.691E-12	-693.467E-3	-53.6854E-9	-1.96417E-12	3.10769E-12
-673.367E-3	-190.521E-12	-673.367E-3	-53.6854E-9	-2.12797E-12	3.33224E-12
-653.266E-3	-184.772E-12	-653.266E-3	-53.6854E-9	-2.36945E-12	3.25987E-12
-633.166E-3	-177.046E-12	-633.166E-3	-53.6854E-9	-2.21370E-12	3.25797E-12
-613.065E-3	-176.094E-12	-613.065E-3	-53.6854E-9	-1.96479E-12	3.76229E-12
-592.965E-3	-172.684E-12	-592.965E-3	-53.6854E-9	-2.03179E-12	3.82508E-12
-572.864E-3	-164.681E-12	-572.864E-3	-53.6854E-9	-1.89447E-12	3.78532E-12
-552.764E-3	-159.960E-12	-552.764E-3	-53.6854E-9	-1.93838E-12	3.68626E-12
-532.663E-3	-158.659E-12	-532.663E-3	-53.6854E-9	-2.06855E-12	3.58046E-12
-512.563E-3	-152.538E-12	-512.563E-3	-53.6854E-9	-1.98771E-12	3.39798E-12
-492.462E-3	-146.204E-12	-492.462E-3	-53.6854E-9	-2.04982E-12	3.43549E-12
-472.362E-3	-144.981E-12	-472.362E-3	-53.6854E-9	-2.32860E-12	3.24747E-12
-452.261E-3	-141.976E-12	-452.261E-3	-53.6854E-9	-2.32587E-12	2.96038E-12
-432.161E-3	-135.551E-12	-432.161E-3	-53.6854E-9	-2.07371E-12	2.83123E-12
-412.060E-3	-133.157E-12	-412.060E-3	-53.6854E-9	-2.11271E-12	2.90536E-12
-391.960E-3	-131.538E-12	-391.960E-3	-53.6854E-9	-2.08419E-12	3.11497E-12
-371.859E-3	-125.024E-12	-371.859E-3	-53.6854E-9	-2.09858E-12	3.65739E-12
-351.759E-3	-119.145E-12	-351.759E-3	-53.6854E-9	-1.97004E-12	4.21865E-12
-331.658E-3	-115.843E-12	-331.658E-3	-53.6854E-9	-1.81866E-12	4.82491E-12
-311.558E-3	-108.427E-12	-311.558E-3	-53.6854E-9	-1.51309E-12	5.03312E-12
-291.457E-3	-99.1861E-12	-291.457E-3	-53.6854E-9	-1.49629E-12	5.47143E-12
-271.357E-3	-93.4101E-12	-271.357E-3	-53.6854E-9	-1.53427E-12	5.67703E-12
-251.256E-3	-86.7968E-12	-251.256E-3	-53.6854E-9	-1.59118E-12	5.71665E-12
-231.156E-3	-77.9437E-12	-231.156E-3	-53.6854E-9	-1.53652E-12	5.13374E-12
-211.055E-3	-71.6621E-12	-211.055E-3	-53.6854E-9	-1.56358E-12	4.67316E-12
-190.955E-3	-66.8880E-12	-190.955E-3	-53.6854E-9	-1.74964E-12	4.90622E-12
-170.854E-3	-59.4000E-12	-170.854E-3	-53.6854E-9	-1.56093E-12	5.11543E-12
-150.754E-3	-51.5943E-12	-150.754E-3	-53.6854E-9	-1.62993E-12	5.44646E-12
-130.653E-3	-45.7576E-12	-130.653E-3	-53.6854E-9	-1.45697E-12	5.39803E-12
-110.553E-3	-38.9381E-12	-110.553E-3	-53.6854E-9	-1.61080E-12	5.03386E-12
-90.4523E-3	-31.4956E-12	-90.4523E-3	-53.6854E-9	-1.56081E-12	4.94630E-12
-70.3518E-3	-25.1917E-12	-70.3518E-3	-53.6854E-9	-1.62452E-12	5.11552E-12
-50.2512E-3	-18.2448E-12	-50.2513E-3	-53.6854E-9	-1.32991E-12	5.56178E-12
-30.1508E-3	-10.4594E-12	-30.1508E-3	-53.6854E-9	-1.48643E-12	5.50164E-12
-10.0503E-3	-3.59382E-12	-10.0503E-3	-53.6854E-9	-1.61853E-12	5.10564E-12
10.0503E-3	2.88158E-12	10.0503E-3	-53.6854E-9	-1.66779E-12	4.86969E-12
30.1507E-3	9.09509E-12	30.1508E-3	-53.6854E-9	-1.80623E-12	4.73776E-12
50.2512E-3	15.3778E-12	50.2513E-3	-53.6854E-9	-1.43727E-12	4.94503E-12
70.3518E-3	22.9617E-12	70.3518E-3	-53.6854E-9	-1.50240E-12	5.42122E-12
90.4522E-3	29.9629E-12	90.4523E-3	-53.6854E-9	-1.67148E-12	5.28063E-12
110.553E-3	36.0641E-12	110.553E-3	-53.6854E-9	-1.59824E-12	5.30004E-12
130.653E-3	44.3223E-12	130.653E-3	-53.6854E-9	-1.42306E-12	5.46516E-12
150.754E-3	52.2160E-12	150.754E-3	-53.6854E-9	-1.51491E-12	5.43140E-12
170.854E-3	57.5461E-12	170.854E-3	-53.6854E-9	-1.51757E-12	5.25625E-12
190.955E-3	65.3011E-12	190.955E-3	-53.6854E-9	-1.61643E-12	5.40270E-12
211.055E-3	73.5082E-12	211.055E-3	-53.6854E-9	-1.54651E-12	5.17879E-12
231.156E-3	78.7138E-12	231.156E-3	-53.6854E-9	-1.52467E-12	5.03879E-12
251.256E-3	84.4756E-12	251.256E-3	-53.6854E-9	-1.51831E-12	5.01275E-12
271.357E-3	93.3158E-12	271.357E-3	-53.6854E-9	-1.67511E-12	4.85445E-12
291.457E-3	99.3544E-12	291.457E-3	-53.6854E-9	-1.53792E-12	4.89169E-12
311.558E-3	103.496E-12	311.558E-3	-53.6854E-9	-1.69841E-12	5.05102E-12
331.658E-3	112.440E-12	331.658E-3	-53.6854E-9	-1.33758E-12	5.25999E-12
351.759E-3	120.766E-12	351.759E-3	-53.6854E-9	-1.33229E-12	5.55348E-12
371.859E-3	124.865E-12	371.859E-3	-53.6854E-9	-1.35756E-12	5.95263E-12
391.960E-3	134.658E-12	391.960E-3	-53.6854E-9	-1.20330E-12	5.91369E-12
412.060E-3	145.006E-12	412.060E-3	-53.6854E-9	-1.53668E-12	5.89023E-12
432.161E-3	149.472E-12	432.161E-3	-53.6854E-9	-1.43195E-12	5.45350E-12
452.261E-3	155.739E-12	452.261E-3	-53.6854E-9	-1.41306E-12	5.52100E-12
472.362E-3	167.056E-12	472.362E-3	-53.6854E-9	-1.41646E-12	5.54457E-12
492.462E-3	172.379E-12	492.462E-3	-53.6854E-9	-1.24529E-12	5.37438E-12
512.563E-3	177.324E-12	512.563E-3	-53.6854E-9	-1.39884E-12	5.50479E-12
532.663E-3	188.464E-12	532.663E-3	-53.6854E-9	-1.31604E-12	6.13949E-12
552.764E-3	196.758E-12	552.764E-3	-53.6854E-9	-1.33701E-12	6.19150E-12
572.864E-3	202.695E-12	572.864E-3	-53.6854E-9	-1.19522E-12	6.35610E-12
592.965E-3	212.540E-12	592.965E-3	-53.6854E-9	-1.25049E-12	6.33549E-12
613.065E-3	223.379E-12	613.065E-3	-53.6854E-9	-1.35246E-12	6.32267E-12
633.166E-3	229.170E-12	633.166E-3	-53.6854E-9	-1.14087E-12	6.38216E-12
653.266E-3	237.075E-12	653.266E-3	-53.6854E-9	-1.25274E-12	6.22826E-12
673.367E-3	248.862E-12	673.367E-3	-53.6854E-9	-1.24730E-12	6.33687E-12
693.467E-3	255.021E-12	693.467E-3	-53.6854E-9	-1.26460E-12	6.23402E-12
713.568E-3	261.760E-12	713.568E-3	-53.6854E-9	-1.20943E-12	6.22369E-12
733.668E-3	274.568E-12	733.668E-3	-53.6854E-9	-1.07152E-12	6.36928E-12
753.769E-3	280.512E-12	753.769E-3	-53.6854E-9	-1.30168E-12	6.28429E-12
773.869E-3	288.459E-12	773.869E-3	-53.6854E-9	-1.24380E-12	6.60746E-12
793.970E-3	299.439E-12	793.970E-3	-53.6854E-9	-954.385E-15	6.63598E-12
814.070E-3	307.576E-12	814.070E-3	-53.6854E-9	-1.08106E-12	6.53454E-12
834.171E-3	315.311E-12	834.171E-3	-53.6854E-9	-976.411E-15	6.64244E-12
854.271E-3	325.074E-12	854.271E-3	-53.6854E-9	-1.13175E-12	6.61678E-12
874.372E-3	334.620E-12	874.372E-3	-53.6854E-9	-1.29805E-12	6.49577E-12
894.472E-3	341.244E-12	894.472E-3	-53.6854E-9	-960.874E-15	6.45362E-12
914.573E-3	351.251E-12	914.573E-3	-53.6854E-9	-1.16024E-12	6.59593E-12
934.673E-3	360.334E-12	934.673E-3	-53.6854E-9	-1.33321E-12	6.60787E-12
954.774E-3	367.978E-12	954.774E-3	-53.6854E-9	-895.761E-15	6.66756E-12
974.874E-3	377.493E-12	974.874E-3	-53.6854E-9	-933.602E-15	6.68949E-12
994.975E-3	387.966E-12	994.975E-3	-53.6854E-9	-1.20354E-12	6.93030E-12
1.01508E+0	395.243E-12	1.01508E+0	-53.6854E-9	-1.03192E-12	6.80235E-12
1.03518E+0	405.591E-12	1.03518E+0	-53.6854E-9	-845.054E-15	7.01101E-12
1.05528E+0	416.284E-12	1.05528E+0	-53.6854E-9	-878.003E-15	7.35928E-12
1.07538E+0	424.587E-12	1.07538E+0	-53.6854E-9	-1.02760E-12	7.57063E-12
1.09548E+0	434.879E-12	1.09548E+0	-53.6854E-9	-865.630E-15	7.65529E-12
1.11558E+0	445.422E-12	1.11558E+0	-53.6854E-9	-816.591E-15	7.15873E-12
1.13568E+0	454.581E-12	1.13568E+0	-53.6854E-9	-984.304E-15	7.24288E-12
1.15578E+0	463.835E-12	1.15578E+0	-53.6854E-9	-1.01370E-12	7.29060E-12
1.17588E+0	475.369E-12	1.17588E+0	-53.6854E-9	-979.077E-15	7.45325E-12
1.19598E+0	484.263E-12	1.19598E+0	-53.6854E-9	-928.302E-15	7.61920E-12
1.21608E+0	493.615E-12	1.21608E+0	-53.6854E-9	-819.282E-15	7.54522E-12
1.23618E+0	507.266E-12	1.23618E+0	-53.6854E-9	-795.623E-15	7.75083E-12
1.25628E+0	515.930E-12	1.25628E+0	-53.6854E-9	-616.740E-15	8.19452E-12
1.27638E+0	525.355E-12	1.27638E+0	-53.6854E-9	-560.771E-15	8.27584E-12
1.29648E+0	541.742E-12	1.29648E+0	-53.6854E-9	-465.753E-15	8.76181E-12
1.31658E+0	549.379E-12	1.31658E+0	-53.6854E-9	-391.320E-15	8.73338E-12
1.33668E+0	560.273E-12	1.33668E+0	-53.6854E-9	-379.796E-15	8.97690E-12
1.35678E+0	577.455E-12	1.35678E+0	-53.6854E-9	-453.563E-15	9.21095E-12
1.37688E+0	588.048E-12	1.37688E+0	-53.6854E-9	-319.960E-15	9.02192E-12
1.39698E+0	597.099E-12	1.39698E+0	-53.6854E-9	-259.111E-15	9.37712E-12
1.41709E+0	613.797E-12	1.41709E+0	-53.6854E-9	-330.922E-15	9.84519E-12
1.43719E+0	629.438E-12	1.43719E+0	-53.6854E-9	-191.825E-15	9.99962E-12
1.45729E+0	637.025E-12	1.45729E+0	-53.6854E-9	-7.33190E-15	10.3794E-12
1.47739E+0	654.481E-12	1.47739E+0	-53.6854E-9	147.659E-15	10.5158E-12
1.49749E+0	674.413E-12	1.49749E+0	-53.6854E-9	130.164E-15	10.5692E-12
1.51759E+0	680.130E-12	1.51759E+0	-53.6854E-9	129.418E-15	10.7268E-12
1.53769E+0	695.636E-12	1.53769E+0	-53.6854E-9	133.441E-15	10.8668E-12
1.55779E+0	720.504E-12	1.55779E+0	-53.6854E-9	260.143E-15	10.7640E-12
1.57789E+0	724.304E-12	1.57789E+0	-53.6854E-9	165.923E-15	10.5287E-12
1.59799E+0	737.096E-12	1.59799E+0	-53.6854E-9	-23.2719E-15	10.5149E-12
1.61809E+0	760.900E-12	1.61809E+0	-53.6854E-9	-36.8422E-15	10.0507E-12
1.63819E+0	768.223E-12	1.63819E+0	-53.6854E-9	135.383E-15	9.74660E-12
1.65829E+0	776.663E-12	1.65829E+0	-53.6854E-9	-96.3947E-15	9.89490E-12
1.67839E+0	796.177E-12	1.67839E+0	-53.6854E-9	-124.446E-15	9.83345E-12
1.69849E+0	810.943E-12	1.69849E+0	-53.6854E-9	-232.431E-15	9.73548E-12
1.71859E+0	815.983E-12	1.71859E+0	-53.6854E-9	-255.767E-15	9.47832E-12
1.73869E+0	831.054E-12	1.73869E+0	-53.6854E-9	-89.1001E-15	9.64927E-12
1.75879E+0	851.352E-12	1.75879E+0	-53.6854E-9	-410.361E-15	9.58891E-12
1.77889E+0	855.886E-12	1.77889E+0	-53.6854E-9	-192.496E-15	9.22780E-12
1.79900E+0	865.372E-12	1.79900E+0	-53.6854E-9	-209.786E-15	9.00263E-12
1.81910E+0	888.556E-12	1.81910E+0	-53.6854E-9	-249.986E-15	9.08458E-12
1.83920E+0	891.194E-12	1.83920E+0	-53.6854E-9	-330.034E-15	8.85409E-12
1.85930E+0	900.282E-12	1.85930E+0	-53.6854E-9	-181.044E-15	8.89292E-12
1.87940E+0	922.618E-12	1.87940E+0	-53.6854E-9	-370.019E-15	8.63708E-12
1.89950E+0	930.626E-12	1.89950E+0	-53.6854E-9	-290.827E-15	8.69091E-12
1.91960E+0	935.042E-12	1.91960E+0	-53.6854E-9	-303.848E-15	8.68695E-12
1.93970E+0	953.075E-12	1.93970E+0	-53.6854E-9	-263.480E-15	8.86146E-12
1.95980E+0	965.579E-12	1.95980E+0	-53.6854E-9	67.8876E-15	8.81458E-12
1.97990E+0	971.668E-12	1.97990E+0	-53.6854E-9	-261.605E-15	8.79810E-12
2.00000E+0	986.242E-12	2.00000E+0	-53.6854E-9	-363.442E-15	8.96600E-12
