# Supplementary material for: Circumventing the stability problems of graphene nanoribbon zigzag edges
Source: Nat Chem. 2022 Sep 26;14(12):1451–8. doi: 10.1038/s41557-022-01042-8 (PMC10665199; doi:10.1038/s41557-022-01042-8)
Supplement: Supplementary file 3 — Source data for Supplementary Fig. 9. [file 41557_2022_1042_MOESM3_ESM.zip › 11 units/Point spectra617.dat]

Experiment	bias spectroscopy
Saved Date	22.07.2020 14:19:17
User
Date
X (m)	-250.919E-9
Y (m)	-230.215E-9
Z (m)	-53.6871E-9
Z offset (m)	0E+0
Settling time (s)	20E-3
Integration time (s)	60E-3
Z-Ctrl hold	TRUE
Final Z (m)	N/A
Start time	22.07.2020 14:19:00
Filter type	None
Order
Cutoff frq
Bias>Bias (V)	-500E-3
Bias>Calibration (V/V)	-1E+0
Bias>Offset (V)	0E+0
Bias Spectroscopy>Sweep Start (V)	-2E+0
Bias Spectroscopy>Sweep End (V)	2E+0
Bias Spectroscopy>Num Pixel	200
Bias Spectroscopy>Z Avg time (s)	100E-3
Bias Spectroscopy>Z offset (m)	0E+0
Bias Spectroscopy>1st Settling time (s)	60E-3
Bias Spectroscopy>Settling time (s)	20E-3
Bias Spectroscopy>Integration time (s)	60E-3
Bias Spectroscopy>End Settling time (s)	50E-3
Bias Spectroscopy>Z control time (s)	50E-3
Bias Spectroscopy>Max Slew rate (V/s)	Inf
Bias Spectroscopy>backward sweep	FALSE
Bias Spectroscopy>Z-controller hold	TRUE
Bias Spectroscopy>Number of sweeps	1
Bias Spectroscopy>Channels	Current (A);Bias (V);Z (m);LI Demod 1 Y (A);LI Demod 1 X (A)
Bias Spectroscopy>Reset Bias	TRUE
Bias Spectroscopy>Record final Z	FALSE
Bias Spectroscopy>Lock-In run	TRUE
Current>Current (A)	1.07314E-9
Current>Calibration (A/V)	330E-12
Current>Offset (A)	0E+0
Current>Gain	High
Lock-in>Lock-in status	ON
Lock-in>Modulated signal	Bias (V)
Lock-in>Frequency (Hz)	828E+0
Lock-in>Amplitude	20E-3
Lock-in>Demodulated signal	Current (A)
Lock-in>HP Filter Cutoff D1 (Hz)	155.425E+0
Lock-in>HP Filter Cutoff D2 (Hz)	155.425E+0
Lock-in>HP Filter Order D1	1
Lock-in>HP Filter Order D2	1
Lock-in>Harmonic D1	1
Lock-in>Harmonic D2	2
Lock-in>Reference phase D1 (deg)	-158.815E+0
Lock-in>Reference phase D2 (deg)	174.64E+0
Lock-in>LP Filter Cutoff D1 (Hz)	9.71405E+0
Lock-in>LP Filter Cutoff D2 (Hz)	4.85702E+0
Lock-in>LP Filter Order D1	2
Lock-in>LP Filter Order D2	2
Lock-in>Sync Filter D1	OFF
Lock-in>Sync Filter D2	OFF
[DATA]
Bias calc (V)	Current (A)	Bias (V)	Z (m)	LI Demod 1 Y (A)	LI Demod 1 X (A)
-2.00000E+0	-551.065E-12	-2.00000E+0	-53.6871E-9	-1.13159E-12	7.07766E-12
-1.97990E+0	-538.513E-12	-1.97990E+0	-53.6871E-9	-1.15018E-12	6.66674E-12
-1.95980E+0	-529.402E-12	-1.95980E+0	-53.6871E-9	-1.05988E-12	6.88699E-12
-1.93970E+0	-521.792E-12	-1.93970E+0	-53.6871E-9	-1.28293E-12	6.52590E-12
-1.91960E+0	-512.374E-12	-1.91960E+0	-53.6871E-9	-1.09765E-12	6.04814E-12
-1.89950E+0	-503.197E-12	-1.89950E+0	-53.6871E-9	-1.40037E-12	5.94514E-12
-1.87940E+0	-497.151E-12	-1.87940E+0	-53.6871E-9	-1.41103E-12	5.67272E-12
-1.85930E+0	-491.228E-12	-1.85930E+0	-53.6871E-9	-1.28027E-12	5.64359E-12
-1.83920E+0	-480.569E-12	-1.83920E+0	-53.6871E-9	-1.27947E-12	5.85508E-12
-1.81910E+0	-474.068E-12	-1.81910E+0	-53.6871E-9	-1.28969E-12	5.93280E-12
-1.79900E+0	-467.809E-12	-1.79900E+0	-53.6871E-9	-1.43498E-12	6.13578E-12
-1.77889E+0	-457.781E-12	-1.77889E+0	-53.6871E-9	-1.29429E-12	5.77367E-12
-1.75879E+0	-450.526E-12	-1.75879E+0	-53.6871E-9	-1.19569E-12	5.90598E-12
-1.73869E+0	-444.483E-12	-1.73869E+0	-53.6871E-9	-1.39298E-12	5.75684E-12
-1.71859E+0	-435.687E-12	-1.71859E+0	-53.6871E-9	-1.45568E-12	5.87695E-12
-1.69849E+0	-427.254E-12	-1.69849E+0	-53.6871E-9	-1.48080E-12	5.73185E-12
-1.67839E+0	-420.971E-12	-1.67839E+0	-53.6871E-9	-1.43462E-12	5.53672E-12
-1.65829E+0	-414.224E-12	-1.65829E+0	-53.6871E-9	-1.36821E-12	5.45312E-12
-1.63819E+0	-404.934E-12	-1.63819E+0	-53.6871E-9	-1.27997E-12	5.80778E-12
-1.61809E+0	-398.974E-12	-1.61809E+0	-53.6871E-9	-1.16516E-12	6.12281E-12
-1.59799E+0	-391.616E-12	-1.59799E+0	-53.6871E-9	-1.38038E-12	6.37665E-12
-1.57789E+0	-381.280E-12	-1.57789E+0	-53.6871E-9	-1.30309E-12	6.09155E-12
-1.55779E+0	-375.158E-12	-1.55779E+0	-53.6871E-9	-1.17900E-12	6.27225E-12
-1.53769E+0	-367.205E-12	-1.53769E+0	-53.6871E-9	-1.11220E-12	6.47604E-12
-1.51759E+0	-356.913E-12	-1.51759E+0	-53.6871E-9	-1.35316E-12	6.50480E-12
-1.49749E+0	-350.582E-12	-1.49749E+0	-53.6871E-9	-1.12496E-12	6.40650E-12
-1.47739E+0	-339.014E-12	-1.47739E+0	-53.6871E-9	-1.07465E-12	7.04666E-12
-1.45729E+0	-328.413E-12	-1.45729E+0	-53.6871E-9	-725.728E-15	7.33152E-12
-1.43719E+0	-320.635E-12	-1.43719E+0	-53.6871E-9	-1.03877E-12	6.95845E-12
-1.41709E+0	-312.255E-12	-1.41709E+0	-53.6871E-9	-1.43241E-12	5.67981E-12
-1.39698E+0	-306.269E-12	-1.39698E+0	-53.6871E-9	-1.78375E-12	4.29023E-12
-1.37688E+0	-301.813E-12	-1.37688E+0	-53.6871E-9	-2.25636E-12	3.70442E-12
-1.35678E+0	-298.601E-12	-1.35678E+0	-53.6871E-9	-2.23948E-12	3.30122E-12
-1.33668E+0	-294.723E-12	-1.33668E+0	-53.6871E-9	-2.07381E-12	2.89045E-12
-1.31658E+0	-291.052E-12	-1.31658E+0	-53.6871E-9	-2.26801E-12	2.70188E-12
-1.29648E+0	-289.186E-12	-1.29648E+0	-53.6871E-9	-2.17418E-12	2.79527E-12
-1.27638E+0	-285.543E-12	-1.27638E+0	-53.6871E-9	-2.43351E-12	2.61649E-12
-1.25628E+0	-282.433E-12	-1.25628E+0	-53.6871E-9	-2.29966E-12	2.31208E-12
-1.23618E+0	-280.936E-12	-1.23618E+0	-53.6871E-9	-2.40619E-12	2.57438E-12
-1.21608E+0	-276.159E-12	-1.21608E+0	-53.6871E-9	-2.21377E-12	2.84044E-12
-1.19598E+0	-272.968E-12	-1.19598E+0	-53.6871E-9	-2.11058E-12	2.92716E-12
-1.17588E+0	-271.186E-12	-1.17588E+0	-53.6871E-9	-2.07444E-12	3.19248E-12
-1.15578E+0	-264.842E-12	-1.15578E+0	-53.6871E-9	-2.07313E-12	3.16945E-12
-1.13568E+0	-261.896E-12	-1.13568E+0	-53.6871E-9	-2.02305E-12	2.96013E-12
-1.11558E+0	-261.138E-12	-1.11558E+0	-53.6871E-9	-2.37829E-12	2.61061E-12
-1.09548E+0	-255.138E-12	-1.09548E+0	-53.6871E-9	-2.35649E-12	2.31238E-12
-1.07538E+0	-253.611E-12	-1.07538E+0	-53.6871E-9	-2.26535E-12	2.21430E-12
-1.05528E+0	-252.613E-12	-1.05528E+0	-53.6871E-9	-2.54324E-12	2.35432E-12
-1.03518E+0	-247.989E-12	-1.03518E+0	-53.6871E-9	-2.55230E-12	2.45609E-12
-1.01508E+0	-245.201E-12	-1.01508E+0	-53.6871E-9	-2.35897E-12	2.72739E-12
-994.975E-3	-243.456E-12	-994.975E-3	-53.6871E-9	-2.21205E-12	2.81844E-12
-974.874E-3	-239.286E-12	-974.874E-3	-53.6871E-9	-2.31328E-12	2.89123E-12
-954.774E-3	-235.003E-12	-954.774E-3	-53.6871E-9	-2.04242E-12	3.07128E-12
-934.673E-3	-232.308E-12	-934.673E-3	-53.6871E-9	-2.17474E-12	3.14436E-12
-914.573E-3	-228.896E-12	-914.573E-3	-53.6871E-9	-2.07003E-12	3.20878E-12
-894.472E-3	-223.624E-12	-894.472E-3	-53.6871E-9	-2.16206E-12	3.06063E-12
-874.372E-3	-220.696E-12	-874.372E-3	-53.6871E-9	-2.35777E-12	3.00739E-12
-854.271E-3	-218.140E-12	-854.271E-3	-53.6871E-9	-2.27484E-12	2.90997E-12
-834.171E-3	-214.034E-12	-834.171E-3	-53.6871E-9	-2.28602E-12	2.81009E-12
-814.070E-3	-211.407E-12	-814.070E-3	-53.6871E-9	-2.15516E-12	2.80623E-12
-793.970E-3	-208.242E-12	-793.970E-3	-53.6871E-9	-2.22183E-12	3.07647E-12
-773.869E-3	-203.498E-12	-773.869E-3	-53.6871E-9	-2.21336E-12	3.00263E-12
-753.769E-3	-200.999E-12	-753.769E-3	-53.6871E-9	-2.24184E-12	2.88180E-12
-733.668E-3	-197.977E-12	-733.668E-3	-53.6871E-9	-2.30363E-12	2.97989E-12
-713.568E-3	-193.396E-12	-713.568E-3	-53.6871E-9	-2.20118E-12	3.03777E-12
-693.467E-3	-190.194E-12	-693.467E-3	-53.6871E-9	-2.31297E-12	3.10725E-12
-673.367E-3	-187.371E-12	-673.367E-3	-53.6871E-9	-2.21873E-12	2.93288E-12
-653.266E-3	-182.470E-12	-653.266E-3	-53.6871E-9	-2.17972E-12	3.28709E-12
-633.166E-3	-178.597E-12	-633.166E-3	-53.6871E-9	-1.99964E-12	3.39261E-12
-613.065E-3	-174.958E-12	-613.065E-3	-53.6871E-9	-2.15485E-12	3.60705E-12
-592.965E-3	-170.197E-12	-592.965E-3	-53.6871E-9	-2.03673E-12	3.65951E-12
-572.864E-3	-165.126E-12	-572.864E-3	-53.6871E-9	-2.11818E-12	3.68675E-12
-552.764E-3	-160.787E-12	-552.764E-3	-53.6871E-9	-1.83481E-12	3.39529E-12
-532.663E-3	-157.307E-12	-532.663E-3	-53.6871E-9	-2.09836E-12	3.55547E-12
-512.563E-3	-151.702E-12	-512.563E-3	-53.6871E-9	-2.33166E-12	3.46532E-12
-492.462E-3	-148.016E-12	-492.462E-3	-53.6871E-9	-2.12379E-12	3.36886E-12
-472.362E-3	-145.106E-12	-472.362E-3	-53.6871E-9	-2.15412E-12	3.19459E-12
-452.261E-3	-140.351E-12	-452.261E-3	-53.6871E-9	-2.22907E-12	2.91699E-12
-432.161E-3	-137.424E-12	-432.161E-3	-53.6871E-9	-2.19623E-12	2.87851E-12
-412.060E-3	-134.651E-12	-412.060E-3	-53.6871E-9	-2.23510E-12	2.91229E-12
-391.960E-3	-129.782E-12	-391.960E-3	-53.6871E-9	-2.29014E-12	3.35128E-12
-371.859E-3	-126.040E-12	-371.859E-3	-53.6871E-9	-1.91594E-12	3.71112E-12
-351.759E-3	-120.892E-12	-351.759E-3	-53.6871E-9	-1.75708E-12	4.02026E-12
-331.658E-3	-114.892E-12	-331.658E-3	-53.6871E-9	-1.68459E-12	4.56696E-12
-311.558E-3	-108.190E-12	-311.558E-3	-53.6871E-9	-1.41802E-12	5.14492E-12
-291.457E-3	-101.130E-12	-291.457E-3	-53.6871E-9	-1.30825E-12	5.56438E-12
-271.357E-3	-93.8137E-12	-271.357E-3	-53.6871E-9	-1.38223E-12	5.74340E-12
-251.256E-3	-85.9895E-12	-251.256E-3	-53.6871E-9	-1.42432E-12	5.70120E-12
-231.156E-3	-78.8747E-12	-231.156E-3	-53.6871E-9	-1.64860E-12	5.09986E-12
-211.055E-3	-72.7672E-12	-211.055E-3	-53.6871E-9	-1.69105E-12	4.59716E-12
-190.955E-3	-66.0386E-12	-190.955E-3	-53.6871E-9	-1.85098E-12	4.79216E-12
-170.854E-3	-59.6652E-12	-170.854E-3	-53.6871E-9	-1.46799E-12	4.99841E-12
-150.754E-3	-52.8035E-12	-150.754E-3	-53.6871E-9	-1.44616E-12	5.29891E-12
-130.653E-3	-45.5166E-12	-130.653E-3	-53.6871E-9	-1.39883E-12	5.24077E-12
-110.553E-3	-38.7057E-12	-110.553E-3	-53.6871E-9	-1.44470E-12	5.12811E-12
-90.4523E-3	-32.0888E-12	-90.4523E-3	-53.6871E-9	-1.74690E-12	5.15136E-12
-70.3518E-3	-25.0874E-12	-70.3518E-3	-53.6871E-9	-1.77488E-12	5.11046E-12
-50.2512E-3	-17.8446E-12	-50.2513E-3	-53.6871E-9	-1.33769E-12	5.55844E-12
-30.1508E-3	-10.5051E-12	-30.1508E-3	-53.6871E-9	-1.27400E-12	5.58507E-12
-10.0503E-3	-3.60999E-12	-10.0503E-3	-53.6871E-9	-1.75418E-12	5.12835E-12
10.0503E-3	2.82339E-12	10.0503E-3	-53.6871E-9	-1.58959E-12	4.77497E-12
30.1507E-3	9.17473E-12	30.1508E-3	-53.6871E-9	-1.65821E-12	4.71458E-12
50.2512E-3	15.8077E-12	50.2513E-3	-53.6871E-9	-1.71265E-12	4.90119E-12
70.3518E-3	22.8565E-12	70.3518E-3	-53.6871E-9	-1.60253E-12	5.63514E-12
90.4522E-3	30.3163E-12	90.4523E-3	-53.6871E-9	-1.51348E-12	5.62002E-12
110.553E-3	37.5022E-12	110.553E-3	-53.6871E-9	-1.44468E-12	5.47372E-12
130.653E-3	44.7902E-12	130.653E-3	-53.6871E-9	-1.63250E-12	5.72914E-12
150.754E-3	52.4902E-12	150.754E-3	-53.6871E-9	-1.46063E-12	5.55535E-12
170.854E-3	59.5206E-12	170.854E-3	-53.6871E-9	-1.51293E-12	5.28752E-12
190.955E-3	66.4827E-12	190.955E-3	-53.6871E-9	-1.59549E-12	5.39716E-12
211.055E-3	73.9845E-12	211.055E-3	-53.6871E-9	-1.57592E-12	5.34163E-12
231.156E-3	81.1759E-12	231.156E-3	-53.6871E-9	-1.52308E-12	5.14834E-12
251.256E-3	87.2147E-12	251.256E-3	-53.6871E-9	-1.62185E-12	5.11495E-12
271.357E-3	94.1832E-12	271.357E-3	-53.6871E-9	-1.59265E-12	5.00360E-12
291.457E-3	101.762E-12	291.457E-3	-53.6871E-9	-1.61206E-12	5.22411E-12
311.558E-3	107.920E-12	311.558E-3	-53.6871E-9	-1.67740E-12	5.08917E-12
331.658E-3	114.452E-12	331.658E-3	-53.6871E-9	-1.54850E-12	5.21408E-12
351.759E-3	123.059E-12	351.759E-3	-53.6871E-9	-1.49244E-12	5.74205E-12
371.859E-3	130.385E-12	371.859E-3	-53.6871E-9	-1.21514E-12	6.04756E-12
391.960E-3	138.205E-12	391.960E-3	-53.6871E-9	-1.08292E-12	6.36377E-12
412.060E-3	147.727E-12	412.060E-3	-53.6871E-9	-1.25695E-12	5.92528E-12
432.161E-3	155.152E-12	432.161E-3	-53.6871E-9	-1.24091E-12	5.87287E-12
452.261E-3	162.419E-12	452.261E-3	-53.6871E-9	-1.45267E-12	5.78930E-12
472.362E-3	171.317E-12	472.362E-3	-53.6871E-9	-1.33769E-12	5.81664E-12
492.462E-3	179.128E-12	492.462E-3	-53.6871E-9	-1.45030E-12	6.07396E-12
512.563E-3	187.230E-12	512.563E-3	-53.6871E-9	-1.08852E-12	6.45148E-12
532.663E-3	196.752E-12	532.663E-3	-53.6871E-9	-822.957E-15	7.19761E-12
552.764E-3	208.350E-12	552.764E-3	-53.6871E-9	-649.195E-15	7.71256E-12
572.864E-3	218.493E-12	572.864E-3	-53.6871E-9	-684.161E-15	8.27032E-12
592.965E-3	229.113E-12	592.965E-3	-53.6871E-9	-707.021E-15	8.24442E-12
613.065E-3	241.989E-12	613.065E-3	-53.6871E-9	-816.048E-15	8.02508E-12
633.166E-3	252.381E-12	633.166E-3	-53.6871E-9	-752.526E-15	8.13502E-12
653.266E-3	262.123E-12	653.266E-3	-53.6871E-9	-833.858E-15	7.90475E-12
673.367E-3	275.036E-12	673.367E-3	-53.6871E-9	-670.362E-15	7.80575E-12
693.467E-3	284.456E-12	693.467E-3	-53.6871E-9	-696.202E-15	7.63995E-12
713.568E-3	293.294E-12	713.568E-3	-53.6871E-9	-864.670E-15	7.59358E-12
733.668E-3	305.894E-12	733.668E-3	-53.6871E-9	-952.609E-15	7.62146E-12
753.769E-3	315.291E-12	753.769E-3	-53.6871E-9	-952.789E-15	7.40048E-12
773.869E-3	323.788E-12	773.869E-3	-53.6871E-9	-832.885E-15	7.21950E-12
793.970E-3	335.240E-12	793.970E-3	-53.6871E-9	-785.267E-15	7.54936E-12
814.070E-3	347.112E-12	814.070E-3	-53.6871E-9	-984.346E-15	7.46318E-12
834.171E-3	354.245E-12	834.171E-3	-53.6871E-9	-941.692E-15	7.29915E-12
854.271E-3	364.420E-12	854.271E-3	-53.6871E-9	-979.168E-15	7.39610E-12
874.372E-3	376.427E-12	874.372E-3	-53.6871E-9	-909.452E-15	7.17928E-12
894.472E-3	384.914E-12	894.472E-3	-53.6871E-9	-965.040E-15	7.17568E-12
914.573E-3	394.250E-12	914.573E-3	-53.6871E-9	-955.979E-15	7.32942E-12
934.673E-3	405.864E-12	934.673E-3	-53.6871E-9	-956.475E-15	7.44832E-12
954.774E-3	414.389E-12	954.774E-3	-53.6871E-9	-755.264E-15	7.39371E-12
974.874E-3	423.275E-12	974.874E-3	-53.6871E-9	-728.705E-15	7.44861E-12
994.975E-3	436.333E-12	994.975E-3	-53.6871E-9	-780.842E-15	7.40492E-12
1.01508E+0	444.663E-12	1.01508E+0	-53.6871E-9	-847.797E-15	7.54418E-12
1.03518E+0	454.398E-12	1.03518E+0	-53.6871E-9	-794.355E-15	7.57374E-12
1.05528E+0	466.367E-12	1.05528E+0	-53.6871E-9	-1.01858E-12	7.85705E-12
1.07538E+0	475.856E-12	1.07538E+0	-53.6871E-9	-910.129E-15	7.82975E-12
1.09548E+0	487.019E-12	1.09548E+0	-53.6871E-9	-634.612E-15	7.74838E-12
1.11558E+0	496.188E-12	1.11558E+0	-53.6871E-9	-696.407E-15	7.71085E-12
1.13568E+0	507.392E-12	1.13568E+0	-53.6871E-9	-864.031E-15	7.52313E-12
1.15578E+0	519.047E-12	1.15578E+0	-53.6871E-9	-804.283E-15	7.59894E-12
1.17588E+0	526.045E-12	1.17588E+0	-53.6871E-9	-882.674E-15	7.41531E-12
1.19598E+0	537.750E-12	1.19598E+0	-53.6871E-9	-744.856E-15	7.61407E-12
1.21608E+0	548.741E-12	1.21608E+0	-53.6871E-9	-410.866E-15	7.68318E-12
1.23618E+0	557.682E-12	1.23618E+0	-53.6871E-9	-577.104E-15	7.81847E-12
1.25628E+0	570.684E-12	1.25628E+0	-53.6871E-9	-751.086E-15	8.05754E-12
1.27638E+0	581.192E-12	1.27638E+0	-53.6871E-9	-536.427E-15	8.38474E-12
1.29648E+0	591.305E-12	1.29648E+0	-53.6871E-9	-368.416E-15	8.72718E-12
1.31658E+0	605.676E-12	1.31658E+0	-53.6871E-9	-184.617E-15	9.24420E-12
1.33668E+0	616.112E-12	1.33668E+0	-53.6871E-9	-424.880E-15	9.36575E-12
1.35678E+0	629.725E-12	1.35678E+0	-53.6871E-9	-254.007E-15	9.69111E-12
1.37688E+0	641.879E-12	1.37688E+0	-53.6871E-9	-100.501E-15	9.73702E-12
1.39698E+0	654.842E-12	1.39698E+0	-53.6871E-9	202.879E-15	9.91380E-12
1.41709E+0	671.447E-12	1.41709E+0	-53.6871E-9	-8.73296E-15	10.2739E-12
1.43719E+0	683.190E-12	1.43719E+0	-53.6871E-9	191.715E-15	10.6793E-12
1.45729E+0	698.741E-12	1.45729E+0	-53.6871E-9	207.690E-15	11.2634E-12
1.47739E+0	716.357E-12	1.47739E+0	-53.6871E-9	551.132E-15	11.8117E-12
1.49749E+0	730.419E-12	1.49749E+0	-53.6871E-9	723.337E-15	12.1063E-12
1.51759E+0	748.488E-12	1.51759E+0	-53.6871E-9	902.833E-15	12.5666E-12
1.53769E+0	765.360E-12	1.53769E+0	-53.6871E-9	986.545E-15	12.8424E-12
1.55779E+0	784.916E-12	1.55779E+0	-53.6871E-9	963.064E-15	13.0201E-12
1.57789E+0	801.309E-12	1.57789E+0	-53.6871E-9	830.338E-15	13.4298E-12
1.59799E+0	816.687E-12	1.59799E+0	-53.6871E-9	950.790E-15	13.1365E-12
1.61809E+0	838.230E-12	1.61809E+0	-53.6871E-9	822.157E-15	12.8791E-12
1.63819E+0	851.148E-12	1.63819E+0	-53.6871E-9	672.491E-15	12.3957E-12
1.65829E+0	868.536E-12	1.65829E+0	-53.6871E-9	709.176E-15	12.3845E-12
1.67839E+0	886.493E-12	1.67839E+0	-53.6871E-9	626.388E-15	11.8432E-12
1.69849E+0	898.434E-12	1.69849E+0	-53.6871E-9	642.414E-15	11.4724E-12
1.71859E+0	914.550E-12	1.71859E+0	-53.6871E-9	316.149E-15	11.3224E-12
1.73869E+0	931.988E-12	1.73869E+0	-53.6871E-9	26.4176E-15	11.1981E-12
1.75879E+0	942.858E-12	1.75879E+0	-53.6871E-9	-17.1105E-15	10.7096E-12
1.77889E+0	958.082E-12	1.77889E+0	-53.6871E-9	-19.5524E-15	10.2539E-12
1.79900E+0	973.442E-12	1.79900E+0	-53.6871E-9	812.605E-18	10.0760E-12
1.81910E+0	983.486E-12	1.81910E+0	-53.6871E-9	84.8569E-15	9.76410E-12
1.83920E+0	996.190E-12	1.83920E+0	-53.6871E-9	-121.718E-15	9.63932E-12
1.85930E+0	1.01101E-9	1.85930E+0	-53.6871E-9	-169.110E-15	9.62642E-12
1.87940E+0	1.02402E-9	1.87940E+0	-53.6871E-9	-134.641E-15	9.38437E-12
1.89950E+0	1.03284E-9	1.89950E+0	-53.6871E-9	40.3158E-15	9.35276E-12
1.91960E+0	1.04740E-9	1.91960E+0	-53.6871E-9	-143.966E-15	9.21204E-12
1.93970E+0	1.05943E-9	1.93970E+0	-53.6871E-9	-258.193E-15	9.39597E-12
1.95980E+0	1.06575E-9	1.95980E+0	-53.6871E-9	-121.212E-15	9.19864E-12
1.97990E+0	1.08347E-9	1.97990E+0	-53.6871E-9	-229.142E-15	9.22795E-12
2.00000E+0	1.09390E-9	2.00000E+0	-53.6871E-9	-173.114E-15	9.15438E-12
