# Supplementary material for: Circumventing the stability problems of graphene nanoribbon zigzag edges
Source: Nat Chem. 2022 Sep 26;14(12):1451–8. doi: 10.1038/s41557-022-01042-8 (PMC10665199; doi:10.1038/s41557-022-01042-8)
Supplement: Supplementary file 3 — Source data for Supplementary Fig. 9. [file 41557_2022_1042_MOESM3_ESM.zip › 11 units/Point spectra618.dat]

Experiment	bias spectroscopy
Saved Date	22.07.2020 14:19:33
User
Date
X (m)	-250.834E-9
Y (m)	-230.314E-9
Z (m)	-53.6923E-9
Z offset (m)	0E+0
Settling time (s)	20E-3
Integration time (s)	60E-3
Z-Ctrl hold	TRUE
Final Z (m)	N/A
Start time	22.07.2020 14:19:17
Filter type	None
Order
Cutoff frq
Bias>Bias (V)	-500E-3
Bias>Calibration (V/V)	-1E+0
Bias>Offset (V)	0E+0
Bias Spectroscopy>Sweep Start (V)	-2E+0
Bias Spectroscopy>Sweep End (V)	2E+0
Bias Spectroscopy>Num Pixel	200
Bias Spectroscopy>Z Avg time (s)	100E-3
Bias Spectroscopy>Z offset (m)	0E+0
Bias Spectroscopy>1st Settling time (s)	60E-3
Bias Spectroscopy>Settling time (s)	20E-3
Bias Spectroscopy>Integration time (s)	60E-3
Bias Spectroscopy>End Settling time (s)	50E-3
Bias Spectroscopy>Z control time (s)	50E-3
Bias Spectroscopy>Max Slew rate (V/s)	Inf
Bias Spectroscopy>backward sweep	FALSE
Bias Spectroscopy>Z-controller hold	TRUE
Bias Spectroscopy>Number of sweeps	1
Bias Spectroscopy>Channels	Current (A);Bias (V);Z (m);LI Demod 1 Y (A);LI Demod 1 X (A)
Bias Spectroscopy>Reset Bias	TRUE
Bias Spectroscopy>Record final Z	FALSE
Bias Spectroscopy>Lock-In run	TRUE
Current>Current (A)	982.735E-12
Current>Calibration (A/V)	330E-12
Current>Offset (A)	0E+0
Current>Gain	High
Lock-in>Lock-in status	ON
Lock-in>Modulated signal	Bias (V)
Lock-in>Frequency (Hz)	828E+0
Lock-in>Amplitude	20E-3
Lock-in>Demodulated signal	Current (A)
Lock-in>HP Filter Cutoff D1 (Hz)	155.425E+0
Lock-in>HP Filter Cutoff D2 (Hz)	155.425E+0
Lock-in>HP Filter Order D1	1
Lock-in>HP Filter Order D2	1
Lock-in>Harmonic D1	1
Lock-in>Harmonic D2	2
Lock-in>Reference phase D1 (deg)	-158.815E+0
Lock-in>Reference phase D2 (deg)	174.64E+0
Lock-in>LP Filter Cutoff D1 (Hz)	9.71405E+0
Lock-in>LP Filter Cutoff D2 (Hz)	4.85702E+0
Lock-in>LP Filter Order D1	2
Lock-in>LP Filter Order D2	2
Lock-in>Sync Filter D1	OFF
Lock-in>Sync Filter D2	OFF
[DATA]
Bias calc (V)	Current (A)	Bias (V)	Z (m)	LI Demod 1 Y (A)	LI Demod 1 X (A)
-2.00000E+0	-525.242E-12	-2.00000E+0	-53.6923E-9	-875.578E-15	8.14190E-12
-1.97990E+0	-515.110E-12	-1.97990E+0	-53.6923E-9	-858.144E-15	7.54953E-12
-1.95980E+0	-503.006E-12	-1.95980E+0	-53.6923E-9	-1.03548E-12	6.82545E-12
-1.93970E+0	-495.962E-12	-1.93970E+0	-53.6923E-9	-1.15754E-12	6.53651E-12
-1.91960E+0	-487.594E-12	-1.91960E+0	-53.6923E-9	-1.23825E-12	6.00148E-12
-1.89950E+0	-478.871E-12	-1.89950E+0	-53.6923E-9	-1.29015E-12	5.96866E-12
-1.87940E+0	-472.353E-12	-1.87940E+0	-53.6923E-9	-1.38026E-12	5.93970E-12
-1.85930E+0	-464.905E-12	-1.85930E+0	-53.6923E-9	-1.26496E-12	5.87602E-12
-1.83920E+0	-456.189E-12	-1.83920E+0	-53.6923E-9	-1.41315E-12	5.89796E-12
-1.81910E+0	-449.291E-12	-1.81910E+0	-53.6923E-9	-1.55992E-12	6.01006E-12
-1.79900E+0	-441.526E-12	-1.79900E+0	-53.6923E-9	-1.37241E-12	5.92965E-12
-1.77889E+0	-432.851E-12	-1.77889E+0	-53.6923E-9	-1.22636E-12	5.65724E-12
-1.75879E+0	-426.519E-12	-1.75879E+0	-53.6923E-9	-1.52538E-12	5.79280E-12
-1.73869E+0	-419.435E-12	-1.73869E+0	-53.6923E-9	-1.52992E-12	5.44842E-12
-1.71859E+0	-411.698E-12	-1.71859E+0	-53.6923E-9	-1.24966E-12	5.36582E-12
-1.69849E+0	-405.087E-12	-1.69849E+0	-53.6923E-9	-1.40776E-12	5.40990E-12
-1.67839E+0	-398.747E-12	-1.67839E+0	-53.6923E-9	-1.48755E-12	5.19617E-12
-1.65829E+0	-390.700E-12	-1.65829E+0	-53.6923E-9	-1.69305E-12	5.06530E-12
-1.63819E+0	-384.881E-12	-1.63819E+0	-53.6923E-9	-1.58263E-12	5.17619E-12
-1.61809E+0	-378.794E-12	-1.61809E+0	-53.6923E-9	-1.38178E-12	5.43732E-12
-1.59799E+0	-370.630E-12	-1.59799E+0	-53.6923E-9	-1.57927E-12	5.27166E-12
-1.57789E+0	-363.391E-12	-1.57789E+0	-53.6923E-9	-1.45884E-12	5.34091E-12
-1.55779E+0	-357.049E-12	-1.55779E+0	-53.6923E-9	-1.30456E-12	5.36160E-12
-1.53769E+0	-350.430E-12	-1.53769E+0	-53.6923E-9	-1.46184E-12	5.36818E-12
-1.51759E+0	-342.841E-12	-1.51759E+0	-53.6923E-9	-1.68621E-12	5.19311E-12
-1.49749E+0	-336.240E-12	-1.49749E+0	-53.6923E-9	-1.54798E-12	5.12775E-12
-1.47739E+0	-330.029E-12	-1.47739E+0	-53.6923E-9	-1.45551E-12	5.35381E-12
-1.45729E+0	-322.099E-12	-1.45729E+0	-53.6923E-9	-1.43726E-12	5.28729E-12
-1.43719E+0	-315.622E-12	-1.43719E+0	-53.6923E-9	-1.46257E-12	5.09049E-12
-1.41709E+0	-310.197E-12	-1.41709E+0	-53.6923E-9	-1.81808E-12	4.32673E-12
-1.39698E+0	-305.498E-12	-1.39698E+0	-53.6923E-9	-1.97879E-12	3.69110E-12
-1.37688E+0	-300.883E-12	-1.37688E+0	-53.6923E-9	-2.09879E-12	3.32671E-12
-1.35678E+0	-298.215E-12	-1.35678E+0	-53.6923E-9	-2.23103E-12	2.94166E-12
-1.33668E+0	-295.076E-12	-1.33668E+0	-53.6923E-9	-2.16701E-12	2.89495E-12
-1.31658E+0	-290.658E-12	-1.31658E+0	-53.6923E-9	-2.12814E-12	2.91990E-12
-1.29648E+0	-288.543E-12	-1.29648E+0	-53.6923E-9	-2.43892E-12	2.61933E-12
-1.27638E+0	-285.891E-12	-1.27638E+0	-53.6923E-9	-2.23813E-12	2.63601E-12
-1.25628E+0	-281.700E-12	-1.25628E+0	-53.6923E-9	-2.31588E-12	2.62311E-12
-1.23618E+0	-280.155E-12	-1.23618E+0	-53.6923E-9	-2.32177E-12	2.59157E-12
-1.21608E+0	-277.034E-12	-1.21608E+0	-53.6923E-9	-2.41196E-12	2.68488E-12
-1.19598E+0	-273.028E-12	-1.19598E+0	-53.6923E-9	-2.18779E-12	2.91480E-12
-1.17588E+0	-269.584E-12	-1.17588E+0	-53.6923E-9	-1.98038E-12	3.09566E-12
-1.15578E+0	-266.070E-12	-1.15578E+0	-53.6923E-9	-2.18838E-12	3.17553E-12
-1.13568E+0	-262.358E-12	-1.13568E+0	-53.6923E-9	-2.06633E-12	3.00342E-12
-1.11558E+0	-258.099E-12	-1.11558E+0	-53.6923E-9	-2.12147E-12	2.66008E-12
-1.09548E+0	-256.917E-12	-1.09548E+0	-53.6923E-9	-2.31276E-12	2.58368E-12
-1.07538E+0	-253.558E-12	-1.07538E+0	-53.6923E-9	-2.25195E-12	2.44967E-12
-1.05528E+0	-249.969E-12	-1.05528E+0	-53.6923E-9	-2.42803E-12	2.51191E-12
-1.03518E+0	-248.370E-12	-1.03518E+0	-53.6923E-9	-2.30616E-12	2.77792E-12
-1.01508E+0	-244.884E-12	-1.01508E+0	-53.6923E-9	-2.30187E-12	2.82456E-12
-994.975E-3	-240.783E-12	-994.975E-3	-53.6923E-9	-2.39888E-12	2.77670E-12
-974.874E-3	-238.347E-12	-974.874E-3	-53.6923E-9	-2.22976E-12	2.95015E-12
-954.774E-3	-234.388E-12	-954.774E-3	-53.6923E-9	-2.14838E-12	3.18940E-12
-934.673E-3	-230.012E-12	-934.673E-3	-53.6923E-9	-2.23393E-12	3.27688E-12
-914.573E-3	-226.604E-12	-914.573E-3	-53.6923E-9	-2.05104E-12	3.30471E-12
-894.472E-3	-222.513E-12	-894.472E-3	-53.6923E-9	-2.07540E-12	3.07277E-12
-874.372E-3	-219.274E-12	-874.372E-3	-53.6923E-9	-2.15351E-12	2.80890E-12
-854.271E-3	-215.669E-12	-854.271E-3	-53.6923E-9	-2.40057E-12	2.76595E-12
-834.171E-3	-212.231E-12	-834.171E-3	-53.6923E-9	-2.48786E-12	2.82922E-12
-814.070E-3	-209.923E-12	-814.070E-3	-53.6923E-9	-2.11329E-12	3.02626E-12
-793.970E-3	-205.974E-12	-793.970E-3	-53.6923E-9	-2.23732E-12	2.88212E-12
-773.869E-3	-202.663E-12	-773.869E-3	-53.6923E-9	-2.12578E-12	2.71881E-12
-753.769E-3	-199.440E-12	-753.769E-3	-53.6923E-9	-2.31717E-12	2.92474E-12
-733.668E-3	-196.105E-12	-733.668E-3	-53.6923E-9	-2.38451E-12	2.93960E-12
-713.568E-3	-193.010E-12	-713.568E-3	-53.6923E-9	-2.28168E-12	2.68878E-12
-693.467E-3	-189.259E-12	-693.467E-3	-53.6923E-9	-2.30538E-12	3.10339E-12
-673.367E-3	-185.576E-12	-673.367E-3	-53.6923E-9	-2.29433E-12	3.05394E-12
-653.266E-3	-182.257E-12	-653.266E-3	-53.6923E-9	-2.16948E-12	3.32582E-12
-633.166E-3	-178.296E-12	-633.166E-3	-53.6923E-9	-2.09923E-12	3.36257E-12
-613.065E-3	-173.473E-12	-613.065E-3	-53.6923E-9	-1.98197E-12	3.40808E-12
-592.965E-3	-169.702E-12	-592.965E-3	-53.6923E-9	-2.00874E-12	3.58560E-12
-572.864E-3	-165.319E-12	-572.864E-3	-53.6923E-9	-2.02098E-12	3.80608E-12
-552.764E-3	-160.232E-12	-552.764E-3	-53.6923E-9	-2.07457E-12	3.50309E-12
-532.663E-3	-156.402E-12	-532.663E-3	-53.6923E-9	-2.14252E-12	3.42989E-12
-512.563E-3	-152.031E-12	-512.563E-3	-53.6923E-9	-1.82589E-12	3.39030E-12
-492.462E-3	-148.032E-12	-492.462E-3	-53.6923E-9	-2.04534E-12	3.34375E-12
-472.362E-3	-144.349E-12	-472.362E-3	-53.6923E-9	-2.04330E-12	3.13157E-12
-452.261E-3	-140.354E-12	-452.261E-3	-53.6923E-9	-2.25862E-12	2.91089E-12
-432.161E-3	-137.604E-12	-432.161E-3	-53.6923E-9	-2.23683E-12	2.88571E-12
-412.060E-3	-133.695E-12	-412.060E-3	-53.6923E-9	-2.25098E-12	3.00079E-12
-391.960E-3	-129.654E-12	-391.960E-3	-53.6923E-9	-2.06232E-12	3.15585E-12
-371.859E-3	-125.703E-12	-371.859E-3	-53.6923E-9	-2.03949E-12	3.63289E-12
-351.759E-3	-120.169E-12	-351.759E-3	-53.6923E-9	-1.91423E-12	4.20646E-12
-331.658E-3	-114.175E-12	-331.658E-3	-53.6923E-9	-1.72887E-12	4.73107E-12
-311.558E-3	-107.913E-12	-311.558E-3	-53.6923E-9	-1.35006E-12	5.15395E-12
-291.457E-3	-100.392E-12	-291.457E-3	-53.6923E-9	-1.33548E-12	5.50290E-12
-271.357E-3	-93.1213E-12	-271.357E-3	-53.6923E-9	-1.45246E-12	5.68700E-12
-251.256E-3	-85.4516E-12	-251.256E-3	-53.6923E-9	-1.29811E-12	5.56719E-12
-231.156E-3	-78.3638E-12	-231.156E-3	-53.6923E-9	-1.34616E-12	5.19801E-12
-211.055E-3	-72.0925E-12	-211.055E-3	-53.6923E-9	-1.53844E-12	4.83546E-12
-190.955E-3	-65.5794E-12	-190.955E-3	-53.6923E-9	-1.78685E-12	4.92293E-12
-170.854E-3	-59.2000E-12	-170.854E-3	-53.6923E-9	-1.59222E-12	5.01905E-12
-150.754E-3	-52.1709E-12	-150.754E-3	-53.6923E-9	-1.43159E-12	5.21591E-12
-130.653E-3	-45.1604E-12	-130.653E-3	-53.6923E-9	-1.42408E-12	5.40232E-12
-110.553E-3	-38.3880E-12	-110.553E-3	-53.6923E-9	-1.47790E-12	5.13342E-12
-90.4523E-3	-31.5499E-12	-90.4523E-3	-53.6923E-9	-1.38470E-12	5.03913E-12
-70.3518E-3	-24.7641E-12	-70.3518E-3	-53.6923E-9	-1.48983E-12	5.34309E-12
-50.2512E-3	-17.5745E-12	-50.2513E-3	-53.6923E-9	-1.36126E-12	5.50277E-12
-30.1508E-3	-10.3059E-12	-30.1508E-3	-53.6923E-9	-1.37443E-12	5.35523E-12
-10.0503E-3	-3.53604E-12	-10.0503E-3	-53.6923E-9	-1.65433E-12	5.07194E-12
10.0503E-3	2.83470E-12	10.0503E-3	-53.6923E-9	-1.90163E-12	4.88877E-12
30.1507E-3	9.12172E-12	30.1508E-3	-53.6923E-9	-1.78060E-12	4.76627E-12
50.2512E-3	15.7868E-12	50.2513E-3	-53.6923E-9	-1.71327E-12	5.15610E-12
70.3518E-3	22.9141E-12	70.3518E-3	-53.6923E-9	-1.49158E-12	5.52339E-12
90.4522E-3	30.3076E-12	90.4523E-3	-53.6923E-9	-1.61034E-12	5.51628E-12
110.553E-3	37.4768E-12	110.553E-3	-53.6923E-9	-1.53665E-12	5.45199E-12
130.653E-3	44.7888E-12	130.653E-3	-53.6923E-9	-1.53388E-12	5.40198E-12
150.754E-3	52.3738E-12	150.754E-3	-53.6923E-9	-1.51544E-12	5.59590E-12
170.854E-3	59.4146E-12	170.854E-3	-53.6923E-9	-1.55565E-12	5.55385E-12
190.955E-3	66.5967E-12	190.955E-3	-53.6923E-9	-1.49719E-12	5.45966E-12
211.055E-3	74.0637E-12	211.055E-3	-53.6923E-9	-1.35434E-12	5.49060E-12
231.156E-3	80.9002E-12	231.156E-3	-53.6923E-9	-1.51617E-12	5.33557E-12
251.256E-3	87.8872E-12	251.256E-3	-53.6923E-9	-1.52490E-12	5.40385E-12
271.357E-3	94.5719E-12	271.357E-3	-53.6923E-9	-1.63419E-12	5.14053E-12
291.457E-3	101.536E-12	291.457E-3	-53.6923E-9	-1.48695E-12	5.20492E-12
311.558E-3	108.380E-12	311.558E-3	-53.6923E-9	-1.61473E-12	5.12929E-12
331.658E-3	114.974E-12	331.658E-3	-53.6923E-9	-1.51854E-12	5.33472E-12
351.759E-3	122.751E-12	351.759E-3	-53.6923E-9	-1.36784E-12	5.66181E-12
371.859E-3	130.287E-12	371.859E-3	-53.6923E-9	-1.40443E-12	5.88929E-12
391.960E-3	138.394E-12	391.960E-3	-53.6923E-9	-1.25608E-12	6.14202E-12
412.060E-3	147.075E-12	412.060E-3	-53.6923E-9	-1.30544E-12	6.12848E-12
432.161E-3	154.653E-12	432.161E-3	-53.6923E-9	-1.29078E-12	5.73345E-12
452.261E-3	162.687E-12	452.261E-3	-53.6923E-9	-1.42257E-12	5.75543E-12
472.362E-3	169.915E-12	472.362E-3	-53.6923E-9	-1.43626E-12	5.58133E-12
492.462E-3	177.798E-12	492.462E-3	-53.6923E-9	-1.40321E-12	6.03014E-12
512.563E-3	186.992E-12	512.563E-3	-53.6923E-9	-1.39248E-12	6.20196E-12
532.663E-3	195.008E-12	532.663E-3	-53.6923E-9	-966.207E-15	7.11480E-12
552.764E-3	205.616E-12	552.764E-3	-53.6923E-9	-920.029E-15	7.62034E-12
572.864E-3	217.183E-12	572.864E-3	-53.6923E-9	-737.022E-15	7.94357E-12
592.965E-3	226.708E-12	592.965E-3	-53.6923E-9	-945.237E-15	8.07101E-12
613.065E-3	238.388E-12	613.065E-3	-53.6923E-9	-1.01028E-12	7.94952E-12
633.166E-3	249.702E-12	633.166E-3	-53.6923E-9	-610.062E-15	7.94151E-12
653.266E-3	259.534E-12	653.266E-3	-53.6923E-9	-871.324E-15	7.72223E-12
673.367E-3	270.576E-12	673.367E-3	-53.6923E-9	-852.383E-15	7.84582E-12
693.467E-3	281.054E-12	693.467E-3	-53.6923E-9	-653.471E-15	7.77507E-12
713.568E-3	291.417E-12	713.568E-3	-53.6923E-9	-787.685E-15	7.45476E-12
733.668E-3	301.053E-12	733.668E-3	-53.6923E-9	-817.729E-15	7.52200E-12
753.769E-3	311.897E-12	753.769E-3	-53.6923E-9	-789.356E-15	7.87360E-12
773.869E-3	324.167E-12	773.869E-3	-53.6923E-9	-789.923E-15	7.96768E-12
793.970E-3	333.627E-12	793.970E-3	-53.6923E-9	-627.683E-15	8.06669E-12
814.070E-3	344.829E-12	814.070E-3	-53.6923E-9	-736.361E-15	8.23561E-12
834.171E-3	356.831E-12	834.171E-3	-53.6923E-9	-672.935E-15	8.26913E-12
854.271E-3	367.150E-12	854.271E-3	-53.6923E-9	-749.297E-15	8.25116E-12
874.372E-3	377.630E-12	874.372E-3	-53.6923E-9	-860.178E-15	8.15206E-12
894.472E-3	389.053E-12	894.472E-3	-53.6923E-9	-705.961E-15	8.05157E-12
914.573E-3	400.108E-12	914.573E-3	-53.6923E-9	-726.520E-15	7.96737E-12
934.673E-3	410.521E-12	934.673E-3	-53.6923E-9	-753.532E-15	8.09445E-12
954.774E-3	420.367E-12	954.774E-3	-53.6923E-9	-830.692E-15	7.90117E-12
974.874E-3	432.740E-12	974.874E-3	-53.6923E-9	-852.320E-15	7.63664E-12
994.975E-3	442.079E-12	994.975E-3	-53.6923E-9	-668.101E-15	7.58699E-12
1.01508E+0	452.116E-12	1.01508E+0	-53.6923E-9	-624.517E-15	7.82696E-12
1.03518E+0	463.420E-12	1.03518E+0	-53.6923E-9	-549.884E-15	8.00705E-12
1.05528E+0	473.596E-12	1.05528E+0	-53.6923E-9	-619.156E-15	7.97207E-12
1.07538E+0	484.177E-12	1.07538E+0	-53.6923E-9	-600.252E-15	7.87615E-12
1.09548E+0	496.036E-12	1.09548E+0	-53.6923E-9	-619.124E-15	8.03396E-12
1.11558E+0	506.597E-12	1.11558E+0	-53.6923E-9	-565.635E-15	7.95189E-12
1.13568E+0	515.931E-12	1.13568E+0	-53.6923E-9	-454.721E-15	7.93422E-12
1.15578E+0	527.864E-12	1.15578E+0	-53.6923E-9	-512.290E-15	8.02855E-12
1.17588E+0	538.666E-12	1.17588E+0	-53.6923E-9	-720.045E-15	7.96015E-12
1.19598E+0	548.607E-12	1.19598E+0	-53.6923E-9	-750.755E-15	8.03668E-12
1.21608E+0	558.515E-12	1.21608E+0	-53.6923E-9	-576.345E-15	8.07675E-12
1.23618E+0	570.446E-12	1.23618E+0	-53.6923E-9	-536.818E-15	8.11849E-12
1.25628E+0	583.792E-12	1.25628E+0	-53.6923E-9	-891.281E-15	8.33233E-12
1.27638E+0	591.011E-12	1.27638E+0	-53.6923E-9	-471.611E-15	8.40795E-12
1.29648E+0	603.554E-12	1.29648E+0	-53.6923E-9	-520.321E-15	8.52930E-12
1.31658E+0	618.753E-12	1.31658E+0	-53.6923E-9	-630.624E-15	8.66806E-12
1.33668E+0	626.774E-12	1.33668E+0	-53.6923E-9	-470.802E-15	8.78022E-12
1.35678E+0	638.442E-12	1.35678E+0	-53.6923E-9	-417.704E-15	8.90439E-12
1.37688E+0	653.751E-12	1.37688E+0	-53.6923E-9	-165.807E-15	9.03369E-12
1.39698E+0	663.365E-12	1.39698E+0	-53.6923E-9	-105.163E-15	9.06420E-12
1.41709E+0	675.618E-12	1.41709E+0	-53.6923E-9	-173.611E-15	9.17036E-12
1.43719E+0	689.399E-12	1.43719E+0	-53.6923E-9	-295.502E-15	9.35159E-12
1.45729E+0	703.222E-12	1.45729E+0	-53.6923E-9	-198.054E-15	9.44797E-12
1.47739E+0	715.180E-12	1.47739E+0	-53.6923E-9	-166.871E-15	10.2915E-12
1.49749E+0	725.821E-12	1.49749E+0	-53.6923E-9	107.312E-15	10.4148E-12
1.51759E+0	747.258E-12	1.51759E+0	-53.6923E-9	152.449E-15	10.5795E-12
1.53769E+0	757.221E-12	1.53769E+0	-53.6923E-9	147.881E-15	10.8475E-12
1.55779E+0	767.831E-12	1.55779E+0	-53.6923E-9	317.209E-15	11.0916E-12
1.57789E+0	792.392E-12	1.57789E+0	-53.6923E-9	446.633E-15	11.0636E-12
1.59799E+0	802.651E-12	1.59799E+0	-53.6923E-9	313.886E-15	10.8284E-12
1.61809E+0	812.468E-12	1.61809E+0	-53.6923E-9	252.015E-15	10.7936E-12
1.63819E+0	834.085E-12	1.63819E+0	-53.6923E-9	292.037E-15	10.6772E-12
1.65829E+0	845.380E-12	1.65829E+0	-53.6923E-9	-59.1260E-15	10.5180E-12
1.67839E+0	856.678E-12	1.67839E+0	-53.6923E-9	-2.59307E-15	10.2062E-12
1.69849E+0	871.724E-12	1.69849E+0	-53.6923E-9	55.0557E-15	10.1623E-12
1.71859E+0	887.925E-12	1.71859E+0	-53.6923E-9	-57.6808E-15	10.1897E-12
1.73869E+0	899.219E-12	1.73869E+0	-53.6923E-9	-103.812E-15	10.1098E-12
1.75879E+0	910.631E-12	1.75879E+0	-53.6923E-9	-136.556E-15	9.96769E-12
1.77889E+0	926.718E-12	1.77889E+0	-53.6923E-9	-66.4922E-15	9.63821E-12
1.79900E+0	938.769E-12	1.79900E+0	-53.6923E-9	-199.233E-15	9.37675E-12
1.81910E+0	945.198E-12	1.81910E+0	-53.6923E-9	-218.232E-15	9.44927E-12
1.83920E+0	964.978E-12	1.83920E+0	-53.6923E-9	-223.093E-15	9.43426E-12
1.85930E+0	976.140E-12	1.85930E+0	-53.6923E-9	-210.153E-15	9.40658E-12
1.87940E+0	983.974E-12	1.87940E+0	-53.6923E-9	-279.339E-15	9.04170E-12
1.89950E+0	999.783E-12	1.89950E+0	-53.6923E-9	-1.32831E-15	9.12372E-12
1.91960E+0	1.01428E-9	1.91960E+0	-53.6923E-9	-243.783E-15	9.20054E-12
1.93970E+0	1.02127E-9	1.93970E+0	-53.6923E-9	-235.031E-15	9.01512E-12
1.95980E+0	1.03687E-9	1.95980E+0	-53.6923E-9	-419.128E-15	9.02346E-12
1.97990E+0	1.04979E-9	1.97990E+0	-53.6923E-9	-204.773E-15	9.16117E-12
2.00000E+0	1.05639E-9	2.00000E+0	-53.6923E-9	-298.750E-15	9.15250E-12
