# Supplementary material for: Circumventing the stability problems of graphene nanoribbon zigzag edges
Source: Nat Chem. 2022 Sep 26;14(12):1451–8. doi: 10.1038/s41557-022-01042-8 (PMC10665199; doi:10.1038/s41557-022-01042-8)
Supplement: Supplementary file 3 — Source data for Supplementary Fig. 9. [file 41557_2022_1042_MOESM3_ESM.zip › 11 units/Point spectra619.dat]

Experiment	bias spectroscopy
Saved Date	22.07.2020 14:19:49
User
Date
X (m)	-250.749E-9
Y (m)	-230.413E-9
Z (m)	-53.7E-9
Z offset (m)	0E+0
Settling time (s)	20E-3
Integration time (s)	60E-3
Z-Ctrl hold	TRUE
Final Z (m)	N/A
Start time	22.07.2020 14:19:33
Filter type	None
Order
Cutoff frq
Bias>Bias (V)	-500E-3
Bias>Calibration (V/V)	-1E+0
Bias>Offset (V)	0E+0
Bias Spectroscopy>Sweep Start (V)	-2E+0
Bias Spectroscopy>Sweep End (V)	2E+0
Bias Spectroscopy>Num Pixel	200
Bias Spectroscopy>Z Avg time (s)	100E-3
Bias Spectroscopy>Z offset (m)	0E+0
Bias Spectroscopy>1st Settling time (s)	60E-3
Bias Spectroscopy>Settling time (s)	20E-3
Bias Spectroscopy>Integration time (s)	60E-3
Bias Spectroscopy>End Settling time (s)	50E-3
Bias Spectroscopy>Z control time (s)	50E-3
Bias Spectroscopy>Max Slew rate (V/s)	Inf
Bias Spectroscopy>backward sweep	FALSE
Bias Spectroscopy>Z-controller hold	TRUE
Bias Spectroscopy>Number of sweeps	1
Bias Spectroscopy>Channels	Current (A);Bias (V);Z (m);LI Demod 1 Y (A);LI Demod 1 X (A)
Bias Spectroscopy>Reset Bias	TRUE
Bias Spectroscopy>Record final Z	FALSE
Bias Spectroscopy>Lock-In run	TRUE
Current>Current (A)	742.797E-12
Current>Calibration (A/V)	330E-12
Current>Offset (A)	0E+0
Current>Gain	High
Lock-in>Lock-in status	ON
Lock-in>Modulated signal	Bias (V)
Lock-in>Frequency (Hz)	828E+0
Lock-in>Amplitude	20E-3
Lock-in>Demodulated signal	Current (A)
Lock-in>HP Filter Cutoff D1 (Hz)	155.425E+0
Lock-in>HP Filter Cutoff D2 (Hz)	155.425E+0
Lock-in>HP Filter Order D1	1
Lock-in>HP Filter Order D2	1
Lock-in>Harmonic D1	1
Lock-in>Harmonic D2	2
Lock-in>Reference phase D1 (deg)	-158.815E+0
Lock-in>Reference phase D2 (deg)	174.64E+0
Lock-in>LP Filter Cutoff D1 (Hz)	9.71405E+0
Lock-in>LP Filter Cutoff D2 (Hz)	4.85702E+0
Lock-in>LP Filter Order D1	2
Lock-in>LP Filter Order D2	2
Lock-in>Sync Filter D1	OFF
Lock-in>Sync Filter D2	OFF
[DATA]
Bias calc (V)	Current (A)	Bias (V)	Z (m)	LI Demod 1 Y (A)	LI Demod 1 X (A)
-2.00000E+0	-577.305E-12	-2.00000E+0	-53.7000E-9	610.102E-15	11.9621E-12
-1.97990E+0	-561.936E-12	-1.97990E+0	-53.7000E-9	403.098E-15	11.0726E-12
-1.95980E+0	-547.285E-12	-1.95980E+0	-53.7000E-9	-267.539E-15	10.0476E-12
-1.93970E+0	-534.208E-12	-1.93970E+0	-53.7000E-9	-390.133E-15	8.92169E-12
-1.91960E+0	-524.892E-12	-1.91960E+0	-53.7000E-9	-485.275E-15	8.31840E-12
-1.89950E+0	-512.539E-12	-1.89950E+0	-53.7000E-9	-809.232E-15	7.82593E-12
-1.87940E+0	-502.425E-12	-1.87940E+0	-53.7000E-9	-1.02940E-12	7.61192E-12
-1.85930E+0	-493.514E-12	-1.85930E+0	-53.7000E-9	-1.10524E-12	7.19345E-12
-1.83920E+0	-484.178E-12	-1.83920E+0	-53.7000E-9	-897.307E-15	7.12263E-12
-1.81910E+0	-474.979E-12	-1.81910E+0	-53.7000E-9	-1.23742E-12	6.81426E-12
-1.79900E+0	-466.352E-12	-1.79900E+0	-53.7000E-9	-993.245E-15	6.71277E-12
-1.77889E+0	-458.162E-12	-1.77889E+0	-53.7000E-9	-1.12849E-12	6.24841E-12
-1.75879E+0	-450.222E-12	-1.75879E+0	-53.7000E-9	-1.22871E-12	6.06021E-12
-1.73869E+0	-441.991E-12	-1.73869E+0	-53.7000E-9	-1.25510E-12	5.87929E-12
-1.71859E+0	-434.704E-12	-1.71859E+0	-53.7000E-9	-1.29117E-12	6.14437E-12
-1.69849E+0	-426.748E-12	-1.69849E+0	-53.7000E-9	-1.34067E-12	5.92841E-12
-1.67839E+0	-418.027E-12	-1.67839E+0	-53.7000E-9	-1.30843E-12	5.67769E-12
-1.65829E+0	-411.209E-12	-1.65829E+0	-53.7000E-9	-1.28061E-12	6.00339E-12
-1.63819E+0	-403.249E-12	-1.63819E+0	-53.7000E-9	-1.27342E-12	6.25129E-12
-1.61809E+0	-395.491E-12	-1.61809E+0	-53.7000E-9	-1.12877E-12	6.20784E-12
-1.59799E+0	-386.875E-12	-1.59799E+0	-53.7000E-9	-1.26274E-12	5.93997E-12
-1.57789E+0	-379.429E-12	-1.57789E+0	-53.7000E-9	-1.29439E-12	6.07336E-12
-1.55779E+0	-371.740E-12	-1.55779E+0	-53.7000E-9	-1.39703E-12	5.55817E-12
-1.53769E+0	-363.527E-12	-1.53769E+0	-53.7000E-9	-1.53210E-12	5.84368E-12
-1.51759E+0	-356.411E-12	-1.51759E+0	-53.7000E-9	-1.39581E-12	5.98382E-12
-1.49749E+0	-347.347E-12	-1.49749E+0	-53.7000E-9	-1.15965E-12	6.11440E-12
-1.47739E+0	-340.963E-12	-1.47739E+0	-53.7000E-9	-1.24375E-12	6.19072E-12
-1.45729E+0	-331.722E-12	-1.45729E+0	-53.7000E-9	-1.35079E-12	6.34866E-12
-1.43719E+0	-322.966E-12	-1.43719E+0	-53.7000E-9	-1.51278E-12	5.81486E-12
-1.41709E+0	-318.574E-12	-1.41709E+0	-53.7000E-9	-1.74849E-12	4.77071E-12
-1.39698E+0	-311.582E-12	-1.39698E+0	-53.7000E-9	-1.86863E-12	3.95399E-12
-1.37688E+0	-307.506E-12	-1.37688E+0	-53.7000E-9	-2.09311E-12	3.46352E-12
-1.35678E+0	-304.465E-12	-1.35678E+0	-53.7000E-9	-2.04488E-12	3.23022E-12
-1.33668E+0	-299.641E-12	-1.33668E+0	-53.7000E-9	-2.33550E-12	3.13819E-12
-1.31658E+0	-296.868E-12	-1.31658E+0	-53.7000E-9	-2.28901E-12	3.08599E-12
-1.29648E+0	-293.143E-12	-1.29648E+0	-53.7000E-9	-2.16921E-12	2.77691E-12
-1.27638E+0	-290.628E-12	-1.27638E+0	-53.7000E-9	-2.22492E-12	2.59893E-12
-1.25628E+0	-287.974E-12	-1.25628E+0	-53.7000E-9	-2.30610E-12	2.53866E-12
-1.23618E+0	-283.833E-12	-1.23618E+0	-53.7000E-9	-2.28605E-12	2.62803E-12
-1.21608E+0	-281.399E-12	-1.21608E+0	-53.7000E-9	-2.25929E-12	2.84807E-12
-1.19598E+0	-278.366E-12	-1.19598E+0	-53.7000E-9	-2.05611E-12	3.14764E-12
-1.17588E+0	-273.497E-12	-1.17588E+0	-53.7000E-9	-2.09873E-12	3.20615E-12
-1.15578E+0	-271.133E-12	-1.15578E+0	-53.7000E-9	-2.25413E-12	3.49768E-12
-1.13568E+0	-266.604E-12	-1.13568E+0	-53.7000E-9	-2.18626E-12	3.07969E-12
-1.11558E+0	-262.474E-12	-1.11558E+0	-53.7000E-9	-2.14019E-12	3.27924E-12
-1.09548E+0	-260.297E-12	-1.09548E+0	-53.7000E-9	-2.17840E-12	2.79249E-12
-1.07538E+0	-256.417E-12	-1.07538E+0	-53.7000E-9	-2.33860E-12	2.74691E-12
-1.05528E+0	-253.772E-12	-1.05528E+0	-53.7000E-9	-2.27589E-12	2.71177E-12
-1.03518E+0	-250.325E-12	-1.03518E+0	-53.7000E-9	-2.41538E-12	2.86704E-12
-1.01508E+0	-247.187E-12	-1.01508E+0	-53.7000E-9	-2.15355E-12	2.94466E-12
-994.975E-3	-244.484E-12	-994.975E-3	-53.7000E-9	-2.07540E-12	2.93804E-12
-974.874E-3	-239.359E-12	-974.874E-3	-53.7000E-9	-2.15428E-12	3.00215E-12
-954.774E-3	-236.757E-12	-954.774E-3	-53.7000E-9	-2.26945E-12	3.14437E-12
-934.673E-3	-232.817E-12	-934.673E-3	-53.7000E-9	-2.08344E-12	3.50712E-12
-914.573E-3	-227.602E-12	-914.573E-3	-53.7000E-9	-2.02499E-12	3.49088E-12
-894.472E-3	-225.129E-12	-894.472E-3	-53.7000E-9	-2.14358E-12	3.41958E-12
-874.372E-3	-220.193E-12	-874.372E-3	-53.7000E-9	-2.30044E-12	2.97930E-12
-854.271E-3	-216.907E-12	-854.271E-3	-53.7000E-9	-2.32248E-12	2.75164E-12
-834.171E-3	-214.472E-12	-834.171E-3	-53.7000E-9	-2.23227E-12	2.78940E-12
-814.070E-3	-210.599E-12	-814.070E-3	-53.7000E-9	-2.25461E-12	2.92169E-12
-793.970E-3	-207.680E-12	-793.970E-3	-53.7000E-9	-2.34336E-12	2.98207E-12
-773.869E-3	-203.941E-12	-773.869E-3	-53.7000E-9	-2.23586E-12	2.99733E-12
-753.769E-3	-200.598E-12	-753.769E-3	-53.7000E-9	-2.53759E-12	2.71974E-12
-733.668E-3	-197.250E-12	-733.668E-3	-53.7000E-9	-2.35280E-12	2.70395E-12
-713.568E-3	-193.493E-12	-713.568E-3	-53.7000E-9	-2.26791E-12	3.00062E-12
-693.467E-3	-190.498E-12	-693.467E-3	-53.7000E-9	-2.34135E-12	2.89624E-12
-673.367E-3	-186.988E-12	-673.367E-3	-53.7000E-9	-2.20706E-12	3.16483E-12
-653.266E-3	-182.024E-12	-653.266E-3	-53.7000E-9	-2.22939E-12	3.41262E-12
-633.166E-3	-179.390E-12	-633.166E-3	-53.7000E-9	-2.03015E-12	3.36075E-12
-613.065E-3	-174.543E-12	-613.065E-3	-53.7000E-9	-2.19083E-12	3.53963E-12
-592.965E-3	-169.943E-12	-592.965E-3	-53.7000E-9	-2.19923E-12	3.55037E-12
-572.864E-3	-166.171E-12	-572.864E-3	-53.7000E-9	-2.02260E-12	3.57856E-12
-552.764E-3	-160.689E-12	-552.764E-3	-53.7000E-9	-2.05388E-12	3.66961E-12
-532.663E-3	-157.255E-12	-532.663E-3	-53.7000E-9	-2.17591E-12	3.71522E-12
-512.563E-3	-152.438E-12	-512.563E-3	-53.7000E-9	-2.07983E-12	3.70805E-12
-492.462E-3	-148.122E-12	-492.462E-3	-53.7000E-9	-2.01986E-12	3.41873E-12
-472.362E-3	-144.744E-12	-472.362E-3	-53.7000E-9	-2.20381E-12	3.22350E-12
-452.261E-3	-140.300E-12	-452.261E-3	-53.7000E-9	-2.11661E-12	3.16095E-12
-432.161E-3	-137.030E-12	-432.161E-3	-53.7000E-9	-2.38963E-12	2.89418E-12
-412.060E-3	-133.618E-12	-412.060E-3	-53.7000E-9	-2.14185E-12	3.15813E-12
-391.960E-3	-129.386E-12	-391.960E-3	-53.7000E-9	-2.11009E-12	3.45959E-12
-371.859E-3	-124.763E-12	-371.859E-3	-53.7000E-9	-1.90506E-12	3.71647E-12
-351.759E-3	-119.789E-12	-351.759E-3	-53.7000E-9	-1.86706E-12	4.12312E-12
-331.658E-3	-113.859E-12	-331.658E-3	-53.7000E-9	-1.67698E-12	4.69651E-12
-311.558E-3	-106.921E-12	-311.558E-3	-53.7000E-9	-1.62570E-12	5.14638E-12
-291.457E-3	-99.5993E-12	-291.457E-3	-53.7000E-9	-1.48844E-12	5.28163E-12
-271.357E-3	-92.8889E-12	-271.357E-3	-53.7000E-9	-1.27168E-12	5.54772E-12
-251.256E-3	-85.0879E-12	-251.256E-3	-53.7000E-9	-1.14710E-12	5.79549E-12
-231.156E-3	-77.7666E-12	-231.156E-3	-53.7000E-9	-1.41919E-12	5.05434E-12
-211.055E-3	-71.8165E-12	-211.055E-3	-53.7000E-9	-1.85919E-12	4.85339E-12
-190.955E-3	-65.1975E-12	-190.955E-3	-53.7000E-9	-1.69756E-12	4.89580E-12
-170.854E-3	-58.6856E-12	-170.854E-3	-53.7000E-9	-1.55545E-12	5.17818E-12
-150.754E-3	-51.7358E-12	-150.754E-3	-53.7000E-9	-1.32661E-12	5.42969E-12
-130.653E-3	-44.7538E-12	-130.653E-3	-53.7000E-9	-1.54905E-12	5.16554E-12
-110.553E-3	-37.8099E-12	-110.553E-3	-53.7000E-9	-1.61582E-12	5.37476E-12
-90.4523E-3	-31.1811E-12	-90.4523E-3	-53.7000E-9	-1.58255E-12	5.05813E-12
-70.3518E-3	-24.5726E-12	-70.3518E-3	-53.7000E-9	-1.46686E-12	5.32963E-12
-50.2512E-3	-17.2347E-12	-50.2513E-3	-53.7000E-9	-1.51794E-12	5.75030E-12
-30.1508E-3	-10.2138E-12	-30.1508E-3	-53.7000E-9	-1.34899E-12	5.31553E-12
-10.0503E-3	-3.58930E-12	-10.0503E-3	-53.7000E-9	-1.84317E-12	5.01726E-12
10.0503E-3	2.85315E-12	10.0503E-3	-53.7000E-9	-1.71787E-12	4.89993E-12
30.1507E-3	9.27435E-12	30.1508E-3	-53.7000E-9	-1.57604E-12	4.90391E-12
50.2512E-3	16.0531E-12	50.2513E-3	-53.7000E-9	-1.62488E-12	5.00438E-12
70.3518E-3	23.0135E-12	70.3518E-3	-53.7000E-9	-1.44043E-12	5.25103E-12
90.4522E-3	30.3931E-12	90.4523E-3	-53.7000E-9	-1.39190E-12	5.45290E-12
110.553E-3	37.6625E-12	110.553E-3	-53.7000E-9	-1.45719E-12	5.51356E-12
130.653E-3	44.9682E-12	130.653E-3	-53.7000E-9	-1.46489E-12	5.45600E-12
150.754E-3	52.1289E-12	150.754E-3	-53.7000E-9	-1.54359E-12	5.41621E-12
170.854E-3	59.1865E-12	170.854E-3	-53.7000E-9	-1.38011E-12	5.41037E-12
190.955E-3	67.2425E-12	190.955E-3	-53.7000E-9	-1.53349E-12	5.68677E-12
211.055E-3	74.1864E-12	211.055E-3	-53.7000E-9	-1.65021E-12	5.54590E-12
231.156E-3	81.0475E-12	231.156E-3	-53.7000E-9	-1.55302E-12	5.58730E-12
251.256E-3	89.1395E-12	251.256E-3	-53.7000E-9	-1.51863E-12	5.31518E-12
271.357E-3	95.1527E-12	271.357E-3	-53.7000E-9	-1.55170E-12	5.06761E-12
291.457E-3	102.344E-12	291.457E-3	-53.7000E-9	-1.44485E-12	5.47230E-12
311.558E-3	109.458E-12	311.558E-3	-53.7000E-9	-1.89355E-12	5.39335E-12
331.658E-3	115.993E-12	331.658E-3	-53.7000E-9	-1.41404E-12	5.25016E-12
351.759E-3	123.544E-12	351.759E-3	-53.7000E-9	-1.62130E-12	5.55875E-12
371.859E-3	130.876E-12	371.859E-3	-53.7000E-9	-1.31377E-12	5.92070E-12
391.960E-3	139.503E-12	391.960E-3	-53.7000E-9	-1.21199E-12	6.11347E-12
412.060E-3	147.551E-12	412.060E-3	-53.7000E-9	-1.09756E-12	5.98081E-12
432.161E-3	154.716E-12	432.161E-3	-53.7000E-9	-1.16702E-12	5.81050E-12
452.261E-3	163.734E-12	452.261E-3	-53.7000E-9	-1.54226E-12	5.68050E-12
472.362E-3	170.094E-12	472.362E-3	-53.7000E-9	-1.40234E-12	5.56806E-12
492.462E-3	177.667E-12	492.462E-3	-53.7000E-9	-1.44753E-12	5.57175E-12
512.563E-3	186.894E-12	512.563E-3	-53.7000E-9	-1.43408E-12	6.16979E-12
532.663E-3	194.347E-12	532.663E-3	-53.7000E-9	-1.06589E-12	6.61122E-12
552.764E-3	204.635E-12	552.764E-3	-53.7000E-9	-1.05849E-12	7.14852E-12
572.864E-3	215.423E-12	572.864E-3	-53.7000E-9	-1.05827E-12	7.49004E-12
592.965E-3	224.605E-12	592.965E-3	-53.7000E-9	-814.651E-15	7.54011E-12
613.065E-3	235.266E-12	613.065E-3	-53.7000E-9	-791.081E-15	7.52520E-12
633.166E-3	245.702E-12	633.166E-3	-53.7000E-9	-839.308E-15	7.65958E-12
653.266E-3	255.980E-12	653.266E-3	-53.7000E-9	-1.00970E-12	7.55843E-12
673.367E-3	266.401E-12	673.367E-3	-53.7000E-9	-791.466E-15	7.77072E-12
693.467E-3	276.891E-12	693.467E-3	-53.7000E-9	-932.322E-15	7.75357E-12
713.568E-3	288.057E-12	713.568E-3	-53.7000E-9	-670.888E-15	7.89021E-12
733.668E-3	298.841E-12	733.668E-3	-53.7000E-9	-658.810E-15	8.22908E-12
753.769E-3	310.445E-12	753.769E-3	-53.7000E-9	-469.595E-15	8.42019E-12
773.869E-3	322.926E-12	773.869E-3	-53.7000E-9	-318.713E-15	8.78147E-12
793.970E-3	334.002E-12	793.970E-3	-53.7000E-9	-380.241E-15	8.84698E-12
814.070E-3	347.473E-12	814.070E-3	-53.7000E-9	-210.522E-15	9.08724E-12
834.171E-3	359.487E-12	834.171E-3	-53.7000E-9	-391.377E-15	8.91551E-12
854.271E-3	371.141E-12	854.271E-3	-53.7000E-9	-476.193E-15	8.84531E-12
874.372E-3	384.885E-12	874.372E-3	-53.7000E-9	-217.799E-15	9.03956E-12
894.472E-3	395.272E-12	894.472E-3	-53.7000E-9	-435.812E-15	9.10137E-12
914.573E-3	408.340E-12	914.573E-3	-53.7000E-9	-415.789E-15	9.38688E-12
934.673E-3	422.101E-12	934.673E-3	-53.7000E-9	-391.274E-15	9.23874E-12
954.774E-3	434.557E-12	954.774E-3	-53.7000E-9	-78.3088E-15	9.27355E-12
974.874E-3	447.085E-12	974.874E-3	-53.7000E-9	-295.931E-15	9.62176E-12
994.975E-3	461.153E-12	994.975E-3	-53.7000E-9	-356.680E-15	9.53694E-12
1.01508E+0	474.168E-12	1.01508E+0	-53.7000E-9	-127.036E-15	9.55072E-12
1.03518E+0	485.805E-12	1.03518E+0	-53.7000E-9	-15.8126E-15	9.76380E-12
1.05528E+0	498.525E-12	1.05528E+0	-53.7000E-9	-275.726E-15	9.88663E-12
1.07538E+0	516.377E-12	1.07538E+0	-53.7000E-9	-147.644E-15	10.0590E-12
1.09548E+0	527.681E-12	1.09548E+0	-53.7000E-9	-134.321E-15	10.2385E-12
1.11558E+0	541.638E-12	1.11558E+0	-53.7000E-9	-24.7504E-15	10.4139E-12
1.13568E+0	558.317E-12	1.13568E+0	-53.7000E-9	102.808E-15	10.6050E-12
1.15578E+0	573.039E-12	1.15578E+0	-53.7000E-9	-18.8582E-15	10.6596E-12
1.17588E+0	584.867E-12	1.17588E+0	-53.7000E-9	78.3515E-15	10.8048E-12
1.19598E+0	601.546E-12	1.19598E+0	-53.7000E-9	351.245E-15	11.3799E-12
1.21608E+0	620.057E-12	1.21608E+0	-53.7000E-9	649.999E-15	12.1581E-12
1.23618E+0	633.178E-12	1.23618E+0	-53.7000E-9	510.187E-15	12.4533E-12
1.25628E+0	649.058E-12	1.25628E+0	-53.7000E-9	800.549E-15	12.7125E-12
1.27638E+0	673.203E-12	1.27638E+0	-53.7000E-9	1.04375E-12	13.2937E-12
1.29648E+0	690.386E-12	1.29648E+0	-53.7000E-9	1.11261E-12	13.7976E-12
1.31658E+0	706.005E-12	1.31658E+0	-53.7000E-9	1.25940E-12	14.3443E-12
1.33668E+0	730.087E-12	1.33668E+0	-53.7000E-9	1.26987E-12	14.8967E-12
1.35678E+0	753.334E-12	1.35678E+0	-53.7000E-9	1.81100E-12	15.1121E-12
1.37688E+0	765.843E-12	1.37688E+0	-53.7000E-9	1.91514E-12	15.6738E-12
1.39698E+0	790.252E-12	1.39698E+0	-53.7000E-9	1.90292E-12	16.6522E-12
1.41709E+0	822.752E-12	1.41709E+0	-53.7000E-9	2.08769E-12	17.3867E-12
1.43719E+0	839.253E-12	1.43719E+0	-53.7000E-9	2.65191E-12	18.3529E-12
1.45729E+0	859.934E-12	1.45729E+0	-53.7000E-9	2.95855E-12	19.8655E-12
1.47739E+0	902.422E-12	1.47739E+0	-53.7000E-9	3.24975E-12	20.7385E-12
1.49749E+0	929.320E-12	1.49749E+0	-53.7000E-9	3.50461E-12	21.4044E-12
1.51759E+0	955.301E-12	1.51759E+0	-53.7000E-9	3.99145E-12	22.2133E-12
1.53769E+0	981.978E-12	1.53769E+0	-53.7000E-9	3.96062E-12	22.5717E-12
1.55779E+0	1.01230E-9	1.55779E+0	-53.7000E-9	3.99160E-12	22.3579E-12
1.57789E+0	1.04903E-9	1.57789E+0	-53.7000E-9	3.71473E-12	21.9110E-12
1.59799E+0	1.08053E-9	1.59799E+0	-53.7000E-9	3.62053E-12	21.4542E-12
1.61809E+0	1.10377E-9	1.61809E+0	-53.7000E-9	3.55728E-12	20.3908E-12
1.63819E+0	1.12064E-9	1.63819E+0	-53.7000E-9	3.22301E-12	19.6732E-12
1.65829E+0	1.17102E-9	1.65829E+0	-53.7000E-9	2.87439E-12	18.9077E-12
1.67839E+0	1.18576E-9	1.67839E+0	-53.7000E-9	2.86687E-12	17.9116E-12
1.69849E+0	1.17601E-9	1.69849E+0	-53.7000E-9	2.58873E-12	17.5987E-12
1.71859E+0	1.21398E-9	1.71859E+0	-53.7000E-9	2.32162E-12	17.3948E-12
1.73869E+0	1.27828E-9	1.73869E+0	-53.7000E-9	2.04007E-12	16.6134E-12
1.75879E+0	1.28204E-9	1.75879E+0	-53.7000E-9	2.09651E-12	15.7588E-12
1.77889E+0	1.26816E-9	1.77889E+0	-53.7000E-9	1.88334E-12	15.3856E-12
1.79900E+0	1.31698E-9	1.79900E+0	-53.7000E-9	1.92098E-12	15.4200E-12
1.81910E+0	1.34950E-9	1.81910E+0	-53.7000E-9	1.60391E-12	15.0804E-12
1.83920E+0	1.32877E-9	1.83920E+0	-53.7000E-9	1.82448E-12	15.0065E-12
1.85930E+0	1.36140E-9	1.85930E+0	-53.7000E-9	1.94958E-12	15.1382E-12
1.87940E+0	1.42488E-9	1.87940E+0	-53.7000E-9	1.63197E-12	14.7311E-12
1.89950E+0	1.41274E-9	1.89950E+0	-53.7000E-9	1.88634E-12	14.2732E-12
1.91960E+0	1.39325E-9	1.91960E+0	-53.7000E-9	1.73588E-12	14.3832E-12
1.93970E+0	1.46644E-9	1.93970E+0	-53.7000E-9	1.50023E-12	14.6457E-12
1.95980E+0	1.48342E-9	1.95980E+0	-53.7000E-9	1.80132E-12	14.1989E-12
1.97990E+0	1.45431E-9	1.97990E+0	-53.7000E-9	1.46623E-12	14.4707E-12
2.00000E+0	1.50773E-9	2.00000E+0	-53.7000E-9	1.90264E-12	14.8135E-12
