# Supplementary material for: Circumventing the stability problems of graphene nanoribbon zigzag edges
Source: Nat Chem. 2022 Sep 26;14(12):1451–8. doi: 10.1038/s41557-022-01042-8 (PMC10665199; doi:10.1038/s41557-022-01042-8)
Supplement: Supplementary file 3 — Source data for Supplementary Fig. 9. [file 41557_2022_1042_MOESM3_ESM.zip › 11 units/Point spectra620.dat]

Experiment	bias spectroscopy
Saved Date	22.07.2020 14:20:06
User
Date
X (m)	-250.664E-9
Y (m)	-230.513E-9
Z (m)	-53.7015E-9
Z offset (m)	0E+0
Settling time (s)	20E-3
Integration time (s)	60E-3
Z-Ctrl hold	TRUE
Final Z (m)	N/A
Start time	22.07.2020 14:19:49
Filter type	None
Order
Cutoff frq
Bias>Bias (V)	-500E-3
Bias>Calibration (V/V)	-1E+0
Bias>Offset (V)	0E+0
Bias Spectroscopy>Sweep Start (V)	-2E+0
Bias Spectroscopy>Sweep End (V)	2E+0
Bias Spectroscopy>Num Pixel	200
Bias Spectroscopy>Z Avg time (s)	100E-3
Bias Spectroscopy>Z offset (m)	0E+0
Bias Spectroscopy>1st Settling time (s)	60E-3
Bias Spectroscopy>Settling time (s)	20E-3
Bias Spectroscopy>Integration time (s)	60E-3
Bias Spectroscopy>End Settling time (s)	50E-3
Bias Spectroscopy>Z control time (s)	50E-3
Bias Spectroscopy>Max Slew rate (V/s)	Inf
Bias Spectroscopy>backward sweep	FALSE
Bias Spectroscopy>Z-controller hold	TRUE
Bias Spectroscopy>Number of sweeps	1
Bias Spectroscopy>Channels	Current (A);Bias (V);Z (m);LI Demod 1 Y (A);LI Demod 1 X (A)
Bias Spectroscopy>Reset Bias	TRUE
Bias Spectroscopy>Record final Z	FALSE
Bias Spectroscopy>Lock-In run	TRUE
Current>Current (A)	1.48199E-9
Current>Calibration (A/V)	330E-12
Current>Offset (A)	0E+0
Current>Gain	High
Lock-in>Lock-in status	ON
Lock-in>Modulated signal	Bias (V)
Lock-in>Frequency (Hz)	828E+0
Lock-in>Amplitude	20E-3
Lock-in>Demodulated signal	Current (A)
Lock-in>HP Filter Cutoff D1 (Hz)	155.425E+0
Lock-in>HP Filter Cutoff D2 (Hz)	155.425E+0
Lock-in>HP Filter Order D1	1
Lock-in>HP Filter Order D2	1
Lock-in>Harmonic D1	1
Lock-in>Harmonic D2	2
Lock-in>Reference phase D1 (deg)	-158.815E+0
Lock-in>Reference phase D2 (deg)	174.64E+0
Lock-in>LP Filter Cutoff D1 (Hz)	9.71405E+0
Lock-in>LP Filter Cutoff D2 (Hz)	4.85702E+0
Lock-in>LP Filter Order D1	2
Lock-in>LP Filter Order D2	2
Lock-in>Sync Filter D1	OFF
Lock-in>Sync Filter D2	OFF
[DATA]
Bias calc (V)	Current (A)	Bias (V)	Z (m)	LI Demod 1 Y (A)	LI Demod 1 X (A)
-2.00000E+0	-561.871E-12	-2.00000E+0	-53.7015E-9	-64.1394E-15	10.0727E-12
-1.97990E+0	-535.009E-12	-1.97990E+0	-53.7015E-9	-281.678E-15	9.52287E-12
-1.95980E+0	-557.367E-12	-1.95980E+0	-53.7015E-9	-481.736E-15	8.72073E-12
-1.93970E+0	-537.734E-12	-1.93970E+0	-53.7015E-9	-853.539E-15	7.99350E-12
-1.91960E+0	-500.167E-12	-1.91960E+0	-53.7015E-9	-1.01142E-12	7.56369E-12
-1.89950E+0	-512.920E-12	-1.89950E+0	-53.7015E-9	-831.923E-15	7.37641E-12
-1.87940E+0	-518.286E-12	-1.87940E+0	-53.7015E-9	-1.03671E-12	6.75159E-12
-1.85930E+0	-478.942E-12	-1.85930E+0	-53.7015E-9	-1.20798E-12	6.50919E-12
-1.83920E+0	-477.679E-12	-1.83920E+0	-53.7015E-9	-1.00798E-12	6.67981E-12
-1.81910E+0	-493.080E-12	-1.81910E+0	-53.7015E-9	-1.12927E-12	6.32815E-12
-1.79900E+0	-460.740E-12	-1.79900E+0	-53.7015E-9	-1.22409E-12	6.30173E-12
-1.77889E+0	-445.148E-12	-1.77889E+0	-53.7015E-9	-1.23813E-12	6.37771E-12
-1.75879E+0	-464.672E-12	-1.75879E+0	-53.7015E-9	-1.16515E-12	6.14535E-12
-1.73869E+0	-446.500E-12	-1.73869E+0	-53.7015E-9	-1.47150E-12	5.89367E-12
-1.71859E+0	-420.426E-12	-1.71859E+0	-53.7015E-9	-1.37962E-12	5.80874E-12
-1.69849E+0	-431.590E-12	-1.69849E+0	-53.7015E-9	-1.35786E-12	5.87573E-12
-1.67839E+0	-431.865E-12	-1.67839E+0	-53.7015E-9	-1.61270E-12	5.73826E-12
-1.65829E+0	-401.539E-12	-1.65829E+0	-53.7015E-9	-1.67136E-12	5.75031E-12
-1.63819E+0	-400.308E-12	-1.63819E+0	-53.7015E-9	-1.34357E-12	5.70247E-12
-1.61809E+0	-412.190E-12	-1.61809E+0	-53.7015E-9	-1.39074E-12	5.78208E-12
-1.59799E+0	-385.884E-12	-1.59799E+0	-53.7015E-9	-1.38451E-12	5.72924E-12
-1.57789E+0	-371.443E-12	-1.57789E+0	-53.7015E-9	-1.36345E-12	5.67664E-12
-1.55779E+0	-387.665E-12	-1.55779E+0	-53.7015E-9	-1.38445E-12	5.76365E-12
-1.53769E+0	-371.353E-12	-1.53769E+0	-53.7015E-9	-1.45848E-12	5.19747E-12
-1.51759E+0	-349.343E-12	-1.51759E+0	-53.7015E-9	-1.52427E-12	5.18188E-12
-1.49749E+0	-361.138E-12	-1.49749E+0	-53.7015E-9	-1.41826E-12	5.26333E-12
-1.47739E+0	-355.642E-12	-1.47739E+0	-53.7015E-9	-1.53949E-12	4.98936E-12
-1.45729E+0	-333.979E-12	-1.45729E+0	-53.7015E-9	-1.64614E-12	5.04764E-12
-1.43719E+0	-333.449E-12	-1.43719E+0	-53.7015E-9	-1.59173E-12	4.98371E-12
-1.41709E+0	-339.130E-12	-1.41709E+0	-53.7015E-9	-1.90458E-12	4.22853E-12
-1.39698E+0	-323.597E-12	-1.39698E+0	-53.7015E-9	-2.01258E-12	3.85112E-12
-1.37688E+0	-313.531E-12	-1.37688E+0	-53.7015E-9	-2.13334E-12	3.51967E-12
-1.35678E+0	-323.362E-12	-1.35678E+0	-53.7015E-9	-1.84738E-12	3.39222E-12
-1.33668E+0	-315.781E-12	-1.33668E+0	-53.7015E-9	-2.15192E-12	3.22839E-12
-1.31658E+0	-301.369E-12	-1.31658E+0	-53.7015E-9	-2.03385E-12	3.00405E-12
-1.29648E+0	-307.690E-12	-1.29648E+0	-53.7015E-9	-2.02576E-12	2.96112E-12
-1.27638E+0	-307.858E-12	-1.27638E+0	-53.7015E-9	-1.97050E-12	2.81478E-12
-1.25628E+0	-293.711E-12	-1.25628E+0	-53.7015E-9	-2.22622E-12	2.78564E-12
-1.23618E+0	-292.099E-12	-1.23618E+0	-53.7015E-9	-2.13564E-12	2.96489E-12
-1.21608E+0	-297.574E-12	-1.21608E+0	-53.7015E-9	-2.06728E-12	2.99875E-12
-1.19598E+0	-286.980E-12	-1.19598E+0	-53.7015E-9	-1.98181E-12	3.23750E-12
-1.17588E+0	-278.758E-12	-1.17588E+0	-53.7015E-9	-2.05478E-12	3.67113E-12
-1.15578E+0	-282.883E-12	-1.15578E+0	-53.7015E-9	-1.98029E-12	3.55568E-12
-1.13568E+0	-277.950E-12	-1.13568E+0	-53.7015E-9	-1.93404E-12	3.29302E-12
-1.11558E+0	-265.947E-12	-1.11558E+0	-53.7015E-9	-1.99014E-12	3.33869E-12
-1.09548E+0	-268.825E-12	-1.09548E+0	-53.7015E-9	-2.20367E-12	2.97158E-12
-1.07538E+0	-269.955E-12	-1.07538E+0	-53.7015E-9	-2.20693E-12	2.70712E-12
-1.05528E+0	-258.560E-12	-1.05528E+0	-53.7015E-9	-2.23011E-12	2.84282E-12
-1.03518E+0	-255.521E-12	-1.03518E+0	-53.7015E-9	-2.31709E-12	2.92263E-12
-1.01508E+0	-259.717E-12	-1.01508E+0	-53.7015E-9	-2.18982E-12	3.15696E-12
-994.975E-3	-250.943E-12	-994.975E-3	-53.7015E-9	-2.04963E-12	2.92030E-12
-974.874E-3	-242.989E-12	-974.874E-3	-53.7015E-9	-2.29468E-12	3.29086E-12
-954.774E-3	-246.922E-12	-954.774E-3	-53.7015E-9	-2.05537E-12	3.22519E-12
-934.673E-3	-241.813E-12	-934.673E-3	-53.7015E-9	-2.01703E-12	3.29031E-12
-914.573E-3	-231.220E-12	-914.573E-3	-53.7015E-9	-1.93692E-12	3.62837E-12
-894.472E-3	-230.846E-12	-894.472E-3	-53.7015E-9	-1.96121E-12	3.34697E-12
-874.372E-3	-230.542E-12	-874.372E-3	-53.7015E-9	-1.94813E-12	3.14692E-12
-854.271E-3	-221.090E-12	-854.271E-3	-53.7015E-9	-2.28095E-12	2.81859E-12
-834.171E-3	-217.379E-12	-834.171E-3	-53.7015E-9	-2.24030E-12	2.92575E-12
-814.070E-3	-219.493E-12	-814.070E-3	-53.7015E-9	-2.20190E-12	2.80846E-12
-793.970E-3	-213.172E-12	-793.970E-3	-53.7015E-9	-2.14370E-12	3.09613E-12
-773.869E-3	-205.193E-12	-773.869E-3	-53.7015E-9	-2.25437E-12	3.29255E-12
-753.769E-3	-207.430E-12	-753.769E-3	-53.7015E-9	-2.13001E-12	3.02790E-12
-733.668E-3	-204.288E-12	-733.668E-3	-53.7015E-9	-2.08245E-12	2.90480E-12
-713.568E-3	-194.430E-12	-713.568E-3	-53.7015E-9	-2.25648E-12	2.99317E-12
-693.467E-3	-194.456E-12	-693.467E-3	-53.7015E-9	-2.14417E-12	3.19055E-12
-673.367E-3	-193.163E-12	-673.367E-3	-53.7015E-9	-2.08519E-12	3.58156E-12
-653.266E-3	-184.228E-12	-653.266E-3	-53.7015E-9	-2.10262E-12	3.56440E-12
-633.166E-3	-179.564E-12	-633.166E-3	-53.7015E-9	-2.03493E-12	3.51226E-12
-613.065E-3	-179.286E-12	-613.065E-3	-53.7015E-9	-1.81134E-12	3.72057E-12
-592.965E-3	-173.108E-12	-592.965E-3	-53.7015E-9	-2.30030E-12	3.76200E-12
-572.864E-3	-164.825E-12	-572.864E-3	-53.7015E-9	-2.04189E-12	3.69188E-12
-552.764E-3	-163.657E-12	-552.764E-3	-53.7015E-9	-1.93056E-12	3.70195E-12
-532.663E-3	-161.114E-12	-532.663E-3	-53.7015E-9	-1.91390E-12	3.66732E-12
-512.563E-3	-151.722E-12	-512.563E-3	-53.7015E-9	-1.96830E-12	3.49501E-12
-492.462E-3	-148.717E-12	-492.462E-3	-53.7015E-9	-2.11602E-12	3.41792E-12
-472.362E-3	-148.703E-12	-472.362E-3	-53.7015E-9	-2.02396E-12	3.43962E-12
-452.261E-3	-140.870E-12	-452.261E-3	-53.7015E-9	-2.36131E-12	2.96474E-12
-432.161E-3	-136.546E-12	-432.161E-3	-53.7015E-9	-2.24887E-12	2.93735E-12
-412.060E-3	-136.912E-12	-412.060E-3	-53.7015E-9	-1.95638E-12	3.38649E-12
-391.960E-3	-131.177E-12	-391.960E-3	-53.7015E-9	-2.18425E-12	3.50444E-12
-371.859E-3	-124.174E-12	-371.859E-3	-53.7015E-9	-1.92547E-12	3.71145E-12
-351.759E-3	-121.794E-12	-351.759E-3	-53.7015E-9	-1.70393E-12	4.36474E-12
-331.658E-3	-116.663E-12	-331.658E-3	-53.7015E-9	-1.75495E-12	4.62959E-12
-311.558E-3	-107.165E-12	-311.558E-3	-53.7015E-9	-1.62219E-12	4.95114E-12
-291.457E-3	-100.889E-12	-291.457E-3	-53.7015E-9	-1.42194E-12	5.48217E-12
-271.357E-3	-96.1764E-12	-271.357E-3	-53.7015E-9	-1.32535E-12	5.79914E-12
-251.256E-3	-85.9369E-12	-251.256E-3	-53.7015E-9	-1.60588E-12	5.73119E-12
-231.156E-3	-78.4578E-12	-231.156E-3	-53.7015E-9	-1.34209E-12	5.30395E-12
-211.055E-3	-74.3089E-12	-211.055E-3	-53.7015E-9	-1.66886E-12	4.86070E-12
-190.955E-3	-66.5600E-12	-190.955E-3	-53.7015E-9	-1.58284E-12	4.98506E-12
-170.854E-3	-58.6845E-12	-170.854E-3	-53.7015E-9	-1.47662E-12	5.32707E-12
-150.754E-3	-53.2011E-12	-150.754E-3	-53.7015E-9	-1.65856E-12	5.51357E-12
-130.653E-3	-45.9434E-12	-130.653E-3	-53.7015E-9	-1.37520E-12	5.29425E-12
-110.553E-3	-37.8750E-12	-110.553E-3	-53.7015E-9	-1.38515E-12	5.20753E-12
-90.4523E-3	-31.5482E-12	-90.4523E-3	-53.7015E-9	-1.57299E-12	5.23202E-12
-70.3518E-3	-25.0430E-12	-70.3518E-3	-53.7015E-9	-1.40077E-12	5.36961E-12
-50.2512E-3	-17.2722E-12	-50.2513E-3	-53.7015E-9	-1.33554E-12	5.34104E-12
-30.1508E-3	-10.1549E-12	-30.1508E-3	-53.7015E-9	-1.42893E-12	5.49147E-12
-10.0503E-3	-3.56238E-12	-10.0503E-3	-53.7015E-9	-1.63080E-12	5.21188E-12
10.0503E-3	2.92092E-12	10.0503E-3	-53.7015E-9	-1.67808E-12	4.88017E-12
30.1507E-3	9.12566E-12	30.1508E-3	-53.7015E-9	-1.64626E-12	4.97443E-12
50.2512E-3	16.1669E-12	50.2513E-3	-53.7015E-9	-1.52519E-12	5.22113E-12
70.3518E-3	23.4881E-12	70.3518E-3	-53.7015E-9	-1.56931E-12	5.51907E-12
90.4522E-3	30.3541E-12	90.4523E-3	-53.7015E-9	-1.16360E-12	5.61864E-12
110.553E-3	38.1033E-12	110.553E-3	-53.7015E-9	-1.44292E-12	5.59600E-12
130.653E-3	46.3307E-12	130.653E-3	-53.7015E-9	-1.59614E-12	5.23078E-12
150.754E-3	52.7360E-12	150.754E-3	-53.7015E-9	-1.37934E-12	5.37612E-12
170.854E-3	60.0044E-12	170.854E-3	-53.7015E-9	-1.41832E-12	5.65511E-12
190.955E-3	69.0948E-12	190.955E-3	-53.7015E-9	-1.45501E-12	5.46458E-12
211.055E-3	75.8711E-12	211.055E-3	-53.7015E-9	-1.45340E-12	5.66089E-12
231.156E-3	82.0234E-12	231.156E-3	-53.7015E-9	-1.35454E-12	5.42351E-12
251.256E-3	91.0364E-12	251.256E-3	-53.7015E-9	-1.45793E-12	5.31802E-12
271.357E-3	97.9902E-12	271.357E-3	-53.7015E-9	-1.65613E-12	5.14873E-12
291.457E-3	103.228E-12	291.457E-3	-53.7015E-9	-1.69219E-12	5.20174E-12
311.558E-3	111.390E-12	311.558E-3	-53.7015E-9	-1.61695E-12	5.20455E-12
331.658E-3	119.349E-12	331.658E-3	-53.7015E-9	-1.37184E-12	5.32843E-12
351.759E-3	124.967E-12	351.759E-3	-53.7015E-9	-1.65580E-12	5.55308E-12
371.859E-3	132.112E-12	371.859E-3	-53.7015E-9	-1.40385E-12	5.82835E-12
391.960E-3	141.926E-12	391.960E-3	-53.7015E-9	-1.33816E-12	5.93578E-12
412.060E-3	149.804E-12	412.060E-3	-53.7015E-9	-1.39592E-12	5.93376E-12
432.161E-3	154.863E-12	432.161E-3	-53.7015E-9	-1.31509E-12	5.76026E-12
452.261E-3	164.748E-12	452.261E-3	-53.7015E-9	-1.48239E-12	5.56990E-12
472.362E-3	173.194E-12	472.362E-3	-53.7015E-9	-1.42855E-12	5.66627E-12
492.462E-3	177.704E-12	492.462E-3	-53.7015E-9	-1.40905E-12	5.61006E-12
512.563E-3	186.443E-12	512.563E-3	-53.7015E-9	-1.28002E-12	5.89862E-12
532.663E-3	196.995E-12	532.663E-3	-53.7015E-9	-1.20453E-12	6.25620E-12
552.764E-3	204.095E-12	552.764E-3	-53.7015E-9	-1.24821E-12	6.50118E-12
572.864E-3	212.085E-12	572.864E-3	-53.7015E-9	-1.03269E-12	6.85896E-12
592.965E-3	223.453E-12	592.965E-3	-53.7015E-9	-1.01531E-12	6.87195E-12
613.065E-3	233.826E-12	613.065E-3	-53.7015E-9	-1.12742E-12	6.87857E-12
633.166E-3	239.724E-12	633.166E-3	-53.7015E-9	-975.779E-15	6.89007E-12
653.266E-3	250.911E-12	653.266E-3	-53.7015E-9	-1.03962E-12	7.19270E-12
673.367E-3	262.903E-12	673.367E-3	-53.7015E-9	-1.01319E-12	6.94587E-12
693.467E-3	269.321E-12	693.467E-3	-53.7015E-9	-887.708E-15	7.13300E-12
713.568E-3	279.269E-12	713.568E-3	-53.7015E-9	-1.03186E-12	7.46008E-12
733.668E-3	292.711E-12	733.668E-3	-53.7015E-9	-813.786E-15	7.61662E-12
753.769E-3	302.037E-12	753.769E-3	-53.7015E-9	-762.262E-15	7.72913E-12
773.869E-3	311.004E-12	773.869E-3	-53.7015E-9	-837.539E-15	7.98236E-12
793.970E-3	324.248E-12	793.970E-3	-53.7015E-9	-523.409E-15	8.23212E-12
814.070E-3	337.578E-12	814.070E-3	-53.7015E-9	-651.513E-15	8.24283E-12
834.171E-3	345.297E-12	834.171E-3	-53.7015E-9	-402.569E-15	8.28181E-12
854.271E-3	357.350E-12	854.271E-3	-53.7015E-9	-495.966E-15	8.37672E-12
874.372E-3	373.652E-12	874.372E-3	-53.7015E-9	-523.253E-15	8.68714E-12
894.472E-3	380.625E-12	894.472E-3	-53.7015E-9	-430.114E-15	8.65958E-12
914.573E-3	392.092E-12	914.573E-3	-53.7015E-9	-534.568E-15	9.00315E-12
934.673E-3	409.358E-12	934.673E-3	-53.7015E-9	-538.125E-15	9.22151E-12
954.774E-3	418.287E-12	954.774E-3	-53.7015E-9	-314.301E-15	9.01293E-12
974.874E-3	428.557E-12	974.874E-3	-53.7015E-9	-312.260E-15	9.27636E-12
994.975E-3	445.308E-12	994.975E-3	-53.7015E-9	-469.449E-15	9.60232E-12
1.01508E+0	459.082E-12	1.01508E+0	-53.7015E-9	-274.915E-15	9.69364E-12
1.03518E+0	468.043E-12	1.03518E+0	-53.7015E-9	-173.863E-15	9.96154E-12
1.05528E+0	483.055E-12	1.05528E+0	-53.7015E-9	-5.52583E-15	10.2092E-12
1.07538E+0	502.068E-12	1.07538E+0	-53.7015E-9	185.494E-15	10.4055E-12
1.09548E+0	510.341E-12	1.09548E+0	-53.7015E-9	-17.4075E-15	10.6415E-12
1.11558E+0	525.157E-12	1.11558E+0	-53.7015E-9	166.513E-15	10.6603E-12
1.13568E+0	545.266E-12	1.13568E+0	-53.7015E-9	248.508E-15	10.8391E-12
1.15578E+0	555.714E-12	1.15578E+0	-53.7015E-9	298.735E-15	11.3669E-12
1.17588E+0	571.127E-12	1.17588E+0	-53.7015E-9	486.780E-15	11.6943E-12
1.19598E+0	590.418E-12	1.19598E+0	-53.7015E-9	442.167E-15	12.0789E-12
1.21608E+0	607.413E-12	1.21608E+0	-53.7015E-9	650.765E-15	12.5500E-12
1.23618E+0	621.859E-12	1.23618E+0	-53.7015E-9	919.660E-15	13.0087E-12
1.25628E+0	641.814E-12	1.25628E+0	-53.7015E-9	1.22742E-12	13.7125E-12
1.27638E+0	666.278E-12	1.27638E+0	-53.7015E-9	1.16564E-12	14.5358E-12
1.29648E+0	680.778E-12	1.29648E+0	-53.7015E-9	1.61932E-12	14.9733E-12
1.31658E+0	701.490E-12	1.31658E+0	-53.7015E-9	1.75444E-12	15.5044E-12
1.33668E+0	730.993E-12	1.33668E+0	-53.7015E-9	1.91079E-12	16.2501E-12
1.35678E+0	747.257E-12	1.35678E+0	-53.7015E-9	1.91830E-12	16.3810E-12
1.37688E+0	769.068E-12	1.37688E+0	-53.7015E-9	2.09743E-12	16.9417E-12
1.39698E+0	797.978E-12	1.39698E+0	-53.7015E-9	2.31028E-12	17.6073E-12
1.41709E+0	821.608E-12	1.41709E+0	-53.7015E-9	2.45888E-12	18.5800E-12
1.43719E+0	847.340E-12	1.43719E+0	-53.7015E-9	3.09395E-12	19.7922E-12
1.45729E+0	876.824E-12	1.45729E+0	-53.7015E-9	3.30125E-12	20.6095E-12
1.47739E+0	908.615E-12	1.47739E+0	-53.7015E-9	3.64158E-12	21.4037E-12
1.49749E+0	935.934E-12	1.49749E+0	-53.7015E-9	3.96269E-12	22.2599E-12
1.51759E+0	964.513E-12	1.51759E+0	-53.7015E-9	4.00794E-12	22.6131E-12
1.53769E+0	1.00363E-9	1.53769E+0	-53.7015E-9	4.03787E-12	22.6157E-12
1.55779E+0	1.02857E-9	1.55779E+0	-53.7015E-9	4.04182E-12	22.1858E-12
1.57789E+0	1.05541E-9	1.57789E+0	-53.7015E-9	3.94481E-12	22.0620E-12
1.59799E+0	1.09193E-9	1.59799E+0	-53.7015E-9	3.63519E-12	21.3196E-12
1.61809E+0	1.11580E-9	1.61809E+0	-53.7015E-9	3.30093E-12	20.4264E-12
1.63819E+0	1.13921E-9	1.63819E+0	-53.7015E-9	2.98083E-12	19.6307E-12
1.65829E+0	1.17116E-9	1.65829E+0	-53.7015E-9	3.04386E-12	18.9436E-12
1.67839E+0	1.19585E-9	1.67839E+0	-53.7015E-9	2.90933E-12	18.7125E-12
1.69849E+0	1.21865E-9	1.69849E+0	-53.7015E-9	2.73898E-12	18.1387E-12
1.71859E+0	1.24156E-9	1.71859E+0	-53.7015E-9	2.42287E-12	17.6711E-12
1.73869E+0	1.26684E-9	1.73869E+0	-53.7015E-9	2.54915E-12	17.1376E-12
1.75879E+0	1.28803E-9	1.75879E+0	-53.7015E-9	2.39324E-12	16.6589E-12
1.77889E+0	1.30728E-9	1.77889E+0	-53.7015E-9	2.19114E-12	16.5498E-12
1.79900E+0	1.33319E-9	1.79900E+0	-53.7015E-9	2.06515E-12	16.2764E-12
1.81910E+0	1.35165E-9	1.81910E+0	-53.7015E-9	1.96981E-12	15.9958E-12
1.83920E+0	1.37093E-9	1.83920E+0	-53.7015E-9	2.15437E-12	16.1686E-12
1.85930E+0	1.39355E-9	1.85930E+0	-53.7015E-9	2.09275E-12	15.8078E-12
1.87940E+0	1.41417E-9	1.87940E+0	-53.7015E-9	2.00904E-12	15.5870E-12
1.89950E+0	1.43139E-9	1.89950E+0	-53.7015E-9	2.34231E-12	15.4594E-12
1.91960E+0	1.45357E-9	1.91960E+0	-53.7015E-9	2.00249E-12	15.5141E-12
1.93970E+0	1.47562E-9	1.93970E+0	-53.7015E-9	1.81794E-12	15.3591E-12
1.95980E+0	1.49394E-9	1.95980E+0	-53.7015E-9	2.11046E-12	15.3063E-12
1.97990E+0	1.51216E-9	1.97990E+0	-53.7015E-9	2.11111E-12	15.6131E-12
2.00000E+0	1.53610E-9	2.00000E+0	-53.7015E-9	2.31497E-12	16.0388E-12
