# Supplementary material for: Circumventing the stability problems of graphene nanoribbon zigzag edges
Source: Nat Chem. 2022 Sep 26;14(12):1451–8. doi: 10.1038/s41557-022-01042-8 (PMC10665199; doi:10.1038/s41557-022-01042-8)
Supplement: Supplementary file 3 — Source data for Supplementary Fig. 9. [file 41557_2022_1042_MOESM3_ESM.zip › 11 units/Point spectra621.dat]

Experiment	bias spectroscopy
Saved Date	22.07.2020 14:20:22
User
Date
X (m)	-250.579E-9
Y (m)	-230.612E-9
Z (m)	-53.693E-9
Z offset (m)	0E+0
Settling time (s)	20E-3
Integration time (s)	60E-3
Z-Ctrl hold	TRUE
Final Z (m)	N/A
Start time	22.07.2020 14:20:06
Filter type	None
Order
Cutoff frq
Bias>Bias (V)	-500E-3
Bias>Calibration (V/V)	-1E+0
Bias>Offset (V)	0E+0
Bias Spectroscopy>Sweep Start (V)	-2E+0
Bias Spectroscopy>Sweep End (V)	2E+0
Bias Spectroscopy>Num Pixel	200
Bias Spectroscopy>Z Avg time (s)	100E-3
Bias Spectroscopy>Z offset (m)	0E+0
Bias Spectroscopy>1st Settling time (s)	60E-3
Bias Spectroscopy>Settling time (s)	20E-3
Bias Spectroscopy>Integration time (s)	60E-3
Bias Spectroscopy>End Settling time (s)	50E-3
Bias Spectroscopy>Z control time (s)	50E-3
Bias Spectroscopy>Max Slew rate (V/s)	Inf
Bias Spectroscopy>backward sweep	FALSE
Bias Spectroscopy>Z-controller hold	TRUE
Bias Spectroscopy>Number of sweeps	1
Bias Spectroscopy>Channels	Current (A);Bias (V);Z (m);LI Demod 1 Y (A);LI Demod 1 X (A)
Bias Spectroscopy>Reset Bias	TRUE
Bias Spectroscopy>Record final Z	FALSE
Bias Spectroscopy>Lock-In run	TRUE
Current>Current (A)	1.16315E-9
Current>Calibration (A/V)	330E-12
Current>Offset (A)	0E+0
Current>Gain	High
Lock-in>Lock-in status	ON
Lock-in>Modulated signal	Bias (V)
Lock-in>Frequency (Hz)	828E+0
Lock-in>Amplitude	20E-3
Lock-in>Demodulated signal	Current (A)
Lock-in>HP Filter Cutoff D1 (Hz)	155.425E+0
Lock-in>HP Filter Cutoff D2 (Hz)	155.425E+0
Lock-in>HP Filter Order D1	1
Lock-in>HP Filter Order D2	1
Lock-in>Harmonic D1	1
Lock-in>Harmonic D2	2
Lock-in>Reference phase D1 (deg)	-158.815E+0
Lock-in>Reference phase D2 (deg)	174.64E+0
Lock-in>LP Filter Cutoff D1 (Hz)	9.71405E+0
Lock-in>LP Filter Cutoff D2 (Hz)	4.85702E+0
Lock-in>LP Filter Order D1	2
Lock-in>LP Filter Order D2	2
Lock-in>Sync Filter D1	OFF
Lock-in>Sync Filter D2	OFF
[DATA]
Bias calc (V)	Current (A)	Bias (V)	Z (m)	LI Demod 1 Y (A)	LI Demod 1 X (A)
-2.00000E+0	-570.620E-12	-2.00000E+0	-53.6930E-9	-701.416E-15	8.90097E-12
-1.97990E+0	-555.653E-12	-1.97990E+0	-53.6930E-9	-542.055E-15	8.23201E-12
-1.95980E+0	-548.278E-12	-1.95980E+0	-53.6930E-9	-828.077E-15	7.76173E-12
-1.93970E+0	-539.290E-12	-1.93970E+0	-53.6930E-9	-750.449E-15	7.53054E-12
-1.91960E+0	-527.127E-12	-1.91960E+0	-53.6930E-9	-979.377E-15	7.06179E-12
-1.89950E+0	-519.738E-12	-1.89950E+0	-53.6930E-9	-1.12383E-12	6.77304E-12
-1.87940E+0	-511.766E-12	-1.87940E+0	-53.6930E-9	-1.01803E-12	6.78613E-12
-1.85930E+0	-501.076E-12	-1.85930E+0	-53.6930E-9	-1.13748E-12	6.62413E-12
-1.83920E+0	-492.016E-12	-1.83920E+0	-53.6930E-9	-1.07403E-12	6.60952E-12
-1.81910E+0	-485.953E-12	-1.81910E+0	-53.6930E-9	-1.15277E-12	6.16264E-12
-1.79900E+0	-477.410E-12	-1.79900E+0	-53.6930E-9	-1.20335E-12	6.24193E-12
-1.77889E+0	-466.758E-12	-1.77889E+0	-53.6930E-9	-1.28427E-12	6.35080E-12
-1.75879E+0	-461.154E-12	-1.75879E+0	-53.6930E-9	-1.42498E-12	6.18794E-12
-1.73869E+0	-454.074E-12	-1.73869E+0	-53.6930E-9	-1.28206E-12	6.16218E-12
-1.71859E+0	-442.849E-12	-1.71859E+0	-53.6930E-9	-1.16067E-12	6.19193E-12
-1.69849E+0	-436.220E-12	-1.69849E+0	-53.6930E-9	-1.36854E-12	5.96312E-12
-1.67839E+0	-429.311E-12	-1.67839E+0	-53.6930E-9	-1.12552E-12	5.90576E-12
-1.65829E+0	-419.899E-12	-1.65829E+0	-53.6930E-9	-1.48427E-12	5.82992E-12
-1.63819E+0	-413.469E-12	-1.63819E+0	-53.6930E-9	-1.35880E-12	5.88321E-12
-1.61809E+0	-404.894E-12	-1.61809E+0	-53.6930E-9	-1.26838E-12	6.06601E-12
-1.59799E+0	-398.255E-12	-1.59799E+0	-53.6930E-9	-1.21155E-12	5.79927E-12
-1.57789E+0	-390.174E-12	-1.57789E+0	-53.6930E-9	-1.26576E-12	5.64710E-12
-1.55779E+0	-382.379E-12	-1.55779E+0	-53.6930E-9	-1.53039E-12	5.66434E-12
-1.53769E+0	-376.945E-12	-1.53769E+0	-53.6930E-9	-1.44811E-12	5.63108E-12
-1.51759E+0	-368.215E-12	-1.51759E+0	-53.6930E-9	-1.35128E-12	5.38746E-12
-1.49749E+0	-359.904E-12	-1.49749E+0	-53.6930E-9	-1.55606E-12	5.51382E-12
-1.47739E+0	-356.094E-12	-1.47739E+0	-53.6930E-9	-1.44198E-12	5.63774E-12
-1.45729E+0	-346.744E-12	-1.45729E+0	-53.6930E-9	-1.68062E-12	5.66936E-12
-1.43719E+0	-339.437E-12	-1.43719E+0	-53.6930E-9	-1.56268E-12	5.27854E-12
-1.41709E+0	-334.562E-12	-1.41709E+0	-53.6930E-9	-1.74724E-12	4.45505E-12
-1.39698E+0	-329.210E-12	-1.39698E+0	-53.6930E-9	-1.73826E-12	4.01639E-12
-1.37688E+0	-322.785E-12	-1.37688E+0	-53.6930E-9	-1.87138E-12	3.74411E-12
-1.35678E+0	-319.369E-12	-1.35678E+0	-53.6930E-9	-1.83884E-12	3.40956E-12
-1.33668E+0	-316.882E-12	-1.33668E+0	-53.6930E-9	-2.07793E-12	3.52020E-12
-1.31658E+0	-310.321E-12	-1.31658E+0	-53.6930E-9	-2.14209E-12	3.16431E-12
-1.29648E+0	-307.282E-12	-1.29648E+0	-53.6930E-9	-2.02503E-12	3.25338E-12
-1.27638E+0	-305.882E-12	-1.27638E+0	-53.6930E-9	-2.28014E-12	3.22643E-12
-1.25628E+0	-300.308E-12	-1.25628E+0	-53.6930E-9	-2.42332E-12	3.03526E-12
-1.23618E+0	-296.359E-12	-1.23618E+0	-53.6930E-9	-2.25657E-12	3.10782E-12
-1.21608E+0	-294.560E-12	-1.21608E+0	-53.6930E-9	-2.02680E-12	3.25026E-12
-1.19598E+0	-289.048E-12	-1.19598E+0	-53.6930E-9	-2.08808E-12	3.41234E-12
-1.17588E+0	-284.175E-12	-1.17588E+0	-53.6930E-9	-1.94867E-12	3.65061E-12
-1.15578E+0	-280.148E-12	-1.15578E+0	-53.6930E-9	-1.93872E-12	3.74058E-12
-1.13568E+0	-277.065E-12	-1.13568E+0	-53.6930E-9	-1.92406E-12	3.42555E-12
-1.11558E+0	-272.351E-12	-1.11558E+0	-53.6930E-9	-1.94151E-12	3.14680E-12
-1.09548E+0	-268.358E-12	-1.09548E+0	-53.6930E-9	-2.24239E-12	3.01268E-12
-1.07538E+0	-267.370E-12	-1.07538E+0	-53.6930E-9	-2.26773E-12	2.84135E-12
-1.05528E+0	-262.433E-12	-1.05528E+0	-53.6930E-9	-2.32221E-12	2.78450E-12
-1.03518E+0	-258.565E-12	-1.03518E+0	-53.6930E-9	-2.27394E-12	2.89819E-12
-1.01508E+0	-257.470E-12	-1.01508E+0	-53.6930E-9	-2.26620E-12	2.84755E-12
-994.975E-3	-251.843E-12	-994.975E-3	-53.6930E-9	-2.14185E-12	3.31231E-12
-974.874E-3	-247.829E-12	-974.874E-3	-53.6930E-9	-2.23761E-12	3.32751E-12
-954.774E-3	-245.110E-12	-954.774E-3	-53.6930E-9	-2.01839E-12	3.22377E-12
-934.673E-3	-239.748E-12	-934.673E-3	-53.6930E-9	-2.11285E-12	3.51395E-12
-914.573E-3	-235.325E-12	-914.573E-3	-53.6930E-9	-2.14788E-12	3.58944E-12
-894.472E-3	-231.593E-12	-894.472E-3	-53.6930E-9	-1.91697E-12	3.42218E-12
-874.372E-3	-228.104E-12	-874.372E-3	-53.6930E-9	-2.06940E-12	3.21967E-12
-854.271E-3	-223.850E-12	-854.271E-3	-53.6930E-9	-2.25039E-12	2.95803E-12
-834.171E-3	-220.443E-12	-834.171E-3	-53.6930E-9	-2.06344E-12	3.01065E-12
-814.070E-3	-217.596E-12	-814.070E-3	-53.6930E-9	-2.04632E-12	2.84961E-12
-793.970E-3	-213.053E-12	-793.970E-3	-53.6930E-9	-2.26622E-12	3.31720E-12
-773.869E-3	-208.824E-12	-773.869E-3	-53.6930E-9	-2.13315E-12	3.11696E-12
-753.769E-3	-206.324E-12	-753.769E-3	-53.6930E-9	-2.31650E-12	3.02660E-12
-733.668E-3	-201.553E-12	-733.668E-3	-53.6930E-9	-2.15751E-12	3.03742E-12
-713.568E-3	-197.664E-12	-713.568E-3	-53.6930E-9	-2.06889E-12	3.40761E-12
-693.467E-3	-193.772E-12	-693.467E-3	-53.6930E-9	-2.15914E-12	3.58188E-12
-673.367E-3	-189.434E-12	-673.367E-3	-53.6930E-9	-1.92317E-12	3.48362E-12
-653.266E-3	-185.339E-12	-653.266E-3	-53.6930E-9	-1.81815E-12	3.51268E-12
-633.166E-3	-180.639E-12	-633.166E-3	-53.6930E-9	-2.08289E-12	3.47156E-12
-613.065E-3	-176.231E-12	-613.065E-3	-53.6930E-9	-2.19775E-12	3.65892E-12
-592.965E-3	-171.660E-12	-592.965E-3	-53.6930E-9	-2.09015E-12	3.88844E-12
-572.864E-3	-166.467E-12	-572.864E-3	-53.6930E-9	-1.96213E-12	3.90733E-12
-552.764E-3	-162.174E-12	-552.764E-3	-53.6930E-9	-1.87937E-12	3.77413E-12
-532.663E-3	-157.440E-12	-532.663E-3	-53.6930E-9	-2.04617E-12	3.69005E-12
-512.563E-3	-152.965E-12	-512.563E-3	-53.6930E-9	-2.15128E-12	3.74885E-12
-492.462E-3	-148.749E-12	-492.462E-3	-53.6930E-9	-2.13624E-12	3.66969E-12
-472.362E-3	-144.443E-12	-472.362E-3	-53.6930E-9	-2.10940E-12	3.33647E-12
-452.261E-3	-140.810E-12	-452.261E-3	-53.6930E-9	-2.32521E-12	3.03508E-12
-432.161E-3	-137.195E-12	-432.161E-3	-53.6930E-9	-2.16821E-12	3.00823E-12
-412.060E-3	-133.566E-12	-412.060E-3	-53.6930E-9	-2.25765E-12	3.15872E-12
-391.960E-3	-129.867E-12	-391.960E-3	-53.6930E-9	-2.05444E-12	3.26307E-12
-371.859E-3	-125.266E-12	-371.859E-3	-53.6930E-9	-2.15603E-12	3.66153E-12
-351.759E-3	-120.409E-12	-351.759E-3	-53.6930E-9	-1.84739E-12	3.99896E-12
-331.658E-3	-114.217E-12	-331.658E-3	-53.6930E-9	-1.69840E-12	4.38344E-12
-311.558E-3	-108.654E-12	-311.558E-3	-53.6930E-9	-1.76436E-12	4.95721E-12
-291.457E-3	-101.395E-12	-291.457E-3	-53.6930E-9	-1.38370E-12	5.35996E-12
-271.357E-3	-93.8846E-12	-271.357E-3	-53.6930E-9	-1.46398E-12	5.60285E-12
-251.256E-3	-86.8061E-12	-251.256E-3	-53.6930E-9	-1.52717E-12	5.62434E-12
-231.156E-3	-79.4213E-12	-231.156E-3	-53.6930E-9	-1.46845E-12	5.22659E-12
-211.055E-3	-72.8849E-12	-211.055E-3	-53.6930E-9	-1.20049E-12	4.85472E-12
-190.955E-3	-66.3889E-12	-190.955E-3	-53.6930E-9	-1.62174E-12	5.02425E-12
-170.854E-3	-59.5789E-12	-170.854E-3	-53.6930E-9	-1.56997E-12	5.25859E-12
-150.754E-3	-52.6037E-12	-150.754E-3	-53.6930E-9	-1.59035E-12	5.37102E-12
-130.653E-3	-45.2926E-12	-130.653E-3	-53.6930E-9	-1.50646E-12	5.39090E-12
-110.553E-3	-38.2414E-12	-110.553E-3	-53.6930E-9	-1.52493E-12	5.19523E-12
-90.4523E-3	-31.6062E-12	-90.4523E-3	-53.6930E-9	-1.57749E-12	5.00518E-12
-70.3518E-3	-24.4973E-12	-70.3518E-3	-53.6930E-9	-1.43242E-12	5.36482E-12
-50.2512E-3	-17.3195E-12	-50.2513E-3	-53.6930E-9	-1.48816E-12	5.51010E-12
-30.1508E-3	-10.1984E-12	-30.1508E-3	-53.6930E-9	-1.52533E-12	5.45022E-12
-10.0503E-3	-3.49899E-12	-10.0503E-3	-53.6930E-9	-1.62284E-12	5.05792E-12
10.0503E-3	2.87289E-12	10.0503E-3	-53.6930E-9	-1.68537E-12	4.72752E-12
30.1507E-3	9.25870E-12	30.1508E-3	-53.6930E-9	-1.53009E-12	4.76196E-12
50.2512E-3	16.0047E-12	50.2513E-3	-53.6930E-9	-1.43131E-12	5.21104E-12
70.3518E-3	23.1971E-12	70.3518E-3	-53.6930E-9	-1.49467E-12	5.37930E-12
90.4522E-3	30.4810E-12	90.4523E-3	-53.6930E-9	-1.36777E-12	5.71839E-12
110.553E-3	37.8917E-12	110.553E-3	-53.6930E-9	-1.45901E-12	5.58012E-12
130.653E-3	45.2990E-12	130.653E-3	-53.6930E-9	-1.34561E-12	5.52855E-12
150.754E-3	52.6641E-12	150.754E-3	-53.6930E-9	-1.45031E-12	5.61991E-12
170.854E-3	60.3081E-12	170.854E-3	-53.6930E-9	-1.30230E-12	5.54225E-12
190.955E-3	67.8781E-12	190.955E-3	-53.6930E-9	-1.42823E-12	5.73170E-12
211.055E-3	75.4346E-12	211.055E-3	-53.6930E-9	-1.44129E-12	5.65371E-12
231.156E-3	82.6939E-12	231.156E-3	-53.6930E-9	-1.56844E-12	5.72538E-12
251.256E-3	89.7244E-12	251.256E-3	-53.6930E-9	-1.54958E-12	5.21660E-12
271.357E-3	96.6104E-12	271.357E-3	-53.6930E-9	-1.40570E-12	5.13685E-12
291.457E-3	103.466E-12	291.457E-3	-53.6930E-9	-1.61982E-12	5.15898E-12
311.558E-3	110.004E-12	311.558E-3	-53.6930E-9	-1.61204E-12	5.12161E-12
331.658E-3	116.792E-12	331.658E-3	-53.6930E-9	-1.58152E-12	5.07269E-12
351.759E-3	123.755E-12	351.759E-3	-53.6930E-9	-1.41171E-12	5.26908E-12
371.859E-3	130.899E-12	371.859E-3	-53.6930E-9	-1.32532E-12	5.58028E-12
391.960E-3	138.783E-12	391.960E-3	-53.6930E-9	-1.41911E-12	5.75621E-12
412.060E-3	146.256E-12	412.060E-3	-53.6930E-9	-1.51675E-12	5.58666E-12
432.161E-3	153.556E-12	432.161E-3	-53.6930E-9	-1.35829E-12	5.44921E-12
452.261E-3	160.733E-12	452.261E-3	-53.6930E-9	-1.53923E-12	5.53776E-12
472.362E-3	167.775E-12	472.362E-3	-53.6930E-9	-1.33868E-12	5.28814E-12
492.462E-3	175.069E-12	492.462E-3	-53.6930E-9	-1.51054E-12	5.52671E-12
512.563E-3	182.620E-12	512.563E-3	-53.6930E-9	-1.42074E-12	5.94243E-12
532.663E-3	190.959E-12	532.663E-3	-53.6930E-9	-1.42093E-12	6.21565E-12
552.764E-3	200.124E-12	552.764E-3	-53.6930E-9	-1.14625E-12	6.70053E-12
572.864E-3	208.708E-12	572.864E-3	-53.6930E-9	-995.543E-15	6.72642E-12
592.965E-3	218.243E-12	592.965E-3	-53.6930E-9	-982.491E-15	6.87574E-12
613.065E-3	226.851E-12	613.065E-3	-53.6930E-9	-1.02177E-12	6.78098E-12
633.166E-3	235.797E-12	633.166E-3	-53.6930E-9	-1.27607E-12	6.45621E-12
653.266E-3	244.879E-12	653.266E-3	-53.6930E-9	-986.922E-15	6.56076E-12
673.367E-3	254.221E-12	673.367E-3	-53.6930E-9	-1.12555E-12	6.70736E-12
693.467E-3	262.072E-12	693.467E-3	-53.6930E-9	-1.09479E-12	6.77766E-12
713.568E-3	272.225E-12	713.568E-3	-53.6930E-9	-1.15356E-12	6.76496E-12
733.668E-3	282.033E-12	733.668E-3	-53.6930E-9	-1.26588E-12	7.17899E-12
753.769E-3	291.025E-12	753.769E-3	-53.6930E-9	-1.03225E-12	7.15000E-12
773.869E-3	301.542E-12	773.869E-3	-53.6930E-9	-1.02773E-12	7.32907E-12
793.970E-3	311.550E-12	793.970E-3	-53.6930E-9	-793.676E-15	7.68813E-12
814.070E-3	321.798E-12	814.070E-3	-53.6930E-9	-842.687E-15	7.59323E-12
834.171E-3	332.161E-12	834.171E-3	-53.6930E-9	-972.138E-15	7.68561E-12
854.271E-3	342.316E-12	854.271E-3	-53.6930E-9	-944.902E-15	7.73393E-12
874.372E-3	352.136E-12	874.372E-3	-53.6930E-9	-794.097E-15	7.56929E-12
894.472E-3	363.197E-12	894.472E-3	-53.6930E-9	-915.714E-15	7.57690E-12
914.573E-3	372.792E-12	914.573E-3	-53.6930E-9	-736.284E-15	7.76295E-12
934.673E-3	383.959E-12	934.673E-3	-53.6930E-9	-724.455E-15	7.79142E-12
954.774E-3	393.827E-12	954.774E-3	-53.6930E-9	-762.235E-15	7.66552E-12
974.874E-3	405.695E-12	974.874E-3	-53.6930E-9	-756.591E-15	7.82776E-12
994.975E-3	416.238E-12	994.975E-3	-53.6930E-9	-709.107E-15	8.07339E-12
1.01508E+0	427.194E-12	1.01508E+0	-53.6930E-9	-705.928E-15	8.08770E-12
1.03518E+0	438.095E-12	1.03518E+0	-53.6930E-9	-697.963E-15	8.31478E-12
1.05528E+0	448.366E-12	1.05528E+0	-53.6930E-9	-727.214E-15	8.49516E-12
1.07538E+0	460.933E-12	1.07538E+0	-53.6930E-9	-608.513E-15	8.73039E-12
1.09548E+0	472.484E-12	1.09548E+0	-53.6930E-9	-517.023E-15	8.65583E-12
1.11558E+0	483.959E-12	1.11558E+0	-53.6930E-9	-420.605E-15	8.78292E-12
1.13568E+0	496.865E-12	1.13568E+0	-53.6930E-9	-336.724E-15	8.83838E-12
1.15578E+0	507.560E-12	1.15578E+0	-53.6930E-9	-387.833E-15	9.16450E-12
1.17588E+0	521.223E-12	1.17588E+0	-53.6930E-9	-234.406E-15	9.48562E-12
1.19598E+0	533.929E-12	1.19598E+0	-53.6930E-9	-229.151E-15	9.58963E-12
1.21608E+0	547.030E-12	1.21608E+0	-53.6930E-9	-106.690E-15	10.2432E-12
1.23618E+0	561.691E-12	1.23618E+0	-53.6930E-9	258.727E-15	10.3852E-12
1.25628E+0	575.875E-12	1.25628E+0	-53.6930E-9	276.928E-15	10.6898E-12
1.27638E+0	590.702E-12	1.27638E+0	-53.6930E-9	456.313E-15	11.0788E-12
1.29648E+0	608.561E-12	1.29648E+0	-53.6930E-9	578.420E-15	11.5140E-12
1.31658E+0	621.521E-12	1.31658E+0	-53.6930E-9	553.331E-15	11.7918E-12
1.33668E+0	640.138E-12	1.33668E+0	-53.6930E-9	427.975E-15	11.9700E-12
1.35678E+0	657.468E-12	1.35678E+0	-53.6930E-9	421.415E-15	12.1159E-12
1.37688E+0	670.909E-12	1.37688E+0	-53.6930E-9	790.725E-15	12.1974E-12
1.39698E+0	690.324E-12	1.39698E+0	-53.6930E-9	834.091E-15	12.6254E-12
1.41709E+0	708.177E-12	1.41709E+0	-53.6930E-9	971.668E-15	12.8746E-12
1.43719E+0	725.097E-12	1.43719E+0	-53.6930E-9	1.06984E-12	13.2534E-12
1.45729E+0	744.801E-12	1.45729E+0	-53.6930E-9	1.30126E-12	14.0392E-12
1.47739E+0	765.142E-12	1.47739E+0	-53.6930E-9	1.22976E-12	14.5792E-12
1.49749E+0	783.726E-12	1.49749E+0	-53.6930E-9	1.23397E-12	14.7683E-12
1.51759E+0	804.055E-12	1.51759E+0	-53.6930E-9	1.59658E-12	14.9013E-12
1.53769E+0	825.317E-12	1.53769E+0	-53.6930E-9	1.30824E-12	14.7357E-12
1.55779E+0	845.621E-12	1.55779E+0	-53.6930E-9	1.48923E-12	14.6552E-12
1.57789E+0	862.689E-12	1.57789E+0	-53.6930E-9	1.17484E-12	14.4491E-12
1.59799E+0	883.294E-12	1.59799E+0	-53.6930E-9	1.22107E-12	13.8636E-12
1.61809E+0	902.430E-12	1.61809E+0	-53.6930E-9	1.14101E-12	13.5705E-12
1.63819E+0	918.408E-12	1.63819E+0	-53.6930E-9	1.05621E-12	13.1548E-12
1.65829E+0	937.001E-12	1.65829E+0	-53.6930E-9	957.482E-15	12.8407E-12
1.67839E+0	955.600E-12	1.67839E+0	-53.6930E-9	962.738E-15	12.7158E-12
1.69849E+0	969.070E-12	1.69849E+0	-53.6930E-9	774.436E-15	12.3183E-12
1.71859E+0	986.952E-12	1.71859E+0	-53.6930E-9	808.093E-15	12.0662E-12
1.73869E+0	1.00269E-9	1.73869E+0	-53.6930E-9	488.821E-15	12.1683E-12
1.75879E+0	1.01796E-9	1.75879E+0	-53.6930E-9	527.239E-15	11.8697E-12
1.77889E+0	1.03273E-9	1.77889E+0	-53.6930E-9	619.050E-15	11.3616E-12
1.79900E+0	1.04867E-9	1.79900E+0	-53.6930E-9	443.354E-15	11.3292E-12
1.81910E+0	1.06315E-9	1.81910E+0	-53.6930E-9	448.676E-15	11.2664E-12
1.83920E+0	1.07885E-9	1.83920E+0	-53.6930E-9	250.118E-15	11.2325E-12
1.85930E+0	1.09393E-9	1.85930E+0	-53.6930E-9	502.879E-15	11.1146E-12
1.87940E+0	1.10767E-9	1.87940E+0	-53.6930E-9	492.947E-15	10.8064E-12
1.89950E+0	1.12044E-9	1.89950E+0	-53.6930E-9	414.709E-15	10.7374E-12
1.91960E+0	1.13455E-9	1.91960E+0	-53.6930E-9	437.011E-15	10.5722E-12
1.93970E+0	1.15068E-9	1.93970E+0	-53.6930E-9	393.820E-15	10.6592E-12
1.95980E+0	1.15990E-9	1.95980E+0	-53.6930E-9	326.460E-15	10.5403E-12
1.97990E+0	1.17731E-9	1.97990E+0	-53.6930E-9	332.278E-15	10.8420E-12
2.00000E+0	1.19227E-9	2.00000E+0	-53.6930E-9	294.987E-15	11.0317E-12
