# Supplementary material for: Circumventing the stability problems of graphene nanoribbon zigzag edges
Source: Nat Chem. 2022 Sep 26;14(12):1451–8. doi: 10.1038/s41557-022-01042-8 (PMC10665199; doi:10.1038/s41557-022-01042-8)
Supplement: Supplementary file 3 — Source data for Supplementary Fig. 9. [file 41557_2022_1042_MOESM3_ESM.zip › 11 units/Point spectra622.dat]

Experiment	bias spectroscopy
Saved Date	22.07.2020 14:20:39
User
Date
X (m)	-250.494E-9
Y (m)	-230.711E-9
Z (m)	-53.6879E-9
Z offset (m)	0E+0
Settling time (s)	20E-3
Integration time (s)	60E-3
Z-Ctrl hold	TRUE
Final Z (m)	N/A
Start time	22.07.2020 14:20:22
Filter type	None
Order
Cutoff frq
Bias>Bias (V)	-500E-3
Bias>Calibration (V/V)	-1E+0
Bias>Offset (V)	0E+0
Bias Spectroscopy>Sweep Start (V)	-2E+0
Bias Spectroscopy>Sweep End (V)	2E+0
Bias Spectroscopy>Num Pixel	200
Bias Spectroscopy>Z Avg time (s)	100E-3
Bias Spectroscopy>Z offset (m)	0E+0
Bias Spectroscopy>1st Settling time (s)	60E-3
Bias Spectroscopy>Settling time (s)	20E-3
Bias Spectroscopy>Integration time (s)	60E-3
Bias Spectroscopy>End Settling time (s)	50E-3
Bias Spectroscopy>Z control time (s)	50E-3
Bias Spectroscopy>Max Slew rate (V/s)	Inf
Bias Spectroscopy>backward sweep	FALSE
Bias Spectroscopy>Z-controller hold	TRUE
Bias Spectroscopy>Number of sweeps	1
Bias Spectroscopy>Channels	Current (A);Bias (V);Z (m);LI Demod 1 Y (A);LI Demod 1 X (A)
Bias Spectroscopy>Reset Bias	TRUE
Bias Spectroscopy>Record final Z	FALSE
Bias Spectroscopy>Lock-In run	TRUE
Current>Current (A)	826.905E-12
Current>Calibration (A/V)	330E-12
Current>Offset (A)	0E+0
Current>Gain	High
Lock-in>Lock-in status	ON
Lock-in>Modulated signal	Bias (V)
Lock-in>Frequency (Hz)	828E+0
Lock-in>Amplitude	20E-3
Lock-in>Demodulated signal	Current (A)
Lock-in>HP Filter Cutoff D1 (Hz)	155.425E+0
Lock-in>HP Filter Cutoff D2 (Hz)	155.425E+0
Lock-in>HP Filter Order D1	1
Lock-in>HP Filter Order D2	1
Lock-in>Harmonic D1	1
Lock-in>Harmonic D2	2
Lock-in>Reference phase D1 (deg)	-158.815E+0
Lock-in>Reference phase D2 (deg)	174.64E+0
Lock-in>LP Filter Cutoff D1 (Hz)	9.71405E+0
Lock-in>LP Filter Cutoff D2 (Hz)	4.85702E+0
Lock-in>LP Filter Order D1	2
Lock-in>LP Filter Order D2	2
Lock-in>Sync Filter D1	OFF
Lock-in>Sync Filter D2	OFF
[DATA]
Bias calc (V)	Current (A)	Bias (V)	Z (m)	LI Demod 1 Y (A)	LI Demod 1 X (A)
-2.00000E+0	-510.802E-12	-2.00000E+0	-53.6879E-9	-1.00447E-12	6.82094E-12
-1.97990E+0	-501.876E-12	-1.97990E+0	-53.6879E-9	-1.19829E-12	6.64043E-12
-1.95980E+0	-491.345E-12	-1.95980E+0	-53.6879E-9	-1.30875E-12	6.45077E-12
-1.93970E+0	-486.183E-12	-1.93970E+0	-53.6879E-9	-1.41112E-12	6.04615E-12
-1.91960E+0	-479.160E-12	-1.91960E+0	-53.6879E-9	-1.46353E-12	5.70258E-12
-1.89950E+0	-468.704E-12	-1.89950E+0	-53.6879E-9	-1.49955E-12	5.56386E-12
-1.87940E+0	-463.753E-12	-1.87940E+0	-53.6879E-9	-1.39871E-12	5.47364E-12
-1.85930E+0	-458.300E-12	-1.85930E+0	-53.6879E-9	-1.42879E-12	5.15680E-12
-1.83920E+0	-448.409E-12	-1.83920E+0	-53.6879E-9	-1.39481E-12	5.25743E-12
-1.81910E+0	-443.289E-12	-1.81910E+0	-53.6879E-9	-1.63215E-12	5.14974E-12
-1.79900E+0	-437.948E-12	-1.79900E+0	-53.6879E-9	-1.36028E-12	5.09730E-12
-1.77889E+0	-428.563E-12	-1.77889E+0	-53.6879E-9	-1.49823E-12	5.25089E-12
-1.75879E+0	-423.305E-12	-1.75879E+0	-53.6879E-9	-1.39830E-12	5.21526E-12
-1.73869E+0	-416.774E-12	-1.73869E+0	-53.6879E-9	-1.56521E-12	5.15182E-12
-1.71859E+0	-410.396E-12	-1.71859E+0	-53.6879E-9	-1.57236E-12	4.89157E-12
-1.69849E+0	-402.602E-12	-1.69849E+0	-53.6879E-9	-1.66234E-12	4.74030E-12
-1.67839E+0	-397.638E-12	-1.67839E+0	-53.6879E-9	-1.73846E-12	4.68217E-12
-1.65829E+0	-392.334E-12	-1.65829E+0	-53.6879E-9	-1.55900E-12	4.43959E-12
-1.63819E+0	-384.399E-12	-1.63819E+0	-53.6879E-9	-1.76909E-12	4.73449E-12
-1.61809E+0	-379.224E-12	-1.61809E+0	-53.6879E-9	-1.67586E-12	4.87270E-12
-1.59799E+0	-374.312E-12	-1.59799E+0	-53.6879E-9	-1.75584E-12	4.76414E-12
-1.57789E+0	-367.475E-12	-1.57789E+0	-53.6879E-9	-1.69418E-12	4.78719E-12
-1.55779E+0	-361.080E-12	-1.55779E+0	-53.6879E-9	-1.84270E-12	4.36192E-12
-1.53769E+0	-357.960E-12	-1.53769E+0	-53.6879E-9	-1.79713E-12	4.56096E-12
-1.51759E+0	-350.926E-12	-1.51759E+0	-53.6879E-9	-1.74630E-12	4.46097E-12
-1.49749E+0	-345.312E-12	-1.49749E+0	-53.6879E-9	-1.80509E-12	4.55882E-12
-1.47739E+0	-341.150E-12	-1.47739E+0	-53.6879E-9	-1.67957E-12	4.28019E-12
-1.45729E+0	-335.354E-12	-1.45729E+0	-53.6879E-9	-1.79167E-12	4.29180E-12
-1.43719E+0	-329.715E-12	-1.43719E+0	-53.6879E-9	-2.12178E-12	3.91950E-12
-1.41709E+0	-325.036E-12	-1.41709E+0	-53.6879E-9	-1.89118E-12	3.83294E-12
-1.39698E+0	-320.972E-12	-1.39698E+0	-53.6879E-9	-2.14825E-12	3.51196E-12
-1.37688E+0	-316.831E-12	-1.37688E+0	-53.6879E-9	-2.20658E-12	3.44650E-12
-1.35678E+0	-312.479E-12	-1.35678E+0	-53.6879E-9	-2.30181E-12	3.16037E-12
-1.33668E+0	-310.043E-12	-1.33668E+0	-53.6879E-9	-2.23369E-12	3.06932E-12
-1.31658E+0	-306.263E-12	-1.31658E+0	-53.6879E-9	-2.35077E-12	3.09146E-12
-1.29648E+0	-301.037E-12	-1.29648E+0	-53.6879E-9	-2.06184E-12	3.00574E-12
-1.27638E+0	-300.331E-12	-1.27638E+0	-53.6879E-9	-2.31033E-12	2.80750E-12
-1.25628E+0	-295.944E-12	-1.25628E+0	-53.6879E-9	-2.16134E-12	3.07710E-12
-1.23618E+0	-291.488E-12	-1.23618E+0	-53.6879E-9	-2.11710E-12	2.98451E-12
-1.21608E+0	-289.926E-12	-1.21608E+0	-53.6879E-9	-2.10507E-12	3.12063E-12
-1.19598E+0	-285.247E-12	-1.19598E+0	-53.6879E-9	-2.26399E-12	3.21363E-12
-1.17588E+0	-280.874E-12	-1.17588E+0	-53.6879E-9	-2.14675E-12	3.29635E-12
-1.15578E+0	-277.232E-12	-1.15578E+0	-53.6879E-9	-2.12474E-12	3.39164E-12
-1.13568E+0	-272.993E-12	-1.13568E+0	-53.6879E-9	-2.13421E-12	3.33612E-12
-1.11558E+0	-269.835E-12	-1.11558E+0	-53.6879E-9	-2.21060E-12	2.87661E-12
-1.09548E+0	-265.664E-12	-1.09548E+0	-53.6879E-9	-2.38763E-12	2.72881E-12
-1.07538E+0	-263.987E-12	-1.07538E+0	-53.6879E-9	-2.34303E-12	2.59831E-12
-1.05528E+0	-260.499E-12	-1.05528E+0	-53.6879E-9	-2.28429E-12	2.62241E-12
-1.03518E+0	-256.742E-12	-1.03518E+0	-53.6879E-9	-2.36590E-12	2.91763E-12
-1.01508E+0	-254.254E-12	-1.01508E+0	-53.6879E-9	-2.13641E-12	2.87354E-12
-994.975E-3	-250.033E-12	-994.975E-3	-53.6879E-9	-2.18564E-12	3.01353E-12
-974.874E-3	-246.376E-12	-974.874E-3	-53.6879E-9	-2.04110E-12	3.06104E-12
-954.774E-3	-243.104E-12	-954.774E-3	-53.6879E-9	-2.13655E-12	3.27708E-12
-934.673E-3	-238.024E-12	-934.673E-3	-53.6879E-9	-2.02019E-12	3.29186E-12
-914.573E-3	-234.790E-12	-914.573E-3	-53.6879E-9	-2.01611E-12	3.62166E-12
-894.472E-3	-229.981E-12	-894.472E-3	-53.6879E-9	-2.08153E-12	3.31697E-12
-874.372E-3	-225.743E-12	-874.372E-3	-53.6879E-9	-2.20462E-12	2.96595E-12
-854.271E-3	-223.705E-12	-854.271E-3	-53.6879E-9	-2.18207E-12	3.07808E-12
-834.171E-3	-219.012E-12	-834.171E-3	-53.6879E-9	-2.36925E-12	3.00659E-12
-814.070E-3	-216.002E-12	-814.070E-3	-53.6879E-9	-2.16741E-12	3.15629E-12
-793.970E-3	-212.630E-12	-793.970E-3	-53.6879E-9	-2.00799E-12	3.17832E-12
-773.869E-3	-208.255E-12	-773.869E-3	-53.6879E-9	-2.11065E-12	3.11996E-12
-753.769E-3	-205.109E-12	-753.769E-3	-53.6879E-9	-2.14381E-12	3.09661E-12
-733.668E-3	-201.035E-12	-733.668E-3	-53.6879E-9	-2.16539E-12	3.15651E-12
-713.568E-3	-197.256E-12	-713.568E-3	-53.6879E-9	-2.35689E-12	3.14315E-12
-693.467E-3	-193.245E-12	-693.467E-3	-53.6879E-9	-2.10169E-12	3.17637E-12
-673.367E-3	-188.953E-12	-673.367E-3	-53.6879E-9	-1.94012E-12	3.43667E-12
-653.266E-3	-185.260E-12	-653.266E-3	-53.6879E-9	-2.02837E-12	3.62370E-12
-633.166E-3	-180.619E-12	-633.166E-3	-53.6879E-9	-1.88232E-12	3.65777E-12
-613.065E-3	-176.142E-12	-613.065E-3	-53.6879E-9	-2.10495E-12	3.59840E-12
-592.965E-3	-171.972E-12	-592.965E-3	-53.6879E-9	-1.90791E-12	3.83789E-12
-572.864E-3	-166.957E-12	-572.864E-3	-53.6879E-9	-2.05562E-12	3.83535E-12
-552.764E-3	-161.896E-12	-552.764E-3	-53.6879E-9	-2.04424E-12	3.71374E-12
-532.663E-3	-157.845E-12	-532.663E-3	-53.6879E-9	-2.13545E-12	3.60886E-12
-512.563E-3	-153.235E-12	-512.563E-3	-53.6879E-9	-2.11998E-12	3.59991E-12
-492.462E-3	-148.666E-12	-492.462E-3	-53.6879E-9	-1.99314E-12	3.51261E-12
-472.362E-3	-144.780E-12	-472.362E-3	-53.6879E-9	-2.06224E-12	3.26373E-12
-452.261E-3	-140.882E-12	-452.261E-3	-53.6879E-9	-2.25141E-12	3.07291E-12
-432.161E-3	-137.525E-12	-432.161E-3	-53.6879E-9	-2.21831E-12	3.09202E-12
-412.060E-3	-133.721E-12	-412.060E-3	-53.6879E-9	-2.12969E-12	3.23001E-12
-391.960E-3	-129.795E-12	-391.960E-3	-53.6879E-9	-2.26246E-12	3.41444E-12
-371.859E-3	-125.175E-12	-371.859E-3	-53.6879E-9	-1.96790E-12	3.61337E-12
-351.759E-3	-120.278E-12	-351.759E-3	-53.6879E-9	-1.91720E-12	4.23305E-12
-331.658E-3	-114.700E-12	-331.658E-3	-53.6879E-9	-1.56787E-12	4.51355E-12
-311.558E-3	-108.369E-12	-311.558E-3	-53.6879E-9	-1.50850E-12	5.10200E-12
-291.457E-3	-101.574E-12	-291.457E-3	-53.6879E-9	-1.40732E-12	5.26653E-12
-271.357E-3	-94.4264E-12	-271.357E-3	-53.6879E-9	-1.55487E-12	5.40989E-12
-251.256E-3	-87.0421E-12	-251.256E-3	-53.6879E-9	-1.51149E-12	5.48729E-12
-231.156E-3	-79.7005E-12	-231.156E-3	-53.6879E-9	-1.56417E-12	5.14543E-12
-211.055E-3	-73.3366E-12	-211.055E-3	-53.6879E-9	-1.65296E-12	5.03542E-12
-190.955E-3	-66.6955E-12	-190.955E-3	-53.6879E-9	-1.38444E-12	5.15566E-12
-170.854E-3	-59.7667E-12	-170.854E-3	-53.6879E-9	-1.70460E-12	5.32180E-12
-150.754E-3	-52.7874E-12	-150.754E-3	-53.6879E-9	-1.58729E-12	5.53152E-12
-130.653E-3	-45.4169E-12	-130.653E-3	-53.6879E-9	-1.50569E-12	5.30539E-12
-110.553E-3	-38.4835E-12	-110.553E-3	-53.6879E-9	-1.55565E-12	5.12883E-12
-90.4523E-3	-31.8193E-12	-90.4523E-3	-53.6879E-9	-1.50475E-12	5.08210E-12
-70.3518E-3	-24.6792E-12	-70.3518E-3	-53.6879E-9	-1.33532E-12	5.37999E-12
-50.2512E-3	-17.4013E-12	-50.2513E-3	-53.6879E-9	-1.42593E-12	5.44656E-12
-30.1508E-3	-10.2888E-12	-30.1508E-3	-53.6879E-9	-1.47404E-12	5.28744E-12
-10.0503E-3	-3.53391E-12	-10.0503E-3	-53.6879E-9	-1.47911E-12	4.95562E-12
10.0503E-3	2.95144E-12	10.0503E-3	-53.6879E-9	-1.65237E-12	5.04049E-12
30.1507E-3	9.47819E-12	30.1508E-3	-53.6879E-9	-1.61992E-12	4.93500E-12
50.2512E-3	16.3583E-12	50.2513E-3	-53.6879E-9	-1.66248E-12	5.14196E-12
70.3518E-3	23.4426E-12	70.3518E-3	-53.6879E-9	-1.41286E-12	5.66694E-12
90.4522E-3	30.9636E-12	90.4523E-3	-53.6879E-9	-1.47919E-12	5.62377E-12
110.553E-3	38.3213E-12	110.553E-3	-53.6879E-9	-1.44046E-12	5.59201E-12
130.653E-3	45.7247E-12	130.653E-3	-53.6879E-9	-1.35923E-12	5.79747E-12
150.754E-3	53.4699E-12	150.754E-3	-53.6879E-9	-1.42265E-12	5.99042E-12
170.854E-3	61.1142E-12	170.854E-3	-53.6879E-9	-1.26427E-12	5.82542E-12
190.955E-3	68.8468E-12	190.955E-3	-53.6879E-9	-1.46450E-12	5.59156E-12
211.055E-3	76.5366E-12	211.055E-3	-53.6879E-9	-1.33767E-12	5.56336E-12
231.156E-3	83.8232E-12	231.156E-3	-53.6879E-9	-1.50028E-12	5.63548E-12
251.256E-3	91.2457E-12	251.256E-3	-53.6879E-9	-1.52108E-12	5.31642E-12
271.357E-3	97.8640E-12	271.357E-3	-53.6879E-9	-1.65469E-12	5.23306E-12
291.457E-3	105.145E-12	291.457E-3	-53.6879E-9	-1.64303E-12	5.19096E-12
311.558E-3	111.995E-12	311.558E-3	-53.6879E-9	-1.72852E-12	5.20474E-12
331.658E-3	117.995E-12	331.658E-3	-53.6879E-9	-1.62139E-12	5.01666E-12
351.759E-3	125.597E-12	351.759E-3	-53.6879E-9	-1.69591E-12	5.22215E-12
371.859E-3	133.212E-12	371.859E-3	-53.6879E-9	-1.36724E-12	5.58312E-12
391.960E-3	139.987E-12	391.960E-3	-53.6879E-9	-1.51165E-12	5.82251E-12
412.060E-3	148.188E-12	412.060E-3	-53.6879E-9	-1.47163E-12	5.51972E-12
432.161E-3	155.368E-12	432.161E-3	-53.6879E-9	-1.52047E-12	5.39429E-12
452.261E-3	161.995E-12	452.261E-3	-53.6879E-9	-1.42680E-12	5.34997E-12
472.362E-3	169.330E-12	472.362E-3	-53.6879E-9	-1.68693E-12	5.41292E-12
492.462E-3	176.702E-12	492.462E-3	-53.6879E-9	-1.57059E-12	5.55755E-12
512.563E-3	184.498E-12	512.563E-3	-53.6879E-9	-1.44587E-12	5.71016E-12
532.663E-3	191.996E-12	532.663E-3	-53.6879E-9	-1.28524E-12	6.39619E-12
552.764E-3	201.219E-12	552.764E-3	-53.6879E-9	-1.14930E-12	6.45970E-12
572.864E-3	210.135E-12	572.864E-3	-53.6879E-9	-1.23139E-12	6.48834E-12
592.965E-3	218.002E-12	592.965E-3	-53.6879E-9	-1.13057E-12	6.39781E-12
613.065E-3	227.502E-12	613.065E-3	-53.6879E-9	-1.21791E-12	6.53061E-12
633.166E-3	235.883E-12	633.166E-3	-53.6879E-9	-1.31211E-12	6.33377E-12
653.266E-3	244.059E-12	653.266E-3	-53.6879E-9	-1.43352E-12	6.31760E-12
673.367E-3	252.618E-12	673.367E-3	-53.6879E-9	-1.25101E-12	6.26708E-12
693.467E-3	260.342E-12	693.467E-3	-53.6879E-9	-1.12455E-12	6.23431E-12
713.568E-3	269.960E-12	713.568E-3	-53.6879E-9	-1.31112E-12	6.43175E-12
733.668E-3	277.966E-12	733.668E-3	-53.6879E-9	-1.07089E-12	6.51618E-12
753.769E-3	287.065E-12	753.769E-3	-53.6879E-9	-1.11268E-12	6.50177E-12
773.869E-3	295.777E-12	773.869E-3	-53.6879E-9	-1.16585E-12	6.69962E-12
793.970E-3	304.996E-12	793.970E-3	-53.6879E-9	-1.13674E-12	6.73125E-12
814.070E-3	314.469E-12	814.070E-3	-53.6879E-9	-1.16577E-12	6.94420E-12
834.171E-3	322.831E-12	834.171E-3	-53.6879E-9	-1.05895E-12	6.61667E-12
854.271E-3	332.667E-12	854.271E-3	-53.6879E-9	-1.31151E-12	6.67051E-12
874.372E-3	341.751E-12	874.372E-3	-53.6879E-9	-1.20252E-12	6.68040E-12
894.472E-3	349.926E-12	894.472E-3	-53.6879E-9	-1.12726E-12	6.59072E-12
914.573E-3	359.415E-12	914.573E-3	-53.6879E-9	-1.23138E-12	6.79492E-12
934.673E-3	368.734E-12	934.673E-3	-53.6879E-9	-1.09485E-12	6.85989E-12
954.774E-3	377.113E-12	954.774E-3	-53.6879E-9	-1.12530E-12	6.82669E-12
974.874E-3	386.994E-12	974.874E-3	-53.6879E-9	-1.13292E-12	7.03139E-12
994.975E-3	396.941E-12	994.975E-3	-53.6879E-9	-1.06954E-12	6.88583E-12
1.01508E+0	405.186E-12	1.01508E+0	-53.6879E-9	-1.12630E-12	7.02176E-12
1.03518E+0	415.288E-12	1.03518E+0	-53.6879E-9	-819.653E-15	7.39252E-12
1.05528E+0	425.268E-12	1.05528E+0	-53.6879E-9	-962.820E-15	7.43681E-12
1.07538E+0	435.212E-12	1.07538E+0	-53.6879E-9	-822.980E-15	7.55158E-12
1.09548E+0	445.169E-12	1.09548E+0	-53.6879E-9	-733.360E-15	7.73223E-12
1.11558E+0	455.116E-12	1.11558E+0	-53.6879E-9	-688.159E-15	7.78907E-12
1.13568E+0	466.946E-12	1.13568E+0	-53.6879E-9	-786.782E-15	7.86743E-12
1.15578E+0	476.731E-12	1.15578E+0	-53.6879E-9	-731.318E-15	7.89492E-12
1.17588E+0	486.242E-12	1.17588E+0	-53.6879E-9	-658.103E-15	8.26345E-12
1.19598E+0	500.442E-12	1.19598E+0	-53.6879E-9	-631.589E-15	8.39657E-12
1.21608E+0	510.151E-12	1.21608E+0	-53.6879E-9	-472.566E-15	8.68289E-12
1.23618E+0	521.956E-12	1.23618E+0	-53.6879E-9	-404.224E-15	8.60063E-12
1.25628E+0	534.424E-12	1.25628E+0	-53.6879E-9	-400.210E-15	8.64600E-12
1.27638E+0	546.607E-12	1.27638E+0	-53.6879E-9	-259.342E-15	9.24274E-12
1.29648E+0	559.558E-12	1.29648E+0	-53.6879E-9	-79.1948E-15	9.35858E-12
1.31658E+0	572.188E-12	1.31658E+0	-53.6879E-9	-318.089E-15	9.54519E-12
1.33668E+0	586.237E-12	1.33668E+0	-53.6879E-9	-274.465E-15	9.48646E-12
1.35678E+0	599.068E-12	1.35678E+0	-53.6879E-9	-76.1374E-15	9.69723E-12
1.37688E+0	611.750E-12	1.37688E+0	-53.6879E-9	-311.108E-15	9.61962E-12
1.39698E+0	625.840E-12	1.39698E+0	-53.6879E-9	-231.083E-15	9.74614E-12
1.41709E+0	636.889E-12	1.41709E+0	-53.6879E-9	-262.056E-15	9.68120E-12
1.43719E+0	652.294E-12	1.43719E+0	-53.6879E-9	-117.499E-15	10.2179E-12
1.45729E+0	665.459E-12	1.45729E+0	-53.6879E-9	-19.3434E-15	10.3901E-12
1.47739E+0	678.563E-12	1.47739E+0	-53.6879E-9	197.776E-15	10.8125E-12
1.49749E+0	695.138E-12	1.49749E+0	-53.6879E-9	128.635E-15	10.9172E-12
1.51759E+0	710.125E-12	1.51759E+0	-53.6879E-9	286.679E-15	11.0556E-12
1.53769E+0	721.663E-12	1.53769E+0	-53.6879E-9	315.173E-15	10.9647E-12
1.55779E+0	739.405E-12	1.55779E+0	-53.6879E-9	350.556E-15	10.8633E-12
1.57789E+0	754.288E-12	1.57789E+0	-53.6879E-9	311.220E-15	10.7424E-12
1.59799E+0	765.716E-12	1.59799E+0	-53.6879E-9	101.119E-15	10.5808E-12
1.61809E+0	780.017E-12	1.61809E+0	-53.6879E-9	68.0059E-15	10.4652E-12
1.63819E+0	796.845E-12	1.63819E+0	-53.6879E-9	151.246E-15	9.93674E-12
1.65829E+0	806.965E-12	1.65829E+0	-53.6879E-9	-38.7229E-15	9.92356E-12
1.67839E+0	819.826E-12	1.67839E+0	-53.6879E-9	168.870E-15	9.85226E-12
1.69849E+0	835.471E-12	1.69849E+0	-53.6879E-9	103.448E-15	9.77277E-12
1.71859E+0	847.847E-12	1.71859E+0	-53.6879E-9	60.9365E-15	9.88678E-12
1.73869E+0	858.025E-12	1.73869E+0	-53.6879E-9	3.59592E-15	9.97035E-12
1.75879E+0	873.112E-12	1.75879E+0	-53.6879E-9	-36.7545E-15	9.76092E-12
1.77889E+0	887.478E-12	1.77889E+0	-53.6879E-9	-172.077E-15	9.61963E-12
1.79900E+0	896.337E-12	1.79900E+0	-53.6879E-9	-204.553E-15	9.37178E-12
1.81910E+0	910.264E-12	1.81910E+0	-53.6879E-9	-248.370E-15	9.50169E-12
1.83920E+0	924.680E-12	1.83920E+0	-53.6879E-9	-246.872E-15	9.17478E-12
1.85930E+0	932.490E-12	1.85930E+0	-53.6879E-9	-242.903E-15	9.24118E-12
1.87940E+0	946.101E-12	1.87940E+0	-53.6879E-9	-241.118E-15	8.96772E-12
1.89950E+0	957.842E-12	1.89950E+0	-53.6879E-9	-367.754E-15	9.01145E-12
1.91960E+0	969.517E-12	1.91960E+0	-53.6879E-9	-249.184E-15	9.06042E-12
1.93970E+0	978.365E-12	1.93970E+0	-53.6879E-9	-366.325E-15	9.03005E-12
1.95980E+0	992.120E-12	1.95980E+0	-53.6879E-9	-6.94537E-15	9.15932E-12
1.97990E+0	1.00674E-9	1.97990E+0	-53.6879E-9	-404.324E-15	9.20051E-12
2.00000E+0	1.01410E-9	2.00000E+0	-53.6879E-9	-238.154E-15	9.28723E-12
