# Supplementary material for: Circumventing the stability problems of graphene nanoribbon zigzag edges
Source: Nat Chem. 2022 Sep 26;14(12):1451–8. doi: 10.1038/s41557-022-01042-8 (PMC10665199; doi:10.1038/s41557-022-01042-8)
Supplement: Supplementary file 3 — Source data for Supplementary Fig. 9. [file 41557_2022_1042_MOESM3_ESM.zip › 11 units/Point spectra623.dat]

Experiment	bias spectroscopy
Saved Date	22.07.2020 14:20:55
User
Date
X (m)	-250.409E-9
Y (m)	-230.811E-9
Z (m)	-53.6875E-9
Z offset (m)	0E+0
Settling time (s)	20E-3
Integration time (s)	60E-3
Z-Ctrl hold	TRUE
Final Z (m)	N/A
Start time	22.07.2020 14:20:39
Filter type	None
Order
Cutoff frq
Bias>Bias (V)	-500E-3
Bias>Calibration (V/V)	-1E+0
Bias>Offset (V)	0E+0
Bias Spectroscopy>Sweep Start (V)	-2E+0
Bias Spectroscopy>Sweep End (V)	2E+0
Bias Spectroscopy>Num Pixel	200
Bias Spectroscopy>Z Avg time (s)	100E-3
Bias Spectroscopy>Z offset (m)	0E+0
Bias Spectroscopy>1st Settling time (s)	60E-3
Bias Spectroscopy>Settling time (s)	20E-3
Bias Spectroscopy>Integration time (s)	60E-3
Bias Spectroscopy>End Settling time (s)	50E-3
Bias Spectroscopy>Z control time (s)	50E-3
Bias Spectroscopy>Max Slew rate (V/s)	Inf
Bias Spectroscopy>backward sweep	FALSE
Bias Spectroscopy>Z-controller hold	TRUE
Bias Spectroscopy>Number of sweeps	1
Bias Spectroscopy>Channels	Current (A);Bias (V);Z (m);LI Demod 1 Y (A);LI Demod 1 X (A)
Bias Spectroscopy>Reset Bias	TRUE
Bias Spectroscopy>Record final Z	FALSE
Bias Spectroscopy>Lock-In run	TRUE
Current>Current (A)	584.81E-12
Current>Calibration (A/V)	330E-12
Current>Offset (A)	0E+0
Current>Gain	High
Lock-in>Lock-in status	ON
Lock-in>Modulated signal	Bias (V)
Lock-in>Frequency (Hz)	828E+0
Lock-in>Amplitude	20E-3
Lock-in>Demodulated signal	Current (A)
Lock-in>HP Filter Cutoff D1 (Hz)	155.425E+0
Lock-in>HP Filter Cutoff D2 (Hz)	155.425E+0
Lock-in>HP Filter Order D1	1
Lock-in>HP Filter Order D2	1
Lock-in>Harmonic D1	1
Lock-in>Harmonic D2	2
Lock-in>Reference phase D1 (deg)	-158.815E+0
Lock-in>Reference phase D2 (deg)	174.64E+0
Lock-in>LP Filter Cutoff D1 (Hz)	9.71405E+0
Lock-in>LP Filter Cutoff D2 (Hz)	4.85702E+0
Lock-in>LP Filter Order D1	2
Lock-in>LP Filter Order D2	2
Lock-in>Sync Filter D1	OFF
Lock-in>Sync Filter D2	OFF
[DATA]
Bias calc (V)	Current (A)	Bias (V)	Z (m)	LI Demod 1 Y (A)	LI Demod 1 X (A)
-2.00000E+0	-542.928E-12	-2.00000E+0	-53.6875E-9	-1.25723E-12	6.80118E-12
-1.97990E+0	-533.632E-12	-1.97990E+0	-53.6875E-9	-1.04095E-12	6.63705E-12
-1.95980E+0	-526.053E-12	-1.95980E+0	-53.6875E-9	-1.30430E-12	6.32821E-12
-1.93970E+0	-518.414E-12	-1.93970E+0	-53.6875E-9	-1.27323E-12	6.31267E-12
-1.91960E+0	-508.398E-12	-1.91960E+0	-53.6875E-9	-1.31321E-12	6.17041E-12
-1.89950E+0	-502.500E-12	-1.89950E+0	-53.6875E-9	-1.33484E-12	5.96713E-12
-1.87940E+0	-494.614E-12	-1.87940E+0	-53.6875E-9	-1.42156E-12	5.70926E-12
-1.85930E+0	-488.118E-12	-1.85930E+0	-53.6875E-9	-1.43954E-12	5.66404E-12
-1.83920E+0	-481.934E-12	-1.83920E+0	-53.6875E-9	-1.42780E-12	5.83327E-12
-1.81910E+0	-474.434E-12	-1.81910E+0	-53.6875E-9	-1.38519E-12	5.74365E-12
-1.79900E+0	-467.007E-12	-1.79900E+0	-53.6875E-9	-1.27632E-12	5.83764E-12
-1.77889E+0	-459.158E-12	-1.77889E+0	-53.6875E-9	-1.28014E-12	5.70661E-12
-1.75879E+0	-451.565E-12	-1.75879E+0	-53.6875E-9	-1.33699E-12	5.74396E-12
-1.73869E+0	-445.006E-12	-1.73869E+0	-53.6875E-9	-1.29973E-12	5.79244E-12
-1.71859E+0	-434.642E-12	-1.71859E+0	-53.6875E-9	-1.27060E-12	5.72563E-12
-1.69849E+0	-432.715E-12	-1.69849E+0	-53.6875E-9	-1.14935E-12	5.74870E-12
-1.67839E+0	-428.309E-12	-1.67839E+0	-53.6875E-9	-1.20108E-12	5.62766E-12
-1.65829E+0	-419.056E-12	-1.65829E+0	-53.6875E-9	-1.48742E-12	5.21306E-12
-1.63819E+0	-414.136E-12	-1.63819E+0	-53.6875E-9	-1.38010E-12	5.57811E-12
-1.61809E+0	-405.702E-12	-1.61809E+0	-53.6875E-9	-1.29092E-12	5.76672E-12
-1.59799E+0	-397.632E-12	-1.59799E+0	-53.6875E-9	-1.35259E-12	5.79646E-12
-1.57789E+0	-392.022E-12	-1.57789E+0	-53.6875E-9	-1.34921E-12	5.73548E-12
-1.55779E+0	-382.298E-12	-1.55779E+0	-53.6875E-9	-1.40176E-12	5.75347E-12
-1.53769E+0	-375.115E-12	-1.53769E+0	-53.6875E-9	-1.59034E-12	6.09285E-12
-1.51759E+0	-366.528E-12	-1.51759E+0	-53.6875E-9	-1.21623E-12	6.41275E-12
-1.49749E+0	-357.359E-12	-1.49749E+0	-53.6875E-9	-1.07438E-12	6.41386E-12
-1.47739E+0	-349.045E-12	-1.47739E+0	-53.6875E-9	-1.06761E-12	6.52298E-12
-1.45729E+0	-339.217E-12	-1.45729E+0	-53.6875E-9	-919.803E-15	6.70315E-12
-1.43719E+0	-331.195E-12	-1.43719E+0	-53.6875E-9	-1.15440E-12	6.29671E-12
-1.41709E+0	-323.679E-12	-1.41709E+0	-53.6875E-9	-1.68360E-12	5.16819E-12
-1.39698E+0	-318.447E-12	-1.39698E+0	-53.6875E-9	-1.85154E-12	4.06093E-12
-1.37688E+0	-315.520E-12	-1.37688E+0	-53.6875E-9	-2.05490E-12	3.45980E-12
-1.35678E+0	-309.783E-12	-1.35678E+0	-53.6875E-9	-2.27912E-12	3.21430E-12
-1.33668E+0	-306.604E-12	-1.33668E+0	-53.6875E-9	-2.33376E-12	2.99156E-12
-1.31658E+0	-304.595E-12	-1.31658E+0	-53.6875E-9	-2.19394E-12	3.08460E-12
-1.29648E+0	-299.421E-12	-1.29648E+0	-53.6875E-9	-2.41015E-12	2.94656E-12
-1.27638E+0	-295.981E-12	-1.27638E+0	-53.6875E-9	-2.28318E-12	2.92234E-12
-1.25628E+0	-294.991E-12	-1.25628E+0	-53.6875E-9	-2.32828E-12	2.72970E-12
-1.23618E+0	-290.741E-12	-1.23618E+0	-53.6875E-9	-2.25709E-12	3.01078E-12
-1.21608E+0	-286.757E-12	-1.21608E+0	-53.6875E-9	-2.36752E-12	2.83918E-12
-1.19598E+0	-285.115E-12	-1.19598E+0	-53.6875E-9	-2.09060E-12	2.95739E-12
-1.17588E+0	-280.578E-12	-1.17588E+0	-53.6875E-9	-2.16307E-12	3.26478E-12
-1.15578E+0	-276.213E-12	-1.15578E+0	-53.6875E-9	-2.15112E-12	3.46898E-12
-1.13568E+0	-272.408E-12	-1.13568E+0	-53.6875E-9	-2.00816E-12	3.25219E-12
-1.11558E+0	-270.326E-12	-1.11558E+0	-53.6875E-9	-2.14695E-12	2.85955E-12
-1.09548E+0	-266.386E-12	-1.09548E+0	-53.6875E-9	-2.40234E-12	2.54411E-12
-1.07538E+0	-262.560E-12	-1.07538E+0	-53.6875E-9	-2.27855E-12	2.52774E-12
-1.05528E+0	-261.626E-12	-1.05528E+0	-53.6875E-9	-2.56701E-12	2.55142E-12
-1.03518E+0	-257.232E-12	-1.03518E+0	-53.6875E-9	-2.16200E-12	2.67768E-12
-1.01508E+0	-252.983E-12	-1.01508E+0	-53.6875E-9	-2.17033E-12	2.70050E-12
-994.975E-3	-250.751E-12	-994.975E-3	-53.6875E-9	-2.16984E-12	2.96927E-12
-974.874E-3	-245.134E-12	-974.874E-3	-53.6875E-9	-2.09023E-12	3.14558E-12
-954.774E-3	-241.015E-12	-954.774E-3	-53.6875E-9	-2.01891E-12	3.05474E-12
-934.673E-3	-238.468E-12	-934.673E-3	-53.6875E-9	-2.13685E-12	3.20535E-12
-914.573E-3	-233.690E-12	-914.573E-3	-53.6875E-9	-1.99705E-12	3.18682E-12
-894.472E-3	-229.821E-12	-894.472E-3	-53.6875E-9	-2.10202E-12	3.13698E-12
-874.372E-3	-225.780E-12	-874.372E-3	-53.6875E-9	-2.16177E-12	2.87156E-12
-854.271E-3	-224.120E-12	-854.271E-3	-53.6875E-9	-2.13551E-12	2.65889E-12
-834.171E-3	-221.596E-12	-834.171E-3	-53.6875E-9	-2.02056E-12	2.77839E-12
-814.070E-3	-217.571E-12	-814.070E-3	-53.6875E-9	-2.12243E-12	2.94419E-12
-793.970E-3	-215.136E-12	-793.970E-3	-53.6875E-9	-2.11069E-12	3.15805E-12
-773.869E-3	-210.542E-12	-773.869E-3	-53.6875E-9	-2.22660E-12	3.28285E-12
-753.769E-3	-206.295E-12	-753.769E-3	-53.6875E-9	-2.15083E-12	3.15403E-12
-733.668E-3	-203.899E-12	-733.668E-3	-53.6875E-9	-1.94649E-12	2.99674E-12
-713.568E-3	-198.892E-12	-713.568E-3	-53.6875E-9	-2.11894E-12	3.03627E-12
-693.467E-3	-196.151E-12	-693.467E-3	-53.6875E-9	-2.26921E-12	3.34557E-12
-673.367E-3	-192.292E-12	-673.367E-3	-53.6875E-9	-2.04018E-12	3.33333E-12
-653.266E-3	-187.269E-12	-653.266E-3	-53.6875E-9	-2.17069E-12	3.31879E-12
-633.166E-3	-184.062E-12	-633.166E-3	-53.6875E-9	-2.01164E-12	3.35413E-12
-613.065E-3	-178.525E-12	-613.065E-3	-53.6875E-9	-2.02109E-12	3.49916E-12
-592.965E-3	-174.287E-12	-592.965E-3	-53.6875E-9	-1.79524E-12	3.83204E-12
-572.864E-3	-169.838E-12	-572.864E-3	-53.6875E-9	-2.03858E-12	3.67971E-12
-552.764E-3	-164.403E-12	-552.764E-3	-53.6875E-9	-2.06360E-12	3.80653E-12
-532.663E-3	-160.391E-12	-532.663E-3	-53.6875E-9	-2.09443E-12	3.55087E-12
-512.563E-3	-155.685E-12	-512.563E-3	-53.6875E-9	-2.11713E-12	3.47852E-12
-492.462E-3	-151.005E-12	-492.462E-3	-53.6875E-9	-1.99878E-12	3.52826E-12
-472.362E-3	-147.540E-12	-472.362E-3	-53.6875E-9	-2.06605E-12	3.43089E-12
-452.261E-3	-143.465E-12	-452.261E-3	-53.6875E-9	-2.19952E-12	3.11614E-12
-432.161E-3	-139.677E-12	-432.161E-3	-53.6875E-9	-2.11768E-12	3.03053E-12
-412.060E-3	-136.307E-12	-412.060E-3	-53.6875E-9	-2.02699E-12	3.06479E-12
-391.960E-3	-132.221E-12	-391.960E-3	-53.6875E-9	-2.03861E-12	3.34231E-12
-371.859E-3	-127.672E-12	-371.859E-3	-53.6875E-9	-2.08346E-12	3.96978E-12
-351.759E-3	-122.694E-12	-351.759E-3	-53.6875E-9	-2.00158E-12	3.97042E-12
-331.658E-3	-117.074E-12	-331.658E-3	-53.6875E-9	-1.72744E-12	4.50714E-12
-311.558E-3	-110.632E-12	-311.558E-3	-53.6875E-9	-1.51791E-12	5.06780E-12
-291.457E-3	-103.528E-12	-291.457E-3	-53.6875E-9	-1.39750E-12	5.34905E-12
-271.357E-3	-96.6680E-12	-271.357E-3	-53.6875E-9	-1.33639E-12	5.59083E-12
-251.256E-3	-88.7697E-12	-251.256E-3	-53.6875E-9	-1.40763E-12	5.58793E-12
-231.156E-3	-81.8044E-12	-231.156E-3	-53.6875E-9	-1.50159E-12	5.39245E-12
-211.055E-3	-74.9279E-12	-211.055E-3	-53.6875E-9	-1.39342E-12	5.19889E-12
-190.955E-3	-68.1059E-12	-190.955E-3	-53.6875E-9	-1.57495E-12	5.17054E-12
-170.854E-3	-61.2823E-12	-170.854E-3	-53.6875E-9	-1.44170E-12	5.33392E-12
-150.754E-3	-53.7055E-12	-150.754E-3	-53.6875E-9	-1.43609E-12	5.44098E-12
-130.653E-3	-46.3462E-12	-130.653E-3	-53.6875E-9	-1.44919E-12	5.33381E-12
-110.553E-3	-39.4550E-12	-110.553E-3	-53.6875E-9	-1.50065E-12	5.50249E-12
-90.4523E-3	-32.3041E-12	-90.4523E-3	-53.6875E-9	-1.45069E-12	5.21234E-12
-70.3518E-3	-25.1619E-12	-70.3518E-3	-53.6875E-9	-1.37169E-12	5.20914E-12
-50.2512E-3	-17.8522E-12	-50.2513E-3	-53.6875E-9	-1.43166E-12	5.64251E-12
-30.1508E-3	-10.5079E-12	-30.1508E-3	-53.6875E-9	-1.63020E-12	5.42580E-12
-10.0503E-3	-3.63046E-12	-10.0503E-3	-53.6875E-9	-1.66049E-12	5.38504E-12
10.0503E-3	3.11023E-12	10.0503E-3	-53.6875E-9	-1.61123E-12	5.16316E-12
30.1507E-3	9.87551E-12	30.1508E-3	-53.6875E-9	-1.73249E-12	5.17856E-12
50.2512E-3	16.9206E-12	50.2513E-3	-53.6875E-9	-1.75156E-12	5.52429E-12
70.3518E-3	24.3080E-12	70.3518E-3	-53.6875E-9	-1.43585E-12	5.70741E-12
90.4522E-3	32.0222E-12	90.4523E-3	-53.6875E-9	-1.47986E-12	5.79714E-12
110.553E-3	39.5873E-12	110.553E-3	-53.6875E-9	-1.45346E-12	5.61280E-12
130.653E-3	47.2116E-12	130.653E-3	-53.6875E-9	-1.46551E-12	5.63194E-12
150.754E-3	55.3116E-12	150.754E-3	-53.6875E-9	-1.51881E-12	5.74028E-12
170.854E-3	63.0577E-12	170.854E-3	-53.6875E-9	-1.30701E-12	6.05547E-12
190.955E-3	71.2346E-12	190.955E-3	-53.6875E-9	-1.33924E-12	6.17838E-12
211.055E-3	79.3190E-12	211.055E-3	-53.6875E-9	-1.43089E-12	5.92575E-12
231.156E-3	86.9672E-12	231.156E-3	-53.6875E-9	-1.43499E-12	5.72476E-12
251.256E-3	94.2937E-12	251.256E-3	-53.6875E-9	-1.53464E-12	5.47902E-12
271.357E-3	101.234E-12	271.357E-3	-53.6875E-9	-1.54756E-12	5.38770E-12
291.457E-3	108.719E-12	291.457E-3	-53.6875E-9	-1.50436E-12	5.36706E-12
311.558E-3	115.627E-12	311.558E-3	-53.6875E-9	-1.54837E-12	5.34026E-12
331.658E-3	122.188E-12	331.658E-3	-53.6875E-9	-1.52033E-12	5.27407E-12
351.759E-3	130.058E-12	351.759E-3	-53.6875E-9	-1.41143E-12	5.71160E-12
371.859E-3	137.982E-12	371.859E-3	-53.6875E-9	-1.52338E-12	5.79613E-12
391.960E-3	145.073E-12	391.960E-3	-53.6875E-9	-1.33316E-12	5.86537E-12
412.060E-3	153.246E-12	412.060E-3	-53.6875E-9	-1.32146E-12	6.07836E-12
432.161E-3	161.660E-12	432.161E-3	-53.6875E-9	-1.44387E-12	5.65405E-12
452.261E-3	168.309E-12	452.261E-3	-53.6875E-9	-1.41550E-12	5.73000E-12
472.362E-3	176.080E-12	472.362E-3	-53.6875E-9	-1.32483E-12	5.63593E-12
492.462E-3	184.979E-12	492.462E-3	-53.6875E-9	-1.14175E-12	6.10547E-12
512.563E-3	192.934E-12	512.563E-3	-53.6875E-9	-1.04082E-12	6.59813E-12
532.663E-3	202.723E-12	532.663E-3	-53.6875E-9	-849.552E-15	7.37444E-12
552.764E-3	213.890E-12	552.764E-3	-53.6875E-9	-716.564E-15	7.87048E-12
572.864E-3	224.221E-12	572.864E-3	-53.6875E-9	-541.030E-15	7.92465E-12
592.965E-3	234.926E-12	592.965E-3	-53.6875E-9	-740.800E-15	7.98770E-12
613.065E-3	245.676E-12	613.065E-3	-53.6875E-9	-526.450E-15	7.74452E-12
633.166E-3	257.146E-12	633.166E-3	-53.6875E-9	-854.772E-15	7.57407E-12
653.266E-3	265.823E-12	653.266E-3	-53.6875E-9	-1.10505E-12	7.21798E-12
673.367E-3	275.910E-12	673.367E-3	-53.6875E-9	-811.422E-15	7.06384E-12
693.467E-3	286.357E-12	693.467E-3	-53.6875E-9	-871.643E-15	6.95164E-12
713.568E-3	295.073E-12	713.568E-3	-53.6875E-9	-881.757E-15	6.97223E-12
733.668E-3	304.476E-12	733.668E-3	-53.6875E-9	-832.810E-15	7.09278E-12
753.769E-3	314.913E-12	753.769E-3	-53.6875E-9	-975.006E-15	7.08315E-12
773.869E-3	323.905E-12	773.869E-3	-53.6875E-9	-964.885E-15	7.03160E-12
793.970E-3	334.500E-12	793.970E-3	-53.6875E-9	-848.304E-15	7.35742E-12
814.070E-3	343.269E-12	814.070E-3	-53.6875E-9	-843.304E-15	7.31610E-12
834.171E-3	353.611E-12	834.171E-3	-53.6875E-9	-850.578E-15	7.04529E-12
854.271E-3	363.551E-12	854.271E-3	-53.6875E-9	-1.05788E-12	6.99549E-12
874.372E-3	372.121E-12	874.372E-3	-53.6875E-9	-995.413E-15	7.06520E-12
894.472E-3	382.664E-12	894.472E-3	-53.6875E-9	-1.11965E-12	7.13130E-12
914.573E-3	391.992E-12	914.573E-3	-53.6875E-9	-1.09235E-12	7.07560E-12
934.673E-3	400.600E-12	934.673E-3	-53.6875E-9	-832.820E-15	7.24884E-12
954.774E-3	412.183E-12	954.774E-3	-53.6875E-9	-957.238E-15	7.34141E-12
974.874E-3	419.640E-12	974.874E-3	-53.6875E-9	-1.09214E-12	7.08292E-12
994.975E-3	429.885E-12	994.975E-3	-53.6875E-9	-914.136E-15	7.14356E-12
1.01508E+0	440.010E-12	1.01508E+0	-53.6875E-9	-950.263E-15	7.21282E-12
1.03518E+0	448.399E-12	1.03518E+0	-53.6875E-9	-820.660E-15	7.32429E-12
1.05528E+0	459.839E-12	1.05528E+0	-53.6875E-9	-987.891E-15	7.45671E-12
1.07538E+0	468.501E-12	1.07538E+0	-53.6875E-9	-932.349E-15	7.49152E-12
1.09548E+0	479.069E-12	1.09548E+0	-53.6875E-9	-896.038E-15	7.31856E-12
1.11558E+0	490.226E-12	1.11558E+0	-53.6875E-9	-754.479E-15	7.70300E-12
1.13568E+0	500.235E-12	1.13568E+0	-53.6875E-9	-567.116E-15	7.93862E-12
1.15578E+0	510.475E-12	1.15578E+0	-53.6875E-9	-678.797E-15	8.19081E-12
1.17588E+0	521.643E-12	1.17588E+0	-53.6875E-9	-593.725E-15	8.37086E-12
1.19598E+0	532.429E-12	1.19598E+0	-53.6875E-9	-240.763E-15	8.66325E-12
1.21608E+0	545.233E-12	1.21608E+0	-53.6875E-9	-518.913E-15	8.65719E-12
1.23618E+0	556.249E-12	1.23618E+0	-53.6875E-9	-493.386E-15	8.89006E-12
1.25628E+0	567.900E-12	1.25628E+0	-53.6875E-9	-350.156E-15	8.93050E-12
1.27638E+0	581.715E-12	1.27638E+0	-53.6875E-9	-363.392E-15	9.02571E-12
1.29648E+0	591.409E-12	1.29648E+0	-53.6875E-9	-361.164E-15	9.15665E-12
1.31658E+0	606.087E-12	1.31658E+0	-53.6875E-9	-306.458E-15	9.39550E-12
1.33668E+0	619.079E-12	1.33668E+0	-53.6875E-9	-328.799E-15	9.53288E-12
1.35678E+0	628.954E-12	1.35678E+0	-53.6875E-9	-309.186E-15	9.60051E-12
1.37688E+0	645.140E-12	1.37688E+0	-53.6875E-9	-170.300E-15	9.63095E-12
1.39698E+0	657.265E-12	1.39698E+0	-53.6875E-9	49.2614E-15	9.87202E-12
1.41709E+0	671.255E-12	1.41709E+0	-53.6875E-9	-91.0312E-15	10.0909E-12
1.43719E+0	685.231E-12	1.43719E+0	-53.6875E-9	141.751E-15	10.4979E-12
1.45729E+0	699.980E-12	1.45729E+0	-53.6875E-9	311.251E-15	11.0725E-12
1.47739E+0	716.025E-12	1.47739E+0	-53.6875E-9	316.176E-15	11.4854E-12
1.49749E+0	730.290E-12	1.49749E+0	-53.6875E-9	468.058E-15	11.4918E-12
1.51759E+0	747.196E-12	1.51759E+0	-53.6875E-9	365.848E-15	11.7880E-12
1.53769E+0	763.223E-12	1.53769E+0	-53.6875E-9	409.069E-15	11.8092E-12
1.55779E+0	777.528E-12	1.55779E+0	-53.6875E-9	539.583E-15	11.5206E-12
1.57789E+0	794.795E-12	1.57789E+0	-53.6875E-9	536.319E-15	11.5184E-12
1.59799E+0	808.232E-12	1.59799E+0	-53.6875E-9	625.146E-15	11.5709E-12
1.61809E+0	824.192E-12	1.61809E+0	-53.6875E-9	565.523E-15	11.2963E-12
1.63819E+0	838.735E-12	1.63819E+0	-53.6875E-9	180.808E-15	11.1948E-12
1.65829E+0	853.695E-12	1.65829E+0	-53.6875E-9	313.357E-15	10.8409E-12
1.67839E+0	868.022E-12	1.67839E+0	-53.6875E-9	285.582E-15	10.7495E-12
1.69849E+0	882.426E-12	1.69849E+0	-53.6875E-9	153.073E-15	10.7596E-12
1.71859E+0	897.898E-12	1.71859E+0	-53.6875E-9	282.581E-15	10.4831E-12
1.73869E+0	911.982E-12	1.73869E+0	-53.6875E-9	138.509E-15	10.3184E-12
1.75879E+0	925.627E-12	1.75879E+0	-53.6875E-9	211.346E-15	10.2428E-12
1.77889E+0	937.088E-12	1.77889E+0	-53.6875E-9	52.7917E-15	9.97602E-12
1.79900E+0	951.632E-12	1.79900E+0	-53.6875E-9	-99.1339E-15	9.51870E-12
1.81910E+0	962.479E-12	1.81910E+0	-53.6875E-9	-149.874E-15	9.38591E-12
1.83920E+0	974.459E-12	1.83920E+0	-53.6875E-9	-252.516E-15	9.60113E-12
1.85930E+0	988.096E-12	1.85930E+0	-53.6875E-9	-165.171E-15	9.28578E-12
1.87940E+0	999.283E-12	1.87940E+0	-53.6875E-9	-285.294E-15	9.28504E-12
1.89950E+0	1.01085E-9	1.89950E+0	-53.6875E-9	-218.283E-15	9.33053E-12
1.91960E+0	1.02429E-9	1.91960E+0	-53.6875E-9	-117.658E-15	9.20013E-12
1.93970E+0	1.03502E-9	1.93970E+0	-53.6875E-9	-58.4920E-15	9.22148E-12
1.95980E+0	1.04709E-9	1.95980E+0	-53.6875E-9	-149.325E-15	9.31632E-12
1.97990E+0	1.06101E-9	1.97990E+0	-53.6875E-9	-46.4466E-15	9.19581E-12
2.00000E+0	1.07121E-9	2.00000E+0	-53.6875E-9	120.654E-15	9.55077E-12
