# Supplementary material for: Circumventing the stability problems of graphene nanoribbon zigzag edges
Source: Nat Chem. 2022 Sep 26;14(12):1451–8. doi: 10.1038/s41557-022-01042-8 (PMC10665199; doi:10.1038/s41557-022-01042-8)
Supplement: Supplementary file 3 — Source data for Supplementary Fig. 9. [file 41557_2022_1042_MOESM3_ESM.zip › 11 units/Point spectra624.dat]

Experiment	bias spectroscopy
Saved Date	22.07.2020 14:21:12
User
Date
X (m)	-250.324E-9
Y (m)	-230.91E-9
Z (m)	-53.6899E-9
Z offset (m)	0E+0
Settling time (s)	20E-3
Integration time (s)	60E-3
Z-Ctrl hold	TRUE
Final Z (m)	N/A
Start time	22.07.2020 14:20:55
Filter type	None
Order
Cutoff frq
Bias>Bias (V)	-500E-3
Bias>Calibration (V/V)	-1E+0
Bias>Offset (V)	0E+0
Bias Spectroscopy>Sweep Start (V)	-2E+0
Bias Spectroscopy>Sweep End (V)	2E+0
Bias Spectroscopy>Num Pixel	200
Bias Spectroscopy>Z Avg time (s)	100E-3
Bias Spectroscopy>Z offset (m)	0E+0
Bias Spectroscopy>1st Settling time (s)	60E-3
Bias Spectroscopy>Settling time (s)	20E-3
Bias Spectroscopy>Integration time (s)	60E-3
Bias Spectroscopy>End Settling time (s)	50E-3
Bias Spectroscopy>Z control time (s)	50E-3
Bias Spectroscopy>Max Slew rate (V/s)	Inf
Bias Spectroscopy>backward sweep	FALSE
Bias Spectroscopy>Z-controller hold	TRUE
Bias Spectroscopy>Number of sweeps	1
Bias Spectroscopy>Channels	Current (A);Bias (V);Z (m);LI Demod 1 Y (A);LI Demod 1 X (A)
Bias Spectroscopy>Reset Bias	TRUE
Bias Spectroscopy>Record final Z	FALSE
Bias Spectroscopy>Lock-In run	TRUE
Current>Current (A)	297.613E-12
Current>Calibration (A/V)	330E-12
Current>Offset (A)	0E+0
Current>Gain	High
Lock-in>Lock-in status	ON
Lock-in>Modulated signal	Bias (V)
Lock-in>Frequency (Hz)	828E+0
Lock-in>Amplitude	20E-3
Lock-in>Demodulated signal	Current (A)
Lock-in>HP Filter Cutoff D1 (Hz)	155.425E+0
Lock-in>HP Filter Cutoff D2 (Hz)	155.425E+0
Lock-in>HP Filter Order D1	1
Lock-in>HP Filter Order D2	1
Lock-in>Harmonic D1	1
Lock-in>Harmonic D2	2
Lock-in>Reference phase D1 (deg)	-158.815E+0
Lock-in>Reference phase D2 (deg)	174.64E+0
Lock-in>LP Filter Cutoff D1 (Hz)	9.71405E+0
Lock-in>LP Filter Cutoff D2 (Hz)	4.85702E+0
Lock-in>LP Filter Order D1	2
Lock-in>LP Filter Order D2	2
Lock-in>Sync Filter D1	OFF
Lock-in>Sync Filter D2	OFF
[DATA]
Bias calc (V)	Current (A)	Bias (V)	Z (m)	LI Demod 1 Y (A)	LI Demod 1 X (A)
-2.00000E+0	-515.498E-12	-2.00000E+0	-53.6899E-9	-826.217E-15	7.45689E-12
-1.97990E+0	-505.069E-12	-1.97990E+0	-53.6899E-9	-891.301E-15	6.87998E-12
-1.95980E+0	-495.102E-12	-1.95980E+0	-53.6899E-9	-1.12314E-12	6.27510E-12
-1.93970E+0	-490.100E-12	-1.93970E+0	-53.6899E-9	-1.23971E-12	5.94381E-12
-1.91960E+0	-480.091E-12	-1.91960E+0	-53.6899E-9	-1.39726E-12	5.66213E-12
-1.89950E+0	-474.127E-12	-1.89950E+0	-53.6899E-9	-1.53355E-12	5.41628E-12
-1.87940E+0	-468.448E-12	-1.87940E+0	-53.6899E-9	-1.41748E-12	5.44040E-12
-1.85930E+0	-459.197E-12	-1.85930E+0	-53.6899E-9	-1.37885E-12	5.61852E-12
-1.83920E+0	-453.276E-12	-1.83920E+0	-53.6899E-9	-1.36414E-12	5.65979E-12
-1.81910E+0	-446.892E-12	-1.81910E+0	-53.6899E-9	-1.43587E-12	5.71709E-12
-1.79900E+0	-437.388E-12	-1.79900E+0	-53.6899E-9	-1.21071E-12	5.80438E-12
-1.77889E+0	-431.643E-12	-1.77889E+0	-53.6899E-9	-1.34024E-12	5.73816E-12
-1.75879E+0	-422.988E-12	-1.75879E+0	-53.6899E-9	-1.46601E-12	5.54245E-12
-1.73869E+0	-416.081E-12	-1.73869E+0	-53.6899E-9	-1.37620E-12	5.45217E-12
-1.71859E+0	-408.142E-12	-1.71859E+0	-53.6899E-9	-1.51560E-12	5.23255E-12
-1.69849E+0	-402.905E-12	-1.69849E+0	-53.6899E-9	-1.73829E-12	5.20969E-12
-1.67839E+0	-395.767E-12	-1.67839E+0	-53.6899E-9	-1.54954E-12	4.98146E-12
-1.65829E+0	-390.087E-12	-1.65829E+0	-53.6899E-9	-1.65528E-12	4.85883E-12
-1.63819E+0	-383.275E-12	-1.63819E+0	-53.6899E-9	-1.64538E-12	5.01124E-12
-1.61809E+0	-377.038E-12	-1.61809E+0	-53.6899E-9	-1.50739E-12	5.09403E-12
-1.59799E+0	-370.024E-12	-1.59799E+0	-53.6899E-9	-1.79363E-12	5.03473E-12
-1.57789E+0	-364.350E-12	-1.57789E+0	-53.6899E-9	-1.64075E-12	5.27069E-12
-1.55779E+0	-357.175E-12	-1.55779E+0	-53.6899E-9	-1.42162E-12	5.30523E-12
-1.53769E+0	-349.339E-12	-1.53769E+0	-53.6899E-9	-1.39181E-12	5.31453E-12
-1.51759E+0	-343.385E-12	-1.51759E+0	-53.6899E-9	-1.42105E-12	5.42037E-12
-1.49749E+0	-336.479E-12	-1.49749E+0	-53.6899E-9	-1.47533E-12	5.62458E-12
-1.47739E+0	-328.674E-12	-1.47739E+0	-53.6899E-9	-1.63036E-12	5.47419E-12
-1.45729E+0	-322.662E-12	-1.45729E+0	-53.6899E-9	-1.58042E-12	5.37327E-12
-1.43719E+0	-315.836E-12	-1.43719E+0	-53.6899E-9	-1.61496E-12	4.92924E-12
-1.41709E+0	-309.870E-12	-1.41709E+0	-53.6899E-9	-1.74784E-12	4.09893E-12
-1.39698E+0	-306.017E-12	-1.39698E+0	-53.6899E-9	-2.23736E-12	3.44962E-12
-1.37688E+0	-302.129E-12	-1.37688E+0	-53.6899E-9	-2.27146E-12	3.32264E-12
-1.35678E+0	-297.954E-12	-1.35678E+0	-53.6899E-9	-2.23460E-12	2.96358E-12
-1.33668E+0	-294.740E-12	-1.33668E+0	-53.6899E-9	-2.11931E-12	2.82009E-12
-1.31658E+0	-292.324E-12	-1.31658E+0	-53.6899E-9	-2.34725E-12	2.70397E-12
-1.29648E+0	-288.217E-12	-1.29648E+0	-53.6899E-9	-2.50308E-12	2.86108E-12
-1.27638E+0	-284.894E-12	-1.27638E+0	-53.6899E-9	-2.35606E-12	2.69237E-12
-1.25628E+0	-282.887E-12	-1.25628E+0	-53.6899E-9	-2.27078E-12	2.47365E-12
-1.23618E+0	-279.811E-12	-1.23618E+0	-53.6899E-9	-2.10538E-12	2.57737E-12
-1.21608E+0	-276.121E-12	-1.21608E+0	-53.6899E-9	-2.16001E-12	2.56222E-12
-1.19598E+0	-274.015E-12	-1.19598E+0	-53.6899E-9	-2.27964E-12	2.84399E-12
-1.17588E+0	-270.057E-12	-1.17588E+0	-53.6899E-9	-2.12771E-12	2.82181E-12
-1.15578E+0	-265.933E-12	-1.15578E+0	-53.6899E-9	-2.14917E-12	3.12614E-12
-1.13568E+0	-263.009E-12	-1.13568E+0	-53.6899E-9	-2.30006E-12	3.17759E-12
-1.11558E+0	-259.605E-12	-1.11558E+0	-53.6899E-9	-2.20855E-12	2.70469E-12
-1.09548E+0	-256.765E-12	-1.09548E+0	-53.6899E-9	-2.51445E-12	2.62738E-12
-1.07538E+0	-253.274E-12	-1.07538E+0	-53.6899E-9	-2.25185E-12	2.58155E-12
-1.05528E+0	-251.315E-12	-1.05528E+0	-53.6899E-9	-2.26958E-12	2.55946E-12
-1.03518E+0	-247.978E-12	-1.03518E+0	-53.6899E-9	-2.17720E-12	2.75258E-12
-1.01508E+0	-244.069E-12	-1.01508E+0	-53.6899E-9	-2.27841E-12	2.79046E-12
-994.975E-3	-241.826E-12	-994.975E-3	-53.6899E-9	-2.27733E-12	2.91844E-12
-974.874E-3	-238.598E-12	-974.874E-3	-53.6899E-9	-2.38127E-12	3.14189E-12
-954.774E-3	-233.462E-12	-954.774E-3	-53.6899E-9	-2.22127E-12	3.19478E-12
-934.673E-3	-231.298E-12	-934.673E-3	-53.6899E-9	-2.23424E-12	3.22919E-12
-914.573E-3	-226.953E-12	-914.573E-3	-53.6899E-9	-2.24920E-12	3.37657E-12
-894.472E-3	-222.279E-12	-894.472E-3	-53.6899E-9	-2.22810E-12	3.23885E-12
-874.372E-3	-219.833E-12	-874.372E-3	-53.6899E-9	-2.39601E-12	2.91675E-12
-854.271E-3	-216.437E-12	-854.271E-3	-53.6899E-9	-2.21677E-12	2.91944E-12
-834.171E-3	-213.178E-12	-834.171E-3	-53.6899E-9	-2.19591E-12	2.80214E-12
-814.070E-3	-210.079E-12	-814.070E-3	-53.6899E-9	-2.20514E-12	2.55954E-12
-793.970E-3	-206.744E-12	-793.970E-3	-53.6899E-9	-2.04822E-12	3.00600E-12
-773.869E-3	-203.273E-12	-773.869E-3	-53.6899E-9	-2.29513E-12	2.94071E-12
-753.769E-3	-199.717E-12	-753.769E-3	-53.6899E-9	-2.36039E-12	2.68205E-12
-733.668E-3	-196.630E-12	-733.668E-3	-53.6899E-9	-2.34427E-12	2.82755E-12
-713.568E-3	-193.129E-12	-713.568E-3	-53.6899E-9	-2.23825E-12	3.07254E-12
-693.467E-3	-188.705E-12	-693.467E-3	-53.6899E-9	-2.17857E-12	2.99457E-12
-673.367E-3	-185.770E-12	-673.367E-3	-53.6899E-9	-2.10936E-12	3.28791E-12
-653.266E-3	-181.680E-12	-653.266E-3	-53.6899E-9	-2.15137E-12	3.41124E-12
-633.166E-3	-177.414E-12	-633.166E-3	-53.6899E-9	-2.29360E-12	3.15354E-12
-613.065E-3	-173.420E-12	-613.065E-3	-53.6899E-9	-1.96535E-12	3.45636E-12
-592.965E-3	-169.460E-12	-592.965E-3	-53.6899E-9	-2.01403E-12	3.52602E-12
-572.864E-3	-164.894E-12	-572.864E-3	-53.6899E-9	-2.11759E-12	3.51323E-12
-552.764E-3	-160.010E-12	-552.764E-3	-53.6899E-9	-2.09162E-12	3.52526E-12
-532.663E-3	-156.168E-12	-532.663E-3	-53.6899E-9	-2.04471E-12	3.53399E-12
-512.563E-3	-152.148E-12	-512.563E-3	-53.6899E-9	-2.04212E-12	3.56081E-12
-492.462E-3	-147.316E-12	-492.462E-3	-53.6899E-9	-2.02010E-12	3.38184E-12
-472.362E-3	-143.476E-12	-472.362E-3	-53.6899E-9	-2.08812E-12	3.32703E-12
-452.261E-3	-140.077E-12	-452.261E-3	-53.6899E-9	-2.06265E-12	2.97834E-12
-432.161E-3	-136.047E-12	-432.161E-3	-53.6899E-9	-2.27902E-12	2.95586E-12
-412.060E-3	-132.863E-12	-412.060E-3	-53.6899E-9	-2.17044E-12	3.14139E-12
-391.960E-3	-128.701E-12	-391.960E-3	-53.6899E-9	-2.05095E-12	3.29400E-12
-371.859E-3	-124.763E-12	-371.859E-3	-53.6899E-9	-2.02216E-12	3.59312E-12
-351.759E-3	-119.482E-12	-351.759E-3	-53.6899E-9	-1.98029E-12	4.14764E-12
-331.658E-3	-113.535E-12	-331.658E-3	-53.6899E-9	-1.63737E-12	4.34945E-12
-311.558E-3	-108.093E-12	-311.558E-3	-53.6899E-9	-1.70082E-12	4.90306E-12
-291.457E-3	-100.993E-12	-291.457E-3	-53.6899E-9	-1.54687E-12	5.29359E-12
-271.357E-3	-93.4422E-12	-271.357E-3	-53.6899E-9	-1.39551E-12	5.54680E-12
-251.256E-3	-86.8594E-12	-251.256E-3	-53.6899E-9	-1.47666E-12	5.50109E-12
-231.156E-3	-79.6959E-12	-231.156E-3	-53.6899E-9	-1.55078E-12	5.15955E-12
-211.055E-3	-72.8245E-12	-211.055E-3	-53.6899E-9	-1.46269E-12	4.98433E-12
-190.955E-3	-66.2497E-12	-190.955E-3	-53.6899E-9	-1.74629E-12	5.02186E-12
-170.854E-3	-59.5042E-12	-170.854E-3	-53.6899E-9	-1.61664E-12	5.40372E-12
-150.754E-3	-52.1903E-12	-150.754E-3	-53.6899E-9	-1.30842E-12	5.37833E-12
-130.653E-3	-44.7618E-12	-130.653E-3	-53.6899E-9	-1.40818E-12	5.44820E-12
-110.553E-3	-38.0481E-12	-110.553E-3	-53.6899E-9	-1.51716E-12	5.35656E-12
-90.4523E-3	-31.3023E-12	-90.4523E-3	-53.6899E-9	-1.49138E-12	5.13485E-12
-70.3518E-3	-24.2676E-12	-70.3518E-3	-53.6899E-9	-1.67041E-12	5.25336E-12
-50.2512E-3	-17.3340E-12	-50.2513E-3	-53.6899E-9	-1.41631E-12	5.46139E-12
-30.1508E-3	-10.2174E-12	-30.1508E-3	-53.6899E-9	-1.38121E-12	5.29227E-12
-10.0503E-3	-3.50816E-12	-10.0503E-3	-53.6899E-9	-1.41476E-12	5.03108E-12
10.0503E-3	3.06622E-12	10.0503E-3	-53.6899E-9	-1.54326E-12	5.00675E-12
30.1507E-3	9.74517E-12	30.1508E-3	-53.6899E-9	-1.53336E-12	5.11117E-12
50.2512E-3	16.7418E-12	50.2513E-3	-53.6899E-9	-1.65297E-12	5.32041E-12
70.3518E-3	23.9954E-12	70.3518E-3	-53.6899E-9	-1.43663E-12	5.57254E-12
90.4522E-3	31.6251E-12	90.4523E-3	-53.6899E-9	-1.28025E-12	5.67704E-12
110.553E-3	39.0705E-12	110.553E-3	-53.6899E-9	-1.48133E-12	5.52236E-12
130.653E-3	46.4430E-12	130.653E-3	-53.6899E-9	-1.23219E-12	5.58112E-12
150.754E-3	54.3346E-12	150.754E-3	-53.6899E-9	-1.43414E-12	5.64710E-12
170.854E-3	62.0171E-12	170.854E-3	-53.6899E-9	-1.43997E-12	5.77708E-12
190.955E-3	69.6031E-12	190.955E-3	-53.6899E-9	-1.49861E-12	5.95397E-12
211.055E-3	77.6097E-12	211.055E-3	-53.6899E-9	-1.55572E-12	5.80381E-12
231.156E-3	85.0558E-12	231.156E-3	-53.6899E-9	-1.47251E-12	5.64900E-12
251.256E-3	92.2962E-12	251.256E-3	-53.6899E-9	-1.57474E-12	5.33146E-12
271.357E-3	98.9359E-12	271.357E-3	-53.6899E-9	-1.52255E-12	5.28207E-12
291.457E-3	106.135E-12	291.457E-3	-53.6899E-9	-1.63540E-12	5.14158E-12
311.558E-3	113.205E-12	311.558E-3	-53.6899E-9	-1.55493E-12	5.35153E-12
331.658E-3	119.421E-12	331.658E-3	-53.6899E-9	-1.52811E-12	5.05890E-12
351.759E-3	127.045E-12	351.759E-3	-53.6899E-9	-1.57954E-12	5.46645E-12
371.859E-3	134.526E-12	371.859E-3	-53.6899E-9	-1.38386E-12	5.70338E-12
391.960E-3	141.976E-12	391.960E-3	-53.6899E-9	-1.21050E-12	5.75118E-12
412.060E-3	150.099E-12	412.060E-3	-53.6899E-9	-1.46625E-12	5.77154E-12
432.161E-3	157.268E-12	432.161E-3	-53.6899E-9	-1.36880E-12	5.45185E-12
452.261E-3	164.952E-12	452.261E-3	-53.6899E-9	-1.41745E-12	5.58382E-12
472.362E-3	172.485E-12	472.362E-3	-53.6899E-9	-1.43945E-12	5.65348E-12
492.462E-3	180.339E-12	492.462E-3	-53.6899E-9	-1.14498E-12	6.07562E-12
512.563E-3	189.534E-12	512.563E-3	-53.6899E-9	-935.838E-15	6.72299E-12
532.663E-3	198.016E-12	532.663E-3	-53.6899E-9	-816.658E-15	7.47300E-12
552.764E-3	208.763E-12	552.764E-3	-53.6899E-9	-544.647E-15	8.01125E-12
572.864E-3	221.425E-12	572.864E-3	-53.6899E-9	-640.417E-15	8.48815E-12
592.965E-3	233.249E-12	592.965E-3	-53.6899E-9	-503.401E-15	8.36628E-12
613.065E-3	243.549E-12	613.065E-3	-53.6899E-9	-678.246E-15	8.09651E-12
633.166E-3	255.799E-12	633.166E-3	-53.6899E-9	-617.931E-15	8.03514E-12
653.266E-3	266.272E-12	653.266E-3	-53.6899E-9	-804.350E-15	7.56318E-12
673.367E-3	277.182E-12	673.367E-3	-53.6899E-9	-1.07014E-12	7.43032E-12
693.467E-3	287.721E-12	693.467E-3	-53.6899E-9	-1.05750E-12	7.16488E-12
713.568E-3	296.612E-12	713.568E-3	-53.6899E-9	-967.018E-15	7.33303E-12
733.668E-3	306.789E-12	733.668E-3	-53.6899E-9	-932.147E-15	7.36726E-12
753.769E-3	316.543E-12	753.769E-3	-53.6899E-9	-762.938E-15	7.12155E-12
773.869E-3	324.758E-12	773.869E-3	-53.6899E-9	-956.802E-15	7.05026E-12
793.970E-3	336.027E-12	793.970E-3	-53.6899E-9	-941.648E-15	7.07644E-12
814.070E-3	346.789E-12	814.070E-3	-53.6899E-9	-761.587E-15	7.31923E-12
834.171E-3	355.698E-12	834.171E-3	-53.6899E-9	-983.070E-15	7.24108E-12
854.271E-3	365.092E-12	854.271E-3	-53.6899E-9	-847.673E-15	7.43926E-12
874.372E-3	375.535E-12	874.372E-3	-53.6899E-9	-866.048E-15	7.72592E-12
894.472E-3	385.073E-12	894.472E-3	-53.6899E-9	-870.162E-15	7.52055E-12
914.573E-3	394.225E-12	914.573E-3	-53.6899E-9	-807.047E-15	7.43237E-12
934.673E-3	405.908E-12	934.673E-3	-53.6899E-9	-839.525E-15	7.40886E-12
954.774E-3	414.818E-12	954.774E-3	-53.6899E-9	-839.088E-15	7.44340E-12
974.874E-3	425.328E-12	974.874E-3	-53.6899E-9	-937.888E-15	7.27698E-12
994.975E-3	435.364E-12	994.975E-3	-53.6899E-9	-945.200E-15	7.25093E-12
1.01508E+0	443.668E-12	1.01508E+0	-53.6899E-9	-837.431E-15	7.28508E-12
1.03518E+0	454.386E-12	1.03518E+0	-53.6899E-9	-715.758E-15	7.09117E-12
1.05528E+0	464.104E-12	1.05528E+0	-53.6899E-9	-993.729E-15	7.31692E-12
1.07538E+0	474.137E-12	1.07538E+0	-53.6899E-9	-860.533E-15	7.51047E-12
1.09548E+0	484.182E-12	1.09548E+0	-53.6899E-9	-788.283E-15	7.58216E-12
1.11558E+0	494.217E-12	1.11558E+0	-53.6899E-9	-792.691E-15	7.76494E-12
1.13568E+0	504.941E-12	1.13568E+0	-53.6899E-9	-621.160E-15	7.70517E-12
1.15578E+0	515.639E-12	1.15578E+0	-53.6899E-9	-776.625E-15	7.61216E-12
1.17588E+0	523.479E-12	1.17588E+0	-53.6899E-9	-811.279E-15	7.66878E-12
1.19598E+0	537.319E-12	1.19598E+0	-53.6899E-9	-782.774E-15	7.85474E-12
1.21608E+0	546.064E-12	1.21608E+0	-53.6899E-9	-828.607E-15	7.96206E-12
1.23618E+0	556.606E-12	1.23618E+0	-53.6899E-9	-782.641E-15	8.15184E-12
1.25628E+0	568.844E-12	1.25628E+0	-53.6899E-9	-704.710E-15	8.20491E-12
1.27638E+0	579.789E-12	1.27638E+0	-53.6899E-9	-664.015E-15	8.45941E-12
1.29648E+0	589.772E-12	1.29648E+0	-53.6899E-9	-498.697E-15	8.66942E-12
1.31658E+0	603.568E-12	1.31658E+0	-53.6899E-9	-551.657E-15	8.41404E-12
1.33668E+0	613.181E-12	1.33668E+0	-53.6899E-9	-681.651E-15	8.48085E-12
1.35678E+0	625.452E-12	1.35678E+0	-53.6899E-9	-499.504E-15	8.50044E-12
1.37688E+0	636.297E-12	1.37688E+0	-53.6899E-9	-405.307E-15	8.69131E-12
1.39698E+0	648.491E-12	1.39698E+0	-53.6899E-9	-651.613E-15	8.41767E-12
1.41709E+0	659.237E-12	1.41709E+0	-53.6899E-9	-535.601E-15	8.44956E-12
1.43719E+0	670.531E-12	1.43719E+0	-53.6899E-9	-416.431E-15	8.83895E-12
1.45729E+0	683.930E-12	1.45729E+0	-53.6899E-9	-270.556E-15	9.20507E-12
1.47739E+0	696.102E-12	1.47739E+0	-53.6899E-9	-250.130E-15	9.59066E-12
1.49749E+0	708.136E-12	1.49749E+0	-53.6899E-9	-210.670E-15	9.79623E-12
1.51759E+0	723.883E-12	1.51759E+0	-53.6899E-9	-78.7283E-15	9.76419E-12
1.53769E+0	735.285E-12	1.53769E+0	-53.6899E-9	128.362E-15	10.0358E-12
1.55779E+0	749.295E-12	1.55779E+0	-53.6899E-9	14.9739E-15	9.96955E-12
1.57789E+0	763.934E-12	1.57789E+0	-53.6899E-9	-120.944E-15	9.87360E-12
1.59799E+0	772.655E-12	1.59799E+0	-53.6899E-9	84.3885E-15	9.97607E-12
1.61809E+0	789.205E-12	1.61809E+0	-53.6899E-9	110.498E-15	9.79433E-12
1.63819E+0	801.301E-12	1.63819E+0	-53.6899E-9	-71.1583E-15	9.82645E-12
1.65829E+0	812.183E-12	1.65829E+0	-53.6899E-9	-259.890E-15	9.84678E-12
1.67839E+0	827.258E-12	1.67839E+0	-53.6899E-9	-67.8812E-15	9.61164E-12
1.69849E+0	840.057E-12	1.69849E+0	-53.6899E-9	-41.1401E-15	9.68849E-12
1.71859E+0	854.848E-12	1.71859E+0	-53.6899E-9	-68.8557E-15	9.82991E-12
1.73869E+0	865.045E-12	1.73869E+0	-53.6899E-9	-218.549E-15	9.68717E-12
1.75879E+0	879.430E-12	1.75879E+0	-53.6899E-9	-183.463E-15	9.45239E-12
1.77889E+0	894.285E-12	1.77889E+0	-53.6899E-9	97.9241E-15	9.20598E-12
1.79900E+0	901.265E-12	1.79900E+0	-53.6899E-9	-114.906E-15	9.24517E-12
1.81910E+0	915.114E-12	1.81910E+0	-53.6899E-9	-104.625E-15	8.95361E-12
1.83920E+0	931.610E-12	1.83920E+0	-53.6899E-9	-342.070E-15	8.87487E-12
1.85930E+0	935.092E-12	1.85930E+0	-53.6899E-9	-310.539E-15	8.85054E-12
1.87940E+0	951.583E-12	1.87940E+0	-53.6899E-9	-221.142E-15	8.90418E-12
1.89950E+0	967.056E-12	1.89950E+0	-53.6899E-9	-254.583E-15	8.88299E-12
1.91960E+0	969.667E-12	1.91960E+0	-53.6899E-9	-301.797E-15	8.51898E-12
1.93970E+0	984.538E-12	1.93970E+0	-53.6899E-9	-324.068E-15	8.52515E-12
1.95980E+0	1.00055E-9	1.95980E+0	-53.6899E-9	-183.609E-15	8.65539E-12
1.97990E+0	1.00450E-9	1.97990E+0	-53.6899E-9	-263.430E-15	8.84636E-12
2.00000E+0	1.01610E-9	2.00000E+0	-53.6899E-9	-362.122E-15	8.91592E-12
