# Supplementary material for: Circumventing the stability problems of graphene nanoribbon zigzag edges
Source: Nat Chem. 2022 Sep 26;14(12):1451–8. doi: 10.1038/s41557-022-01042-8 (PMC10665199; doi:10.1038/s41557-022-01042-8)
Supplement: Supplementary file 3 — Source data for Supplementary Fig. 9. [file 41557_2022_1042_MOESM3_ESM.zip › 11 units/Point spectra625.dat]

Experiment	bias spectroscopy
Saved Date	22.07.2020 14:21:28
User
Date
X (m)	-250.239E-9
Y (m)	-231.009E-9
Z (m)	-53.697E-9
Z offset (m)	0E+0
Settling time (s)	20E-3
Integration time (s)	60E-3
Z-Ctrl hold	TRUE
Final Z (m)	N/A
Start time	22.07.2020 14:21:12
Filter type	None
Order
Cutoff frq
Bias>Bias (V)	-500E-3
Bias>Calibration (V/V)	-1E+0
Bias>Offset (V)	0E+0
Bias Spectroscopy>Sweep Start (V)	-2E+0
Bias Spectroscopy>Sweep End (V)	2E+0
Bias Spectroscopy>Num Pixel	200
Bias Spectroscopy>Z Avg time (s)	100E-3
Bias Spectroscopy>Z offset (m)	0E+0
Bias Spectroscopy>1st Settling time (s)	60E-3
Bias Spectroscopy>Settling time (s)	20E-3
Bias Spectroscopy>Integration time (s)	60E-3
Bias Spectroscopy>End Settling time (s)	50E-3
Bias Spectroscopy>Z control time (s)	50E-3
Bias Spectroscopy>Max Slew rate (V/s)	Inf
Bias Spectroscopy>backward sweep	FALSE
Bias Spectroscopy>Z-controller hold	TRUE
Bias Spectroscopy>Number of sweeps	1
Bias Spectroscopy>Channels	Current (A);Bias (V);Z (m);LI Demod 1 Y (A);LI Demod 1 X (A)
Bias Spectroscopy>Reset Bias	TRUE
Bias Spectroscopy>Record final Z	FALSE
Bias Spectroscopy>Lock-In run	TRUE
Current>Current (A)	281.885E-12
Current>Calibration (A/V)	330E-12
Current>Offset (A)	0E+0
Current>Gain	High
Lock-in>Lock-in status	ON
Lock-in>Modulated signal	Bias (V)
Lock-in>Frequency (Hz)	828E+0
Lock-in>Amplitude	20E-3
Lock-in>Demodulated signal	Current (A)
Lock-in>HP Filter Cutoff D1 (Hz)	155.425E+0
Lock-in>HP Filter Cutoff D2 (Hz)	155.425E+0
Lock-in>HP Filter Order D1	1
Lock-in>HP Filter Order D2	1
Lock-in>Harmonic D1	1
Lock-in>Harmonic D2	2
Lock-in>Reference phase D1 (deg)	-158.815E+0
Lock-in>Reference phase D2 (deg)	174.64E+0
Lock-in>LP Filter Cutoff D1 (Hz)	9.71405E+0
Lock-in>LP Filter Cutoff D2 (Hz)	4.85702E+0
Lock-in>LP Filter Order D1	2
Lock-in>LP Filter Order D2	2
Lock-in>Sync Filter D1	OFF
Lock-in>Sync Filter D2	OFF
[DATA]
Bias calc (V)	Current (A)	Bias (V)	Z (m)	LI Demod 1 Y (A)	LI Demod 1 X (A)
-2.00000E+0	-552.302E-12	-2.00000E+0	-53.6970E-9	552.392E-15	11.6925E-12
-1.97990E+0	-537.595E-12	-1.97990E+0	-53.6970E-9	91.7603E-15	10.6043E-12
-1.95980E+0	-519.133E-12	-1.95980E+0	-53.6970E-9	-199.291E-15	9.21931E-12
-1.93970E+0	-512.581E-12	-1.93970E+0	-53.6970E-9	-325.691E-15	8.50691E-12
-1.91960E+0	-501.886E-12	-1.91960E+0	-53.6970E-9	-909.337E-15	7.82941E-12
-1.89950E+0	-489.583E-12	-1.89950E+0	-53.6970E-9	-1.02745E-12	7.41782E-12
-1.87940E+0	-482.065E-12	-1.87940E+0	-53.6970E-9	-933.795E-15	7.07933E-12
-1.85930E+0	-472.983E-12	-1.85930E+0	-53.6970E-9	-1.07197E-12	6.90135E-12
-1.83920E+0	-463.508E-12	-1.83920E+0	-53.6970E-9	-1.09195E-12	6.66503E-12
-1.81910E+0	-454.912E-12	-1.81910E+0	-53.6970E-9	-1.28944E-12	6.19074E-12
-1.79900E+0	-448.366E-12	-1.79900E+0	-53.6970E-9	-1.16815E-12	6.07447E-12
-1.77889E+0	-439.949E-12	-1.77889E+0	-53.6970E-9	-1.37903E-12	6.11683E-12
-1.75879E+0	-430.316E-12	-1.75879E+0	-53.6970E-9	-1.15089E-12	5.83549E-12
-1.73869E+0	-424.729E-12	-1.73869E+0	-53.6970E-9	-1.42556E-12	5.69825E-12
-1.71859E+0	-417.686E-12	-1.71859E+0	-53.6970E-9	-1.43657E-12	5.53391E-12
-1.69849E+0	-408.656E-12	-1.69849E+0	-53.6970E-9	-1.41959E-12	5.28217E-12
-1.67839E+0	-402.991E-12	-1.67839E+0	-53.6970E-9	-1.46436E-12	5.25777E-12
-1.65829E+0	-396.361E-12	-1.65829E+0	-53.6970E-9	-1.51065E-12	5.25513E-12
-1.63819E+0	-387.919E-12	-1.63819E+0	-53.6970E-9	-1.44494E-12	5.30624E-12
-1.61809E+0	-381.818E-12	-1.61809E+0	-53.6970E-9	-1.45288E-12	5.65741E-12
-1.59799E+0	-375.032E-12	-1.59799E+0	-53.6970E-9	-1.45971E-12	5.56143E-12
-1.57789E+0	-366.373E-12	-1.57789E+0	-53.6970E-9	-1.58672E-12	5.47972E-12
-1.55779E+0	-361.384E-12	-1.55779E+0	-53.6970E-9	-1.40736E-12	5.54485E-12
-1.53769E+0	-352.827E-12	-1.53769E+0	-53.6970E-9	-1.45521E-12	5.60869E-12
-1.51759E+0	-345.438E-12	-1.51759E+0	-53.6970E-9	-1.41845E-12	5.70224E-12
-1.49749E+0	-338.953E-12	-1.49749E+0	-53.6970E-9	-1.43141E-12	5.55952E-12
-1.47739E+0	-330.903E-12	-1.47739E+0	-53.6970E-9	-1.62241E-12	5.33816E-12
-1.45729E+0	-324.936E-12	-1.45729E+0	-53.6970E-9	-1.53600E-12	5.22975E-12
-1.43719E+0	-318.118E-12	-1.43719E+0	-53.6970E-9	-1.74131E-12	4.66056E-12
-1.41709E+0	-312.731E-12	-1.41709E+0	-53.6970E-9	-1.85615E-12	4.04462E-12
-1.39698E+0	-308.589E-12	-1.39698E+0	-53.6970E-9	-2.33661E-12	3.44651E-12
-1.37688E+0	-304.617E-12	-1.37688E+0	-53.6970E-9	-2.34880E-12	3.23488E-12
-1.35678E+0	-301.395E-12	-1.35678E+0	-53.6970E-9	-2.23404E-12	2.90502E-12
-1.33668E+0	-297.304E-12	-1.33668E+0	-53.6970E-9	-2.24386E-12	3.23322E-12
-1.31658E+0	-294.211E-12	-1.31658E+0	-53.6970E-9	-2.17629E-12	3.03713E-12
-1.29648E+0	-290.916E-12	-1.29648E+0	-53.6970E-9	-2.20427E-12	2.97964E-12
-1.27638E+0	-287.271E-12	-1.27638E+0	-53.6970E-9	-2.38414E-12	2.69442E-12
-1.25628E+0	-284.735E-12	-1.25628E+0	-53.6970E-9	-2.10280E-12	2.69026E-12
-1.23618E+0	-281.253E-12	-1.23618E+0	-53.6970E-9	-2.41848E-12	2.64295E-12
-1.21608E+0	-278.828E-12	-1.21608E+0	-53.6970E-9	-2.20196E-12	2.60844E-12
-1.19598E+0	-275.539E-12	-1.19598E+0	-53.6970E-9	-2.38782E-12	2.91271E-12
-1.17588E+0	-271.831E-12	-1.17588E+0	-53.6970E-9	-2.30537E-12	3.13628E-12
-1.15578E+0	-268.475E-12	-1.15578E+0	-53.6970E-9	-2.21338E-12	3.20675E-12
-1.13568E+0	-264.716E-12	-1.13568E+0	-53.6970E-9	-2.17268E-12	3.18191E-12
-1.11558E+0	-261.251E-12	-1.11558E+0	-53.6970E-9	-2.27017E-12	2.80368E-12
-1.09548E+0	-258.279E-12	-1.09548E+0	-53.6970E-9	-2.18876E-12	2.63700E-12
-1.07538E+0	-254.722E-12	-1.07538E+0	-53.6970E-9	-2.17112E-12	2.69090E-12
-1.05528E+0	-251.961E-12	-1.05528E+0	-53.6970E-9	-2.23781E-12	2.71218E-12
-1.03518E+0	-248.592E-12	-1.03518E+0	-53.6970E-9	-2.22078E-12	2.69888E-12
-1.01508E+0	-245.204E-12	-1.01508E+0	-53.6970E-9	-2.29291E-12	2.79789E-12
-994.975E-3	-242.286E-12	-994.975E-3	-53.6970E-9	-1.97765E-12	2.88398E-12
-974.874E-3	-238.526E-12	-974.874E-3	-53.6970E-9	-2.29909E-12	3.15060E-12
-954.774E-3	-235.234E-12	-954.774E-3	-53.6970E-9	-2.20731E-12	3.24639E-12
-934.673E-3	-231.058E-12	-934.673E-3	-53.6970E-9	-2.21074E-12	3.23860E-12
-914.573E-3	-226.727E-12	-914.573E-3	-53.6970E-9	-2.05516E-12	3.47299E-12
-894.472E-3	-223.093E-12	-894.472E-3	-53.6970E-9	-2.02923E-12	3.17174E-12
-874.372E-3	-219.312E-12	-874.372E-3	-53.6970E-9	-2.07909E-12	2.99822E-12
-854.271E-3	-216.149E-12	-854.271E-3	-53.6970E-9	-2.29549E-12	2.74749E-12
-834.171E-3	-212.882E-12	-834.171E-3	-53.6970E-9	-2.54699E-12	2.59838E-12
-814.070E-3	-209.415E-12	-814.070E-3	-53.6970E-9	-2.20837E-12	2.75667E-12
-793.970E-3	-206.296E-12	-793.970E-3	-53.6970E-9	-2.15445E-12	2.87995E-12
-773.869E-3	-202.968E-12	-773.869E-3	-53.6970E-9	-2.29212E-12	2.84737E-12
-753.769E-3	-199.473E-12	-753.769E-3	-53.6970E-9	-2.17854E-12	2.97518E-12
-733.668E-3	-196.504E-12	-733.668E-3	-53.6970E-9	-2.18672E-12	3.16993E-12
-713.568E-3	-192.420E-12	-713.568E-3	-53.6970E-9	-2.18691E-12	3.00020E-12
-693.467E-3	-189.380E-12	-693.467E-3	-53.6970E-9	-2.16883E-12	3.05359E-12
-673.367E-3	-185.323E-12	-673.367E-3	-53.6970E-9	-2.22586E-12	3.17702E-12
-653.266E-3	-181.619E-12	-653.266E-3	-53.6970E-9	-2.10767E-12	3.26741E-12
-633.166E-3	-177.621E-12	-633.166E-3	-53.6970E-9	-2.06703E-12	3.29840E-12
-613.065E-3	-173.672E-12	-613.065E-3	-53.6970E-9	-2.04284E-12	3.31542E-12
-592.965E-3	-169.218E-12	-592.965E-3	-53.6970E-9	-2.01192E-12	3.45770E-12
-572.864E-3	-165.305E-12	-572.864E-3	-53.6970E-9	-2.01690E-12	3.68734E-12
-552.764E-3	-160.851E-12	-552.764E-3	-53.6970E-9	-2.04534E-12	3.45767E-12
-532.663E-3	-156.471E-12	-532.663E-3	-53.6970E-9	-2.10725E-12	3.44329E-12
-512.563E-3	-152.400E-12	-512.563E-3	-53.6970E-9	-2.10046E-12	3.47416E-12
-492.462E-3	-148.264E-12	-492.462E-3	-53.6970E-9	-2.15038E-12	3.53193E-12
-472.362E-3	-144.046E-12	-472.362E-3	-53.6970E-9	-1.99868E-12	3.32921E-12
-452.261E-3	-140.202E-12	-452.261E-3	-53.6970E-9	-2.11243E-12	3.11194E-12
-432.161E-3	-136.634E-12	-432.161E-3	-53.6970E-9	-2.35791E-12	3.18818E-12
-412.060E-3	-132.816E-12	-412.060E-3	-53.6970E-9	-2.17134E-12	3.08439E-12
-391.960E-3	-128.854E-12	-391.960E-3	-53.6970E-9	-2.15924E-12	3.42465E-12
-371.859E-3	-124.289E-12	-371.859E-3	-53.6970E-9	-2.08677E-12	3.59878E-12
-351.759E-3	-119.216E-12	-351.759E-3	-53.6970E-9	-1.76076E-12	4.07564E-12
-331.658E-3	-113.304E-12	-331.658E-3	-53.6970E-9	-1.97996E-12	4.66528E-12
-311.558E-3	-106.968E-12	-311.558E-3	-53.6970E-9	-1.78748E-12	4.88048E-12
-291.457E-3	-100.580E-12	-291.457E-3	-53.6970E-9	-1.35543E-12	5.33651E-12
-271.357E-3	-93.2146E-12	-271.357E-3	-53.6970E-9	-1.46730E-12	5.33012E-12
-251.256E-3	-86.0438E-12	-251.256E-3	-53.6970E-9	-1.60175E-12	5.33481E-12
-231.156E-3	-79.4651E-12	-231.156E-3	-53.6970E-9	-1.53792E-12	4.92296E-12
-211.055E-3	-72.6219E-12	-211.055E-3	-53.6970E-9	-1.68462E-12	4.94823E-12
-190.955E-3	-65.9104E-12	-190.955E-3	-53.6970E-9	-1.45326E-12	5.32525E-12
-170.854E-3	-59.0439E-12	-170.854E-3	-53.6970E-9	-1.45678E-12	5.50383E-12
-150.754E-3	-51.7908E-12	-150.754E-3	-53.6970E-9	-1.67257E-12	5.56297E-12
-130.653E-3	-44.7458E-12	-130.653E-3	-53.6970E-9	-1.56033E-12	5.42021E-12
-110.553E-3	-37.7382E-12	-110.553E-3	-53.6970E-9	-1.58108E-12	5.04226E-12
-90.4523E-3	-31.1265E-12	-90.4523E-3	-53.6970E-9	-1.71857E-12	5.27565E-12
-70.3518E-3	-24.3650E-12	-70.3518E-3	-53.6970E-9	-1.58343E-12	5.11429E-12
-50.2512E-3	-17.3201E-12	-50.2513E-3	-53.6970E-9	-1.44793E-12	5.41868E-12
-30.1508E-3	-10.3232E-12	-30.1508E-3	-53.6970E-9	-1.37738E-12	5.19490E-12
-10.0503E-3	-3.49973E-12	-10.0503E-3	-53.6970E-9	-1.68321E-12	5.37798E-12
10.0503E-3	3.11446E-12	10.0503E-3	-53.6970E-9	-1.61700E-12	4.98157E-12
30.1507E-3	9.74031E-12	30.1508E-3	-53.6970E-9	-1.73262E-12	5.10071E-12
50.2512E-3	16.5522E-12	50.2513E-3	-53.6970E-9	-1.77421E-12	5.17895E-12
70.3518E-3	23.7995E-12	70.3518E-3	-53.6970E-9	-1.52612E-12	5.41891E-12
90.4522E-3	31.1542E-12	90.4523E-3	-53.6970E-9	-1.52002E-12	5.27626E-12
110.553E-3	38.3112E-12	110.553E-3	-53.6970E-9	-1.47439E-12	5.67408E-12
130.653E-3	45.8736E-12	130.653E-3	-53.6970E-9	-1.53116E-12	5.75748E-12
150.754E-3	53.5486E-12	150.754E-3	-53.6970E-9	-1.32785E-12	5.67034E-12
170.854E-3	61.1793E-12	170.854E-3	-53.6970E-9	-1.36567E-12	5.90923E-12
190.955E-3	68.9953E-12	190.955E-3	-53.6970E-9	-1.49255E-12	5.81013E-12
211.055E-3	76.4922E-12	211.055E-3	-53.6970E-9	-1.48077E-12	5.71135E-12
231.156E-3	84.0779E-12	231.156E-3	-53.6970E-9	-1.31647E-12	5.59692E-12
251.256E-3	90.9311E-12	251.256E-3	-53.6970E-9	-1.43602E-12	5.23708E-12
271.357E-3	97.4366E-12	271.357E-3	-53.6970E-9	-1.67705E-12	5.16145E-12
291.457E-3	104.579E-12	291.457E-3	-53.6970E-9	-1.55366E-12	5.11168E-12
311.558E-3	111.035E-12	311.558E-3	-53.6970E-9	-1.60489E-12	5.30922E-12
331.658E-3	117.921E-12	331.658E-3	-53.6970E-9	-1.43593E-12	5.20695E-12
351.759E-3	125.030E-12	351.759E-3	-53.6970E-9	-1.50504E-12	5.51200E-12
371.859E-3	132.501E-12	371.859E-3	-53.6970E-9	-1.44365E-12	5.55987E-12
391.960E-3	140.348E-12	391.960E-3	-53.6970E-9	-1.39890E-12	5.53033E-12
412.060E-3	147.911E-12	412.060E-3	-53.6970E-9	-1.40826E-12	5.52740E-12
432.161E-3	155.056E-12	432.161E-3	-53.6970E-9	-1.42706E-12	5.43261E-12
452.261E-3	162.568E-12	452.261E-3	-53.6970E-9	-1.47018E-12	5.43811E-12
472.362E-3	169.635E-12	472.362E-3	-53.6970E-9	-1.47305E-12	5.61353E-12
492.462E-3	177.525E-12	492.462E-3	-53.6970E-9	-1.41603E-12	5.82370E-12
512.563E-3	186.010E-12	512.563E-3	-53.6970E-9	-1.19455E-12	6.21149E-12
532.663E-3	194.705E-12	532.663E-3	-53.6970E-9	-950.048E-15	6.64702E-12
552.764E-3	205.242E-12	552.764E-3	-53.6970E-9	-906.707E-15	7.27735E-12
572.864E-3	215.506E-12	572.864E-3	-53.6970E-9	-758.030E-15	7.73874E-12
592.965E-3	226.141E-12	592.965E-3	-53.6970E-9	-779.892E-15	7.73760E-12
613.065E-3	237.000E-12	613.065E-3	-53.6970E-9	-923.068E-15	7.68231E-12
633.166E-3	247.018E-12	633.166E-3	-53.6970E-9	-830.977E-15	7.64140E-12
653.266E-3	258.213E-12	653.266E-3	-53.6970E-9	-829.619E-15	7.32719E-12
673.367E-3	267.423E-12	673.367E-3	-53.6970E-9	-1.07767E-12	7.06938E-12
693.467E-3	276.834E-12	693.467E-3	-53.6970E-9	-988.334E-15	7.10241E-12
713.568E-3	287.430E-12	713.568E-3	-53.6970E-9	-859.931E-15	7.02527E-12
733.668E-3	296.231E-12	733.668E-3	-53.6970E-9	-962.372E-15	7.41705E-12
753.769E-3	306.919E-12	753.769E-3	-53.6970E-9	-1.04190E-12	7.43103E-12
773.869E-3	317.363E-12	773.869E-3	-53.6970E-9	-1.00626E-12	7.48878E-12
793.970E-3	327.180E-12	793.970E-3	-53.6970E-9	-843.104E-15	7.69961E-12
814.070E-3	337.787E-12	814.070E-3	-53.6970E-9	-790.224E-15	7.82469E-12
834.171E-3	348.154E-12	834.171E-3	-53.6970E-9	-716.311E-15	7.83458E-12
854.271E-3	359.381E-12	854.271E-3	-53.6970E-9	-862.569E-15	7.71196E-12
874.372E-3	369.047E-12	874.372E-3	-53.6970E-9	-712.620E-15	7.86302E-12
894.472E-3	379.741E-12	894.472E-3	-53.6970E-9	-665.992E-15	7.96331E-12
914.573E-3	391.516E-12	914.573E-3	-53.6970E-9	-589.369E-15	8.14747E-12
934.673E-3	401.372E-12	934.673E-3	-53.6970E-9	-512.510E-15	8.07144E-12
954.774E-3	412.967E-12	954.774E-3	-53.6970E-9	-704.466E-15	8.15184E-12
974.874E-3	425.829E-12	974.874E-3	-53.6970E-9	-451.082E-15	8.55426E-12
994.975E-3	435.104E-12	994.975E-3	-53.6970E-9	-626.854E-15	8.67419E-12
1.01508E+0	447.424E-12	1.01508E+0	-53.6970E-9	-483.200E-15	8.60943E-12
1.03518E+0	460.054E-12	1.03518E+0	-53.6970E-9	-590.685E-15	8.90282E-12
1.05528E+0	471.880E-12	1.05528E+0	-53.6970E-9	-314.943E-15	9.27398E-12
1.07538E+0	484.163E-12	1.07538E+0	-53.6970E-9	-517.576E-15	9.54174E-12
1.09548E+0	499.107E-12	1.09548E+0	-53.6970E-9	-466.092E-15	9.55410E-12
1.11558E+0	511.308E-12	1.11558E+0	-53.6970E-9	-61.6770E-15	9.77472E-12
1.13568E+0	525.193E-12	1.13568E+0	-53.6970E-9	-78.7533E-15	9.93307E-12
1.15578E+0	538.298E-12	1.15578E+0	-53.6970E-9	-76.3000E-15	10.1127E-12
1.17588E+0	552.146E-12	1.17588E+0	-53.6970E-9	56.3902E-15	10.0189E-12
1.19598E+0	567.313E-12	1.19598E+0	-53.6970E-9	65.3351E-15	10.3364E-12
1.21608E+0	579.629E-12	1.21608E+0	-53.6970E-9	135.801E-15	10.6086E-12
1.23618E+0	596.475E-12	1.23618E+0	-53.6970E-9	276.238E-15	10.7160E-12
1.25628E+0	610.688E-12	1.25628E+0	-53.6970E-9	37.4263E-15	11.0249E-12
1.27638E+0	623.745E-12	1.27638E+0	-53.6970E-9	185.998E-15	11.3032E-12
1.29648E+0	644.304E-12	1.29648E+0	-53.6970E-9	390.204E-15	11.5435E-12
1.31658E+0	657.384E-12	1.31658E+0	-53.6970E-9	278.282E-15	11.9143E-12
1.33668E+0	673.479E-12	1.33668E+0	-53.6970E-9	470.166E-15	12.2306E-12
1.35678E+0	692.443E-12	1.35678E+0	-53.6970E-9	606.340E-15	12.7055E-12
1.37688E+0	707.805E-12	1.37688E+0	-53.6970E-9	860.503E-15	12.9761E-12
1.39698E+0	726.462E-12	1.39698E+0	-53.6970E-9	1.13826E-12	13.4905E-12
1.41709E+0	744.963E-12	1.41709E+0	-53.6970E-9	1.22922E-12	14.3490E-12
1.43719E+0	764.600E-12	1.43719E+0	-53.6970E-9	1.38225E-12	14.9273E-12
1.45729E+0	788.106E-12	1.45729E+0	-53.6970E-9	1.60356E-12	15.5873E-12
1.47739E+0	807.575E-12	1.47739E+0	-53.6970E-9	1.98589E-12	16.2883E-12
1.49749E+0	831.999E-12	1.49749E+0	-53.6970E-9	2.21725E-12	16.9097E-12
1.51759E+0	854.876E-12	1.51759E+0	-53.6970E-9	2.09571E-12	17.0180E-12
1.53769E+0	877.334E-12	1.53769E+0	-53.6970E-9	2.00534E-12	16.7490E-12
1.55779E+0	899.702E-12	1.55779E+0	-53.6970E-9	1.97998E-12	16.4930E-12
1.57789E+0	921.425E-12	1.57789E+0	-53.6970E-9	1.77044E-12	16.2009E-12
1.59799E+0	944.496E-12	1.59799E+0	-53.6970E-9	1.77461E-12	15.8409E-12
1.61809E+0	963.352E-12	1.61809E+0	-53.6970E-9	1.39908E-12	15.4700E-12
1.63819E+0	983.716E-12	1.63819E+0	-53.6970E-9	1.51889E-12	14.8166E-12
1.65829E+0	1.00612E-9	1.65829E+0	-53.6970E-9	1.68043E-12	14.5164E-12
1.67839E+0	1.02261E-9	1.67839E+0	-53.6970E-9	1.26283E-12	14.2056E-12
1.69849E+0	1.04114E-9	1.69849E+0	-53.6970E-9	1.08810E-12	13.8613E-12
1.71859E+0	1.06174E-9	1.71859E+0	-53.6970E-9	1.20621E-12	13.3252E-12
1.73869E+0	1.07593E-9	1.73869E+0	-53.6970E-9	1.09106E-12	13.2330E-12
1.75879E+0	1.09400E-9	1.75879E+0	-53.6970E-9	1.15439E-12	13.0314E-12
1.77889E+0	1.10954E-9	1.77889E+0	-53.6970E-9	807.117E-15	12.4596E-12
1.79900E+0	1.12636E-9	1.79900E+0	-53.6970E-9	643.786E-15	12.2317E-12
1.81910E+0	1.14519E-9	1.81910E+0	-53.6970E-9	565.212E-15	12.0480E-12
1.83920E+0	1.15698E-9	1.83920E+0	-53.6970E-9	701.476E-15	11.8984E-12
1.85930E+0	1.17388E-9	1.85930E+0	-53.6970E-9	634.378E-15	11.8043E-12
1.87940E+0	1.19279E-9	1.87940E+0	-53.6970E-9	727.054E-15	11.5149E-12
1.89950E+0	1.20267E-9	1.89950E+0	-53.6970E-9	658.877E-15	11.6341E-12
1.91960E+0	1.21999E-9	1.91960E+0	-53.6970E-9	475.059E-15	11.8638E-12
1.93970E+0	1.23419E-9	1.93970E+0	-53.6970E-9	515.984E-15	11.8937E-12
1.95980E+0	1.25091E-9	1.95980E+0	-53.6970E-9	593.308E-15	11.6340E-12
1.97990E+0	1.26625E-9	1.97990E+0	-53.6970E-9	625.436E-15	12.0942E-12
2.00000E+0	1.27933E-9	2.00000E+0	-53.6970E-9	992.197E-15	12.1443E-12
