# Supplementary material for: Circumventing the stability problems of graphene nanoribbon zigzag edges
Source: Nat Chem. 2022 Sep 26;14(12):1451–8. doi: 10.1038/s41557-022-01042-8 (PMC10665199; doi:10.1038/s41557-022-01042-8)
Supplement: Supplementary file 3 — Source data for Supplementary Fig. 9. [file 41557_2022_1042_MOESM3_ESM.zip › 11 units/Point spectra626.dat]

Experiment	bias spectroscopy
Saved Date	22.07.2020 14:21:44
User
Date
X (m)	-250.154E-9
Y (m)	-231.108E-9
Z (m)	-53.7012E-9
Z offset (m)	0E+0
Settling time (s)	20E-3
Integration time (s)	60E-3
Z-Ctrl hold	TRUE
Final Z (m)	N/A
Start time	22.07.2020 14:21:28
Filter type	None
Order
Cutoff frq
Bias>Bias (V)	-500E-3
Bias>Calibration (V/V)	-1E+0
Bias>Offset (V)	0E+0
Bias Spectroscopy>Sweep Start (V)	-2E+0
Bias Spectroscopy>Sweep End (V)	2E+0
Bias Spectroscopy>Num Pixel	200
Bias Spectroscopy>Z Avg time (s)	100E-3
Bias Spectroscopy>Z offset (m)	0E+0
Bias Spectroscopy>1st Settling time (s)	60E-3
Bias Spectroscopy>Settling time (s)	20E-3
Bias Spectroscopy>Integration time (s)	60E-3
Bias Spectroscopy>End Settling time (s)	50E-3
Bias Spectroscopy>Z control time (s)	50E-3
Bias Spectroscopy>Max Slew rate (V/s)	Inf
Bias Spectroscopy>backward sweep	FALSE
Bias Spectroscopy>Z-controller hold	TRUE
Bias Spectroscopy>Number of sweeps	1
Bias Spectroscopy>Channels	Current (A);Bias (V);Z (m);LI Demod 1 Y (A);LI Demod 1 X (A)
Bias Spectroscopy>Reset Bias	TRUE
Bias Spectroscopy>Record final Z	FALSE
Bias Spectroscopy>Lock-In run	TRUE
Current>Current (A)	1.47411E-9
Current>Calibration (A/V)	330E-12
Current>Offset (A)	0E+0
Current>Gain	High
Lock-in>Lock-in status	ON
Lock-in>Modulated signal	Bias (V)
Lock-in>Frequency (Hz)	828E+0
Lock-in>Amplitude	20E-3
Lock-in>Demodulated signal	Current (A)
Lock-in>HP Filter Cutoff D1 (Hz)	155.425E+0
Lock-in>HP Filter Cutoff D2 (Hz)	155.425E+0
Lock-in>HP Filter Order D1	1
Lock-in>HP Filter Order D2	1
Lock-in>Harmonic D1	1
Lock-in>Harmonic D2	2
Lock-in>Reference phase D1 (deg)	-158.815E+0
Lock-in>Reference phase D2 (deg)	174.64E+0
Lock-in>LP Filter Cutoff D1 (Hz)	9.71405E+0
Lock-in>LP Filter Cutoff D2 (Hz)	4.85702E+0
Lock-in>LP Filter Order D1	2
Lock-in>LP Filter Order D2	2
Lock-in>Sync Filter D1	OFF
Lock-in>Sync Filter D2	OFF
[DATA]
Bias calc (V)	Current (A)	Bias (V)	Z (m)	LI Demod 1 Y (A)	LI Demod 1 X (A)
-2.00000E+0	-545.542E-12	-2.00000E+0	-53.7012E-9	141.785E-15	10.7734E-12
-1.97990E+0	-533.168E-12	-1.97990E+0	-53.7012E-9	-163.938E-15	9.91554E-12
-1.95980E+0	-519.931E-12	-1.95980E+0	-53.7012E-9	-455.012E-15	8.72985E-12
-1.93970E+0	-508.115E-12	-1.93970E+0	-53.7012E-9	-876.788E-15	7.79918E-12
-1.91960E+0	-498.877E-12	-1.91960E+0	-53.7012E-9	-979.486E-15	7.30034E-12
-1.89950E+0	-490.320E-12	-1.89950E+0	-53.7012E-9	-1.04705E-12	6.95092E-12
-1.87940E+0	-480.723E-12	-1.87940E+0	-53.7012E-9	-991.940E-15	6.77174E-12
-1.85930E+0	-471.667E-12	-1.85930E+0	-53.7012E-9	-1.24879E-12	6.65603E-12
-1.83920E+0	-464.970E-12	-1.83920E+0	-53.7012E-9	-1.09820E-12	6.27157E-12
-1.81910E+0	-455.597E-12	-1.81910E+0	-53.7012E-9	-1.17813E-12	6.32916E-12
-1.79900E+0	-446.830E-12	-1.79900E+0	-53.7012E-9	-1.32125E-12	6.00938E-12
-1.77889E+0	-441.246E-12	-1.77889E+0	-53.7012E-9	-1.54771E-12	5.91547E-12
-1.75879E+0	-432.149E-12	-1.75879E+0	-53.7012E-9	-1.25055E-12	5.67966E-12
-1.73869E+0	-425.216E-12	-1.73869E+0	-53.7012E-9	-1.50093E-12	5.67072E-12
-1.71859E+0	-418.431E-12	-1.71859E+0	-53.7012E-9	-1.47185E-12	5.30429E-12
-1.69849E+0	-411.336E-12	-1.69849E+0	-53.7012E-9	-1.58451E-12	5.38506E-12
-1.67839E+0	-405.356E-12	-1.67839E+0	-53.7012E-9	-1.34335E-12	5.17630E-12
-1.65829E+0	-396.484E-12	-1.65829E+0	-53.7012E-9	-1.37849E-12	5.32175E-12
-1.63819E+0	-390.990E-12	-1.63819E+0	-53.7012E-9	-1.49020E-12	5.59656E-12
-1.61809E+0	-384.092E-12	-1.61809E+0	-53.7012E-9	-1.52583E-12	5.59216E-12
-1.59799E+0	-375.989E-12	-1.59799E+0	-53.7012E-9	-1.37750E-12	5.54625E-12
-1.57789E+0	-370.661E-12	-1.57789E+0	-53.7012E-9	-1.37847E-12	5.44459E-12
-1.55779E+0	-362.363E-12	-1.55779E+0	-53.7012E-9	-1.37827E-12	5.28700E-12
-1.53769E+0	-355.886E-12	-1.53769E+0	-53.7012E-9	-1.52256E-12	5.27826E-12
-1.51759E+0	-349.513E-12	-1.51759E+0	-53.7012E-9	-1.68441E-12	5.33343E-12
-1.49749E+0	-342.972E-12	-1.49749E+0	-53.7012E-9	-1.79358E-12	5.03305E-12
-1.47739E+0	-337.661E-12	-1.47739E+0	-53.7012E-9	-1.46839E-12	4.83921E-12
-1.45729E+0	-330.223E-12	-1.45729E+0	-53.7012E-9	-1.68851E-12	4.70539E-12
-1.43719E+0	-325.538E-12	-1.43719E+0	-53.7012E-9	-1.75044E-12	4.37534E-12
-1.41709E+0	-321.476E-12	-1.41709E+0	-53.7012E-9	-1.99368E-12	3.79881E-12
-1.39698E+0	-315.529E-12	-1.39698E+0	-53.7012E-9	-1.97480E-12	3.39202E-12
-1.37688E+0	-311.680E-12	-1.37688E+0	-53.7012E-9	-2.02716E-12	3.56735E-12
-1.35678E+0	-308.760E-12	-1.35678E+0	-53.7012E-9	-2.15559E-12	3.27397E-12
-1.33668E+0	-305.297E-12	-1.33668E+0	-53.7012E-9	-2.05904E-12	3.12389E-12
-1.31658E+0	-300.719E-12	-1.31658E+0	-53.7012E-9	-2.17536E-12	3.07987E-12
-1.29648E+0	-297.390E-12	-1.29648E+0	-53.7012E-9	-2.47254E-12	3.23081E-12
-1.27638E+0	-294.193E-12	-1.27638E+0	-53.7012E-9	-2.31344E-12	2.81630E-12
-1.25628E+0	-290.979E-12	-1.25628E+0	-53.7012E-9	-2.15476E-12	2.62832E-12
-1.23618E+0	-288.298E-12	-1.23618E+0	-53.7012E-9	-2.10617E-12	2.63135E-12
-1.21608E+0	-284.020E-12	-1.21608E+0	-53.7012E-9	-2.12080E-12	2.89250E-12
-1.19598E+0	-281.141E-12	-1.19598E+0	-53.7012E-9	-2.15057E-12	3.19974E-12
-1.17588E+0	-278.017E-12	-1.17588E+0	-53.7012E-9	-2.08661E-12	3.26366E-12
-1.15578E+0	-273.973E-12	-1.15578E+0	-53.7012E-9	-2.13613E-12	3.36084E-12
-1.13568E+0	-270.156E-12	-1.13568E+0	-53.7012E-9	-2.11633E-12	3.13779E-12
-1.11558E+0	-265.140E-12	-1.11558E+0	-53.7012E-9	-2.44072E-12	3.09765E-12
-1.09548E+0	-264.182E-12	-1.09548E+0	-53.7012E-9	-2.30557E-12	2.88879E-12
-1.07538E+0	-260.164E-12	-1.07538E+0	-53.7012E-9	-2.35744E-12	2.73254E-12
-1.05528E+0	-255.537E-12	-1.05528E+0	-53.7012E-9	-2.46737E-12	2.75928E-12
-1.03518E+0	-253.780E-12	-1.03518E+0	-53.7012E-9	-2.10848E-12	2.91220E-12
-1.01508E+0	-249.743E-12	-1.01508E+0	-53.7012E-9	-1.94594E-12	2.94287E-12
-994.975E-3	-245.427E-12	-994.975E-3	-53.7012E-9	-2.08450E-12	3.06598E-12
-974.874E-3	-243.259E-12	-974.874E-3	-53.7012E-9	-2.06905E-12	3.18682E-12
-954.774E-3	-238.459E-12	-954.774E-3	-53.7012E-9	-2.02928E-12	3.25349E-12
-934.673E-3	-234.570E-12	-934.673E-3	-53.7012E-9	-2.03072E-12	3.42353E-12
-914.573E-3	-230.243E-12	-914.573E-3	-53.7012E-9	-1.97431E-12	3.44349E-12
-894.472E-3	-226.334E-12	-894.472E-3	-53.7012E-9	-1.93504E-12	3.35866E-12
-874.372E-3	-223.350E-12	-874.372E-3	-53.7012E-9	-2.09243E-12	2.96019E-12
-854.271E-3	-218.616E-12	-854.271E-3	-53.7012E-9	-2.11276E-12	2.73490E-12
-834.171E-3	-216.453E-12	-834.171E-3	-53.7012E-9	-2.23430E-12	2.81588E-12
-814.070E-3	-212.868E-12	-814.070E-3	-53.7012E-9	-2.02901E-12	2.81391E-12
-793.970E-3	-208.363E-12	-793.970E-3	-53.7012E-9	-2.09750E-12	2.96384E-12
-773.869E-3	-206.336E-12	-773.869E-3	-53.7012E-9	-2.24014E-12	2.84841E-12
-753.769E-3	-201.866E-12	-753.769E-3	-53.7012E-9	-2.25394E-12	2.98147E-12
-733.668E-3	-199.061E-12	-733.668E-3	-53.7012E-9	-2.25122E-12	3.14957E-12
-713.568E-3	-195.299E-12	-713.568E-3	-53.7012E-9	-2.32211E-12	3.11318E-12
-693.467E-3	-190.599E-12	-693.467E-3	-53.7012E-9	-2.18611E-12	3.18768E-12
-673.367E-3	-187.856E-12	-673.367E-3	-53.7012E-9	-2.05543E-12	3.37785E-12
-653.266E-3	-183.564E-12	-653.266E-3	-53.7012E-9	-2.09535E-12	3.33176E-12
-633.166E-3	-178.444E-12	-633.166E-3	-53.7012E-9	-2.20767E-12	3.36666E-12
-613.065E-3	-175.237E-12	-613.065E-3	-53.7012E-9	-2.05634E-12	3.52581E-12
-592.965E-3	-170.306E-12	-592.965E-3	-53.7012E-9	-2.09277E-12	3.59281E-12
-572.864E-3	-165.919E-12	-572.864E-3	-53.7012E-9	-1.91807E-12	3.55583E-12
-552.764E-3	-162.207E-12	-552.764E-3	-53.7012E-9	-2.07612E-12	3.71549E-12
-532.663E-3	-156.809E-12	-532.663E-3	-53.7012E-9	-2.21027E-12	3.45812E-12
-512.563E-3	-153.506E-12	-512.563E-3	-53.7012E-9	-2.08718E-12	3.61979E-12
-492.462E-3	-148.223E-12	-492.462E-3	-53.7012E-9	-2.17252E-12	3.57748E-12
-472.362E-3	-143.984E-12	-472.362E-3	-53.7012E-9	-2.05094E-12	3.51243E-12
-452.261E-3	-141.313E-12	-452.261E-3	-53.7012E-9	-2.19654E-12	3.12623E-12
-432.161E-3	-136.697E-12	-432.161E-3	-53.7012E-9	-2.36447E-12	3.17287E-12
-412.060E-3	-132.639E-12	-412.060E-3	-53.7012E-9	-2.16715E-12	2.93992E-12
-391.960E-3	-129.556E-12	-391.960E-3	-53.7012E-9	-1.86773E-12	3.31518E-12
-371.859E-3	-124.773E-12	-371.859E-3	-53.7012E-9	-1.97056E-12	3.84099E-12
-351.759E-3	-119.757E-12	-351.759E-3	-53.7012E-9	-1.79952E-12	4.25040E-12
-331.658E-3	-113.654E-12	-331.658E-3	-53.7012E-9	-1.81157E-12	4.49067E-12
-311.558E-3	-107.706E-12	-311.558E-3	-53.7012E-9	-1.62637E-12	4.89844E-12
-291.457E-3	-101.401E-12	-291.457E-3	-53.7012E-9	-1.62058E-12	5.20380E-12
-271.357E-3	-93.6173E-12	-271.357E-3	-53.7012E-9	-1.53210E-12	5.20390E-12
-251.256E-3	-86.9597E-12	-251.256E-3	-53.7012E-9	-1.46124E-12	5.40631E-12
-231.156E-3	-80.2179E-12	-231.156E-3	-53.7012E-9	-1.54752E-12	5.19255E-12
-211.055E-3	-73.1109E-12	-211.055E-3	-53.7012E-9	-1.57016E-12	5.18491E-12
-190.955E-3	-66.5839E-12	-190.955E-3	-53.7012E-9	-1.55334E-12	5.15513E-12
-170.854E-3	-59.4511E-12	-170.854E-3	-53.7012E-9	-1.42991E-12	5.47740E-12
-150.754E-3	-52.0732E-12	-150.754E-3	-53.7012E-9	-1.24338E-12	5.61248E-12
-130.653E-3	-44.8560E-12	-130.653E-3	-53.7012E-9	-1.52111E-12	5.35086E-12
-110.553E-3	-37.9398E-12	-110.553E-3	-53.7012E-9	-1.60806E-12	5.15746E-12
-90.4523E-3	-31.4898E-12	-90.4523E-3	-53.7012E-9	-1.65614E-12	5.04134E-12
-70.3518E-3	-24.5121E-12	-70.3518E-3	-53.7012E-9	-1.50191E-12	5.05031E-12
-50.2512E-3	-17.4635E-12	-50.2513E-3	-53.7012E-9	-1.56169E-12	5.46349E-12
-30.1508E-3	-10.4898E-12	-30.1508E-3	-53.7012E-9	-1.56703E-12	5.30620E-12
-10.0503E-3	-3.60036E-12	-10.0503E-3	-53.7012E-9	-1.79975E-12	5.30340E-12
10.0503E-3	3.13858E-12	10.0503E-3	-53.7012E-9	-1.67839E-12	5.11198E-12
30.1507E-3	9.86428E-12	30.1508E-3	-53.7012E-9	-1.50716E-12	5.07612E-12
50.2512E-3	16.6339E-12	50.2513E-3	-53.7012E-9	-1.70502E-12	5.23727E-12
70.3518E-3	23.7031E-12	70.3518E-3	-53.7012E-9	-1.65803E-12	5.23993E-12
90.4522E-3	31.0374E-12	90.4523E-3	-53.7012E-9	-1.35049E-12	5.45021E-12
110.553E-3	38.4201E-12	110.553E-3	-53.7012E-9	-1.37874E-12	5.70516E-12
130.653E-3	45.8839E-12	130.653E-3	-53.7012E-9	-1.41545E-12	5.65460E-12
150.754E-3	53.3760E-12	150.754E-3	-53.7012E-9	-1.47868E-12	5.79459E-12
170.854E-3	61.3434E-12	170.854E-3	-53.7012E-9	-1.31664E-12	5.71618E-12
190.955E-3	69.0752E-12	190.955E-3	-53.7012E-9	-1.21640E-12	5.82572E-12
211.055E-3	76.1395E-12	211.055E-3	-53.7012E-9	-1.37701E-12	5.66879E-12
231.156E-3	83.8473E-12	231.156E-3	-53.7012E-9	-1.62452E-12	5.05433E-12
251.256E-3	90.5866E-12	251.256E-3	-53.7012E-9	-1.68865E-12	5.22059E-12
271.357E-3	96.6732E-12	271.357E-3	-53.7012E-9	-1.47916E-12	5.00760E-12
291.457E-3	104.117E-12	291.457E-3	-53.7012E-9	-1.56677E-12	4.99129E-12
311.558E-3	110.886E-12	311.558E-3	-53.7012E-9	-1.53792E-12	5.12710E-12
331.658E-3	117.354E-12	331.658E-3	-53.7012E-9	-1.34445E-12	5.05953E-12
351.759E-3	124.744E-12	351.759E-3	-53.7012E-9	-1.46258E-12	5.53655E-12
371.859E-3	132.541E-12	371.859E-3	-53.7012E-9	-1.33339E-12	5.88363E-12
391.960E-3	140.308E-12	391.960E-3	-53.7012E-9	-1.46846E-12	5.91948E-12
412.060E-3	147.621E-12	412.060E-3	-53.7012E-9	-1.33548E-12	5.65355E-12
432.161E-3	155.652E-12	432.161E-3	-53.7012E-9	-1.56788E-12	5.43939E-12
452.261E-3	163.225E-12	452.261E-3	-53.7012E-9	-1.38541E-12	5.46095E-12
472.362E-3	169.980E-12	472.362E-3	-53.7012E-9	-1.39592E-12	5.68727E-12
492.462E-3	178.427E-12	492.462E-3	-53.7012E-9	-1.33231E-12	6.03128E-12
512.563E-3	186.541E-12	512.563E-3	-53.7012E-9	-1.05981E-12	6.44870E-12
532.663E-3	195.095E-12	532.663E-3	-53.7012E-9	-1.14134E-12	6.96571E-12
552.764E-3	206.318E-12	552.764E-3	-53.7012E-9	-1.00332E-12	7.33952E-12
572.864E-3	215.538E-12	572.864E-3	-53.7012E-9	-855.440E-15	7.26458E-12
592.965E-3	225.711E-12	592.965E-3	-53.7012E-9	-753.768E-15	7.53189E-12
613.065E-3	236.519E-12	613.065E-3	-53.7012E-9	-623.510E-15	7.46710E-12
633.166E-3	246.298E-12	633.166E-3	-53.7012E-9	-869.696E-15	7.55740E-12
653.266E-3	256.400E-12	653.266E-3	-53.7012E-9	-992.270E-15	7.27613E-12
673.367E-3	266.572E-12	673.367E-3	-53.7012E-9	-984.023E-15	7.33094E-12
693.467E-3	276.330E-12	693.467E-3	-53.7012E-9	-1.07780E-12	7.17956E-12
713.568E-3	286.389E-12	713.568E-3	-53.7012E-9	-902.514E-15	7.17380E-12
733.668E-3	296.031E-12	733.668E-3	-53.7012E-9	-951.432E-15	7.52055E-12
753.769E-3	306.450E-12	753.769E-3	-53.7012E-9	-1.02455E-12	7.60028E-12
773.869E-3	316.553E-12	773.869E-3	-53.7012E-9	-825.591E-15	7.63368E-12
793.970E-3	327.608E-12	793.970E-3	-53.7012E-9	-850.206E-15	7.88903E-12
814.070E-3	338.672E-12	814.070E-3	-53.7012E-9	-650.239E-15	8.06587E-12
834.171E-3	349.352E-12	834.171E-3	-53.7012E-9	-955.880E-15	8.06639E-12
854.271E-3	360.795E-12	854.271E-3	-53.7012E-9	-522.100E-15	8.12445E-12
874.372E-3	371.747E-12	874.372E-3	-53.7012E-9	-527.182E-15	8.37856E-12
894.472E-3	383.340E-12	894.472E-3	-53.7012E-9	-573.715E-15	8.53495E-12
914.573E-3	394.529E-12	914.573E-3	-53.7012E-9	-465.125E-15	8.54253E-12
934.673E-3	406.733E-12	934.673E-3	-53.7012E-9	-489.090E-15	8.75838E-12
954.774E-3	419.202E-12	954.774E-3	-53.7012E-9	-284.009E-15	8.76986E-12
974.874E-3	430.502E-12	974.874E-3	-53.7012E-9	-519.116E-15	9.30320E-12
994.975E-3	444.681E-12	994.975E-3	-53.7012E-9	-292.335E-15	9.26509E-12
1.01508E+0	457.354E-12	1.01508E+0	-53.7012E-9	-202.961E-15	9.78150E-12
1.03518E+0	470.741E-12	1.03518E+0	-53.7012E-9	28.0559E-15	10.3057E-12
1.05528E+0	485.871E-12	1.05528E+0	-53.7012E-9	133.271E-15	10.6448E-12
1.07538E+0	498.809E-12	1.07538E+0	-53.7012E-9	-100.984E-15	10.8455E-12
1.09548E+0	515.511E-12	1.09548E+0	-53.7012E-9	203.194E-15	11.0104E-12
1.11558E+0	531.194E-12	1.11558E+0	-53.7012E-9	280.248E-15	11.3216E-12
1.13568E+0	545.615E-12	1.13568E+0	-53.7012E-9	408.277E-15	11.7414E-12
1.15578E+0	564.108E-12	1.15578E+0	-53.7012E-9	543.582E-15	11.9935E-12
1.17588E+0	580.168E-12	1.17588E+0	-53.7012E-9	808.581E-15	12.5983E-12
1.19598E+0	596.881E-12	1.19598E+0	-53.7012E-9	974.264E-15	13.1996E-12
1.21608E+0	616.544E-12	1.21608E+0	-53.7012E-9	895.586E-15	13.3299E-12
1.23618E+0	634.631E-12	1.23618E+0	-53.7012E-9	902.682E-15	13.2013E-12
1.25628E+0	652.104E-12	1.25628E+0	-53.7012E-9	1.02744E-12	13.7644E-12
1.27638E+0	672.475E-12	1.27638E+0	-53.7012E-9	1.08425E-12	13.9483E-12
1.29648E+0	691.883E-12	1.29648E+0	-53.7012E-9	1.45944E-12	14.4490E-12
1.31658E+0	712.685E-12	1.31658E+0	-53.7012E-9	1.31771E-12	14.7035E-12
1.33668E+0	731.807E-12	1.33668E+0	-53.7012E-9	1.50582E-12	14.9245E-12
1.35678E+0	754.118E-12	1.35678E+0	-53.7012E-9	1.77111E-12	15.7519E-12
1.37688E+0	777.090E-12	1.37688E+0	-53.7012E-9	1.85590E-12	16.5797E-12
1.39698E+0	799.260E-12	1.39698E+0	-53.7012E-9	2.00826E-12	17.1732E-12
1.41709E+0	823.793E-12	1.41709E+0	-53.7012E-9	2.22518E-12	18.1537E-12
1.43719E+0	849.839E-12	1.43719E+0	-53.7012E-9	2.57034E-12	18.9364E-12
1.45729E+0	877.242E-12	1.45729E+0	-53.7012E-9	3.23892E-12	20.1742E-12
1.47739E+0	905.820E-12	1.47739E+0	-53.7012E-9	3.21200E-12	21.3226E-12
1.49749E+0	933.051E-12	1.49749E+0	-53.7012E-9	3.27549E-12	21.4675E-12
1.51759E+0	963.760E-12	1.51759E+0	-53.7012E-9	3.60483E-12	21.4075E-12
1.53769E+0	994.027E-12	1.53769E+0	-53.7012E-9	3.63507E-12	21.1502E-12
1.55779E+0	1.02033E-9	1.55779E+0	-53.7012E-9	3.35177E-12	20.9065E-12
1.57789E+0	1.04850E-9	1.57789E+0	-53.7012E-9	3.28274E-12	20.4032E-12
1.59799E+0	1.07704E-9	1.59799E+0	-53.7012E-9	3.16231E-12	19.9775E-12
1.61809E+0	1.10177E-9	1.61809E+0	-53.7012E-9	3.13846E-12	19.2035E-12
1.63819E+0	1.12763E-9	1.63819E+0	-53.7012E-9	2.78718E-12	18.8980E-12
1.65829E+0	1.15038E-9	1.65829E+0	-53.7012E-9	2.80500E-12	18.2808E-12
1.67839E+0	1.17751E-9	1.67839E+0	-53.7012E-9	2.62606E-12	17.8267E-12
1.69849E+0	1.19885E-9	1.69849E+0	-53.7012E-9	2.49445E-12	17.4555E-12
1.71859E+0	1.22112E-9	1.71859E+0	-53.7012E-9	2.44536E-12	17.2327E-12
1.73869E+0	1.24526E-9	1.73869E+0	-53.7012E-9	2.33640E-12	16.7737E-12
1.75879E+0	1.26593E-9	1.75879E+0	-53.7012E-9	1.96867E-12	16.3013E-12
1.77889E+0	1.28617E-9	1.77889E+0	-53.7012E-9	2.15521E-12	15.9243E-12
1.79900E+0	1.30831E-9	1.79900E+0	-53.7012E-9	2.15788E-12	15.5492E-12
1.81910E+0	1.32806E-9	1.81910E+0	-53.7012E-9	1.91185E-12	15.5719E-12
1.83920E+0	1.34853E-9	1.83920E+0	-53.7012E-9	1.84387E-12	15.1656E-12
1.85930E+0	1.37232E-9	1.85930E+0	-53.7012E-9	1.96623E-12	14.9477E-12
1.87940E+0	1.39052E-9	1.87940E+0	-53.7012E-9	1.86804E-12	15.1176E-12
1.89950E+0	1.40969E-9	1.89950E+0	-53.7012E-9	1.92940E-12	15.2274E-12
1.91960E+0	1.43122E-9	1.91960E+0	-53.7012E-9	2.02501E-12	14.9965E-12
1.93970E+0	1.44888E-9	1.93970E+0	-53.7012E-9	1.98098E-12	15.1470E-12
1.95980E+0	1.47017E-9	1.95980E+0	-53.7012E-9	2.03470E-12	15.5575E-12
1.97990E+0	1.48987E-9	1.97990E+0	-53.7012E-9	2.02850E-12	15.6850E-12
2.00000E+0	1.50930E-9	2.00000E+0	-53.7012E-9	2.10470E-12	15.8321E-12
