# Supplementary material for: Circumventing the stability problems of graphene nanoribbon zigzag edges
Source: Nat Chem. 2022 Sep 26;14(12):1451–8. doi: 10.1038/s41557-022-01042-8 (PMC10665199; doi:10.1038/s41557-022-01042-8)
Supplement: Supplementary file 3 — Source data for Supplementary Fig. 9. [file 41557_2022_1042_MOESM3_ESM.zip › 11 units/Point spectra627.dat]

Experiment	bias spectroscopy
Saved Date	22.07.2020 14:22:01
User
Date
X (m)	-250.069E-9
Y (m)	-231.208E-9
Z (m)	-53.6942E-9
Z offset (m)	0E+0
Settling time (s)	20E-3
Integration time (s)	60E-3
Z-Ctrl hold	TRUE
Final Z (m)	N/A
Start time	22.07.2020 14:21:45
Filter type	None
Order
Cutoff frq
Bias>Bias (V)	-500E-3
Bias>Calibration (V/V)	-1E+0
Bias>Offset (V)	0E+0
Bias Spectroscopy>Sweep Start (V)	-2E+0
Bias Spectroscopy>Sweep End (V)	2E+0
Bias Spectroscopy>Num Pixel	200
Bias Spectroscopy>Z Avg time (s)	100E-3
Bias Spectroscopy>Z offset (m)	0E+0
Bias Spectroscopy>1st Settling time (s)	60E-3
Bias Spectroscopy>Settling time (s)	20E-3
Bias Spectroscopy>Integration time (s)	60E-3
Bias Spectroscopy>End Settling time (s)	50E-3
Bias Spectroscopy>Z control time (s)	50E-3
Bias Spectroscopy>Max Slew rate (V/s)	Inf
Bias Spectroscopy>backward sweep	FALSE
Bias Spectroscopy>Z-controller hold	TRUE
Bias Spectroscopy>Number of sweeps	1
Bias Spectroscopy>Channels	Current (A);Bias (V);Z (m);LI Demod 1 Y (A);LI Demod 1 X (A)
Bias Spectroscopy>Reset Bias	TRUE
Bias Spectroscopy>Record final Z	FALSE
Bias Spectroscopy>Lock-In run	TRUE
Current>Current (A)	1.04619E-9
Current>Calibration (A/V)	330E-12
Current>Offset (A)	0E+0
Current>Gain	High
Lock-in>Lock-in status	ON
Lock-in>Modulated signal	Bias (V)
Lock-in>Frequency (Hz)	828E+0
Lock-in>Amplitude	20E-3
Lock-in>Demodulated signal	Current (A)
Lock-in>HP Filter Cutoff D1 (Hz)	155.425E+0
Lock-in>HP Filter Cutoff D2 (Hz)	155.425E+0
Lock-in>HP Filter Order D1	1
Lock-in>HP Filter Order D2	1
Lock-in>Harmonic D1	1
Lock-in>Harmonic D2	2
Lock-in>Reference phase D1 (deg)	-158.815E+0
Lock-in>Reference phase D2 (deg)	174.64E+0
Lock-in>LP Filter Cutoff D1 (Hz)	9.71405E+0
Lock-in>LP Filter Cutoff D2 (Hz)	4.85702E+0
Lock-in>LP Filter Order D1	2
Lock-in>LP Filter Order D2	2
Lock-in>Sync Filter D1	OFF
Lock-in>Sync Filter D2	OFF
[DATA]
Bias calc (V)	Current (A)	Bias (V)	Z (m)	LI Demod 1 Y (A)	LI Demod 1 X (A)
-2.00000E+0	-585.123E-12	-2.00000E+0	-53.6942E-9	-572.685E-15	9.11892E-12
-1.97990E+0	-574.643E-12	-1.97990E+0	-53.6942E-9	-482.789E-15	8.75453E-12
-1.95980E+0	-561.133E-12	-1.95980E+0	-53.6942E-9	-653.787E-15	8.35082E-12
-1.93970E+0	-553.598E-12	-1.93970E+0	-53.6942E-9	-659.593E-15	8.16554E-12
-1.91960E+0	-541.349E-12	-1.91960E+0	-53.6942E-9	-903.044E-15	7.76485E-12
-1.89950E+0	-530.822E-12	-1.89950E+0	-53.6942E-9	-813.426E-15	7.72274E-12
-1.87940E+0	-522.737E-12	-1.87940E+0	-53.6942E-9	-923.430E-15	7.55707E-12
-1.85930E+0	-512.196E-12	-1.85930E+0	-53.6942E-9	-894.558E-15	7.22417E-12
-1.83920E+0	-502.121E-12	-1.83920E+0	-53.6942E-9	-1.04053E-12	7.04814E-12
-1.81910E+0	-493.310E-12	-1.81910E+0	-53.6942E-9	-947.198E-15	6.82155E-12
-1.79900E+0	-484.142E-12	-1.79900E+0	-53.6942E-9	-1.12830E-12	6.87545E-12
-1.77889E+0	-475.649E-12	-1.77889E+0	-53.6942E-9	-1.08507E-12	6.67005E-12
-1.75879E+0	-467.539E-12	-1.75879E+0	-53.6942E-9	-1.01445E-12	6.42805E-12
-1.73869E+0	-458.099E-12	-1.73869E+0	-53.6942E-9	-961.844E-15	6.60392E-12
-1.71859E+0	-450.815E-12	-1.71859E+0	-53.6942E-9	-1.10546E-12	6.62396E-12
-1.69849E+0	-441.769E-12	-1.69849E+0	-53.6942E-9	-976.199E-15	6.49039E-12
-1.67839E+0	-433.312E-12	-1.67839E+0	-53.6942E-9	-1.16626E-12	6.46961E-12
-1.65829E+0	-424.753E-12	-1.65829E+0	-53.6942E-9	-1.36739E-12	6.35055E-12
-1.63819E+0	-416.608E-12	-1.63819E+0	-53.6942E-9	-1.25830E-12	6.50164E-12
-1.61809E+0	-406.941E-12	-1.61809E+0	-53.6942E-9	-1.00959E-12	6.60239E-12
-1.59799E+0	-399.197E-12	-1.59799E+0	-53.6942E-9	-1.26231E-12	6.46452E-12
-1.57789E+0	-390.308E-12	-1.57789E+0	-53.6942E-9	-1.04118E-12	6.59805E-12
-1.55779E+0	-382.620E-12	-1.55779E+0	-53.6942E-9	-1.09306E-12	6.46685E-12
-1.53769E+0	-372.381E-12	-1.53769E+0	-53.6942E-9	-1.26576E-12	6.10931E-12
-1.51759E+0	-366.321E-12	-1.51759E+0	-53.6942E-9	-1.43819E-12	5.98006E-12
-1.49749E+0	-357.659E-12	-1.49749E+0	-53.6942E-9	-1.30842E-12	5.72680E-12
-1.47739E+0	-348.885E-12	-1.47739E+0	-53.6942E-9	-1.44673E-12	5.70525E-12
-1.45729E+0	-344.307E-12	-1.45729E+0	-53.6942E-9	-1.46700E-12	5.28830E-12
-1.43719E+0	-336.467E-12	-1.43719E+0	-53.6942E-9	-1.69479E-12	4.89686E-12
-1.41709E+0	-330.338E-12	-1.41709E+0	-53.6942E-9	-1.66307E-12	4.41676E-12
-1.39698E+0	-326.430E-12	-1.39698E+0	-53.6942E-9	-1.84844E-12	3.92930E-12
-1.37688E+0	-321.548E-12	-1.37688E+0	-53.6942E-9	-2.09696E-12	3.69151E-12
-1.35678E+0	-317.376E-12	-1.35678E+0	-53.6942E-9	-2.05430E-12	3.38101E-12
-1.33668E+0	-313.510E-12	-1.33668E+0	-53.6942E-9	-2.16297E-12	3.50545E-12
-1.31658E+0	-308.620E-12	-1.31658E+0	-53.6942E-9	-2.00227E-12	3.39037E-12
-1.29648E+0	-305.368E-12	-1.29648E+0	-53.6942E-9	-2.03367E-12	3.20719E-12
-1.27638E+0	-301.833E-12	-1.27638E+0	-53.6942E-9	-2.21509E-12	3.16823E-12
-1.25628E+0	-298.234E-12	-1.25628E+0	-53.6942E-9	-2.12867E-12	2.91848E-12
-1.23618E+0	-295.035E-12	-1.23618E+0	-53.6942E-9	-2.22930E-12	2.81877E-12
-1.21608E+0	-290.463E-12	-1.21608E+0	-53.6942E-9	-2.07752E-12	2.92802E-12
-1.19598E+0	-287.626E-12	-1.19598E+0	-53.6942E-9	-2.26891E-12	3.30979E-12
-1.17588E+0	-283.627E-12	-1.17588E+0	-53.6942E-9	-1.97060E-12	3.56194E-12
-1.15578E+0	-278.036E-12	-1.15578E+0	-53.6942E-9	-1.95229E-12	3.56914E-12
-1.13568E+0	-275.299E-12	-1.13568E+0	-53.6942E-9	-2.05630E-12	3.30755E-12
-1.11558E+0	-271.016E-12	-1.11558E+0	-53.6942E-9	-2.18019E-12	3.22078E-12
-1.09548E+0	-267.625E-12	-1.09548E+0	-53.6942E-9	-2.16292E-12	2.90163E-12
-1.07538E+0	-265.132E-12	-1.07538E+0	-53.6942E-9	-2.38485E-12	2.86371E-12
-1.05528E+0	-260.613E-12	-1.05528E+0	-53.6942E-9	-2.44769E-12	2.92541E-12
-1.03518E+0	-258.498E-12	-1.03518E+0	-53.6942E-9	-2.18157E-12	3.04316E-12
-1.01508E+0	-255.130E-12	-1.01508E+0	-53.6942E-9	-2.14701E-12	3.14394E-12
-994.975E-3	-250.221E-12	-994.975E-3	-53.6942E-9	-2.10757E-12	3.16924E-12
-974.874E-3	-247.607E-12	-974.874E-3	-53.6942E-9	-2.11724E-12	3.21299E-12
-954.774E-3	-243.205E-12	-954.774E-3	-53.6942E-9	-2.03706E-12	3.18022E-12
-934.673E-3	-238.606E-12	-934.673E-3	-53.6942E-9	-2.25829E-12	3.42845E-12
-914.573E-3	-235.187E-12	-914.573E-3	-53.6942E-9	-2.11902E-12	3.60417E-12
-894.472E-3	-230.054E-12	-894.472E-3	-53.6942E-9	-2.19214E-12	3.45804E-12
-874.372E-3	-226.169E-12	-874.372E-3	-53.6942E-9	-2.15228E-12	3.15471E-12
-854.271E-3	-223.420E-12	-854.271E-3	-53.6942E-9	-2.20524E-12	2.84813E-12
-834.171E-3	-219.861E-12	-834.171E-3	-53.6942E-9	-2.15898E-12	2.95565E-12
-814.070E-3	-215.852E-12	-814.070E-3	-53.6942E-9	-2.07298E-12	2.97307E-12
-793.970E-3	-212.882E-12	-793.970E-3	-53.6942E-9	-2.27090E-12	2.95917E-12
-773.869E-3	-208.779E-12	-773.869E-3	-53.6942E-9	-1.98708E-12	3.01152E-12
-753.769E-3	-204.864E-12	-753.769E-3	-53.6942E-9	-2.05338E-12	3.22208E-12
-733.668E-3	-201.539E-12	-733.668E-3	-53.6942E-9	-2.00006E-12	3.22237E-12
-713.568E-3	-197.550E-12	-713.568E-3	-53.6942E-9	-1.95569E-12	3.31074E-12
-693.467E-3	-193.020E-12	-693.467E-3	-53.6942E-9	-2.13038E-12	3.46909E-12
-673.367E-3	-189.318E-12	-673.367E-3	-53.6942E-9	-2.08565E-12	3.53808E-12
-653.266E-3	-184.825E-12	-653.266E-3	-53.6942E-9	-2.05341E-12	3.55106E-12
-633.166E-3	-179.279E-12	-633.166E-3	-53.6942E-9	-2.02998E-12	3.63750E-12
-613.065E-3	-175.891E-12	-613.065E-3	-53.6942E-9	-2.21942E-12	3.49699E-12
-592.965E-3	-171.088E-12	-592.965E-3	-53.6942E-9	-1.98310E-12	3.62789E-12
-572.864E-3	-166.118E-12	-572.864E-3	-53.6942E-9	-1.97782E-12	3.67285E-12
-552.764E-3	-162.078E-12	-552.764E-3	-53.6942E-9	-2.04130E-12	3.59644E-12
-532.663E-3	-157.536E-12	-532.663E-3	-53.6942E-9	-2.07879E-12	3.45865E-12
-512.563E-3	-153.175E-12	-512.563E-3	-53.6942E-9	-2.09334E-12	3.61002E-12
-492.462E-3	-148.500E-12	-492.462E-3	-53.6942E-9	-2.06133E-12	3.62246E-12
-472.362E-3	-144.399E-12	-472.362E-3	-53.6942E-9	-2.16244E-12	3.42825E-12
-452.261E-3	-140.464E-12	-452.261E-3	-53.6942E-9	-2.08526E-12	3.29337E-12
-432.161E-3	-136.675E-12	-432.161E-3	-53.6942E-9	-2.17037E-12	3.08286E-12
-412.060E-3	-132.916E-12	-412.060E-3	-53.6942E-9	-2.14836E-12	2.92326E-12
-391.960E-3	-129.462E-12	-391.960E-3	-53.6942E-9	-1.99256E-12	3.35413E-12
-371.859E-3	-124.427E-12	-371.859E-3	-53.6942E-9	-2.00558E-12	3.77338E-12
-351.759E-3	-119.703E-12	-351.759E-3	-53.6942E-9	-1.95759E-12	4.11747E-12
-331.658E-3	-114.510E-12	-331.658E-3	-53.6942E-9	-1.78073E-12	4.36066E-12
-311.558E-3	-107.675E-12	-311.558E-3	-53.6942E-9	-1.53220E-12	4.66533E-12
-291.457E-3	-101.704E-12	-291.457E-3	-53.6942E-9	-1.76223E-12	5.12238E-12
-271.357E-3	-94.6573E-12	-271.357E-3	-53.6942E-9	-1.68407E-12	5.27669E-12
-251.256E-3	-87.1757E-12	-251.256E-3	-53.6942E-9	-1.63468E-12	5.19867E-12
-231.156E-3	-81.0297E-12	-231.156E-3	-53.6942E-9	-1.63787E-12	5.06421E-12
-211.055E-3	-73.9641E-12	-211.055E-3	-53.6942E-9	-1.59778E-12	5.06051E-12
-190.955E-3	-67.0181E-12	-190.955E-3	-53.6942E-9	-1.43073E-12	5.32840E-12
-170.854E-3	-59.9473E-12	-170.854E-3	-53.6942E-9	-1.44581E-12	5.43356E-12
-150.754E-3	-52.3330E-12	-150.754E-3	-53.6942E-9	-1.58559E-12	5.39242E-12
-130.653E-3	-45.3478E-12	-130.653E-3	-53.6942E-9	-1.43078E-12	5.42522E-12
-110.553E-3	-38.1910E-12	-110.553E-3	-53.6942E-9	-1.58213E-12	5.14640E-12
-90.4523E-3	-31.4873E-12	-90.4523E-3	-53.6942E-9	-1.51323E-12	5.03531E-12
-70.3518E-3	-24.8729E-12	-70.3518E-3	-53.6942E-9	-1.60545E-12	5.16742E-12
-50.2512E-3	-17.6084E-12	-50.2513E-3	-53.6942E-9	-1.38522E-12	5.41356E-12
-30.1508E-3	-10.4464E-12	-30.1508E-3	-53.6942E-9	-1.49193E-12	5.31312E-12
-10.0503E-3	-3.59416E-12	-10.0503E-3	-53.6942E-9	-1.65280E-12	5.09075E-12
10.0503E-3	3.10576E-12	10.0503E-3	-53.6942E-9	-1.71486E-12	5.04778E-12
30.1507E-3	9.75489E-12	30.1508E-3	-53.6942E-9	-1.54764E-12	5.09435E-12
50.2512E-3	16.5079E-12	50.2513E-3	-53.6942E-9	-1.44986E-12	5.39471E-12
70.3518E-3	23.5843E-12	70.3518E-3	-53.6942E-9	-1.33742E-12	5.26279E-12
90.4522E-3	31.0425E-12	90.4523E-3	-53.6942E-9	-1.56342E-12	5.29265E-12
110.553E-3	38.3208E-12	110.553E-3	-53.6942E-9	-1.43628E-12	5.49985E-12
130.653E-3	45.9168E-12	130.653E-3	-53.6942E-9	-1.16138E-12	5.57595E-12
150.754E-3	53.7621E-12	150.754E-3	-53.6942E-9	-1.65237E-12	5.73449E-12
170.854E-3	61.2330E-12	170.854E-3	-53.6942E-9	-1.44807E-12	5.81466E-12
190.955E-3	68.5358E-12	190.955E-3	-53.6942E-9	-1.45490E-12	5.49473E-12
211.055E-3	75.9940E-12	211.055E-3	-53.6942E-9	-1.48065E-12	5.39244E-12
231.156E-3	82.8424E-12	231.156E-3	-53.6942E-9	-1.79582E-12	5.04115E-12
251.256E-3	88.9826E-12	251.256E-3	-53.6942E-9	-1.50149E-12	4.79840E-12
271.357E-3	95.6109E-12	271.357E-3	-53.6942E-9	-1.72578E-12	4.97404E-12
291.457E-3	102.304E-12	291.457E-3	-53.6942E-9	-1.45635E-12	5.02983E-12
311.558E-3	108.276E-12	311.558E-3	-53.6942E-9	-1.46103E-12	4.86807E-12
331.658E-3	115.255E-12	331.658E-3	-53.6942E-9	-1.43955E-12	5.09124E-12
351.759E-3	122.403E-12	351.759E-3	-53.6942E-9	-1.59581E-12	5.37064E-12
371.859E-3	129.862E-12	371.859E-3	-53.6942E-9	-1.17107E-12	5.86744E-12
391.960E-3	137.574E-12	391.960E-3	-53.6942E-9	-1.17572E-12	5.80494E-12
412.060E-3	145.437E-12	412.060E-3	-53.6942E-9	-1.36570E-12	5.50558E-12
432.161E-3	152.920E-12	432.161E-3	-53.6942E-9	-1.43679E-12	5.45333E-12
452.261E-3	159.257E-12	452.261E-3	-53.6942E-9	-1.53741E-12	5.20181E-12
472.362E-3	167.005E-12	472.362E-3	-53.6942E-9	-1.63432E-12	5.44047E-12
492.462E-3	174.849E-12	492.462E-3	-53.6942E-9	-1.41940E-12	5.54936E-12
512.563E-3	181.043E-12	512.563E-3	-53.6942E-9	-1.42453E-12	6.02378E-12
532.663E-3	190.502E-12	532.663E-3	-53.6942E-9	-1.42418E-12	6.38025E-12
552.764E-3	199.607E-12	552.764E-3	-53.6942E-9	-1.25321E-12	6.65560E-12
572.864E-3	208.068E-12	572.864E-3	-53.6942E-9	-1.26581E-12	6.86117E-12
592.965E-3	217.164E-12	592.965E-3	-53.6942E-9	-921.413E-15	6.85194E-12
613.065E-3	227.329E-12	613.065E-3	-53.6942E-9	-924.299E-15	6.85786E-12
633.166E-3	235.569E-12	633.166E-3	-53.6942E-9	-1.20517E-12	6.75607E-12
653.266E-3	245.655E-12	653.266E-3	-53.6942E-9	-1.01493E-12	6.82013E-12
673.367E-3	253.647E-12	673.367E-3	-53.6942E-9	-1.15473E-12	6.64124E-12
693.467E-3	262.916E-12	693.467E-3	-53.6942E-9	-1.08817E-12	6.34555E-12
713.568E-3	272.181E-12	713.568E-3	-53.6942E-9	-1.17703E-12	6.48994E-12
733.668E-3	280.147E-12	733.668E-3	-53.6942E-9	-1.12612E-12	6.81213E-12
753.769E-3	290.296E-12	753.769E-3	-53.6942E-9	-1.18055E-12	6.80007E-12
773.869E-3	299.291E-12	773.869E-3	-53.6942E-9	-997.231E-15	6.91176E-12
793.970E-3	308.196E-12	793.970E-3	-53.6942E-9	-803.295E-15	7.06051E-12
814.070E-3	319.010E-12	814.070E-3	-53.6942E-9	-946.747E-15	7.13390E-12
834.171E-3	327.306E-12	834.171E-3	-53.6942E-9	-1.16864E-12	7.20724E-12
854.271E-3	338.398E-12	854.271E-3	-53.6942E-9	-986.844E-15	7.27026E-12
874.372E-3	347.380E-12	874.372E-3	-53.6942E-9	-1.09826E-12	7.25329E-12
894.472E-3	357.126E-12	894.472E-3	-53.6942E-9	-977.134E-15	7.57639E-12
914.573E-3	367.333E-12	914.573E-3	-53.6942E-9	-736.985E-15	7.59745E-12
934.673E-3	377.633E-12	934.673E-3	-53.6942E-9	-753.431E-15	7.41247E-12
954.774E-3	388.430E-12	954.774E-3	-53.6942E-9	-759.398E-15	7.81276E-12
974.874E-3	399.615E-12	974.874E-3	-53.6942E-9	-784.190E-15	7.93486E-12
994.975E-3	409.961E-12	994.975E-3	-53.6942E-9	-643.177E-15	8.18236E-12
1.01508E+0	422.048E-12	1.01508E+0	-53.6942E-9	-447.895E-15	8.52714E-12
1.03518E+0	433.559E-12	1.03518E+0	-53.6942E-9	-320.271E-15	8.85881E-12
1.05528E+0	445.455E-12	1.05528E+0	-53.6942E-9	-452.878E-15	9.41321E-12
1.07538E+0	459.511E-12	1.07538E+0	-53.6942E-9	-213.066E-15	9.40748E-12
1.09548E+0	471.944E-12	1.09548E+0	-53.6942E-9	-165.533E-15	9.58728E-12
1.11558E+0	485.648E-12	1.11558E+0	-53.6942E-9	-170.232E-15	9.65606E-12
1.13568E+0	499.426E-12	1.13568E+0	-53.6942E-9	-159.946E-15	10.0572E-12
1.15578E+0	512.684E-12	1.15578E+0	-53.6942E-9	-238.111E-15	10.0741E-12
1.17588E+0	527.815E-12	1.17588E+0	-53.6942E-9	-11.0175E-15	10.1869E-12
1.19598E+0	540.056E-12	1.19598E+0	-53.6942E-9	149.223E-15	10.6563E-12
1.21608E+0	557.775E-12	1.21608E+0	-53.6942E-9	26.9059E-15	10.8969E-12
1.23618E+0	570.656E-12	1.23618E+0	-53.6942E-9	65.8685E-15	10.8055E-12
1.25628E+0	584.468E-12	1.25628E+0	-53.6942E-9	31.7209E-15	10.7939E-12
1.27638E+0	601.196E-12	1.27638E+0	-53.6942E-9	437.606E-15	10.8465E-12
1.29648E+0	616.098E-12	1.29648E+0	-53.6942E-9	628.358E-15	11.2579E-12
1.31658E+0	630.264E-12	1.31658E+0	-53.6942E-9	498.529E-15	11.4186E-12
1.33668E+0	647.437E-12	1.33668E+0	-53.6942E-9	177.399E-15	11.6284E-12
1.35678E+0	663.796E-12	1.35678E+0	-53.6942E-9	468.844E-15	11.9882E-12
1.37688E+0	678.200E-12	1.37688E+0	-53.6942E-9	757.078E-15	12.2906E-12
1.39698E+0	698.721E-12	1.39698E+0	-53.6942E-9	824.595E-15	12.9499E-12
1.41709E+0	715.322E-12	1.41709E+0	-53.6942E-9	803.729E-15	13.4234E-12
1.43719E+0	734.571E-12	1.43719E+0	-53.6942E-9	1.23363E-12	14.1375E-12
1.45729E+0	754.743E-12	1.45729E+0	-53.6942E-9	1.30182E-12	14.5394E-12
1.47739E+0	775.801E-12	1.47739E+0	-53.6942E-9	1.42535E-12	15.2869E-12
1.49749E+0	797.183E-12	1.49749E+0	-53.6942E-9	1.47906E-12	15.4914E-12
1.51759E+0	817.089E-12	1.51759E+0	-53.6942E-9	1.46627E-12	15.3553E-12
1.53769E+0	837.523E-12	1.53769E+0	-53.6942E-9	1.58200E-12	15.2479E-12
1.55779E+0	858.018E-12	1.55779E+0	-53.6942E-9	1.68993E-12	15.0185E-12
1.57789E+0	879.604E-12	1.57789E+0	-53.6942E-9	1.43129E-12	14.7639E-12
1.59799E+0	898.240E-12	1.59799E+0	-53.6942E-9	1.43635E-12	14.4503E-12
1.61809E+0	916.544E-12	1.61809E+0	-53.6942E-9	1.32325E-12	13.9969E-12
1.63819E+0	935.960E-12	1.63819E+0	-53.6942E-9	1.21011E-12	13.9076E-12
1.65829E+0	954.933E-12	1.65829E+0	-53.6942E-9	1.00466E-12	13.4394E-12
1.67839E+0	972.494E-12	1.67839E+0	-53.6942E-9	1.06560E-12	13.4826E-12
1.69849E+0	989.519E-12	1.69849E+0	-53.6942E-9	1.29349E-12	13.2487E-12
1.71859E+0	1.00979E-9	1.71859E+0	-53.6942E-9	1.13919E-12	13.1600E-12
1.73869E+0	1.02512E-9	1.73869E+0	-53.6942E-9	920.468E-15	12.8415E-12
1.75879E+0	1.04181E-9	1.75879E+0	-53.6942E-9	627.566E-15	12.7996E-12
1.77889E+0	1.05904E-9	1.77889E+0	-53.6942E-9	521.268E-15	12.2100E-12
1.79900E+0	1.07208E-9	1.79900E+0	-53.6942E-9	654.608E-15	12.0868E-12
1.81910E+0	1.08907E-9	1.81910E+0	-53.6942E-9	306.866E-15	11.9975E-12
1.83920E+0	1.10599E-9	1.83920E+0	-53.6942E-9	425.728E-15	11.6798E-12
1.85930E+0	1.11794E-9	1.85930E+0	-53.6942E-9	626.374E-15	11.5307E-12
1.87940E+0	1.13463E-9	1.87940E+0	-53.6942E-9	517.736E-15	11.6961E-12
1.89950E+0	1.15123E-9	1.89950E+0	-53.6942E-9	732.585E-15	11.6224E-12
1.91960E+0	1.16428E-9	1.91960E+0	-53.6942E-9	456.373E-15	11.7545E-12
1.93970E+0	1.17864E-9	1.93970E+0	-53.6942E-9	646.528E-15	11.8023E-12
1.95980E+0	1.19557E-9	1.95980E+0	-53.6942E-9	790.604E-15	11.7888E-12
1.97990E+0	1.21394E-9	1.97990E+0	-53.6942E-9	641.229E-15	12.2499E-12
2.00000E+0	1.22533E-9	2.00000E+0	-53.6942E-9	686.689E-15	12.1295E-12
