# Supplementary material for: Circumventing the stability problems of graphene nanoribbon zigzag edges
Source: Nat Chem. 2022 Sep 26;14(12):1451–8. doi: 10.1038/s41557-022-01042-8 (PMC10665199; doi:10.1038/s41557-022-01042-8)
Supplement: Supplementary file 3 — Source data for Supplementary Fig. 9. [file 41557_2022_1042_MOESM3_ESM.zip › 11 units/Point spectra628.dat]

Experiment	bias spectroscopy
Saved Date	22.07.2020 14:22:17
User
Date
X (m)	-249.984E-9
Y (m)	-231.307E-9
Z (m)	-53.6874E-9
Z offset (m)	0E+0
Settling time (s)	20E-3
Integration time (s)	60E-3
Z-Ctrl hold	TRUE
Final Z (m)	N/A
Start time	22.07.2020 14:22:01
Filter type	None
Order
Cutoff frq
Bias>Bias (V)	-500E-3
Bias>Calibration (V/V)	-1E+0
Bias>Offset (V)	0E+0
Bias Spectroscopy>Sweep Start (V)	-2E+0
Bias Spectroscopy>Sweep End (V)	2E+0
Bias Spectroscopy>Num Pixel	200
Bias Spectroscopy>Z Avg time (s)	100E-3
Bias Spectroscopy>Z offset (m)	0E+0
Bias Spectroscopy>1st Settling time (s)	60E-3
Bias Spectroscopy>Settling time (s)	20E-3
Bias Spectroscopy>Integration time (s)	60E-3
Bias Spectroscopy>End Settling time (s)	50E-3
Bias Spectroscopy>Z control time (s)	50E-3
Bias Spectroscopy>Max Slew rate (V/s)	Inf
Bias Spectroscopy>backward sweep	FALSE
Bias Spectroscopy>Z-controller hold	TRUE
Bias Spectroscopy>Number of sweeps	1
Bias Spectroscopy>Channels	Current (A);Bias (V);Z (m);LI Demod 1 Y (A);LI Demod 1 X (A)
Bias Spectroscopy>Reset Bias	TRUE
Bias Spectroscopy>Record final Z	FALSE
Bias Spectroscopy>Lock-In run	TRUE
Current>Current (A)	1.00168E-9
Current>Calibration (A/V)	330E-12
Current>Offset (A)	0E+0
Current>Gain	High
Lock-in>Lock-in status	ON
Lock-in>Modulated signal	Bias (V)
Lock-in>Frequency (Hz)	828E+0
Lock-in>Amplitude	20E-3
Lock-in>Demodulated signal	Current (A)
Lock-in>HP Filter Cutoff D1 (Hz)	155.425E+0
Lock-in>HP Filter Cutoff D2 (Hz)	155.425E+0
Lock-in>HP Filter Order D1	1
Lock-in>HP Filter Order D2	1
Lock-in>Harmonic D1	1
Lock-in>Harmonic D2	2
Lock-in>Reference phase D1 (deg)	-158.815E+0
Lock-in>Reference phase D2 (deg)	174.64E+0
Lock-in>LP Filter Cutoff D1 (Hz)	9.71405E+0
Lock-in>LP Filter Cutoff D2 (Hz)	4.85702E+0
Lock-in>LP Filter Order D1	2
Lock-in>LP Filter Order D2	2
Lock-in>Sync Filter D1	OFF
Lock-in>Sync Filter D2	OFF
[DATA]
Bias calc (V)	Current (A)	Bias (V)	Z (m)	LI Demod 1 Y (A)	LI Demod 1 X (A)
-2.00000E+0	-495.968E-12	-2.00000E+0	-53.6874E-9	-1.24803E-12	6.45158E-12
-1.97990E+0	-488.783E-12	-1.97990E+0	-53.6874E-9	-1.33681E-12	5.91751E-12
-1.95980E+0	-480.358E-12	-1.95980E+0	-53.6874E-9	-1.51896E-12	5.77037E-12
-1.93970E+0	-472.484E-12	-1.93970E+0	-53.6874E-9	-1.26212E-12	5.44493E-12
-1.91960E+0	-466.716E-12	-1.91960E+0	-53.6874E-9	-1.35370E-12	5.42830E-12
-1.89950E+0	-459.566E-12	-1.89950E+0	-53.6874E-9	-1.47211E-12	5.28232E-12
-1.87940E+0	-450.990E-12	-1.87940E+0	-53.6874E-9	-1.43769E-12	5.29331E-12
-1.85930E+0	-447.130E-12	-1.85930E+0	-53.6874E-9	-1.49641E-12	5.21032E-12
-1.83920E+0	-438.668E-12	-1.83920E+0	-53.6874E-9	-1.59809E-12	5.06880E-12
-1.81910E+0	-432.399E-12	-1.81910E+0	-53.6874E-9	-1.68298E-12	5.08481E-12
-1.79900E+0	-426.459E-12	-1.79900E+0	-53.6874E-9	-1.58985E-12	5.06202E-12
-1.77889E+0	-420.433E-12	-1.77889E+0	-53.6874E-9	-1.50264E-12	4.76078E-12
-1.75879E+0	-413.086E-12	-1.75879E+0	-53.6874E-9	-1.62182E-12	4.82388E-12
-1.73869E+0	-407.969E-12	-1.73869E+0	-53.6874E-9	-1.76834E-12	4.77918E-12
-1.71859E+0	-401.997E-12	-1.71859E+0	-53.6874E-9	-1.66154E-12	4.86015E-12
-1.69849E+0	-395.799E-12	-1.69849E+0	-53.6874E-9	-1.74758E-12	4.64787E-12
-1.67839E+0	-389.119E-12	-1.67839E+0	-53.6874E-9	-1.72691E-12	4.57332E-12
-1.65829E+0	-384.918E-12	-1.65829E+0	-53.6874E-9	-1.60166E-12	4.48725E-12
-1.63819E+0	-378.216E-12	-1.63819E+0	-53.6874E-9	-1.66129E-12	4.54638E-12
-1.61809E+0	-372.504E-12	-1.61809E+0	-53.6874E-9	-1.61112E-12	4.70833E-12
-1.59799E+0	-367.294E-12	-1.59799E+0	-53.6874E-9	-1.62710E-12	4.60565E-12
-1.57789E+0	-361.133E-12	-1.57789E+0	-53.6874E-9	-1.59511E-12	4.80649E-12
-1.55779E+0	-354.816E-12	-1.55779E+0	-53.6874E-9	-1.69367E-12	4.44159E-12
-1.53769E+0	-350.113E-12	-1.53769E+0	-53.6874E-9	-1.65668E-12	4.34284E-12
-1.51759E+0	-345.115E-12	-1.51759E+0	-53.6874E-9	-2.00917E-12	4.06128E-12
-1.49749E+0	-339.515E-12	-1.49749E+0	-53.6874E-9	-1.94135E-12	4.03849E-12
-1.47739E+0	-334.879E-12	-1.47739E+0	-53.6874E-9	-2.27138E-12	3.92753E-12
-1.45729E+0	-331.164E-12	-1.45729E+0	-53.6874E-9	-2.09783E-12	3.66354E-12
-1.43719E+0	-325.823E-12	-1.43719E+0	-53.6874E-9	-1.95991E-12	3.64678E-12
-1.41709E+0	-321.873E-12	-1.41709E+0	-53.6874E-9	-2.07009E-12	3.35972E-12
-1.39698E+0	-318.292E-12	-1.39698E+0	-53.6874E-9	-2.07857E-12	3.27247E-12
-1.37688E+0	-314.150E-12	-1.37688E+0	-53.6874E-9	-2.32668E-12	3.09293E-12
-1.35678E+0	-311.136E-12	-1.35678E+0	-53.6874E-9	-2.20561E-12	3.10371E-12
-1.33668E+0	-306.162E-12	-1.33668E+0	-53.6874E-9	-2.19325E-12	3.31587E-12
-1.31658E+0	-303.881E-12	-1.31658E+0	-53.6874E-9	-2.18552E-12	3.16261E-12
-1.29648E+0	-299.767E-12	-1.29648E+0	-53.6874E-9	-2.18041E-12	2.97398E-12
-1.27638E+0	-295.759E-12	-1.27638E+0	-53.6874E-9	-2.29967E-12	3.02876E-12
-1.25628E+0	-293.308E-12	-1.25628E+0	-53.6874E-9	-2.31069E-12	2.81483E-12
-1.23618E+0	-289.075E-12	-1.23618E+0	-53.6874E-9	-2.04962E-12	2.90804E-12
-1.21608E+0	-286.668E-12	-1.21608E+0	-53.6874E-9	-2.22579E-12	3.04592E-12
-1.19598E+0	-282.886E-12	-1.19598E+0	-53.6874E-9	-2.05855E-12	2.96894E-12
-1.17588E+0	-278.813E-12	-1.17588E+0	-53.6874E-9	-1.99299E-12	3.33928E-12
-1.15578E+0	-275.069E-12	-1.15578E+0	-53.6874E-9	-1.96770E-12	3.30831E-12
-1.13568E+0	-270.895E-12	-1.13568E+0	-53.6874E-9	-2.06451E-12	3.07854E-12
-1.11558E+0	-267.176E-12	-1.11558E+0	-53.6874E-9	-2.07995E-12	3.09425E-12
-1.09548E+0	-264.358E-12	-1.09548E+0	-53.6874E-9	-2.27771E-12	2.96123E-12
-1.07538E+0	-261.385E-12	-1.07538E+0	-53.6874E-9	-2.18177E-12	2.73866E-12
-1.05528E+0	-258.557E-12	-1.05528E+0	-53.6874E-9	-2.12802E-12	2.49227E-12
-1.03518E+0	-254.721E-12	-1.03518E+0	-53.6874E-9	-2.26802E-12	2.77833E-12
-1.01508E+0	-252.094E-12	-1.01508E+0	-53.6874E-9	-2.21276E-12	2.91892E-12
-994.975E-3	-248.483E-12	-994.975E-3	-53.6874E-9	-2.07110E-12	3.00331E-12
-974.874E-3	-244.198E-12	-974.874E-3	-53.6874E-9	-1.97433E-12	3.42047E-12
-954.774E-3	-241.000E-12	-954.774E-3	-53.6874E-9	-2.02130E-12	3.39067E-12
-934.673E-3	-236.425E-12	-934.673E-3	-53.6874E-9	-1.96646E-12	3.55364E-12
-914.573E-3	-232.361E-12	-914.573E-3	-53.6874E-9	-1.91756E-12	3.49406E-12
-894.472E-3	-228.831E-12	-894.472E-3	-53.6874E-9	-1.89119E-12	3.28485E-12
-874.372E-3	-223.922E-12	-874.372E-3	-53.6874E-9	-2.09498E-12	2.82533E-12
-854.271E-3	-221.765E-12	-854.271E-3	-53.6874E-9	-2.35401E-12	2.64934E-12
-834.171E-3	-217.803E-12	-834.171E-3	-53.6874E-9	-2.21387E-12	2.83793E-12
-814.070E-3	-214.739E-12	-814.070E-3	-53.6874E-9	-2.08181E-12	2.92883E-12
-793.970E-3	-211.008E-12	-793.970E-3	-53.6874E-9	-2.00315E-12	3.11716E-12
-773.869E-3	-207.388E-12	-773.869E-3	-53.6874E-9	-2.10489E-12	2.98010E-12
-753.769E-3	-204.074E-12	-753.769E-3	-53.6874E-9	-2.17242E-12	3.13334E-12
-733.668E-3	-199.880E-12	-733.668E-3	-53.6874E-9	-1.98718E-12	2.95889E-12
-713.568E-3	-196.580E-12	-713.568E-3	-53.6874E-9	-1.98510E-12	3.05737E-12
-693.467E-3	-192.544E-12	-693.467E-3	-53.6874E-9	-2.21748E-12	3.27498E-12
-673.367E-3	-188.057E-12	-673.367E-3	-53.6874E-9	-2.02149E-12	3.44938E-12
-653.266E-3	-184.319E-12	-653.266E-3	-53.6874E-9	-1.97433E-12	3.58079E-12
-633.166E-3	-179.654E-12	-633.166E-3	-53.6874E-9	-1.83183E-12	3.40630E-12
-613.065E-3	-175.258E-12	-613.065E-3	-53.6874E-9	-1.99321E-12	3.34202E-12
-592.965E-3	-171.364E-12	-592.965E-3	-53.6874E-9	-2.01602E-12	3.73139E-12
-572.864E-3	-165.918E-12	-572.864E-3	-53.6874E-9	-1.92380E-12	3.63280E-12
-552.764E-3	-162.081E-12	-552.764E-3	-53.6874E-9	-2.12263E-12	3.67264E-12
-532.663E-3	-157.559E-12	-532.663E-3	-53.6874E-9	-2.02984E-12	3.45073E-12
-512.563E-3	-152.843E-12	-512.563E-3	-53.6874E-9	-1.97961E-12	3.47524E-12
-492.462E-3	-148.767E-12	-492.462E-3	-53.6874E-9	-2.14925E-12	3.60678E-12
-472.362E-3	-144.319E-12	-472.362E-3	-53.6874E-9	-2.17524E-12	3.51444E-12
-452.261E-3	-140.367E-12	-452.261E-3	-53.6874E-9	-2.36853E-12	3.04352E-12
-432.161E-3	-137.072E-12	-432.161E-3	-53.6874E-9	-2.15203E-12	3.01221E-12
-412.060E-3	-132.996E-12	-412.060E-3	-53.6874E-9	-2.18226E-12	3.23625E-12
-391.960E-3	-129.077E-12	-391.960E-3	-53.6874E-9	-2.27159E-12	3.38471E-12
-371.859E-3	-125.147E-12	-371.859E-3	-53.6874E-9	-2.00711E-12	3.58243E-12
-351.759E-3	-119.624E-12	-351.759E-3	-53.6874E-9	-1.98882E-12	3.93945E-12
-331.658E-3	-114.401E-12	-331.658E-3	-53.6874E-9	-1.81218E-12	4.44433E-12
-311.558E-3	-108.222E-12	-311.558E-3	-53.6874E-9	-1.90712E-12	4.86686E-12
-291.457E-3	-101.658E-12	-291.457E-3	-53.6874E-9	-1.53223E-12	5.14285E-12
-271.357E-3	-94.8481E-12	-271.357E-3	-53.6874E-9	-1.57252E-12	5.33326E-12
-251.256E-3	-87.8617E-12	-251.256E-3	-53.6874E-9	-1.49298E-12	5.41764E-12
-231.156E-3	-81.3127E-12	-231.156E-3	-53.6874E-9	-1.71830E-12	4.97344E-12
-211.055E-3	-74.4656E-12	-211.055E-3	-53.6874E-9	-1.43069E-12	5.08425E-12
-190.955E-3	-67.5270E-12	-190.955E-3	-53.6874E-9	-1.20638E-12	5.25634E-12
-170.854E-3	-60.1891E-12	-170.854E-3	-53.6874E-9	-1.37611E-12	5.45548E-12
-150.754E-3	-52.7840E-12	-150.754E-3	-53.6874E-9	-1.54767E-12	5.56076E-12
-130.653E-3	-45.6698E-12	-130.653E-3	-53.6874E-9	-1.67562E-12	5.22103E-12
-110.553E-3	-38.7388E-12	-110.553E-3	-53.6874E-9	-1.44425E-12	5.19448E-12
-90.4523E-3	-31.9874E-12	-90.4523E-3	-53.6874E-9	-1.48204E-12	5.01417E-12
-70.3518E-3	-25.2307E-12	-70.3518E-3	-53.6874E-9	-1.40554E-12	5.23546E-12
-50.2512E-3	-17.9911E-12	-50.2513E-3	-53.6874E-9	-1.39622E-12	5.71034E-12
-30.1508E-3	-10.8144E-12	-30.1508E-3	-53.6874E-9	-1.40636E-12	5.47763E-12
-10.0503E-3	-3.69093E-12	-10.0503E-3	-53.6874E-9	-1.41518E-12	5.37968E-12
10.0503E-3	3.15169E-12	10.0503E-3	-53.6874E-9	-1.60211E-12	5.13201E-12
30.1507E-3	9.87798E-12	30.1508E-3	-53.6874E-9	-1.64121E-12	5.04548E-12
50.2512E-3	16.7090E-12	50.2513E-3	-53.6874E-9	-1.49780E-12	5.18820E-12
70.3518E-3	23.7581E-12	70.3518E-3	-53.6874E-9	-1.25896E-12	5.35358E-12
90.4522E-3	31.0409E-12	90.4523E-3	-53.6874E-9	-1.50488E-12	5.58202E-12
110.553E-3	38.3841E-12	110.553E-3	-53.6874E-9	-1.42886E-12	5.69975E-12
130.653E-3	45.6654E-12	130.653E-3	-53.6874E-9	-1.47712E-12	5.55488E-12
150.754E-3	53.5414E-12	150.754E-3	-53.6874E-9	-1.46860E-12	5.60957E-12
170.854E-3	61.4218E-12	170.854E-3	-53.6874E-9	-1.26812E-12	5.91544E-12
190.955E-3	68.6493E-12	190.955E-3	-53.6874E-9	-1.28726E-12	5.58856E-12
211.055E-3	75.8269E-12	211.055E-3	-53.6874E-9	-1.65968E-12	5.40252E-12
231.156E-3	82.5844E-12	231.156E-3	-53.6874E-9	-1.57289E-12	5.10474E-12
251.256E-3	88.9988E-12	251.256E-3	-53.6874E-9	-1.64854E-12	4.87069E-12
271.357E-3	95.1867E-12	271.357E-3	-53.6874E-9	-1.58392E-12	4.60125E-12
291.457E-3	101.839E-12	291.457E-3	-53.6874E-9	-1.58281E-12	4.82907E-12
311.558E-3	108.447E-12	311.558E-3	-53.6874E-9	-1.56552E-12	4.91888E-12
331.658E-3	115.050E-12	331.658E-3	-53.6874E-9	-1.43152E-12	5.10861E-12
351.759E-3	122.244E-12	351.759E-3	-53.6874E-9	-1.49873E-12	5.39920E-12
371.859E-3	129.682E-12	371.859E-3	-53.6874E-9	-1.21440E-12	5.83969E-12
391.960E-3	137.666E-12	391.960E-3	-53.6874E-9	-1.26543E-12	5.74817E-12
412.060E-3	145.914E-12	412.060E-3	-53.6874E-9	-1.41450E-12	5.72188E-12
432.161E-3	152.505E-12	432.161E-3	-53.6874E-9	-1.31601E-12	5.56693E-12
452.261E-3	160.050E-12	452.261E-3	-53.6874E-9	-1.31125E-12	5.48193E-12
472.362E-3	167.583E-12	472.362E-3	-53.6874E-9	-1.32872E-12	5.15244E-12
492.462E-3	174.069E-12	492.462E-3	-53.6874E-9	-1.36967E-12	5.48663E-12
512.563E-3	182.543E-12	512.563E-3	-53.6874E-9	-1.43481E-12	5.97680E-12
532.663E-3	191.367E-12	532.663E-3	-53.6874E-9	-1.30474E-12	6.39876E-12
552.764E-3	199.280E-12	552.764E-3	-53.6874E-9	-1.18879E-12	6.77154E-12
572.864E-3	208.986E-12	572.864E-3	-53.6874E-9	-1.03207E-12	6.89854E-12
592.965E-3	218.412E-12	592.965E-3	-53.6874E-9	-1.06740E-12	6.66904E-12
613.065E-3	227.779E-12	613.065E-3	-53.6874E-9	-1.01106E-12	6.55952E-12
633.166E-3	235.893E-12	633.166E-3	-53.6874E-9	-987.965E-15	6.91504E-12
653.266E-3	245.463E-12	653.266E-3	-53.6874E-9	-1.00947E-12	6.65756E-12
673.367E-3	255.636E-12	673.367E-3	-53.6874E-9	-1.12554E-12	6.54523E-12
693.467E-3	261.835E-12	693.467E-3	-53.6874E-9	-1.26954E-12	6.62514E-12
713.568E-3	271.885E-12	713.568E-3	-53.6874E-9	-1.28584E-12	6.60763E-12
733.668E-3	281.513E-12	733.668E-3	-53.6874E-9	-1.19821E-12	6.42697E-12
753.769E-3	288.252E-12	753.769E-3	-53.6874E-9	-1.14935E-12	6.54594E-12
773.869E-3	298.107E-12	773.869E-3	-53.6874E-9	-1.11774E-12	6.65716E-12
793.970E-3	308.154E-12	793.970E-3	-53.6874E-9	-1.18916E-12	6.57125E-12
814.070E-3	315.749E-12	814.070E-3	-53.6874E-9	-955.665E-15	6.76117E-12
834.171E-3	324.645E-12	834.171E-3	-53.6874E-9	-1.06998E-12	6.82224E-12
854.271E-3	335.372E-12	854.271E-3	-53.6874E-9	-1.04007E-12	6.81648E-12
874.372E-3	343.723E-12	874.372E-3	-53.6874E-9	-1.08939E-12	6.70930E-12
894.472E-3	351.559E-12	894.472E-3	-53.6874E-9	-1.24384E-12	6.99017E-12
914.573E-3	361.940E-12	914.573E-3	-53.6874E-9	-1.10412E-12	6.99802E-12
934.673E-3	372.627E-12	934.673E-3	-53.6874E-9	-950.481E-15	7.11354E-12
954.774E-3	380.857E-12	954.774E-3	-53.6874E-9	-810.249E-15	7.18498E-12
974.874E-3	390.327E-12	974.874E-3	-53.6874E-9	-906.315E-15	7.43140E-12
994.975E-3	403.108E-12	994.975E-3	-53.6874E-9	-731.120E-15	7.73523E-12
1.01508E+0	411.232E-12	1.01508E+0	-53.6874E-9	-800.387E-15	7.78798E-12
1.03518E+0	421.179E-12	1.03518E+0	-53.6874E-9	-878.210E-15	7.90833E-12
1.05528E+0	434.240E-12	1.05528E+0	-53.6874E-9	-699.758E-15	7.96728E-12
1.07538E+0	443.974E-12	1.07538E+0	-53.6874E-9	-630.317E-15	8.26314E-12
1.09548E+0	454.881E-12	1.09548E+0	-53.6874E-9	-558.757E-15	8.43194E-12
1.11558E+0	466.735E-12	1.11558E+0	-53.6874E-9	-741.183E-15	8.26614E-12
1.13568E+0	477.629E-12	1.13568E+0	-53.6874E-9	-464.909E-15	8.31760E-12
1.15578E+0	488.708E-12	1.15578E+0	-53.6874E-9	-537.715E-15	8.27745E-12
1.17588E+0	500.941E-12	1.17588E+0	-53.6874E-9	-465.013E-15	8.46078E-12
1.19598E+0	513.260E-12	1.19598E+0	-53.6874E-9	-407.694E-15	8.72899E-12
1.21608E+0	523.460E-12	1.21608E+0	-53.6874E-9	-454.565E-15	8.64708E-12
1.23618E+0	535.903E-12	1.23618E+0	-53.6874E-9	-405.324E-15	8.88795E-12
1.25628E+0	548.748E-12	1.25628E+0	-53.6874E-9	-454.562E-15	8.84649E-12
1.27638E+0	558.325E-12	1.27638E+0	-53.6874E-9	-250.573E-15	8.83725E-12
1.29648E+0	571.854E-12	1.29648E+0	-53.6874E-9	-407.364E-15	8.77606E-12
1.31658E+0	584.940E-12	1.31658E+0	-53.6874E-9	-270.254E-15	9.17383E-12
1.33668E+0	596.265E-12	1.33668E+0	-53.6874E-9	-342.524E-15	9.33872E-12
1.35678E+0	608.646E-12	1.35678E+0	-53.6874E-9	-380.168E-15	9.34673E-12
1.37688E+0	621.305E-12	1.37688E+0	-53.6874E-9	-458.306E-15	9.49273E-12
1.39698E+0	635.177E-12	1.39698E+0	-53.6874E-9	-161.684E-15	9.42775E-12
1.41709E+0	647.911E-12	1.41709E+0	-53.6874E-9	-21.5635E-15	9.96250E-12
1.43719E+0	662.200E-12	1.43719E+0	-53.6874E-9	-16.6195E-15	10.2902E-12
1.45729E+0	675.086E-12	1.45729E+0	-53.6874E-9	86.5416E-15	10.7783E-12
1.47739E+0	690.954E-12	1.47739E+0	-53.6874E-9	154.848E-15	10.6709E-12
1.49749E+0	706.214E-12	1.49749E+0	-53.6874E-9	167.138E-15	10.7694E-12
1.51759E+0	719.283E-12	1.51759E+0	-53.6874E-9	140.751E-15	10.9163E-12
1.53769E+0	735.402E-12	1.53769E+0	-53.6874E-9	283.275E-15	10.7619E-12
1.55779E+0	749.212E-12	1.55779E+0	-53.6874E-9	257.913E-15	10.5479E-12
1.57789E+0	762.300E-12	1.57789E+0	-53.6874E-9	-81.3023E-15	10.6432E-12
1.59799E+0	777.841E-12	1.59799E+0	-53.6874E-9	34.9044E-15	10.3444E-12
1.61809E+0	790.694E-12	1.61809E+0	-53.6874E-9	92.8938E-15	10.2082E-12
1.63819E+0	803.516E-12	1.63819E+0	-53.6874E-9	283.377E-15	10.1958E-12
1.65829E+0	818.622E-12	1.65829E+0	-53.6874E-9	47.6301E-15	10.3498E-12
1.67839E+0	830.028E-12	1.67839E+0	-53.6874E-9	119.382E-15	10.2732E-12
1.69849E+0	846.709E-12	1.69849E+0	-53.6874E-9	27.2855E-15	10.2579E-12
1.71859E+0	859.113E-12	1.71859E+0	-53.6874E-9	107.128E-15	10.0907E-12
1.73869E+0	872.288E-12	1.73869E+0	-53.6874E-9	-36.5242E-15	10.1310E-12
1.75879E+0	886.476E-12	1.75879E+0	-53.6874E-9	30.3622E-15	9.98630E-12
1.77889E+0	899.402E-12	1.77889E+0	-53.6874E-9	112.769E-15	9.94131E-12
1.79900E+0	911.759E-12	1.79900E+0	-53.6874E-9	-8.76374E-15	9.47165E-12
1.81910E+0	924.657E-12	1.81910E+0	-53.6874E-9	44.3640E-15	9.64216E-12
1.83920E+0	937.160E-12	1.83920E+0	-53.6874E-9	-51.3582E-15	9.60168E-12
1.85930E+0	951.348E-12	1.85930E+0	-53.6874E-9	-106.347E-15	9.51155E-12
1.87940E+0	959.863E-12	1.87940E+0	-53.6874E-9	-34.6585E-15	9.63835E-12
1.89950E+0	975.560E-12	1.89950E+0	-53.6874E-9	-111.537E-15	9.59421E-12
1.91960E+0	987.133E-12	1.91960E+0	-53.6874E-9	-17.1485E-15	9.68794E-12
1.93970E+0	1.00041E-9	1.93970E+0	-53.6874E-9	-73.2508E-15	9.79725E-12
1.95980E+0	1.01166E-9	1.95980E+0	-53.6874E-9	-84.0252E-15	9.56445E-12
1.97990E+0	1.02641E-9	1.97990E+0	-53.6874E-9	-51.6801E-15	9.96893E-12
2.00000E+0	1.03806E-9	2.00000E+0	-53.6874E-9	90.1074E-15	9.87438E-12
