# Supplementary material for: Circumventing the stability problems of graphene nanoribbon zigzag edges
Source: Nat Chem. 2022 Sep 26;14(12):1451–8. doi: 10.1038/s41557-022-01042-8 (PMC10665199; doi:10.1038/s41557-022-01042-8)
Supplement: Supplementary file 3 — Source data for Supplementary Fig. 9. [file 41557_2022_1042_MOESM3_ESM.zip › 11 units/Point spectra629.dat]

Experiment	bias spectroscopy
Saved Date	22.07.2020 14:22:34
User
Date
X (m)	-249.899E-9
Y (m)	-231.406E-9
Z (m)	-53.6845E-9
Z offset (m)	0E+0
Settling time (s)	20E-3
Integration time (s)	60E-3
Z-Ctrl hold	TRUE
Final Z (m)	N/A
Start time	22.07.2020 14:22:18
Filter type	None
Order
Cutoff frq
Bias>Bias (V)	-500E-3
Bias>Calibration (V/V)	-1E+0
Bias>Offset (V)	0E+0
Bias Spectroscopy>Sweep Start (V)	-2E+0
Bias Spectroscopy>Sweep End (V)	2E+0
Bias Spectroscopy>Num Pixel	200
Bias Spectroscopy>Z Avg time (s)	100E-3
Bias Spectroscopy>Z offset (m)	0E+0
Bias Spectroscopy>1st Settling time (s)	60E-3
Bias Spectroscopy>Settling time (s)	20E-3
Bias Spectroscopy>Integration time (s)	60E-3
Bias Spectroscopy>End Settling time (s)	50E-3
Bias Spectroscopy>Z control time (s)	50E-3
Bias Spectroscopy>Max Slew rate (V/s)	Inf
Bias Spectroscopy>backward sweep	FALSE
Bias Spectroscopy>Z-controller hold	TRUE
Bias Spectroscopy>Number of sweeps	1
Bias Spectroscopy>Channels	Current (A);Bias (V);Z (m);LI Demod 1 Y (A);LI Demod 1 X (A)
Bias Spectroscopy>Reset Bias	TRUE
Bias Spectroscopy>Record final Z	FALSE
Bias Spectroscopy>Lock-In run	TRUE
Current>Current (A)	796.091E-12
Current>Calibration (A/V)	330E-12
Current>Offset (A)	0E+0
Current>Gain	High
Lock-in>Lock-in status	ON
Lock-in>Modulated signal	Bias (V)
Lock-in>Frequency (Hz)	828E+0
Lock-in>Amplitude	20E-3
Lock-in>Demodulated signal	Current (A)
Lock-in>HP Filter Cutoff D1 (Hz)	155.425E+0
Lock-in>HP Filter Cutoff D2 (Hz)	155.425E+0
Lock-in>HP Filter Order D1	1
Lock-in>HP Filter Order D2	1
Lock-in>Harmonic D1	1
Lock-in>Harmonic D2	2
Lock-in>Reference phase D1 (deg)	-158.815E+0
Lock-in>Reference phase D2 (deg)	174.64E+0
Lock-in>LP Filter Cutoff D1 (Hz)	9.71405E+0
Lock-in>LP Filter Cutoff D2 (Hz)	4.85702E+0
Lock-in>LP Filter Order D1	2
Lock-in>LP Filter Order D2	2
Lock-in>Sync Filter D1	OFF
Lock-in>Sync Filter D2	OFF
[DATA]
Bias calc (V)	Current (A)	Bias (V)	Z (m)	LI Demod 1 Y (A)	LI Demod 1 X (A)
-2.00000E+0	-522.133E-12	-2.00000E+0	-53.6845E-9	-1.01750E-12	6.69730E-12
-1.97990E+0	-515.444E-12	-1.97990E+0	-53.6845E-9	-1.11183E-12	6.52811E-12
-1.95980E+0	-508.237E-12	-1.95980E+0	-53.6845E-9	-1.32530E-12	6.17130E-12
-1.93970E+0	-498.055E-12	-1.93970E+0	-53.6845E-9	-1.13928E-12	6.01241E-12
-1.91960E+0	-491.573E-12	-1.91960E+0	-53.6845E-9	-1.14837E-12	6.07328E-12
-1.89950E+0	-483.559E-12	-1.89950E+0	-53.6845E-9	-1.06963E-12	5.93068E-12
-1.87940E+0	-474.762E-12	-1.87940E+0	-53.6845E-9	-1.26857E-12	5.88383E-12
-1.85930E+0	-469.125E-12	-1.85930E+0	-53.6845E-9	-1.62438E-12	5.66205E-12
-1.83920E+0	-461.319E-12	-1.83920E+0	-53.6845E-9	-1.53939E-12	5.69964E-12
-1.81910E+0	-454.437E-12	-1.81910E+0	-53.6845E-9	-1.32938E-12	5.51622E-12
-1.79900E+0	-447.235E-12	-1.79900E+0	-53.6845E-9	-1.42315E-12	5.37018E-12
-1.77889E+0	-440.141E-12	-1.77889E+0	-53.6845E-9	-1.42110E-12	5.39360E-12
-1.75879E+0	-433.451E-12	-1.75879E+0	-53.6845E-9	-1.39614E-12	5.46970E-12
-1.73869E+0	-425.412E-12	-1.73869E+0	-53.6845E-9	-1.62363E-12	5.72766E-12
-1.71859E+0	-418.454E-12	-1.71859E+0	-53.6845E-9	-1.54683E-12	5.41552E-12
-1.69849E+0	-413.049E-12	-1.69849E+0	-53.6845E-9	-1.43401E-12	5.36740E-12
-1.67839E+0	-404.962E-12	-1.67839E+0	-53.6845E-9	-1.27037E-12	5.33846E-12
-1.65829E+0	-398.048E-12	-1.65829E+0	-53.6845E-9	-1.40803E-12	5.40614E-12
-1.63819E+0	-391.660E-12	-1.63819E+0	-53.6845E-9	-1.65902E-12	5.57225E-12
-1.61809E+0	-384.859E-12	-1.61809E+0	-53.6845E-9	-1.34594E-12	5.51531E-12
-1.59799E+0	-376.790E-12	-1.59799E+0	-53.6845E-9	-1.38888E-12	5.53551E-12
-1.57789E+0	-368.902E-12	-1.57789E+0	-53.6845E-9	-1.37643E-12	5.54840E-12
-1.55779E+0	-362.259E-12	-1.55779E+0	-53.6845E-9	-1.38195E-12	5.75263E-12
-1.53769E+0	-353.830E-12	-1.53769E+0	-53.6845E-9	-1.23976E-12	5.67461E-12
-1.51759E+0	-347.611E-12	-1.51759E+0	-53.6845E-9	-1.32145E-12	5.50959E-12
-1.49749E+0	-340.750E-12	-1.49749E+0	-53.6845E-9	-1.46929E-12	5.47823E-12
-1.47739E+0	-333.356E-12	-1.47739E+0	-53.6845E-9	-1.43755E-12	5.37356E-12
-1.45729E+0	-326.960E-12	-1.45729E+0	-53.6845E-9	-1.74247E-12	5.09328E-12
-1.43719E+0	-321.012E-12	-1.43719E+0	-53.6845E-9	-1.61245E-12	4.45609E-12
-1.41709E+0	-315.571E-12	-1.41709E+0	-53.6845E-9	-1.94092E-12	4.00092E-12
-1.39698E+0	-310.997E-12	-1.39698E+0	-53.6845E-9	-2.28463E-12	3.47483E-12
-1.37688E+0	-306.703E-12	-1.37688E+0	-53.6845E-9	-2.33609E-12	3.18366E-12
-1.35678E+0	-304.539E-12	-1.35678E+0	-53.6845E-9	-2.14830E-12	2.88022E-12
-1.33668E+0	-299.306E-12	-1.33668E+0	-53.6845E-9	-2.14038E-12	2.98393E-12
-1.31658E+0	-296.925E-12	-1.31658E+0	-53.6845E-9	-2.36375E-12	2.94653E-12
-1.29648E+0	-294.229E-12	-1.29648E+0	-53.6845E-9	-2.21045E-12	2.79859E-12
-1.27638E+0	-289.452E-12	-1.27638E+0	-53.6845E-9	-2.28755E-12	2.82805E-12
-1.25628E+0	-286.680E-12	-1.25628E+0	-53.6845E-9	-2.19734E-12	2.67135E-12
-1.23618E+0	-285.201E-12	-1.23618E+0	-53.6845E-9	-2.35466E-12	2.72960E-12
-1.21608E+0	-281.171E-12	-1.21608E+0	-53.6845E-9	-2.42175E-12	2.71577E-12
-1.19598E+0	-276.450E-12	-1.19598E+0	-53.6845E-9	-2.32333E-12	2.99172E-12
-1.17588E+0	-274.768E-12	-1.17588E+0	-53.6845E-9	-2.23428E-12	3.12107E-12
-1.15578E+0	-270.766E-12	-1.15578E+0	-53.6845E-9	-2.05371E-12	3.42245E-12
-1.13568E+0	-265.360E-12	-1.13568E+0	-53.6845E-9	-2.22577E-12	3.01540E-12
-1.11558E+0	-263.613E-12	-1.11558E+0	-53.6845E-9	-2.04301E-12	2.91436E-12
-1.09548E+0	-261.316E-12	-1.09548E+0	-53.6845E-9	-2.47338E-12	2.59905E-12
-1.07538E+0	-256.870E-12	-1.07538E+0	-53.6845E-9	-2.40304E-12	2.68118E-12
-1.05528E+0	-253.979E-12	-1.05528E+0	-53.6845E-9	-2.60541E-12	2.50129E-12
-1.03518E+0	-252.867E-12	-1.03518E+0	-53.6845E-9	-2.46304E-12	2.71698E-12
-1.01508E+0	-248.342E-12	-1.01508E+0	-53.6845E-9	-2.20415E-12	2.75777E-12
-994.975E-3	-244.028E-12	-994.975E-3	-53.6845E-9	-2.22243E-12	2.89081E-12
-974.874E-3	-242.577E-12	-974.874E-3	-53.6845E-9	-2.20097E-12	3.18954E-12
-954.774E-3	-237.845E-12	-954.774E-3	-53.6845E-9	-2.13327E-12	3.21682E-12
-934.673E-3	-232.477E-12	-934.673E-3	-53.6845E-9	-1.99675E-12	3.40293E-12
-914.573E-3	-230.465E-12	-914.573E-3	-53.6845E-9	-2.03854E-12	3.45126E-12
-894.472E-3	-226.138E-12	-894.472E-3	-53.6845E-9	-2.03507E-12	3.15480E-12
-874.372E-3	-221.390E-12	-874.372E-3	-53.6845E-9	-2.12789E-12	2.72678E-12
-854.271E-3	-218.979E-12	-854.271E-3	-53.6845E-9	-2.36352E-12	2.81748E-12
-834.171E-3	-216.400E-12	-834.171E-3	-53.6845E-9	-2.29695E-12	2.95156E-12
-814.070E-3	-212.061E-12	-814.070E-3	-53.6845E-9	-2.30365E-12	2.71261E-12
-793.970E-3	-209.168E-12	-793.970E-3	-53.6845E-9	-2.32126E-12	3.04431E-12
-773.869E-3	-205.886E-12	-773.869E-3	-53.6845E-9	-2.14472E-12	3.10334E-12
-753.769E-3	-202.127E-12	-753.769E-3	-53.6845E-9	-2.19104E-12	3.02258E-12
-733.668E-3	-198.271E-12	-733.668E-3	-53.6845E-9	-2.27168E-12	2.96704E-12
-713.568E-3	-194.845E-12	-713.568E-3	-53.6845E-9	-2.12543E-12	3.18012E-12
-693.467E-3	-191.153E-12	-693.467E-3	-53.6845E-9	-2.06203E-12	3.26019E-12
-673.367E-3	-186.786E-12	-673.367E-3	-53.6845E-9	-2.15352E-12	3.40038E-12
-653.266E-3	-182.695E-12	-653.266E-3	-53.6845E-9	-2.05066E-12	3.41722E-12
-633.166E-3	-178.377E-12	-633.166E-3	-53.6845E-9	-2.06244E-12	3.41061E-12
-613.065E-3	-174.107E-12	-613.065E-3	-53.6845E-9	-2.22163E-12	3.42071E-12
-592.965E-3	-169.710E-12	-592.965E-3	-53.6845E-9	-1.96153E-12	3.49122E-12
-572.864E-3	-165.335E-12	-572.864E-3	-53.6845E-9	-2.09039E-12	3.71880E-12
-552.764E-3	-160.740E-12	-552.764E-3	-53.6845E-9	-1.87158E-12	3.50930E-12
-532.663E-3	-156.782E-12	-532.663E-3	-53.6845E-9	-2.09809E-12	3.34298E-12
-512.563E-3	-152.384E-12	-512.563E-3	-53.6845E-9	-1.96303E-12	3.26228E-12
-492.462E-3	-147.879E-12	-492.462E-3	-53.6845E-9	-2.04067E-12	3.62184E-12
-472.362E-3	-143.800E-12	-472.362E-3	-53.6845E-9	-2.03051E-12	3.48545E-12
-452.261E-3	-140.082E-12	-452.261E-3	-53.6845E-9	-2.17467E-12	3.09606E-12
-432.161E-3	-136.433E-12	-432.161E-3	-53.6845E-9	-2.20207E-12	3.02024E-12
-412.060E-3	-132.861E-12	-412.060E-3	-53.6845E-9	-2.20906E-12	3.10753E-12
-391.960E-3	-128.656E-12	-391.960E-3	-53.6845E-9	-1.99228E-12	3.25424E-12
-371.859E-3	-124.672E-12	-371.859E-3	-53.6845E-9	-2.00232E-12	3.53919E-12
-351.759E-3	-119.618E-12	-351.759E-3	-53.6845E-9	-1.92586E-12	4.09684E-12
-331.658E-3	-113.710E-12	-331.658E-3	-53.6845E-9	-1.88073E-12	4.32944E-12
-311.558E-3	-108.279E-12	-311.558E-3	-53.6845E-9	-1.65005E-12	4.79068E-12
-291.457E-3	-101.608E-12	-291.457E-3	-53.6845E-9	-1.48547E-12	4.97268E-12
-271.357E-3	-94.6048E-12	-271.357E-3	-53.6845E-9	-1.64540E-12	5.34515E-12
-251.256E-3	-88.3143E-12	-251.256E-3	-53.6845E-9	-1.50930E-12	5.30013E-12
-231.156E-3	-81.2948E-12	-231.156E-3	-53.6845E-9	-1.66401E-12	4.93505E-12
-211.055E-3	-74.7214E-12	-211.055E-3	-53.6845E-9	-1.52756E-12	5.19287E-12
-190.955E-3	-67.9181E-12	-190.955E-3	-53.6845E-9	-1.39328E-12	5.24053E-12
-170.854E-3	-60.5704E-12	-170.854E-3	-53.6845E-9	-1.49603E-12	5.61842E-12
-150.754E-3	-53.0688E-12	-150.754E-3	-53.6845E-9	-1.50394E-12	5.61735E-12
-130.653E-3	-45.8942E-12	-130.653E-3	-53.6845E-9	-1.53252E-12	5.33483E-12
-110.553E-3	-39.0957E-12	-110.553E-3	-53.6845E-9	-1.54804E-12	5.10703E-12
-90.4523E-3	-32.2233E-12	-90.4523E-3	-53.6845E-9	-1.56157E-12	5.11610E-12
-70.3518E-3	-25.2576E-12	-70.3518E-3	-53.6845E-9	-1.56285E-12	5.15146E-12
-50.2512E-3	-18.1189E-12	-50.2513E-3	-53.6845E-9	-1.35600E-12	5.45034E-12
-30.1508E-3	-10.8205E-12	-30.1508E-3	-53.6845E-9	-1.48028E-12	5.51274E-12
-10.0503E-3	-3.70265E-12	-10.0503E-3	-53.6845E-9	-1.39823E-12	5.37665E-12
10.0503E-3	3.16799E-12	10.0503E-3	-53.6845E-9	-1.66483E-12	4.95893E-12
30.1507E-3	9.81428E-12	30.1508E-3	-53.6845E-9	-1.79764E-12	5.02676E-12
50.2512E-3	16.5300E-12	50.2513E-3	-53.6845E-9	-1.65191E-12	5.04143E-12
70.3518E-3	23.7581E-12	70.3518E-3	-53.6845E-9	-1.45305E-12	5.46908E-12
90.4522E-3	31.1496E-12	90.4523E-3	-53.6845E-9	-1.39126E-12	5.31813E-12
110.553E-3	38.4976E-12	110.553E-3	-53.6845E-9	-1.38874E-12	5.60547E-12
130.653E-3	46.1118E-12	130.653E-3	-53.6845E-9	-1.47401E-12	5.84463E-12
150.754E-3	53.9945E-12	150.754E-3	-53.6845E-9	-1.40440E-12	5.83130E-12
170.854E-3	61.7918E-12	170.854E-3	-53.6845E-9	-1.34247E-12	5.62855E-12
190.955E-3	69.1590E-12	190.955E-3	-53.6845E-9	-1.39922E-12	5.68135E-12
211.055E-3	76.2201E-12	211.055E-3	-53.6845E-9	-1.80502E-12	5.09676E-12
231.156E-3	83.0922E-12	231.156E-3	-53.6845E-9	-1.57485E-12	4.90757E-12
251.256E-3	89.1669E-12	251.256E-3	-53.6845E-9	-1.47203E-12	4.72451E-12
271.357E-3	95.3494E-12	271.357E-3	-53.6845E-9	-1.72906E-12	4.83374E-12
291.457E-3	102.443E-12	291.457E-3	-53.6845E-9	-1.58115E-12	5.00804E-12
311.558E-3	108.410E-12	311.558E-3	-53.6845E-9	-1.57047E-12	5.07812E-12
331.658E-3	115.260E-12	331.658E-3	-53.6845E-9	-1.52354E-12	5.22551E-12
351.759E-3	122.807E-12	351.759E-3	-53.6845E-9	-1.51447E-12	5.48878E-12
371.859E-3	130.128E-12	371.859E-3	-53.6845E-9	-1.25701E-12	5.79786E-12
391.960E-3	138.199E-12	391.960E-3	-53.6845E-9	-1.23403E-12	5.98645E-12
412.060E-3	146.092E-12	412.060E-3	-53.6845E-9	-1.36738E-12	5.84351E-12
432.161E-3	154.157E-12	432.161E-3	-53.6845E-9	-1.43127E-12	5.68057E-12
452.261E-3	161.588E-12	452.261E-3	-53.6845E-9	-1.56388E-12	5.52141E-12
472.362E-3	168.211E-12	472.362E-3	-53.6845E-9	-1.40811E-12	5.50734E-12
492.462E-3	177.235E-12	492.462E-3	-53.6845E-9	-1.39728E-12	5.80546E-12
512.563E-3	184.531E-12	512.563E-3	-53.6845E-9	-1.42316E-12	6.16584E-12
532.663E-3	192.711E-12	532.663E-3	-53.6845E-9	-1.22928E-12	6.49783E-12
552.764E-3	203.097E-12	552.764E-3	-53.6845E-9	-986.852E-15	6.80139E-12
572.864E-3	211.329E-12	572.864E-3	-53.6845E-9	-1.04979E-12	6.66627E-12
592.965E-3	220.974E-12	592.965E-3	-53.6845E-9	-956.351E-15	6.75184E-12
613.065E-3	230.827E-12	613.065E-3	-53.6845E-9	-862.861E-15	6.90863E-12
633.166E-3	239.175E-12	633.166E-3	-53.6845E-9	-1.05565E-12	6.84539E-12
653.266E-3	249.228E-12	653.266E-3	-53.6845E-9	-1.15911E-12	6.69665E-12
673.367E-3	257.574E-12	673.367E-3	-53.6845E-9	-1.13180E-12	6.49782E-12
693.467E-3	265.973E-12	693.467E-3	-53.6845E-9	-1.29675E-12	6.41003E-12
713.568E-3	275.573E-12	713.568E-3	-53.6845E-9	-1.23031E-12	6.39937E-12
733.668E-3	282.852E-12	733.668E-3	-53.6845E-9	-925.584E-15	6.41025E-12
753.769E-3	292.139E-12	753.769E-3	-53.6845E-9	-1.02826E-12	6.28400E-12
773.869E-3	301.391E-12	773.869E-3	-53.6845E-9	-1.18753E-12	6.57599E-12
793.970E-3	308.709E-12	793.970E-3	-53.6845E-9	-1.28127E-12	6.75702E-12
814.070E-3	318.913E-12	814.070E-3	-53.6845E-9	-1.05811E-12	6.76353E-12
834.171E-3	327.041E-12	834.171E-3	-53.6845E-9	-1.18672E-12	6.73154E-12
854.271E-3	335.602E-12	854.271E-3	-53.6845E-9	-1.08819E-12	6.56285E-12
874.372E-3	345.067E-12	874.372E-3	-53.6845E-9	-1.09948E-12	6.40622E-12
894.472E-3	353.507E-12	894.472E-3	-53.6845E-9	-1.21207E-12	6.52042E-12
914.573E-3	362.263E-12	914.573E-3	-53.6845E-9	-1.17560E-12	6.73113E-12
934.673E-3	371.886E-12	934.673E-3	-53.6845E-9	-926.785E-15	6.81010E-12
954.774E-3	380.008E-12	954.774E-3	-53.6845E-9	-1.04150E-12	6.79396E-12
974.874E-3	390.809E-12	974.874E-3	-53.6845E-9	-922.131E-15	7.05458E-12
994.975E-3	399.387E-12	994.975E-3	-53.6845E-9	-931.366E-15	6.91147E-12
1.01508E+0	408.666E-12	1.01508E+0	-53.6845E-9	-1.04830E-12	7.03878E-12
1.03518E+0	418.832E-12	1.03518E+0	-53.6845E-9	-1.04846E-12	7.25478E-12
1.05528E+0	428.241E-12	1.05528E+0	-53.6845E-9	-842.766E-15	7.30237E-12
1.07538E+0	438.893E-12	1.07538E+0	-53.6845E-9	-851.118E-15	7.58797E-12
1.09548E+0	448.331E-12	1.09548E+0	-53.6845E-9	-785.696E-15	7.44253E-12
1.11558E+0	459.053E-12	1.11558E+0	-53.6845E-9	-827.016E-15	7.36159E-12
1.13568E+0	468.791E-12	1.13568E+0	-53.6845E-9	-773.438E-15	7.42026E-12
1.15578E+0	478.088E-12	1.15578E+0	-53.6845E-9	-763.280E-15	7.60901E-12
1.17588E+0	489.502E-12	1.17588E+0	-53.6845E-9	-787.351E-15	7.64243E-12
1.19598E+0	498.857E-12	1.19598E+0	-53.6845E-9	-897.052E-15	7.77281E-12
1.21608E+0	509.025E-12	1.21608E+0	-53.6845E-9	-696.805E-15	8.01521E-12
1.23618E+0	521.047E-12	1.23618E+0	-53.6845E-9	-477.027E-15	7.99093E-12
1.25628E+0	531.283E-12	1.25628E+0	-53.6845E-9	-700.279E-15	8.01085E-12
1.27638E+0	541.484E-12	1.27638E+0	-53.6845E-9	-701.410E-15	8.16986E-12
1.29648E+0	553.101E-12	1.29648E+0	-53.6845E-9	-905.927E-15	8.12337E-12
1.31658E+0	563.021E-12	1.31658E+0	-53.6845E-9	-512.058E-15	8.36776E-12
1.33668E+0	575.269E-12	1.33668E+0	-53.6845E-9	-462.624E-15	8.47957E-12
1.35678E+0	586.845E-12	1.35678E+0	-53.6845E-9	-331.464E-15	8.66158E-12
1.37688E+0	598.015E-12	1.37688E+0	-53.6845E-9	-420.707E-15	8.70736E-12
1.39698E+0	611.440E-12	1.39698E+0	-53.6845E-9	-250.839E-15	8.96515E-12
1.41709E+0	621.611E-12	1.41709E+0	-53.6845E-9	-134.504E-15	9.52948E-12
1.43719E+0	635.993E-12	1.43719E+0	-53.6845E-9	-113.273E-15	9.77791E-12
1.45729E+0	649.917E-12	1.45729E+0	-53.6845E-9	-163.862E-15	9.91528E-12
1.47739E+0	662.534E-12	1.47739E+0	-53.6845E-9	26.9391E-15	9.91698E-12
1.49749E+0	676.274E-12	1.49749E+0	-53.6845E-9	-47.6622E-15	9.98930E-12
1.51759E+0	690.379E-12	1.51759E+0	-53.6845E-9	129.811E-15	10.1134E-12
1.53769E+0	703.901E-12	1.53769E+0	-53.6845E-9	92.1720E-15	9.87210E-12
1.55779E+0	716.218E-12	1.55779E+0	-53.6845E-9	84.9162E-15	9.81662E-12
1.57789E+0	730.131E-12	1.57789E+0	-53.6845E-9	-133.081E-15	9.78911E-12
1.59799E+0	743.535E-12	1.59799E+0	-53.6845E-9	-104.712E-15	9.84148E-12
1.61809E+0	755.528E-12	1.61809E+0	-53.6845E-9	-287.523E-15	9.61189E-12
1.63819E+0	768.426E-12	1.63819E+0	-53.6845E-9	-308.083E-15	9.36215E-12
1.65829E+0	780.852E-12	1.65829E+0	-53.6845E-9	-297.041E-15	9.29985E-12
1.67839E+0	793.907E-12	1.67839E+0	-53.6845E-9	-275.822E-15	9.45795E-12
1.69849E+0	806.214E-12	1.69849E+0	-53.6845E-9	-74.4705E-15	9.37724E-12
1.71859E+0	817.816E-12	1.71859E+0	-53.6845E-9	-341.352E-15	9.26904E-12
1.73869E+0	831.675E-12	1.73869E+0	-53.6845E-9	-45.7296E-15	9.10762E-12
1.75879E+0	843.088E-12	1.75879E+0	-53.6845E-9	-292.227E-15	9.23210E-12
1.77889E+0	854.085E-12	1.77889E+0	-53.6845E-9	-337.306E-15	8.98767E-12
1.79900E+0	867.553E-12	1.79900E+0	-53.6845E-9	-407.108E-15	8.74136E-12
1.81910E+0	876.671E-12	1.81910E+0	-53.6845E-9	-207.732E-15	8.97702E-12
1.83920E+0	891.981E-12	1.83920E+0	-53.6845E-9	-243.831E-15	9.08155E-12
1.85930E+0	901.946E-12	1.85930E+0	-53.6845E-9	-371.828E-15	9.14732E-12
1.87940E+0	914.514E-12	1.87940E+0	-53.6845E-9	-147.100E-15	9.07085E-12
1.89950E+0	928.030E-12	1.89950E+0	-53.6845E-9	-395.482E-15	8.87608E-12
1.91960E+0	935.507E-12	1.91960E+0	-53.6845E-9	-240.664E-15	8.90703E-12
1.93970E+0	950.672E-12	1.93970E+0	-53.6845E-9	-386.501E-15	9.12556E-12
1.95980E+0	961.603E-12	1.95980E+0	-53.6845E-9	-186.835E-15	9.23546E-12
1.97990E+0	973.307E-12	1.97990E+0	-53.6845E-9	-19.5051E-15	9.37672E-12
2.00000E+0	988.101E-12	2.00000E+0	-53.6845E-9	-39.2049E-15	9.60762E-12
