# Supplementary material for: Circumventing the stability problems of graphene nanoribbon zigzag edges
Source: Nat Chem. 2022 Sep 26;14(12):1451–8. doi: 10.1038/s41557-022-01042-8 (PMC10665199; doi:10.1038/s41557-022-01042-8)
Supplement: Supplementary file 3 — Source data for Supplementary Fig. 9. [file 41557_2022_1042_MOESM3_ESM.zip › 11 units/Point spectra630.dat]

Experiment	bias spectroscopy
Saved Date	22.07.2020 14:22:50
User
Date
X (m)	-249.814E-9
Y (m)	-231.506E-9
Z (m)	-53.6851E-9
Z offset (m)	0E+0
Settling time (s)	20E-3
Integration time (s)	60E-3
Z-Ctrl hold	TRUE
Final Z (m)	N/A
Start time	22.07.2020 14:22:34
Filter type	None
Order
Cutoff frq
Bias>Bias (V)	-500E-3
Bias>Calibration (V/V)	-1E+0
Bias>Offset (V)	0E+0
Bias Spectroscopy>Sweep Start (V)	-2E+0
Bias Spectroscopy>Sweep End (V)	2E+0
Bias Spectroscopy>Num Pixel	200
Bias Spectroscopy>Z Avg time (s)	100E-3
Bias Spectroscopy>Z offset (m)	0E+0
Bias Spectroscopy>1st Settling time (s)	60E-3
Bias Spectroscopy>Settling time (s)	20E-3
Bias Spectroscopy>Integration time (s)	60E-3
Bias Spectroscopy>End Settling time (s)	50E-3
Bias Spectroscopy>Z control time (s)	50E-3
Bias Spectroscopy>Max Slew rate (V/s)	Inf
Bias Spectroscopy>backward sweep	FALSE
Bias Spectroscopy>Z-controller hold	TRUE
Bias Spectroscopy>Number of sweeps	1
Bias Spectroscopy>Channels	Current (A);Bias (V);Z (m);LI Demod 1 Y (A);LI Demod 1 X (A)
Bias Spectroscopy>Reset Bias	TRUE
Bias Spectroscopy>Record final Z	FALSE
Bias Spectroscopy>Lock-In run	TRUE
Current>Current (A)	542.382E-12
Current>Calibration (A/V)	330E-12
Current>Offset (A)	0E+0
Current>Gain	High
Lock-in>Lock-in status	ON
Lock-in>Modulated signal	Bias (V)
Lock-in>Frequency (Hz)	828E+0
Lock-in>Amplitude	20E-3
Lock-in>Demodulated signal	Current (A)
Lock-in>HP Filter Cutoff D1 (Hz)	155.425E+0
Lock-in>HP Filter Cutoff D2 (Hz)	155.425E+0
Lock-in>HP Filter Order D1	1
Lock-in>HP Filter Order D2	1
Lock-in>Harmonic D1	1
Lock-in>Harmonic D2	2
Lock-in>Reference phase D1 (deg)	-158.815E+0
Lock-in>Reference phase D2 (deg)	174.64E+0
Lock-in>LP Filter Cutoff D1 (Hz)	9.71405E+0
Lock-in>LP Filter Cutoff D2 (Hz)	4.85702E+0
Lock-in>LP Filter Order D1	2
Lock-in>LP Filter Order D2	2
Lock-in>Sync Filter D1	OFF
Lock-in>Sync Filter D2	OFF
[DATA]
Bias calc (V)	Current (A)	Bias (V)	Z (m)	LI Demod 1 Y (A)	LI Demod 1 X (A)
-2.00000E+0	-512.140E-12	-2.00000E+0	-53.6851E-9	-1.11803E-12	6.19502E-12
-1.97990E+0	-505.711E-12	-1.97990E+0	-53.6851E-9	-1.48422E-12	6.04702E-12
-1.95980E+0	-498.050E-12	-1.95980E+0	-53.6851E-9	-1.47517E-12	5.66430E-12
-1.93970E+0	-489.995E-12	-1.93970E+0	-53.6851E-9	-1.56602E-12	5.63542E-12
-1.91960E+0	-484.382E-12	-1.91960E+0	-53.6851E-9	-1.62108E-12	5.56424E-12
-1.89950E+0	-476.456E-12	-1.89950E+0	-53.6851E-9	-1.48595E-12	5.22711E-12
-1.87940E+0	-470.804E-12	-1.87940E+0	-53.6851E-9	-1.45849E-12	5.34473E-12
-1.85930E+0	-463.655E-12	-1.85930E+0	-53.6851E-9	-1.35290E-12	5.37694E-12
-1.83920E+0	-455.445E-12	-1.83920E+0	-53.6851E-9	-1.66541E-12	5.31016E-12
-1.81910E+0	-450.781E-12	-1.81910E+0	-53.6851E-9	-1.34667E-12	5.40372E-12
-1.79900E+0	-443.535E-12	-1.79900E+0	-53.6851E-9	-1.46231E-12	5.47768E-12
-1.77889E+0	-435.493E-12	-1.77889E+0	-53.6851E-9	-1.48413E-12	5.46210E-12
-1.75879E+0	-428.981E-12	-1.75879E+0	-53.6851E-9	-1.41373E-12	5.57368E-12
-1.73869E+0	-421.477E-12	-1.73869E+0	-53.6851E-9	-1.46212E-12	5.56121E-12
-1.71859E+0	-414.177E-12	-1.71859E+0	-53.6851E-9	-1.59198E-12	5.71435E-12
-1.69849E+0	-408.030E-12	-1.69849E+0	-53.6851E-9	-1.23472E-12	5.45171E-12
-1.67839E+0	-400.056E-12	-1.67839E+0	-53.6851E-9	-1.56118E-12	5.30949E-12
-1.65829E+0	-393.781E-12	-1.65829E+0	-53.6851E-9	-1.34520E-12	5.56797E-12
-1.63819E+0	-386.489E-12	-1.63819E+0	-53.6851E-9	-1.37564E-12	5.62290E-12
-1.61809E+0	-378.863E-12	-1.61809E+0	-53.6851E-9	-1.34619E-12	5.73683E-12
-1.59799E+0	-372.447E-12	-1.59799E+0	-53.6851E-9	-1.19822E-12	6.06128E-12
-1.57789E+0	-363.459E-12	-1.57789E+0	-53.6851E-9	-1.34525E-12	5.96450E-12
-1.55779E+0	-356.361E-12	-1.55779E+0	-53.6851E-9	-1.54059E-12	5.82886E-12
-1.53769E+0	-350.082E-12	-1.53769E+0	-53.6851E-9	-1.36619E-12	5.53182E-12
-1.51759E+0	-341.281E-12	-1.51759E+0	-53.6851E-9	-1.52965E-12	5.56814E-12
-1.49749E+0	-334.605E-12	-1.49749E+0	-53.6851E-9	-1.40210E-12	5.57178E-12
-1.47739E+0	-327.530E-12	-1.47739E+0	-53.6851E-9	-1.49241E-12	5.33684E-12
-1.45729E+0	-320.752E-12	-1.45729E+0	-53.6851E-9	-1.46419E-12	5.01397E-12
-1.43719E+0	-314.940E-12	-1.43719E+0	-53.6851E-9	-1.63929E-12	4.63746E-12
-1.41709E+0	-309.396E-12	-1.41709E+0	-53.6851E-9	-1.97958E-12	3.92766E-12
-1.39698E+0	-305.746E-12	-1.39698E+0	-53.6851E-9	-2.12675E-12	3.29022E-12
-1.37688E+0	-302.292E-12	-1.37688E+0	-53.6851E-9	-2.25815E-12	3.12588E-12
-1.35678E+0	-298.217E-12	-1.35678E+0	-53.6851E-9	-2.28589E-12	2.91110E-12
-1.33668E+0	-295.902E-12	-1.33668E+0	-53.6851E-9	-2.41741E-12	2.92008E-12
-1.31658E+0	-291.493E-12	-1.31658E+0	-53.6851E-9	-2.07614E-12	2.88148E-12
-1.29648E+0	-288.215E-12	-1.29648E+0	-53.6851E-9	-2.29266E-12	2.91071E-12
-1.27638E+0	-285.495E-12	-1.27638E+0	-53.6851E-9	-2.17582E-12	2.81078E-12
-1.25628E+0	-282.359E-12	-1.25628E+0	-53.6851E-9	-2.28987E-12	2.56702E-12
-1.23618E+0	-280.136E-12	-1.23618E+0	-53.6851E-9	-2.16909E-12	2.50648E-12
-1.21608E+0	-276.922E-12	-1.21608E+0	-53.6851E-9	-2.16751E-12	2.55560E-12
-1.19598E+0	-273.333E-12	-1.19598E+0	-53.6851E-9	-2.16313E-12	2.87164E-12
-1.17588E+0	-270.778E-12	-1.17588E+0	-53.6851E-9	-2.16836E-12	3.00258E-12
-1.15578E+0	-266.637E-12	-1.15578E+0	-53.6851E-9	-2.17793E-12	3.13801E-12
-1.13568E+0	-263.432E-12	-1.13568E+0	-53.6851E-9	-2.30316E-12	2.95868E-12
-1.11558E+0	-259.911E-12	-1.11558E+0	-53.6851E-9	-2.20395E-12	2.60772E-12
-1.09548E+0	-257.341E-12	-1.09548E+0	-53.6851E-9	-2.23368E-12	2.45959E-12
-1.07538E+0	-254.523E-12	-1.07538E+0	-53.6851E-9	-2.51891E-12	2.50013E-12
-1.05528E+0	-251.499E-12	-1.05528E+0	-53.6851E-9	-2.39237E-12	2.52027E-12
-1.03518E+0	-249.124E-12	-1.03518E+0	-53.6851E-9	-2.23125E-12	2.38423E-12
-1.01508E+0	-245.877E-12	-1.01508E+0	-53.6851E-9	-2.30357E-12	2.53328E-12
-994.975E-3	-242.755E-12	-994.975E-3	-53.6851E-9	-2.21290E-12	2.85126E-12
-974.874E-3	-239.083E-12	-974.874E-3	-53.6851E-9	-2.32838E-12	2.93807E-12
-954.774E-3	-235.672E-12	-954.774E-3	-53.6851E-9	-2.21769E-12	3.15676E-12
-934.673E-3	-231.797E-12	-934.673E-3	-53.6851E-9	-2.14137E-12	3.36186E-12
-914.573E-3	-227.567E-12	-914.573E-3	-53.6851E-9	-2.28728E-12	3.49545E-12
-894.472E-3	-223.660E-12	-894.472E-3	-53.6851E-9	-2.20253E-12	3.22839E-12
-874.372E-3	-220.173E-12	-874.372E-3	-53.6851E-9	-2.41478E-12	2.71871E-12
-854.271E-3	-217.374E-12	-854.271E-3	-53.6851E-9	-2.32719E-12	2.76791E-12
-834.171E-3	-214.528E-12	-834.171E-3	-53.6851E-9	-2.50492E-12	2.71817E-12
-814.070E-3	-210.810E-12	-814.070E-3	-53.6851E-9	-2.21866E-12	2.69992E-12
-793.970E-3	-208.267E-12	-793.970E-3	-53.6851E-9	-2.17282E-12	2.88319E-12
-773.869E-3	-204.416E-12	-773.869E-3	-53.6851E-9	-2.15216E-12	2.91856E-12
-753.769E-3	-200.905E-12	-753.769E-3	-53.6851E-9	-2.42263E-12	2.79285E-12
-733.668E-3	-198.202E-12	-733.668E-3	-53.6851E-9	-2.28707E-12	2.88110E-12
-713.568E-3	-193.694E-12	-713.568E-3	-53.6851E-9	-2.12037E-12	3.20310E-12
-693.467E-3	-190.644E-12	-693.467E-3	-53.6851E-9	-2.24335E-12	3.27019E-12
-673.367E-3	-187.183E-12	-673.367E-3	-53.6851E-9	-2.16701E-12	3.38759E-12
-653.266E-3	-181.994E-12	-653.266E-3	-53.6851E-9	-2.02507E-12	3.57280E-12
-633.166E-3	-178.734E-12	-633.166E-3	-53.6851E-9	-2.10035E-12	3.39710E-12
-613.065E-3	-174.115E-12	-613.065E-3	-53.6851E-9	-2.15073E-12	3.38521E-12
-592.965E-3	-169.924E-12	-592.965E-3	-53.6851E-9	-2.08833E-12	3.51833E-12
-572.864E-3	-166.088E-12	-572.864E-3	-53.6851E-9	-1.95881E-12	3.73669E-12
-552.764E-3	-160.274E-12	-552.764E-3	-53.6851E-9	-2.20312E-12	3.58700E-12
-532.663E-3	-157.622E-12	-532.663E-3	-53.6851E-9	-2.11322E-12	3.44781E-12
-512.563E-3	-153.572E-12	-512.563E-3	-53.6851E-9	-2.05492E-12	3.32892E-12
-492.462E-3	-147.961E-12	-492.462E-3	-53.6851E-9	-1.97971E-12	3.51606E-12
-472.362E-3	-144.458E-12	-472.362E-3	-53.6851E-9	-2.09439E-12	3.31644E-12
-452.261E-3	-141.208E-12	-452.261E-3	-53.6851E-9	-2.35336E-12	3.16570E-12
-432.161E-3	-137.320E-12	-432.161E-3	-53.6851E-9	-2.24680E-12	3.07959E-12
-412.060E-3	-133.516E-12	-412.060E-3	-53.6851E-9	-2.12916E-12	3.04603E-12
-391.960E-3	-129.697E-12	-391.960E-3	-53.6851E-9	-1.97477E-12	3.31082E-12
-371.859E-3	-125.545E-12	-371.859E-3	-53.6851E-9	-1.83496E-12	3.52721E-12
-351.759E-3	-120.337E-12	-351.759E-3	-53.6851E-9	-1.88922E-12	3.93960E-12
-331.658E-3	-115.040E-12	-331.658E-3	-53.6851E-9	-1.88120E-12	4.63329E-12
-311.558E-3	-108.747E-12	-311.558E-3	-53.6851E-9	-1.71095E-12	4.83213E-12
-291.457E-3	-102.135E-12	-291.457E-3	-53.6851E-9	-1.52222E-12	5.13891E-12
-271.357E-3	-95.7219E-12	-271.357E-3	-53.6851E-9	-1.48105E-12	5.02712E-12
-251.256E-3	-88.7590E-12	-251.256E-3	-53.6851E-9	-1.64969E-12	4.98147E-12
-231.156E-3	-81.9964E-12	-231.156E-3	-53.6851E-9	-1.60989E-12	5.08083E-12
-211.055E-3	-75.5832E-12	-211.055E-3	-53.6851E-9	-1.51507E-12	5.04979E-12
-190.955E-3	-68.5962E-12	-190.955E-3	-53.6851E-9	-1.40636E-12	5.46533E-12
-170.854E-3	-61.2712E-12	-170.854E-3	-53.6851E-9	-1.47238E-12	5.64323E-12
-150.754E-3	-53.6326E-12	-150.754E-3	-53.6851E-9	-1.68256E-12	5.57042E-12
-130.653E-3	-46.4416E-12	-130.653E-3	-53.6851E-9	-1.63246E-12	5.52559E-12
-110.553E-3	-39.7348E-12	-110.553E-3	-53.6851E-9	-1.61130E-12	5.20982E-12
-90.4523E-3	-32.8646E-12	-90.4523E-3	-53.6851E-9	-1.53643E-12	5.09970E-12
-70.3518E-3	-25.8765E-12	-70.3518E-3	-53.6851E-9	-1.54731E-12	5.21870E-12
-50.2512E-3	-18.5031E-12	-50.2513E-3	-53.6851E-9	-1.55629E-12	5.55154E-12
-30.1508E-3	-11.1348E-12	-30.1508E-3	-53.6851E-9	-1.61715E-12	5.45150E-12
-10.0503E-3	-3.89840E-12	-10.0503E-3	-53.6851E-9	-1.42067E-12	5.21234E-12
10.0503E-3	3.22890E-12	10.0503E-3	-53.6851E-9	-1.50738E-12	5.19615E-12
30.1507E-3	10.0558E-12	30.1508E-3	-53.6851E-9	-1.68694E-12	5.23988E-12
50.2512E-3	17.0419E-12	50.2513E-3	-53.6851E-9	-1.63098E-12	5.24252E-12
70.3518E-3	24.1616E-12	70.3518E-3	-53.6851E-9	-1.44727E-12	5.58141E-12
90.4522E-3	31.4543E-12	90.4523E-3	-53.6851E-9	-1.36559E-12	5.58181E-12
110.553E-3	39.1403E-12	110.553E-3	-53.6851E-9	-1.38191E-12	5.70809E-12
130.653E-3	46.7449E-12	130.653E-3	-53.6851E-9	-1.35295E-12	5.74781E-12
150.754E-3	54.2274E-12	150.754E-3	-53.6851E-9	-1.37743E-12	5.73529E-12
170.854E-3	62.1850E-12	170.854E-3	-53.6851E-9	-1.43914E-12	5.80614E-12
190.955E-3	69.9845E-12	190.955E-3	-53.6851E-9	-1.51255E-12	5.77354E-12
211.055E-3	76.7436E-12	211.055E-3	-53.6851E-9	-1.56912E-12	5.19974E-12
231.156E-3	83.1192E-12	231.156E-3	-53.6851E-9	-1.60172E-12	5.10414E-12
251.256E-3	90.3627E-12	251.256E-3	-53.6851E-9	-1.51140E-12	4.70232E-12
271.357E-3	96.3032E-12	271.357E-3	-53.6851E-9	-1.78335E-12	4.87070E-12
291.457E-3	102.398E-12	291.457E-3	-53.6851E-9	-1.69175E-12	5.09017E-12
311.558E-3	109.589E-12	311.558E-3	-53.6851E-9	-1.62987E-12	5.08272E-12
331.658E-3	116.559E-12	331.658E-3	-53.6851E-9	-1.34717E-12	5.02616E-12
351.759E-3	123.299E-12	351.759E-3	-53.6851E-9	-1.35302E-12	5.34825E-12
371.859E-3	131.583E-12	371.859E-3	-53.6851E-9	-1.30591E-12	5.86581E-12
391.960E-3	139.858E-12	391.960E-3	-53.6851E-9	-1.21443E-12	6.11513E-12
412.060E-3	147.365E-12	412.060E-3	-53.6851E-9	-1.05501E-12	6.09215E-12
432.161E-3	155.580E-12	432.161E-3	-53.6851E-9	-1.32437E-12	5.99480E-12
452.261E-3	164.339E-12	452.261E-3	-53.6851E-9	-1.26289E-12	5.79910E-12
472.362E-3	170.593E-12	472.362E-3	-53.6851E-9	-1.28652E-12	5.84399E-12
492.462E-3	179.491E-12	492.462E-3	-53.6851E-9	-1.18764E-12	6.10591E-12
512.563E-3	188.730E-12	512.563E-3	-53.6851E-9	-1.09728E-12	6.70901E-12
532.663E-3	198.697E-12	532.663E-3	-53.6851E-9	-972.103E-15	7.39328E-12
552.764E-3	208.723E-12	552.764E-3	-53.6851E-9	-859.143E-15	7.89462E-12
572.864E-3	220.776E-12	572.864E-3	-53.6851E-9	-592.141E-15	8.20092E-12
592.965E-3	232.661E-12	592.965E-3	-53.6851E-9	-576.215E-15	8.35840E-12
613.065E-3	242.577E-12	613.065E-3	-53.6851E-9	-635.582E-15	8.45531E-12
633.166E-3	255.330E-12	633.166E-3	-53.6851E-9	-578.508E-15	8.21919E-12
653.266E-3	266.725E-12	653.266E-3	-53.6851E-9	-921.221E-15	7.80504E-12
673.367E-3	275.677E-12	673.367E-3	-53.6851E-9	-966.830E-15	7.63215E-12
693.467E-3	284.871E-12	693.467E-3	-53.6851E-9	-978.062E-15	7.33937E-12
713.568E-3	297.180E-12	713.568E-3	-53.6851E-9	-1.02679E-12	7.18303E-12
733.668E-3	306.726E-12	733.668E-3	-53.6851E-9	-992.398E-15	7.01680E-12
753.769E-3	313.663E-12	753.769E-3	-53.6851E-9	-927.515E-15	6.92888E-12
773.869E-3	324.259E-12	773.869E-3	-53.6851E-9	-1.23323E-12	7.05334E-12
793.970E-3	334.666E-12	793.970E-3	-53.6851E-9	-1.13303E-12	6.81111E-12
814.070E-3	341.043E-12	814.070E-3	-53.6851E-9	-1.03886E-12	6.81609E-12
834.171E-3	351.949E-12	834.171E-3	-53.6851E-9	-955.412E-15	6.70620E-12
854.271E-3	361.518E-12	854.271E-3	-53.6851E-9	-1.05594E-12	6.63218E-12
874.372E-3	369.156E-12	874.372E-3	-53.6851E-9	-1.06991E-12	6.70783E-12
894.472E-3	378.381E-12	894.472E-3	-53.6851E-9	-992.047E-15	6.80121E-12
914.573E-3	388.272E-12	914.573E-3	-53.6851E-9	-942.347E-15	6.87754E-12
934.673E-3	397.483E-12	934.673E-3	-53.6851E-9	-924.948E-15	6.90365E-12
954.774E-3	406.262E-12	954.774E-3	-53.6851E-9	-958.573E-15	6.93224E-12
974.874E-3	414.769E-12	974.874E-3	-53.6851E-9	-854.743E-15	6.88395E-12
994.975E-3	426.251E-12	994.975E-3	-53.6851E-9	-1.02478E-12	7.27397E-12
1.01508E+0	434.809E-12	1.01508E+0	-53.6851E-9	-897.927E-15	7.18348E-12
1.03518E+0	443.174E-12	1.03518E+0	-53.6851E-9	-1.05213E-12	7.21777E-12
1.05528E+0	454.103E-12	1.05528E+0	-53.6851E-9	-1.11196E-12	7.34294E-12
1.07538E+0	463.694E-12	1.07538E+0	-53.6851E-9	-763.706E-15	7.49999E-12
1.09548E+0	474.203E-12	1.09548E+0	-53.6851E-9	-758.290E-15	7.65815E-12
1.11558E+0	483.760E-12	1.11558E+0	-53.6851E-9	-779.101E-15	7.46295E-12
1.13568E+0	494.027E-12	1.13568E+0	-53.6851E-9	-643.016E-15	7.42393E-12
1.15578E+0	504.411E-12	1.15578E+0	-53.6851E-9	-838.400E-15	7.39081E-12
1.17588E+0	512.812E-12	1.17588E+0	-53.6851E-9	-635.753E-15	7.64545E-12
1.19598E+0	525.050E-12	1.19598E+0	-53.6851E-9	-745.428E-15	7.95250E-12
1.21608E+0	535.162E-12	1.21608E+0	-53.6851E-9	-784.489E-15	7.67579E-12
1.23618E+0	543.812E-12	1.23618E+0	-53.6851E-9	-971.297E-15	7.85949E-12
1.25628E+0	555.956E-12	1.25628E+0	-53.6851E-9	-803.165E-15	7.77814E-12
1.27638E+0	565.221E-12	1.27638E+0	-53.6851E-9	-703.014E-15	7.95883E-12
1.29648E+0	576.130E-12	1.29648E+0	-53.6851E-9	-745.761E-15	8.00711E-12
1.31658E+0	586.744E-12	1.31658E+0	-53.6851E-9	-483.730E-15	8.09381E-12
1.33668E+0	597.371E-12	1.33668E+0	-53.6851E-9	-441.479E-15	8.30189E-12
1.35678E+0	609.130E-12	1.35678E+0	-53.6851E-9	-307.063E-15	8.40802E-12
1.37688E+0	620.525E-12	1.37688E+0	-53.6851E-9	-415.795E-15	8.73487E-12
1.39698E+0	631.345E-12	1.39698E+0	-53.6851E-9	-243.842E-15	8.75980E-12
1.41709E+0	646.301E-12	1.41709E+0	-53.6851E-9	-206.831E-15	9.18032E-12
1.43719E+0	656.599E-12	1.43719E+0	-53.6851E-9	-102.572E-15	9.78456E-12
1.45729E+0	670.544E-12	1.45729E+0	-53.6851E-9	-213.662E-15	9.94729E-12
1.47739E+0	686.465E-12	1.47739E+0	-53.6851E-9	-21.1238E-15	10.3366E-12
1.49749E+0	698.613E-12	1.49749E+0	-53.6851E-9	251.297E-15	10.4927E-12
1.51759E+0	712.861E-12	1.51759E+0	-53.6851E-9	69.1044E-15	10.6512E-12
1.53769E+0	727.924E-12	1.53769E+0	-53.6851E-9	41.3957E-15	10.3944E-12
1.55779E+0	742.334E-12	1.55779E+0	-53.6851E-9	121.953E-15	10.4513E-12
1.57789E+0	753.792E-12	1.57789E+0	-53.6851E-9	86.1052E-15	10.1998E-12
1.59799E+0	766.699E-12	1.59799E+0	-53.6851E-9	-109.915E-15	9.98327E-12
1.61809E+0	782.721E-12	1.61809E+0	-53.6851E-9	-250.349E-15	9.72706E-12
1.63819E+0	793.041E-12	1.63819E+0	-53.6851E-9	-85.2774E-15	9.53009E-12
1.65829E+0	804.236E-12	1.65829E+0	-53.6851E-9	-28.0331E-15	9.40068E-12
1.67839E+0	822.516E-12	1.67839E+0	-53.6851E-9	-364.762E-15	9.56611E-12
1.69849E+0	831.954E-12	1.69849E+0	-53.6851E-9	-167.567E-15	9.47591E-12
1.71859E+0	844.468E-12	1.71859E+0	-53.6851E-9	-391.288E-15	9.44369E-12
1.73869E+0	857.761E-12	1.73869E+0	-53.6851E-9	-342.056E-15	9.11788E-12
1.75879E+0	869.376E-12	1.75879E+0	-53.6851E-9	-88.4095E-15	9.15203E-12
1.77889E+0	882.197E-12	1.77889E+0	-53.6851E-9	-505.213E-15	9.16392E-12
1.79900E+0	893.567E-12	1.79900E+0	-53.6851E-9	-350.773E-15	9.06625E-12
1.81910E+0	905.378E-12	1.81910E+0	-53.6851E-9	-356.102E-15	8.86610E-12
1.83920E+0	917.888E-12	1.83920E+0	-53.6851E-9	-265.198E-15	8.87100E-12
1.85930E+0	928.762E-12	1.85930E+0	-53.6851E-9	-326.230E-15	8.87730E-12
1.87940E+0	940.061E-12	1.87940E+0	-53.6851E-9	-266.511E-15	8.97045E-12
1.89950E+0	954.014E-12	1.89950E+0	-53.6851E-9	-303.105E-15	8.96768E-12
1.91960E+0	962.046E-12	1.91960E+0	-53.6851E-9	-131.712E-15	8.99326E-12
1.93970E+0	977.720E-12	1.93970E+0	-53.6851E-9	-301.853E-15	8.84893E-12
1.95980E+0	985.464E-12	1.95980E+0	-53.6851E-9	-340.998E-15	8.90911E-12
1.97990E+0	996.633E-12	1.97990E+0	-53.6851E-9	-271.657E-15	9.02155E-12
2.00000E+0	1.01328E-9	2.00000E+0	-53.6851E-9	49.1461E-15	9.32852E-12
