# Supplementary material for: Circumventing the stability problems of graphene nanoribbon zigzag edges
Source: Nat Chem. 2022 Sep 26;14(12):1451–8. doi: 10.1038/s41557-022-01042-8 (PMC10665199; doi:10.1038/s41557-022-01042-8)
Supplement: Supplementary file 3 — Source data for Supplementary Fig. 9. [file 41557_2022_1042_MOESM3_ESM.zip › 11 units/Point spectra631.dat]

Experiment	bias spectroscopy
Saved Date	22.07.2020 14:23:07
User
Date
X (m)	-249.729E-9
Y (m)	-231.605E-9
Z (m)	-53.6888E-9
Z offset (m)	0E+0
Settling time (s)	20E-3
Integration time (s)	60E-3
Z-Ctrl hold	TRUE
Final Z (m)	N/A
Start time	22.07.2020 14:22:50
Filter type	None
Order
Cutoff frq
Bias>Bias (V)	-500E-3
Bias>Calibration (V/V)	-1E+0
Bias>Offset (V)	0E+0
Bias Spectroscopy>Sweep Start (V)	-2E+0
Bias Spectroscopy>Sweep End (V)	2E+0
Bias Spectroscopy>Num Pixel	200
Bias Spectroscopy>Z Avg time (s)	100E-3
Bias Spectroscopy>Z offset (m)	0E+0
Bias Spectroscopy>1st Settling time (s)	60E-3
Bias Spectroscopy>Settling time (s)	20E-3
Bias Spectroscopy>Integration time (s)	60E-3
Bias Spectroscopy>End Settling time (s)	50E-3
Bias Spectroscopy>Z control time (s)	50E-3
Bias Spectroscopy>Max Slew rate (V/s)	Inf
Bias Spectroscopy>backward sweep	FALSE
Bias Spectroscopy>Z-controller hold	TRUE
Bias Spectroscopy>Number of sweeps	1
Bias Spectroscopy>Channels	Current (A);Bias (V);Z (m);LI Demod 1 Y (A);LI Demod 1 X (A)
Bias Spectroscopy>Reset Bias	TRUE
Bias Spectroscopy>Record final Z	FALSE
Bias Spectroscopy>Lock-In run	TRUE
Current>Current (A)	401.884E-12
Current>Calibration (A/V)	330E-12
Current>Offset (A)	0E+0
Current>Gain	High
Lock-in>Lock-in status	ON
Lock-in>Modulated signal	Bias (V)
Lock-in>Frequency (Hz)	828E+0
Lock-in>Amplitude	20E-3
Lock-in>Demodulated signal	Current (A)
Lock-in>HP Filter Cutoff D1 (Hz)	155.425E+0
Lock-in>HP Filter Cutoff D2 (Hz)	155.425E+0
Lock-in>HP Filter Order D1	1
Lock-in>HP Filter Order D2	1
Lock-in>Harmonic D1	1
Lock-in>Harmonic D2	2
Lock-in>Reference phase D1 (deg)	-158.815E+0
Lock-in>Reference phase D2 (deg)	174.64E+0
Lock-in>LP Filter Cutoff D1 (Hz)	9.71405E+0
Lock-in>LP Filter Cutoff D2 (Hz)	4.85702E+0
Lock-in>LP Filter Order D1	2
Lock-in>LP Filter Order D2	2
Lock-in>Sync Filter D1	OFF
Lock-in>Sync Filter D2	OFF
[DATA]
Bias calc (V)	Current (A)	Bias (V)	Z (m)	LI Demod 1 Y (A)	LI Demod 1 X (A)
-2.00000E+0	-492.939E-12	-2.00000E+0	-53.6888E-9	-1.03728E-12	7.26793E-12
-1.97990E+0	-485.019E-12	-1.97990E+0	-53.6888E-9	-1.00423E-12	6.96931E-12
-1.95980E+0	-476.741E-12	-1.95980E+0	-53.6888E-9	-1.38379E-12	6.30572E-12
-1.93970E+0	-468.773E-12	-1.93970E+0	-53.6888E-9	-1.26852E-12	5.74178E-12
-1.91960E+0	-462.089E-12	-1.91960E+0	-53.6888E-9	-1.33861E-12	5.68915E-12
-1.89950E+0	-454.084E-12	-1.89950E+0	-53.6888E-9	-1.38978E-12	5.52681E-12
-1.87940E+0	-446.851E-12	-1.87940E+0	-53.6888E-9	-1.42765E-12	5.42386E-12
-1.85930E+0	-440.422E-12	-1.85930E+0	-53.6888E-9	-1.55713E-12	5.27685E-12
-1.83920E+0	-432.161E-12	-1.83920E+0	-53.6888E-9	-1.39564E-12	5.31310E-12
-1.81910E+0	-426.737E-12	-1.81910E+0	-53.6888E-9	-1.70546E-12	5.44146E-12
-1.79900E+0	-420.274E-12	-1.79900E+0	-53.6888E-9	-1.56868E-12	5.38959E-12
-1.77889E+0	-412.422E-12	-1.77889E+0	-53.6888E-9	-1.50752E-12	5.45820E-12
-1.75879E+0	-405.782E-12	-1.75879E+0	-53.6888E-9	-1.42348E-12	5.06376E-12
-1.73869E+0	-398.591E-12	-1.73869E+0	-53.6888E-9	-1.51929E-12	5.03302E-12
-1.71859E+0	-393.104E-12	-1.71859E+0	-53.6888E-9	-1.40160E-12	5.13546E-12
-1.69849E+0	-385.810E-12	-1.69849E+0	-53.6888E-9	-1.41951E-12	4.85998E-12
-1.67839E+0	-379.336E-12	-1.67839E+0	-53.6888E-9	-1.73307E-12	4.77440E-12
-1.65829E+0	-375.462E-12	-1.65829E+0	-53.6888E-9	-1.55354E-12	4.77895E-12
-1.63819E+0	-368.067E-12	-1.63819E+0	-53.6888E-9	-1.62080E-12	4.80484E-12
-1.61809E+0	-361.472E-12	-1.61809E+0	-53.6888E-9	-1.65833E-12	4.88318E-12
-1.59799E+0	-356.961E-12	-1.59799E+0	-53.6888E-9	-1.64209E-12	4.70062E-12
-1.57789E+0	-349.811E-12	-1.57789E+0	-53.6888E-9	-1.65986E-12	4.67074E-12
-1.55779E+0	-343.668E-12	-1.55779E+0	-53.6888E-9	-1.61324E-12	4.80795E-12
-1.53769E+0	-339.065E-12	-1.53769E+0	-53.6888E-9	-1.51122E-12	4.66887E-12
-1.51759E+0	-332.481E-12	-1.51759E+0	-53.6888E-9	-1.79688E-12	4.29699E-12
-1.49749E+0	-327.062E-12	-1.49749E+0	-53.6888E-9	-1.63759E-12	4.39708E-12
-1.47739E+0	-322.002E-12	-1.47739E+0	-53.6888E-9	-1.81307E-12	4.13154E-12
-1.45729E+0	-316.772E-12	-1.45729E+0	-53.6888E-9	-1.84652E-12	3.87737E-12
-1.43719E+0	-312.223E-12	-1.43719E+0	-53.6888E-9	-2.02650E-12	3.59520E-12
-1.41709E+0	-307.571E-12	-1.41709E+0	-53.6888E-9	-2.05943E-12	3.38937E-12
-1.39698E+0	-304.116E-12	-1.39698E+0	-53.6888E-9	-2.34702E-12	3.06856E-12
-1.37688E+0	-301.002E-12	-1.37688E+0	-53.6888E-9	-2.12952E-12	2.94191E-12
-1.35678E+0	-297.228E-12	-1.35678E+0	-53.6888E-9	-2.33885E-12	2.86343E-12
-1.33668E+0	-294.168E-12	-1.33668E+0	-53.6888E-9	-2.17403E-12	2.94291E-12
-1.31658E+0	-290.230E-12	-1.31658E+0	-53.6888E-9	-2.26512E-12	2.99994E-12
-1.29648E+0	-287.667E-12	-1.29648E+0	-53.6888E-9	-2.34971E-12	2.91171E-12
-1.27638E+0	-284.174E-12	-1.27638E+0	-53.6888E-9	-2.31786E-12	2.82228E-12
-1.25628E+0	-281.419E-12	-1.25628E+0	-53.6888E-9	-2.28725E-12	2.56350E-12
-1.23618E+0	-279.042E-12	-1.23618E+0	-53.6888E-9	-2.47354E-12	2.50287E-12
-1.21608E+0	-275.526E-12	-1.21608E+0	-53.6888E-9	-2.46811E-12	2.46976E-12
-1.19598E+0	-272.423E-12	-1.19598E+0	-53.6888E-9	-2.19644E-12	2.50403E-12
-1.17588E+0	-269.348E-12	-1.17588E+0	-53.6888E-9	-2.09958E-12	2.80964E-12
-1.15578E+0	-266.124E-12	-1.15578E+0	-53.6888E-9	-2.12442E-12	2.94002E-12
-1.13568E+0	-262.136E-12	-1.13568E+0	-53.6888E-9	-2.22348E-12	2.93223E-12
-1.11558E+0	-259.419E-12	-1.11558E+0	-53.6888E-9	-2.25208E-12	2.66844E-12
-1.09548E+0	-255.989E-12	-1.09548E+0	-53.6888E-9	-2.14104E-12	2.62686E-12
-1.07538E+0	-253.084E-12	-1.07538E+0	-53.6888E-9	-2.12184E-12	2.60245E-12
-1.05528E+0	-250.268E-12	-1.05528E+0	-53.6888E-9	-2.24571E-12	2.54280E-12
-1.03518E+0	-247.088E-12	-1.03518E+0	-53.6888E-9	-2.06159E-12	2.57387E-12
-1.01508E+0	-244.554E-12	-1.01508E+0	-53.6888E-9	-2.29215E-12	2.69549E-12
-994.975E-3	-240.986E-12	-994.975E-3	-53.6888E-9	-2.35445E-12	2.81684E-12
-974.874E-3	-237.352E-12	-974.874E-3	-53.6888E-9	-2.09232E-12	2.94902E-12
-954.774E-3	-233.699E-12	-954.774E-3	-53.6888E-9	-2.12172E-12	3.10996E-12
-934.673E-3	-229.318E-12	-934.673E-3	-53.6888E-9	-2.24255E-12	3.06571E-12
-914.573E-3	-226.134E-12	-914.573E-3	-53.6888E-9	-1.88017E-12	3.34647E-12
-894.472E-3	-221.874E-12	-894.472E-3	-53.6888E-9	-2.05688E-12	3.06063E-12
-874.372E-3	-218.239E-12	-874.372E-3	-53.6888E-9	-2.22080E-12	2.76263E-12
-854.271E-3	-215.397E-12	-854.271E-3	-53.6888E-9	-2.25135E-12	2.70767E-12
-834.171E-3	-212.498E-12	-834.171E-3	-53.6888E-9	-2.34305E-12	2.61618E-12
-814.070E-3	-208.843E-12	-814.070E-3	-53.6888E-9	-2.31669E-12	2.72801E-12
-793.970E-3	-206.335E-12	-793.970E-3	-53.6888E-9	-2.32583E-12	2.74399E-12
-773.869E-3	-202.863E-12	-773.869E-3	-53.6888E-9	-2.23991E-12	2.84584E-12
-753.769E-3	-199.433E-12	-753.769E-3	-53.6888E-9	-2.31774E-12	2.91109E-12
-733.668E-3	-196.668E-12	-733.668E-3	-53.6888E-9	-2.48438E-12	2.91504E-12
-713.568E-3	-192.589E-12	-713.568E-3	-53.6888E-9	-2.28325E-12	2.87940E-12
-693.467E-3	-189.355E-12	-693.467E-3	-53.6888E-9	-2.13035E-12	3.05762E-12
-673.367E-3	-185.169E-12	-673.367E-3	-53.6888E-9	-2.05308E-12	3.31290E-12
-653.266E-3	-181.486E-12	-653.266E-3	-53.6888E-9	-2.03575E-12	3.53344E-12
-633.166E-3	-177.405E-12	-633.166E-3	-53.6888E-9	-2.23870E-12	3.22812E-12
-613.065E-3	-173.108E-12	-613.065E-3	-53.6888E-9	-2.15090E-12	3.34780E-12
-592.965E-3	-169.281E-12	-592.965E-3	-53.6888E-9	-1.83745E-12	3.47940E-12
-572.864E-3	-164.831E-12	-572.864E-3	-53.6888E-9	-2.02653E-12	3.55876E-12
-552.764E-3	-160.531E-12	-552.764E-3	-53.6888E-9	-1.86774E-12	3.51344E-12
-532.663E-3	-156.920E-12	-532.663E-3	-53.6888E-9	-2.07359E-12	3.52798E-12
-512.563E-3	-152.120E-12	-512.563E-3	-53.6888E-9	-1.96813E-12	3.34748E-12
-492.462E-3	-148.200E-12	-492.462E-3	-53.6888E-9	-1.90159E-12	3.46767E-12
-472.362E-3	-144.026E-12	-472.362E-3	-53.6888E-9	-2.08013E-12	3.27885E-12
-452.261E-3	-139.939E-12	-452.261E-3	-53.6888E-9	-2.09424E-12	3.05395E-12
-432.161E-3	-136.821E-12	-432.161E-3	-53.6888E-9	-2.18359E-12	2.93642E-12
-412.060E-3	-132.798E-12	-412.060E-3	-53.6888E-9	-2.21290E-12	3.13856E-12
-391.960E-3	-128.718E-12	-391.960E-3	-53.6888E-9	-2.01122E-12	3.17152E-12
-371.859E-3	-124.936E-12	-371.859E-3	-53.6888E-9	-2.06549E-12	3.69161E-12
-351.759E-3	-119.370E-12	-351.759E-3	-53.6888E-9	-1.83547E-12	4.20157E-12
-331.658E-3	-113.650E-12	-331.658E-3	-53.6888E-9	-1.64561E-12	4.68452E-12
-311.558E-3	-107.688E-12	-311.558E-3	-53.6888E-9	-1.61970E-12	4.90033E-12
-291.457E-3	-100.775E-12	-291.457E-3	-53.6888E-9	-1.58993E-12	4.99192E-12
-271.357E-3	-94.5505E-12	-271.357E-3	-53.6888E-9	-1.62802E-12	5.02817E-12
-251.256E-3	-87.4336E-12	-251.256E-3	-53.6888E-9	-1.64695E-12	5.07509E-12
-231.156E-3	-81.0901E-12	-231.156E-3	-53.6888E-9	-1.67910E-12	5.08953E-12
-211.055E-3	-74.5520E-12	-211.055E-3	-53.6888E-9	-1.65149E-12	4.85945E-12
-190.955E-3	-67.5703E-12	-190.955E-3	-53.6888E-9	-1.51854E-12	5.31095E-12
-170.854E-3	-60.3238E-12	-170.854E-3	-53.6888E-9	-1.39400E-12	5.37943E-12
-150.754E-3	-53.1843E-12	-150.754E-3	-53.6888E-9	-1.41910E-12	5.49023E-12
-130.653E-3	-45.9767E-12	-130.653E-3	-53.6888E-9	-1.66286E-12	5.45584E-12
-110.553E-3	-39.1677E-12	-110.553E-3	-53.6888E-9	-1.53875E-12	5.12017E-12
-90.4523E-3	-32.5751E-12	-90.4523E-3	-53.6888E-9	-1.56006E-12	4.87616E-12
-70.3518E-3	-25.6868E-12	-70.3518E-3	-53.6888E-9	-1.44378E-12	5.11044E-12
-50.2512E-3	-18.3465E-12	-50.2513E-3	-53.6888E-9	-1.45688E-12	5.37712E-12
-30.1508E-3	-11.0423E-12	-30.1508E-3	-53.6888E-9	-1.38884E-12	5.47940E-12
-10.0503E-3	-3.87434E-12	-10.0503E-3	-53.6888E-9	-1.20942E-12	5.35290E-12
10.0503E-3	3.17079E-12	10.0503E-3	-53.6888E-9	-1.57370E-12	5.35579E-12
30.1507E-3	9.96980E-12	30.1508E-3	-53.6888E-9	-1.63595E-12	5.12673E-12
50.2512E-3	16.8973E-12	50.2513E-3	-53.6888E-9	-1.47073E-12	5.22523E-12
70.3518E-3	24.1032E-12	70.3518E-3	-53.6888E-9	-1.43030E-12	5.58140E-12
90.4522E-3	31.3624E-12	90.4523E-3	-53.6888E-9	-1.56830E-12	5.49298E-12
110.553E-3	38.7341E-12	110.553E-3	-53.6888E-9	-1.34268E-12	5.75799E-12
130.653E-3	46.3913E-12	130.653E-3	-53.6888E-9	-1.45498E-12	5.56918E-12
150.754E-3	53.7094E-12	150.754E-3	-53.6888E-9	-1.50367E-12	5.67463E-12
170.854E-3	61.2306E-12	170.854E-3	-53.6888E-9	-1.41553E-12	5.64010E-12
190.955E-3	68.9866E-12	190.955E-3	-53.6888E-9	-1.39488E-12	5.59060E-12
211.055E-3	75.8561E-12	211.055E-3	-53.6888E-9	-1.45716E-12	5.20657E-12
231.156E-3	82.2820E-12	231.156E-3	-53.6888E-9	-1.40862E-12	4.90990E-12
251.256E-3	88.7753E-12	251.256E-3	-53.6888E-9	-1.64749E-12	4.57564E-12
271.357E-3	95.0440E-12	271.357E-3	-53.6888E-9	-1.58351E-12	4.64763E-12
291.457E-3	101.402E-12	291.457E-3	-53.6888E-9	-1.50451E-12	4.96174E-12
311.558E-3	107.762E-12	311.558E-3	-53.6888E-9	-1.53165E-12	4.86620E-12
331.658E-3	114.608E-12	331.658E-3	-53.6888E-9	-1.37645E-12	5.08813E-12
351.759E-3	121.496E-12	351.759E-3	-53.6888E-9	-1.36348E-12	5.53768E-12
371.859E-3	128.985E-12	371.859E-3	-53.6888E-9	-1.34346E-12	5.86001E-12
391.960E-3	137.060E-12	391.960E-3	-53.6888E-9	-1.39646E-12	6.11541E-12
412.060E-3	144.705E-12	412.060E-3	-53.6888E-9	-1.27826E-12	5.92254E-12
432.161E-3	152.205E-12	432.161E-3	-53.6888E-9	-1.12799E-12	5.78117E-12
452.261E-3	160.125E-12	452.261E-3	-53.6888E-9	-1.64706E-12	5.72941E-12
472.362E-3	167.501E-12	472.362E-3	-53.6888E-9	-1.36960E-12	5.52615E-12
492.462E-3	174.648E-12	492.462E-3	-53.6888E-9	-1.20073E-12	5.77662E-12
512.563E-3	183.250E-12	512.563E-3	-53.6888E-9	-1.30634E-12	6.11548E-12
532.663E-3	191.926E-12	532.663E-3	-53.6888E-9	-1.09999E-12	6.82140E-12
552.764E-3	201.314E-12	552.764E-3	-53.6888E-9	-1.04808E-12	7.12032E-12
572.864E-3	211.298E-12	572.864E-3	-53.6888E-9	-735.865E-15	7.16857E-12
592.965E-3	221.797E-12	592.965E-3	-53.6888E-9	-951.667E-15	7.42375E-12
613.065E-3	231.953E-12	613.065E-3	-53.6888E-9	-887.462E-15	7.70038E-12
633.166E-3	242.027E-12	633.166E-3	-53.6888E-9	-850.520E-15	7.71121E-12
653.266E-3	252.495E-12	653.266E-3	-53.6888E-9	-877.288E-15	7.53218E-12
673.367E-3	262.629E-12	673.367E-3	-53.6888E-9	-934.707E-15	7.22876E-12
693.467E-3	272.547E-12	693.467E-3	-53.6888E-9	-906.883E-15	7.34397E-12
713.568E-3	282.276E-12	713.568E-3	-53.6888E-9	-960.612E-15	7.20847E-12
733.668E-3	291.942E-12	733.668E-3	-53.6888E-9	-843.337E-15	7.30165E-12
753.769E-3	301.280E-12	753.769E-3	-53.6888E-9	-865.914E-15	7.12218E-12
773.869E-3	311.382E-12	773.869E-3	-53.6888E-9	-897.767E-15	7.33277E-12
793.970E-3	320.734E-12	793.970E-3	-53.6888E-9	-986.581E-15	7.14522E-12
814.070E-3	330.832E-12	814.070E-3	-53.6888E-9	-873.013E-15	6.96789E-12
834.171E-3	339.805E-12	834.171E-3	-53.6888E-9	-958.996E-15	6.88124E-12
854.271E-3	349.354E-12	854.271E-3	-53.6888E-9	-981.875E-15	6.78412E-12
874.372E-3	358.991E-12	874.372E-3	-53.6888E-9	-1.05064E-12	6.89403E-12
894.472E-3	367.897E-12	894.472E-3	-53.6888E-9	-1.11454E-12	6.94157E-12
914.573E-3	376.437E-12	914.573E-3	-53.6888E-9	-873.292E-15	7.04898E-12
934.673E-3	386.728E-12	934.673E-3	-53.6888E-9	-926.740E-15	7.15074E-12
954.774E-3	396.142E-12	954.774E-3	-53.6888E-9	-931.062E-15	7.28720E-12
974.874E-3	405.004E-12	974.874E-3	-53.6888E-9	-1.01075E-12	7.10307E-12
994.975E-3	414.729E-12	994.975E-3	-53.6888E-9	-1.08639E-12	7.14060E-12
1.01508E+0	423.977E-12	1.01508E+0	-53.6888E-9	-942.038E-15	7.10461E-12
1.03518E+0	434.374E-12	1.03518E+0	-53.6888E-9	-854.845E-15	7.14807E-12
1.05528E+0	444.057E-12	1.05528E+0	-53.6888E-9	-899.443E-15	7.28616E-12
1.07538E+0	453.393E-12	1.07538E+0	-53.6888E-9	-869.873E-15	7.50586E-12
1.09548E+0	464.222E-12	1.09548E+0	-53.6888E-9	-777.485E-15	7.48761E-12
1.11558E+0	474.690E-12	1.11558E+0	-53.6888E-9	-742.009E-15	7.65427E-12
1.13568E+0	484.406E-12	1.13568E+0	-53.6888E-9	-803.387E-15	7.74662E-12
1.15578E+0	494.818E-12	1.15578E+0	-53.6888E-9	-784.526E-15	7.73367E-12
1.17588E+0	505.229E-12	1.17588E+0	-53.6888E-9	-568.439E-15	7.75162E-12
1.19598E+0	515.792E-12	1.19598E+0	-53.6888E-9	-713.162E-15	8.04374E-12
1.21608E+0	526.756E-12	1.21608E+0	-53.6888E-9	-532.624E-15	8.22805E-12
1.23618E+0	537.930E-12	1.23618E+0	-53.6888E-9	-539.238E-15	8.02237E-12
1.25628E+0	549.195E-12	1.25628E+0	-53.6888E-9	-541.822E-15	8.44101E-12
1.27638E+0	559.971E-12	1.27638E+0	-53.6888E-9	-386.558E-15	8.55085E-12
1.29648E+0	572.747E-12	1.29648E+0	-53.6888E-9	-328.750E-15	8.83934E-12
1.31658E+0	584.098E-12	1.31658E+0	-53.6888E-9	-356.979E-15	9.07109E-12
1.33668E+0	596.843E-12	1.33668E+0	-53.6888E-9	-125.158E-15	9.23321E-12
1.35678E+0	610.149E-12	1.35678E+0	-53.6888E-9	-169.348E-15	9.94535E-12
1.37688E+0	624.799E-12	1.37688E+0	-53.6888E-9	124.717E-15	10.2831E-12
1.39698E+0	638.652E-12	1.39698E+0	-53.6888E-9	102.814E-15	10.7594E-12
1.41709E+0	653.836E-12	1.41709E+0	-53.6888E-9	504.768E-15	11.0504E-12
1.43719E+0	669.325E-12	1.43719E+0	-53.6888E-9	233.145E-15	11.6361E-12
1.45729E+0	684.916E-12	1.45729E+0	-53.6888E-9	493.425E-15	11.8646E-12
1.47739E+0	701.888E-12	1.47739E+0	-53.6888E-9	456.619E-15	11.9712E-12
1.49749E+0	717.040E-12	1.49749E+0	-53.6888E-9	697.467E-15	11.9963E-12
1.51759E+0	734.424E-12	1.51759E+0	-53.6888E-9	761.267E-15	11.8105E-12
1.53769E+0	751.164E-12	1.53769E+0	-53.6888E-9	446.962E-15	11.8050E-12
1.55779E+0	764.652E-12	1.55779E+0	-53.6888E-9	437.706E-15	11.3048E-12
1.57789E+0	780.587E-12	1.57789E+0	-53.6888E-9	378.878E-15	11.1557E-12
1.59799E+0	793.816E-12	1.59799E+0	-53.6888E-9	151.593E-15	10.8083E-12
1.61809E+0	808.052E-12	1.61809E+0	-53.6888E-9	-31.5169E-15	10.7669E-12
1.63819E+0	822.785E-12	1.63819E+0	-53.6888E-9	110.616E-15	10.3915E-12
1.65829E+0	835.320E-12	1.65829E+0	-53.6888E-9	-33.6920E-15	9.81074E-12
1.67839E+0	849.449E-12	1.67839E+0	-53.6888E-9	83.6050E-15	9.94537E-12
1.69849E+0	861.768E-12	1.69849E+0	-53.6888E-9	193.529E-15	9.96346E-12
1.71859E+0	876.924E-12	1.71859E+0	-53.6888E-9	239.991E-15	10.0376E-12
1.73869E+0	889.860E-12	1.73869E+0	-53.6888E-9	-46.2411E-15	10.0349E-12
1.75879E+0	901.485E-12	1.75879E+0	-53.6888E-9	-74.2827E-15	9.91428E-12
1.77889E+0	916.728E-12	1.77889E+0	-53.6888E-9	173.889E-15	9.80463E-12
1.79900E+0	928.610E-12	1.79900E+0	-53.6888E-9	199.900E-15	10.1355E-12
1.81910E+0	940.826E-12	1.81910E+0	-53.6888E-9	-27.4935E-15	9.99446E-12
1.83920E+0	955.065E-12	1.83920E+0	-53.6888E-9	-57.3399E-15	9.85072E-12
1.85930E+0	967.239E-12	1.85930E+0	-53.6888E-9	-114.303E-15	9.94351E-12
1.87940E+0	980.860E-12	1.87940E+0	-53.6888E-9	48.2602E-15	9.68090E-12
1.89950E+0	991.330E-12	1.89950E+0	-53.6888E-9	-116.136E-15	9.79996E-12
1.91960E+0	1.00516E-9	1.91960E+0	-53.6888E-9	69.2946E-15	9.71653E-12
1.93970E+0	1.01975E-9	1.93970E+0	-53.6888E-9	-14.1611E-15	9.57717E-12
1.95980E+0	1.02886E-9	1.95980E+0	-53.6888E-9	31.0117E-15	9.76698E-12
1.97990E+0	1.04369E-9	1.97990E+0	-53.6888E-9	-56.1777E-15	9.71459E-12
2.00000E+0	1.05754E-9	2.00000E+0	-53.6888E-9	-89.6173E-15	10.0722E-12
