# Supplementary material for: Circumventing the stability problems of graphene nanoribbon zigzag edges
Source: Nat Chem. 2022 Sep 26;14(12):1451–8. doi: 10.1038/s41557-022-01042-8 (PMC10665199; doi:10.1038/s41557-022-01042-8)
Supplement: Supplementary file 3 — Source data for Supplementary Fig. 9. [file 41557_2022_1042_MOESM3_ESM.zip › 11 units/Point spectra632.dat]

Experiment	bias spectroscopy
Saved Date	22.07.2020 14:23:23
User
Date
X (m)	-249.643E-9
Y (m)	-231.704E-9
Z (m)	-53.6938E-9
Z offset (m)	0E+0
Settling time (s)	20E-3
Integration time (s)	60E-3
Z-Ctrl hold	TRUE
Final Z (m)	N/A
Start time	22.07.2020 14:23:07
Filter type	None
Order
Cutoff frq
Bias>Bias (V)	-500E-3
Bias>Calibration (V/V)	-1E+0
Bias>Offset (V)	0E+0
Bias Spectroscopy>Sweep Start (V)	-2E+0
Bias Spectroscopy>Sweep End (V)	2E+0
Bias Spectroscopy>Num Pixel	200
Bias Spectroscopy>Z Avg time (s)	100E-3
Bias Spectroscopy>Z offset (m)	0E+0
Bias Spectroscopy>1st Settling time (s)	60E-3
Bias Spectroscopy>Settling time (s)	20E-3
Bias Spectroscopy>Integration time (s)	60E-3
Bias Spectroscopy>End Settling time (s)	50E-3
Bias Spectroscopy>Z control time (s)	50E-3
Bias Spectroscopy>Max Slew rate (V/s)	Inf
Bias Spectroscopy>backward sweep	FALSE
Bias Spectroscopy>Z-controller hold	TRUE
Bias Spectroscopy>Number of sweeps	1
Bias Spectroscopy>Channels	Current (A);Bias (V);Z (m);LI Demod 1 Y (A);LI Demod 1 X (A)
Bias Spectroscopy>Reset Bias	TRUE
Bias Spectroscopy>Record final Z	FALSE
Bias Spectroscopy>Lock-In run	TRUE
Current>Current (A)	190.035E-12
Current>Calibration (A/V)	330E-12
Current>Offset (A)	0E+0
Current>Gain	High
Lock-in>Lock-in status	ON
Lock-in>Modulated signal	Bias (V)
Lock-in>Frequency (Hz)	828E+0
Lock-in>Amplitude	20E-3
Lock-in>Demodulated signal	Current (A)
Lock-in>HP Filter Cutoff D1 (Hz)	155.425E+0
Lock-in>HP Filter Cutoff D2 (Hz)	155.425E+0
Lock-in>HP Filter Order D1	1
Lock-in>HP Filter Order D2	1
Lock-in>Harmonic D1	1
Lock-in>Harmonic D2	2
Lock-in>Reference phase D1 (deg)	-158.815E+0
Lock-in>Reference phase D2 (deg)	174.64E+0
Lock-in>LP Filter Cutoff D1 (Hz)	9.71405E+0
Lock-in>LP Filter Cutoff D2 (Hz)	4.85702E+0
Lock-in>LP Filter Order D1	2
Lock-in>LP Filter Order D2	2
Lock-in>Sync Filter D1	OFF
Lock-in>Sync Filter D2	OFF
[DATA]
Bias calc (V)	Current (A)	Bias (V)	Z (m)	LI Demod 1 Y (A)	LI Demod 1 X (A)
-2.00000E+0	-507.475E-12	-2.00000E+0	-53.6938E-9	-453.364E-15	7.87868E-12
-1.97990E+0	-497.408E-12	-1.97990E+0	-53.6938E-9	-807.350E-15	7.59155E-12
-1.95980E+0	-486.982E-12	-1.95980E+0	-53.6938E-9	-974.260E-15	6.95522E-12
-1.93970E+0	-479.889E-12	-1.93970E+0	-53.6938E-9	-963.569E-15	6.23220E-12
-1.91960E+0	-471.576E-12	-1.91960E+0	-53.6938E-9	-1.17314E-12	6.17437E-12
-1.89950E+0	-462.487E-12	-1.89950E+0	-53.6938E-9	-1.25830E-12	5.95442E-12
-1.87940E+0	-456.499E-12	-1.87940E+0	-53.6938E-9	-1.26515E-12	6.01155E-12
-1.85930E+0	-447.818E-12	-1.85930E+0	-53.6938E-9	-1.27404E-12	5.76159E-12
-1.83920E+0	-440.185E-12	-1.83920E+0	-53.6938E-9	-1.32890E-12	5.65393E-12
-1.81910E+0	-434.098E-12	-1.81910E+0	-53.6938E-9	-1.51400E-12	5.77725E-12
-1.79900E+0	-425.115E-12	-1.79900E+0	-53.6938E-9	-1.61247E-12	5.76029E-12
-1.77889E+0	-419.694E-12	-1.77889E+0	-53.6938E-9	-1.44223E-12	5.48230E-12
-1.75879E+0	-413.191E-12	-1.75879E+0	-53.6938E-9	-1.59774E-12	5.34284E-12
-1.73869E+0	-405.073E-12	-1.73869E+0	-53.6938E-9	-1.47835E-12	5.02143E-12
-1.71859E+0	-400.362E-12	-1.71859E+0	-53.6938E-9	-1.59352E-12	4.92022E-12
-1.69849E+0	-393.106E-12	-1.69849E+0	-53.6938E-9	-1.63625E-12	5.03525E-12
-1.67839E+0	-386.070E-12	-1.67839E+0	-53.6938E-9	-1.67336E-12	4.84968E-12
-1.65829E+0	-380.541E-12	-1.65829E+0	-53.6938E-9	-1.59442E-12	4.80742E-12
-1.63819E+0	-374.425E-12	-1.63819E+0	-53.6938E-9	-1.50986E-12	5.04874E-12
-1.61809E+0	-366.917E-12	-1.61809E+0	-53.6938E-9	-1.62281E-12	5.01263E-12
-1.59799E+0	-361.232E-12	-1.59799E+0	-53.6938E-9	-1.60228E-12	5.01954E-12
-1.57789E+0	-355.465E-12	-1.57789E+0	-53.6938E-9	-1.66899E-12	4.61414E-12
-1.55779E+0	-349.667E-12	-1.55779E+0	-53.6938E-9	-1.77705E-12	4.81735E-12
-1.53769E+0	-343.256E-12	-1.53769E+0	-53.6938E-9	-1.70730E-12	4.84794E-12
-1.51759E+0	-337.785E-12	-1.51759E+0	-53.6938E-9	-1.60104E-12	4.73808E-12
-1.49749E+0	-331.848E-12	-1.49749E+0	-53.6938E-9	-1.58342E-12	4.58940E-12
-1.47739E+0	-325.761E-12	-1.47739E+0	-53.6938E-9	-1.81008E-12	4.20299E-12
-1.45729E+0	-321.684E-12	-1.45729E+0	-53.6938E-9	-1.84356E-12	4.03034E-12
-1.43719E+0	-316.788E-12	-1.43719E+0	-53.6938E-9	-2.12306E-12	3.61630E-12
-1.41709E+0	-312.351E-12	-1.41709E+0	-53.6938E-9	-1.98295E-12	3.48477E-12
-1.39698E+0	-308.587E-12	-1.39698E+0	-53.6938E-9	-2.12718E-12	3.23174E-12
-1.37688E+0	-305.535E-12	-1.37688E+0	-53.6938E-9	-2.21278E-12	2.89343E-12
-1.35678E+0	-301.425E-12	-1.35678E+0	-53.6938E-9	-2.24912E-12	2.93526E-12
-1.33668E+0	-297.769E-12	-1.33668E+0	-53.6938E-9	-2.12771E-12	3.02120E-12
-1.31658E+0	-295.215E-12	-1.31658E+0	-53.6938E-9	-2.33707E-12	3.00547E-12
-1.29648E+0	-291.120E-12	-1.29648E+0	-53.6938E-9	-2.22969E-12	2.99834E-12
-1.27638E+0	-287.907E-12	-1.27638E+0	-53.6938E-9	-2.38472E-12	2.72003E-12
-1.25628E+0	-285.223E-12	-1.25628E+0	-53.6938E-9	-2.12709E-12	2.66921E-12
-1.23618E+0	-282.231E-12	-1.23618E+0	-53.6938E-9	-2.31019E-12	2.68331E-12
-1.21608E+0	-280.184E-12	-1.21608E+0	-53.6938E-9	-2.40966E-12	2.63958E-12
-1.19598E+0	-275.336E-12	-1.19598E+0	-53.6938E-9	-2.32249E-12	2.79714E-12
-1.17588E+0	-273.074E-12	-1.17588E+0	-53.6938E-9	-2.28019E-12	3.03775E-12
-1.15578E+0	-269.586E-12	-1.15578E+0	-53.6938E-9	-2.18641E-12	3.02773E-12
-1.13568E+0	-265.095E-12	-1.13568E+0	-53.6938E-9	-2.02003E-12	2.86020E-12
-1.11558E+0	-262.470E-12	-1.11558E+0	-53.6938E-9	-2.14440E-12	2.86594E-12
-1.09548E+0	-259.190E-12	-1.09548E+0	-53.6938E-9	-2.24209E-12	2.68445E-12
-1.07538E+0	-255.664E-12	-1.07538E+0	-53.6938E-9	-2.34245E-12	2.63711E-12
-1.05528E+0	-253.592E-12	-1.05528E+0	-53.6938E-9	-2.28086E-12	2.68792E-12
-1.03518E+0	-249.895E-12	-1.03518E+0	-53.6938E-9	-2.13967E-12	2.68777E-12
-1.01508E+0	-247.224E-12	-1.01508E+0	-53.6938E-9	-2.24116E-12	2.88012E-12
-994.975E-3	-243.752E-12	-994.975E-3	-53.6938E-9	-2.24671E-12	2.88202E-12
-974.874E-3	-239.700E-12	-974.874E-3	-53.6938E-9	-2.37113E-12	3.03571E-12
-954.774E-3	-236.380E-12	-954.774E-3	-53.6938E-9	-2.14015E-12	3.11639E-12
-934.673E-3	-232.363E-12	-934.673E-3	-53.6938E-9	-2.09763E-12	3.29945E-12
-914.573E-3	-228.087E-12	-914.573E-3	-53.6938E-9	-2.09183E-12	3.43249E-12
-894.472E-3	-224.236E-12	-894.472E-3	-53.6938E-9	-2.07458E-12	3.41628E-12
-874.372E-3	-219.961E-12	-874.372E-3	-53.6938E-9	-2.33641E-12	2.87845E-12
-854.271E-3	-217.885E-12	-854.271E-3	-53.6938E-9	-2.26447E-12	2.74071E-12
-834.171E-3	-214.434E-12	-834.171E-3	-53.6938E-9	-2.20874E-12	2.68626E-12
-814.070E-3	-210.420E-12	-814.070E-3	-53.6938E-9	-2.24930E-12	3.03813E-12
-793.970E-3	-208.224E-12	-793.970E-3	-53.6938E-9	-2.25170E-12	2.97478E-12
-773.869E-3	-204.227E-12	-773.869E-3	-53.6938E-9	-2.23205E-12	2.73183E-12
-753.769E-3	-200.630E-12	-753.769E-3	-53.6938E-9	-2.26512E-12	2.80214E-12
-733.668E-3	-197.739E-12	-733.668E-3	-53.6938E-9	-2.33156E-12	2.76477E-12
-713.568E-3	-194.407E-12	-713.568E-3	-53.6938E-9	-2.33447E-12	2.73060E-12
-693.467E-3	-190.550E-12	-693.467E-3	-53.6938E-9	-2.08183E-12	3.15796E-12
-673.367E-3	-186.765E-12	-673.367E-3	-53.6938E-9	-1.90253E-12	3.36817E-12
-653.266E-3	-182.573E-12	-653.266E-3	-53.6938E-9	-1.93116E-12	3.52783E-12
-633.166E-3	-178.422E-12	-633.166E-3	-53.6938E-9	-2.13502E-12	3.42025E-12
-613.065E-3	-174.083E-12	-613.065E-3	-53.6938E-9	-2.16315E-12	3.44860E-12
-592.965E-3	-169.602E-12	-592.965E-3	-53.6938E-9	-2.08248E-12	3.46008E-12
-572.864E-3	-165.757E-12	-572.864E-3	-53.6938E-9	-2.03840E-12	3.37116E-12
-552.764E-3	-161.130E-12	-552.764E-3	-53.6938E-9	-2.07953E-12	3.52706E-12
-532.663E-3	-157.532E-12	-532.663E-3	-53.6938E-9	-2.10464E-12	3.46762E-12
-512.563E-3	-153.164E-12	-512.563E-3	-53.6938E-9	-1.93871E-12	3.42742E-12
-492.462E-3	-148.451E-12	-492.462E-3	-53.6938E-9	-1.97650E-12	3.73965E-12
-472.362E-3	-144.300E-12	-472.362E-3	-53.6938E-9	-2.14420E-12	3.65150E-12
-452.261E-3	-140.687E-12	-452.261E-3	-53.6938E-9	-2.11983E-12	3.22433E-12
-432.161E-3	-136.746E-12	-432.161E-3	-53.6938E-9	-2.22795E-12	3.09342E-12
-412.060E-3	-133.333E-12	-412.060E-3	-53.6938E-9	-2.15660E-12	3.28843E-12
-391.960E-3	-129.335E-12	-391.960E-3	-53.6938E-9	-2.15938E-12	3.33490E-12
-371.859E-3	-124.637E-12	-371.859E-3	-53.6938E-9	-2.19222E-12	3.62145E-12
-351.759E-3	-119.462E-12	-351.759E-3	-53.6938E-9	-2.12658E-12	4.24667E-12
-331.658E-3	-113.596E-12	-331.658E-3	-53.6938E-9	-1.74753E-12	4.47683E-12
-311.558E-3	-107.173E-12	-311.558E-3	-53.6938E-9	-1.49613E-12	4.86060E-12
-291.457E-3	-100.898E-12	-291.457E-3	-53.6938E-9	-1.48323E-12	5.27749E-12
-271.357E-3	-93.8550E-12	-271.357E-3	-53.6938E-9	-1.59736E-12	4.95569E-12
-251.256E-3	-87.3534E-12	-251.256E-3	-53.6938E-9	-1.72726E-12	4.79505E-12
-231.156E-3	-81.0900E-12	-231.156E-3	-53.6938E-9	-1.66610E-12	4.92855E-12
-211.055E-3	-74.4498E-12	-211.055E-3	-53.6938E-9	-1.66228E-12	5.02519E-12
-190.955E-3	-67.5233E-12	-190.955E-3	-53.6938E-9	-1.64963E-12	5.39839E-12
-170.854E-3	-60.3152E-12	-170.854E-3	-53.6938E-9	-1.53759E-12	5.47945E-12
-150.754E-3	-53.0366E-12	-150.754E-3	-53.6938E-9	-1.39796E-12	5.48153E-12
-130.653E-3	-45.8961E-12	-130.653E-3	-53.6938E-9	-1.45536E-12	5.15456E-12
-110.553E-3	-39.0825E-12	-110.553E-3	-53.6938E-9	-1.71039E-12	5.11533E-12
-90.4523E-3	-32.5962E-12	-90.4523E-3	-53.6938E-9	-1.53297E-12	4.89287E-12
-70.3518E-3	-25.6414E-12	-70.3518E-3	-53.6938E-9	-1.57776E-12	5.26507E-12
-50.2512E-3	-18.3560E-12	-50.2513E-3	-53.6938E-9	-1.47755E-12	5.65555E-12
-30.1508E-3	-11.0611E-12	-30.1508E-3	-53.6938E-9	-1.47184E-12	5.61293E-12
-10.0503E-3	-3.86555E-12	-10.0503E-3	-53.6938E-9	-1.55746E-12	5.33526E-12
10.0503E-3	3.11073E-12	10.0503E-3	-53.6938E-9	-1.50356E-12	5.28603E-12
30.1507E-3	9.92977E-12	30.1508E-3	-53.6938E-9	-1.35830E-12	5.00593E-12
50.2512E-3	16.8347E-12	50.2513E-3	-53.6938E-9	-1.50959E-12	5.25678E-12
70.3518E-3	23.9620E-12	70.3518E-3	-53.6938E-9	-1.49415E-12	5.35546E-12
90.4522E-3	31.4058E-12	90.4523E-3	-53.6938E-9	-1.46997E-12	5.35405E-12
110.553E-3	38.8980E-12	110.553E-3	-53.6938E-9	-1.34972E-12	5.54660E-12
130.653E-3	46.3026E-12	130.653E-3	-53.6938E-9	-1.36918E-12	5.64738E-12
150.754E-3	53.8553E-12	150.754E-3	-53.6938E-9	-1.50272E-12	5.60161E-12
170.854E-3	61.4567E-12	170.854E-3	-53.6938E-9	-1.39555E-12	5.67526E-12
190.955E-3	68.7672E-12	190.955E-3	-53.6938E-9	-1.40314E-12	5.48921E-12
211.055E-3	75.9920E-12	211.055E-3	-53.6938E-9	-1.58160E-12	5.20685E-12
231.156E-3	82.6529E-12	231.156E-3	-53.6938E-9	-1.65971E-12	5.02747E-12
251.256E-3	88.8253E-12	251.256E-3	-53.6938E-9	-1.56445E-12	4.91663E-12
271.357E-3	95.1957E-12	271.357E-3	-53.6938E-9	-1.78993E-12	4.76641E-12
291.457E-3	101.613E-12	291.457E-3	-53.6938E-9	-1.54521E-12	4.86357E-12
311.558E-3	108.087E-12	311.558E-3	-53.6938E-9	-1.62417E-12	5.01443E-12
331.658E-3	114.530E-12	331.658E-3	-53.6938E-9	-1.66522E-12	5.17713E-12
351.759E-3	121.490E-12	351.759E-3	-53.6938E-9	-1.47198E-12	5.37526E-12
371.859E-3	129.124E-12	371.859E-3	-53.6938E-9	-1.47548E-12	5.47143E-12
391.960E-3	136.377E-12	391.960E-3	-53.6938E-9	-1.50005E-12	5.66866E-12
412.060E-3	144.246E-12	412.060E-3	-53.6938E-9	-1.37116E-12	5.66811E-12
432.161E-3	152.383E-12	432.161E-3	-53.6938E-9	-1.20070E-12	5.76584E-12
452.261E-3	159.168E-12	452.261E-3	-53.6938E-9	-1.53174E-12	5.77964E-12
472.362E-3	166.957E-12	472.362E-3	-53.6938E-9	-1.36469E-12	5.63864E-12
492.462E-3	174.825E-12	492.462E-3	-53.6938E-9	-1.56009E-12	5.76140E-12
512.563E-3	182.478E-12	512.563E-3	-53.6938E-9	-1.49849E-12	5.98781E-12
532.663E-3	191.653E-12	532.663E-3	-53.6938E-9	-1.09130E-12	6.66298E-12
552.764E-3	201.047E-12	552.764E-3	-53.6938E-9	-1.04209E-12	6.87730E-12
572.864E-3	210.755E-12	572.864E-3	-53.6938E-9	-954.176E-15	7.19983E-12
592.965E-3	221.015E-12	592.965E-3	-53.6938E-9	-851.193E-15	7.33317E-12
613.065E-3	231.415E-12	613.065E-3	-53.6938E-9	-929.129E-15	7.62465E-12
633.166E-3	241.534E-12	633.166E-3	-53.6938E-9	-898.287E-15	7.46634E-12
653.266E-3	251.277E-12	653.266E-3	-53.6938E-9	-785.527E-15	7.38648E-12
673.367E-3	262.117E-12	673.367E-3	-53.6938E-9	-944.769E-15	7.24093E-12
693.467E-3	271.666E-12	693.467E-3	-53.6938E-9	-997.109E-15	7.53685E-12
713.568E-3	281.501E-12	713.568E-3	-53.6938E-9	-857.902E-15	7.35919E-12
733.668E-3	291.950E-12	733.668E-3	-53.6938E-9	-865.790E-15	7.42116E-12
753.769E-3	301.780E-12	753.769E-3	-53.6938E-9	-906.253E-15	7.55743E-12
773.869E-3	311.735E-12	773.869E-3	-53.6938E-9	-839.360E-15	7.48645E-12
793.970E-3	322.738E-12	793.970E-3	-53.6938E-9	-948.495E-15	7.66695E-12
814.070E-3	332.276E-12	814.070E-3	-53.6938E-9	-865.858E-15	7.72264E-12
834.171E-3	342.805E-12	834.171E-3	-53.6938E-9	-839.688E-15	7.47031E-12
854.271E-3	353.298E-12	854.271E-3	-53.6938E-9	-860.235E-15	7.58661E-12
874.372E-3	362.033E-12	874.372E-3	-53.6938E-9	-704.966E-15	7.63076E-12
894.472E-3	374.211E-12	894.472E-3	-53.6938E-9	-875.564E-15	7.67919E-12
914.573E-3	384.949E-12	914.573E-3	-53.6938E-9	-780.631E-15	8.13576E-12
934.673E-3	394.633E-12	934.673E-3	-53.6938E-9	-503.653E-15	8.06230E-12
954.774E-3	406.722E-12	954.774E-3	-53.6938E-9	-413.302E-15	8.20803E-12
974.874E-3	417.672E-12	974.874E-3	-53.6938E-9	-714.572E-15	8.37628E-12
994.975E-3	428.691E-12	994.975E-3	-53.6938E-9	-526.349E-15	8.46354E-12
1.01508E+0	441.610E-12	1.01508E+0	-53.6938E-9	-447.068E-15	8.60910E-12
1.03518E+0	452.880E-12	1.03518E+0	-53.6938E-9	-137.929E-15	9.10371E-12
1.05528E+0	466.458E-12	1.05528E+0	-53.6938E-9	-311.905E-15	9.32343E-12
1.07538E+0	479.607E-12	1.07538E+0	-53.6938E-9	-305.327E-15	9.69625E-12
1.09548E+0	491.456E-12	1.09548E+0	-53.6938E-9	-264.822E-15	9.61568E-12
1.11558E+0	505.602E-12	1.11558E+0	-53.6938E-9	-63.4352E-15	9.49573E-12
1.13568E+0	518.342E-12	1.13568E+0	-53.6938E-9	-360.452E-15	9.47924E-12
1.15578E+0	531.427E-12	1.15578E+0	-53.6938E-9	-100.022E-15	9.63083E-12
1.17588E+0	545.695E-12	1.17588E+0	-53.6938E-9	-12.1518E-15	9.86900E-12
1.19598E+0	559.238E-12	1.19598E+0	-53.6938E-9	101.503E-15	10.4893E-12
1.21608E+0	575.486E-12	1.21608E+0	-53.6938E-9	201.663E-15	10.7547E-12
1.23618E+0	589.152E-12	1.23618E+0	-53.6938E-9	353.497E-15	11.2294E-12
1.25628E+0	604.329E-12	1.25628E+0	-53.6938E-9	371.920E-15	11.3625E-12
1.27638E+0	621.811E-12	1.27638E+0	-53.6938E-9	512.813E-15	12.0338E-12
1.29648E+0	638.426E-12	1.29648E+0	-53.6938E-9	592.277E-15	12.6245E-12
1.31658E+0	656.065E-12	1.31658E+0	-53.6938E-9	795.624E-15	13.2992E-12
1.33668E+0	674.481E-12	1.33668E+0	-53.6938E-9	1.24250E-12	14.2566E-12
1.35678E+0	697.035E-12	1.35678E+0	-53.6938E-9	1.66069E-12	15.5430E-12
1.37688E+0	719.547E-12	1.37688E+0	-53.6938E-9	2.25292E-12	16.8898E-12
1.39698E+0	742.095E-12	1.39698E+0	-53.6938E-9	2.45281E-12	18.4621E-12
1.41709E+0	772.098E-12	1.41709E+0	-53.6938E-9	2.80148E-12	19.4897E-12
1.43719E+0	800.162E-12	1.43719E+0	-53.6938E-9	3.39498E-12	20.6591E-12
1.45729E+0	825.739E-12	1.45729E+0	-53.6938E-9	3.47472E-12	21.9287E-12
1.47739E+0	862.330E-12	1.47739E+0	-53.6938E-9	3.52338E-12	22.1772E-12
1.49749E+0	890.317E-12	1.49749E+0	-53.6938E-9	3.70710E-12	21.8025E-12
1.51759E+0	916.370E-12	1.51759E+0	-53.6938E-9	3.68277E-12	21.0060E-12
1.53769E+0	947.931E-12	1.53769E+0	-53.6938E-9	3.24922E-12	20.1585E-12
1.55779E+0	974.764E-12	1.55779E+0	-53.6938E-9	2.72406E-12	19.2079E-12
1.57789E+0	996.344E-12	1.57789E+0	-53.6938E-9	2.48992E-12	17.9689E-12
1.59799E+0	1.02089E-9	1.59799E+0	-53.6938E-9	2.37132E-12	17.1416E-12
1.61809E+0	1.04457E-9	1.61809E+0	-53.6938E-9	2.10623E-12	16.3756E-12
1.63819E+0	1.06246E-9	1.63819E+0	-53.6938E-9	1.66199E-12	15.3923E-12
1.65829E+0	1.08286E-9	1.65829E+0	-53.6938E-9	1.51563E-12	14.9179E-12
1.67839E+0	1.10854E-9	1.67839E+0	-53.6938E-9	1.62198E-12	14.7925E-12
1.69849E+0	1.12429E-9	1.69849E+0	-53.6938E-9	1.68915E-12	14.8030E-12
1.71859E+0	1.14133E-9	1.71859E+0	-53.6938E-9	1.61704E-12	14.7957E-12
1.73869E+0	1.16494E-9	1.73869E+0	-53.6938E-9	1.43673E-12	14.7471E-12
1.75879E+0	1.18244E-9	1.75879E+0	-53.6938E-9	1.71593E-12	14.6522E-12
1.77889E+0	1.19741E-9	1.77889E+0	-53.6938E-9	1.59978E-12	14.9717E-12
1.79900E+0	1.22286E-9	1.79900E+0	-53.6938E-9	1.67466E-12	14.8651E-12
1.81910E+0	1.24488E-9	1.81910E+0	-53.6938E-9	1.54853E-12	14.8755E-12
1.83920E+0	1.25885E-9	1.83920E+0	-53.6938E-9	1.80096E-12	14.6614E-12
1.85930E+0	1.27607E-9	1.85930E+0	-53.6938E-9	1.62746E-12	14.5548E-12
1.87940E+0	1.30198E-9	1.87940E+0	-53.6938E-9	1.42186E-12	14.4524E-12
1.89950E+0	1.31660E-9	1.89950E+0	-53.6938E-9	1.34019E-12	14.3902E-12
1.91960E+0	1.33282E-9	1.91960E+0	-53.6938E-9	1.43258E-12	14.0529E-12
1.93970E+0	1.35839E-9	1.93970E+0	-53.6938E-9	1.39159E-12	13.9878E-12
1.95980E+0	1.36931E-9	1.95980E+0	-53.6938E-9	1.70716E-12	14.2079E-12
1.97990E+0	1.38771E-9	1.97990E+0	-53.6938E-9	1.68954E-12	14.6085E-12
2.00000E+0	1.41614E-9	2.00000E+0	-53.6938E-9	1.72420E-12	14.8337E-12
