# Supplementary material for: Circumventing the stability problems of graphene nanoribbon zigzag edges
Source: Nat Chem. 2022 Sep 26;14(12):1451–8. doi: 10.1038/s41557-022-01042-8 (PMC10665199; doi:10.1038/s41557-022-01042-8)
Supplement: Supplementary file 3 — Source data for Supplementary Fig. 9. [file 41557_2022_1042_MOESM3_ESM.zip › 11 units/Point spectra633.dat]

Experiment	bias spectroscopy
Saved Date	22.07.2020 14:23:40
User
Date
X (m)	-249.558E-9
Y (m)	-231.803E-9
Z (m)	-53.6893E-9
Z offset (m)	0E+0
Settling time (s)	20E-3
Integration time (s)	60E-3
Z-Ctrl hold	TRUE
Final Z (m)	N/A
Start time	22.07.2020 14:23:23
Filter type	None
Order
Cutoff frq
Bias>Bias (V)	-500E-3
Bias>Calibration (V/V)	-1E+0
Bias>Offset (V)	0E+0
Bias Spectroscopy>Sweep Start (V)	-2E+0
Bias Spectroscopy>Sweep End (V)	2E+0
Bias Spectroscopy>Num Pixel	200
Bias Spectroscopy>Z Avg time (s)	100E-3
Bias Spectroscopy>Z offset (m)	0E+0
Bias Spectroscopy>1st Settling time (s)	60E-3
Bias Spectroscopy>Settling time (s)	20E-3
Bias Spectroscopy>Integration time (s)	60E-3
Bias Spectroscopy>End Settling time (s)	50E-3
Bias Spectroscopy>Z control time (s)	50E-3
Bias Spectroscopy>Max Slew rate (V/s)	Inf
Bias Spectroscopy>backward sweep	FALSE
Bias Spectroscopy>Z-controller hold	TRUE
Bias Spectroscopy>Number of sweeps	1
Bias Spectroscopy>Channels	Current (A);Bias (V);Z (m);LI Demod 1 Y (A);LI Demod 1 X (A)
Bias Spectroscopy>Reset Bias	TRUE
Bias Spectroscopy>Record final Z	FALSE
Bias Spectroscopy>Lock-In run	TRUE
Current>Current (A)	1.2085E-9
Current>Calibration (A/V)	330E-12
Current>Offset (A)	0E+0
Current>Gain	High
Lock-in>Lock-in status	ON
Lock-in>Modulated signal	Bias (V)
Lock-in>Frequency (Hz)	828E+0
Lock-in>Amplitude	20E-3
Lock-in>Demodulated signal	Current (A)
Lock-in>HP Filter Cutoff D1 (Hz)	155.425E+0
Lock-in>HP Filter Cutoff D2 (Hz)	155.425E+0
Lock-in>HP Filter Order D1	1
Lock-in>HP Filter Order D2	1
Lock-in>Harmonic D1	1
Lock-in>Harmonic D2	2
Lock-in>Reference phase D1 (deg)	-158.815E+0
Lock-in>Reference phase D2 (deg)	174.64E+0
Lock-in>LP Filter Cutoff D1 (Hz)	9.71405E+0
Lock-in>LP Filter Cutoff D2 (Hz)	4.85702E+0
Lock-in>LP Filter Order D1	2
Lock-in>LP Filter Order D2	2
Lock-in>Sync Filter D1	OFF
Lock-in>Sync Filter D2	OFF
[DATA]
Bias calc (V)	Current (A)	Bias (V)	Z (m)	LI Demod 1 Y (A)	LI Demod 1 X (A)
-2.00000E+0	-516.729E-12	-2.00000E+0	-53.6893E-9	-828.034E-15	7.50385E-12
-1.97990E+0	-509.455E-12	-1.97990E+0	-53.6893E-9	-936.366E-15	7.04764E-12
-1.95980E+0	-498.255E-12	-1.95980E+0	-53.6893E-9	-1.15657E-12	6.64989E-12
-1.93970E+0	-488.683E-12	-1.93970E+0	-53.6893E-9	-1.21452E-12	6.60817E-12
-1.91960E+0	-482.711E-12	-1.91960E+0	-53.6893E-9	-1.30677E-12	6.21430E-12
-1.89950E+0	-473.910E-12	-1.89950E+0	-53.6893E-9	-1.08234E-12	6.18685E-12
-1.87940E+0	-464.875E-12	-1.87940E+0	-53.6893E-9	-1.23645E-12	6.28160E-12
-1.85930E+0	-456.679E-12	-1.85930E+0	-53.6893E-9	-1.00953E-12	6.14659E-12
-1.83920E+0	-451.031E-12	-1.83920E+0	-53.6893E-9	-1.26117E-12	6.08198E-12
-1.81910E+0	-441.442E-12	-1.81910E+0	-53.6893E-9	-1.48768E-12	5.83193E-12
-1.79900E+0	-432.295E-12	-1.79900E+0	-53.6893E-9	-1.21153E-12	5.77704E-12
-1.77889E+0	-427.106E-12	-1.77889E+0	-53.6893E-9	-1.31182E-12	5.77826E-12
-1.75879E+0	-419.232E-12	-1.75879E+0	-53.6893E-9	-1.35587E-12	5.39755E-12
-1.73869E+0	-414.382E-12	-1.73869E+0	-53.6893E-9	-1.52486E-12	5.25166E-12
-1.71859E+0	-405.893E-12	-1.71859E+0	-53.6893E-9	-1.50995E-12	5.32177E-12
-1.69849E+0	-397.241E-12	-1.69849E+0	-53.6893E-9	-1.50852E-12	4.94683E-12
-1.67839E+0	-393.863E-12	-1.67839E+0	-53.6893E-9	-1.46272E-12	5.11500E-12
-1.65829E+0	-388.190E-12	-1.65829E+0	-53.6893E-9	-1.63646E-12	4.76463E-12
-1.63819E+0	-380.030E-12	-1.63819E+0	-53.6893E-9	-1.69129E-12	4.90456E-12
-1.61809E+0	-372.527E-12	-1.61809E+0	-53.6893E-9	-1.72585E-12	4.92060E-12
-1.59799E+0	-368.438E-12	-1.59799E+0	-53.6893E-9	-1.66373E-12	4.89914E-12
-1.57789E+0	-363.617E-12	-1.57789E+0	-53.6893E-9	-1.62611E-12	4.67632E-12
-1.55779E+0	-356.033E-12	-1.55779E+0	-53.6893E-9	-1.69074E-12	4.53526E-12
-1.53769E+0	-346.893E-12	-1.53769E+0	-53.6893E-9	-1.73653E-12	4.69037E-12
-1.51759E+0	-347.416E-12	-1.51759E+0	-53.6893E-9	-1.57420E-12	4.69980E-12
-1.49749E+0	-338.514E-12	-1.49749E+0	-53.6893E-9	-1.75956E-12	4.66026E-12
-1.47739E+0	-329.585E-12	-1.47739E+0	-53.6893E-9	-1.94888E-12	4.41177E-12
-1.45729E+0	-330.019E-12	-1.45729E+0	-53.6893E-9	-2.03445E-12	3.95345E-12
-1.43719E+0	-323.921E-12	-1.43719E+0	-53.6893E-9	-1.80954E-12	3.63486E-12
-1.41709E+0	-316.841E-12	-1.41709E+0	-53.6893E-9	-1.91365E-12	3.41226E-12
-1.39698E+0	-315.908E-12	-1.39698E+0	-53.6893E-9	-2.18007E-12	3.15525E-12
-1.37688E+0	-313.446E-12	-1.37688E+0	-53.6893E-9	-2.09446E-12	3.08850E-12
-1.35678E+0	-306.903E-12	-1.35678E+0	-53.6893E-9	-2.26783E-12	3.04284E-12
-1.33668E+0	-302.380E-12	-1.33668E+0	-53.6893E-9	-2.16243E-12	3.27004E-12
-1.31658E+0	-302.903E-12	-1.31658E+0	-53.6893E-9	-2.13974E-12	3.30535E-12
-1.29648E+0	-297.385E-12	-1.29648E+0	-53.6893E-9	-2.05299E-12	3.24454E-12
-1.27638E+0	-291.271E-12	-1.27638E+0	-53.6893E-9	-2.09784E-12	2.96439E-12
-1.25628E+0	-290.613E-12	-1.25628E+0	-53.6893E-9	-2.22831E-12	2.61108E-12
-1.23618E+0	-288.380E-12	-1.23618E+0	-53.6893E-9	-2.11098E-12	2.80287E-12
-1.21608E+0	-282.663E-12	-1.21608E+0	-53.6893E-9	-2.31995E-12	2.81042E-12
-1.19598E+0	-279.758E-12	-1.19598E+0	-53.6893E-9	-2.01573E-12	2.94143E-12
-1.17588E+0	-277.770E-12	-1.17588E+0	-53.6893E-9	-2.04068E-12	3.16927E-12
-1.15578E+0	-272.723E-12	-1.15578E+0	-53.6893E-9	-2.10860E-12	3.14179E-12
-1.13568E+0	-267.603E-12	-1.13568E+0	-53.6893E-9	-2.19844E-12	3.25731E-12
-1.11558E+0	-266.818E-12	-1.11558E+0	-53.6893E-9	-2.27841E-12	2.84233E-12
-1.09548E+0	-263.830E-12	-1.09548E+0	-53.6893E-9	-2.31339E-12	2.72591E-12
-1.07538E+0	-257.819E-12	-1.07538E+0	-53.6893E-9	-2.22403E-12	2.70712E-12
-1.05528E+0	-257.864E-12	-1.05528E+0	-53.6893E-9	-2.28592E-12	2.57460E-12
-1.03518E+0	-254.096E-12	-1.03518E+0	-53.6893E-9	-2.23565E-12	2.77265E-12
-1.01508E+0	-249.526E-12	-1.01508E+0	-53.6893E-9	-2.33834E-12	2.98406E-12
-994.975E-3	-247.288E-12	-994.975E-3	-53.6893E-9	-2.22641E-12	3.00038E-12
-974.874E-3	-243.557E-12	-974.874E-3	-53.6893E-9	-2.10874E-12	3.02785E-12
-954.774E-3	-239.226E-12	-954.774E-3	-53.6893E-9	-2.10655E-12	3.14931E-12
-934.673E-3	-235.096E-12	-934.673E-3	-53.6893E-9	-1.94942E-12	3.39287E-12
-914.573E-3	-231.102E-12	-914.573E-3	-53.6893E-9	-2.10353E-12	3.53735E-12
-894.472E-3	-227.480E-12	-894.472E-3	-53.6893E-9	-2.10880E-12	3.35281E-12
-874.372E-3	-222.740E-12	-874.372E-3	-53.6893E-9	-1.99315E-12	2.84964E-12
-854.271E-3	-220.129E-12	-854.271E-3	-53.6893E-9	-2.19242E-12	2.59048E-12
-834.171E-3	-217.148E-12	-834.171E-3	-53.6893E-9	-2.32252E-12	2.84976E-12
-814.070E-3	-213.500E-12	-814.070E-3	-53.6893E-9	-2.34878E-12	2.92223E-12
-793.970E-3	-210.113E-12	-793.970E-3	-53.6893E-9	-2.29792E-12	2.99498E-12
-773.869E-3	-206.931E-12	-773.869E-3	-53.6893E-9	-2.20276E-12	2.92886E-12
-753.769E-3	-203.965E-12	-753.769E-3	-53.6893E-9	-2.14018E-12	3.11224E-12
-733.668E-3	-199.185E-12	-733.668E-3	-53.6893E-9	-2.25172E-12	2.93617E-12
-713.568E-3	-196.247E-12	-713.568E-3	-53.6893E-9	-2.18940E-12	3.12921E-12
-693.467E-3	-192.906E-12	-693.467E-3	-53.6893E-9	-2.12362E-12	3.26128E-12
-673.367E-3	-187.422E-12	-673.367E-3	-53.6893E-9	-1.97373E-12	3.66891E-12
-653.266E-3	-183.605E-12	-653.266E-3	-53.6893E-9	-2.03065E-12	3.61059E-12
-633.166E-3	-179.772E-12	-633.166E-3	-53.6893E-9	-1.95558E-12	3.54625E-12
-613.065E-3	-174.477E-12	-613.065E-3	-53.6893E-9	-2.08718E-12	3.57604E-12
-592.965E-3	-170.437E-12	-592.965E-3	-53.6893E-9	-1.79663E-12	3.63140E-12
-572.864E-3	-165.982E-12	-572.864E-3	-53.6893E-9	-1.83961E-12	3.45115E-12
-552.764E-3	-161.516E-12	-552.764E-3	-53.6893E-9	-2.17463E-12	3.51555E-12
-532.663E-3	-157.519E-12	-532.663E-3	-53.6893E-9	-2.14972E-12	3.38669E-12
-512.563E-3	-152.812E-12	-512.563E-3	-53.6893E-9	-1.81833E-12	3.61142E-12
-492.462E-3	-148.862E-12	-492.462E-3	-53.6893E-9	-2.16078E-12	3.58885E-12
-472.362E-3	-144.404E-12	-472.362E-3	-53.6893E-9	-2.22085E-12	3.57451E-12
-452.261E-3	-140.291E-12	-452.261E-3	-53.6893E-9	-2.22676E-12	3.14406E-12
-432.161E-3	-137.251E-12	-432.161E-3	-53.6893E-9	-2.17006E-12	3.27315E-12
-412.060E-3	-132.993E-12	-412.060E-3	-53.6893E-9	-2.11441E-12	3.21460E-12
-391.960E-3	-129.157E-12	-391.960E-3	-53.6893E-9	-2.14554E-12	3.36969E-12
-371.859E-3	-124.721E-12	-371.859E-3	-53.6893E-9	-1.90598E-12	3.78048E-12
-351.759E-3	-119.247E-12	-351.759E-3	-53.6893E-9	-1.79951E-12	4.04739E-12
-331.658E-3	-113.612E-12	-331.658E-3	-53.6893E-9	-1.88550E-12	4.77347E-12
-311.558E-3	-107.205E-12	-311.558E-3	-53.6893E-9	-1.48379E-12	4.81350E-12
-291.457E-3	-100.840E-12	-291.457E-3	-53.6893E-9	-1.63033E-12	4.90063E-12
-271.357E-3	-94.4074E-12	-271.357E-3	-53.6893E-9	-1.61284E-12	4.98094E-12
-251.256E-3	-87.4344E-12	-251.256E-3	-53.6893E-9	-1.82615E-12	4.91846E-12
-231.156E-3	-81.4738E-12	-231.156E-3	-53.6893E-9	-1.76121E-12	5.12460E-12
-211.055E-3	-74.9577E-12	-211.055E-3	-53.6893E-9	-1.66238E-12	5.15867E-12
-190.955E-3	-67.4603E-12	-190.955E-3	-53.6893E-9	-1.45537E-12	5.37354E-12
-170.854E-3	-60.8672E-12	-170.854E-3	-53.6893E-9	-1.31604E-12	5.69224E-12
-150.754E-3	-53.4528E-12	-150.754E-3	-53.6893E-9	-1.59571E-12	5.47612E-12
-130.653E-3	-46.2923E-12	-130.653E-3	-53.6893E-9	-1.60225E-12	5.16650E-12
-110.553E-3	-39.6008E-12	-110.553E-3	-53.6893E-9	-1.62701E-12	5.07772E-12
-90.4523E-3	-32.7356E-12	-90.4523E-3	-53.6893E-9	-1.34186E-12	5.25357E-12
-70.3518E-3	-25.7911E-12	-70.3518E-3	-53.6893E-9	-1.55127E-12	5.44355E-12
-50.2512E-3	-18.5207E-12	-50.2513E-3	-53.6893E-9	-1.29985E-12	5.69734E-12
-30.1508E-3	-11.1004E-12	-30.1508E-3	-53.6893E-9	-1.36206E-12	5.65971E-12
-10.0503E-3	-3.84033E-12	-10.0503E-3	-53.6893E-9	-1.68840E-12	5.39434E-12
10.0503E-3	3.10575E-12	10.0503E-3	-53.6893E-9	-1.61289E-12	5.27787E-12
30.1507E-3	9.75818E-12	30.1508E-3	-53.6893E-9	-1.63642E-12	5.00076E-12
50.2512E-3	16.6464E-12	50.2513E-3	-53.6893E-9	-1.64862E-12	5.23307E-12
70.3518E-3	23.7774E-12	70.3518E-3	-53.6893E-9	-1.30489E-12	5.41773E-12
90.4522E-3	31.3063E-12	90.4523E-3	-53.6893E-9	-1.56827E-12	5.54056E-12
110.553E-3	38.7916E-12	110.553E-3	-53.6893E-9	-1.35408E-12	5.44772E-12
130.653E-3	45.9953E-12	130.653E-3	-53.6893E-9	-1.57654E-12	5.55638E-12
150.754E-3	53.6936E-12	150.754E-3	-53.6893E-9	-1.38300E-12	5.63314E-12
170.854E-3	61.3075E-12	170.854E-3	-53.6893E-9	-1.36553E-12	5.56584E-12
190.955E-3	68.4434E-12	190.955E-3	-53.6893E-9	-1.43508E-12	5.21366E-12
211.055E-3	75.7387E-12	211.055E-3	-53.6893E-9	-1.56485E-12	5.25181E-12
231.156E-3	82.2044E-12	231.156E-3	-53.6893E-9	-1.83427E-12	5.29714E-12
251.256E-3	88.6454E-12	251.256E-3	-53.6893E-9	-1.76757E-12	4.92144E-12
271.357E-3	94.6892E-12	271.357E-3	-53.6893E-9	-1.60108E-12	4.71138E-12
291.457E-3	100.667E-12	291.457E-3	-53.6893E-9	-1.55840E-12	4.83409E-12
311.558E-3	107.501E-12	311.558E-3	-53.6893E-9	-1.70852E-12	4.87685E-12
331.658E-3	113.369E-12	331.658E-3	-53.6893E-9	-1.65960E-12	4.88201E-12
351.759E-3	119.926E-12	351.759E-3	-53.6893E-9	-1.43281E-12	5.31541E-12
371.859E-3	127.514E-12	371.859E-3	-53.6893E-9	-1.49111E-12	5.47201E-12
391.960E-3	134.358E-12	391.960E-3	-53.6893E-9	-1.48962E-12	5.74097E-12
412.060E-3	141.576E-12	412.060E-3	-53.6893E-9	-1.39733E-12	5.83346E-12
432.161E-3	149.231E-12	432.161E-3	-53.6893E-9	-1.46321E-12	5.34793E-12
452.261E-3	155.649E-12	452.261E-3	-53.6893E-9	-1.67098E-12	5.06538E-12
472.362E-3	162.740E-12	472.362E-3	-53.6893E-9	-1.57484E-12	5.32859E-12
492.462E-3	169.813E-12	492.462E-3	-53.6893E-9	-1.63266E-12	5.26260E-12
512.563E-3	177.163E-12	512.563E-3	-53.6893E-9	-1.58893E-12	5.56090E-12
532.663E-3	184.730E-12	532.663E-3	-53.6893E-9	-1.51915E-12	5.89244E-12
552.764E-3	192.783E-12	552.764E-3	-53.6893E-9	-1.42495E-12	6.19796E-12
572.864E-3	201.181E-12	572.864E-3	-53.6893E-9	-1.28882E-12	6.30631E-12
592.965E-3	209.204E-12	592.965E-3	-53.6893E-9	-1.33375E-12	6.38798E-12
613.065E-3	217.233E-12	613.065E-3	-53.6893E-9	-1.24718E-12	6.50493E-12
633.166E-3	227.011E-12	633.166E-3	-53.6893E-9	-1.02818E-12	6.36681E-12
653.266E-3	235.162E-12	653.266E-3	-53.6893E-9	-1.21126E-12	6.32252E-12
673.367E-3	243.536E-12	673.367E-3	-53.6893E-9	-1.09323E-12	6.57659E-12
693.467E-3	253.779E-12	693.467E-3	-53.6893E-9	-1.13453E-12	6.47673E-12
713.568E-3	262.156E-12	713.568E-3	-53.6893E-9	-1.15988E-12	6.72490E-12
733.668E-3	270.982E-12	733.668E-3	-53.6893E-9	-973.563E-15	6.69855E-12
753.769E-3	280.733E-12	753.769E-3	-53.6893E-9	-962.928E-15	6.87356E-12
773.869E-3	290.211E-12	773.869E-3	-53.6893E-9	-1.02219E-12	7.21946E-12
793.970E-3	299.427E-12	793.970E-3	-53.6893E-9	-1.08789E-12	7.17215E-12
814.070E-3	308.863E-12	814.070E-3	-53.6893E-9	-922.657E-15	6.95822E-12
834.171E-3	318.790E-12	834.171E-3	-53.6893E-9	-966.105E-15	7.01340E-12
854.271E-3	328.619E-12	854.271E-3	-53.6893E-9	-1.07449E-12	7.14623E-12
874.372E-3	337.201E-12	874.372E-3	-53.6893E-9	-1.03864E-12	7.15982E-12
894.472E-3	347.421E-12	894.472E-3	-53.6893E-9	-969.609E-15	7.24234E-12
914.573E-3	357.822E-12	914.573E-3	-53.6893E-9	-963.685E-15	7.48090E-12
934.673E-3	366.039E-12	934.673E-3	-53.6893E-9	-792.735E-15	7.59773E-12
954.774E-3	377.848E-12	954.774E-3	-53.6893E-9	-866.096E-15	7.39219E-12
974.874E-3	387.793E-12	974.874E-3	-53.6893E-9	-806.620E-15	7.63911E-12
994.975E-3	397.565E-12	994.975E-3	-53.6893E-9	-890.536E-15	7.75294E-12
1.01508E+0	408.647E-12	1.01508E+0	-53.6893E-9	-694.716E-15	7.98347E-12
1.03518E+0	420.108E-12	1.03518E+0	-53.6893E-9	-741.043E-15	8.06382E-12
1.05528E+0	429.159E-12	1.05528E+0	-53.6893E-9	-640.130E-15	8.13201E-12
1.07538E+0	442.322E-12	1.07538E+0	-53.6893E-9	-559.048E-15	8.28656E-12
1.09548E+0	451.779E-12	1.09548E+0	-53.6893E-9	-732.019E-15	8.43084E-12
1.11558E+0	464.258E-12	1.11558E+0	-53.6893E-9	-592.435E-15	8.55361E-12
1.13568E+0	475.712E-12	1.13568E+0	-53.6893E-9	-696.991E-15	8.29539E-12
1.15578E+0	486.372E-12	1.15578E+0	-53.6893E-9	-555.703E-15	8.72705E-12
1.17588E+0	499.321E-12	1.17588E+0	-53.6893E-9	-450.412E-15	8.75412E-12
1.19598E+0	511.290E-12	1.19598E+0	-53.6893E-9	-412.851E-15	9.02886E-12
1.21608E+0	522.019E-12	1.21608E+0	-53.6893E-9	-402.957E-15	9.25256E-12
1.23618E+0	539.096E-12	1.23618E+0	-53.6893E-9	-191.441E-15	9.79688E-12
1.25628E+0	549.858E-12	1.25628E+0	-53.6893E-9	143.695E-15	9.99948E-12
1.27638E+0	563.944E-12	1.27638E+0	-53.6893E-9	-49.9617E-15	10.4906E-12
1.29648E+0	581.005E-12	1.29648E+0	-53.6893E-9	121.739E-15	10.9944E-12
1.31658E+0	595.587E-12	1.31658E+0	-53.6893E-9	392.201E-15	11.6747E-12
1.33668E+0	612.146E-12	1.33668E+0	-53.6893E-9	828.427E-15	12.5341E-12
1.35678E+0	630.962E-12	1.35678E+0	-53.6893E-9	1.10298E-12	13.4802E-12
1.37688E+0	649.807E-12	1.37688E+0	-53.6893E-9	1.24415E-12	14.3033E-12
1.39698E+0	671.885E-12	1.39698E+0	-53.6893E-9	1.77209E-12	15.2820E-12
1.41709E+0	692.473E-12	1.41709E+0	-53.6893E-9	2.02588E-12	16.5264E-12
1.43719E+0	718.232E-12	1.43719E+0	-53.6893E-9	2.25099E-12	17.4044E-12
1.45729E+0	742.518E-12	1.45729E+0	-53.6893E-9	2.45056E-12	17.9056E-12
1.47739E+0	765.609E-12	1.47739E+0	-53.6893E-9	2.62806E-12	18.4286E-12
1.49749E+0	793.324E-12	1.49749E+0	-53.6893E-9	2.54165E-12	17.9696E-12
1.51759E+0	817.557E-12	1.51759E+0	-53.6893E-9	2.22373E-12	17.6276E-12
1.53769E+0	836.302E-12	1.53769E+0	-53.6893E-9	2.03666E-12	16.8621E-12
1.55779E+0	863.291E-12	1.55779E+0	-53.6893E-9	1.96137E-12	16.0023E-12
1.57789E+0	882.636E-12	1.57789E+0	-53.6893E-9	1.59792E-12	15.3523E-12
1.59799E+0	901.019E-12	1.59799E+0	-53.6893E-9	1.47182E-12	14.7317E-12
1.61809E+0	922.176E-12	1.61809E+0	-53.6893E-9	1.25531E-12	14.1513E-12
1.63819E+0	942.446E-12	1.63819E+0	-53.6893E-9	1.16829E-12	13.7906E-12
1.65829E+0	959.012E-12	1.65829E+0	-53.6893E-9	1.22807E-12	13.5187E-12
1.67839E+0	976.595E-12	1.67839E+0	-53.6893E-9	1.29388E-12	13.4958E-12
1.69849E+0	997.567E-12	1.69849E+0	-53.6893E-9	1.03949E-12	13.3513E-12
1.71859E+0	1.01404E-9	1.71859E+0	-53.6893E-9	927.476E-15	13.1474E-12
1.73869E+0	1.02937E-9	1.73869E+0	-53.6893E-9	945.521E-15	13.4356E-12
1.75879E+0	1.04816E-9	1.75879E+0	-53.6893E-9	977.195E-15	13.2294E-12
1.77889E+0	1.06703E-9	1.77889E+0	-53.6893E-9	957.741E-15	13.0634E-12
1.79900E+0	1.08103E-9	1.79900E+0	-53.6893E-9	1.07678E-12	13.2219E-12
1.81910E+0	1.09968E-9	1.81910E+0	-53.6893E-9	1.33340E-12	12.7755E-12
1.83920E+0	1.11752E-9	1.83920E+0	-53.6893E-9	1.11033E-12	12.7833E-12
1.85930E+0	1.13246E-9	1.85930E+0	-53.6893E-9	917.274E-15	12.5446E-12
1.87940E+0	1.14814E-9	1.87940E+0	-53.6893E-9	913.361E-15	12.2134E-12
1.89950E+0	1.16728E-9	1.89950E+0	-53.6893E-9	886.305E-15	11.9760E-12
1.91960E+0	1.18013E-9	1.91960E+0	-53.6893E-9	973.991E-15	12.0903E-12
1.93970E+0	1.19630E-9	1.93970E+0	-53.6893E-9	761.311E-15	12.2894E-12
1.95980E+0	1.21748E-9	1.95980E+0	-53.6893E-9	952.723E-15	12.3860E-12
1.97990E+0	1.23120E-9	1.97990E+0	-53.6893E-9	979.778E-15	12.7027E-12
2.00000E+0	1.24821E-9	2.00000E+0	-53.6893E-9	1.26479E-12	12.9470E-12
