# Supplementary material for: Circumventing the stability problems of graphene nanoribbon zigzag edges
Source: Nat Chem. 2022 Sep 26;14(12):1451–8. doi: 10.1038/s41557-022-01042-8 (PMC10665199; doi:10.1038/s41557-022-01042-8)
Supplement: Supplementary file 3 — Source data for Supplementary Fig. 9. [file 41557_2022_1042_MOESM3_ESM.zip › 11 units/Point spectra634.dat]

Experiment	bias spectroscopy
Saved Date	22.07.2020 14:23:56
User
Date
X (m)	-249.473E-9
Y (m)	-231.903E-9
Z (m)	-53.6823E-9
Z offset (m)	0E+0
Settling time (s)	20E-3
Integration time (s)	60E-3
Z-Ctrl hold	TRUE
Final Z (m)	N/A
Start time	22.07.2020 14:23:40
Filter type	None
Order
Cutoff frq
Bias>Bias (V)	-500E-3
Bias>Calibration (V/V)	-1E+0
Bias>Offset (V)	0E+0
Bias Spectroscopy>Sweep Start (V)	-2E+0
Bias Spectroscopy>Sweep End (V)	2E+0
Bias Spectroscopy>Num Pixel	200
Bias Spectroscopy>Z Avg time (s)	100E-3
Bias Spectroscopy>Z offset (m)	0E+0
Bias Spectroscopy>1st Settling time (s)	60E-3
Bias Spectroscopy>Settling time (s)	20E-3
Bias Spectroscopy>Integration time (s)	60E-3
Bias Spectroscopy>End Settling time (s)	50E-3
Bias Spectroscopy>Z control time (s)	50E-3
Bias Spectroscopy>Max Slew rate (V/s)	Inf
Bias Spectroscopy>backward sweep	FALSE
Bias Spectroscopy>Z-controller hold	TRUE
Bias Spectroscopy>Number of sweeps	1
Bias Spectroscopy>Channels	Current (A);Bias (V);Z (m);LI Demod 1 Y (A);LI Demod 1 X (A)
Bias Spectroscopy>Reset Bias	TRUE
Bias Spectroscopy>Record final Z	FALSE
Bias Spectroscopy>Lock-In run	TRUE
Current>Current (A)	1.00859E-9
Current>Calibration (A/V)	330E-12
Current>Offset (A)	0E+0
Current>Gain	High
Lock-in>Lock-in status	ON
Lock-in>Modulated signal	Bias (V)
Lock-in>Frequency (Hz)	828E+0
Lock-in>Amplitude	20E-3
Lock-in>Demodulated signal	Current (A)
Lock-in>HP Filter Cutoff D1 (Hz)	155.425E+0
Lock-in>HP Filter Cutoff D2 (Hz)	155.425E+0
Lock-in>HP Filter Order D1	1
Lock-in>HP Filter Order D2	1
Lock-in>Harmonic D1	1
Lock-in>Harmonic D2	2
Lock-in>Reference phase D1 (deg)	-158.815E+0
Lock-in>Reference phase D2 (deg)	174.64E+0
Lock-in>LP Filter Cutoff D1 (Hz)	9.71405E+0
Lock-in>LP Filter Cutoff D2 (Hz)	4.85702E+0
Lock-in>LP Filter Order D1	2
Lock-in>LP Filter Order D2	2
Lock-in>Sync Filter D1	OFF
Lock-in>Sync Filter D2	OFF
[DATA]
Bias calc (V)	Current (A)	Bias (V)	Z (m)	LI Demod 1 Y (A)	LI Demod 1 X (A)
-2.00000E+0	-476.052E-12	-2.00000E+0	-53.6823E-9	-1.27200E-12	5.60127E-12
-1.97990E+0	-470.302E-12	-1.97990E+0	-53.6823E-9	-1.37504E-12	5.44828E-12
-1.95980E+0	-461.976E-12	-1.95980E+0	-53.6823E-9	-1.60426E-12	5.38743E-12
-1.93970E+0	-455.508E-12	-1.93970E+0	-53.6823E-9	-1.56337E-12	5.22846E-12
-1.91960E+0	-451.249E-12	-1.91960E+0	-53.6823E-9	-1.57685E-12	5.22155E-12
-1.89950E+0	-442.109E-12	-1.89950E+0	-53.6823E-9	-1.51218E-12	5.01311E-12
-1.87940E+0	-436.828E-12	-1.87940E+0	-53.6823E-9	-1.45442E-12	5.10619E-12
-1.85930E+0	-431.483E-12	-1.85930E+0	-53.6823E-9	-1.55415E-12	5.12485E-12
-1.83920E+0	-422.868E-12	-1.83920E+0	-53.6823E-9	-1.66972E-12	5.06545E-12
-1.81910E+0	-417.390E-12	-1.81910E+0	-53.6823E-9	-1.49995E-12	5.02348E-12
-1.79900E+0	-411.627E-12	-1.79900E+0	-53.6823E-9	-1.52166E-12	4.88418E-12
-1.77889E+0	-404.203E-12	-1.77889E+0	-53.6823E-9	-1.70516E-12	4.65190E-12
-1.75879E+0	-399.679E-12	-1.75879E+0	-53.6823E-9	-1.91539E-12	4.72191E-12
-1.73869E+0	-393.564E-12	-1.73869E+0	-53.6823E-9	-1.75404E-12	4.41831E-12
-1.71859E+0	-388.368E-12	-1.71859E+0	-53.6823E-9	-1.75795E-12	4.37887E-12
-1.69849E+0	-382.188E-12	-1.69849E+0	-53.6823E-9	-1.84053E-12	4.42076E-12
-1.67839E+0	-376.809E-12	-1.67839E+0	-53.6823E-9	-1.86409E-12	4.23194E-12
-1.65829E+0	-373.036E-12	-1.65829E+0	-53.6823E-9	-1.78785E-12	4.24236E-12
-1.63819E+0	-365.684E-12	-1.63819E+0	-53.6823E-9	-1.72290E-12	4.21849E-12
-1.61809E+0	-361.805E-12	-1.61809E+0	-53.6823E-9	-1.71655E-12	4.26961E-12
-1.59799E+0	-356.439E-12	-1.59799E+0	-53.6823E-9	-1.66696E-12	4.20592E-12
-1.57789E+0	-349.694E-12	-1.57789E+0	-53.6823E-9	-1.81848E-12	4.00800E-12
-1.55779E+0	-346.200E-12	-1.55779E+0	-53.6823E-9	-1.81581E-12	4.23308E-12
-1.53769E+0	-340.635E-12	-1.53769E+0	-53.6823E-9	-1.83647E-12	4.12835E-12
-1.51759E+0	-335.657E-12	-1.51759E+0	-53.6823E-9	-1.94231E-12	4.18172E-12
-1.49749E+0	-331.690E-12	-1.49749E+0	-53.6823E-9	-1.87520E-12	3.91341E-12
-1.47739E+0	-326.261E-12	-1.47739E+0	-53.6823E-9	-1.88780E-12	3.48966E-12
-1.45729E+0	-322.716E-12	-1.45729E+0	-53.6823E-9	-2.15295E-12	3.43995E-12
-1.43719E+0	-318.349E-12	-1.43719E+0	-53.6823E-9	-2.34096E-12	3.27741E-12
-1.41709E+0	-314.023E-12	-1.41709E+0	-53.6823E-9	-2.16124E-12	3.03610E-12
-1.39698E+0	-311.830E-12	-1.39698E+0	-53.6823E-9	-2.22785E-12	2.86680E-12
-1.37688E+0	-307.324E-12	-1.37688E+0	-53.6823E-9	-2.20066E-12	3.02166E-12
-1.35678E+0	-304.398E-12	-1.35678E+0	-53.6823E-9	-2.11397E-12	2.88853E-12
-1.33668E+0	-301.330E-12	-1.33668E+0	-53.6823E-9	-2.15997E-12	3.16802E-12
-1.31658E+0	-297.360E-12	-1.31658E+0	-53.6823E-9	-2.11027E-12	3.05714E-12
-1.29648E+0	-294.399E-12	-1.29648E+0	-53.6823E-9	-2.23744E-12	2.98361E-12
-1.27638E+0	-290.648E-12	-1.27638E+0	-53.6823E-9	-2.26167E-12	2.87569E-12
-1.25628E+0	-287.733E-12	-1.25628E+0	-53.6823E-9	-2.29815E-12	2.74933E-12
-1.23618E+0	-285.100E-12	-1.23618E+0	-53.6823E-9	-2.23670E-12	2.77482E-12
-1.21608E+0	-281.027E-12	-1.21608E+0	-53.6823E-9	-2.15759E-12	2.78595E-12
-1.19598E+0	-277.991E-12	-1.19598E+0	-53.6823E-9	-2.17289E-12	3.02937E-12
-1.17588E+0	-274.591E-12	-1.17588E+0	-53.6823E-9	-2.15621E-12	3.14833E-12
-1.15578E+0	-270.386E-12	-1.15578E+0	-53.6823E-9	-2.14010E-12	3.08194E-12
-1.13568E+0	-267.869E-12	-1.13568E+0	-53.6823E-9	-2.35997E-12	2.87312E-12
-1.11558E+0	-263.824E-12	-1.11558E+0	-53.6823E-9	-2.36641E-12	2.81938E-12
-1.09548E+0	-261.499E-12	-1.09548E+0	-53.6823E-9	-2.32771E-12	2.41583E-12
-1.07538E+0	-258.865E-12	-1.07538E+0	-53.6823E-9	-2.38243E-12	2.49405E-12
-1.05528E+0	-255.490E-12	-1.05528E+0	-53.6823E-9	-2.37318E-12	2.55913E-12
-1.03518E+0	-252.677E-12	-1.03518E+0	-53.6823E-9	-2.46909E-12	2.45332E-12
-1.01508E+0	-249.843E-12	-1.01508E+0	-53.6823E-9	-2.34443E-12	2.88105E-12
-994.975E-3	-246.138E-12	-994.975E-3	-53.6823E-9	-2.18192E-12	3.02755E-12
-974.874E-3	-242.819E-12	-974.874E-3	-53.6823E-9	-2.12379E-12	3.14185E-12
-954.774E-3	-238.745E-12	-954.774E-3	-53.6823E-9	-2.28201E-12	3.11735E-12
-934.673E-3	-234.608E-12	-934.673E-3	-53.6823E-9	-2.18739E-12	3.45276E-12
-914.573E-3	-230.430E-12	-914.573E-3	-53.6823E-9	-1.83528E-12	3.48974E-12
-894.472E-3	-226.256E-12	-894.472E-3	-53.6823E-9	-1.95583E-12	3.44816E-12
-874.372E-3	-222.906E-12	-874.372E-3	-53.6823E-9	-2.06424E-12	2.81160E-12
-854.271E-3	-219.683E-12	-854.271E-3	-53.6823E-9	-2.25247E-12	2.75048E-12
-834.171E-3	-216.360E-12	-834.171E-3	-53.6823E-9	-2.29974E-12	2.97294E-12
-814.070E-3	-213.258E-12	-814.070E-3	-53.6823E-9	-2.37634E-12	2.83998E-12
-793.970E-3	-209.943E-12	-793.970E-3	-53.6823E-9	-2.22056E-12	2.99164E-12
-773.869E-3	-206.635E-12	-773.869E-3	-53.6823E-9	-2.44278E-12	2.88034E-12
-753.769E-3	-203.082E-12	-753.769E-3	-53.6823E-9	-2.36493E-12	2.97701E-12
-733.668E-3	-199.208E-12	-733.668E-3	-53.6823E-9	-2.13698E-12	2.94480E-12
-713.568E-3	-196.160E-12	-713.568E-3	-53.6823E-9	-2.29146E-12	3.11788E-12
-693.467E-3	-191.960E-12	-693.467E-3	-53.6823E-9	-2.15112E-12	3.29910E-12
-673.367E-3	-187.626E-12	-673.367E-3	-53.6823E-9	-1.94768E-12	3.61733E-12
-653.266E-3	-183.549E-12	-653.266E-3	-53.6823E-9	-2.21449E-12	3.60624E-12
-633.166E-3	-179.117E-12	-633.166E-3	-53.6823E-9	-2.06981E-12	3.74222E-12
-613.065E-3	-174.539E-12	-613.065E-3	-53.6823E-9	-2.17479E-12	3.61885E-12
-592.965E-3	-170.459E-12	-592.965E-3	-53.6823E-9	-2.14347E-12	3.49985E-12
-572.864E-3	-165.780E-12	-572.864E-3	-53.6823E-9	-1.93123E-12	3.61157E-12
-552.764E-3	-161.048E-12	-552.764E-3	-53.6823E-9	-1.85944E-12	3.61245E-12
-532.663E-3	-157.063E-12	-532.663E-3	-53.6823E-9	-2.08864E-12	3.49395E-12
-512.563E-3	-152.995E-12	-512.563E-3	-53.6823E-9	-1.99175E-12	3.35173E-12
-492.462E-3	-148.317E-12	-492.462E-3	-53.6823E-9	-2.12844E-12	3.58343E-12
-472.362E-3	-144.210E-12	-472.362E-3	-53.6823E-9	-1.98962E-12	3.48329E-12
-452.261E-3	-140.562E-12	-452.261E-3	-53.6823E-9	-2.09891E-12	3.16505E-12
-432.161E-3	-136.568E-12	-432.161E-3	-53.6823E-9	-2.37893E-12	3.15226E-12
-412.060E-3	-133.234E-12	-412.060E-3	-53.6823E-9	-2.21454E-12	3.07685E-12
-391.960E-3	-128.874E-12	-391.960E-3	-53.6823E-9	-1.99712E-12	3.42563E-12
-371.859E-3	-124.191E-12	-371.859E-3	-53.6823E-9	-1.73853E-12	3.75697E-12
-351.759E-3	-119.076E-12	-351.759E-3	-53.6823E-9	-1.85364E-12	4.18176E-12
-331.658E-3	-113.215E-12	-331.658E-3	-53.6823E-9	-1.70986E-12	4.67086E-12
-311.558E-3	-106.979E-12	-311.558E-3	-53.6823E-9	-1.56125E-12	4.83858E-12
-291.457E-3	-100.470E-12	-291.457E-3	-53.6823E-9	-1.40625E-12	5.05213E-12
-271.357E-3	-93.8452E-12	-271.357E-3	-53.6823E-9	-1.73262E-12	5.04451E-12
-251.256E-3	-87.8029E-12	-251.256E-3	-53.6823E-9	-1.61570E-12	4.66653E-12
-231.156E-3	-81.3383E-12	-231.156E-3	-53.6823E-9	-1.61672E-12	4.96216E-12
-211.055E-3	-74.6658E-12	-211.055E-3	-53.6823E-9	-1.50014E-12	5.09239E-12
-190.955E-3	-68.1358E-12	-190.955E-3	-53.6823E-9	-1.42670E-12	5.20922E-12
-170.854E-3	-60.8982E-12	-170.854E-3	-53.6823E-9	-1.62488E-12	5.26539E-12
-150.754E-3	-53.8068E-12	-150.754E-3	-53.6823E-9	-1.44164E-12	5.39329E-12
-130.653E-3	-46.7905E-12	-130.653E-3	-53.6823E-9	-1.49042E-12	5.18495E-12
-110.553E-3	-39.8358E-12	-110.553E-3	-53.6823E-9	-1.63676E-12	5.12201E-12
-90.4523E-3	-33.1161E-12	-90.4523E-3	-53.6823E-9	-1.55363E-12	5.20205E-12
-70.3518E-3	-26.0840E-12	-70.3518E-3	-53.6823E-9	-1.48360E-12	5.46578E-12
-50.2512E-3	-18.6097E-12	-50.2513E-3	-53.6823E-9	-1.36118E-12	5.91377E-12
-30.1508E-3	-11.1082E-12	-30.1508E-3	-53.6823E-9	-1.50926E-12	5.49287E-12
-10.0503E-3	-3.88078E-12	-10.0503E-3	-53.6823E-9	-1.45676E-12	5.41592E-12
10.0503E-3	3.04191E-12	10.0503E-3	-53.6823E-9	-1.35634E-12	5.36144E-12
30.1507E-3	9.75884E-12	30.1508E-3	-53.6823E-9	-1.59466E-12	5.01147E-12
50.2512E-3	16.5896E-12	50.2513E-3	-53.6823E-9	-1.46831E-12	5.37720E-12
70.3518E-3	23.8404E-12	70.3518E-3	-53.6823E-9	-1.34284E-12	5.50687E-12
90.4522E-3	31.1019E-12	90.4523E-3	-53.6823E-9	-1.48003E-12	5.32615E-12
110.553E-3	38.4873E-12	110.553E-3	-53.6823E-9	-1.46306E-12	5.40064E-12
130.653E-3	46.0422E-12	130.653E-3	-53.6823E-9	-1.48331E-12	5.60187E-12
150.754E-3	53.4776E-12	150.754E-3	-53.6823E-9	-1.49350E-12	5.53874E-12
170.854E-3	61.1125E-12	170.854E-3	-53.6823E-9	-1.25289E-12	5.55899E-12
190.955E-3	68.3571E-12	190.955E-3	-53.6823E-9	-1.35423E-12	5.54255E-12
211.055E-3	75.4874E-12	211.055E-3	-53.6823E-9	-1.48367E-12	5.20338E-12
231.156E-3	82.3043E-12	231.156E-3	-53.6823E-9	-1.69183E-12	5.06338E-12
251.256E-3	88.4723E-12	251.256E-3	-53.6823E-9	-1.66165E-12	4.69695E-12
271.357E-3	94.7501E-12	271.357E-3	-53.6823E-9	-1.66855E-12	4.82592E-12
291.457E-3	101.040E-12	291.457E-3	-53.6823E-9	-1.64787E-12	4.79824E-12
311.558E-3	107.288E-12	311.558E-3	-53.6823E-9	-1.63534E-12	4.95138E-12
331.658E-3	113.681E-12	331.658E-3	-53.6823E-9	-1.64161E-12	4.64046E-12
351.759E-3	120.206E-12	351.759E-3	-53.6823E-9	-1.47910E-12	5.13077E-12
371.859E-3	127.130E-12	371.859E-3	-53.6823E-9	-1.51307E-12	5.37354E-12
391.960E-3	134.690E-12	391.960E-3	-53.6823E-9	-1.62387E-12	5.56498E-12
412.060E-3	141.554E-12	412.060E-3	-53.6823E-9	-1.59943E-12	5.26703E-12
432.161E-3	148.811E-12	432.161E-3	-53.6823E-9	-1.49805E-12	5.08037E-12
452.261E-3	155.241E-12	452.261E-3	-53.6823E-9	-1.48756E-12	5.07030E-12
472.362E-3	162.492E-12	472.362E-3	-53.6823E-9	-1.54976E-12	5.11684E-12
492.462E-3	169.291E-12	492.462E-3	-53.6823E-9	-1.24227E-12	5.42269E-12
512.563E-3	176.072E-12	512.563E-3	-53.6823E-9	-1.23891E-12	5.71489E-12
532.663E-3	185.065E-12	532.663E-3	-53.6823E-9	-1.17265E-12	5.96623E-12
552.764E-3	193.001E-12	552.764E-3	-53.6823E-9	-1.21771E-12	6.45537E-12
572.864E-3	200.999E-12	572.864E-3	-53.6823E-9	-1.19806E-12	6.40374E-12
592.965E-3	210.696E-12	592.965E-3	-53.6823E-9	-968.542E-15	6.56587E-12
613.065E-3	219.547E-12	613.065E-3	-53.6823E-9	-1.05692E-12	6.79361E-12
633.166E-3	228.540E-12	633.166E-3	-53.6823E-9	-963.850E-15	6.89887E-12
653.266E-3	238.265E-12	653.266E-3	-53.6823E-9	-1.19248E-12	6.82187E-12
673.367E-3	246.776E-12	673.367E-3	-53.6823E-9	-1.26633E-12	6.69552E-12
693.467E-3	256.264E-12	693.467E-3	-53.6823E-9	-942.366E-15	6.84426E-12
713.568E-3	265.618E-12	713.568E-3	-53.6823E-9	-1.12590E-12	6.78079E-12
733.668E-3	274.351E-12	733.668E-3	-53.6823E-9	-958.478E-15	6.89417E-12
753.769E-3	284.213E-12	753.769E-3	-53.6823E-9	-1.01076E-12	6.99541E-12
773.869E-3	292.917E-12	773.869E-3	-53.6823E-9	-1.00604E-12	7.02056E-12
793.970E-3	303.092E-12	793.970E-3	-53.6823E-9	-880.711E-15	7.21964E-12
814.070E-3	312.018E-12	814.070E-3	-53.6823E-9	-926.461E-15	7.21848E-12
834.171E-3	321.582E-12	834.171E-3	-53.6823E-9	-1.07785E-12	7.07580E-12
854.271E-3	331.482E-12	854.271E-3	-53.6823E-9	-1.11662E-12	6.88001E-12
874.372E-3	339.048E-12	874.372E-3	-53.6823E-9	-1.28371E-12	6.78273E-12
894.472E-3	348.790E-12	894.472E-3	-53.6823E-9	-1.30252E-12	6.71317E-12
914.573E-3	359.162E-12	914.573E-3	-53.6823E-9	-1.18828E-12	6.74105E-12
934.673E-3	366.237E-12	934.673E-3	-53.6823E-9	-912.428E-15	6.81015E-12
954.774E-3	376.833E-12	954.774E-3	-53.6823E-9	-1.30604E-12	6.81111E-12
974.874E-3	385.923E-12	974.874E-3	-53.6823E-9	-1.00650E-12	6.79924E-12
994.975E-3	394.537E-12	994.975E-3	-53.6823E-9	-867.051E-15	6.92037E-12
1.01508E+0	404.046E-12	1.01508E+0	-53.6823E-9	-708.084E-15	7.08034E-12
1.03518E+0	412.606E-12	1.03518E+0	-53.6823E-9	-882.980E-15	7.01369E-12
1.05528E+0	423.658E-12	1.05528E+0	-53.6823E-9	-841.218E-15	7.16093E-12
1.07538E+0	432.415E-12	1.07538E+0	-53.6823E-9	-926.203E-15	7.23209E-12
1.09548E+0	441.587E-12	1.09548E+0	-53.6823E-9	-1.18067E-12	7.09417E-12
1.11558E+0	453.440E-12	1.11558E+0	-53.6823E-9	-938.581E-15	7.41859E-12
1.13568E+0	461.054E-12	1.13568E+0	-53.6823E-9	-1.12996E-12	7.21911E-12
1.15578E+0	469.835E-12	1.15578E+0	-53.6823E-9	-777.117E-15	7.22650E-12
1.17588E+0	482.787E-12	1.17588E+0	-53.6823E-9	-832.737E-15	7.61206E-12
1.19598E+0	490.575E-12	1.19598E+0	-53.6823E-9	-788.849E-15	7.47650E-12
1.21608E+0	500.159E-12	1.21608E+0	-53.6823E-9	-868.570E-15	7.78977E-12
1.23618E+0	514.190E-12	1.23618E+0	-53.6823E-9	-768.227E-15	8.12181E-12
1.25628E+0	521.071E-12	1.25628E+0	-53.6823E-9	-564.989E-15	8.35387E-12
1.27638E+0	533.949E-12	1.27638E+0	-53.6823E-9	-423.886E-15	8.57541E-12
1.29648E+0	546.092E-12	1.29648E+0	-53.6823E-9	-261.995E-15	9.11001E-12
1.31658E+0	558.292E-12	1.31658E+0	-53.6823E-9	-322.015E-15	9.09994E-12
1.33668E+0	571.501E-12	1.33668E+0	-53.6823E-9	-334.627E-15	9.44995E-12
1.35678E+0	585.425E-12	1.35678E+0	-53.6823E-9	181.224E-15	10.0845E-12
1.37688E+0	599.369E-12	1.37688E+0	-53.6823E-9	361.159E-15	10.6100E-12
1.39698E+0	613.522E-12	1.39698E+0	-53.6823E-9	96.5970E-15	10.9321E-12
1.41709E+0	629.525E-12	1.41709E+0	-53.6823E-9	419.387E-15	11.5212E-12
1.43719E+0	647.474E-12	1.43719E+0	-53.6823E-9	639.267E-15	11.8584E-12
1.45729E+0	660.883E-12	1.45729E+0	-53.6823E-9	614.774E-15	12.1812E-12
1.47739E+0	679.237E-12	1.47739E+0	-53.6823E-9	528.233E-15	12.2833E-12
1.49749E+0	698.381E-12	1.49749E+0	-53.6823E-9	472.547E-15	11.9622E-12
1.51759E+0	709.838E-12	1.51759E+0	-53.6823E-9	570.827E-15	11.9305E-12
1.53769E+0	727.647E-12	1.53769E+0	-53.6823E-9	481.211E-15	11.5454E-12
1.55779E+0	745.034E-12	1.55779E+0	-53.6823E-9	440.399E-15	11.3096E-12
1.57789E+0	758.466E-12	1.57789E+0	-53.6823E-9	186.512E-15	10.8343E-12
1.59799E+0	769.148E-12	1.59799E+0	-53.6823E-9	68.3954E-15	10.5053E-12
1.61809E+0	785.884E-12	1.61809E+0	-53.6823E-9	137.601E-15	10.2383E-12
1.63819E+0	800.772E-12	1.63819E+0	-53.6823E-9	-155.251E-15	10.2035E-12
1.65829E+0	809.533E-12	1.65829E+0	-53.6823E-9	-360.635E-15	10.0029E-12
1.67839E+0	825.463E-12	1.67839E+0	-53.6823E-9	-5.42353E-15	10.2396E-12
1.69849E+0	839.878E-12	1.69849E+0	-53.6823E-9	-71.2297E-15	9.99395E-12
1.71859E+0	849.361E-12	1.71859E+0	-53.6823E-9	-62.9717E-15	10.0043E-12
1.73869E+0	863.179E-12	1.73869E+0	-53.6823E-9	133.627E-15	10.0931E-12
1.75879E+0	879.471E-12	1.75879E+0	-53.6823E-9	97.5470E-15	9.65366E-12
1.77889E+0	888.729E-12	1.77889E+0	-53.6823E-9	-41.1190E-15	9.59778E-12
1.79900E+0	900.798E-12	1.79900E+0	-53.6823E-9	100.488E-15	9.58790E-12
1.81910E+0	917.860E-12	1.81910E+0	-53.6823E-9	-31.6025E-15	9.63816E-12
1.83920E+0	927.828E-12	1.83920E+0	-53.6823E-9	-298.166E-15	9.61612E-12
1.85930E+0	937.803E-12	1.85930E+0	-53.6823E-9	-45.3321E-15	9.63333E-12
1.87940E+0	954.610E-12	1.87940E+0	-53.6823E-9	-117.187E-15	9.45591E-12
1.89950E+0	965.995E-12	1.89950E+0	-53.6823E-9	-154.404E-15	9.34066E-12
1.91960E+0	976.021E-12	1.91960E+0	-53.6823E-9	-190.374E-15	9.50028E-12
1.93970E+0	989.212E-12	1.93970E+0	-53.6823E-9	158.547E-15	9.57100E-12
1.95980E+0	1.00510E-9	1.95980E+0	-53.6823E-9	-168.067E-15	9.92437E-12
1.97990E+0	1.01421E-9	1.97990E+0	-53.6823E-9	2.79968E-15	9.89858E-12
2.00000E+0	1.02692E-9	2.00000E+0	-53.6823E-9	21.6665E-15	10.1159E-12
