# Supplementary material for: Circumventing the stability problems of graphene nanoribbon zigzag edges
Source: Nat Chem. 2022 Sep 26;14(12):1451–8. doi: 10.1038/s41557-022-01042-8 (PMC10665199; doi:10.1038/s41557-022-01042-8)
Supplement: Supplementary file 3 — Source data for Supplementary Fig. 9. [file 41557_2022_1042_MOESM3_ESM.zip › 11 units/Point spectra635.dat]

Experiment	bias spectroscopy
Saved Date	22.07.2020 14:24:13
User
Date
X (m)	-249.388E-9
Y (m)	-232.002E-9
Z (m)	-53.6794E-9
Z offset (m)	0E+0
Settling time (s)	20E-3
Integration time (s)	60E-3
Z-Ctrl hold	TRUE
Final Z (m)	N/A
Start time	22.07.2020 14:23:56
Filter type	None
Order
Cutoff frq
Bias>Bias (V)	-500E-3
Bias>Calibration (V/V)	-1E+0
Bias>Offset (V)	0E+0
Bias Spectroscopy>Sweep Start (V)	-2E+0
Bias Spectroscopy>Sweep End (V)	2E+0
Bias Spectroscopy>Num Pixel	200
Bias Spectroscopy>Z Avg time (s)	100E-3
Bias Spectroscopy>Z offset (m)	0E+0
Bias Spectroscopy>1st Settling time (s)	60E-3
Bias Spectroscopy>Settling time (s)	20E-3
Bias Spectroscopy>Integration time (s)	60E-3
Bias Spectroscopy>End Settling time (s)	50E-3
Bias Spectroscopy>Z control time (s)	50E-3
Bias Spectroscopy>Max Slew rate (V/s)	Inf
Bias Spectroscopy>backward sweep	FALSE
Bias Spectroscopy>Z-controller hold	TRUE
Bias Spectroscopy>Number of sweeps	1
Bias Spectroscopy>Channels	Current (A);Bias (V);Z (m);LI Demod 1 Y (A);LI Demod 1 X (A)
Bias Spectroscopy>Reset Bias	TRUE
Bias Spectroscopy>Record final Z	FALSE
Bias Spectroscopy>Lock-In run	TRUE
Current>Current (A)	878.742E-12
Current>Calibration (A/V)	330E-12
Current>Offset (A)	0E+0
Current>Gain	High
Lock-in>Lock-in status	ON
Lock-in>Modulated signal	Bias (V)
Lock-in>Frequency (Hz)	828E+0
Lock-in>Amplitude	20E-3
Lock-in>Demodulated signal	Current (A)
Lock-in>HP Filter Cutoff D1 (Hz)	155.425E+0
Lock-in>HP Filter Cutoff D2 (Hz)	155.425E+0
Lock-in>HP Filter Order D1	1
Lock-in>HP Filter Order D2	1
Lock-in>Harmonic D1	1
Lock-in>Harmonic D2	2
Lock-in>Reference phase D1 (deg)	-158.815E+0
Lock-in>Reference phase D2 (deg)	174.64E+0
Lock-in>LP Filter Cutoff D1 (Hz)	9.71405E+0
Lock-in>LP Filter Cutoff D2 (Hz)	4.85702E+0
Lock-in>LP Filter Order D1	2
Lock-in>LP Filter Order D2	2
Lock-in>Sync Filter D1	OFF
Lock-in>Sync Filter D2	OFF
[DATA]
Bias calc (V)	Current (A)	Bias (V)	Z (m)	LI Demod 1 Y (A)	LI Demod 1 X (A)
-2.00000E+0	-490.265E-12	-2.00000E+0	-53.6794E-9	-1.52358E-12	6.07183E-12
-1.97990E+0	-481.499E-12	-1.97990E+0	-53.6794E-9	-1.26186E-12	6.28550E-12
-1.95980E+0	-474.050E-12	-1.95980E+0	-53.6794E-9	-1.44421E-12	6.00798E-12
-1.93970E+0	-467.274E-12	-1.93970E+0	-53.6794E-9	-1.34614E-12	5.63562E-12
-1.91960E+0	-460.199E-12	-1.91960E+0	-53.6794E-9	-1.53563E-12	5.56658E-12
-1.89950E+0	-452.355E-12	-1.89950E+0	-53.6794E-9	-1.32863E-12	5.50076E-12
-1.87940E+0	-446.386E-12	-1.87940E+0	-53.6794E-9	-1.42904E-12	5.63623E-12
-1.85930E+0	-438.274E-12	-1.85930E+0	-53.6794E-9	-1.25406E-12	5.50801E-12
-1.83920E+0	-431.699E-12	-1.83920E+0	-53.6794E-9	-1.50277E-12	5.49848E-12
-1.81910E+0	-423.441E-12	-1.81910E+0	-53.6794E-9	-1.46162E-12	5.44662E-12
-1.79900E+0	-417.822E-12	-1.79900E+0	-53.6794E-9	-1.41630E-12	5.20389E-12
-1.77889E+0	-411.174E-12	-1.77889E+0	-53.6794E-9	-1.60438E-12	5.19225E-12
-1.75879E+0	-404.323E-12	-1.75879E+0	-53.6794E-9	-1.72049E-12	4.79784E-12
-1.73869E+0	-399.905E-12	-1.73869E+0	-53.6794E-9	-1.64414E-12	4.85577E-12
-1.71859E+0	-392.073E-12	-1.71859E+0	-53.6794E-9	-1.77714E-12	4.88436E-12
-1.69849E+0	-387.680E-12	-1.69849E+0	-53.6794E-9	-1.71078E-12	4.74126E-12
-1.67839E+0	-382.008E-12	-1.67839E+0	-53.6794E-9	-1.78704E-12	4.45934E-12
-1.65829E+0	-375.405E-12	-1.65829E+0	-53.6794E-9	-1.79544E-12	4.26810E-12
-1.63819E+0	-372.282E-12	-1.63819E+0	-53.6794E-9	-1.64634E-12	4.38885E-12
-1.61809E+0	-364.909E-12	-1.61809E+0	-53.6794E-9	-1.84442E-12	4.52764E-12
-1.59799E+0	-359.853E-12	-1.59799E+0	-53.6794E-9	-1.69074E-12	4.41313E-12
-1.57789E+0	-354.671E-12	-1.57789E+0	-53.6794E-9	-1.82114E-12	4.34506E-12
-1.55779E+0	-348.346E-12	-1.55779E+0	-53.6794E-9	-1.68666E-12	4.30174E-12
-1.53769E+0	-343.260E-12	-1.53769E+0	-53.6794E-9	-1.65317E-12	4.70087E-12
-1.51759E+0	-336.379E-12	-1.51759E+0	-53.6794E-9	-1.83917E-12	4.69542E-12
-1.49749E+0	-330.740E-12	-1.49749E+0	-53.6794E-9	-1.80662E-12	4.38625E-12
-1.47739E+0	-326.206E-12	-1.47739E+0	-53.6794E-9	-1.75093E-12	4.23403E-12
-1.45729E+0	-320.672E-12	-1.45729E+0	-53.6794E-9	-2.04240E-12	3.82040E-12
-1.43719E+0	-316.331E-12	-1.43719E+0	-53.6794E-9	-2.14466E-12	3.48750E-12
-1.41709E+0	-312.353E-12	-1.41709E+0	-53.6794E-9	-1.91507E-12	3.15925E-12
-1.39698E+0	-309.363E-12	-1.39698E+0	-53.6794E-9	-2.09122E-12	3.06746E-12
-1.37688E+0	-305.141E-12	-1.37688E+0	-53.6794E-9	-2.24020E-12	2.90983E-12
-1.35678E+0	-302.960E-12	-1.35678E+0	-53.6794E-9	-2.24486E-12	2.79464E-12
-1.33668E+0	-298.834E-12	-1.33668E+0	-53.6794E-9	-2.26076E-12	2.89736E-12
-1.31658E+0	-295.693E-12	-1.31658E+0	-53.6794E-9	-2.21537E-12	2.77409E-12
-1.29648E+0	-292.429E-12	-1.29648E+0	-53.6794E-9	-2.26514E-12	2.89442E-12
-1.27638E+0	-288.775E-12	-1.27638E+0	-53.6794E-9	-2.24607E-12	2.73833E-12
-1.25628E+0	-287.036E-12	-1.25628E+0	-53.6794E-9	-2.28875E-12	2.63894E-12
-1.23618E+0	-282.746E-12	-1.23618E+0	-53.6794E-9	-2.26004E-12	2.73310E-12
-1.21608E+0	-280.172E-12	-1.21608E+0	-53.6794E-9	-2.30469E-12	2.75000E-12
-1.19598E+0	-277.008E-12	-1.19598E+0	-53.6794E-9	-2.25907E-12	3.01515E-12
-1.17588E+0	-273.269E-12	-1.17588E+0	-53.6794E-9	-2.02629E-12	3.10141E-12
-1.15578E+0	-269.842E-12	-1.15578E+0	-53.6794E-9	-2.11092E-12	3.24492E-12
-1.13568E+0	-265.687E-12	-1.13568E+0	-53.6794E-9	-2.18972E-12	2.86473E-12
-1.11558E+0	-263.454E-12	-1.11558E+0	-53.6794E-9	-2.31576E-12	2.65305E-12
-1.09548E+0	-260.703E-12	-1.09548E+0	-53.6794E-9	-2.19942E-12	2.59278E-12
-1.07538E+0	-256.950E-12	-1.07538E+0	-53.6794E-9	-2.32549E-12	2.36713E-12
-1.05528E+0	-255.603E-12	-1.05528E+0	-53.6794E-9	-2.11377E-12	2.47367E-12
-1.03518E+0	-252.860E-12	-1.03518E+0	-53.6794E-9	-2.43618E-12	2.54230E-12
-1.01508E+0	-248.839E-12	-1.01508E+0	-53.6794E-9	-2.19891E-12	2.68498E-12
-994.975E-3	-246.398E-12	-994.975E-3	-53.6794E-9	-2.16420E-12	2.97404E-12
-974.874E-3	-242.710E-12	-974.874E-3	-53.6794E-9	-2.13056E-12	3.07233E-12
-954.774E-3	-238.336E-12	-954.774E-3	-53.6794E-9	-2.03320E-12	3.32806E-12
-934.673E-3	-234.674E-12	-934.673E-3	-53.6794E-9	-2.13513E-12	3.41291E-12
-914.573E-3	-230.158E-12	-914.573E-3	-53.6794E-9	-2.15289E-12	3.36623E-12
-894.472E-3	-226.345E-12	-894.472E-3	-53.6794E-9	-2.18232E-12	2.97904E-12
-874.372E-3	-222.773E-12	-874.372E-3	-53.6794E-9	-2.29041E-12	2.85840E-12
-854.271E-3	-219.370E-12	-854.271E-3	-53.6794E-9	-2.22245E-12	2.54229E-12
-834.171E-3	-216.767E-12	-834.171E-3	-53.6794E-9	-2.22256E-12	2.69737E-12
-814.070E-3	-212.562E-12	-814.070E-3	-53.6794E-9	-2.28862E-12	2.81094E-12
-793.970E-3	-209.873E-12	-793.970E-3	-53.6794E-9	-2.12942E-12	2.86420E-12
-773.869E-3	-206.998E-12	-773.869E-3	-53.6794E-9	-2.05082E-12	3.08447E-12
-753.769E-3	-202.459E-12	-753.769E-3	-53.6794E-9	-2.10828E-12	2.85108E-12
-733.668E-3	-199.707E-12	-733.668E-3	-53.6794E-9	-2.29502E-12	2.88044E-12
-713.568E-3	-196.328E-12	-713.568E-3	-53.6794E-9	-2.08993E-12	3.05958E-12
-693.467E-3	-191.591E-12	-693.467E-3	-53.6794E-9	-2.12305E-12	3.15709E-12
-673.367E-3	-188.197E-12	-673.367E-3	-53.6794E-9	-2.09971E-12	3.66829E-12
-653.266E-3	-183.715E-12	-653.266E-3	-53.6794E-9	-1.92577E-12	3.46811E-12
-633.166E-3	-179.124E-12	-633.166E-3	-53.6794E-9	-2.02602E-12	3.61452E-12
-613.065E-3	-174.906E-12	-613.065E-3	-53.6794E-9	-2.06900E-12	3.65103E-12
-592.965E-3	-170.488E-12	-592.965E-3	-53.6794E-9	-2.06170E-12	3.85781E-12
-572.864E-3	-165.979E-12	-572.864E-3	-53.6794E-9	-1.85324E-12	3.55043E-12
-552.764E-3	-161.549E-12	-552.764E-3	-53.6794E-9	-1.81898E-12	3.40372E-12
-532.663E-3	-157.454E-12	-532.663E-3	-53.6794E-9	-2.06574E-12	3.42189E-12
-512.563E-3	-153.240E-12	-512.563E-3	-53.6794E-9	-2.06636E-12	3.48591E-12
-492.462E-3	-148.566E-12	-492.462E-3	-53.6794E-9	-2.07513E-12	3.34059E-12
-472.362E-3	-144.896E-12	-472.362E-3	-53.6794E-9	-1.99812E-12	3.38078E-12
-452.261E-3	-140.826E-12	-452.261E-3	-53.6794E-9	-2.23825E-12	2.78071E-12
-432.161E-3	-137.233E-12	-432.161E-3	-53.6794E-9	-2.03307E-12	2.94623E-12
-412.060E-3	-133.901E-12	-412.060E-3	-53.6794E-9	-2.24755E-12	3.19674E-12
-391.960E-3	-129.214E-12	-391.960E-3	-53.6794E-9	-2.03050E-12	3.31783E-12
-371.859E-3	-124.852E-12	-371.859E-3	-53.6794E-9	-1.76657E-12	3.59554E-12
-351.759E-3	-119.672E-12	-351.759E-3	-53.6794E-9	-1.83635E-12	4.33969E-12
-331.658E-3	-113.172E-12	-331.658E-3	-53.6794E-9	-1.57987E-12	4.64615E-12
-311.558E-3	-107.438E-12	-311.558E-3	-53.6794E-9	-1.69349E-12	4.88252E-12
-291.457E-3	-100.802E-12	-291.457E-3	-53.6794E-9	-1.58953E-12	4.88291E-12
-271.357E-3	-94.3273E-12	-271.357E-3	-53.6794E-9	-1.67479E-12	4.80615E-12
-251.256E-3	-88.2054E-12	-251.256E-3	-53.6794E-9	-1.67542E-12	4.69114E-12
-231.156E-3	-81.7977E-12	-231.156E-3	-53.6794E-9	-1.67903E-12	4.64857E-12
-211.055E-3	-75.3162E-12	-211.055E-3	-53.6794E-9	-1.64238E-12	4.99653E-12
-190.955E-3	-68.6568E-12	-190.955E-3	-53.6794E-9	-1.67376E-12	5.18873E-12
-170.854E-3	-61.5413E-12	-170.854E-3	-53.6794E-9	-1.54318E-12	5.29677E-12
-150.754E-3	-54.4556E-12	-150.754E-3	-53.6794E-9	-1.45566E-12	5.29442E-12
-130.653E-3	-47.3768E-12	-130.653E-3	-53.6794E-9	-1.38917E-12	5.16224E-12
-110.553E-3	-40.4211E-12	-110.553E-3	-53.6794E-9	-1.64976E-12	5.18855E-12
-90.4523E-3	-33.6852E-12	-90.4523E-3	-53.6794E-9	-1.59498E-12	5.24462E-12
-70.3518E-3	-26.4144E-12	-70.3518E-3	-53.6794E-9	-1.38314E-12	5.50590E-12
-50.2512E-3	-18.8642E-12	-50.2513E-3	-53.6794E-9	-1.37085E-12	5.77166E-12
-30.1508E-3	-11.2608E-12	-30.1508E-3	-53.6794E-9	-1.51084E-12	5.81725E-12
-10.0503E-3	-3.90154E-12	-10.0503E-3	-53.6794E-9	-1.47215E-12	5.37648E-12
10.0503E-3	3.07680E-12	10.0503E-3	-53.6794E-9	-1.48147E-12	5.15604E-12
30.1507E-3	9.87121E-12	30.1508E-3	-53.6794E-9	-1.54111E-12	5.03690E-12
50.2512E-3	16.7422E-12	50.2513E-3	-53.6794E-9	-1.43837E-12	5.35958E-12
70.3518E-3	24.0589E-12	70.3518E-3	-53.6794E-9	-1.43861E-12	5.69000E-12
90.4522E-3	31.4060E-12	90.4523E-3	-53.6794E-9	-1.49113E-12	5.54107E-12
110.553E-3	38.7748E-12	110.553E-3	-53.6794E-9	-1.62876E-12	5.54621E-12
130.653E-3	46.3499E-12	130.653E-3	-53.6794E-9	-1.53897E-12	5.59361E-12
150.754E-3	54.0007E-12	150.754E-3	-53.6794E-9	-1.47377E-12	5.62696E-12
170.854E-3	61.4885E-12	170.854E-3	-53.6794E-9	-1.24085E-12	5.65030E-12
190.955E-3	69.0033E-12	190.955E-3	-53.6794E-9	-1.46468E-12	5.64679E-12
211.055E-3	76.3838E-12	211.055E-3	-53.6794E-9	-1.46675E-12	5.26518E-12
231.156E-3	82.9689E-12	231.156E-3	-53.6794E-9	-1.64576E-12	5.22932E-12
251.256E-3	89.8097E-12	251.256E-3	-53.6794E-9	-1.60177E-12	4.92360E-12
271.357E-3	96.4135E-12	271.357E-3	-53.6794E-9	-1.61953E-12	4.73964E-12
291.457E-3	102.433E-12	291.457E-3	-53.6794E-9	-1.59171E-12	5.04484E-12
311.558E-3	109.303E-12	311.558E-3	-53.6794E-9	-1.59278E-12	4.84162E-12
331.658E-3	115.580E-12	331.658E-3	-53.6794E-9	-1.52384E-12	4.86256E-12
351.759E-3	122.166E-12	351.759E-3	-53.6794E-9	-1.58729E-12	5.04820E-12
371.859E-3	129.655E-12	371.859E-3	-53.6794E-9	-1.67855E-12	5.44464E-12
391.960E-3	136.903E-12	391.960E-3	-53.6794E-9	-1.35731E-12	5.44776E-12
412.060E-3	144.186E-12	412.060E-3	-53.6794E-9	-1.41464E-12	5.70802E-12
432.161E-3	151.360E-12	432.161E-3	-53.6794E-9	-1.35499E-12	5.42401E-12
452.261E-3	158.451E-12	452.261E-3	-53.6794E-9	-1.48525E-12	5.24670E-12
472.362E-3	165.210E-12	472.362E-3	-53.6794E-9	-1.68387E-12	5.40248E-12
492.462E-3	172.288E-12	492.462E-3	-53.6794E-9	-1.56980E-12	5.42011E-12
512.563E-3	179.904E-12	512.563E-3	-53.6794E-9	-1.23458E-12	5.58628E-12
532.663E-3	187.777E-12	532.663E-3	-53.6794E-9	-1.25911E-12	6.14225E-12
552.764E-3	195.631E-12	552.764E-3	-53.6794E-9	-1.25303E-12	6.28175E-12
572.864E-3	204.846E-12	572.864E-3	-53.6794E-9	-1.32287E-12	6.41731E-12
592.965E-3	213.110E-12	592.965E-3	-53.6794E-9	-1.19209E-12	6.35038E-12
613.065E-3	221.299E-12	613.065E-3	-53.6794E-9	-1.30057E-12	6.54406E-12
633.166E-3	230.621E-12	633.166E-3	-53.6794E-9	-1.17863E-12	6.54264E-12
653.266E-3	238.765E-12	653.266E-3	-53.6794E-9	-1.21297E-12	6.27310E-12
673.367E-3	247.136E-12	673.367E-3	-53.6794E-9	-1.31110E-12	6.12343E-12
693.467E-3	255.178E-12	693.467E-3	-53.6794E-9	-1.13681E-12	6.13962E-12
713.568E-3	264.789E-12	713.568E-3	-53.6794E-9	-1.19242E-12	6.37444E-12
733.668E-3	271.699E-12	733.668E-3	-53.6794E-9	-1.11697E-12	6.43407E-12
753.769E-3	281.082E-12	753.769E-3	-53.6794E-9	-1.07443E-12	6.39108E-12
773.869E-3	290.813E-12	773.869E-3	-53.6794E-9	-1.20573E-12	6.60387E-12
793.970E-3	298.748E-12	793.970E-3	-53.6794E-9	-1.18170E-12	6.63640E-12
814.070E-3	307.185E-12	814.070E-3	-53.6794E-9	-1.20133E-12	6.71146E-12
834.171E-3	318.015E-12	834.171E-3	-53.6794E-9	-1.17658E-12	6.59244E-12
854.271E-3	325.186E-12	854.271E-3	-53.6794E-9	-1.02958E-12	6.20355E-12
874.372E-3	333.098E-12	874.372E-3	-53.6794E-9	-1.32883E-12	6.45737E-12
894.472E-3	343.789E-12	894.472E-3	-53.6794E-9	-1.20520E-12	6.36658E-12
914.573E-3	351.679E-12	914.573E-3	-53.6794E-9	-1.19595E-12	6.33008E-12
934.673E-3	357.255E-12	934.673E-3	-53.6794E-9	-1.13901E-12	6.34315E-12
954.774E-3	368.280E-12	954.774E-3	-53.6794E-9	-1.18410E-12	6.47661E-12
974.874E-3	377.846E-12	974.874E-3	-53.6794E-9	-1.30020E-12	6.37864E-12
994.975E-3	383.503E-12	994.975E-3	-53.6794E-9	-1.28008E-12	6.11184E-12
1.01508E+0	392.753E-12	1.01508E+0	-53.6794E-9	-1.14190E-12	6.30253E-12
1.03518E+0	403.435E-12	1.03518E+0	-53.6794E-9	-956.300E-15	6.50257E-12
1.05528E+0	411.319E-12	1.05528E+0	-53.6794E-9	-930.458E-15	6.88522E-12
1.07538E+0	418.207E-12	1.07538E+0	-53.6794E-9	-1.08039E-12	6.75248E-12
1.09548E+0	429.821E-12	1.09548E+0	-53.6794E-9	-1.03171E-12	6.88148E-12
1.11558E+0	438.036E-12	1.11558E+0	-53.6794E-9	-1.03383E-12	6.72844E-12
1.13568E+0	447.104E-12	1.13568E+0	-53.6794E-9	-1.07590E-12	7.00482E-12
1.15578E+0	456.338E-12	1.15578E+0	-53.6794E-9	-1.04786E-12	6.97152E-12
1.17588E+0	465.122E-12	1.17588E+0	-53.6794E-9	-908.373E-15	6.85942E-12
1.19598E+0	473.678E-12	1.19598E+0	-53.6794E-9	-1.07609E-12	7.04265E-12
1.21608E+0	484.554E-12	1.21608E+0	-53.6794E-9	-1.03394E-12	7.23836E-12
1.23618E+0	493.911E-12	1.23618E+0	-53.6794E-9	-809.989E-15	7.39411E-12
1.25628E+0	500.085E-12	1.25628E+0	-53.6794E-9	-1.04876E-12	7.45400E-12
1.27638E+0	515.512E-12	1.27638E+0	-53.6794E-9	-697.136E-15	7.80159E-12
1.29648E+0	527.480E-12	1.29648E+0	-53.6794E-9	-499.796E-15	7.94747E-12
1.31658E+0	533.254E-12	1.31658E+0	-53.6794E-9	-731.571E-15	8.08783E-12
1.33668E+0	542.613E-12	1.33668E+0	-53.6794E-9	-558.149E-15	8.46104E-12
1.35678E+0	559.312E-12	1.35678E+0	-53.6794E-9	-776.398E-15	8.34630E-12
1.37688E+0	570.530E-12	1.37688E+0	-53.6794E-9	-448.358E-15	8.54915E-12
1.39698E+0	582.259E-12	1.39698E+0	-53.6794E-9	-320.341E-15	8.90582E-12
1.41709E+0	592.127E-12	1.41709E+0	-53.6794E-9	-356.740E-15	8.89072E-12
1.43719E+0	602.105E-12	1.43719E+0	-53.6794E-9	-181.645E-15	9.00963E-12
1.45729E+0	617.975E-12	1.45729E+0	-53.6794E-9	-244.015E-15	9.51025E-12
1.47739E+0	636.389E-12	1.47739E+0	-53.6794E-9	-344.785E-15	9.30670E-12
1.49749E+0	638.627E-12	1.49749E+0	-53.6794E-9	-396.754E-15	9.15903E-12
1.51759E+0	645.004E-12	1.51759E+0	-53.6794E-9	-379.550E-15	9.08194E-12
1.53769E+0	674.372E-12	1.53769E+0	-53.6794E-9	-169.003E-15	9.00534E-12
1.55779E+0	689.780E-12	1.55779E+0	-53.6794E-9	-392.799E-15	8.87796E-12
1.57789E+0	685.436E-12	1.57789E+0	-53.6794E-9	-367.269E-15	8.47622E-12
1.59799E+0	690.125E-12	1.59799E+0	-53.6794E-9	-521.902E-15	8.65761E-12
1.61809E+0	722.383E-12	1.61809E+0	-53.6794E-9	-574.349E-15	8.18827E-12
1.63819E+0	728.616E-12	1.63819E+0	-53.6794E-9	-634.017E-15	8.05657E-12
1.65829E+0	721.303E-12	1.65829E+0	-53.6794E-9	-706.995E-15	8.23901E-12
1.67839E+0	743.944E-12	1.67839E+0	-53.6794E-9	-468.298E-15	8.30548E-12
1.69849E+0	773.129E-12	1.69849E+0	-53.6794E-9	-456.385E-15	8.33703E-12
1.71859E+0	759.835E-12	1.71859E+0	-53.6794E-9	-416.983E-15	8.13275E-12
1.73869E+0	764.412E-12	1.73869E+0	-53.6794E-9	-349.864E-15	8.48884E-12
1.75879E+0	805.116E-12	1.75879E+0	-53.6794E-9	-524.933E-15	8.65191E-12
1.77889E+0	806.195E-12	1.77889E+0	-53.6794E-9	-706.967E-15	8.22619E-12
1.79900E+0	792.265E-12	1.79900E+0	-53.6794E-9	-476.268E-15	8.29126E-12
1.81910E+0	830.489E-12	1.81910E+0	-53.6794E-9	-366.439E-15	8.48840E-12
1.83920E+0	852.326E-12	1.83920E+0	-53.6794E-9	-312.827E-15	8.17491E-12
1.85930E+0	823.493E-12	1.85930E+0	-53.6794E-9	-550.965E-15	8.09383E-12
1.87940E+0	848.937E-12	1.87940E+0	-53.6794E-9	-240.654E-15	8.51530E-12
1.89950E+0	889.713E-12	1.89950E+0	-53.6794E-9	-582.100E-15	8.17026E-12
1.91960E+0	862.508E-12	1.91960E+0	-53.6794E-9	-502.446E-15	8.12413E-12
1.93970E+0	873.893E-12	1.93970E+0	-53.6794E-9	-339.100E-15	8.40204E-12
1.95980E+0	926.879E-12	1.95980E+0	-53.6794E-9	-424.040E-15	8.52892E-12
1.97990E+0	903.740E-12	1.97990E+0	-53.6794E-9	-432.074E-15	8.46958E-12
2.00000E+0	893.739E-12	2.00000E+0	-53.6794E-9	-387.069E-15	8.76654E-12
