# Supplementary material for: Circumventing the stability problems of graphene nanoribbon zigzag edges
Source: Nat Chem. 2022 Sep 26;14(12):1451–8. doi: 10.1038/s41557-022-01042-8 (PMC10665199; doi:10.1038/s41557-022-01042-8)
Supplement: Supplementary file 3 — Source data for Supplementary Fig. 9. [file 41557_2022_1042_MOESM3_ESM.zip › 11 units/Point spectra636.dat]

Experiment	bias spectroscopy
Saved Date	22.07.2020 14:24:29
User
Date
X (m)	-249.303E-9
Y (m)	-232.101E-9
Z (m)	-53.6801E-9
Z offset (m)	0E+0
Settling time (s)	20E-3
Integration time (s)	60E-3
Z-Ctrl hold	TRUE
Final Z (m)	N/A
Start time	22.07.2020 14:24:13
Filter type	None
Order
Cutoff frq
Bias>Bias (V)	-500E-3
Bias>Calibration (V/V)	-1E+0
Bias>Offset (V)	0E+0
Bias Spectroscopy>Sweep Start (V)	-2E+0
Bias Spectroscopy>Sweep End (V)	2E+0
Bias Spectroscopy>Num Pixel	200
Bias Spectroscopy>Z Avg time (s)	100E-3
Bias Spectroscopy>Z offset (m)	0E+0
Bias Spectroscopy>1st Settling time (s)	60E-3
Bias Spectroscopy>Settling time (s)	20E-3
Bias Spectroscopy>Integration time (s)	60E-3
Bias Spectroscopy>End Settling time (s)	50E-3
Bias Spectroscopy>Z control time (s)	50E-3
Bias Spectroscopy>Max Slew rate (V/s)	Inf
Bias Spectroscopy>backward sweep	FALSE
Bias Spectroscopy>Z-controller hold	TRUE
Bias Spectroscopy>Number of sweeps	1
Bias Spectroscopy>Channels	Current (A);Bias (V);Z (m);LI Demod 1 Y (A);LI Demod 1 X (A)
Bias Spectroscopy>Reset Bias	TRUE
Bias Spectroscopy>Record final Z	FALSE
Bias Spectroscopy>Lock-In run	TRUE
Current>Current (A)	643.322E-12
Current>Calibration (A/V)	330E-12
Current>Offset (A)	0E+0
Current>Gain	High
Lock-in>Lock-in status	ON
Lock-in>Modulated signal	Bias (V)
Lock-in>Frequency (Hz)	828E+0
Lock-in>Amplitude	20E-3
Lock-in>Demodulated signal	Current (A)
Lock-in>HP Filter Cutoff D1 (Hz)	155.425E+0
Lock-in>HP Filter Cutoff D2 (Hz)	155.425E+0
Lock-in>HP Filter Order D1	1
Lock-in>HP Filter Order D2	1
Lock-in>Harmonic D1	1
Lock-in>Harmonic D2	2
Lock-in>Reference phase D1 (deg)	-158.815E+0
Lock-in>Reference phase D2 (deg)	174.64E+0
Lock-in>LP Filter Cutoff D1 (Hz)	9.71405E+0
Lock-in>LP Filter Cutoff D2 (Hz)	4.85702E+0
Lock-in>LP Filter Order D1	2
Lock-in>LP Filter Order D2	2
Lock-in>Sync Filter D1	OFF
Lock-in>Sync Filter D2	OFF
[DATA]
Bias calc (V)	Current (A)	Bias (V)	Z (m)	LI Demod 1 Y (A)	LI Demod 1 X (A)
-2.00000E+0	-501.184E-12	-2.00000E+0	-53.6801E-9	-1.24722E-12	6.34011E-12
-1.97990E+0	-490.770E-12	-1.97990E+0	-53.6801E-9	-1.23691E-12	6.23342E-12
-1.95980E+0	-503.781E-12	-1.95980E+0	-53.6801E-9	-1.38873E-12	5.91607E-12
-1.93970E+0	-482.254E-12	-1.93970E+0	-53.6801E-9	-1.44881E-12	5.52994E-12
-1.91960E+0	-466.629E-12	-1.91960E+0	-53.6801E-9	-1.38289E-12	5.85992E-12
-1.89950E+0	-479.560E-12	-1.89950E+0	-53.6801E-9	-1.54283E-12	5.56732E-12
-1.87940E+0	-466.708E-12	-1.87940E+0	-53.6801E-9	-1.44268E-12	5.42477E-12
-1.85930E+0	-445.806E-12	-1.85930E+0	-53.6801E-9	-1.23396E-12	5.51917E-12
-1.83920E+0	-451.449E-12	-1.83920E+0	-53.6801E-9	-1.41303E-12	5.82157E-12
-1.81910E+0	-447.291E-12	-1.81910E+0	-53.6801E-9	-1.33357E-12	5.66982E-12
-1.79900E+0	-427.655E-12	-1.79900E+0	-53.6801E-9	-1.44563E-12	5.50506E-12
-1.77889E+0	-424.976E-12	-1.77889E+0	-53.6801E-9	-1.43972E-12	5.19989E-12
-1.75879E+0	-427.573E-12	-1.75879E+0	-53.6801E-9	-1.62895E-12	5.03625E-12
-1.73869E+0	-412.007E-12	-1.73869E+0	-53.6801E-9	-1.52467E-12	4.67321E-12
-1.71859E+0	-403.857E-12	-1.71859E+0	-53.6801E-9	-1.73680E-12	4.74016E-12
-1.69849E+0	-407.234E-12	-1.69849E+0	-53.6801E-9	-1.74631E-12	4.80432E-12
-1.67839E+0	-396.510E-12	-1.67839E+0	-53.6801E-9	-1.73678E-12	4.58806E-12
-1.65829E+0	-383.080E-12	-1.65829E+0	-53.6801E-9	-1.71292E-12	4.82086E-12
-1.63819E+0	-386.323E-12	-1.63819E+0	-53.6801E-9	-1.57056E-12	4.92788E-12
-1.61809E+0	-380.354E-12	-1.61809E+0	-53.6801E-9	-1.55956E-12	4.98801E-12
-1.59799E+0	-365.053E-12	-1.59799E+0	-53.6801E-9	-1.51067E-12	5.13772E-12
-1.57789E+0	-363.319E-12	-1.57789E+0	-53.6801E-9	-1.37262E-12	5.70764E-12
-1.55779E+0	-359.253E-12	-1.55779E+0	-53.6801E-9	-1.34871E-12	5.96936E-12
-1.53769E+0	-345.070E-12	-1.53769E+0	-53.6801E-9	-1.06117E-12	6.46636E-12
-1.51759E+0	-335.408E-12	-1.51759E+0	-53.6801E-9	-1.13304E-12	6.80604E-12
-1.49749E+0	-332.926E-12	-1.49749E+0	-53.6801E-9	-1.39946E-12	6.36211E-12
-1.47739E+0	-323.421E-12	-1.47739E+0	-53.6801E-9	-1.52241E-12	5.46741E-12
-1.45729E+0	-312.110E-12	-1.45729E+0	-53.6801E-9	-1.73985E-12	4.64747E-12
-1.43719E+0	-312.142E-12	-1.43719E+0	-53.6801E-9	-1.88838E-12	3.77466E-12
-1.41709E+0	-309.734E-12	-1.41709E+0	-53.6801E-9	-2.23898E-12	3.21227E-12
-1.39698E+0	-301.150E-12	-1.39698E+0	-53.6801E-9	-2.27638E-12	2.88324E-12
-1.37688E+0	-300.108E-12	-1.37688E+0	-53.6801E-9	-2.18500E-12	2.89158E-12
-1.35678E+0	-298.985E-12	-1.35678E+0	-53.6801E-9	-2.28762E-12	2.89787E-12
-1.33668E+0	-293.894E-12	-1.33668E+0	-53.6801E-9	-2.25240E-12	2.93542E-12
-1.31658E+0	-289.481E-12	-1.31658E+0	-53.6801E-9	-2.25985E-12	2.92156E-12
-1.29648E+0	-288.640E-12	-1.29648E+0	-53.6801E-9	-2.27166E-12	2.86705E-12
-1.27638E+0	-285.857E-12	-1.27638E+0	-53.6801E-9	-2.09684E-12	2.75844E-12
-1.25628E+0	-279.833E-12	-1.25628E+0	-53.6801E-9	-2.33432E-12	2.74025E-12
-1.23618E+0	-278.468E-12	-1.23618E+0	-53.6801E-9	-2.39111E-12	2.82466E-12
-1.21608E+0	-277.601E-12	-1.21608E+0	-53.6801E-9	-2.42363E-12	2.54756E-12
-1.19598E+0	-271.477E-12	-1.19598E+0	-53.6801E-9	-2.41203E-12	2.76438E-12
-1.17588E+0	-268.526E-12	-1.17588E+0	-53.6801E-9	-2.27191E-12	3.01765E-12
-1.15578E+0	-266.887E-12	-1.15578E+0	-53.6801E-9	-2.13947E-12	3.02312E-12
-1.13568E+0	-262.865E-12	-1.13568E+0	-53.6801E-9	-2.25929E-12	3.01362E-12
-1.11558E+0	-259.011E-12	-1.11558E+0	-53.6801E-9	-2.26405E-12	2.51758E-12
-1.09548E+0	-256.332E-12	-1.09548E+0	-53.6801E-9	-2.54060E-12	2.41495E-12
-1.07538E+0	-256.008E-12	-1.07538E+0	-53.6801E-9	-2.34715E-12	2.14829E-12
-1.05528E+0	-251.734E-12	-1.05528E+0	-53.6801E-9	-2.43986E-12	2.43681E-12
-1.03518E+0	-248.232E-12	-1.03518E+0	-53.6801E-9	-2.40852E-12	2.54345E-12
-1.01508E+0	-247.741E-12	-1.01508E+0	-53.6801E-9	-2.32781E-12	2.54896E-12
-994.975E-3	-243.953E-12	-994.975E-3	-53.6801E-9	-2.25027E-12	2.75381E-12
-974.874E-3	-238.599E-12	-974.874E-3	-53.6801E-9	-2.16382E-12	2.96796E-12
-954.774E-3	-236.150E-12	-954.774E-3	-53.6801E-9	-2.07441E-12	3.20504E-12
-934.673E-3	-232.328E-12	-934.673E-3	-53.6801E-9	-2.07585E-12	3.18237E-12
-914.573E-3	-227.692E-12	-914.573E-3	-53.6801E-9	-2.03718E-12	3.56076E-12
-894.472E-3	-223.943E-12	-894.472E-3	-53.6801E-9	-2.10407E-12	3.14561E-12
-874.372E-3	-220.384E-12	-874.372E-3	-53.6801E-9	-2.06028E-12	2.86458E-12
-854.271E-3	-217.789E-12	-854.271E-3	-53.6801E-9	-2.26253E-12	2.53375E-12
-834.171E-3	-214.578E-12	-834.171E-3	-53.6801E-9	-2.32123E-12	2.79479E-12
-814.070E-3	-211.229E-12	-814.070E-3	-53.6801E-9	-2.39654E-12	2.81342E-12
-793.970E-3	-208.411E-12	-793.970E-3	-53.6801E-9	-2.26576E-12	2.89450E-12
-773.869E-3	-205.109E-12	-773.869E-3	-53.6801E-9	-2.43159E-12	3.10059E-12
-753.769E-3	-200.998E-12	-753.769E-3	-53.6801E-9	-2.41910E-12	3.08679E-12
-733.668E-3	-198.699E-12	-733.668E-3	-53.6801E-9	-2.10264E-12	2.90290E-12
-713.568E-3	-195.051E-12	-713.568E-3	-53.6801E-9	-2.23818E-12	2.91375E-12
-693.467E-3	-190.661E-12	-693.467E-3	-53.6801E-9	-2.25914E-12	2.95932E-12
-673.367E-3	-187.556E-12	-673.367E-3	-53.6801E-9	-2.09945E-12	3.37170E-12
-653.266E-3	-183.031E-12	-653.266E-3	-53.6801E-9	-1.99468E-12	3.37922E-12
-633.166E-3	-178.190E-12	-633.166E-3	-53.6801E-9	-1.98866E-12	3.54442E-12
-613.065E-3	-174.841E-12	-613.065E-3	-53.6801E-9	-2.07797E-12	3.58408E-12
-592.965E-3	-170.230E-12	-592.965E-3	-53.6801E-9	-2.04157E-12	3.46117E-12
-572.864E-3	-165.122E-12	-572.864E-3	-53.6801E-9	-2.11769E-12	3.52226E-12
-552.764E-3	-161.429E-12	-552.764E-3	-53.6801E-9	-1.88571E-12	3.48465E-12
-532.663E-3	-156.923E-12	-532.663E-3	-53.6801E-9	-2.13891E-12	3.44130E-12
-512.563E-3	-152.497E-12	-512.563E-3	-53.6801E-9	-2.06543E-12	3.53770E-12
-492.462E-3	-148.977E-12	-492.462E-3	-53.6801E-9	-1.93883E-12	3.48577E-12
-472.362E-3	-144.487E-12	-472.362E-3	-53.6801E-9	-2.03478E-12	3.42788E-12
-452.261E-3	-140.683E-12	-452.261E-3	-53.6801E-9	-2.22674E-12	3.01147E-12
-432.161E-3	-137.491E-12	-432.161E-3	-53.6801E-9	-2.40766E-12	2.93485E-12
-412.060E-3	-133.590E-12	-412.060E-3	-53.6801E-9	-2.15312E-12	3.22430E-12
-391.960E-3	-129.103E-12	-391.960E-3	-53.6801E-9	-1.98401E-12	3.25837E-12
-371.859E-3	-125.205E-12	-371.859E-3	-53.6801E-9	-2.03524E-12	3.69992E-12
-351.759E-3	-119.741E-12	-351.759E-3	-53.6801E-9	-1.83165E-12	4.18273E-12
-331.658E-3	-113.126E-12	-331.658E-3	-53.6801E-9	-1.77595E-12	4.70044E-12
-311.558E-3	-107.538E-12	-311.558E-3	-53.6801E-9	-1.64869E-12	5.00360E-12
-291.457E-3	-100.911E-12	-291.457E-3	-53.6801E-9	-1.73665E-12	4.96812E-12
-271.357E-3	-94.1160E-12	-271.357E-3	-53.6801E-9	-1.76095E-12	5.01391E-12
-251.256E-3	-88.5045E-12	-251.256E-3	-53.6801E-9	-1.59419E-12	4.75539E-12
-231.156E-3	-81.9254E-12	-231.156E-3	-53.6801E-9	-1.66340E-12	4.64547E-12
-211.055E-3	-75.6286E-12	-211.055E-3	-53.6801E-9	-1.59600E-12	5.16264E-12
-190.955E-3	-68.9453E-12	-190.955E-3	-53.6801E-9	-1.44696E-12	5.25705E-12
-170.854E-3	-61.8258E-12	-170.854E-3	-53.6801E-9	-1.56726E-12	5.23913E-12
-150.754E-3	-55.0218E-12	-150.754E-3	-53.6801E-9	-1.46181E-12	5.32176E-12
-130.653E-3	-47.8358E-12	-130.653E-3	-53.6801E-9	-1.55760E-12	5.35433E-12
-110.553E-3	-40.8105E-12	-110.553E-3	-53.6801E-9	-1.55661E-12	5.25208E-12
-90.4523E-3	-34.0772E-12	-90.4523E-3	-53.6801E-9	-1.45705E-12	5.53231E-12
-70.3518E-3	-26.6420E-12	-70.3518E-3	-53.6801E-9	-1.28984E-12	5.52189E-12
-50.2512E-3	-18.9604E-12	-50.2513E-3	-53.6801E-9	-1.27651E-12	5.87240E-12
-30.1508E-3	-11.3576E-12	-30.1508E-3	-53.6801E-9	-1.32326E-12	5.77130E-12
-10.0503E-3	-3.98066E-12	-10.0503E-3	-53.6801E-9	-1.43095E-12	5.56397E-12
10.0503E-3	3.10350E-12	10.0503E-3	-53.6801E-9	-1.45790E-12	5.34661E-12
30.1507E-3	9.94716E-12	30.1508E-3	-53.6801E-9	-1.66183E-12	5.15007E-12
50.2512E-3	17.0048E-12	50.2513E-3	-53.6801E-9	-1.57895E-12	5.31211E-12
70.3518E-3	24.2829E-12	70.3518E-3	-53.6801E-9	-1.51930E-12	5.62056E-12
90.4522E-3	31.6472E-12	90.4523E-3	-53.6801E-9	-1.43979E-12	5.61937E-12
110.553E-3	39.3762E-12	110.553E-3	-53.6801E-9	-1.41526E-12	5.61161E-12
130.653E-3	46.8118E-12	130.653E-3	-53.6801E-9	-1.45114E-12	5.63522E-12
150.754E-3	54.3883E-12	150.754E-3	-53.6801E-9	-1.39829E-12	5.55689E-12
170.854E-3	62.3860E-12	170.854E-3	-53.6801E-9	-1.32159E-12	5.91992E-12
190.955E-3	69.8194E-12	190.955E-3	-53.6801E-9	-1.38743E-12	5.66822E-12
211.055E-3	77.0614E-12	211.055E-3	-53.6801E-9	-1.42350E-12	5.56482E-12
231.156E-3	84.3043E-12	231.156E-3	-53.6801E-9	-1.66192E-12	5.28222E-12
251.256E-3	91.0564E-12	251.256E-3	-53.6801E-9	-1.68197E-12	5.12806E-12
271.357E-3	98.1037E-12	271.357E-3	-53.6801E-9	-1.66879E-12	5.05760E-12
291.457E-3	104.509E-12	291.457E-3	-53.6801E-9	-1.54144E-12	5.12475E-12
311.558E-3	111.164E-12	311.558E-3	-53.6801E-9	-1.67595E-12	5.06622E-12
331.658E-3	118.401E-12	331.658E-3	-53.6801E-9	-1.52919E-12	5.14061E-12
351.759E-3	124.808E-12	351.759E-3	-53.6801E-9	-1.33890E-12	5.45808E-12
371.859E-3	132.895E-12	371.859E-3	-53.6801E-9	-1.27913E-12	5.77458E-12
391.960E-3	140.747E-12	391.960E-3	-53.6801E-9	-1.31091E-12	5.90791E-12
412.060E-3	148.027E-12	412.060E-3	-53.6801E-9	-1.25063E-12	5.89586E-12
432.161E-3	156.038E-12	432.161E-3	-53.6801E-9	-1.53075E-12	5.76408E-12
452.261E-3	162.916E-12	452.261E-3	-53.6801E-9	-1.56122E-12	5.70470E-12
472.362E-3	170.881E-12	472.362E-3	-53.6801E-9	-1.60997E-12	5.68060E-12
492.462E-3	178.587E-12	492.462E-3	-53.6801E-9	-1.35722E-12	5.98392E-12
512.563E-3	186.856E-12	512.563E-3	-53.6801E-9	-1.25066E-12	6.62416E-12
532.663E-3	197.099E-12	532.663E-3	-53.6801E-9	-852.404E-15	7.09760E-12
552.764E-3	206.507E-12	552.764E-3	-53.6801E-9	-1.02165E-12	7.88151E-12
572.864E-3	217.877E-12	572.864E-3	-53.6801E-9	-607.990E-15	8.04818E-12
592.965E-3	229.446E-12	592.965E-3	-53.6801E-9	-645.957E-15	8.19794E-12
613.065E-3	239.029E-12	613.065E-3	-53.6801E-9	-757.153E-15	8.15535E-12
633.166E-3	250.800E-12	633.166E-3	-53.6801E-9	-734.754E-15	7.93355E-12
653.266E-3	262.500E-12	653.266E-3	-53.6801E-9	-827.486E-15	7.70244E-12
673.367E-3	270.584E-12	673.367E-3	-53.6801E-9	-992.014E-15	7.48771E-12
693.467E-3	282.331E-12	693.467E-3	-53.6801E-9	-643.618E-15	7.55450E-12
713.568E-3	292.208E-12	713.568E-3	-53.6801E-9	-763.927E-15	7.30400E-12
733.668E-3	301.959E-12	733.668E-3	-53.6801E-9	-964.261E-15	7.42566E-12
753.769E-3	311.722E-12	753.769E-3	-53.6801E-9	-945.268E-15	7.41843E-12
773.869E-3	322.348E-12	773.869E-3	-53.6801E-9	-713.924E-15	7.48338E-12
793.970E-3	333.573E-12	793.970E-3	-53.6801E-9	-844.630E-15	7.72007E-12
814.070E-3	341.625E-12	814.070E-3	-53.6801E-9	-791.109E-15	7.65829E-12
834.171E-3	353.370E-12	834.171E-3	-53.6801E-9	-913.142E-15	7.51076E-12
854.271E-3	364.826E-12	854.271E-3	-53.6801E-9	-990.758E-15	7.27421E-12
874.372E-3	370.498E-12	874.372E-3	-53.6801E-9	-903.671E-15	7.13074E-12
894.472E-3	382.749E-12	894.472E-3	-53.6801E-9	-1.02998E-12	7.07694E-12
914.573E-3	393.265E-12	914.573E-3	-53.6801E-9	-864.882E-15	7.07070E-12
934.673E-3	399.687E-12	934.673E-3	-53.6801E-9	-959.677E-15	7.04957E-12
954.774E-3	410.711E-12	954.774E-3	-53.6801E-9	-819.561E-15	7.02028E-12
974.874E-3	420.101E-12	974.874E-3	-53.6801E-9	-995.784E-15	6.78737E-12
994.975E-3	428.606E-12	994.975E-3	-53.6801E-9	-1.13194E-12	6.78249E-12
1.01508E+0	437.363E-12	1.01508E+0	-53.6801E-9	-1.26986E-12	6.57967E-12
1.03518E+0	445.862E-12	1.03518E+0	-53.6801E-9	-1.20187E-12	6.86566E-12
1.05528E+0	456.275E-12	1.05528E+0	-53.6801E-9	-993.364E-15	6.96916E-12
1.07538E+0	465.060E-12	1.07538E+0	-53.6801E-9	-963.648E-15	7.01137E-12
1.09548E+0	474.105E-12	1.09548E+0	-53.6801E-9	-1.02106E-12	7.01029E-12
1.11558E+0	484.386E-12	1.11558E+0	-53.6801E-9	-916.066E-15	7.16321E-12
1.13568E+0	492.817E-12	1.13568E+0	-53.6801E-9	-909.811E-15	6.88707E-12
1.15578E+0	502.020E-12	1.15578E+0	-53.6801E-9	-909.958E-15	6.97005E-12
1.17588E+0	510.952E-12	1.17588E+0	-53.6801E-9	-833.371E-15	6.94547E-12
1.19598E+0	521.173E-12	1.19598E+0	-53.6801E-9	-827.793E-15	7.29224E-12
1.21608E+0	530.765E-12	1.21608E+0	-53.6801E-9	-696.404E-15	7.36907E-12
1.23618E+0	541.395E-12	1.23618E+0	-53.6801E-9	-790.905E-15	7.68351E-12
1.25628E+0	550.006E-12	1.25628E+0	-53.6801E-9	-663.829E-15	7.71284E-12
1.27638E+0	561.750E-12	1.27638E+0	-53.6801E-9	-873.124E-15	7.93247E-12
1.29648E+0	575.760E-12	1.29648E+0	-53.6801E-9	-574.176E-15	8.36271E-12
1.31658E+0	582.326E-12	1.31658E+0	-53.6801E-9	-680.713E-15	8.30487E-12
1.33668E+0	595.370E-12	1.33668E+0	-53.6801E-9	-399.056E-15	8.66831E-12
1.35678E+0	610.438E-12	1.35678E+0	-53.6801E-9	-341.188E-15	8.98224E-12
1.37688E+0	618.268E-12	1.37688E+0	-53.6801E-9	-38.6137E-15	9.12524E-12
1.39698E+0	631.242E-12	1.39698E+0	-53.6801E-9	-283.138E-15	9.37128E-12
1.41709E+0	647.415E-12	1.41709E+0	-53.6801E-9	-257.577E-15	9.58047E-12
1.43719E+0	658.082E-12	1.43719E+0	-53.6801E-9	107.187E-15	9.88215E-12
1.45729E+0	671.971E-12	1.45729E+0	-53.6801E-9	177.077E-15	10.4792E-12
1.47739E+0	686.435E-12	1.47739E+0	-53.6801E-9	-47.2387E-15	10.4933E-12
1.49749E+0	701.601E-12	1.49749E+0	-53.6801E-9	139.445E-15	10.5395E-12
1.51759E+0	712.850E-12	1.51759E+0	-53.6801E-9	384.613E-15	10.5987E-12
1.53769E+0	728.888E-12	1.53769E+0	-53.6801E-9	281.210E-15	10.4574E-12
1.55779E+0	743.737E-12	1.55779E+0	-53.6801E-9	90.6848E-15	10.4121E-12
1.57789E+0	755.262E-12	1.57789E+0	-53.6801E-9	8.61518E-15	10.3370E-12
1.59799E+0	769.380E-12	1.59799E+0	-53.6801E-9	273.878E-15	10.0987E-12
1.61809E+0	785.681E-12	1.61809E+0	-53.6801E-9	218.985E-15	9.98461E-12
1.63819E+0	795.330E-12	1.63819E+0	-53.6801E-9	78.3665E-15	9.78981E-12
1.65829E+0	808.211E-12	1.65829E+0	-53.6801E-9	-61.2327E-15	9.99737E-12
1.67839E+0	823.941E-12	1.67839E+0	-53.6801E-9	-176.031E-15	9.85313E-12
1.69849E+0	835.572E-12	1.69849E+0	-53.6801E-9	25.8428E-15	9.78614E-12
1.71859E+0	849.901E-12	1.71859E+0	-53.6801E-9	-38.5057E-15	10.1103E-12
1.73869E+0	861.929E-12	1.73869E+0	-53.6801E-9	41.5295E-15	9.88303E-12
1.75879E+0	876.878E-12	1.75879E+0	-53.6801E-9	-54.8567E-15	9.72190E-12
1.77889E+0	888.057E-12	1.77889E+0	-53.6801E-9	-182.880E-15	9.73016E-12
1.79900E+0	899.196E-12	1.79900E+0	-53.6801E-9	50.6435E-15	9.51114E-12
1.81910E+0	915.559E-12	1.81910E+0	-53.6801E-9	-138.586E-15	9.01549E-12
1.83920E+0	923.268E-12	1.83920E+0	-53.6801E-9	-352.225E-15	9.01033E-12
1.85930E+0	936.314E-12	1.85930E+0	-53.6801E-9	-5.18458E-15	8.93583E-12
1.87940E+0	949.983E-12	1.87940E+0	-53.6801E-9	-225.303E-15	8.92400E-12
1.89950E+0	958.554E-12	1.89950E+0	-53.6801E-9	-207.053E-15	8.81634E-12
1.91960E+0	972.409E-12	1.91960E+0	-53.6801E-9	-280.087E-15	8.71580E-12
1.93970E+0	981.954E-12	1.93970E+0	-53.6801E-9	-191.631E-15	8.97334E-12
1.95980E+0	993.041E-12	1.95980E+0	-53.6801E-9	-375.882E-15	8.77840E-12
1.97990E+0	1.00589E-9	1.97990E+0	-53.6801E-9	-338.323E-15	8.94146E-12
2.00000E+0	1.01553E-9	2.00000E+0	-53.6801E-9	-194.795E-15	8.97080E-12
