# Supplementary material for: Circumventing the stability problems of graphene nanoribbon zigzag edges
Source: Nat Chem. 2022 Sep 26;14(12):1451–8. doi: 10.1038/s41557-022-01042-8 (PMC10665199; doi:10.1038/s41557-022-01042-8)
Supplement: Supplementary file 3 — Source data for Supplementary Fig. 9. [file 41557_2022_1042_MOESM3_ESM.zip › 11 units/Point spectra637.dat]

Experiment	bias spectroscopy
Saved Date	22.07.2020 14:24:45
User
Date
X (m)	-249.218E-9
Y (m)	-232.201E-9
Z (m)	-53.6844E-9
Z offset (m)	0E+0
Settling time (s)	20E-3
Integration time (s)	60E-3
Z-Ctrl hold	TRUE
Final Z (m)	N/A
Start time	22.07.2020 14:24:29
Filter type	None
Order
Cutoff frq
Bias>Bias (V)	-500E-3
Bias>Calibration (V/V)	-1E+0
Bias>Offset (V)	0E+0
Bias Spectroscopy>Sweep Start (V)	-2E+0
Bias Spectroscopy>Sweep End (V)	2E+0
Bias Spectroscopy>Num Pixel	200
Bias Spectroscopy>Z Avg time (s)	100E-3
Bias Spectroscopy>Z offset (m)	0E+0
Bias Spectroscopy>1st Settling time (s)	60E-3
Bias Spectroscopy>Settling time (s)	20E-3
Bias Spectroscopy>Integration time (s)	60E-3
Bias Spectroscopy>End Settling time (s)	50E-3
Bias Spectroscopy>Z control time (s)	50E-3
Bias Spectroscopy>Max Slew rate (V/s)	Inf
Bias Spectroscopy>backward sweep	FALSE
Bias Spectroscopy>Z-controller hold	TRUE
Bias Spectroscopy>Number of sweeps	1
Bias Spectroscopy>Channels	Current (A);Bias (V);Z (m);LI Demod 1 Y (A);LI Demod 1 X (A)
Bias Spectroscopy>Reset Bias	TRUE
Bias Spectroscopy>Record final Z	FALSE
Bias Spectroscopy>Lock-In run	TRUE
Current>Current (A)	322.699E-12
Current>Calibration (A/V)	330E-12
Current>Offset (A)	0E+0
Current>Gain	High
Lock-in>Lock-in status	ON
Lock-in>Modulated signal	Bias (V)
Lock-in>Frequency (Hz)	828E+0
Lock-in>Amplitude	20E-3
Lock-in>Demodulated signal	Current (A)
Lock-in>HP Filter Cutoff D1 (Hz)	155.425E+0
Lock-in>HP Filter Cutoff D2 (Hz)	155.425E+0
Lock-in>HP Filter Order D1	1
Lock-in>HP Filter Order D2	1
Lock-in>Harmonic D1	1
Lock-in>Harmonic D2	2
Lock-in>Reference phase D1 (deg)	-158.815E+0
Lock-in>Reference phase D2 (deg)	174.64E+0
Lock-in>LP Filter Cutoff D1 (Hz)	9.71405E+0
Lock-in>LP Filter Cutoff D2 (Hz)	4.85702E+0
Lock-in>LP Filter Order D1	2
Lock-in>LP Filter Order D2	2
Lock-in>Sync Filter D1	OFF
Lock-in>Sync Filter D2	OFF
[DATA]
Bias calc (V)	Current (A)	Bias (V)	Z (m)	LI Demod 1 Y (A)	LI Demod 1 X (A)
-2.00000E+0	-485.490E-12	-2.00000E+0	-53.6844E-9	-1.10767E-12	6.58763E-12
-1.97990E+0	-478.007E-12	-1.97990E+0	-53.6844E-9	-1.09695E-12	6.24000E-12
-1.95980E+0	-471.187E-12	-1.95980E+0	-53.6844E-9	-1.48172E-12	5.74479E-12
-1.93970E+0	-463.924E-12	-1.93970E+0	-53.6844E-9	-1.56844E-12	5.39369E-12
-1.91960E+0	-456.155E-12	-1.91960E+0	-53.6844E-9	-1.44660E-12	5.37493E-12
-1.89950E+0	-450.081E-12	-1.89950E+0	-53.6844E-9	-1.62902E-12	5.41905E-12
-1.87940E+0	-443.588E-12	-1.87940E+0	-53.6844E-9	-1.53488E-12	5.29711E-12
-1.85930E+0	-435.020E-12	-1.85930E+0	-53.6844E-9	-1.49954E-12	5.35902E-12
-1.83920E+0	-430.138E-12	-1.83920E+0	-53.6844E-9	-1.51749E-12	5.15404E-12
-1.81910E+0	-422.880E-12	-1.81910E+0	-53.6844E-9	-1.55421E-12	5.09220E-12
-1.79900E+0	-415.533E-12	-1.79900E+0	-53.6844E-9	-1.65378E-12	4.94601E-12
-1.77889E+0	-410.491E-12	-1.77889E+0	-53.6844E-9	-1.65429E-12	4.92491E-12
-1.75879E+0	-404.785E-12	-1.75879E+0	-53.6844E-9	-1.79210E-12	4.83977E-12
-1.73869E+0	-396.893E-12	-1.73869E+0	-53.6844E-9	-1.87532E-12	4.78588E-12
-1.71859E+0	-393.455E-12	-1.71859E+0	-53.6844E-9	-1.77661E-12	4.58689E-12
-1.69849E+0	-386.649E-12	-1.69849E+0	-53.6844E-9	-1.67902E-12	4.54161E-12
-1.67839E+0	-380.028E-12	-1.67839E+0	-53.6844E-9	-1.71798E-12	4.37851E-12
-1.65829E+0	-375.843E-12	-1.65829E+0	-53.6844E-9	-1.97263E-12	4.45293E-12
-1.63819E+0	-368.948E-12	-1.63819E+0	-53.6844E-9	-1.94279E-12	4.65825E-12
-1.61809E+0	-363.984E-12	-1.61809E+0	-53.6844E-9	-1.79620E-12	4.69040E-12
-1.59799E+0	-356.986E-12	-1.59799E+0	-53.6844E-9	-1.74742E-12	4.90281E-12
-1.57789E+0	-351.338E-12	-1.57789E+0	-53.6844E-9	-1.63261E-12	5.07593E-12
-1.55779E+0	-345.425E-12	-1.55779E+0	-53.6844E-9	-1.69935E-12	5.00755E-12
-1.53769E+0	-336.588E-12	-1.53769E+0	-53.6844E-9	-1.37339E-12	5.04509E-12
-1.51759E+0	-331.694E-12	-1.51759E+0	-53.6844E-9	-1.74418E-12	5.27015E-12
-1.49749E+0	-325.128E-12	-1.49749E+0	-53.6844E-9	-1.86359E-12	4.88915E-12
-1.47739E+0	-318.506E-12	-1.47739E+0	-53.6844E-9	-1.89922E-12	4.17077E-12
-1.45729E+0	-315.757E-12	-1.45729E+0	-53.6844E-9	-2.04997E-12	3.81474E-12
-1.43719E+0	-310.010E-12	-1.43719E+0	-53.6844E-9	-2.11253E-12	3.41607E-12
-1.41709E+0	-306.039E-12	-1.41709E+0	-53.6844E-9	-2.19665E-12	2.89889E-12
-1.39698E+0	-304.435E-12	-1.39698E+0	-53.6844E-9	-2.09326E-12	2.80532E-12
-1.37688E+0	-299.591E-12	-1.37688E+0	-53.6844E-9	-2.27996E-12	2.85257E-12
-1.35678E+0	-296.573E-12	-1.35678E+0	-53.6844E-9	-2.17799E-12	2.60751E-12
-1.33668E+0	-294.476E-12	-1.33668E+0	-53.6844E-9	-2.07586E-12	2.74932E-12
-1.31658E+0	-289.730E-12	-1.31658E+0	-53.6844E-9	-2.16181E-12	2.87723E-12
-1.29648E+0	-286.871E-12	-1.29648E+0	-53.6844E-9	-2.28264E-12	2.87046E-12
-1.27638E+0	-284.068E-12	-1.27638E+0	-53.6844E-9	-2.26174E-12	2.63392E-12
-1.25628E+0	-280.841E-12	-1.25628E+0	-53.6844E-9	-2.46140E-12	2.59975E-12
-1.23618E+0	-277.549E-12	-1.23618E+0	-53.6844E-9	-2.27742E-12	2.69143E-12
-1.21608E+0	-275.202E-12	-1.21608E+0	-53.6844E-9	-2.19221E-12	2.57866E-12
-1.19598E+0	-272.287E-12	-1.19598E+0	-53.6844E-9	-2.21660E-12	2.65346E-12
-1.17588E+0	-268.650E-12	-1.17588E+0	-53.6844E-9	-2.30052E-12	2.89569E-12
-1.15578E+0	-264.579E-12	-1.15578E+0	-53.6844E-9	-2.31081E-12	2.85161E-12
-1.13568E+0	-262.570E-12	-1.13568E+0	-53.6844E-9	-2.15496E-12	2.80729E-12
-1.11558E+0	-258.585E-12	-1.11558E+0	-53.6844E-9	-2.28153E-12	2.65744E-12
-1.09548E+0	-256.001E-12	-1.09548E+0	-53.6844E-9	-2.35376E-12	2.56782E-12
-1.07538E+0	-254.201E-12	-1.07538E+0	-53.6844E-9	-2.55053E-12	2.43628E-12
-1.05528E+0	-251.062E-12	-1.05528E+0	-53.6844E-9	-2.39762E-12	2.42554E-12
-1.03518E+0	-248.791E-12	-1.03518E+0	-53.6844E-9	-2.31377E-12	2.20928E-12
-1.01508E+0	-246.118E-12	-1.01508E+0	-53.6844E-9	-2.38867E-12	2.66657E-12
-994.975E-3	-242.164E-12	-994.975E-3	-53.6844E-9	-2.33949E-12	2.88716E-12
-974.874E-3	-239.258E-12	-974.874E-3	-53.6844E-9	-2.26619E-12	3.17601E-12
-954.774E-3	-234.818E-12	-954.774E-3	-53.6844E-9	-2.16318E-12	3.09703E-12
-934.673E-3	-230.638E-12	-934.673E-3	-53.6844E-9	-2.03428E-12	3.52126E-12
-914.573E-3	-227.021E-12	-914.573E-3	-53.6844E-9	-2.24259E-12	3.55163E-12
-894.472E-3	-222.035E-12	-894.472E-3	-53.6844E-9	-2.10499E-12	3.21923E-12
-874.372E-3	-219.581E-12	-874.372E-3	-53.6844E-9	-2.08189E-12	2.84771E-12
-854.271E-3	-216.130E-12	-854.271E-3	-53.6844E-9	-2.24148E-12	2.74544E-12
-834.171E-3	-212.230E-12	-834.171E-3	-53.6844E-9	-2.30213E-12	2.76738E-12
-814.070E-3	-209.986E-12	-814.070E-3	-53.6844E-9	-2.06144E-12	2.60297E-12
-793.970E-3	-206.555E-12	-793.970E-3	-53.6844E-9	-2.17337E-12	2.84907E-12
-773.869E-3	-203.057E-12	-773.869E-3	-53.6844E-9	-2.32948E-12	2.68956E-12
-753.769E-3	-200.175E-12	-753.769E-3	-53.6844E-9	-2.40210E-12	2.78933E-12
-733.668E-3	-196.755E-12	-733.668E-3	-53.6844E-9	-2.14524E-12	2.64972E-12
-713.568E-3	-193.417E-12	-713.568E-3	-53.6844E-9	-2.15705E-12	2.81041E-12
-693.467E-3	-189.928E-12	-693.467E-3	-53.6844E-9	-2.19348E-12	3.12626E-12
-673.367E-3	-185.888E-12	-673.367E-3	-53.6844E-9	-2.07851E-12	3.36549E-12
-653.266E-3	-182.155E-12	-653.266E-3	-53.6844E-9	-1.97259E-12	3.70392E-12
-633.166E-3	-177.349E-12	-633.166E-3	-53.6844E-9	-2.19010E-12	3.47875E-12
-613.065E-3	-173.289E-12	-613.065E-3	-53.6844E-9	-2.19399E-12	3.54388E-12
-592.965E-3	-169.057E-12	-592.965E-3	-53.6844E-9	-2.16866E-12	3.39630E-12
-572.864E-3	-164.416E-12	-572.864E-3	-53.6844E-9	-2.03412E-12	3.62027E-12
-552.764E-3	-160.800E-12	-552.764E-3	-53.6844E-9	-1.91309E-12	3.29697E-12
-532.663E-3	-156.360E-12	-532.663E-3	-53.6844E-9	-2.09393E-12	3.29201E-12
-512.563E-3	-152.094E-12	-512.563E-3	-53.6844E-9	-2.09647E-12	3.51646E-12
-492.462E-3	-147.906E-12	-492.462E-3	-53.6844E-9	-2.26444E-12	3.47612E-12
-472.362E-3	-144.210E-12	-472.362E-3	-53.6844E-9	-2.04129E-12	3.33428E-12
-452.261E-3	-140.259E-12	-452.261E-3	-53.6844E-9	-2.02822E-12	3.05708E-12
-432.161E-3	-136.390E-12	-432.161E-3	-53.6844E-9	-2.24088E-12	2.95633E-12
-412.060E-3	-132.719E-12	-412.060E-3	-53.6844E-9	-2.05877E-12	3.06794E-12
-391.960E-3	-128.449E-12	-391.960E-3	-53.6844E-9	-2.04736E-12	3.38448E-12
-371.859E-3	-123.792E-12	-371.859E-3	-53.6844E-9	-1.84221E-12	3.84784E-12
-351.759E-3	-118.237E-12	-351.759E-3	-53.6844E-9	-1.72452E-12	4.38181E-12
-331.658E-3	-112.195E-12	-331.658E-3	-53.6844E-9	-1.57764E-12	4.83390E-12
-311.558E-3	-105.888E-12	-311.558E-3	-53.6844E-9	-1.63261E-12	4.78856E-12
-291.457E-3	-99.3423E-12	-291.457E-3	-53.6844E-9	-1.51985E-12	5.02982E-12
-271.357E-3	-92.9445E-12	-271.357E-3	-53.6844E-9	-1.69085E-12	4.85767E-12
-251.256E-3	-86.8579E-12	-251.256E-3	-53.6844E-9	-1.66315E-12	4.81918E-12
-231.156E-3	-80.8013E-12	-231.156E-3	-53.6844E-9	-1.66816E-12	4.73825E-12
-211.055E-3	-74.6170E-12	-211.055E-3	-53.6844E-9	-1.72244E-12	4.66609E-12
-190.955E-3	-67.8004E-12	-190.955E-3	-53.6844E-9	-1.73008E-12	5.12481E-12
-170.854E-3	-61.0758E-12	-170.854E-3	-53.6844E-9	-1.52928E-12	5.30328E-12
-150.754E-3	-54.2379E-12	-150.754E-3	-53.6844E-9	-1.79690E-12	5.20024E-12
-130.653E-3	-47.1277E-12	-130.653E-3	-53.6844E-9	-1.75890E-12	5.11016E-12
-110.553E-3	-40.3008E-12	-110.553E-3	-53.6844E-9	-1.56286E-12	5.08963E-12
-90.4523E-3	-33.4728E-12	-90.4523E-3	-53.6844E-9	-1.49964E-12	5.24687E-12
-70.3518E-3	-26.2678E-12	-70.3518E-3	-53.6844E-9	-1.51127E-12	5.46865E-12
-50.2512E-3	-18.7705E-12	-50.2513E-3	-53.6844E-9	-1.53068E-12	5.74229E-12
-30.1508E-3	-11.1049E-12	-30.1508E-3	-53.6844E-9	-1.42271E-12	5.73928E-12
-10.0503E-3	-3.81486E-12	-10.0503E-3	-53.6844E-9	-1.65397E-12	5.30006E-12
10.0503E-3	3.08250E-12	10.0503E-3	-53.6844E-9	-1.61799E-12	5.04099E-12
30.1507E-3	9.81519E-12	30.1508E-3	-53.6844E-9	-1.62025E-12	5.04767E-12
50.2512E-3	16.7711E-12	50.2513E-3	-53.6844E-9	-1.56381E-12	5.11374E-12
70.3518E-3	24.0406E-12	70.3518E-3	-53.6844E-9	-1.51140E-12	5.55586E-12
90.4522E-3	31.4141E-12	90.4523E-3	-53.6844E-9	-1.53683E-12	5.48480E-12
110.553E-3	38.7336E-12	110.553E-3	-53.6844E-9	-1.48580E-12	5.44088E-12
130.653E-3	46.2317E-12	130.653E-3	-53.6844E-9	-1.33479E-12	5.69093E-12
150.754E-3	53.9625E-12	150.754E-3	-53.6844E-9	-1.44039E-12	5.73523E-12
170.854E-3	61.6380E-12	170.854E-3	-53.6844E-9	-1.38106E-12	5.81469E-12
190.955E-3	68.9603E-12	190.955E-3	-53.6844E-9	-1.51023E-12	5.59741E-12
211.055E-3	76.4012E-12	211.055E-3	-53.6844E-9	-1.53022E-12	5.43570E-12
231.156E-3	83.3749E-12	231.156E-3	-53.6844E-9	-1.54505E-12	5.38401E-12
251.256E-3	90.3516E-12	251.256E-3	-53.6844E-9	-1.60863E-12	5.11405E-12
271.357E-3	97.0457E-12	271.357E-3	-53.6844E-9	-1.88766E-12	5.05957E-12
291.457E-3	103.811E-12	291.457E-3	-53.6844E-9	-1.61026E-12	5.27887E-12
311.558E-3	110.867E-12	311.558E-3	-53.6844E-9	-1.46981E-12	5.22794E-12
331.658E-3	117.534E-12	331.658E-3	-53.6844E-9	-1.63986E-12	5.10658E-12
351.759E-3	124.584E-12	351.759E-3	-53.6844E-9	-1.44833E-12	5.54372E-12
371.859E-3	132.418E-12	371.859E-3	-53.6844E-9	-1.24433E-12	5.84459E-12
391.960E-3	140.092E-12	391.960E-3	-53.6844E-9	-1.25184E-12	6.07128E-12
412.060E-3	148.268E-12	412.060E-3	-53.6844E-9	-1.45828E-12	5.95749E-12
432.161E-3	155.589E-12	432.161E-3	-53.6844E-9	-1.44278E-12	5.71246E-12
452.261E-3	162.351E-12	452.261E-3	-53.6844E-9	-1.43375E-12	5.27533E-12
472.362E-3	170.494E-12	472.362E-3	-53.6844E-9	-1.41165E-12	5.43960E-12
492.462E-3	177.241E-12	492.462E-3	-53.6844E-9	-1.31412E-12	5.58920E-12
512.563E-3	185.888E-12	512.563E-3	-53.6844E-9	-1.23372E-12	5.97947E-12
532.663E-3	194.272E-12	532.663E-3	-53.6844E-9	-1.09338E-12	6.68711E-12
552.764E-3	203.381E-12	552.764E-3	-53.6844E-9	-1.15058E-12	6.88884E-12
572.864E-3	214.055E-12	572.864E-3	-53.6844E-9	-870.651E-15	7.23698E-12
592.965E-3	223.299E-12	592.965E-3	-53.6844E-9	-961.417E-15	7.10922E-12
613.065E-3	233.478E-12	613.065E-3	-53.6844E-9	-843.089E-15	6.95343E-12
633.166E-3	243.268E-12	633.166E-3	-53.6844E-9	-847.574E-15	7.23007E-12
653.266E-3	252.031E-12	653.266E-3	-53.6844E-9	-829.880E-15	7.13266E-12
673.367E-3	263.025E-12	673.367E-3	-53.6844E-9	-974.208E-15	7.20849E-12
693.467E-3	271.156E-12	693.467E-3	-53.6844E-9	-1.07328E-12	7.15237E-12
713.568E-3	281.244E-12	713.568E-3	-53.6844E-9	-974.860E-15	7.32717E-12
733.668E-3	291.974E-12	733.668E-3	-53.6844E-9	-862.014E-15	7.26154E-12
753.769E-3	301.124E-12	753.769E-3	-53.6844E-9	-1.11384E-12	7.61565E-12
773.869E-3	313.108E-12	773.869E-3	-53.6844E-9	-847.888E-15	7.80478E-12
793.970E-3	323.229E-12	793.970E-3	-53.6844E-9	-537.879E-15	7.89475E-12
814.070E-3	333.262E-12	814.070E-3	-53.6844E-9	-726.580E-15	7.87535E-12
834.171E-3	345.188E-12	834.171E-3	-53.6844E-9	-833.717E-15	7.98179E-12
854.271E-3	354.171E-12	854.271E-3	-53.6844E-9	-822.051E-15	7.70768E-12
874.372E-3	365.439E-12	874.372E-3	-53.6844E-9	-679.057E-15	7.50263E-12
894.472E-3	375.803E-12	894.472E-3	-53.6844E-9	-664.283E-15	7.69480E-12
914.573E-3	385.430E-12	914.573E-3	-53.6844E-9	-868.317E-15	7.67830E-12
934.673E-3	396.484E-12	934.673E-3	-53.6844E-9	-885.662E-15	7.56017E-12
954.774E-3	405.509E-12	954.774E-3	-53.6844E-9	-1.02043E-12	7.38301E-12
974.874E-3	415.730E-12	974.874E-3	-53.6844E-9	-1.09835E-12	7.40808E-12
994.975E-3	426.917E-12	994.975E-3	-53.6844E-9	-1.01069E-12	7.57607E-12
1.01508E+0	435.606E-12	1.01508E+0	-53.6844E-9	-928.220E-15	7.69696E-12
1.03518E+0	447.713E-12	1.03518E+0	-53.6844E-9	-706.860E-15	7.73109E-12
1.05528E+0	457.535E-12	1.05528E+0	-53.6844E-9	-777.040E-15	7.78265E-12
1.07538E+0	468.464E-12	1.07538E+0	-53.6844E-9	-697.463E-15	8.07850E-12
1.09548E+0	478.916E-12	1.09548E+0	-53.6844E-9	-841.722E-15	7.79545E-12
1.11558E+0	489.375E-12	1.11558E+0	-53.6844E-9	-854.463E-15	7.73295E-12
1.13568E+0	499.630E-12	1.13568E+0	-53.6844E-9	-528.757E-15	7.75786E-12
1.15578E+0	509.175E-12	1.15578E+0	-53.6844E-9	-834.603E-15	7.74629E-12
1.17588E+0	518.379E-12	1.17588E+0	-53.6844E-9	-904.260E-15	7.60682E-12
1.19598E+0	529.934E-12	1.19598E+0	-53.6844E-9	-957.007E-15	7.70579E-12
1.21608E+0	538.705E-12	1.21608E+0	-53.6844E-9	-661.699E-15	7.77864E-12
1.23618E+0	550.780E-12	1.23618E+0	-53.6844E-9	-745.985E-15	7.90688E-12
1.25628E+0	561.582E-12	1.25628E+0	-53.6844E-9	-735.690E-15	7.83769E-12
1.27638E+0	569.119E-12	1.27638E+0	-53.6844E-9	-615.650E-15	7.69643E-12
1.29648E+0	581.634E-12	1.29648E+0	-53.6844E-9	-652.647E-15	7.84100E-12
1.31658E+0	593.478E-12	1.31658E+0	-53.6844E-9	-581.844E-15	8.22450E-12
1.33668E+0	602.627E-12	1.33668E+0	-53.6844E-9	-725.643E-15	8.14577E-12
1.35678E+0	614.192E-12	1.35678E+0	-53.6844E-9	-569.779E-15	8.15550E-12
1.37688E+0	626.162E-12	1.37688E+0	-53.6844E-9	-653.431E-15	8.45656E-12
1.39698E+0	637.407E-12	1.39698E+0	-53.6844E-9	-522.642E-15	8.42890E-12
1.41709E+0	647.326E-12	1.41709E+0	-53.6844E-9	-640.540E-15	8.57313E-12
1.43719E+0	660.060E-12	1.43719E+0	-53.6844E-9	-421.353E-15	8.51855E-12
1.45729E+0	672.733E-12	1.45729E+0	-53.6844E-9	-520.265E-15	8.57000E-12
1.47739E+0	680.438E-12	1.47739E+0	-53.6844E-9	-512.300E-15	8.95729E-12
1.49749E+0	695.308E-12	1.49749E+0	-53.6844E-9	-650.362E-15	8.90341E-12
1.51759E+0	706.394E-12	1.51759E+0	-53.6844E-9	-627.039E-15	8.63843E-12
1.53769E+0	716.197E-12	1.53769E+0	-53.6844E-9	-610.068E-15	8.67990E-12
1.55779E+0	729.872E-12	1.55779E+0	-53.6844E-9	-272.234E-15	8.43254E-12
1.57789E+0	739.984E-12	1.57789E+0	-53.6844E-9	-435.287E-15	8.43847E-12
1.59799E+0	750.411E-12	1.59799E+0	-53.6844E-9	-580.102E-15	8.47903E-12
1.61809E+0	763.630E-12	1.61809E+0	-53.6844E-9	-531.925E-15	8.45382E-12
1.63819E+0	772.318E-12	1.63819E+0	-53.6844E-9	-566.721E-15	8.29748E-12
1.65829E+0	784.233E-12	1.65829E+0	-53.6844E-9	-486.181E-15	8.45621E-12
1.67839E+0	797.087E-12	1.67839E+0	-53.6844E-9	-475.518E-15	8.42275E-12
1.69849E+0	805.210E-12	1.69849E+0	-53.6844E-9	-336.793E-15	8.58396E-12
1.71859E+0	818.585E-12	1.71859E+0	-53.6844E-9	-507.202E-15	8.82677E-12
1.73869E+0	829.967E-12	1.73869E+0	-53.6844E-9	-342.559E-15	8.94029E-12
1.75879E+0	841.403E-12	1.75879E+0	-53.6844E-9	-486.084E-15	8.92062E-12
1.77889E+0	852.105E-12	1.77889E+0	-53.6844E-9	-525.963E-15	8.78800E-12
1.79900E+0	862.892E-12	1.79900E+0	-53.6844E-9	-307.440E-15	8.45388E-12
1.81910E+0	875.483E-12	1.81910E+0	-53.6844E-9	-366.771E-15	8.61617E-12
1.83920E+0	884.980E-12	1.83920E+0	-53.6844E-9	-579.858E-15	8.33499E-12
1.85930E+0	897.373E-12	1.85930E+0	-53.6844E-9	-583.812E-15	8.27959E-12
1.87940E+0	908.614E-12	1.87940E+0	-53.6844E-9	-470.376E-15	8.34659E-12
1.89950E+0	918.043E-12	1.89950E+0	-53.6844E-9	-387.074E-15	8.34943E-12
1.91960E+0	931.818E-12	1.91960E+0	-53.6844E-9	-580.041E-15	8.23065E-12
1.93970E+0	938.700E-12	1.93970E+0	-53.6844E-9	-557.226E-15	8.31433E-12
1.95980E+0	950.010E-12	1.95980E+0	-53.6844E-9	-487.711E-15	8.31666E-12
1.97990E+0	964.206E-12	1.97990E+0	-53.6844E-9	-314.010E-15	8.54824E-12
2.00000E+0	971.431E-12	2.00000E+0	-53.6844E-9	-587.668E-15	8.73910E-12
