# Supplementary material for: Circumventing the stability problems of graphene nanoribbon zigzag edges
Source: Nat Chem. 2022 Sep 26;14(12):1451–8. doi: 10.1038/s41557-022-01042-8 (PMC10665199; doi:10.1038/s41557-022-01042-8)
Supplement: Supplementary file 3 — Source data for Supplementary Fig. 9. [file 41557_2022_1042_MOESM3_ESM.zip › 11 units/Point spectra638.dat]

Experiment	bias spectroscopy
Saved Date	22.07.2020 14:25:02
User
Date
X (m)	-249.133E-9
Y (m)	-232.3E-9
Z (m)	-53.6912E-9
Z offset (m)	0E+0
Settling time (s)	20E-3
Integration time (s)	60E-3
Z-Ctrl hold	TRUE
Final Z (m)	N/A
Start time	22.07.2020 14:24:46
Filter type	None
Order
Cutoff frq
Bias>Bias (V)	-500E-3
Bias>Calibration (V/V)	-1E+0
Bias>Offset (V)	0E+0
Bias Spectroscopy>Sweep Start (V)	-2E+0
Bias Spectroscopy>Sweep End (V)	2E+0
Bias Spectroscopy>Num Pixel	200
Bias Spectroscopy>Z Avg time (s)	100E-3
Bias Spectroscopy>Z offset (m)	0E+0
Bias Spectroscopy>1st Settling time (s)	60E-3
Bias Spectroscopy>Settling time (s)	20E-3
Bias Spectroscopy>Integration time (s)	60E-3
Bias Spectroscopy>End Settling time (s)	50E-3
Bias Spectroscopy>Z control time (s)	50E-3
Bias Spectroscopy>Max Slew rate (V/s)	Inf
Bias Spectroscopy>backward sweep	FALSE
Bias Spectroscopy>Z-controller hold	TRUE
Bias Spectroscopy>Number of sweeps	1
Bias Spectroscopy>Channels	Current (A);Bias (V);Z (m);LI Demod 1 Y (A);LI Demod 1 X (A)
Bias Spectroscopy>Reset Bias	TRUE
Bias Spectroscopy>Record final Z	FALSE
Bias Spectroscopy>Lock-In run	TRUE
Current>Current (A)	1.25048E-9
Current>Calibration (A/V)	330E-12
Current>Offset (A)	0E+0
Current>Gain	High
Lock-in>Lock-in status	ON
Lock-in>Modulated signal	Bias (V)
Lock-in>Frequency (Hz)	828E+0
Lock-in>Amplitude	20E-3
Lock-in>Demodulated signal	Current (A)
Lock-in>HP Filter Cutoff D1 (Hz)	155.425E+0
Lock-in>HP Filter Cutoff D2 (Hz)	155.425E+0
Lock-in>HP Filter Order D1	1
Lock-in>HP Filter Order D2	1
Lock-in>Harmonic D1	1
Lock-in>Harmonic D2	2
Lock-in>Reference phase D1 (deg)	-158.815E+0
Lock-in>Reference phase D2 (deg)	174.64E+0
Lock-in>LP Filter Cutoff D1 (Hz)	9.71405E+0
Lock-in>LP Filter Cutoff D2 (Hz)	4.85702E+0
Lock-in>LP Filter Order D1	2
Lock-in>LP Filter Order D2	2
Lock-in>Sync Filter D1	OFF
Lock-in>Sync Filter D2	OFF
[DATA]
Bias calc (V)	Current (A)	Bias (V)	Z (m)	LI Demod 1 Y (A)	LI Demod 1 X (A)
-2.00000E+0	-529.904E-12	-2.00000E+0	-53.6912E-9	-492.628E-15	8.74557E-12
-1.97990E+0	-518.280E-12	-1.97990E+0	-53.6912E-9	-475.845E-15	8.12319E-12
-1.95980E+0	-510.143E-12	-1.95980E+0	-53.6912E-9	-815.415E-15	7.31476E-12
-1.93970E+0	-499.660E-12	-1.93970E+0	-53.6912E-9	-1.05086E-12	6.76372E-12
-1.91960E+0	-491.041E-12	-1.91960E+0	-53.6912E-9	-1.23909E-12	6.47965E-12
-1.89950E+0	-485.173E-12	-1.89950E+0	-53.6912E-9	-1.40748E-12	6.16413E-12
-1.87940E+0	-474.523E-12	-1.87940E+0	-53.6912E-9	-1.42021E-12	5.98644E-12
-1.85930E+0	-469.132E-12	-1.85930E+0	-53.6912E-9	-1.32352E-12	6.00592E-12
-1.83920E+0	-460.989E-12	-1.83920E+0	-53.6912E-9	-1.17382E-12	5.86776E-12
-1.81910E+0	-453.006E-12	-1.81910E+0	-53.6912E-9	-1.38491E-12	5.97287E-12
-1.79900E+0	-447.054E-12	-1.79900E+0	-53.6912E-9	-1.19346E-12	5.79209E-12
-1.77889E+0	-438.618E-12	-1.77889E+0	-53.6912E-9	-1.28852E-12	5.41738E-12
-1.75879E+0	-432.289E-12	-1.75879E+0	-53.6912E-9	-1.47415E-12	5.38014E-12
-1.73869E+0	-426.183E-12	-1.73869E+0	-53.6912E-9	-1.54257E-12	5.49422E-12
-1.71859E+0	-417.675E-12	-1.71859E+0	-53.6912E-9	-1.57329E-12	5.43857E-12
-1.69849E+0	-412.089E-12	-1.69849E+0	-53.6912E-9	-1.47058E-12	5.33860E-12
-1.67839E+0	-404.571E-12	-1.67839E+0	-53.6912E-9	-1.33558E-12	5.41067E-12
-1.65829E+0	-397.355E-12	-1.65829E+0	-53.6912E-9	-1.60381E-12	5.33490E-12
-1.63819E+0	-391.273E-12	-1.63819E+0	-53.6912E-9	-1.47254E-12	5.36902E-12
-1.61809E+0	-383.694E-12	-1.61809E+0	-53.6912E-9	-1.31725E-12	5.41885E-12
-1.59799E+0	-370.689E-12	-1.59799E+0	-53.6912E-9	-1.28879E-12	5.71676E-12
-1.57789E+0	-361.782E-12	-1.57789E+0	-53.6912E-9	-1.54667E-12	6.15860E-12
-1.55779E+0	-360.365E-12	-1.55779E+0	-53.6912E-9	-1.57252E-12	6.39927E-12
-1.53769E+0	-356.360E-12	-1.53769E+0	-53.6912E-9	-1.23337E-12	6.32130E-12
-1.51759E+0	-346.209E-12	-1.51759E+0	-53.6912E-9	-1.39935E-12	5.80756E-12
-1.49749E+0	-336.762E-12	-1.49749E+0	-53.6912E-9	-1.48493E-12	5.40181E-12
-1.47739E+0	-329.431E-12	-1.47739E+0	-53.6912E-9	-1.53439E-12	4.71340E-12
-1.45729E+0	-325.642E-12	-1.45729E+0	-53.6912E-9	-1.79834E-12	4.12750E-12
-1.43719E+0	-321.600E-12	-1.43719E+0	-53.6912E-9	-1.99218E-12	3.51502E-12
-1.41709E+0	-316.778E-12	-1.41709E+0	-53.6912E-9	-2.08591E-12	3.14872E-12
-1.39698E+0	-311.566E-12	-1.39698E+0	-53.6912E-9	-2.21817E-12	3.16619E-12
-1.37688E+0	-309.312E-12	-1.37688E+0	-53.6912E-9	-2.45664E-12	3.02579E-12
-1.35678E+0	-305.494E-12	-1.35678E+0	-53.6912E-9	-2.30055E-12	3.15015E-12
-1.33668E+0	-302.725E-12	-1.33668E+0	-53.6912E-9	-2.38745E-12	2.99518E-12
-1.31658E+0	-297.402E-12	-1.31658E+0	-53.6912E-9	-2.14404E-12	3.18152E-12
-1.29648E+0	-293.915E-12	-1.29648E+0	-53.6912E-9	-2.15803E-12	3.12520E-12
-1.27638E+0	-291.221E-12	-1.27638E+0	-53.6912E-9	-2.17666E-12	2.85988E-12
-1.25628E+0	-287.774E-12	-1.25628E+0	-53.6912E-9	-2.15551E-12	2.87019E-12
-1.23618E+0	-285.243E-12	-1.23618E+0	-53.6912E-9	-2.35010E-12	2.86244E-12
-1.21608E+0	-281.733E-12	-1.21608E+0	-53.6912E-9	-2.39563E-12	2.94103E-12
-1.19598E+0	-278.156E-12	-1.19598E+0	-53.6912E-9	-2.18494E-12	2.89508E-12
-1.17588E+0	-275.788E-12	-1.17588E+0	-53.6912E-9	-2.27608E-12	3.18049E-12
-1.15578E+0	-271.004E-12	-1.15578E+0	-53.6912E-9	-2.27655E-12	3.16602E-12
-1.13568E+0	-267.941E-12	-1.13568E+0	-53.6912E-9	-2.33874E-12	2.73745E-12
-1.11558E+0	-264.933E-12	-1.11558E+0	-53.6912E-9	-2.06792E-12	2.81309E-12
-1.09548E+0	-260.182E-12	-1.09548E+0	-53.6912E-9	-2.22588E-12	2.62439E-12
-1.07538E+0	-259.456E-12	-1.07538E+0	-53.6912E-9	-2.26202E-12	2.40224E-12
-1.05528E+0	-255.556E-12	-1.05528E+0	-53.6912E-9	-2.27651E-12	2.54119E-12
-1.03518E+0	-251.889E-12	-1.03518E+0	-53.6912E-9	-2.19474E-12	2.72740E-12
-1.01508E+0	-250.447E-12	-1.01508E+0	-53.6912E-9	-2.38992E-12	2.68913E-12
-994.975E-3	-245.418E-12	-994.975E-3	-53.6912E-9	-2.13107E-12	3.04043E-12
-974.874E-3	-242.213E-12	-974.874E-3	-53.6912E-9	-2.18870E-12	3.24397E-12
-954.774E-3	-239.117E-12	-954.774E-3	-53.6912E-9	-2.06510E-12	3.33482E-12
-934.673E-3	-233.371E-12	-934.673E-3	-53.6912E-9	-2.03017E-12	3.52417E-12
-914.573E-3	-230.297E-12	-914.573E-3	-53.6912E-9	-1.97732E-12	3.79497E-12
-894.472E-3	-225.736E-12	-894.472E-3	-53.6912E-9	-2.18354E-12	3.50284E-12
-874.372E-3	-221.520E-12	-874.372E-3	-53.6912E-9	-2.17455E-12	2.92908E-12
-854.271E-3	-219.088E-12	-854.271E-3	-53.6912E-9	-2.07648E-12	2.81715E-12
-834.171E-3	-214.987E-12	-834.171E-3	-53.6912E-9	-2.26636E-12	2.65008E-12
-814.070E-3	-212.298E-12	-814.070E-3	-53.6912E-9	-2.31751E-12	2.98085E-12
-793.970E-3	-208.866E-12	-793.970E-3	-53.6912E-9	-2.24135E-12	2.86129E-12
-773.869E-3	-205.192E-12	-773.869E-3	-53.6912E-9	-2.18088E-12	2.88856E-12
-753.769E-3	-202.783E-12	-753.769E-3	-53.6912E-9	-2.34715E-12	2.65566E-12
-733.668E-3	-198.458E-12	-733.668E-3	-53.6912E-9	-2.28889E-12	2.83022E-12
-713.568E-3	-195.478E-12	-713.568E-3	-53.6912E-9	-2.13991E-12	2.93966E-12
-693.467E-3	-191.976E-12	-693.467E-3	-53.6912E-9	-2.09608E-12	3.17737E-12
-673.367E-3	-187.004E-12	-673.367E-3	-53.6912E-9	-2.14488E-12	3.39072E-12
-653.266E-3	-183.823E-12	-653.266E-3	-53.6912E-9	-1.84227E-12	3.51558E-12
-633.166E-3	-178.814E-12	-633.166E-3	-53.6912E-9	-1.79139E-12	3.62200E-12
-613.065E-3	-174.098E-12	-613.065E-3	-53.6912E-9	-2.17833E-12	3.72632E-12
-592.965E-3	-170.607E-12	-592.965E-3	-53.6912E-9	-2.08661E-12	3.54028E-12
-572.864E-3	-165.556E-12	-572.864E-3	-53.6912E-9	-2.10176E-12	3.80938E-12
-552.764E-3	-161.567E-12	-552.764E-3	-53.6912E-9	-2.26261E-12	3.47579E-12
-532.663E-3	-157.006E-12	-532.663E-3	-53.6912E-9	-1.94799E-12	3.25150E-12
-512.563E-3	-152.920E-12	-512.563E-3	-53.6912E-9	-2.12910E-12	3.33573E-12
-492.462E-3	-149.480E-12	-492.462E-3	-53.6912E-9	-2.04072E-12	3.44554E-12
-472.362E-3	-144.163E-12	-472.362E-3	-53.6912E-9	-2.18933E-12	3.28351E-12
-452.261E-3	-141.044E-12	-452.261E-3	-53.6912E-9	-2.34564E-12	2.97868E-12
-432.161E-3	-137.391E-12	-432.161E-3	-53.6912E-9	-2.05191E-12	3.11181E-12
-412.060E-3	-132.899E-12	-412.060E-3	-53.6912E-9	-2.19386E-12	3.37027E-12
-391.960E-3	-129.151E-12	-391.960E-3	-53.6912E-9	-1.89991E-12	3.54262E-12
-371.859E-3	-123.780E-12	-371.859E-3	-53.6912E-9	-2.11072E-12	3.99571E-12
-351.759E-3	-118.247E-12	-351.759E-3	-53.6912E-9	-1.53218E-12	4.39208E-12
-331.658E-3	-111.983E-12	-331.658E-3	-53.6912E-9	-1.49862E-12	4.96826E-12
-311.558E-3	-104.983E-12	-311.558E-3	-53.6912E-9	-1.46748E-12	5.25534E-12
-291.457E-3	-99.0954E-12	-291.457E-3	-53.6912E-9	-1.63725E-12	5.06198E-12
-271.357E-3	-92.0976E-12	-271.357E-3	-53.6912E-9	-1.79971E-12	4.79810E-12
-251.256E-3	-86.0184E-12	-251.256E-3	-53.6912E-9	-1.87813E-12	4.63901E-12
-231.156E-3	-80.2346E-12	-231.156E-3	-53.6912E-9	-1.77798E-12	4.68143E-12
-211.055E-3	-73.7469E-12	-211.055E-3	-53.6912E-9	-1.59372E-12	5.05052E-12
-190.955E-3	-67.2481E-12	-190.955E-3	-53.6912E-9	-1.68735E-12	4.97921E-12
-170.854E-3	-60.7195E-12	-170.854E-3	-53.6912E-9	-1.65100E-12	5.12566E-12
-150.754E-3	-53.7637E-12	-150.754E-3	-53.6912E-9	-1.68659E-12	5.29286E-12
-130.653E-3	-46.9040E-12	-130.653E-3	-53.6912E-9	-1.55445E-12	5.26360E-12
-110.553E-3	-40.0648E-12	-110.553E-3	-53.6912E-9	-1.59651E-12	5.06198E-12
-90.4523E-3	-33.1729E-12	-90.4523E-3	-53.6912E-9	-1.42188E-12	5.13930E-12
-70.3518E-3	-26.0427E-12	-70.3518E-3	-53.6912E-9	-1.51468E-12	5.39855E-12
-50.2512E-3	-18.5400E-12	-50.2513E-3	-53.6912E-9	-1.46837E-12	5.77772E-12
-30.1508E-3	-11.0644E-12	-30.1508E-3	-53.6912E-9	-1.27209E-12	5.64001E-12
-10.0503E-3	-3.77574E-12	-10.0503E-3	-53.6912E-9	-1.41804E-12	5.33817E-12
10.0503E-3	3.12014E-12	10.0503E-3	-53.6912E-9	-1.40238E-12	5.15884E-12
30.1507E-3	9.87907E-12	30.1508E-3	-53.6912E-9	-1.49025E-12	5.09206E-12
50.2512E-3	16.6921E-12	50.2513E-3	-53.6912E-9	-1.56257E-12	5.25493E-12
70.3518E-3	23.9443E-12	70.3518E-3	-53.6912E-9	-1.44320E-12	5.48389E-12
90.4522E-3	31.2685E-12	90.4523E-3	-53.6912E-9	-1.58575E-12	5.48193E-12
110.553E-3	38.5482E-12	110.553E-3	-53.6912E-9	-1.46333E-12	5.43928E-12
130.653E-3	45.9910E-12	130.653E-3	-53.6912E-9	-1.38966E-12	5.57444E-12
150.754E-3	53.5730E-12	150.754E-3	-53.6912E-9	-1.47200E-12	5.80305E-12
170.854E-3	61.3845E-12	170.854E-3	-53.6912E-9	-1.48423E-12	5.81939E-12
190.955E-3	68.7387E-12	190.955E-3	-53.6912E-9	-1.41838E-12	5.45562E-12
211.055E-3	75.8987E-12	211.055E-3	-53.6912E-9	-1.49417E-12	5.53041E-12
231.156E-3	83.5174E-12	231.156E-3	-53.6912E-9	-1.60030E-12	5.48233E-12
251.256E-3	89.9782E-12	251.256E-3	-53.6912E-9	-1.39407E-12	5.21265E-12
271.357E-3	97.0755E-12	271.357E-3	-53.6912E-9	-1.51207E-12	5.32038E-12
291.457E-3	104.175E-12	291.457E-3	-53.6912E-9	-1.46173E-12	5.18952E-12
311.558E-3	110.676E-12	311.558E-3	-53.6912E-9	-1.46622E-12	5.29371E-12
331.658E-3	118.061E-12	331.658E-3	-53.6912E-9	-1.38636E-12	5.35899E-12
351.759E-3	125.420E-12	351.759E-3	-53.6912E-9	-1.41774E-12	5.70477E-12
371.859E-3	132.983E-12	371.859E-3	-53.6912E-9	-1.35479E-12	6.00871E-12
391.960E-3	141.754E-12	391.960E-3	-53.6912E-9	-1.20480E-12	6.21748E-12
412.060E-3	149.552E-12	412.060E-3	-53.6912E-9	-1.29963E-12	5.86370E-12
432.161E-3	157.547E-12	432.161E-3	-53.6912E-9	-1.48504E-12	5.73351E-12
452.261E-3	164.321E-12	452.261E-3	-53.6912E-9	-1.36480E-12	5.35388E-12
472.362E-3	171.976E-12	472.362E-3	-53.6912E-9	-1.37052E-12	5.42988E-12
492.462E-3	180.008E-12	492.462E-3	-53.6912E-9	-1.27058E-12	5.77172E-12
512.563E-3	186.886E-12	512.563E-3	-53.6912E-9	-1.28403E-12	6.15493E-12
532.663E-3	196.117E-12	532.663E-3	-53.6912E-9	-1.12618E-12	6.44278E-12
552.764E-3	205.655E-12	552.764E-3	-53.6912E-9	-971.541E-15	6.67799E-12
572.864E-3	213.955E-12	572.864E-3	-53.6912E-9	-941.982E-15	7.01570E-12
592.965E-3	224.719E-12	592.965E-3	-53.6912E-9	-1.01180E-12	7.14381E-12
613.065E-3	233.754E-12	613.065E-3	-53.6912E-9	-1.06253E-12	7.31972E-12
633.166E-3	242.779E-12	633.166E-3	-53.6912E-9	-980.912E-15	7.20517E-12
653.266E-3	253.174E-12	653.266E-3	-53.6912E-9	-1.10405E-12	6.96492E-12
673.367E-3	262.412E-12	673.367E-3	-53.6912E-9	-911.690E-15	7.12215E-12
693.467E-3	272.270E-12	693.467E-3	-53.6912E-9	-1.11930E-12	7.18444E-12
713.568E-3	281.831E-12	713.568E-3	-53.6912E-9	-1.01291E-12	7.40141E-12
733.668E-3	291.977E-12	733.668E-3	-53.6912E-9	-894.806E-15	7.57677E-12
753.769E-3	302.977E-12	753.769E-3	-53.6912E-9	-933.729E-15	7.87020E-12
773.869E-3	312.138E-12	773.869E-3	-53.6912E-9	-857.291E-15	7.85416E-12
793.970E-3	324.084E-12	793.970E-3	-53.6912E-9	-849.198E-15	7.79905E-12
814.070E-3	334.794E-12	814.070E-3	-53.6912E-9	-613.935E-15	7.83874E-12
834.171E-3	344.384E-12	834.171E-3	-53.6912E-9	-704.944E-15	7.94201E-12
854.271E-3	356.709E-12	854.271E-3	-53.6912E-9	-579.203E-15	7.72340E-12
874.372E-3	366.562E-12	874.372E-3	-53.6912E-9	-691.263E-15	7.69956E-12
894.472E-3	375.904E-12	894.472E-3	-53.6912E-9	-618.704E-15	7.79046E-12
914.573E-3	387.985E-12	914.573E-3	-53.6912E-9	-744.104E-15	7.88089E-12
934.673E-3	398.180E-12	934.673E-3	-53.6912E-9	-898.805E-15	7.80313E-12
954.774E-3	408.380E-12	954.774E-3	-53.6912E-9	-778.587E-15	7.97598E-12
974.874E-3	420.321E-12	974.874E-3	-53.6912E-9	-676.801E-15	8.05953E-12
994.975E-3	430.723E-12	994.975E-3	-53.6912E-9	-413.095E-15	8.32474E-12
1.01508E+0	442.072E-12	1.01508E+0	-53.6912E-9	-748.664E-15	8.67282E-12
1.03518E+0	454.693E-12	1.03518E+0	-53.6912E-9	-453.856E-15	8.72686E-12
1.05528E+0	465.608E-12	1.05528E+0	-53.6912E-9	-147.293E-15	9.03649E-12
1.07538E+0	478.099E-12	1.07538E+0	-53.6912E-9	-97.0345E-15	9.16841E-12
1.09548E+0	492.019E-12	1.09548E+0	-53.6912E-9	-109.100E-15	9.51970E-12
1.11558E+0	504.038E-12	1.11558E+0	-53.6912E-9	-209.377E-15	9.33334E-12
1.13568E+0	516.880E-12	1.13568E+0	-53.6912E-9	19.6636E-15	9.40739E-12
1.15578E+0	529.394E-12	1.15578E+0	-53.6912E-9	-237.261E-15	9.51741E-12
1.17588E+0	543.670E-12	1.17588E+0	-53.6912E-9	-49.3820E-15	9.83276E-12
1.19598E+0	556.251E-12	1.19598E+0	-53.6912E-9	-210.537E-15	9.92300E-12
1.21608E+0	569.903E-12	1.21608E+0	-53.6912E-9	-157.190E-15	10.4185E-12
1.23618E+0	586.047E-12	1.23618E+0	-53.6912E-9	174.965E-15	10.7477E-12
1.25628E+0	601.189E-12	1.25628E+0	-53.6912E-9	317.624E-15	11.4754E-12
1.27638E+0	616.693E-12	1.27638E+0	-53.6912E-9	364.775E-15	12.0091E-12
1.29648E+0	634.385E-12	1.29648E+0	-53.6912E-9	713.355E-15	12.6026E-12
1.31658E+0	652.241E-12	1.31658E+0	-53.6912E-9	1.05637E-12	13.2110E-12
1.33668E+0	671.713E-12	1.33668E+0	-53.6912E-9	1.20464E-12	14.0443E-12
1.35678E+0	691.685E-12	1.35678E+0	-53.6912E-9	1.59072E-12	14.9603E-12
1.37688E+0	714.458E-12	1.37688E+0	-53.6912E-9	1.37572E-12	15.4932E-12
1.39698E+0	734.756E-12	1.39698E+0	-53.6912E-9	1.85252E-12	16.0939E-12
1.41709E+0	757.700E-12	1.41709E+0	-53.6912E-9	1.98405E-12	16.7059E-12
1.43719E+0	783.444E-12	1.43719E+0	-53.6912E-9	2.30869E-12	17.3956E-12
1.45729E+0	805.552E-12	1.45729E+0	-53.6912E-9	2.37998E-12	17.5889E-12
1.47739E+0	830.523E-12	1.47739E+0	-53.6912E-9	2.45713E-12	17.7464E-12
1.49749E+0	857.845E-12	1.49749E+0	-53.6912E-9	2.07068E-12	17.4351E-12
1.51759E+0	876.392E-12	1.51759E+0	-53.6912E-9	2.22956E-12	17.0870E-12
1.53769E+0	899.128E-12	1.53769E+0	-53.6912E-9	1.76080E-12	16.5619E-12
1.55779E+0	925.949E-12	1.55779E+0	-53.6912E-9	1.84291E-12	15.9461E-12
1.57789E+0	941.896E-12	1.57789E+0	-53.6912E-9	1.64458E-12	15.3991E-12
1.59799E+0	962.243E-12	1.59799E+0	-53.6912E-9	1.61803E-12	14.7711E-12
1.61809E+0	984.312E-12	1.61809E+0	-53.6912E-9	1.27174E-12	14.1960E-12
1.63819E+0	999.973E-12	1.63819E+0	-53.6912E-9	1.20720E-12	13.7434E-12
1.65829E+0	1.01918E-9	1.65829E+0	-53.6912E-9	1.25568E-12	13.5283E-12
1.67839E+0	1.03776E-9	1.67839E+0	-53.6912E-9	1.03631E-12	13.5107E-12
1.69849E+0	1.05398E-9	1.69849E+0	-53.6912E-9	1.16028E-12	13.1582E-12
1.71859E+0	1.07263E-9	1.71859E+0	-53.6912E-9	1.15258E-12	12.9202E-12
1.73869E+0	1.08714E-9	1.73869E+0	-53.6912E-9	1.08040E-12	12.8430E-12
1.75879E+0	1.10532E-9	1.75879E+0	-53.6912E-9	1.03129E-12	12.8157E-12
1.77889E+0	1.12448E-9	1.77889E+0	-53.6912E-9	705.526E-15	12.3259E-12
1.79900E+0	1.13439E-9	1.79900E+0	-53.6912E-9	644.852E-15	12.1313E-12
1.81910E+0	1.15503E-9	1.81910E+0	-53.6912E-9	687.232E-15	11.7708E-12
1.83920E+0	1.17152E-9	1.83920E+0	-53.6912E-9	447.074E-15	11.4548E-12
1.85930E+0	1.18382E-9	1.85930E+0	-53.6912E-9	671.876E-15	11.5766E-12
1.87940E+0	1.19972E-9	1.87940E+0	-53.6912E-9	478.221E-15	11.2789E-12
1.89950E+0	1.21627E-9	1.89950E+0	-53.6912E-9	395.074E-15	10.9828E-12
1.91960E+0	1.22618E-9	1.91960E+0	-53.6912E-9	541.882E-15	11.0381E-12
1.93970E+0	1.24235E-9	1.93970E+0	-53.6912E-9	461.959E-15	10.9331E-12
1.95980E+0	1.25515E-9	1.95980E+0	-53.6912E-9	357.676E-15	11.0377E-12
1.97990E+0	1.27134E-9	1.97990E+0	-53.6912E-9	735.882E-15	11.0861E-12
2.00000E+0	1.28346E-9	2.00000E+0	-53.6912E-9	597.363E-15	10.9831E-12
