# Supplementary material for: Circumventing the stability problems of graphene nanoribbon zigzag edges
Source: Nat Chem. 2022 Sep 26;14(12):1451–8. doi: 10.1038/s41557-022-01042-8 (PMC10665199; doi:10.1038/s41557-022-01042-8)
Supplement: Supplementary file 3 — Source data for Supplementary Fig. 9. [file 41557_2022_1042_MOESM3_ESM.zip › 11 units/Point spectra639.dat]

Experiment	bias spectroscopy
Saved Date	22.07.2020 14:25:18
User
Date
X (m)	-249.048E-9
Y (m)	-232.399E-9
Z (m)	-53.6913E-9
Z offset (m)	0E+0
Settling time (s)	20E-3
Integration time (s)	60E-3
Z-Ctrl hold	TRUE
Final Z (m)	N/A
Start time	22.07.2020 14:25:02
Filter type	None
Order
Cutoff frq
Bias>Bias (V)	-500E-3
Bias>Calibration (V/V)	-1E+0
Bias>Offset (V)	0E+0
Bias Spectroscopy>Sweep Start (V)	-2E+0
Bias Spectroscopy>Sweep End (V)	2E+0
Bias Spectroscopy>Num Pixel	200
Bias Spectroscopy>Z Avg time (s)	100E-3
Bias Spectroscopy>Z offset (m)	0E+0
Bias Spectroscopy>1st Settling time (s)	60E-3
Bias Spectroscopy>Settling time (s)	20E-3
Bias Spectroscopy>Integration time (s)	60E-3
Bias Spectroscopy>End Settling time (s)	50E-3
Bias Spectroscopy>Z control time (s)	50E-3
Bias Spectroscopy>Max Slew rate (V/s)	Inf
Bias Spectroscopy>backward sweep	FALSE
Bias Spectroscopy>Z-controller hold	TRUE
Bias Spectroscopy>Number of sweeps	1
Bias Spectroscopy>Channels	Current (A);Bias (V);Z (m);LI Demod 1 Y (A);LI Demod 1 X (A)
Bias Spectroscopy>Reset Bias	TRUE
Bias Spectroscopy>Record final Z	FALSE
Bias Spectroscopy>Lock-In run	TRUE
Current>Current (A)	1.21397E-9
Current>Calibration (A/V)	330E-12
Current>Offset (A)	0E+0
Current>Gain	High
Lock-in>Lock-in status	ON
Lock-in>Modulated signal	Bias (V)
Lock-in>Frequency (Hz)	828E+0
Lock-in>Amplitude	20E-3
Lock-in>Demodulated signal	Current (A)
Lock-in>HP Filter Cutoff D1 (Hz)	155.425E+0
Lock-in>HP Filter Cutoff D2 (Hz)	155.425E+0
Lock-in>HP Filter Order D1	1
Lock-in>HP Filter Order D2	1
Lock-in>Harmonic D1	1
Lock-in>Harmonic D2	2
Lock-in>Reference phase D1 (deg)	-158.815E+0
Lock-in>Reference phase D2 (deg)	174.64E+0
Lock-in>LP Filter Cutoff D1 (Hz)	9.71405E+0
Lock-in>LP Filter Cutoff D2 (Hz)	4.85702E+0
Lock-in>LP Filter Order D1	2
Lock-in>LP Filter Order D2	2
Lock-in>Sync Filter D1	OFF
Lock-in>Sync Filter D2	OFF
[DATA]
Bias calc (V)	Current (A)	Bias (V)	Z (m)	LI Demod 1 Y (A)	LI Demod 1 X (A)
-2.00000E+0	-527.301E-12	-2.00000E+0	-53.6913E-9	-366.961E-15	7.74179E-12
-1.97990E+0	-516.383E-12	-1.97990E+0	-53.6913E-9	-1.41204E-12	6.54660E-12
-1.95980E+0	-508.656E-12	-1.95980E+0	-53.6913E-9	-1.37776E-12	6.49141E-12
-1.93970E+0	-500.831E-12	-1.93970E+0	-53.6913E-9	-1.14104E-12	5.82583E-12
-1.91960E+0	-492.991E-12	-1.91960E+0	-53.6913E-9	-1.47193E-12	6.29666E-12
-1.89950E+0	-482.527E-12	-1.89950E+0	-53.6913E-9	-1.15240E-12	5.81082E-12
-1.87940E+0	-473.689E-12	-1.87940E+0	-53.6913E-9	-1.40343E-12	5.85125E-12
-1.85930E+0	-464.868E-12	-1.85930E+0	-53.6913E-9	-1.33346E-12	5.68905E-12
-1.83920E+0	-455.554E-12	-1.83920E+0	-53.6913E-9	-1.51292E-12	5.43917E-12
-1.81910E+0	-450.884E-12	-1.81910E+0	-53.6913E-9	-1.50482E-12	5.84732E-12
-1.79900E+0	-441.953E-12	-1.79900E+0	-53.6913E-9	-1.36951E-12	5.80472E-12
-1.77889E+0	-431.948E-12	-1.77889E+0	-53.6913E-9	-1.49049E-12	5.52782E-12
-1.75879E+0	-427.432E-12	-1.75879E+0	-53.6913E-9	-1.47248E-12	5.35756E-12
-1.73869E+0	-419.886E-12	-1.73869E+0	-53.6913E-9	-1.55425E-12	5.37179E-12
-1.71859E+0	-411.006E-12	-1.71859E+0	-53.6913E-9	-1.53552E-12	5.14676E-12
-1.69849E+0	-406.500E-12	-1.69849E+0	-53.6913E-9	-1.46343E-12	5.17795E-12
-1.67839E+0	-397.827E-12	-1.67839E+0	-53.6913E-9	-1.40784E-12	5.01855E-12
-1.65829E+0	-392.279E-12	-1.65829E+0	-53.6913E-9	-1.51874E-12	5.08833E-12
-1.63819E+0	-385.199E-12	-1.63819E+0	-53.6913E-9	-1.60721E-12	5.20698E-12
-1.61809E+0	-377.512E-12	-1.61809E+0	-53.6913E-9	-1.31277E-12	5.41817E-12
-1.59799E+0	-371.804E-12	-1.59799E+0	-53.6913E-9	-1.63025E-12	5.51721E-12
-1.57789E+0	-362.244E-12	-1.57789E+0	-53.6913E-9	-1.57714E-12	5.50804E-12
-1.55779E+0	-357.095E-12	-1.55779E+0	-53.6913E-9	-1.44566E-12	5.45415E-12
-1.53769E+0	-350.866E-12	-1.53769E+0	-53.6913E-9	-1.42439E-12	5.44902E-12
-1.51759E+0	-342.392E-12	-1.51759E+0	-53.6913E-9	-1.64309E-12	5.02433E-12
-1.49749E+0	-338.975E-12	-1.49749E+0	-53.6913E-9	-1.81226E-12	4.63306E-12
-1.47739E+0	-332.568E-12	-1.47739E+0	-53.6913E-9	-1.82182E-12	3.99181E-12
-1.45729E+0	-326.766E-12	-1.45729E+0	-53.6913E-9	-2.09004E-12	3.68110E-12
-1.43719E+0	-324.485E-12	-1.43719E+0	-53.6913E-9	-2.16134E-12	3.51602E-12
-1.41709E+0	-319.262E-12	-1.41709E+0	-53.6913E-9	-2.05415E-12	3.30777E-12
-1.39698E+0	-315.760E-12	-1.39698E+0	-53.6913E-9	-2.06337E-12	3.17533E-12
-1.37688E+0	-312.170E-12	-1.37688E+0	-53.6913E-9	-2.02681E-12	3.01433E-12
-1.35678E+0	-308.032E-12	-1.35678E+0	-53.6913E-9	-2.20577E-12	3.09328E-12
-1.33668E+0	-305.376E-12	-1.33668E+0	-53.6913E-9	-2.07281E-12	3.10816E-12
-1.31658E+0	-301.055E-12	-1.31658E+0	-53.6913E-9	-2.09019E-12	3.21154E-12
-1.29648E+0	-297.367E-12	-1.29648E+0	-53.6913E-9	-2.14697E-12	3.11660E-12
-1.27638E+0	-294.743E-12	-1.27638E+0	-53.6913E-9	-2.03903E-12	3.12403E-12
-1.25628E+0	-289.531E-12	-1.25628E+0	-53.6913E-9	-2.17387E-12	3.00810E-12
-1.23618E+0	-286.948E-12	-1.23618E+0	-53.6913E-9	-2.29349E-12	2.94972E-12
-1.21608E+0	-284.584E-12	-1.21608E+0	-53.6913E-9	-2.15259E-12	3.07178E-12
-1.19598E+0	-279.305E-12	-1.19598E+0	-53.6913E-9	-2.07031E-12	3.17429E-12
-1.17588E+0	-276.160E-12	-1.17588E+0	-53.6913E-9	-2.17297E-12	3.21365E-12
-1.15578E+0	-273.267E-12	-1.15578E+0	-53.6913E-9	-2.13924E-12	3.22760E-12
-1.13568E+0	-268.359E-12	-1.13568E+0	-53.6913E-9	-2.14480E-12	2.99889E-12
-1.11558E+0	-265.350E-12	-1.11558E+0	-53.6913E-9	-2.18040E-12	2.73529E-12
-1.09548E+0	-263.022E-12	-1.09548E+0	-53.6913E-9	-2.22184E-12	2.76345E-12
-1.07538E+0	-259.516E-12	-1.07538E+0	-53.6913E-9	-2.50722E-12	2.40742E-12
-1.05528E+0	-256.542E-12	-1.05528E+0	-53.6913E-9	-2.35649E-12	2.55915E-12
-1.03518E+0	-253.947E-12	-1.03518E+0	-53.6913E-9	-2.40004E-12	2.66411E-12
-1.01508E+0	-250.408E-12	-1.01508E+0	-53.6913E-9	-2.26020E-12	2.84285E-12
-994.975E-3	-247.685E-12	-994.975E-3	-53.6913E-9	-2.17815E-12	3.26183E-12
-974.874E-3	-243.150E-12	-974.874E-3	-53.6913E-9	-1.99818E-12	3.22795E-12
-954.774E-3	-239.378E-12	-954.774E-3	-53.6913E-9	-2.00334E-12	3.58172E-12
-934.673E-3	-235.233E-12	-934.673E-3	-53.6913E-9	-2.00130E-12	3.73079E-12
-914.573E-3	-230.050E-12	-914.573E-3	-53.6913E-9	-2.06703E-12	3.70994E-12
-894.472E-3	-226.245E-12	-894.472E-3	-53.6913E-9	-2.07869E-12	3.59502E-12
-874.372E-3	-222.733E-12	-874.372E-3	-53.6913E-9	-2.19281E-12	3.03554E-12
-854.271E-3	-218.451E-12	-854.271E-3	-53.6913E-9	-2.22433E-12	2.83158E-12
-834.171E-3	-215.600E-12	-834.171E-3	-53.6913E-9	-2.12211E-12	2.78727E-12
-814.070E-3	-212.391E-12	-814.070E-3	-53.6913E-9	-2.19658E-12	3.06638E-12
-793.970E-3	-208.350E-12	-793.970E-3	-53.6913E-9	-2.25853E-12	2.96495E-12
-773.869E-3	-204.866E-12	-773.869E-3	-53.6913E-9	-2.07332E-12	2.98381E-12
-753.769E-3	-201.741E-12	-753.769E-3	-53.6913E-9	-2.41896E-12	2.92629E-12
-733.668E-3	-198.145E-12	-733.668E-3	-53.6913E-9	-2.30777E-12	3.03359E-12
-713.568E-3	-194.594E-12	-713.568E-3	-53.6913E-9	-2.18906E-12	2.97054E-12
-693.467E-3	-190.567E-12	-693.467E-3	-53.6913E-9	-2.21830E-12	3.46650E-12
-673.367E-3	-186.606E-12	-673.367E-3	-53.6913E-9	-2.00228E-12	3.67846E-12
-653.266E-3	-182.078E-12	-653.266E-3	-53.6913E-9	-1.86661E-12	3.68940E-12
-633.166E-3	-176.783E-12	-633.166E-3	-53.6913E-9	-1.91303E-12	3.65889E-12
-613.065E-3	-173.077E-12	-613.065E-3	-53.6913E-9	-1.82948E-12	3.60900E-12
-592.965E-3	-167.752E-12	-592.965E-3	-53.6913E-9	-1.85028E-12	3.85356E-12
-572.864E-3	-163.422E-12	-572.864E-3	-53.6913E-9	-2.19215E-12	3.58051E-12
-552.764E-3	-159.315E-12	-552.764E-3	-53.6913E-9	-2.07289E-12	3.53267E-12
-532.663E-3	-154.899E-12	-532.663E-3	-53.6913E-9	-2.09136E-12	3.23808E-12
-512.563E-3	-150.631E-12	-512.563E-3	-53.6913E-9	-1.90054E-12	3.47379E-12
-492.462E-3	-146.403E-12	-492.462E-3	-53.6913E-9	-2.13746E-12	3.45893E-12
-472.362E-3	-142.267E-12	-472.362E-3	-53.6913E-9	-2.20891E-12	3.61450E-12
-452.261E-3	-138.676E-12	-452.261E-3	-53.6913E-9	-2.17674E-12	3.11548E-12
-432.161E-3	-134.591E-12	-432.161E-3	-53.6913E-9	-2.17014E-12	3.25693E-12
-412.060E-3	-130.865E-12	-412.060E-3	-53.6913E-9	-2.04270E-12	3.32361E-12
-391.960E-3	-126.617E-12	-391.960E-3	-53.6913E-9	-2.17003E-12	3.43202E-12
-371.859E-3	-121.541E-12	-371.859E-3	-53.6913E-9	-1.73816E-12	4.05561E-12
-351.759E-3	-115.788E-12	-351.759E-3	-53.6913E-9	-1.58998E-12	4.40707E-12
-331.658E-3	-109.620E-12	-331.658E-3	-53.6913E-9	-1.75805E-12	4.60869E-12
-311.558E-3	-103.043E-12	-311.558E-3	-53.6913E-9	-1.65450E-12	4.89633E-12
-291.457E-3	-96.8663E-12	-291.457E-3	-53.6913E-9	-1.59654E-12	4.79373E-12
-271.357E-3	-90.3210E-12	-271.357E-3	-53.6913E-9	-1.58202E-12	4.81454E-12
-251.256E-3	-84.3317E-12	-251.256E-3	-53.6913E-9	-1.74213E-12	4.58598E-12
-231.156E-3	-78.7707E-12	-231.156E-3	-53.6913E-9	-1.75523E-12	4.53350E-12
-211.055E-3	-72.3564E-12	-211.055E-3	-53.6913E-9	-1.70301E-12	4.69290E-12
-190.955E-3	-66.1622E-12	-190.955E-3	-53.6913E-9	-1.85685E-12	4.89823E-12
-170.854E-3	-59.8402E-12	-170.854E-3	-53.6913E-9	-1.62318E-12	4.97646E-12
-150.754E-3	-53.0542E-12	-150.754E-3	-53.6913E-9	-1.52363E-12	5.14534E-12
-130.653E-3	-46.3507E-12	-130.653E-3	-53.6913E-9	-1.55559E-12	5.17276E-12
-110.553E-3	-39.5828E-12	-110.553E-3	-53.6913E-9	-1.77773E-12	5.00972E-12
-90.4523E-3	-32.7649E-12	-90.4523E-3	-53.6913E-9	-1.39594E-12	5.25857E-12
-70.3518E-3	-25.6614E-12	-70.3518E-3	-53.6913E-9	-1.60509E-12	5.36480E-12
-50.2512E-3	-18.2792E-12	-50.2513E-3	-53.6913E-9	-1.42177E-12	5.66082E-12
-30.1508E-3	-10.9153E-12	-30.1508E-3	-53.6913E-9	-1.26787E-12	5.49255E-12
-10.0503E-3	-3.73882E-12	-10.0503E-3	-53.6913E-9	-1.53831E-12	5.42633E-12
10.0503E-3	3.06055E-12	10.0503E-3	-53.6913E-9	-1.72608E-12	5.13005E-12
30.1507E-3	9.69669E-12	30.1508E-3	-53.6913E-9	-1.48024E-12	4.99919E-12
50.2512E-3	16.3180E-12	50.2513E-3	-53.6913E-9	-1.68177E-12	5.16085E-12
70.3518E-3	23.3062E-12	70.3518E-3	-53.6913E-9	-1.46248E-12	5.24036E-12
90.4522E-3	30.4768E-12	90.4523E-3	-53.6913E-9	-1.59123E-12	5.42425E-12
110.553E-3	37.5249E-12	110.553E-3	-53.6913E-9	-1.73059E-12	5.29620E-12
130.653E-3	44.7785E-12	130.653E-3	-53.6913E-9	-1.48503E-12	5.54679E-12
150.754E-3	52.2637E-12	150.754E-3	-53.6913E-9	-1.46269E-12	5.77897E-12
170.854E-3	59.8320E-12	170.854E-3	-53.6913E-9	-1.58781E-12	5.61888E-12
190.955E-3	67.1969E-12	190.955E-3	-53.6913E-9	-1.56600E-12	5.56153E-12
211.055E-3	73.8742E-12	211.055E-3	-53.6913E-9	-1.60814E-12	5.37129E-12
231.156E-3	81.3069E-12	231.156E-3	-53.6913E-9	-1.77641E-12	5.41640E-12
251.256E-3	88.0532E-12	251.256E-3	-53.6913E-9	-1.46841E-12	5.16807E-12
271.357E-3	94.2119E-12	271.357E-3	-53.6913E-9	-1.65468E-12	5.10689E-12
291.457E-3	101.789E-12	291.457E-3	-53.6913E-9	-1.71839E-12	5.36267E-12
311.558E-3	108.348E-12	311.558E-3	-53.6913E-9	-1.62243E-12	5.25350E-12
331.658E-3	115.490E-12	331.658E-3	-53.6913E-9	-1.32334E-12	5.49040E-12
351.759E-3	122.957E-12	351.759E-3	-53.6913E-9	-1.73462E-12	5.86570E-12
371.859E-3	130.914E-12	371.859E-3	-53.6913E-9	-1.41849E-12	6.09623E-12
391.960E-3	139.336E-12	391.960E-3	-53.6913E-9	-1.11271E-12	6.17907E-12
412.060E-3	147.272E-12	412.060E-3	-53.6913E-9	-1.59973E-12	5.99560E-12
432.161E-3	155.021E-12	432.161E-3	-53.6913E-9	-1.46481E-12	5.91084E-12
452.261E-3	162.269E-12	452.261E-3	-53.6913E-9	-1.51949E-12	5.70215E-12
472.362E-3	169.385E-12	472.362E-3	-53.6913E-9	-1.54470E-12	5.66942E-12
492.462E-3	176.872E-12	492.462E-3	-53.6913E-9	-1.34450E-12	5.80066E-12
512.563E-3	184.671E-12	512.563E-3	-53.6913E-9	-1.49368E-12	5.89670E-12
532.663E-3	192.592E-12	532.663E-3	-53.6913E-9	-1.21456E-12	6.06252E-12
552.764E-3	201.598E-12	552.764E-3	-53.6913E-9	-1.07170E-12	6.43520E-12
572.864E-3	209.768E-12	572.864E-3	-53.6913E-9	-1.14910E-12	6.38447E-12
592.965E-3	218.654E-12	592.965E-3	-53.6913E-9	-1.22976E-12	6.47066E-12
613.065E-3	228.186E-12	613.065E-3	-53.6913E-9	-1.16494E-12	6.65203E-12
633.166E-3	236.320E-12	633.166E-3	-53.6913E-9	-1.10472E-12	6.79052E-12
653.266E-3	246.302E-12	653.266E-3	-53.6913E-9	-973.374E-15	6.61942E-12
673.367E-3	254.896E-12	673.367E-3	-53.6913E-9	-1.10705E-12	6.53622E-12
693.467E-3	263.198E-12	693.467E-3	-53.6913E-9	-1.20467E-12	6.83176E-12
713.568E-3	273.466E-12	713.568E-3	-53.6913E-9	-1.26911E-12	6.92368E-12
733.668E-3	282.106E-12	733.668E-3	-53.6913E-9	-1.13926E-12	7.00367E-12
753.769E-3	291.640E-12	753.769E-3	-53.6913E-9	-1.05081E-12	7.08219E-12
773.869E-3	301.620E-12	773.869E-3	-53.6913E-9	-900.995E-15	7.07434E-12
793.970E-3	310.866E-12	793.970E-3	-53.6913E-9	-893.753E-15	7.10764E-12
814.070E-3	321.549E-12	814.070E-3	-53.6913E-9	-984.209E-15	6.96501E-12
834.171E-3	329.046E-12	834.171E-3	-53.6913E-9	-785.282E-15	6.83113E-12
854.271E-3	339.973E-12	854.271E-3	-53.6913E-9	-1.04609E-12	7.04507E-12
874.372E-3	350.457E-12	874.372E-3	-53.6913E-9	-1.06867E-12	7.08419E-12
894.472E-3	357.224E-12	894.472E-3	-53.6913E-9	-1.04664E-12	7.26031E-12
914.573E-3	369.935E-12	914.573E-3	-53.6913E-9	-955.647E-15	7.08332E-12
934.673E-3	378.858E-12	934.673E-3	-53.6913E-9	-822.344E-15	7.14070E-12
954.774E-3	387.524E-12	954.774E-3	-53.6913E-9	-722.272E-15	7.38151E-12
974.874E-3	399.063E-12	974.874E-3	-53.6913E-9	-986.455E-15	7.42806E-12
994.975E-3	408.269E-12	994.975E-3	-53.6913E-9	-758.176E-15	7.81368E-12
1.01508E+0	420.069E-12	1.01508E+0	-53.6913E-9	-653.919E-15	7.99074E-12
1.03518E+0	429.605E-12	1.03518E+0	-53.6913E-9	-681.227E-15	8.20748E-12
1.05528E+0	442.679E-12	1.05528E+0	-53.6913E-9	-523.644E-15	8.71338E-12
1.07538E+0	454.892E-12	1.07538E+0	-53.6913E-9	-514.701E-15	9.14343E-12
1.09548E+0	464.925E-12	1.09548E+0	-53.6913E-9	-475.795E-15	9.07820E-12
1.11558E+0	480.040E-12	1.11558E+0	-53.6913E-9	-419.549E-15	8.95213E-12
1.13568E+0	491.764E-12	1.13568E+0	-53.6913E-9	-422.483E-15	9.23012E-12
1.15578E+0	501.359E-12	1.15578E+0	-53.6913E-9	-511.663E-15	8.98895E-12
1.17588E+0	516.923E-12	1.17588E+0	-53.6913E-9	-378.770E-15	9.29484E-12
1.19598E+0	529.716E-12	1.19598E+0	-53.6913E-9	-179.234E-15	9.96177E-12
1.21608E+0	541.093E-12	1.21608E+0	-53.6913E-9	-144.089E-15	10.1472E-12
1.23618E+0	557.301E-12	1.23618E+0	-53.6913E-9	277.977E-15	10.5332E-12
1.25628E+0	571.569E-12	1.25628E+0	-53.6913E-9	297.966E-15	10.9889E-12
1.27638E+0	588.008E-12	1.27638E+0	-53.6913E-9	247.173E-15	11.5674E-12
1.29648E+0	602.186E-12	1.29648E+0	-53.6913E-9	523.871E-15	12.1999E-12
1.31658E+0	620.263E-12	1.31658E+0	-53.6913E-9	973.701E-15	12.9000E-12
1.33668E+0	641.305E-12	1.33668E+0	-53.6913E-9	1.13734E-12	13.5756E-12
1.35678E+0	658.011E-12	1.35678E+0	-53.6913E-9	1.19123E-12	14.3709E-12
1.37688E+0	677.854E-12	1.37688E+0	-53.6913E-9	1.32639E-12	14.9251E-12
1.39698E+0	702.422E-12	1.39698E+0	-53.6913E-9	1.70715E-12	15.7103E-12
1.41709E+0	721.278E-12	1.41709E+0	-53.6913E-9	2.07906E-12	16.3446E-12
1.43719E+0	747.511E-12	1.43719E+0	-53.6913E-9	2.02681E-12	16.7943E-12
1.45729E+0	770.421E-12	1.45729E+0	-53.6913E-9	2.22509E-12	17.0913E-12
1.47739E+0	791.565E-12	1.47739E+0	-53.6913E-9	2.13927E-12	16.9910E-12
1.49749E+0	818.541E-12	1.49749E+0	-53.6913E-9	2.17920E-12	16.7480E-12
1.51759E+0	839.355E-12	1.51759E+0	-53.6913E-9	2.00658E-12	16.4159E-12
1.53769E+0	860.577E-12	1.53769E+0	-53.6913E-9	1.91557E-12	15.8178E-12
1.55779E+0	884.462E-12	1.55779E+0	-53.6913E-9	1.55978E-12	15.2043E-12
1.57789E+0	901.773E-12	1.57789E+0	-53.6913E-9	1.71512E-12	14.6944E-12
1.59799E+0	922.405E-12	1.59799E+0	-53.6913E-9	1.39114E-12	14.3345E-12
1.61809E+0	941.686E-12	1.61809E+0	-53.6913E-9	1.31155E-12	13.9594E-12
1.63819E+0	959.071E-12	1.63819E+0	-53.6913E-9	1.42204E-12	13.5503E-12
1.65829E+0	976.269E-12	1.65829E+0	-53.6913E-9	1.17758E-12	13.2478E-12
1.67839E+0	992.837E-12	1.67839E+0	-53.6913E-9	1.08930E-12	13.1978E-12
1.69849E+0	1.01208E-9	1.69849E+0	-53.6913E-9	917.628E-15	12.8872E-12
1.71859E+0	1.02739E-9	1.71859E+0	-53.6913E-9	794.253E-15	12.6568E-12
1.73869E+0	1.04236E-9	1.73869E+0	-53.6913E-9	723.583E-15	12.1458E-12
1.75879E+0	1.06354E-9	1.75879E+0	-53.6913E-9	870.520E-15	12.1931E-12
1.77889E+0	1.07563E-9	1.77889E+0	-53.6913E-9	728.919E-15	12.0867E-12
1.79900E+0	1.09119E-9	1.79900E+0	-53.6913E-9	595.077E-15	11.6842E-12
1.81910E+0	1.11030E-9	1.81910E+0	-53.6913E-9	584.059E-15	11.5060E-12
1.83920E+0	1.12129E-9	1.83920E+0	-53.6913E-9	679.545E-15	11.6111E-12
1.85930E+0	1.13482E-9	1.85930E+0	-53.6913E-9	555.678E-15	11.3617E-12
1.87940E+0	1.15152E-9	1.87940E+0	-53.6913E-9	508.245E-15	11.0532E-12
1.89950E+0	1.16573E-9	1.89950E+0	-53.6913E-9	556.767E-15	10.6953E-12
1.91960E+0	1.17634E-9	1.91960E+0	-53.6913E-9	485.497E-15	10.9349E-12
1.93970E+0	1.19211E-9	1.93970E+0	-53.6913E-9	384.573E-15	11.0013E-12
1.95980E+0	1.20742E-9	1.95980E+0	-53.6913E-9	377.320E-15	11.1221E-12
1.97990E+0	1.21889E-9	1.97990E+0	-53.6913E-9	362.577E-15	11.1299E-12
2.00000E+0	1.23419E-9	2.00000E+0	-53.6913E-9	474.490E-15	11.4874E-12
