# Supplementary material for: Circumventing the stability problems of graphene nanoribbon zigzag edges
Source: Nat Chem. 2022 Sep 26;14(12):1451–8. doi: 10.1038/s41557-022-01042-8 (PMC10665199; doi:10.1038/s41557-022-01042-8)
Supplement: Supplementary file 3 — Source data for Supplementary Fig. 9. [file 41557_2022_1042_MOESM3_ESM.zip › 11 units/Point spectra640.dat]

Experiment	bias spectroscopy
Saved Date	22.07.2020 14:25:35
User
Date
X (m)	-248.963E-9
Y (m)	-232.498E-9
Z (m)	-53.6866E-9
Z offset (m)	0E+0
Settling time (s)	20E-3
Integration time (s)	60E-3
Z-Ctrl hold	TRUE
Final Z (m)	N/A
Start time	22.07.2020 14:25:18
Filter type	None
Order
Cutoff frq
Bias>Bias (V)	-500E-3
Bias>Calibration (V/V)	-1E+0
Bias>Offset (V)	0E+0
Bias Spectroscopy>Sweep Start (V)	-2E+0
Bias Spectroscopy>Sweep End (V)	2E+0
Bias Spectroscopy>Num Pixel	200
Bias Spectroscopy>Z Avg time (s)	100E-3
Bias Spectroscopy>Z offset (m)	0E+0
Bias Spectroscopy>1st Settling time (s)	60E-3
Bias Spectroscopy>Settling time (s)	20E-3
Bias Spectroscopy>Integration time (s)	60E-3
Bias Spectroscopy>End Settling time (s)	50E-3
Bias Spectroscopy>Z control time (s)	50E-3
Bias Spectroscopy>Max Slew rate (V/s)	Inf
Bias Spectroscopy>backward sweep	FALSE
Bias Spectroscopy>Z-controller hold	TRUE
Bias Spectroscopy>Number of sweeps	1
Bias Spectroscopy>Channels	Current (A);Bias (V);Z (m);LI Demod 1 Y (A);LI Demod 1 X (A)
Bias Spectroscopy>Reset Bias	TRUE
Bias Spectroscopy>Record final Z	FALSE
Bias Spectroscopy>Lock-In run	TRUE
Current>Current (A)	762.95E-12
Current>Calibration (A/V)	330E-12
Current>Offset (A)	0E+0
Current>Gain	High
Lock-in>Lock-in status	ON
Lock-in>Modulated signal	Bias (V)
Lock-in>Frequency (Hz)	828E+0
Lock-in>Amplitude	20E-3
Lock-in>Demodulated signal	Current (A)
Lock-in>HP Filter Cutoff D1 (Hz)	155.425E+0
Lock-in>HP Filter Cutoff D2 (Hz)	155.425E+0
Lock-in>HP Filter Order D1	1
Lock-in>HP Filter Order D2	1
Lock-in>Harmonic D1	1
Lock-in>Harmonic D2	2
Lock-in>Reference phase D1 (deg)	-158.815E+0
Lock-in>Reference phase D2 (deg)	174.64E+0
Lock-in>LP Filter Cutoff D1 (Hz)	9.71405E+0
Lock-in>LP Filter Cutoff D2 (Hz)	4.85702E+0
Lock-in>LP Filter Order D1	2
Lock-in>LP Filter Order D2	2
Lock-in>Sync Filter D1	OFF
Lock-in>Sync Filter D2	OFF
[DATA]
Bias calc (V)	Current (A)	Bias (V)	Z (m)	LI Demod 1 Y (A)	LI Demod 1 X (A)
-2.00000E+0	-528.577E-12	-2.00000E+0	-53.6866E-9	-1.11451E-12	6.64060E-12
-1.97990E+0	-519.910E-12	-1.97990E+0	-53.6866E-9	-1.12537E-12	6.36743E-12
-1.95980E+0	-513.026E-12	-1.95980E+0	-53.6866E-9	-1.11395E-12	6.11847E-12
-1.93970E+0	-503.448E-12	-1.93970E+0	-53.6866E-9	-1.22172E-12	5.92488E-12
-1.91960E+0	-496.494E-12	-1.91960E+0	-53.6866E-9	-1.33911E-12	5.75376E-12
-1.89950E+0	-489.924E-12	-1.89950E+0	-53.6866E-9	-1.32378E-12	5.79379E-12
-1.87940E+0	-481.360E-12	-1.87940E+0	-53.6866E-9	-1.45241E-12	5.67426E-12
-1.85930E+0	-474.219E-12	-1.85930E+0	-53.6866E-9	-1.38898E-12	5.43665E-12
-1.83920E+0	-467.819E-12	-1.83920E+0	-53.6866E-9	-1.32073E-12	5.49177E-12
-1.81910E+0	-459.841E-12	-1.81910E+0	-53.6866E-9	-1.51287E-12	5.61609E-12
-1.79900E+0	-452.887E-12	-1.79900E+0	-53.6866E-9	-1.53251E-12	5.55944E-12
-1.77889E+0	-445.771E-12	-1.77889E+0	-53.6866E-9	-1.57802E-12	5.44166E-12
-1.75879E+0	-438.254E-12	-1.75879E+0	-53.6866E-9	-1.24748E-12	5.22076E-12
-1.73869E+0	-432.186E-12	-1.73869E+0	-53.6866E-9	-1.29200E-12	5.32448E-12
-1.71859E+0	-424.968E-12	-1.71859E+0	-53.6866E-9	-1.33635E-12	5.50240E-12
-1.69849E+0	-417.755E-12	-1.69849E+0	-53.6866E-9	-1.40290E-12	5.58811E-12
-1.67839E+0	-411.135E-12	-1.67839E+0	-53.6866E-9	-1.33850E-12	5.17648E-12
-1.65829E+0	-404.298E-12	-1.65829E+0	-53.6866E-9	-1.52406E-12	5.23028E-12
-1.63819E+0	-398.787E-12	-1.63819E+0	-53.6866E-9	-1.31393E-12	5.27119E-12
-1.61809E+0	-389.974E-12	-1.61809E+0	-53.6866E-9	-1.16642E-12	5.56080E-12
-1.59799E+0	-383.892E-12	-1.59799E+0	-53.6866E-9	-1.41531E-12	5.61268E-12
-1.57789E+0	-376.511E-12	-1.57789E+0	-53.6866E-9	-1.23984E-12	5.90974E-12
-1.55779E+0	-367.835E-12	-1.55779E+0	-53.6866E-9	-1.47678E-12	5.67880E-12
-1.53769E+0	-361.731E-12	-1.53769E+0	-53.6866E-9	-1.29059E-12	6.01850E-12
-1.51759E+0	-353.845E-12	-1.51759E+0	-53.6866E-9	-1.36100E-12	5.50101E-12
-1.49749E+0	-347.580E-12	-1.49749E+0	-53.6866E-9	-1.61261E-12	4.90829E-12
-1.47739E+0	-342.197E-12	-1.47739E+0	-53.6866E-9	-1.78047E-12	4.32494E-12
-1.45729E+0	-336.439E-12	-1.45729E+0	-53.6866E-9	-2.05628E-12	3.89538E-12
-1.43719E+0	-333.048E-12	-1.43719E+0	-53.6866E-9	-2.18301E-12	3.72229E-12
-1.41709E+0	-329.176E-12	-1.41709E+0	-53.6866E-9	-2.08333E-12	3.45088E-12
-1.39698E+0	-323.474E-12	-1.39698E+0	-53.6866E-9	-2.07043E-12	3.36252E-12
-1.37688E+0	-321.122E-12	-1.37688E+0	-53.6866E-9	-2.28663E-12	3.35931E-12
-1.35678E+0	-317.874E-12	-1.35678E+0	-53.6866E-9	-2.05723E-12	3.20453E-12
-1.33668E+0	-313.215E-12	-1.33668E+0	-53.6866E-9	-2.10582E-12	3.16954E-12
-1.31658E+0	-309.037E-12	-1.31658E+0	-53.6866E-9	-2.03120E-12	3.29922E-12
-1.29648E+0	-306.171E-12	-1.29648E+0	-53.6866E-9	-1.92076E-12	3.18683E-12
-1.27638E+0	-301.604E-12	-1.27638E+0	-53.6866E-9	-2.31109E-12	3.19924E-12
-1.25628E+0	-298.349E-12	-1.25628E+0	-53.6866E-9	-2.17111E-12	3.05683E-12
-1.23618E+0	-294.994E-12	-1.23618E+0	-53.6866E-9	-2.21074E-12	3.14488E-12
-1.21608E+0	-290.484E-12	-1.21608E+0	-53.6866E-9	-2.16421E-12	3.35997E-12
-1.19598E+0	-287.625E-12	-1.19598E+0	-53.6866E-9	-1.94289E-12	3.32814E-12
-1.17588E+0	-282.561E-12	-1.17588E+0	-53.6866E-9	-1.93493E-12	3.44043E-12
-1.15578E+0	-278.896E-12	-1.15578E+0	-53.6866E-9	-2.29850E-12	3.46752E-12
-1.13568E+0	-275.629E-12	-1.13568E+0	-53.6866E-9	-2.12047E-12	3.28681E-12
-1.11558E+0	-272.104E-12	-1.11558E+0	-53.6866E-9	-2.02808E-12	3.01665E-12
-1.09548E+0	-268.838E-12	-1.09548E+0	-53.6866E-9	-2.15250E-12	2.67441E-12
-1.07538E+0	-265.910E-12	-1.07538E+0	-53.6866E-9	-2.60942E-12	2.57018E-12
-1.05528E+0	-262.887E-12	-1.05528E+0	-53.6866E-9	-2.42494E-12	2.43593E-12
-1.03518E+0	-260.456E-12	-1.03518E+0	-53.6866E-9	-2.05169E-12	2.77495E-12
-1.01508E+0	-256.270E-12	-1.01508E+0	-53.6866E-9	-2.23019E-12	3.10936E-12
-994.975E-3	-253.057E-12	-994.975E-3	-53.6866E-9	-2.13165E-12	3.20083E-12
-974.874E-3	-249.487E-12	-974.874E-3	-53.6866E-9	-1.96487E-12	3.46431E-12
-954.774E-3	-244.046E-12	-954.774E-3	-53.6866E-9	-1.93449E-12	3.66087E-12
-934.673E-3	-240.002E-12	-934.673E-3	-53.6866E-9	-1.96896E-12	3.59297E-12
-914.573E-3	-235.338E-12	-914.573E-3	-53.6866E-9	-1.81342E-12	3.69976E-12
-894.472E-3	-230.919E-12	-894.472E-3	-53.6866E-9	-2.00216E-12	3.57760E-12
-874.372E-3	-226.845E-12	-874.372E-3	-53.6866E-9	-2.10617E-12	3.13759E-12
-854.271E-3	-222.979E-12	-854.271E-3	-53.6866E-9	-2.22165E-12	2.83357E-12
-834.171E-3	-220.576E-12	-834.171E-3	-53.6866E-9	-2.35559E-12	2.84260E-12
-814.070E-3	-216.023E-12	-814.070E-3	-53.6866E-9	-2.28366E-12	2.99907E-12
-793.970E-3	-212.778E-12	-793.970E-3	-53.6866E-9	-2.39948E-12	3.03122E-12
-773.869E-3	-209.956E-12	-773.869E-3	-53.6866E-9	-2.04228E-12	3.30620E-12
-753.769E-3	-205.087E-12	-753.769E-3	-53.6866E-9	-2.07602E-12	3.02269E-12
-733.668E-3	-202.095E-12	-733.668E-3	-53.6866E-9	-2.05825E-12	2.99785E-12
-713.568E-3	-198.843E-12	-713.568E-3	-53.6866E-9	-2.11631E-12	3.07366E-12
-693.467E-3	-193.978E-12	-693.467E-3	-53.6866E-9	-2.06243E-12	3.43294E-12
-673.367E-3	-189.746E-12	-673.367E-3	-53.6866E-9	-1.98184E-12	3.66950E-12
-653.266E-3	-185.184E-12	-653.266E-3	-53.6866E-9	-1.96116E-12	3.86935E-12
-633.166E-3	-180.471E-12	-633.166E-3	-53.6866E-9	-2.06135E-12	3.77453E-12
-613.065E-3	-175.458E-12	-613.065E-3	-53.6866E-9	-2.11383E-12	3.73770E-12
-592.965E-3	-170.872E-12	-592.965E-3	-53.6866E-9	-2.01934E-12	3.82541E-12
-572.864E-3	-166.098E-12	-572.864E-3	-53.6866E-9	-1.96314E-12	3.85751E-12
-552.764E-3	-161.406E-12	-552.764E-3	-53.6866E-9	-2.03245E-12	3.59021E-12
-532.663E-3	-157.250E-12	-532.663E-3	-53.6866E-9	-2.04912E-12	3.37389E-12
-512.563E-3	-153.018E-12	-512.563E-3	-53.6866E-9	-2.06061E-12	3.57271E-12
-492.462E-3	-148.501E-12	-492.462E-3	-53.6866E-9	-2.26945E-12	3.47873E-12
-472.362E-3	-144.370E-12	-472.362E-3	-53.6866E-9	-2.02889E-12	3.31472E-12
-452.261E-3	-140.572E-12	-452.261E-3	-53.6866E-9	-2.08667E-12	3.16099E-12
-432.161E-3	-136.865E-12	-432.161E-3	-53.6866E-9	-2.13122E-12	3.09672E-12
-412.060E-3	-132.646E-12	-412.060E-3	-53.6866E-9	-2.05260E-12	3.36009E-12
-391.960E-3	-128.296E-12	-391.960E-3	-53.6866E-9	-1.83665E-12	3.80229E-12
-371.859E-3	-123.382E-12	-371.859E-3	-53.6866E-9	-1.65155E-12	3.83416E-12
-351.759E-3	-116.929E-12	-351.759E-3	-53.6866E-9	-1.87030E-12	4.79129E-12
-331.658E-3	-111.019E-12	-331.658E-3	-53.6866E-9	-1.55903E-12	5.09323E-12
-311.558E-3	-104.428E-12	-311.558E-3	-53.6866E-9	-1.60576E-12	5.18850E-12
-291.457E-3	-97.6681E-12	-291.457E-3	-53.6866E-9	-1.59337E-12	5.08347E-12
-271.357E-3	-91.6652E-12	-271.357E-3	-53.6866E-9	-1.84156E-12	4.76141E-12
-251.256E-3	-85.5979E-12	-251.256E-3	-53.6866E-9	-1.55007E-12	4.61565E-12
-231.156E-3	-79.6495E-12	-231.156E-3	-53.6866E-9	-1.76710E-12	4.43633E-12
-211.055E-3	-73.7688E-12	-211.055E-3	-53.6866E-9	-1.53808E-12	4.77371E-12
-190.955E-3	-67.4993E-12	-190.955E-3	-53.6866E-9	-1.53615E-12	4.80386E-12
-170.854E-3	-61.0410E-12	-170.854E-3	-53.6866E-9	-1.55355E-12	4.92523E-12
-150.754E-3	-54.2968E-12	-150.754E-3	-53.6866E-9	-1.62460E-12	5.01220E-12
-130.653E-3	-47.3755E-12	-130.653E-3	-53.6866E-9	-1.70276E-12	4.86700E-12
-110.553E-3	-40.6733E-12	-110.553E-3	-53.6866E-9	-1.71485E-12	5.17504E-12
-90.4523E-3	-33.5417E-12	-90.4523E-3	-53.6866E-9	-1.78580E-12	5.39209E-12
-70.3518E-3	-26.3175E-12	-70.3518E-3	-53.6866E-9	-1.50656E-12	5.39948E-12
-50.2512E-3	-18.7477E-12	-50.2513E-3	-53.6866E-9	-1.22739E-12	5.84830E-12
-30.1508E-3	-11.1181E-12	-30.1508E-3	-53.6866E-9	-1.30753E-12	5.50872E-12
-10.0503E-3	-3.80790E-12	-10.0503E-3	-53.6866E-9	-1.49509E-12	5.53960E-12
10.0503E-3	3.14028E-12	10.0503E-3	-53.6866E-9	-1.41732E-12	5.27762E-12
30.1507E-3	9.83805E-12	30.1508E-3	-53.6866E-9	-1.71504E-12	5.06527E-12
50.2512E-3	16.5594E-12	50.2513E-3	-53.6866E-9	-1.68830E-12	5.15124E-12
70.3518E-3	23.5502E-12	70.3518E-3	-53.6866E-9	-1.52782E-12	5.28205E-12
90.4522E-3	30.7439E-12	90.4523E-3	-53.6866E-9	-1.49366E-12	5.36341E-12
110.553E-3	37.7216E-12	110.553E-3	-53.6866E-9	-1.62160E-12	5.33706E-12
130.653E-3	45.0120E-12	130.653E-3	-53.6866E-9	-1.59292E-12	5.46891E-12
150.754E-3	52.6771E-12	150.754E-3	-53.6866E-9	-1.38654E-12	5.56447E-12
170.854E-3	59.9892E-12	170.854E-3	-53.6866E-9	-1.46325E-12	5.71429E-12
190.955E-3	67.3580E-12	190.955E-3	-53.6866E-9	-1.46918E-12	5.43520E-12
211.055E-3	74.3245E-12	211.055E-3	-53.6866E-9	-1.43724E-12	5.29567E-12
231.156E-3	81.0917E-12	231.156E-3	-53.6866E-9	-1.48486E-12	4.99774E-12
251.256E-3	88.1846E-12	251.256E-3	-53.6866E-9	-1.35543E-12	5.35579E-12
271.357E-3	94.7884E-12	271.357E-3	-53.6866E-9	-1.49234E-12	5.38855E-12
291.457E-3	101.723E-12	291.457E-3	-53.6866E-9	-1.70688E-12	5.28295E-12
311.558E-3	109.114E-12	311.558E-3	-53.6866E-9	-1.43996E-12	5.22295E-12
331.658E-3	116.023E-12	331.658E-3	-53.6866E-9	-1.14381E-12	5.62301E-12
351.759E-3	123.946E-12	351.759E-3	-53.6866E-9	-1.26057E-12	5.92183E-12
371.859E-3	132.177E-12	371.859E-3	-53.6866E-9	-1.30094E-12	6.31600E-12
391.960E-3	140.420E-12	391.960E-3	-53.6866E-9	-1.19798E-12	6.53175E-12
412.060E-3	149.063E-12	412.060E-3	-53.6866E-9	-1.18191E-12	5.99478E-12
432.161E-3	156.427E-12	432.161E-3	-53.6866E-9	-1.40651E-12	5.94428E-12
452.261E-3	164.548E-12	452.261E-3	-53.6866E-9	-1.63895E-12	5.63608E-12
472.362E-3	171.338E-12	472.362E-3	-53.6866E-9	-1.58698E-12	5.32413E-12
492.462E-3	178.610E-12	492.462E-3	-53.6866E-9	-1.53696E-12	5.68386E-12
512.563E-3	186.857E-12	512.563E-3	-53.6866E-9	-1.37478E-12	5.70867E-12
532.663E-3	194.258E-12	532.663E-3	-53.6866E-9	-1.22591E-12	5.96502E-12
552.764E-3	202.411E-12	552.764E-3	-53.6866E-9	-1.16052E-12	6.18806E-12
572.864E-3	211.307E-12	572.864E-3	-53.6866E-9	-1.22192E-12	6.14018E-12
592.965E-3	219.421E-12	592.965E-3	-53.6866E-9	-1.19873E-12	6.41413E-12
613.065E-3	227.827E-12	613.065E-3	-53.6866E-9	-1.17377E-12	6.31037E-12
633.166E-3	236.247E-12	633.166E-3	-53.6866E-9	-1.13616E-12	6.46937E-12
653.266E-3	245.179E-12	653.266E-3	-53.6866E-9	-1.17350E-12	6.29029E-12
673.367E-3	253.274E-12	673.367E-3	-53.6866E-9	-1.30445E-12	6.13638E-12
693.467E-3	260.487E-12	693.467E-3	-53.6866E-9	-1.25259E-12	6.01622E-12
713.568E-3	270.721E-12	713.568E-3	-53.6866E-9	-1.09169E-12	6.35068E-12
733.668E-3	278.709E-12	733.668E-3	-53.6866E-9	-1.26178E-12	6.39793E-12
753.769E-3	286.867E-12	753.769E-3	-53.6866E-9	-1.10919E-12	6.54746E-12
773.869E-3	296.764E-12	773.869E-3	-53.6866E-9	-1.16057E-12	6.57992E-12
793.970E-3	305.020E-12	793.970E-3	-53.6866E-9	-1.10790E-12	6.53168E-12
814.070E-3	313.632E-12	814.070E-3	-53.6866E-9	-939.787E-15	6.51728E-12
834.171E-3	323.057E-12	834.171E-3	-53.6866E-9	-1.31274E-12	6.35160E-12
854.271E-3	331.696E-12	854.271E-3	-53.6866E-9	-1.24703E-12	6.46463E-12
874.372E-3	340.017E-12	874.372E-3	-53.6866E-9	-1.20544E-12	6.60238E-12
894.472E-3	348.907E-12	894.472E-3	-53.6866E-9	-1.04131E-12	6.59587E-12
914.573E-3	357.976E-12	914.573E-3	-53.6866E-9	-1.24192E-12	6.68956E-12
934.673E-3	366.737E-12	934.673E-3	-53.6866E-9	-1.07010E-12	6.88849E-12
954.774E-3	376.020E-12	954.774E-3	-53.6866E-9	-1.14211E-12	6.70040E-12
974.874E-3	384.581E-12	974.874E-3	-53.6866E-9	-1.09997E-12	6.81875E-12
994.975E-3	394.470E-12	994.975E-3	-53.6866E-9	-869.376E-15	7.11577E-12
1.01508E+0	404.121E-12	1.01508E+0	-53.6866E-9	-670.030E-15	7.30645E-12
1.03518E+0	413.625E-12	1.03518E+0	-53.6866E-9	-910.292E-15	7.42174E-12
1.05528E+0	425.382E-12	1.05528E+0	-53.6866E-9	-790.498E-15	7.69232E-12
1.07538E+0	434.678E-12	1.07538E+0	-53.6866E-9	-623.898E-15	8.04491E-12
1.09548E+0	446.224E-12	1.09548E+0	-53.6866E-9	-658.895E-15	8.32040E-12
1.11558E+0	458.183E-12	1.11558E+0	-53.6866E-9	-682.817E-15	8.25081E-12
1.13568E+0	467.783E-12	1.13568E+0	-53.6866E-9	-773.869E-15	8.14694E-12
1.15578E+0	480.199E-12	1.15578E+0	-53.6866E-9	-683.649E-15	8.20359E-12
1.17588E+0	490.505E-12	1.17588E+0	-53.6866E-9	-695.787E-15	8.32290E-12
1.19598E+0	501.126E-12	1.19598E+0	-53.6866E-9	-571.245E-15	8.43839E-12
1.21608E+0	515.119E-12	1.21608E+0	-53.6866E-9	-402.708E-15	8.42629E-12
1.23618E+0	524.408E-12	1.23618E+0	-53.6866E-9	-333.823E-15	8.71849E-12
1.25628E+0	537.772E-12	1.25628E+0	-53.6866E-9	-288.105E-15	8.76029E-12
1.27638E+0	551.187E-12	1.27638E+0	-53.6866E-9	-382.253E-15	9.31755E-12
1.29648E+0	562.607E-12	1.29648E+0	-53.6866E-9	-299.815E-15	9.59405E-12
1.31658E+0	576.070E-12	1.31658E+0	-53.6866E-9	-191.823E-15	9.85383E-12
1.33668E+0	591.428E-12	1.33668E+0	-53.6866E-9	52.1388E-15	10.2831E-12
1.35678E+0	604.433E-12	1.35678E+0	-53.6866E-9	62.7752E-15	10.9957E-12
1.37688E+0	618.454E-12	1.37688E+0	-53.6866E-9	164.897E-15	11.0756E-12
1.39698E+0	634.914E-12	1.39698E+0	-53.6866E-9	399.811E-15	11.2523E-12
1.41709E+0	652.188E-12	1.41709E+0	-53.6866E-9	686.066E-15	11.7013E-12
1.43719E+0	664.541E-12	1.43719E+0	-53.6866E-9	457.838E-15	11.7748E-12
1.45729E+0	682.347E-12	1.45729E+0	-53.6866E-9	473.328E-15	11.9345E-12
1.47739E+0	701.289E-12	1.47739E+0	-53.6866E-9	652.024E-15	12.0382E-12
1.49749E+0	713.233E-12	1.49749E+0	-53.6866E-9	576.053E-15	11.7151E-12
1.51759E+0	730.773E-12	1.51759E+0	-53.6866E-9	639.916E-15	11.6108E-12
1.53769E+0	748.199E-12	1.53769E+0	-53.6866E-9	266.622E-15	11.3754E-12
1.55779E+0	760.269E-12	1.55779E+0	-53.6866E-9	286.967E-15	11.1030E-12
1.57789E+0	776.461E-12	1.57789E+0	-53.6866E-9	464.858E-15	10.7321E-12
1.59799E+0	792.350E-12	1.59799E+0	-53.6866E-9	211.063E-15	10.7865E-12
1.61809E+0	803.467E-12	1.61809E+0	-53.6866E-9	91.4980E-15	10.2352E-12
1.63819E+0	818.386E-12	1.63819E+0	-53.6866E-9	14.0695E-15	10.0558E-12
1.65829E+0	831.584E-12	1.65829E+0	-53.6866E-9	145.924E-15	10.0754E-12
1.67839E+0	846.181E-12	1.67839E+0	-53.6866E-9	-56.8388E-15	9.98446E-12
1.69849E+0	857.081E-12	1.69849E+0	-53.6866E-9	-371.886E-15	10.0158E-12
1.71859E+0	870.267E-12	1.71859E+0	-53.6866E-9	-74.0835E-15	9.89590E-12
1.73869E+0	885.118E-12	1.73869E+0	-53.6866E-9	4.46175E-15	9.72354E-12
1.75879E+0	896.336E-12	1.75879E+0	-53.6866E-9	-107.731E-15	9.47549E-12
1.77889E+0	909.990E-12	1.77889E+0	-53.6866E-9	-106.802E-15	9.36206E-12
1.79900E+0	923.356E-12	1.79900E+0	-53.6866E-9	-207.616E-15	9.20306E-12
1.81910E+0	931.309E-12	1.81910E+0	-53.6866E-9	-175.929E-15	8.95036E-12
1.83920E+0	946.529E-12	1.83920E+0	-53.6866E-9	-196.895E-15	9.16950E-12
1.85930E+0	956.943E-12	1.85930E+0	-53.6866E-9	-161.235E-15	8.84955E-12
1.87940E+0	965.406E-12	1.87940E+0	-53.6866E-9	-477.089E-15	8.58530E-12
1.89950E+0	978.905E-12	1.89950E+0	-53.6866E-9	-294.599E-15	8.83262E-12
1.91960E+0	989.013E-12	1.91960E+0	-53.6866E-9	-242.773E-15	8.89658E-12
1.93970E+0	1.00046E-9	1.93970E+0	-53.6866E-9	-353.356E-15	8.65836E-12
1.95980E+0	1.01339E-9	1.95980E+0	-53.6866E-9	-360.748E-15	8.88660E-12
1.97990E+0	1.02329E-9	1.97990E+0	-53.6866E-9	-180.356E-15	8.88369E-12
2.00000E+0	1.03535E-9	2.00000E+0	-53.6866E-9	-64.1261E-15	9.11105E-12
