# Supplementary material for: Circumventing the stability problems of graphene nanoribbon zigzag edges
Source: Nat Chem. 2022 Sep 26;14(12):1451–8. doi: 10.1038/s41557-022-01042-8 (PMC10665199; doi:10.1038/s41557-022-01042-8)
Supplement: Supplementary file 3 — Source data for Supplementary Fig. 9. [file 41557_2022_1042_MOESM3_ESM.zip › 11 units/Point spectra641.dat]

Experiment	bias spectroscopy
Saved Date	22.07.2020 14:25:51
User
Date
X (m)	-248.878E-9
Y (m)	-232.598E-9
Z (m)	-53.6838E-9
Z offset (m)	0E+0
Settling time (s)	20E-3
Integration time (s)	60E-3
Z-Ctrl hold	TRUE
Final Z (m)	N/A
Start time	22.07.2020 14:25:35
Filter type	None
Order
Cutoff frq
Bias>Bias (V)	-500E-3
Bias>Calibration (V/V)	-1E+0
Bias>Offset (V)	0E+0
Bias Spectroscopy>Sweep Start (V)	-2E+0
Bias Spectroscopy>Sweep End (V)	2E+0
Bias Spectroscopy>Num Pixel	200
Bias Spectroscopy>Z Avg time (s)	100E-3
Bias Spectroscopy>Z offset (m)	0E+0
Bias Spectroscopy>1st Settling time (s)	60E-3
Bias Spectroscopy>Settling time (s)	20E-3
Bias Spectroscopy>Integration time (s)	60E-3
Bias Spectroscopy>End Settling time (s)	50E-3
Bias Spectroscopy>Z control time (s)	50E-3
Bias Spectroscopy>Max Slew rate (V/s)	Inf
Bias Spectroscopy>backward sweep	FALSE
Bias Spectroscopy>Z-controller hold	TRUE
Bias Spectroscopy>Number of sweeps	1
Bias Spectroscopy>Channels	Current (A);Bias (V);Z (m);LI Demod 1 Y (A);LI Demod 1 X (A)
Bias Spectroscopy>Reset Bias	TRUE
Bias Spectroscopy>Record final Z	FALSE
Bias Spectroscopy>Lock-In run	TRUE
Current>Current (A)	577.676E-12
Current>Calibration (A/V)	330E-12
Current>Offset (A)	0E+0
Current>Gain	High
Lock-in>Lock-in status	ON
Lock-in>Modulated signal	Bias (V)
Lock-in>Frequency (Hz)	828E+0
Lock-in>Amplitude	20E-3
Lock-in>Demodulated signal	Current (A)
Lock-in>HP Filter Cutoff D1 (Hz)	155.425E+0
Lock-in>HP Filter Cutoff D2 (Hz)	155.425E+0
Lock-in>HP Filter Order D1	1
Lock-in>HP Filter Order D2	1
Lock-in>Harmonic D1	1
Lock-in>Harmonic D2	2
Lock-in>Reference phase D1 (deg)	-158.815E+0
Lock-in>Reference phase D2 (deg)	174.64E+0
Lock-in>LP Filter Cutoff D1 (Hz)	9.71405E+0
Lock-in>LP Filter Cutoff D2 (Hz)	4.85702E+0
Lock-in>LP Filter Order D1	2
Lock-in>LP Filter Order D2	2
Lock-in>Sync Filter D1	OFF
Lock-in>Sync Filter D2	OFF
[DATA]
Bias calc (V)	Current (A)	Bias (V)	Z (m)	LI Demod 1 Y (A)	LI Demod 1 X (A)
-2.00000E+0	-504.942E-12	-2.00000E+0	-53.6838E-9	-1.05693E-12	6.62232E-12
-1.97990E+0	-499.442E-12	-1.97990E+0	-53.6838E-9	-1.02497E-12	6.14861E-12
-1.95980E+0	-490.410E-12	-1.95980E+0	-53.6838E-9	-1.35706E-12	5.95693E-12
-1.93970E+0	-483.180E-12	-1.93970E+0	-53.6838E-9	-1.44385E-12	5.69558E-12
-1.91960E+0	-476.463E-12	-1.91960E+0	-53.6838E-9	-1.40350E-12	5.32849E-12
-1.89950E+0	-467.980E-12	-1.89950E+0	-53.6838E-9	-1.41893E-12	5.27030E-12
-1.87940E+0	-463.229E-12	-1.87940E+0	-53.6838E-9	-1.46030E-12	5.56767E-12
-1.85930E+0	-454.793E-12	-1.85930E+0	-53.6838E-9	-1.40283E-12	5.30949E-12
-1.83920E+0	-448.347E-12	-1.83920E+0	-53.6838E-9	-1.46516E-12	5.38379E-12
-1.81910E+0	-442.680E-12	-1.81910E+0	-53.6838E-9	-1.50358E-12	5.32527E-12
-1.79900E+0	-432.891E-12	-1.79900E+0	-53.6838E-9	-1.55080E-12	5.20317E-12
-1.77889E+0	-429.759E-12	-1.77889E+0	-53.6838E-9	-1.24506E-12	5.28948E-12
-1.75879E+0	-421.563E-12	-1.75879E+0	-53.6838E-9	-1.66897E-12	5.27313E-12
-1.73869E+0	-414.043E-12	-1.73869E+0	-53.6838E-9	-1.64997E-12	5.07139E-12
-1.71859E+0	-409.963E-12	-1.71859E+0	-53.6838E-9	-1.53459E-12	4.99416E-12
-1.69849E+0	-402.517E-12	-1.69849E+0	-53.6838E-9	-1.66176E-12	5.03351E-12
-1.67839E+0	-395.488E-12	-1.67839E+0	-53.6838E-9	-1.56189E-12	4.79991E-12
-1.65829E+0	-390.534E-12	-1.65829E+0	-53.6838E-9	-1.64281E-12	4.86973E-12
-1.63819E+0	-384.627E-12	-1.63819E+0	-53.6838E-9	-1.65586E-12	4.83318E-12
-1.61809E+0	-377.133E-12	-1.61809E+0	-53.6838E-9	-1.56141E-12	4.84740E-12
-1.59799E+0	-370.968E-12	-1.59799E+0	-53.6838E-9	-1.44875E-12	5.04947E-12
-1.57789E+0	-365.840E-12	-1.57789E+0	-53.6838E-9	-1.58723E-12	5.07838E-12
-1.55779E+0	-357.523E-12	-1.55779E+0	-53.6838E-9	-1.57146E-12	5.01138E-12
-1.53769E+0	-351.437E-12	-1.53769E+0	-53.6838E-9	-1.58703E-12	4.94402E-12
-1.51759E+0	-347.133E-12	-1.51759E+0	-53.6838E-9	-1.71548E-12	4.67591E-12
-1.49749E+0	-339.689E-12	-1.49749E+0	-53.6838E-9	-2.00869E-12	4.16891E-12
-1.47739E+0	-335.021E-12	-1.47739E+0	-53.6838E-9	-2.01227E-12	4.05083E-12
-1.45729E+0	-332.391E-12	-1.45729E+0	-53.6838E-9	-2.03341E-12	3.55969E-12
-1.43719E+0	-326.712E-12	-1.43719E+0	-53.6838E-9	-2.08302E-12	3.35632E-12
-1.41709E+0	-323.340E-12	-1.41709E+0	-53.6838E-9	-2.04335E-12	3.08734E-12
-1.39698E+0	-319.520E-12	-1.39698E+0	-53.6838E-9	-2.07472E-12	2.90610E-12
-1.37688E+0	-317.215E-12	-1.37688E+0	-53.6838E-9	-2.19226E-12	2.91382E-12
-1.35678E+0	-312.909E-12	-1.35678E+0	-53.6838E-9	-2.25797E-12	2.96139E-12
-1.33668E+0	-308.913E-12	-1.33668E+0	-53.6838E-9	-2.12420E-12	3.21376E-12
-1.31658E+0	-307.130E-12	-1.31658E+0	-53.6838E-9	-2.20743E-12	3.11499E-12
-1.29648E+0	-302.206E-12	-1.29648E+0	-53.6838E-9	-2.43863E-12	2.96608E-12
-1.27638E+0	-297.661E-12	-1.27638E+0	-53.6838E-9	-2.18705E-12	2.96099E-12
-1.25628E+0	-296.616E-12	-1.25628E+0	-53.6838E-9	-2.22147E-12	2.85481E-12
-1.23618E+0	-290.980E-12	-1.23618E+0	-53.6838E-9	-2.08839E-12	2.79652E-12
-1.21608E+0	-287.338E-12	-1.21608E+0	-53.6838E-9	-2.00309E-12	3.03672E-12
-1.19598E+0	-284.956E-12	-1.19598E+0	-53.6838E-9	-2.18204E-12	3.16058E-12
-1.17588E+0	-279.923E-12	-1.17588E+0	-53.6838E-9	-2.25278E-12	3.30920E-12
-1.15578E+0	-277.045E-12	-1.15578E+0	-53.6838E-9	-2.24215E-12	3.22719E-12
-1.13568E+0	-272.828E-12	-1.13568E+0	-53.6838E-9	-2.15050E-12	3.16106E-12
-1.11558E+0	-269.543E-12	-1.11558E+0	-53.6838E-9	-2.30385E-12	2.63861E-12
-1.09548E+0	-267.725E-12	-1.09548E+0	-53.6838E-9	-2.39320E-12	2.48023E-12
-1.07538E+0	-263.660E-12	-1.07538E+0	-53.6838E-9	-2.43260E-12	2.49741E-12
-1.05528E+0	-261.759E-12	-1.05528E+0	-53.6838E-9	-2.37105E-12	2.53895E-12
-1.03518E+0	-259.356E-12	-1.03518E+0	-53.6838E-9	-2.31765E-12	2.58015E-12
-1.01508E+0	-254.772E-12	-1.01508E+0	-53.6838E-9	-2.38906E-12	2.81906E-12
-994.975E-3	-252.709E-12	-994.975E-3	-53.6838E-9	-2.05916E-12	3.35143E-12
-974.874E-3	-247.325E-12	-974.874E-3	-53.6838E-9	-1.88318E-12	3.42130E-12
-954.774E-3	-243.707E-12	-954.774E-3	-53.6838E-9	-2.10214E-12	3.51991E-12
-934.673E-3	-239.817E-12	-934.673E-3	-53.6838E-9	-2.10193E-12	3.79450E-12
-914.573E-3	-233.367E-12	-914.573E-3	-53.6838E-9	-1.99146E-12	3.83434E-12
-894.472E-3	-230.517E-12	-894.472E-3	-53.6838E-9	-2.06972E-12	3.30215E-12
-874.372E-3	-225.951E-12	-874.372E-3	-53.6838E-9	-2.04527E-12	2.94098E-12
-854.271E-3	-222.421E-12	-854.271E-3	-53.6838E-9	-2.25274E-12	2.92614E-12
-834.171E-3	-219.553E-12	-834.171E-3	-53.6838E-9	-2.08550E-12	2.93127E-12
-814.070E-3	-215.248E-12	-814.070E-3	-53.6838E-9	-2.34465E-12	2.93892E-12
-793.970E-3	-212.859E-12	-793.970E-3	-53.6838E-9	-2.12687E-12	3.13354E-12
-773.869E-3	-208.437E-12	-773.869E-3	-53.6838E-9	-2.17194E-12	3.07570E-12
-753.769E-3	-204.760E-12	-753.769E-3	-53.6838E-9	-2.38519E-12	3.10961E-12
-733.668E-3	-201.999E-12	-733.668E-3	-53.6838E-9	-2.23253E-12	3.08571E-12
-713.568E-3	-197.555E-12	-713.568E-3	-53.6838E-9	-2.10844E-12	3.29137E-12
-693.467E-3	-193.806E-12	-693.467E-3	-53.6838E-9	-1.91662E-12	3.53241E-12
-673.367E-3	-189.753E-12	-673.367E-3	-53.6838E-9	-1.98644E-12	3.55740E-12
-653.266E-3	-184.605E-12	-653.266E-3	-53.6838E-9	-2.00019E-12	3.64205E-12
-633.166E-3	-180.355E-12	-633.166E-3	-53.6838E-9	-1.82421E-12	3.56119E-12
-613.065E-3	-175.352E-12	-613.065E-3	-53.6838E-9	-2.10088E-12	3.87108E-12
-592.965E-3	-170.529E-12	-592.965E-3	-53.6838E-9	-1.91045E-12	3.92594E-12
-572.864E-3	-165.900E-12	-572.864E-3	-53.6838E-9	-1.86298E-12	3.76614E-12
-552.764E-3	-161.047E-12	-552.764E-3	-53.6838E-9	-2.03334E-12	3.57895E-12
-532.663E-3	-156.932E-12	-532.663E-3	-53.6838E-9	-2.19733E-12	3.53199E-12
-512.563E-3	-152.692E-12	-512.563E-3	-53.6838E-9	-2.01165E-12	3.58883E-12
-492.462E-3	-148.147E-12	-492.462E-3	-53.6838E-9	-2.09984E-12	3.50398E-12
-472.362E-3	-144.312E-12	-472.362E-3	-53.6838E-9	-2.19436E-12	3.35646E-12
-452.261E-3	-140.550E-12	-452.261E-3	-53.6838E-9	-2.38517E-12	3.30277E-12
-432.161E-3	-136.444E-12	-432.161E-3	-53.6838E-9	-2.30950E-12	3.40823E-12
-412.060E-3	-132.469E-12	-412.060E-3	-53.6838E-9	-2.11958E-12	3.52993E-12
-391.960E-3	-127.952E-12	-391.960E-3	-53.6838E-9	-2.09050E-12	3.69303E-12
-371.859E-3	-122.778E-12	-371.859E-3	-53.6838E-9	-1.82494E-12	4.27082E-12
-351.759E-3	-116.870E-12	-351.759E-3	-53.6838E-9	-1.81022E-12	4.80613E-12
-331.658E-3	-110.147E-12	-331.658E-3	-53.6838E-9	-1.79538E-12	5.09933E-12
-311.558E-3	-103.679E-12	-311.558E-3	-53.6838E-9	-1.66884E-12	4.96058E-12
-291.457E-3	-97.2781E-12	-291.457E-3	-53.6838E-9	-1.62116E-12	5.01091E-12
-271.357E-3	-90.8887E-12	-271.357E-3	-53.6838E-9	-1.63418E-12	4.73438E-12
-251.256E-3	-85.1620E-12	-251.256E-3	-53.6838E-9	-1.68059E-12	4.49953E-12
-231.156E-3	-79.4881E-12	-231.156E-3	-53.6838E-9	-1.72562E-12	4.40724E-12
-211.055E-3	-73.3279E-12	-211.055E-3	-53.6838E-9	-1.65910E-12	4.40200E-12
-190.955E-3	-67.4082E-12	-190.955E-3	-53.6838E-9	-1.71611E-12	4.69429E-12
-170.854E-3	-61.0193E-12	-170.854E-3	-53.6838E-9	-1.66493E-12	4.88573E-12
-150.754E-3	-54.2538E-12	-150.754E-3	-53.6838E-9	-1.82181E-12	5.06253E-12
-130.653E-3	-47.5886E-12	-130.653E-3	-53.6838E-9	-1.49148E-12	5.16735E-12
-110.553E-3	-40.7500E-12	-110.553E-3	-53.6838E-9	-1.42792E-12	5.23255E-12
-90.4523E-3	-33.7149E-12	-90.4523E-3	-53.6838E-9	-1.55668E-12	5.29418E-12
-70.3518E-3	-26.4160E-12	-70.3518E-3	-53.6838E-9	-1.42361E-12	5.68259E-12
-50.2512E-3	-18.7943E-12	-50.2513E-3	-53.6838E-9	-1.29478E-12	5.93828E-12
-30.1508E-3	-11.1263E-12	-30.1508E-3	-53.6838E-9	-1.33094E-12	5.45922E-12
-10.0503E-3	-3.79711E-12	-10.0503E-3	-53.6838E-9	-1.47744E-12	5.51366E-12
10.0503E-3	3.11688E-12	10.0503E-3	-53.6838E-9	-1.58287E-12	5.32952E-12
30.1507E-3	9.81250E-12	30.1508E-3	-53.6838E-9	-1.53121E-12	5.14043E-12
50.2512E-3	16.5828E-12	50.2513E-3	-53.6838E-9	-1.47828E-12	5.09684E-12
70.3518E-3	23.5958E-12	70.3518E-3	-53.6838E-9	-1.72586E-12	5.36936E-12
90.4522E-3	30.4351E-12	90.4523E-3	-53.6838E-9	-1.69163E-12	5.16504E-12
110.553E-3	37.5623E-12	110.553E-3	-53.6838E-9	-1.53802E-12	5.36405E-12
130.653E-3	44.7509E-12	130.653E-3	-53.6838E-9	-1.40430E-12	5.42205E-12
150.754E-3	52.0702E-12	150.754E-3	-53.6838E-9	-1.42394E-12	5.56258E-12
170.854E-3	59.5443E-12	170.854E-3	-53.6838E-9	-1.36051E-12	5.54290E-12
190.955E-3	66.6675E-12	190.955E-3	-53.6838E-9	-1.45600E-12	5.29912E-12
211.055E-3	73.5218E-12	211.055E-3	-53.6838E-9	-1.79057E-12	5.16557E-12
231.156E-3	80.2824E-12	231.156E-3	-53.6838E-9	-1.65867E-12	4.96282E-12
251.256E-3	87.0530E-12	251.256E-3	-53.6838E-9	-1.50346E-12	5.10203E-12
271.357E-3	94.0884E-12	271.357E-3	-53.6838E-9	-1.38005E-12	5.22051E-12
291.457E-3	100.756E-12	291.457E-3	-53.6838E-9	-1.30771E-12	5.50170E-12
311.558E-3	108.214E-12	311.558E-3	-53.6838E-9	-1.49182E-12	5.44709E-12
331.658E-3	115.506E-12	331.658E-3	-53.6838E-9	-1.45058E-12	5.45824E-12
351.759E-3	123.054E-12	351.759E-3	-53.6838E-9	-1.33373E-12	5.94568E-12
371.859E-3	131.685E-12	371.859E-3	-53.6838E-9	-1.23029E-12	6.37102E-12
391.960E-3	140.073E-12	391.960E-3	-53.6838E-9	-1.14661E-12	6.40392E-12
412.060E-3	148.724E-12	412.060E-3	-53.6838E-9	-1.18283E-12	6.17786E-12
432.161E-3	156.542E-12	432.161E-3	-53.6838E-9	-1.25928E-12	5.86807E-12
452.261E-3	164.030E-12	452.261E-3	-53.6838E-9	-1.53431E-12	5.49321E-12
472.362E-3	171.818E-12	472.362E-3	-53.6838E-9	-1.33627E-12	5.55605E-12
492.462E-3	178.782E-12	492.462E-3	-53.6838E-9	-1.40902E-12	5.66062E-12
512.563E-3	186.744E-12	512.563E-3	-53.6838E-9	-1.31437E-12	5.79201E-12
532.663E-3	194.837E-12	532.663E-3	-53.6838E-9	-1.29978E-12	6.03318E-12
552.764E-3	202.507E-12	552.764E-3	-53.6838E-9	-1.13974E-12	6.23457E-12
572.864E-3	211.028E-12	572.864E-3	-53.6838E-9	-1.39817E-12	6.41662E-12
592.965E-3	219.930E-12	592.965E-3	-53.6838E-9	-1.16221E-12	6.32598E-12
613.065E-3	227.331E-12	613.065E-3	-53.6838E-9	-1.07793E-12	6.44192E-12
633.166E-3	236.540E-12	633.166E-3	-53.6838E-9	-1.07840E-12	6.51682E-12
653.266E-3	244.344E-12	653.266E-3	-53.6838E-9	-1.17035E-12	6.37382E-12
673.367E-3	252.495E-12	673.367E-3	-53.6838E-9	-1.40504E-12	6.12503E-12
693.467E-3	261.529E-12	693.467E-3	-53.6838E-9	-1.27790E-12	6.04550E-12
713.568E-3	268.643E-12	713.568E-3	-53.6838E-9	-1.27145E-12	6.04057E-12
733.668E-3	277.508E-12	733.668E-3	-53.6838E-9	-1.28622E-12	6.17007E-12
753.769E-3	285.982E-12	753.769E-3	-53.6838E-9	-998.761E-15	6.43709E-12
773.869E-3	293.821E-12	773.869E-3	-53.6838E-9	-1.22255E-12	6.43044E-12
793.970E-3	303.029E-12	793.970E-3	-53.6838E-9	-1.14890E-12	6.31797E-12
814.070E-3	311.108E-12	814.070E-3	-53.6838E-9	-1.19335E-12	6.31262E-12
834.171E-3	319.636E-12	834.171E-3	-53.6838E-9	-1.19924E-12	6.31319E-12
854.271E-3	328.372E-12	854.271E-3	-53.6838E-9	-1.13572E-12	6.20018E-12
874.372E-3	336.442E-12	874.372E-3	-53.6838E-9	-1.26143E-12	6.21337E-12
894.472E-3	345.087E-12	894.472E-3	-53.6838E-9	-1.30051E-12	6.35672E-12
914.573E-3	353.846E-12	914.573E-3	-53.6838E-9	-1.23066E-12	6.43957E-12
934.673E-3	361.569E-12	934.673E-3	-53.6838E-9	-1.27902E-12	6.36548E-12
954.774E-3	370.639E-12	954.774E-3	-53.6838E-9	-1.12233E-12	6.53524E-12
974.874E-3	379.247E-12	974.874E-3	-53.6838E-9	-1.06978E-12	6.73435E-12
994.975E-3	388.135E-12	994.975E-3	-53.6838E-9	-1.03244E-12	6.73560E-12
1.01508E+0	396.603E-12	1.01508E+0	-53.6838E-9	-1.08486E-12	6.81634E-12
1.03518E+0	406.900E-12	1.03518E+0	-53.6838E-9	-937.361E-15	6.98088E-12
1.05528E+0	415.900E-12	1.05528E+0	-53.6838E-9	-787.036E-15	7.11804E-12
1.07538E+0	426.113E-12	1.07538E+0	-53.6838E-9	-899.480E-15	7.46189E-12
1.09548E+0	436.488E-12	1.09548E+0	-53.6838E-9	-725.191E-15	7.64643E-12
1.11558E+0	446.652E-12	1.11558E+0	-53.6838E-9	-982.580E-15	7.45064E-12
1.13568E+0	457.009E-12	1.13568E+0	-53.6838E-9	-813.330E-15	7.39504E-12
1.15578E+0	466.333E-12	1.15578E+0	-53.6838E-9	-798.296E-15	7.82088E-12
1.17588E+0	477.760E-12	1.17588E+0	-53.6838E-9	-797.052E-15	7.71229E-12
1.19598E+0	487.605E-12	1.19598E+0	-53.6838E-9	-823.819E-15	7.64675E-12
1.21608E+0	495.593E-12	1.21608E+0	-53.6838E-9	-697.002E-15	7.76002E-12
1.23618E+0	509.487E-12	1.23618E+0	-53.6838E-9	-758.626E-15	7.74253E-12
1.25628E+0	518.892E-12	1.25628E+0	-53.6838E-9	-821.022E-15	7.72413E-12
1.27638E+0	528.033E-12	1.27638E+0	-53.6838E-9	-822.655E-15	7.79711E-12
1.29648E+0	542.078E-12	1.29648E+0	-53.6838E-9	-710.194E-15	8.06187E-12
1.31658E+0	550.185E-12	1.31658E+0	-53.6838E-9	-636.554E-15	8.39831E-12
1.33668E+0	562.171E-12	1.33668E+0	-53.6838E-9	-738.335E-15	8.40105E-12
1.35678E+0	574.373E-12	1.35678E+0	-53.6838E-9	-739.019E-15	8.51750E-12
1.37688E+0	584.179E-12	1.37688E+0	-53.6838E-9	-315.508E-15	8.53296E-12
1.39698E+0	597.049E-12	1.39698E+0	-53.6838E-9	-541.339E-15	8.61703E-12
1.41709E+0	606.911E-12	1.41709E+0	-53.6838E-9	-537.114E-15	8.69161E-12
1.43719E+0	619.386E-12	1.43719E+0	-53.6838E-9	-482.447E-15	8.66762E-12
1.45729E+0	631.454E-12	1.45729E+0	-53.6838E-9	-255.390E-15	9.03565E-12
1.47739E+0	641.746E-12	1.47739E+0	-53.6838E-9	-253.430E-15	9.00558E-12
1.49749E+0	656.167E-12	1.49749E+0	-53.6838E-9	-321.770E-15	9.02013E-12
1.51759E+0	666.610E-12	1.51759E+0	-53.6838E-9	-327.955E-15	8.93013E-12
1.53769E+0	677.653E-12	1.53769E+0	-53.6838E-9	-380.014E-15	9.01078E-12
1.55779E+0	691.880E-12	1.55779E+0	-53.6838E-9	-257.689E-15	8.79681E-12
1.57789E+0	701.623E-12	1.57789E+0	-53.6838E-9	-325.533E-15	8.75238E-12
1.59799E+0	713.040E-12	1.59799E+0	-53.6838E-9	-548.602E-15	8.71421E-12
1.61809E+0	726.390E-12	1.61809E+0	-53.6838E-9	-424.594E-15	8.36910E-12
1.63819E+0	735.738E-12	1.63819E+0	-53.6838E-9	-284.765E-15	8.58402E-12
1.65829E+0	747.332E-12	1.65829E+0	-53.6838E-9	-392.320E-15	8.61296E-12
1.67839E+0	758.645E-12	1.67839E+0	-53.6838E-9	-406.744E-15	8.67779E-12
1.69849E+0	771.277E-12	1.69849E+0	-53.6838E-9	-383.394E-15	8.66809E-12
1.71859E+0	781.881E-12	1.71859E+0	-53.6838E-9	-214.952E-15	8.45058E-12
1.73869E+0	791.516E-12	1.73869E+0	-53.6838E-9	-239.650E-15	8.40833E-12
1.75879E+0	807.083E-12	1.75879E+0	-53.6838E-9	-451.772E-15	8.56936E-12
1.77889E+0	815.295E-12	1.77889E+0	-53.6838E-9	-651.223E-15	8.61661E-12
1.79900E+0	827.024E-12	1.79900E+0	-53.6838E-9	-594.756E-15	8.42420E-12
1.81910E+0	839.157E-12	1.81910E+0	-53.6838E-9	-363.694E-15	8.27263E-12
1.83920E+0	846.366E-12	1.83920E+0	-53.6838E-9	-583.168E-15	8.39005E-12
1.85930E+0	860.823E-12	1.85930E+0	-53.6838E-9	-640.737E-15	8.03438E-12
1.87940E+0	869.876E-12	1.87940E+0	-53.6838E-9	-355.047E-15	8.24640E-12
1.89950E+0	879.621E-12	1.89950E+0	-53.6838E-9	-624.477E-15	8.06279E-12
1.91960E+0	889.456E-12	1.91960E+0	-53.6838E-9	-618.839E-15	8.09005E-12
1.93970E+0	899.798E-12	1.93970E+0	-53.6838E-9	-532.956E-15	8.02921E-12
1.95980E+0	915.362E-12	1.95980E+0	-53.6838E-9	-582.839E-15	8.13441E-12
1.97990E+0	923.324E-12	1.97990E+0	-53.6838E-9	-590.078E-15	7.99147E-12
2.00000E+0	928.468E-12	2.00000E+0	-53.6838E-9	-643.821E-15	8.35756E-12
