# Supplementary material for: Circumventing the stability problems of graphene nanoribbon zigzag edges
Source: Nat Chem. 2022 Sep 26;14(12):1451–8. doi: 10.1038/s41557-022-01042-8 (PMC10665199; doi:10.1038/s41557-022-01042-8)
Supplement: Supplementary file 3 — Source data for Supplementary Fig. 9. [file 41557_2022_1042_MOESM3_ESM.zip › 11 units/Point spectra642.dat]

Experiment	bias spectroscopy
Saved Date	22.07.2020 14:26:08
User
Date
X (m)	-248.793E-9
Y (m)	-232.697E-9
Z (m)	-53.6849E-9
Z offset (m)	0E+0
Settling time (s)	20E-3
Integration time (s)	60E-3
Z-Ctrl hold	TRUE
Final Z (m)	N/A
Start time	22.07.2020 14:25:51
Filter type	None
Order
Cutoff frq
Bias>Bias (V)	-500E-3
Bias>Calibration (V/V)	-1E+0
Bias>Offset (V)	0E+0
Bias Spectroscopy>Sweep Start (V)	-2E+0
Bias Spectroscopy>Sweep End (V)	2E+0
Bias Spectroscopy>Num Pixel	200
Bias Spectroscopy>Z Avg time (s)	100E-3
Bias Spectroscopy>Z offset (m)	0E+0
Bias Spectroscopy>1st Settling time (s)	60E-3
Bias Spectroscopy>Settling time (s)	20E-3
Bias Spectroscopy>Integration time (s)	60E-3
Bias Spectroscopy>End Settling time (s)	50E-3
Bias Spectroscopy>Z control time (s)	50E-3
Bias Spectroscopy>Max Slew rate (V/s)	Inf
Bias Spectroscopy>backward sweep	FALSE
Bias Spectroscopy>Z-controller hold	TRUE
Bias Spectroscopy>Number of sweeps	1
Bias Spectroscopy>Channels	Current (A);Bias (V);Z (m);LI Demod 1 Y (A);LI Demod 1 X (A)
Bias Spectroscopy>Reset Bias	TRUE
Bias Spectroscopy>Record final Z	FALSE
Bias Spectroscopy>Lock-In run	TRUE
Current>Current (A)	342.013E-12
Current>Calibration (A/V)	330E-12
Current>Offset (A)	0E+0
Current>Gain	High
Lock-in>Lock-in status	ON
Lock-in>Modulated signal	Bias (V)
Lock-in>Frequency (Hz)	828E+0
Lock-in>Amplitude	20E-3
Lock-in>Demodulated signal	Current (A)
Lock-in>HP Filter Cutoff D1 (Hz)	155.425E+0
Lock-in>HP Filter Cutoff D2 (Hz)	155.425E+0
Lock-in>HP Filter Order D1	1
Lock-in>HP Filter Order D2	1
Lock-in>Harmonic D1	1
Lock-in>Harmonic D2	2
Lock-in>Reference phase D1 (deg)	-158.815E+0
Lock-in>Reference phase D2 (deg)	174.64E+0
Lock-in>LP Filter Cutoff D1 (Hz)	9.71405E+0
Lock-in>LP Filter Cutoff D2 (Hz)	4.85702E+0
Lock-in>LP Filter Order D1	2
Lock-in>LP Filter Order D2	2
Lock-in>Sync Filter D1	OFF
Lock-in>Sync Filter D2	OFF
[DATA]
Bias calc (V)	Current (A)	Bias (V)	Z (m)	LI Demod 1 Y (A)	LI Demod 1 X (A)
-2.00000E+0	-561.618E-12	-2.00000E+0	-53.6849E-9	-1.18710E-12	6.63284E-12
-1.97990E+0	-551.791E-12	-1.97990E+0	-53.6849E-9	-1.29548E-12	6.63619E-12
-1.95980E+0	-546.118E-12	-1.95980E+0	-53.6849E-9	-1.01715E-12	6.47024E-12
-1.93970E+0	-536.476E-12	-1.93970E+0	-53.6849E-9	-1.20699E-12	6.27201E-12
-1.91960E+0	-526.393E-12	-1.91960E+0	-53.6849E-9	-1.11873E-12	6.18472E-12
-1.89950E+0	-522.311E-12	-1.89950E+0	-53.6849E-9	-1.18909E-12	6.32605E-12
-1.87940E+0	-513.933E-12	-1.87940E+0	-53.6849E-9	-1.16489E-12	6.29527E-12
-1.85930E+0	-501.081E-12	-1.85930E+0	-53.6849E-9	-1.08308E-12	6.35510E-12
-1.83920E+0	-495.917E-12	-1.83920E+0	-53.6849E-9	-1.17449E-12	6.37973E-12
-1.81910E+0	-488.356E-12	-1.81910E+0	-53.6849E-9	-1.44366E-12	6.30578E-12
-1.79900E+0	-479.067E-12	-1.79900E+0	-53.6849E-9	-1.23855E-12	6.35978E-12
-1.77889E+0	-469.323E-12	-1.77889E+0	-53.6849E-9	-1.08298E-12	6.10628E-12
-1.75879E+0	-463.331E-12	-1.75879E+0	-53.6849E-9	-1.23294E-12	6.24965E-12
-1.73869E+0	-455.667E-12	-1.73869E+0	-53.6849E-9	-1.25703E-12	5.96215E-12
-1.71859E+0	-446.437E-12	-1.71859E+0	-53.6849E-9	-1.33989E-12	6.35792E-12
-1.69849E+0	-440.263E-12	-1.69849E+0	-53.6849E-9	-1.21365E-12	6.27320E-12
-1.67839E+0	-431.306E-12	-1.67839E+0	-53.6849E-9	-1.23681E-12	6.40772E-12
-1.65829E+0	-421.908E-12	-1.65829E+0	-53.6849E-9	-1.30667E-12	6.38040E-12
-1.63819E+0	-414.857E-12	-1.63819E+0	-53.6849E-9	-1.17479E-12	6.39273E-12
-1.61809E+0	-407.023E-12	-1.61809E+0	-53.6849E-9	-997.688E-15	6.68289E-12
-1.59799E+0	-395.652E-12	-1.59799E+0	-53.6849E-9	-718.102E-15	7.03706E-12
-1.57789E+0	-386.911E-12	-1.57789E+0	-53.6849E-9	-878.308E-15	7.34970E-12
-1.55779E+0	-377.745E-12	-1.55779E+0	-53.6849E-9	-788.462E-15	7.74331E-12
-1.53769E+0	-366.787E-12	-1.53769E+0	-53.6849E-9	-737.662E-15	7.69480E-12
-1.51759E+0	-355.463E-12	-1.51759E+0	-53.6849E-9	-932.296E-15	7.19611E-12
-1.49749E+0	-348.300E-12	-1.49749E+0	-53.6849E-9	-1.06694E-12	6.57929E-12
-1.47739E+0	-340.461E-12	-1.47739E+0	-53.6849E-9	-1.49452E-12	5.57563E-12
-1.45729E+0	-332.836E-12	-1.45729E+0	-53.6849E-9	-1.77157E-12	4.55887E-12
-1.43719E+0	-328.805E-12	-1.43719E+0	-53.6849E-9	-2.10303E-12	3.80980E-12
-1.41709E+0	-325.149E-12	-1.41709E+0	-53.6849E-9	-2.07604E-12	3.36739E-12
-1.39698E+0	-320.817E-12	-1.39698E+0	-53.6849E-9	-2.19171E-12	3.23882E-12
-1.37688E+0	-315.986E-12	-1.37688E+0	-53.6849E-9	-2.35798E-12	2.98960E-12
-1.35678E+0	-314.220E-12	-1.35678E+0	-53.6849E-9	-2.27806E-12	3.09120E-12
-1.33668E+0	-309.955E-12	-1.33668E+0	-53.6849E-9	-2.16788E-12	3.08375E-12
-1.31658E+0	-305.821E-12	-1.31658E+0	-53.6849E-9	-2.12818E-12	3.00446E-12
-1.29648E+0	-302.903E-12	-1.29648E+0	-53.6849E-9	-2.16312E-12	3.21378E-12
-1.27638E+0	-298.426E-12	-1.27638E+0	-53.6849E-9	-2.38305E-12	3.26334E-12
-1.25628E+0	-294.776E-12	-1.25628E+0	-53.6849E-9	-2.14415E-12	3.07554E-12
-1.23618E+0	-291.832E-12	-1.23618E+0	-53.6849E-9	-2.01092E-12	2.99864E-12
-1.21608E+0	-287.697E-12	-1.21608E+0	-53.6849E-9	-2.29643E-12	3.19322E-12
-1.19598E+0	-284.452E-12	-1.19598E+0	-53.6849E-9	-2.21406E-12	3.31913E-12
-1.17588E+0	-280.359E-12	-1.17588E+0	-53.6849E-9	-2.16080E-12	3.34595E-12
-1.15578E+0	-276.603E-12	-1.15578E+0	-53.6849E-9	-2.01501E-12	3.22977E-12
-1.13568E+0	-273.512E-12	-1.13568E+0	-53.6849E-9	-2.30918E-12	2.99987E-12
-1.11558E+0	-270.293E-12	-1.11558E+0	-53.6849E-9	-2.51905E-12	2.91574E-12
-1.09548E+0	-267.501E-12	-1.09548E+0	-53.6849E-9	-2.35400E-12	2.74518E-12
-1.07538E+0	-265.030E-12	-1.07538E+0	-53.6849E-9	-2.35966E-12	2.37736E-12
-1.05528E+0	-262.308E-12	-1.05528E+0	-53.6849E-9	-2.30907E-12	2.34404E-12
-1.03518E+0	-258.836E-12	-1.03518E+0	-53.6849E-9	-2.30079E-12	2.64047E-12
-1.01508E+0	-255.998E-12	-1.01508E+0	-53.6849E-9	-2.22555E-12	2.79771E-12
-994.975E-3	-252.334E-12	-994.975E-3	-53.6849E-9	-2.01579E-12	3.17123E-12
-974.874E-3	-248.474E-12	-974.874E-3	-53.6849E-9	-1.92207E-12	3.50265E-12
-954.774E-3	-243.699E-12	-954.774E-3	-53.6849E-9	-1.99723E-12	3.49413E-12
-934.673E-3	-239.138E-12	-934.673E-3	-53.6849E-9	-1.95382E-12	3.88913E-12
-914.573E-3	-234.892E-12	-914.573E-3	-53.6849E-9	-1.95934E-12	3.75119E-12
-894.472E-3	-230.218E-12	-894.472E-3	-53.6849E-9	-2.17339E-12	3.37622E-12
-874.372E-3	-225.895E-12	-874.372E-3	-53.6849E-9	-2.12464E-12	3.04165E-12
-854.271E-3	-222.760E-12	-854.271E-3	-53.6849E-9	-2.21226E-12	3.02819E-12
-834.171E-3	-219.263E-12	-834.171E-3	-53.6849E-9	-2.16818E-12	2.81319E-12
-814.070E-3	-215.884E-12	-814.070E-3	-53.6849E-9	-2.21631E-12	3.00584E-12
-793.970E-3	-212.245E-12	-793.970E-3	-53.6849E-9	-2.19480E-12	2.85886E-12
-773.869E-3	-209.453E-12	-773.869E-3	-53.6849E-9	-2.10888E-12	3.13631E-12
-753.769E-3	-205.787E-12	-753.769E-3	-53.6849E-9	-2.40663E-12	3.09008E-12
-733.668E-3	-201.816E-12	-733.668E-3	-53.6849E-9	-2.08585E-12	2.99009E-12
-713.568E-3	-197.878E-12	-713.568E-3	-53.6849E-9	-2.09602E-12	3.20317E-12
-693.467E-3	-194.260E-12	-693.467E-3	-53.6849E-9	-2.11273E-12	3.53966E-12
-673.367E-3	-189.763E-12	-673.367E-3	-53.6849E-9	-2.05227E-12	3.86896E-12
-653.266E-3	-184.549E-12	-653.266E-3	-53.6849E-9	-1.87546E-12	4.05314E-12
-633.166E-3	-180.111E-12	-633.166E-3	-53.6849E-9	-1.88038E-12	3.91556E-12
-613.065E-3	-176.119E-12	-613.065E-3	-53.6849E-9	-2.01928E-12	3.80605E-12
-592.965E-3	-170.326E-12	-592.965E-3	-53.6849E-9	-2.08751E-12	3.82799E-12
-572.864E-3	-165.183E-12	-572.864E-3	-53.6849E-9	-1.99550E-12	3.86271E-12
-552.764E-3	-162.246E-12	-552.764E-3	-53.6849E-9	-2.19241E-12	3.76814E-12
-532.663E-3	-157.048E-12	-532.663E-3	-53.6849E-9	-2.17768E-12	3.13670E-12
-512.563E-3	-152.292E-12	-512.563E-3	-53.6849E-9	-2.13343E-12	3.41879E-12
-492.462E-3	-149.104E-12	-492.462E-3	-53.6849E-9	-1.92252E-12	3.47254E-12
-472.362E-3	-144.490E-12	-472.362E-3	-53.6849E-9	-2.13888E-12	3.29541E-12
-452.261E-3	-139.976E-12	-452.261E-3	-53.6849E-9	-2.00317E-12	3.17243E-12
-432.161E-3	-137.111E-12	-432.161E-3	-53.6849E-9	-2.18202E-12	3.21978E-12
-412.060E-3	-132.447E-12	-412.060E-3	-53.6849E-9	-2.23186E-12	3.44402E-12
-391.960E-3	-127.341E-12	-391.960E-3	-53.6849E-9	-1.81195E-12	3.64748E-12
-371.859E-3	-122.566E-12	-371.859E-3	-53.6849E-9	-1.74346E-12	4.34941E-12
-351.759E-3	-116.792E-12	-351.759E-3	-53.6849E-9	-1.65801E-12	4.89462E-12
-331.658E-3	-109.231E-12	-331.658E-3	-53.6849E-9	-1.54935E-12	5.14650E-12
-311.558E-3	-103.432E-12	-311.558E-3	-53.6849E-9	-1.64274E-12	5.02377E-12
-291.457E-3	-97.1506E-12	-291.457E-3	-53.6849E-9	-1.52058E-12	4.86454E-12
-271.357E-3	-90.2300E-12	-271.357E-3	-53.6849E-9	-1.85297E-12	4.52778E-12
-251.256E-3	-84.4778E-12	-251.256E-3	-53.6849E-9	-1.88082E-12	4.40109E-12
-231.156E-3	-79.5203E-12	-231.156E-3	-53.6849E-9	-1.86692E-12	4.39419E-12
-211.055E-3	-73.2727E-12	-211.055E-3	-53.6849E-9	-1.78028E-12	4.47963E-12
-190.955E-3	-66.9440E-12	-190.955E-3	-53.6849E-9	-1.53190E-12	4.63653E-12
-170.854E-3	-61.2822E-12	-170.854E-3	-53.6849E-9	-1.42883E-12	4.87225E-12
-150.754E-3	-54.5052E-12	-150.754E-3	-53.6849E-9	-1.88626E-12	5.07205E-12
-130.653E-3	-47.4171E-12	-130.653E-3	-53.6849E-9	-1.61401E-12	5.19877E-12
-110.553E-3	-40.8318E-12	-110.553E-3	-53.6849E-9	-1.58869E-12	5.39734E-12
-90.4523E-3	-34.0372E-12	-90.4523E-3	-53.6849E-9	-1.42688E-12	5.35813E-12
-70.3518E-3	-26.3986E-12	-70.3518E-3	-53.6849E-9	-1.52883E-12	5.61619E-12
-50.2512E-3	-18.8129E-12	-50.2513E-3	-53.6849E-9	-1.27183E-12	5.90987E-12
-30.1508E-3	-11.2389E-12	-30.1508E-3	-53.6849E-9	-1.37660E-12	5.69244E-12
-10.0503E-3	-3.81374E-12	-10.0503E-3	-53.6849E-9	-1.32024E-12	5.37695E-12
10.0503E-3	3.12789E-12	10.0503E-3	-53.6849E-9	-1.54158E-12	5.34742E-12
30.1507E-3	9.90412E-12	30.1508E-3	-53.6849E-9	-1.61899E-12	5.11708E-12
50.2512E-3	16.6424E-12	50.2513E-3	-53.6849E-9	-1.59113E-12	5.28951E-12
70.3518E-3	23.5992E-12	70.3518E-3	-53.6849E-9	-1.47713E-12	5.34491E-12
90.4522E-3	30.6675E-12	90.4523E-3	-53.6849E-9	-1.55890E-12	5.30449E-12
110.553E-3	37.7026E-12	110.553E-3	-53.6849E-9	-1.43208E-12	5.26646E-12
130.653E-3	44.9855E-12	130.653E-3	-53.6849E-9	-1.48779E-12	5.30836E-12
150.754E-3	51.9358E-12	150.754E-3	-53.6849E-9	-1.18728E-12	5.59427E-12
170.854E-3	59.4168E-12	170.854E-3	-53.6849E-9	-1.41561E-12	5.55843E-12
190.955E-3	67.0665E-12	190.955E-3	-53.6849E-9	-1.50436E-12	5.27192E-12
211.055E-3	73.2533E-12	211.055E-3	-53.6849E-9	-1.53203E-12	5.27836E-12
231.156E-3	80.0848E-12	231.156E-3	-53.6849E-9	-1.39521E-12	5.20255E-12
251.256E-3	87.6954E-12	251.256E-3	-53.6849E-9	-1.72161E-12	5.32989E-12
271.357E-3	94.0889E-12	271.357E-3	-53.6849E-9	-1.78035E-12	5.28352E-12
291.457E-3	99.8797E-12	291.457E-3	-53.6849E-9	-1.45665E-12	5.46935E-12
311.558E-3	108.626E-12	311.558E-3	-53.6849E-9	-1.26274E-12	5.62199E-12
331.658E-3	117.054E-12	331.658E-3	-53.6849E-9	-1.38520E-12	5.60812E-12
351.759E-3	123.237E-12	351.759E-3	-53.6849E-9	-1.51606E-12	5.98068E-12
371.859E-3	131.369E-12	371.859E-3	-53.6849E-9	-1.22590E-12	6.36335E-12
391.960E-3	142.818E-12	391.960E-3	-53.6849E-9	-1.08917E-12	6.22785E-12
412.060E-3	149.073E-12	412.060E-3	-53.6849E-9	-1.36424E-12	6.16927E-12
432.161E-3	156.522E-12	432.161E-3	-53.6849E-9	-1.34075E-12	6.06292E-12
452.261E-3	167.325E-12	452.261E-3	-53.6849E-9	-1.46754E-12	5.87264E-12
472.362E-3	173.905E-12	472.362E-3	-53.6849E-9	-1.34109E-12	5.61700E-12
492.462E-3	179.542E-12	492.462E-3	-53.6849E-9	-1.38702E-12	5.98625E-12
512.563E-3	190.324E-12	512.563E-3	-53.6849E-9	-1.28884E-12	6.09110E-12
532.663E-3	199.665E-12	532.663E-3	-53.6849E-9	-1.03160E-12	6.18793E-12
552.764E-3	204.863E-12	552.764E-3	-53.6849E-9	-917.910E-15	6.80234E-12
572.864E-3	214.602E-12	572.864E-3	-53.6849E-9	-987.509E-15	6.89724E-12
592.965E-3	227.943E-12	592.965E-3	-53.6849E-9	-1.11278E-12	7.07815E-12
613.065E-3	233.604E-12	613.065E-3	-53.6849E-9	-988.293E-15	6.97543E-12
633.166E-3	241.593E-12	633.166E-3	-53.6849E-9	-1.08328E-12	7.19660E-12
653.266E-3	254.781E-12	653.266E-3	-53.6849E-9	-967.199E-15	6.88308E-12
673.367E-3	263.347E-12	673.367E-3	-53.6849E-9	-1.18244E-12	6.71546E-12
693.467E-3	269.691E-12	693.467E-3	-53.6849E-9	-1.08970E-12	6.67858E-12
713.568E-3	279.725E-12	713.568E-3	-53.6849E-9	-1.11118E-12	6.52195E-12
733.668E-3	290.819E-12	733.668E-3	-53.6849E-9	-1.11030E-12	6.62605E-12
753.769E-3	296.544E-12	753.769E-3	-53.6849E-9	-1.21047E-12	6.67262E-12
773.869E-3	305.567E-12	773.869E-3	-53.6849E-9	-1.20523E-12	6.78477E-12
793.970E-3	318.511E-12	793.970E-3	-53.6849E-9	-1.17594E-12	6.84245E-12
814.070E-3	325.415E-12	814.070E-3	-53.6849E-9	-1.01544E-12	6.81961E-12
834.171E-3	332.299E-12	834.171E-3	-53.6849E-9	-1.08844E-12	6.73653E-12
854.271E-3	346.506E-12	854.271E-3	-53.6849E-9	-1.16848E-12	6.80648E-12
874.372E-3	351.899E-12	874.372E-3	-53.6849E-9	-1.12552E-12	6.90636E-12
894.472E-3	360.502E-12	894.472E-3	-53.6849E-9	-1.16595E-12	6.91693E-12
914.573E-3	371.443E-12	914.573E-3	-53.6849E-9	-953.055E-15	6.93144E-12
934.673E-3	382.854E-12	934.673E-3	-53.6849E-9	-946.531E-15	6.86761E-12
954.774E-3	387.107E-12	954.774E-3	-53.6849E-9	-1.07259E-12	6.96683E-12
974.874E-3	398.513E-12	974.874E-3	-53.6849E-9	-906.321E-15	7.17663E-12
994.975E-3	412.299E-12	994.975E-3	-53.6849E-9	-789.838E-15	7.16196E-12
1.01508E+0	416.370E-12	1.01508E+0	-53.6849E-9	-950.037E-15	7.12301E-12
1.03518E+0	427.481E-12	1.03518E+0	-53.6849E-9	-989.618E-15	7.30728E-12
1.05528E+0	441.229E-12	1.05528E+0	-53.6849E-9	-711.007E-15	7.62649E-12
1.07538E+0	450.624E-12	1.07538E+0	-53.6849E-9	-638.307E-15	7.79256E-12
1.09548E+0	456.930E-12	1.09548E+0	-53.6849E-9	-969.647E-15	8.16435E-12
1.11558E+0	473.613E-12	1.11558E+0	-53.6849E-9	-781.199E-15	7.85147E-12
1.13568E+0	483.510E-12	1.13568E+0	-53.6849E-9	-646.531E-15	7.80583E-12
1.15578E+0	490.327E-12	1.15578E+0	-53.6849E-9	-585.203E-15	8.14724E-12
1.17588E+0	502.172E-12	1.17588E+0	-53.6849E-9	-705.311E-15	8.07453E-12
1.19598E+0	518.655E-12	1.19598E+0	-53.6849E-9	-689.521E-15	7.86397E-12
1.21608E+0	522.473E-12	1.21608E+0	-53.6849E-9	-514.592E-15	8.05920E-12
1.23618E+0	535.174E-12	1.23618E+0	-53.6849E-9	-514.111E-15	8.24855E-12
1.25628E+0	549.213E-12	1.25628E+0	-53.6849E-9	-556.376E-15	8.29923E-12
1.27638E+0	559.151E-12	1.27638E+0	-53.6849E-9	-654.151E-15	8.18474E-12
1.29648E+0	567.282E-12	1.29648E+0	-53.6849E-9	-620.399E-15	8.42707E-12
1.31658E+0	582.163E-12	1.31658E+0	-53.6849E-9	-445.558E-15	8.48176E-12
1.33668E+0	593.657E-12	1.33668E+0	-53.6849E-9	-597.828E-15	8.32131E-12
1.35678E+0	603.463E-12	1.35678E+0	-53.6849E-9	-603.118E-15	8.35959E-12
1.37688E+0	612.631E-12	1.37688E+0	-53.6849E-9	-421.065E-15	8.46910E-12
1.39698E+0	629.158E-12	1.39698E+0	-53.6849E-9	-582.965E-15	8.59168E-12
1.41709E+0	640.307E-12	1.41709E+0	-53.6849E-9	-306.167E-15	8.59946E-12
1.43719E+0	647.728E-12	1.43719E+0	-53.6849E-9	-90.6748E-15	8.88319E-12
1.45729E+0	661.826E-12	1.45729E+0	-53.6849E-9	-487.565E-15	8.95504E-12
1.47739E+0	676.236E-12	1.47739E+0	-53.6849E-9	-266.262E-15	8.94482E-12
1.49749E+0	684.536E-12	1.49749E+0	-53.6849E-9	-451.490E-15	9.11094E-12
1.51759E+0	695.189E-12	1.51759E+0	-53.6849E-9	-334.468E-15	8.88506E-12
1.53769E+0	710.027E-12	1.53769E+0	-53.6849E-9	-349.729E-15	8.81404E-12
1.55779E+0	720.212E-12	1.55779E+0	-53.6849E-9	-188.810E-15	9.00127E-12
1.57789E+0	731.622E-12	1.57789E+0	-53.6849E-9	-399.447E-15	8.72117E-12
1.59799E+0	742.820E-12	1.59799E+0	-53.6849E-9	-336.531E-15	8.84620E-12
1.61809E+0	755.177E-12	1.61809E+0	-53.6849E-9	-655.933E-15	8.71382E-12
1.63819E+0	764.539E-12	1.63819E+0	-53.6849E-9	-583.019E-15	8.30861E-12
1.65829E+0	776.245E-12	1.65829E+0	-53.6849E-9	-432.435E-15	8.41037E-12
1.67839E+0	791.950E-12	1.67839E+0	-53.6849E-9	-472.187E-15	8.50035E-12
1.69849E+0	798.871E-12	1.69849E+0	-53.6849E-9	-225.743E-15	8.72015E-12
1.71859E+0	808.447E-12	1.71859E+0	-53.6849E-9	-265.785E-15	8.46087E-12
1.73869E+0	824.877E-12	1.73869E+0	-53.6849E-9	-425.430E-15	8.38913E-12
1.75879E+0	835.493E-12	1.75879E+0	-53.6849E-9	-473.588E-15	8.75336E-12
1.77889E+0	839.620E-12	1.77889E+0	-53.6849E-9	-439.850E-15	8.32412E-12
1.79900E+0	854.470E-12	1.79900E+0	-53.6849E-9	-461.338E-15	8.29610E-12
1.81910E+0	869.588E-12	1.81910E+0	-53.6849E-9	-525.642E-15	8.32819E-12
1.83920E+0	873.818E-12	1.83920E+0	-53.6849E-9	-561.396E-15	8.41615E-12
1.85930E+0	886.909E-12	1.85930E+0	-53.6849E-9	-524.576E-15	8.26672E-12
1.87940E+0	900.955E-12	1.87940E+0	-53.6849E-9	-309.305E-15	8.08179E-12
1.89950E+0	908.905E-12	1.89950E+0	-53.6849E-9	-606.376E-15	8.09484E-12
1.91960E+0	918.335E-12	1.91960E+0	-53.6849E-9	-589.866E-15	8.08607E-12
1.93970E+0	930.819E-12	1.93970E+0	-53.6849E-9	-496.990E-15	8.16252E-12
1.95980E+0	943.394E-12	1.95980E+0	-53.6849E-9	-550.005E-15	8.20918E-12
1.97990E+0	950.095E-12	1.97990E+0	-53.6849E-9	-516.687E-15	8.62109E-12
2.00000E+0	963.421E-12	2.00000E+0	-53.6849E-9	-370.907E-15	8.62090E-12
