# Supplementary material for: Circumventing the stability problems of graphene nanoribbon zigzag edges
Source: Nat Chem. 2022 Sep 26;14(12):1451–8. doi: 10.1038/s41557-022-01042-8 (PMC10665199; doi:10.1038/s41557-022-01042-8)
Supplement: Supplementary file 3 — Source data for Supplementary Fig. 9. [file 41557_2022_1042_MOESM3_ESM.zip › 11 units/Point spectra643.dat]

Experiment	bias spectroscopy
Saved Date	22.07.2020 14:26:24
User
Date
X (m)	-248.708E-9
Y (m)	-232.796E-9
Z (m)	-53.6895E-9
Z offset (m)	0E+0
Settling time (s)	20E-3
Integration time (s)	60E-3
Z-Ctrl hold	TRUE
Final Z (m)	N/A
Start time	22.07.2020 14:26:08
Filter type	None
Order
Cutoff frq
Bias>Bias (V)	-500E-3
Bias>Calibration (V/V)	-1E+0
Bias>Offset (V)	0E+0
Bias Spectroscopy>Sweep Start (V)	-2E+0
Bias Spectroscopy>Sweep End (V)	2E+0
Bias Spectroscopy>Num Pixel	200
Bias Spectroscopy>Z Avg time (s)	100E-3
Bias Spectroscopy>Z offset (m)	0E+0
Bias Spectroscopy>1st Settling time (s)	60E-3
Bias Spectroscopy>Settling time (s)	20E-3
Bias Spectroscopy>Integration time (s)	60E-3
Bias Spectroscopy>End Settling time (s)	50E-3
Bias Spectroscopy>Z control time (s)	50E-3
Bias Spectroscopy>Max Slew rate (V/s)	Inf
Bias Spectroscopy>backward sweep	FALSE
Bias Spectroscopy>Z-controller hold	TRUE
Bias Spectroscopy>Number of sweeps	1
Bias Spectroscopy>Channels	Current (A);Bias (V);Z (m);LI Demod 1 Y (A);LI Demod 1 X (A)
Bias Spectroscopy>Reset Bias	TRUE
Bias Spectroscopy>Record final Z	FALSE
Bias Spectroscopy>Lock-In run	TRUE
Current>Current (A)	209.181E-12
Current>Calibration (A/V)	330E-12
Current>Offset (A)	0E+0
Current>Gain	High
Lock-in>Lock-in status	ON
Lock-in>Modulated signal	Bias (V)
Lock-in>Frequency (Hz)	828E+0
Lock-in>Amplitude	20E-3
Lock-in>Demodulated signal	Current (A)
Lock-in>HP Filter Cutoff D1 (Hz)	155.425E+0
Lock-in>HP Filter Cutoff D2 (Hz)	155.425E+0
Lock-in>HP Filter Order D1	1
Lock-in>HP Filter Order D2	1
Lock-in>Harmonic D1	1
Lock-in>Harmonic D2	2
Lock-in>Reference phase D1 (deg)	-158.815E+0
Lock-in>Reference phase D2 (deg)	174.64E+0
Lock-in>LP Filter Cutoff D1 (Hz)	9.71405E+0
Lock-in>LP Filter Cutoff D2 (Hz)	4.85702E+0
Lock-in>LP Filter Order D1	2
Lock-in>LP Filter Order D2	2
Lock-in>Sync Filter D1	OFF
Lock-in>Sync Filter D2	OFF
[DATA]
Bias calc (V)	Current (A)	Bias (V)	Z (m)	LI Demod 1 Y (A)	LI Demod 1 X (A)
-2.00000E+0	-532.174E-12	-2.00000E+0	-53.6895E-9	-1.46763E-12	6.05660E-12
-1.97990E+0	-523.482E-12	-1.97990E+0	-53.6895E-9	-1.31470E-12	6.09645E-12
-1.95980E+0	-514.569E-12	-1.95980E+0	-53.6895E-9	-1.24385E-12	5.82819E-12
-1.93970E+0	-509.069E-12	-1.93970E+0	-53.6895E-9	-1.19775E-12	5.72109E-12
-1.91960E+0	-500.589E-12	-1.91960E+0	-53.6895E-9	-1.60844E-12	5.70720E-12
-1.89950E+0	-494.214E-12	-1.89950E+0	-53.6895E-9	-1.29307E-12	6.08751E-12
-1.87940E+0	-486.111E-12	-1.87940E+0	-53.6895E-9	-1.26977E-12	6.04240E-12
-1.85930E+0	-478.143E-12	-1.85930E+0	-53.6895E-9	-1.31174E-12	6.05395E-12
-1.83920E+0	-471.838E-12	-1.83920E+0	-53.6895E-9	-1.14913E-12	5.75777E-12
-1.81910E+0	-462.791E-12	-1.81910E+0	-53.6895E-9	-1.28483E-12	5.61860E-12
-1.79900E+0	-455.593E-12	-1.79900E+0	-53.6895E-9	-1.51044E-12	5.79813E-12
-1.77889E+0	-449.480E-12	-1.77889E+0	-53.6895E-9	-1.73469E-12	5.62905E-12
-1.75879E+0	-441.264E-12	-1.75879E+0	-53.6895E-9	-1.48622E-12	5.47672E-12
-1.73869E+0	-433.202E-12	-1.73869E+0	-53.6895E-9	-1.36059E-12	5.55302E-12
-1.71859E+0	-427.460E-12	-1.71859E+0	-53.6895E-9	-1.34947E-12	5.33309E-12
-1.69849E+0	-420.627E-12	-1.69849E+0	-53.6895E-9	-1.44164E-12	5.32300E-12
-1.67839E+0	-412.241E-12	-1.67839E+0	-53.6895E-9	-1.43489E-12	5.47725E-12
-1.65829E+0	-406.277E-12	-1.65829E+0	-53.6895E-9	-1.26199E-12	5.25427E-12
-1.63819E+0	-399.726E-12	-1.63819E+0	-53.6895E-9	-1.48969E-12	5.35876E-12
-1.61809E+0	-392.015E-12	-1.61809E+0	-53.6895E-9	-1.54989E-12	5.60444E-12
-1.59799E+0	-384.772E-12	-1.59799E+0	-53.6895E-9	-1.30420E-12	5.71818E-12
-1.57789E+0	-376.987E-12	-1.57789E+0	-53.6895E-9	-1.17496E-12	5.92086E-12
-1.55779E+0	-369.959E-12	-1.55779E+0	-53.6895E-9	-1.15952E-12	6.17930E-12
-1.53769E+0	-361.131E-12	-1.53769E+0	-53.6895E-9	-1.32154E-12	6.18766E-12
-1.51759E+0	-353.187E-12	-1.51759E+0	-53.6895E-9	-1.51881E-12	5.93463E-12
-1.49749E+0	-346.392E-12	-1.49749E+0	-53.6895E-9	-1.57344E-12	5.35883E-12
-1.47739E+0	-339.989E-12	-1.47739E+0	-53.6895E-9	-1.50978E-12	4.91771E-12
-1.45729E+0	-334.003E-12	-1.45729E+0	-53.6895E-9	-1.72417E-12	4.24480E-12
-1.43719E+0	-329.752E-12	-1.43719E+0	-53.6895E-9	-2.15733E-12	3.48436E-12
-1.41709E+0	-325.901E-12	-1.41709E+0	-53.6895E-9	-2.24514E-12	3.45457E-12
-1.39698E+0	-322.643E-12	-1.39698E+0	-53.6895E-9	-2.02779E-12	3.28003E-12
-1.37688E+0	-318.822E-12	-1.37688E+0	-53.6895E-9	-2.05903E-12	3.01795E-12
-1.35678E+0	-315.555E-12	-1.35678E+0	-53.6895E-9	-2.28916E-12	2.93570E-12
-1.33668E+0	-311.941E-12	-1.33668E+0	-53.6895E-9	-2.20145E-12	3.22909E-12
-1.31658E+0	-308.055E-12	-1.31658E+0	-53.6895E-9	-2.33188E-12	3.18679E-12
-1.29648E+0	-304.201E-12	-1.29648E+0	-53.6895E-9	-1.85527E-12	3.27165E-12
-1.27638E+0	-300.721E-12	-1.27638E+0	-53.6895E-9	-2.04989E-12	3.20020E-12
-1.25628E+0	-296.663E-12	-1.25628E+0	-53.6895E-9	-2.07898E-12	3.00228E-12
-1.23618E+0	-292.972E-12	-1.23618E+0	-53.6895E-9	-2.17573E-12	3.19363E-12
-1.21608E+0	-289.145E-12	-1.21608E+0	-53.6895E-9	-2.26092E-12	3.07088E-12
-1.19598E+0	-285.586E-12	-1.19598E+0	-53.6895E-9	-2.27009E-12	3.07837E-12
-1.17588E+0	-281.843E-12	-1.17588E+0	-53.6895E-9	-2.07918E-12	3.16102E-12
-1.15578E+0	-277.658E-12	-1.15578E+0	-53.6895E-9	-2.15217E-12	3.07910E-12
-1.13568E+0	-274.429E-12	-1.13568E+0	-53.6895E-9	-2.17271E-12	3.00585E-12
-1.11558E+0	-271.238E-12	-1.11558E+0	-53.6895E-9	-2.25845E-12	2.65836E-12
-1.09548E+0	-267.395E-12	-1.09548E+0	-53.6895E-9	-2.36252E-12	2.50569E-12
-1.07538E+0	-266.312E-12	-1.07538E+0	-53.6895E-9	-2.40611E-12	2.37370E-12
-1.05528E+0	-263.726E-12	-1.05528E+0	-53.6895E-9	-2.33367E-12	2.42871E-12
-1.03518E+0	-259.454E-12	-1.03518E+0	-53.6895E-9	-2.35784E-12	2.70227E-12
-1.01508E+0	-257.694E-12	-1.01508E+0	-53.6895E-9	-2.24666E-12	2.90878E-12
-994.975E-3	-252.930E-12	-994.975E-3	-53.6895E-9	-2.09421E-12	3.29057E-12
-974.874E-3	-249.229E-12	-974.874E-3	-53.6895E-9	-2.04149E-12	3.35132E-12
-954.774E-3	-244.906E-12	-954.774E-3	-53.6895E-9	-2.02427E-12	3.62269E-12
-934.673E-3	-240.034E-12	-934.673E-3	-53.6895E-9	-1.95772E-12	3.80723E-12
-914.573E-3	-235.848E-12	-914.573E-3	-53.6895E-9	-1.85050E-12	3.84850E-12
-894.472E-3	-231.191E-12	-894.472E-3	-53.6895E-9	-1.87344E-12	3.55515E-12
-874.372E-3	-226.537E-12	-874.372E-3	-53.6895E-9	-1.93255E-12	3.27722E-12
-854.271E-3	-224.127E-12	-854.271E-3	-53.6895E-9	-2.12832E-12	2.95288E-12
-834.171E-3	-219.642E-12	-834.171E-3	-53.6895E-9	-2.03474E-12	2.86411E-12
-814.070E-3	-216.584E-12	-814.070E-3	-53.6895E-9	-2.12441E-12	2.90131E-12
-793.970E-3	-213.513E-12	-793.970E-3	-53.6895E-9	-2.13792E-12	3.04775E-12
-773.869E-3	-208.880E-12	-773.869E-3	-53.6895E-9	-2.14844E-12	3.22329E-12
-753.769E-3	-205.785E-12	-753.769E-3	-53.6895E-9	-1.99819E-12	2.97244E-12
-733.668E-3	-202.111E-12	-733.668E-3	-53.6895E-9	-2.34925E-12	3.06990E-12
-713.568E-3	-198.140E-12	-713.568E-3	-53.6895E-9	-2.25173E-12	3.26360E-12
-693.467E-3	-194.512E-12	-693.467E-3	-53.6895E-9	-2.04300E-12	3.41603E-12
-673.367E-3	-189.275E-12	-673.367E-3	-53.6895E-9	-2.07788E-12	3.87196E-12
-653.266E-3	-185.579E-12	-653.266E-3	-53.6895E-9	-1.93982E-12	3.81981E-12
-633.166E-3	-180.345E-12	-633.166E-3	-53.6895E-9	-1.86267E-12	3.61326E-12
-613.065E-3	-175.099E-12	-613.065E-3	-53.6895E-9	-2.09480E-12	3.83154E-12
-592.965E-3	-171.308E-12	-592.965E-3	-53.6895E-9	-1.91860E-12	3.78050E-12
-572.864E-3	-165.650E-12	-572.864E-3	-53.6895E-9	-1.70989E-12	3.83357E-12
-552.764E-3	-161.279E-12	-552.764E-3	-53.6895E-9	-2.10603E-12	3.54284E-12
-532.663E-3	-157.254E-12	-532.663E-3	-53.6895E-9	-2.19966E-12	3.47269E-12
-512.563E-3	-152.116E-12	-512.563E-3	-53.6895E-9	-2.05762E-12	3.51578E-12
-492.462E-3	-148.979E-12	-492.462E-3	-53.6895E-9	-1.83265E-12	3.50104E-12
-472.362E-3	-144.249E-12	-472.362E-3	-53.6895E-9	-2.12949E-12	3.41033E-12
-452.261E-3	-140.085E-12	-452.261E-3	-53.6895E-9	-2.22214E-12	3.16163E-12
-432.161E-3	-136.506E-12	-432.161E-3	-53.6895E-9	-2.26528E-12	3.14545E-12
-412.060E-3	-131.982E-12	-412.060E-3	-53.6895E-9	-2.08496E-12	3.40072E-12
-391.960E-3	-127.741E-12	-391.960E-3	-53.6895E-9	-1.94456E-12	3.89927E-12
-371.859E-3	-122.042E-12	-371.859E-3	-53.6895E-9	-1.76911E-12	4.30745E-12
-351.759E-3	-115.762E-12	-351.759E-3	-53.6895E-9	-1.55091E-12	4.71964E-12
-331.658E-3	-109.492E-12	-331.658E-3	-53.6895E-9	-1.47865E-12	5.22268E-12
-311.558E-3	-102.275E-12	-311.558E-3	-53.6895E-9	-1.56381E-12	4.96407E-12
-291.457E-3	-95.9785E-12	-291.457E-3	-53.6895E-9	-1.68364E-12	4.97274E-12
-271.357E-3	-90.0039E-12	-271.357E-3	-53.6895E-9	-1.64907E-12	4.75323E-12
-251.256E-3	-83.9429E-12	-251.256E-3	-53.6895E-9	-1.82303E-12	4.44274E-12
-231.156E-3	-78.7105E-12	-231.156E-3	-53.6895E-9	-1.84379E-12	4.65346E-12
-211.055E-3	-72.6644E-12	-211.055E-3	-53.6895E-9	-1.89509E-12	4.51971E-12
-190.955E-3	-66.9493E-12	-190.955E-3	-53.6895E-9	-1.61491E-12	4.74556E-12
-170.854E-3	-60.4591E-12	-170.854E-3	-53.6895E-9	-1.69087E-12	4.73271E-12
-150.754E-3	-54.5262E-12	-150.754E-3	-53.6895E-9	-1.63015E-12	4.87446E-12
-130.653E-3	-47.4111E-12	-130.653E-3	-53.6895E-9	-1.74808E-12	5.11061E-12
-110.553E-3	-40.6575E-12	-110.553E-3	-53.6895E-9	-1.61964E-12	5.11554E-12
-90.4523E-3	-34.0033E-12	-90.4523E-3	-53.6895E-9	-1.58222E-12	5.10829E-12
-70.3518E-3	-26.6757E-12	-70.3518E-3	-53.6895E-9	-1.66062E-12	5.63142E-12
-50.2512E-3	-18.9735E-12	-50.2513E-3	-53.6895E-9	-1.34595E-12	5.67669E-12
-30.1508E-3	-11.2272E-12	-30.1508E-3	-53.6895E-9	-1.21309E-12	5.74726E-12
-10.0503E-3	-3.84167E-12	-10.0503E-3	-53.6895E-9	-1.59516E-12	5.35181E-12
10.0503E-3	3.11554E-12	10.0503E-3	-53.6895E-9	-1.81772E-12	5.20283E-12
30.1507E-3	9.86328E-12	30.1508E-3	-53.6895E-9	-1.56231E-12	5.05434E-12
50.2512E-3	16.6448E-12	50.2513E-3	-53.6895E-9	-1.72943E-12	5.27640E-12
70.3518E-3	23.6378E-12	70.3518E-3	-53.6895E-9	-1.55640E-12	5.37813E-12
90.4522E-3	30.6235E-12	90.4523E-3	-53.6895E-9	-1.64211E-12	5.33169E-12
110.553E-3	37.4174E-12	110.553E-3	-53.6895E-9	-1.87864E-12	5.32234E-12
130.653E-3	44.6208E-12	130.653E-3	-53.6895E-9	-1.59158E-12	5.31735E-12
150.754E-3	51.8246E-12	150.754E-3	-53.6895E-9	-1.35675E-12	5.42446E-12
170.854E-3	58.8567E-12	170.854E-3	-53.6895E-9	-1.40144E-12	5.43152E-12
190.955E-3	66.0405E-12	190.955E-3	-53.6895E-9	-1.42204E-12	5.49946E-12
211.055E-3	72.9307E-12	211.055E-3	-53.6895E-9	-1.39248E-12	5.04625E-12
231.156E-3	79.8336E-12	231.156E-3	-53.6895E-9	-1.61446E-12	5.18188E-12
251.256E-3	86.0559E-12	251.256E-3	-53.6895E-9	-1.70420E-12	5.13345E-12
271.357E-3	93.0527E-12	271.357E-3	-53.6895E-9	-1.54443E-12	5.23103E-12
291.457E-3	100.697E-12	291.457E-3	-53.6895E-9	-1.52920E-12	5.57697E-12
311.558E-3	107.358E-12	311.558E-3	-53.6895E-9	-1.43442E-12	5.39583E-12
331.658E-3	114.823E-12	331.658E-3	-53.6895E-9	-1.49435E-12	5.79135E-12
351.759E-3	123.533E-12	351.759E-3	-53.6895E-9	-1.34178E-12	5.95839E-12
371.859E-3	131.132E-12	371.859E-3	-53.6895E-9	-1.17336E-12	6.51055E-12
391.960E-3	139.860E-12	391.960E-3	-53.6895E-9	-1.09046E-12	6.55897E-12
412.060E-3	149.129E-12	412.060E-3	-53.6895E-9	-1.39450E-12	6.22131E-12
432.161E-3	156.456E-12	432.161E-3	-53.6895E-9	-1.28532E-12	5.93044E-12
452.261E-3	164.383E-12	452.261E-3	-53.6895E-9	-1.29914E-12	5.80371E-12
472.362E-3	172.591E-12	472.362E-3	-53.6895E-9	-1.43312E-12	5.91760E-12
492.462E-3	180.038E-12	492.462E-3	-53.6895E-9	-1.64523E-12	5.97629E-12
512.563E-3	187.641E-12	512.563E-3	-53.6895E-9	-1.29103E-12	6.06457E-12
532.663E-3	196.416E-12	532.663E-3	-53.6895E-9	-1.04912E-12	6.23167E-12
552.764E-3	205.551E-12	552.764E-3	-53.6895E-9	-1.08139E-12	6.44541E-12
572.864E-3	213.652E-12	572.864E-3	-53.6895E-9	-1.15289E-12	6.66328E-12
592.965E-3	223.337E-12	592.965E-3	-53.6895E-9	-985.909E-15	6.64231E-12
613.065E-3	233.394E-12	613.065E-3	-53.6895E-9	-881.852E-15	6.76633E-12
633.166E-3	241.570E-12	633.166E-3	-53.6895E-9	-963.293E-15	6.86467E-12
653.266E-3	251.321E-12	653.266E-3	-53.6895E-9	-1.22944E-12	6.91735E-12
673.367E-3	260.740E-12	673.367E-3	-53.6895E-9	-1.17390E-12	6.46879E-12
693.467E-3	268.247E-12	693.467E-3	-53.6895E-9	-1.13387E-12	6.56711E-12
713.568E-3	277.068E-12	713.568E-3	-53.6895E-9	-1.14844E-12	6.63772E-12
733.668E-3	286.882E-12	733.668E-3	-53.6895E-9	-1.00482E-12	6.63932E-12
753.769E-3	295.196E-12	753.769E-3	-53.6895E-9	-1.06834E-12	6.56307E-12
773.869E-3	303.039E-12	773.869E-3	-53.6895E-9	-1.10708E-12	6.71209E-12
793.970E-3	313.738E-12	793.970E-3	-53.6895E-9	-1.09515E-12	6.92628E-12
814.070E-3	322.893E-12	814.070E-3	-53.6895E-9	-1.06726E-12	7.16325E-12
834.171E-3	330.844E-12	834.171E-3	-53.6895E-9	-1.12920E-12	6.79726E-12
854.271E-3	341.332E-12	854.271E-3	-53.6895E-9	-1.12178E-12	6.92767E-12
874.372E-3	350.726E-12	874.372E-3	-53.6895E-9	-1.07174E-12	6.61194E-12
894.472E-3	357.958E-12	894.472E-3	-53.6895E-9	-1.13602E-12	6.97073E-12
914.573E-3	368.627E-12	914.573E-3	-53.6895E-9	-801.569E-15	6.92551E-12
934.673E-3	378.017E-12	934.673E-3	-53.6895E-9	-1.06887E-12	6.96358E-12
954.774E-3	386.056E-12	954.774E-3	-53.6895E-9	-928.699E-15	7.16809E-12
974.874E-3	397.382E-12	974.874E-3	-53.6895E-9	-762.719E-15	6.95677E-12
994.975E-3	406.349E-12	994.975E-3	-53.6895E-9	-909.205E-15	7.22060E-12
1.01508E+0	415.608E-12	1.01508E+0	-53.6895E-9	-981.047E-15	7.25906E-12
1.03518E+0	426.867E-12	1.03518E+0	-53.6895E-9	-746.768E-15	7.54592E-12
1.05528E+0	435.348E-12	1.05528E+0	-53.6895E-9	-763.737E-15	7.59768E-12
1.07538E+0	447.546E-12	1.07538E+0	-53.6895E-9	-851.344E-15	7.91244E-12
1.09548E+0	457.871E-12	1.09548E+0	-53.6895E-9	-758.237E-15	7.85933E-12
1.11558E+0	467.069E-12	1.11558E+0	-53.6895E-9	-733.566E-15	7.78615E-12
1.13568E+0	479.796E-12	1.13568E+0	-53.6895E-9	-617.774E-15	7.87708E-12
1.15578E+0	489.923E-12	1.15578E+0	-53.6895E-9	-649.700E-15	8.16603E-12
1.17588E+0	499.905E-12	1.17588E+0	-53.6895E-9	-662.334E-15	8.12996E-12
1.19598E+0	512.065E-12	1.19598E+0	-53.6895E-9	-408.977E-15	8.30325E-12
1.21608E+0	521.807E-12	1.21608E+0	-53.6895E-9	-412.332E-15	8.25608E-12
1.23618E+0	534.634E-12	1.23618E+0	-53.6895E-9	-499.513E-15	8.32992E-12
1.25628E+0	544.220E-12	1.25628E+0	-53.6895E-9	-465.048E-15	8.26915E-12
1.27638E+0	555.336E-12	1.27638E+0	-53.6895E-9	-620.525E-15	8.40391E-12
1.29648E+0	569.289E-12	1.29648E+0	-53.6895E-9	-461.416E-15	8.47937E-12
1.31658E+0	577.742E-12	1.31658E+0	-53.6895E-9	-542.120E-15	8.74519E-12
1.33668E+0	589.794E-12	1.33668E+0	-53.6895E-9	-314.150E-15	8.57481E-12
1.35678E+0	602.983E-12	1.35678E+0	-53.6895E-9	-468.927E-15	8.81100E-12
1.37688E+0	612.283E-12	1.37688E+0	-53.6895E-9	-578.359E-15	8.59371E-12
1.39698E+0	625.416E-12	1.39698E+0	-53.6895E-9	-515.516E-15	8.72916E-12
1.41709E+0	636.132E-12	1.41709E+0	-53.6895E-9	-422.516E-15	8.63038E-12
1.43719E+0	649.532E-12	1.43719E+0	-53.6895E-9	-367.642E-15	8.66697E-12
1.45729E+0	661.496E-12	1.45729E+0	-53.6895E-9	-473.368E-15	9.20655E-12
1.47739E+0	671.549E-12	1.47739E+0	-53.6895E-9	-247.603E-15	9.13636E-12
1.49749E+0	686.110E-12	1.49749E+0	-53.6895E-9	-443.456E-15	9.09105E-12
1.51759E+0	696.671E-12	1.51759E+0	-53.6895E-9	-338.621E-15	8.89507E-12
1.53769E+0	707.785E-12	1.53769E+0	-53.6895E-9	-142.097E-15	9.16918E-12
1.55779E+0	723.816E-12	1.55779E+0	-53.6895E-9	-306.159E-15	9.07555E-12
1.57789E+0	733.582E-12	1.57789E+0	-53.6895E-9	-299.915E-15	8.96671E-12
1.59799E+0	744.557E-12	1.59799E+0	-53.6895E-9	-527.139E-15	8.73085E-12
1.61809E+0	758.850E-12	1.61809E+0	-53.6895E-9	-285.612E-15	8.70923E-12
1.63819E+0	767.299E-12	1.63819E+0	-53.6895E-9	-344.550E-15	8.68784E-12
1.65829E+0	779.463E-12	1.65829E+0	-53.6895E-9	-461.086E-15	8.58550E-12
1.67839E+0	790.319E-12	1.67839E+0	-53.6895E-9	-216.022E-15	8.72257E-12
1.69849E+0	802.149E-12	1.69849E+0	-53.6895E-9	-44.1027E-15	8.63302E-12
1.71859E+0	813.393E-12	1.71859E+0	-53.6895E-9	-477.132E-15	8.74121E-12
1.73869E+0	823.524E-12	1.73869E+0	-53.6895E-9	-304.818E-15	8.60868E-12
1.75879E+0	836.727E-12	1.75879E+0	-53.6895E-9	-609.425E-15	8.52113E-12
1.77889E+0	845.772E-12	1.77889E+0	-53.6895E-9	-572.172E-15	8.44929E-12
1.79900E+0	856.200E-12	1.79900E+0	-53.6895E-9	-711.172E-15	8.17473E-12
1.81910E+0	868.971E-12	1.81910E+0	-53.6895E-9	-535.097E-15	8.18462E-12
1.83920E+0	878.149E-12	1.83920E+0	-53.6895E-9	-584.107E-15	8.34876E-12
1.85930E+0	887.270E-12	1.85930E+0	-53.6895E-9	-593.650E-15	8.15520E-12
1.87940E+0	899.870E-12	1.87940E+0	-53.6895E-9	-310.695E-15	8.29674E-12
1.89950E+0	909.812E-12	1.89950E+0	-53.6895E-9	-358.816E-15	8.16328E-12
1.91960E+0	918.784E-12	1.91960E+0	-53.6895E-9	-612.378E-15	8.05999E-12
1.93970E+0	930.926E-12	1.93970E+0	-53.6895E-9	-675.788E-15	8.22235E-12
1.95980E+0	941.434E-12	1.95980E+0	-53.6895E-9	-391.409E-15	8.15828E-12
1.97990E+0	949.777E-12	1.97990E+0	-53.6895E-9	-401.698E-15	8.26732E-12
2.00000E+0	959.734E-12	2.00000E+0	-53.6895E-9	-437.174E-15	8.47329E-12
