# Supplementary material for: Circumventing the stability problems of graphene nanoribbon zigzag edges
Source: Nat Chem. 2022 Sep 26;14(12):1451–8. doi: 10.1038/s41557-022-01042-8 (PMC10665199; doi:10.1038/s41557-022-01042-8)
Supplement: Supplementary file 3 — Source data for Supplementary Fig. 9. [file 41557_2022_1042_MOESM3_ESM.zip › 11 units/Point spectra644.dat]

Experiment	bias spectroscopy
Saved Date	22.07.2020 14:26:41
User
Date
X (m)	-248.623E-9
Y (m)	-232.896E-9
Z (m)	-53.6963E-9
Z offset (m)	0E+0
Settling time (s)	20E-3
Integration time (s)	60E-3
Z-Ctrl hold	TRUE
Final Z (m)	N/A
Start time	22.07.2020 14:26:24
Filter type	None
Order
Cutoff frq
Bias>Bias (V)	-500E-3
Bias>Calibration (V/V)	-1E+0
Bias>Offset (V)	0E+0
Bias Spectroscopy>Sweep Start (V)	-2E+0
Bias Spectroscopy>Sweep End (V)	2E+0
Bias Spectroscopy>Num Pixel	200
Bias Spectroscopy>Z Avg time (s)	100E-3
Bias Spectroscopy>Z offset (m)	0E+0
Bias Spectroscopy>1st Settling time (s)	60E-3
Bias Spectroscopy>Settling time (s)	20E-3
Bias Spectroscopy>Integration time (s)	60E-3
Bias Spectroscopy>End Settling time (s)	50E-3
Bias Spectroscopy>Z control time (s)	50E-3
Bias Spectroscopy>Max Slew rate (V/s)	Inf
Bias Spectroscopy>backward sweep	FALSE
Bias Spectroscopy>Z-controller hold	TRUE
Bias Spectroscopy>Number of sweeps	1
Bias Spectroscopy>Channels	Current (A);Bias (V);Z (m);LI Demod 1 Y (A);LI Demod 1 X (A)
Bias Spectroscopy>Reset Bias	TRUE
Bias Spectroscopy>Record final Z	FALSE
Bias Spectroscopy>Lock-In run	TRUE
Current>Current (A)	928.389E-12
Current>Calibration (A/V)	330E-12
Current>Offset (A)	0E+0
Current>Gain	High
Lock-in>Lock-in status	ON
Lock-in>Modulated signal	Bias (V)
Lock-in>Frequency (Hz)	828E+0
Lock-in>Amplitude	20E-3
Lock-in>Demodulated signal	Current (A)
Lock-in>HP Filter Cutoff D1 (Hz)	155.425E+0
Lock-in>HP Filter Cutoff D2 (Hz)	155.425E+0
Lock-in>HP Filter Order D1	1
Lock-in>HP Filter Order D2	1
Lock-in>Harmonic D1	1
Lock-in>Harmonic D2	2
Lock-in>Reference phase D1 (deg)	-158.815E+0
Lock-in>Reference phase D2 (deg)	174.64E+0
Lock-in>LP Filter Cutoff D1 (Hz)	9.71405E+0
Lock-in>LP Filter Cutoff D2 (Hz)	4.85702E+0
Lock-in>LP Filter Order D1	2
Lock-in>LP Filter Order D2	2
Lock-in>Sync Filter D1	OFF
Lock-in>Sync Filter D2	OFF
[DATA]
Bias calc (V)	Current (A)	Bias (V)	Z (m)	LI Demod 1 Y (A)	LI Demod 1 X (A)
-2.00000E+0	-511.754E-12	-2.00000E+0	-53.6963E-9	-687.540E-15	7.53175E-12
-1.97990E+0	-500.250E-12	-1.97990E+0	-53.6963E-9	-896.400E-15	6.99166E-12
-1.95980E+0	-492.527E-12	-1.95980E+0	-53.6963E-9	-1.19249E-12	6.71030E-12
-1.93970E+0	-484.254E-12	-1.93970E+0	-53.6963E-9	-1.18423E-12	6.31096E-12
-1.91960E+0	-476.299E-12	-1.91960E+0	-53.6963E-9	-1.26041E-12	6.03634E-12
-1.89950E+0	-468.779E-12	-1.89950E+0	-53.6963E-9	-1.36654E-12	5.48827E-12
-1.87940E+0	-462.659E-12	-1.87940E+0	-53.6963E-9	-1.34567E-12	5.37811E-12
-1.85930E+0	-455.409E-12	-1.85930E+0	-53.6963E-9	-1.30784E-12	5.42028E-12
-1.83920E+0	-448.384E-12	-1.83920E+0	-53.6963E-9	-1.58139E-12	5.19264E-12
-1.81910E+0	-442.994E-12	-1.81910E+0	-53.6963E-9	-1.61534E-12	5.14615E-12
-1.79900E+0	-436.863E-12	-1.79900E+0	-53.6963E-9	-1.63610E-12	5.09885E-12
-1.77889E+0	-428.885E-12	-1.77889E+0	-53.6963E-9	-1.87291E-12	4.79864E-12
-1.75879E+0	-425.445E-12	-1.75879E+0	-53.6963E-9	-1.57798E-12	4.80399E-12
-1.73869E+0	-417.996E-12	-1.73869E+0	-53.6963E-9	-1.57000E-12	4.52590E-12
-1.71859E+0	-411.920E-12	-1.71859E+0	-53.6963E-9	-1.68865E-12	4.64409E-12
-1.69849E+0	-406.921E-12	-1.69849E+0	-53.6963E-9	-1.61827E-12	4.48186E-12
-1.67839E+0	-399.791E-12	-1.67839E+0	-53.6963E-9	-1.56292E-12	4.65595E-12
-1.65829E+0	-394.479E-12	-1.65829E+0	-53.6963E-9	-1.77327E-12	4.40219E-12
-1.63819E+0	-389.957E-12	-1.63819E+0	-53.6963E-9	-1.95733E-12	4.36360E-12
-1.61809E+0	-383.971E-12	-1.61809E+0	-53.6963E-9	-1.78016E-12	4.31772E-12
-1.59799E+0	-378.650E-12	-1.59799E+0	-53.6963E-9	-1.73159E-12	4.38290E-12
-1.57789E+0	-372.610E-12	-1.57789E+0	-53.6963E-9	-1.88339E-12	4.31279E-12
-1.55779E+0	-368.180E-12	-1.55779E+0	-53.6963E-9	-1.73183E-12	4.34941E-12
-1.53769E+0	-362.434E-12	-1.53769E+0	-53.6963E-9	-1.83422E-12	4.45765E-12
-1.51759E+0	-356.092E-12	-1.51759E+0	-53.6963E-9	-1.87506E-12	4.30339E-12
-1.49749E+0	-351.824E-12	-1.49749E+0	-53.6963E-9	-2.00429E-12	3.99682E-12
-1.47739E+0	-345.778E-12	-1.47739E+0	-53.6963E-9	-2.01287E-12	3.83602E-12
-1.45729E+0	-341.633E-12	-1.45729E+0	-53.6963E-9	-2.10003E-12	3.86353E-12
-1.43719E+0	-338.294E-12	-1.43719E+0	-53.6963E-9	-2.10685E-12	3.40042E-12
-1.41709E+0	-333.546E-12	-1.41709E+0	-53.6963E-9	-2.26859E-12	3.42882E-12
-1.39698E+0	-330.122E-12	-1.39698E+0	-53.6963E-9	-2.26331E-12	3.30908E-12
-1.37688E+0	-326.682E-12	-1.37688E+0	-53.6963E-9	-2.20734E-12	3.16353E-12
-1.35678E+0	-322.588E-12	-1.35678E+0	-53.6963E-9	-2.20029E-12	2.95312E-12
-1.33668E+0	-318.999E-12	-1.33668E+0	-53.6963E-9	-2.25457E-12	3.32720E-12
-1.31658E+0	-314.906E-12	-1.31658E+0	-53.6963E-9	-2.32707E-12	3.41295E-12
-1.29648E+0	-311.414E-12	-1.29648E+0	-53.6963E-9	-2.26728E-12	3.30318E-12
-1.27638E+0	-307.115E-12	-1.27638E+0	-53.6963E-9	-2.21202E-12	3.32340E-12
-1.25628E+0	-303.774E-12	-1.25628E+0	-53.6963E-9	-2.12219E-12	3.12535E-12
-1.23618E+0	-300.624E-12	-1.23618E+0	-53.6963E-9	-2.42916E-12	3.05912E-12
-1.21608E+0	-295.857E-12	-1.21608E+0	-53.6963E-9	-2.09841E-12	3.25872E-12
-1.19598E+0	-292.269E-12	-1.19598E+0	-53.6963E-9	-2.19236E-12	3.47544E-12
-1.17588E+0	-288.658E-12	-1.17588E+0	-53.6963E-9	-2.31665E-12	3.64058E-12
-1.15578E+0	-284.035E-12	-1.15578E+0	-53.6963E-9	-2.22740E-12	3.54905E-12
-1.13568E+0	-280.764E-12	-1.13568E+0	-53.6963E-9	-2.13572E-12	3.12949E-12
-1.11558E+0	-277.162E-12	-1.11558E+0	-53.6963E-9	-2.08449E-12	2.89665E-12
-1.09548E+0	-274.629E-12	-1.09548E+0	-53.6963E-9	-2.33435E-12	2.65742E-12
-1.07538E+0	-272.004E-12	-1.07538E+0	-53.6963E-9	-2.21070E-12	2.77619E-12
-1.05528E+0	-268.009E-12	-1.05528E+0	-53.6963E-9	-2.39805E-12	2.73473E-12
-1.03518E+0	-265.712E-12	-1.03518E+0	-53.6963E-9	-2.25641E-12	2.81382E-12
-1.01508E+0	-262.076E-12	-1.01508E+0	-53.6963E-9	-2.04760E-12	3.13641E-12
-994.975E-3	-257.469E-12	-994.975E-3	-53.6963E-9	-1.98446E-12	3.21243E-12
-974.874E-3	-254.569E-12	-974.874E-3	-53.6963E-9	-1.97973E-12	3.52635E-12
-954.774E-3	-249.011E-12	-954.774E-3	-53.6963E-9	-1.74540E-12	3.52544E-12
-934.673E-3	-244.385E-12	-934.673E-3	-53.6963E-9	-1.89678E-12	3.83503E-12
-914.573E-3	-239.661E-12	-914.573E-3	-53.6963E-9	-1.75900E-12	4.00691E-12
-894.472E-3	-234.874E-12	-894.472E-3	-53.6963E-9	-1.94340E-12	3.59061E-12
-874.372E-3	-231.052E-12	-874.372E-3	-53.6963E-9	-2.13502E-12	3.38657E-12
-854.271E-3	-226.798E-12	-854.271E-3	-53.6963E-9	-2.08519E-12	3.22905E-12
-834.171E-3	-223.057E-12	-834.171E-3	-53.6963E-9	-2.23972E-12	3.40309E-12
-814.070E-3	-219.759E-12	-814.070E-3	-53.6963E-9	-2.07506E-12	3.13599E-12
-793.970E-3	-215.335E-12	-793.970E-3	-53.6963E-9	-1.95757E-12	3.19735E-12
-773.869E-3	-212.219E-12	-773.869E-3	-53.6963E-9	-2.20013E-12	3.08525E-12
-753.769E-3	-208.486E-12	-753.769E-3	-53.6963E-9	-2.16660E-12	3.19305E-12
-733.668E-3	-204.058E-12	-733.668E-3	-53.6963E-9	-2.10149E-12	2.89169E-12
-713.568E-3	-200.620E-12	-713.568E-3	-53.6963E-9	-1.98650E-12	3.22013E-12
-693.467E-3	-196.401E-12	-693.467E-3	-53.6963E-9	-1.95544E-12	3.28896E-12
-673.367E-3	-191.652E-12	-673.367E-3	-53.6963E-9	-1.93000E-12	3.69615E-12
-653.266E-3	-186.728E-12	-653.266E-3	-53.6963E-9	-2.08725E-12	3.81768E-12
-633.166E-3	-181.796E-12	-633.166E-3	-53.6963E-9	-2.09505E-12	3.85234E-12
-613.065E-3	-176.704E-12	-613.065E-3	-53.6963E-9	-1.99379E-12	3.86874E-12
-592.965E-3	-171.786E-12	-592.965E-3	-53.6963E-9	-1.84075E-12	3.79621E-12
-572.864E-3	-166.745E-12	-572.864E-3	-53.6963E-9	-1.97113E-12	4.00498E-12
-552.764E-3	-162.069E-12	-552.764E-3	-53.6963E-9	-2.02790E-12	3.75911E-12
-532.663E-3	-157.769E-12	-532.663E-3	-53.6963E-9	-1.99418E-12	3.48758E-12
-512.563E-3	-153.411E-12	-512.563E-3	-53.6963E-9	-2.01588E-12	3.54606E-12
-492.462E-3	-148.856E-12	-492.462E-3	-53.6963E-9	-2.11567E-12	3.60191E-12
-472.362E-3	-144.615E-12	-472.362E-3	-53.6963E-9	-2.14887E-12	3.57417E-12
-452.261E-3	-140.662E-12	-452.261E-3	-53.6963E-9	-2.07232E-12	3.24185E-12
-432.161E-3	-136.286E-12	-432.161E-3	-53.6963E-9	-2.04316E-12	3.39061E-12
-412.060E-3	-132.069E-12	-412.060E-3	-53.6963E-9	-2.01615E-12	3.65458E-12
-391.960E-3	-127.200E-12	-391.960E-3	-53.6963E-9	-2.05359E-12	3.96621E-12
-371.859E-3	-121.812E-12	-371.859E-3	-53.6963E-9	-1.70739E-12	4.47144E-12
-351.759E-3	-115.121E-12	-351.759E-3	-53.6963E-9	-1.57014E-12	5.12482E-12
-331.658E-3	-108.569E-12	-331.658E-3	-53.6963E-9	-1.68105E-12	5.30386E-12
-311.558E-3	-101.443E-12	-311.558E-3	-53.6963E-9	-1.59563E-12	5.22351E-12
-291.457E-3	-94.9518E-12	-291.457E-3	-53.6963E-9	-1.69473E-12	5.18569E-12
-271.357E-3	-89.0865E-12	-271.357E-3	-53.6963E-9	-1.76216E-12	4.54205E-12
-251.256E-3	-83.0437E-12	-251.256E-3	-53.6963E-9	-1.80896E-12	4.33263E-12
-231.156E-3	-77.5799E-12	-231.156E-3	-53.6963E-9	-1.79491E-12	4.44816E-12
-211.055E-3	-72.0219E-12	-211.055E-3	-53.6963E-9	-1.98739E-12	4.51386E-12
-190.955E-3	-65.7882E-12	-190.955E-3	-53.6963E-9	-1.73939E-12	4.48793E-12
-170.854E-3	-59.8339E-12	-170.854E-3	-53.6963E-9	-1.58776E-12	4.69543E-12
-150.754E-3	-53.3349E-12	-150.754E-3	-53.6963E-9	-1.63044E-12	5.21939E-12
-130.653E-3	-46.5586E-12	-130.653E-3	-53.6963E-9	-1.67591E-12	5.10930E-12
-110.553E-3	-39.8795E-12	-110.553E-3	-53.6963E-9	-1.61496E-12	5.09107E-12
-90.4523E-3	-33.0200E-12	-90.4523E-3	-53.6963E-9	-1.61503E-12	5.14062E-12
-70.3518E-3	-25.9066E-12	-70.3518E-3	-53.6963E-9	-1.48285E-12	5.53344E-12
-50.2512E-3	-18.3765E-12	-50.2513E-3	-53.6963E-9	-1.38802E-12	5.66506E-12
-30.1508E-3	-10.9118E-12	-30.1508E-3	-53.6963E-9	-1.32861E-12	5.60859E-12
-10.0503E-3	-3.75632E-12	-10.0503E-3	-53.6963E-9	-1.55388E-12	5.37208E-12
10.0503E-3	3.08567E-12	10.0503E-3	-53.6963E-9	-1.70586E-12	4.91555E-12
30.1507E-3	9.65858E-12	30.1508E-3	-53.6963E-9	-1.71430E-12	5.09991E-12
50.2512E-3	16.4090E-12	50.2513E-3	-53.6963E-9	-1.62812E-12	5.26752E-12
70.3518E-3	23.3282E-12	70.3518E-3	-53.6963E-9	-1.65345E-12	5.32500E-12
90.4522E-3	30.2786E-12	90.4523E-3	-53.6963E-9	-1.61585E-12	5.17487E-12
110.553E-3	37.2542E-12	110.553E-3	-53.6963E-9	-1.54502E-12	5.15557E-12
130.653E-3	43.9808E-12	130.653E-3	-53.6963E-9	-1.68170E-12	5.30364E-12
150.754E-3	50.9711E-12	150.754E-3	-53.6963E-9	-1.49874E-12	5.36932E-12
170.854E-3	58.0767E-12	170.854E-3	-53.6963E-9	-1.60126E-12	5.43788E-12
190.955E-3	65.0232E-12	190.955E-3	-53.6963E-9	-1.51555E-12	5.30595E-12
211.055E-3	71.6636E-12	211.055E-3	-53.6963E-9	-1.66898E-12	5.14032E-12
231.156E-3	78.3387E-12	231.156E-3	-53.6963E-9	-1.51405E-12	4.92825E-12
251.256E-3	84.9772E-12	251.256E-3	-53.6963E-9	-1.51463E-12	4.94879E-12
271.357E-3	91.4785E-12	271.357E-3	-53.6963E-9	-1.65751E-12	5.09483E-12
291.457E-3	98.2207E-12	291.457E-3	-53.6963E-9	-1.63702E-12	5.17974E-12
311.558E-3	105.400E-12	311.558E-3	-53.6963E-9	-1.44559E-12	5.36694E-12
331.658E-3	112.621E-12	331.658E-3	-53.6963E-9	-1.42618E-12	5.45537E-12
351.759E-3	120.136E-12	351.759E-3	-53.6963E-9	-1.49171E-12	5.75994E-12
371.859E-3	128.246E-12	371.859E-3	-53.6963E-9	-1.29283E-12	5.82880E-12
391.960E-3	136.600E-12	391.960E-3	-53.6963E-9	-1.21017E-12	6.07892E-12
412.060E-3	144.473E-12	412.060E-3	-53.6963E-9	-1.33962E-12	6.00738E-12
432.161E-3	152.247E-12	432.161E-3	-53.6963E-9	-1.41333E-12	5.66939E-12
452.261E-3	159.643E-12	452.261E-3	-53.6963E-9	-1.54955E-12	5.62032E-12
472.362E-3	166.767E-12	472.362E-3	-53.6963E-9	-1.58661E-12	5.34240E-12
492.462E-3	173.896E-12	492.462E-3	-53.6963E-9	-1.47434E-12	5.63406E-12
512.563E-3	181.895E-12	512.563E-3	-53.6963E-9	-1.36027E-12	5.59257E-12
532.663E-3	189.660E-12	532.663E-3	-53.6963E-9	-1.21345E-12	5.96255E-12
552.764E-3	197.537E-12	552.764E-3	-53.6963E-9	-1.23599E-12	6.30470E-12
572.864E-3	205.978E-12	572.864E-3	-53.6963E-9	-1.26444E-12	6.27180E-12
592.965E-3	214.392E-12	592.965E-3	-53.6963E-9	-1.24160E-12	6.31190E-12
613.065E-3	222.918E-12	613.065E-3	-53.6963E-9	-1.07460E-12	6.19494E-12
633.166E-3	231.181E-12	633.166E-3	-53.6963E-9	-1.17133E-12	6.32011E-12
653.266E-3	240.025E-12	653.266E-3	-53.6963E-9	-1.40743E-12	6.24842E-12
673.367E-3	247.787E-12	673.367E-3	-53.6963E-9	-1.16744E-12	6.18667E-12
693.467E-3	255.735E-12	693.467E-3	-53.6963E-9	-1.19769E-12	6.01037E-12
713.568E-3	264.241E-12	713.568E-3	-53.6963E-9	-1.37556E-12	6.06592E-12
733.668E-3	272.021E-12	733.668E-3	-53.6963E-9	-1.29649E-12	6.12941E-12
753.769E-3	280.532E-12	753.769E-3	-53.6963E-9	-1.11844E-12	6.51199E-12
773.869E-3	289.343E-12	773.869E-3	-53.6963E-9	-1.10089E-12	6.39156E-12
793.970E-3	297.993E-12	793.970E-3	-53.6963E-9	-1.28277E-12	6.71164E-12
814.070E-3	306.851E-12	814.070E-3	-53.6963E-9	-1.02362E-12	6.71003E-12
834.171E-3	316.148E-12	834.171E-3	-53.6963E-9	-1.23168E-12	6.61788E-12
854.271E-3	324.642E-12	854.271E-3	-53.6963E-9	-1.24882E-12	6.61990E-12
874.372E-3	333.515E-12	874.372E-3	-53.6963E-9	-1.22647E-12	6.49197E-12
894.472E-3	342.153E-12	894.472E-3	-53.6963E-9	-1.23251E-12	6.45856E-12
914.573E-3	351.225E-12	914.573E-3	-53.6963E-9	-1.11083E-12	6.64793E-12
934.673E-3	359.614E-12	934.673E-3	-53.6963E-9	-1.12920E-12	6.80636E-12
954.774E-3	369.094E-12	954.774E-3	-53.6963E-9	-1.18403E-12	6.52789E-12
974.874E-3	377.873E-12	974.874E-3	-53.6963E-9	-1.21027E-12	6.61944E-12
994.975E-3	386.309E-12	994.975E-3	-53.6963E-9	-1.02459E-12	6.68262E-12
1.01508E+0	396.456E-12	1.01508E+0	-53.6963E-9	-1.12721E-12	7.06473E-12
1.03518E+0	405.403E-12	1.03518E+0	-53.6963E-9	-1.12773E-12	7.05264E-12
1.05528E+0	414.653E-12	1.05528E+0	-53.6963E-9	-920.561E-15	7.19590E-12
1.07538E+0	425.629E-12	1.07538E+0	-53.6963E-9	-770.472E-15	7.34377E-12
1.09548E+0	434.413E-12	1.09548E+0	-53.6963E-9	-792.807E-15	7.59504E-12
1.11558E+0	443.546E-12	1.11558E+0	-53.6963E-9	-811.049E-15	7.53833E-12
1.13568E+0	454.823E-12	1.13568E+0	-53.6963E-9	-741.672E-15	7.45167E-12
1.15578E+0	463.909E-12	1.15578E+0	-53.6963E-9	-826.783E-15	7.67105E-12
1.17588E+0	474.869E-12	1.17588E+0	-53.6963E-9	-590.885E-15	7.84962E-12
1.19598E+0	485.072E-12	1.19598E+0	-53.6963E-9	-877.755E-15	7.90629E-12
1.21608E+0	495.922E-12	1.21608E+0	-53.6963E-9	-520.322E-15	7.78933E-12
1.23618E+0	506.925E-12	1.23618E+0	-53.6963E-9	-458.366E-15	8.00339E-12
1.25628E+0	516.963E-12	1.25628E+0	-53.6963E-9	-602.350E-15	8.20782E-12
1.27638E+0	528.733E-12	1.27638E+0	-53.6963E-9	-792.325E-15	8.36181E-12
1.29648E+0	540.352E-12	1.29648E+0	-53.6963E-9	-682.525E-15	8.39800E-12
1.31658E+0	549.898E-12	1.31658E+0	-53.6963E-9	-640.904E-15	8.28205E-12
1.33668E+0	563.404E-12	1.33668E+0	-53.6963E-9	-547.211E-15	8.41887E-12
1.35678E+0	574.344E-12	1.35678E+0	-53.6963E-9	-602.500E-15	8.56710E-12
1.37688E+0	584.185E-12	1.37688E+0	-53.6963E-9	-549.661E-15	8.68025E-12
1.39698E+0	596.854E-12	1.39698E+0	-53.6963E-9	-474.223E-15	8.84472E-12
1.41709E+0	608.447E-12	1.41709E+0	-53.6963E-9	-460.916E-15	8.68195E-12
1.43719E+0	619.719E-12	1.43719E+0	-53.6963E-9	-503.131E-15	8.83720E-12
1.45729E+0	631.818E-12	1.45729E+0	-53.6963E-9	-406.252E-15	9.10194E-12
1.47739E+0	644.557E-12	1.47739E+0	-53.6963E-9	-542.539E-15	9.29735E-12
1.49749E+0	657.882E-12	1.49749E+0	-53.6963E-9	-484.861E-15	9.13033E-12
1.51759E+0	668.281E-12	1.51759E+0	-53.6963E-9	-288.874E-15	9.14442E-12
1.53769E+0	681.310E-12	1.53769E+0	-53.6963E-9	-696.605E-15	9.14557E-12
1.55779E+0	695.211E-12	1.55779E+0	-53.6963E-9	-483.280E-15	9.18057E-12
1.57789E+0	704.914E-12	1.57789E+0	-53.6963E-9	-432.637E-15	9.22573E-12
1.59799E+0	717.271E-12	1.59799E+0	-53.6963E-9	-335.081E-15	8.99825E-12
1.61809E+0	730.789E-12	1.61809E+0	-53.6963E-9	-176.695E-15	8.88815E-12
1.63819E+0	740.926E-12	1.63819E+0	-53.6963E-9	-420.283E-15	8.97107E-12
1.65829E+0	753.307E-12	1.65829E+0	-53.6963E-9	-440.906E-15	8.72021E-12
1.67839E+0	765.564E-12	1.67839E+0	-53.6963E-9	-413.658E-15	8.96806E-12
1.69849E+0	775.952E-12	1.69849E+0	-53.6963E-9	-467.186E-15	8.97141E-12
1.71859E+0	789.228E-12	1.71859E+0	-53.6963E-9	-268.393E-15	9.19366E-12
1.73869E+0	800.342E-12	1.73869E+0	-53.6963E-9	-120.434E-15	9.26562E-12
1.75879E+0	813.425E-12	1.75879E+0	-53.6963E-9	-365.822E-15	9.03341E-12
1.77889E+0	824.622E-12	1.77889E+0	-53.6963E-9	-476.045E-15	8.89670E-12
1.79900E+0	835.161E-12	1.79900E+0	-53.6963E-9	-496.506E-15	8.99394E-12
1.81910E+0	848.507E-12	1.81910E+0	-53.6963E-9	-561.213E-15	8.74532E-12
1.83920E+0	860.172E-12	1.83920E+0	-53.6963E-9	-351.392E-15	8.92652E-12
1.85930E+0	871.448E-12	1.85930E+0	-53.6963E-9	-292.911E-15	9.01351E-12
1.87940E+0	883.982E-12	1.87940E+0	-53.6963E-9	-516.155E-15	9.07154E-12
1.89950E+0	895.767E-12	1.89950E+0	-53.6963E-9	-123.416E-15	8.95014E-12
1.91960E+0	906.598E-12	1.91960E+0	-53.6963E-9	-189.095E-15	8.93260E-12
1.93970E+0	918.281E-12	1.93970E+0	-53.6963E-9	-280.212E-15	9.01872E-12
1.95980E+0	930.601E-12	1.95980E+0	-53.6963E-9	-195.039E-15	8.89995E-12
1.97990E+0	941.581E-12	1.97990E+0	-53.6963E-9	-155.866E-15	9.15117E-12
2.00000E+0	952.943E-12	2.00000E+0	-53.6963E-9	-96.5304E-15	9.32359E-12
