# Supplementary material for: Circumventing the stability problems of graphene nanoribbon zigzag edges
Source: Nat Chem. 2022 Sep 26;14(12):1451–8. doi: 10.1038/s41557-022-01042-8 (PMC10665199; doi:10.1038/s41557-022-01042-8)
Supplement: Supplementary file 3 — Source data for Supplementary Fig. 9. [file 41557_2022_1042_MOESM3_ESM.zip › 11 units/Point spectra645.dat]

Experiment	bias spectroscopy
Saved Date	22.07.2020 14:26:57
User
Date
X (m)	-248.538E-9
Y (m)	-232.995E-9
Z (m)	-53.7073E-9
Z offset (m)	0E+0
Settling time (s)	20E-3
Integration time (s)	60E-3
Z-Ctrl hold	TRUE
Final Z (m)	N/A
Start time	22.07.2020 14:26:41
Filter type	None
Order
Cutoff frq
Bias>Bias (V)	-500E-3
Bias>Calibration (V/V)	-1E+0
Bias>Offset (V)	0E+0
Bias Spectroscopy>Sweep Start (V)	-2E+0
Bias Spectroscopy>Sweep End (V)	2E+0
Bias Spectroscopy>Num Pixel	200
Bias Spectroscopy>Z Avg time (s)	100E-3
Bias Spectroscopy>Z offset (m)	0E+0
Bias Spectroscopy>1st Settling time (s)	60E-3
Bias Spectroscopy>Settling time (s)	20E-3
Bias Spectroscopy>Integration time (s)	60E-3
Bias Spectroscopy>End Settling time (s)	50E-3
Bias Spectroscopy>Z control time (s)	50E-3
Bias Spectroscopy>Max Slew rate (V/s)	Inf
Bias Spectroscopy>backward sweep	FALSE
Bias Spectroscopy>Z-controller hold	TRUE
Bias Spectroscopy>Number of sweeps	1
Bias Spectroscopy>Channels	Current (A);Bias (V);Z (m);LI Demod 1 Y (A);LI Demod 1 X (A)
Bias Spectroscopy>Reset Bias	TRUE
Bias Spectroscopy>Record final Z	FALSE
Bias Spectroscopy>Lock-In run	TRUE
Current>Current (A)	1.01435E-9
Current>Calibration (A/V)	330E-12
Current>Offset (A)	0E+0
Current>Gain	High
Lock-in>Lock-in status	ON
Lock-in>Modulated signal	Bias (V)
Lock-in>Frequency (Hz)	828E+0
Lock-in>Amplitude	20E-3
Lock-in>Demodulated signal	Current (A)
Lock-in>HP Filter Cutoff D1 (Hz)	155.425E+0
Lock-in>HP Filter Cutoff D2 (Hz)	155.425E+0
Lock-in>HP Filter Order D1	1
Lock-in>HP Filter Order D2	1
Lock-in>Harmonic D1	1
Lock-in>Harmonic D2	2
Lock-in>Reference phase D1 (deg)	-158.815E+0
Lock-in>Reference phase D2 (deg)	174.64E+0
Lock-in>LP Filter Cutoff D1 (Hz)	9.71405E+0
Lock-in>LP Filter Cutoff D2 (Hz)	4.85702E+0
Lock-in>LP Filter Order D1	2
Lock-in>LP Filter Order D2	2
Lock-in>Sync Filter D1	OFF
Lock-in>Sync Filter D2	OFF
[DATA]
Bias calc (V)	Current (A)	Bias (V)	Z (m)	LI Demod 1 Y (A)	LI Demod 1 X (A)
-2.00000E+0	-582.053E-12	-2.00000E+0	-53.7073E-9	-364.104E-15	9.53510E-12
-1.97990E+0	-568.129E-12	-1.97990E+0	-53.7073E-9	-270.973E-15	9.24952E-12
-1.95980E+0	-556.807E-12	-1.95980E+0	-53.7073E-9	-501.759E-15	8.67460E-12
-1.93970E+0	-547.520E-12	-1.93970E+0	-53.7073E-9	-777.639E-15	7.76965E-12
-1.91960E+0	-536.406E-12	-1.91960E+0	-53.7073E-9	-716.484E-15	7.36625E-12
-1.89950E+0	-527.493E-12	-1.89950E+0	-53.7073E-9	-709.436E-15	7.24871E-12
-1.87940E+0	-516.579E-12	-1.87940E+0	-53.7073E-9	-705.294E-15	6.98462E-12
-1.85930E+0	-506.771E-12	-1.85930E+0	-53.7073E-9	-1.05111E-12	6.79615E-12
-1.83920E+0	-498.216E-12	-1.83920E+0	-53.7073E-9	-1.01922E-12	6.69807E-12
-1.81910E+0	-489.848E-12	-1.81910E+0	-53.7073E-9	-1.01363E-12	6.54329E-12
-1.79900E+0	-480.952E-12	-1.79900E+0	-53.7073E-9	-1.20353E-12	6.54055E-12
-1.77889E+0	-471.797E-12	-1.77889E+0	-53.7073E-9	-1.48506E-12	6.36266E-12
-1.75879E+0	-464.240E-12	-1.75879E+0	-53.7073E-9	-1.16077E-12	6.24416E-12
-1.73869E+0	-457.506E-12	-1.73869E+0	-53.7073E-9	-1.30149E-12	6.08200E-12
-1.71859E+0	-448.071E-12	-1.71859E+0	-53.7073E-9	-1.28502E-12	6.16950E-12
-1.69849E+0	-441.035E-12	-1.69849E+0	-53.7073E-9	-1.35418E-12	6.04514E-12
-1.67839E+0	-434.145E-12	-1.67839E+0	-53.7073E-9	-1.19611E-12	5.85450E-12
-1.65829E+0	-425.127E-12	-1.65829E+0	-53.7073E-9	-1.29702E-12	5.51440E-12
-1.63819E+0	-418.151E-12	-1.63819E+0	-53.7073E-9	-1.27798E-12	5.86751E-12
-1.61809E+0	-411.015E-12	-1.61809E+0	-53.7073E-9	-1.24332E-12	5.96076E-12
-1.59799E+0	-402.533E-12	-1.59799E+0	-53.7073E-9	-1.26699E-12	5.69270E-12
-1.57789E+0	-396.227E-12	-1.57789E+0	-53.7073E-9	-1.38057E-12	5.72086E-12
-1.55779E+0	-387.641E-12	-1.55779E+0	-53.7073E-9	-1.14505E-12	5.85828E-12
-1.53769E+0	-379.799E-12	-1.53769E+0	-53.7073E-9	-1.28666E-12	6.18828E-12
-1.51759E+0	-372.466E-12	-1.51759E+0	-53.7073E-9	-1.30467E-12	5.87483E-12
-1.49749E+0	-363.976E-12	-1.49749E+0	-53.7073E-9	-1.41071E-12	5.63931E-12
-1.47739E+0	-357.597E-12	-1.47739E+0	-53.7073E-9	-1.58421E-12	5.14283E-12
-1.45729E+0	-352.231E-12	-1.45729E+0	-53.7073E-9	-1.69950E-12	4.61616E-12
-1.43719E+0	-346.959E-12	-1.43719E+0	-53.7073E-9	-1.92068E-12	4.23788E-12
-1.41709E+0	-342.337E-12	-1.41709E+0	-53.7073E-9	-1.74010E-12	3.74089E-12
-1.39698E+0	-338.162E-12	-1.39698E+0	-53.7073E-9	-1.90829E-12	3.45743E-12
-1.37688E+0	-333.851E-12	-1.37688E+0	-53.7073E-9	-1.97984E-12	3.39740E-12
-1.35678E+0	-329.824E-12	-1.35678E+0	-53.7073E-9	-1.88180E-12	3.33699E-12
-1.33668E+0	-325.228E-12	-1.33668E+0	-53.7073E-9	-2.09287E-12	3.39769E-12
-1.31658E+0	-321.648E-12	-1.31658E+0	-53.7073E-9	-1.89057E-12	3.43883E-12
-1.29648E+0	-316.956E-12	-1.29648E+0	-53.7073E-9	-2.01675E-12	3.56652E-12
-1.27638E+0	-312.744E-12	-1.27638E+0	-53.7073E-9	-1.80785E-12	3.38382E-12
-1.25628E+0	-308.314E-12	-1.25628E+0	-53.7073E-9	-2.08526E-12	3.33301E-12
-1.23618E+0	-303.571E-12	-1.23618E+0	-53.7073E-9	-1.96847E-12	3.31636E-12
-1.21608E+0	-299.617E-12	-1.21608E+0	-53.7073E-9	-2.04665E-12	3.40427E-12
-1.19598E+0	-295.389E-12	-1.19598E+0	-53.7073E-9	-1.88228E-12	3.44861E-12
-1.17588E+0	-291.502E-12	-1.17588E+0	-53.7073E-9	-2.01200E-12	3.56826E-12
-1.15578E+0	-287.337E-12	-1.15578E+0	-53.7073E-9	-1.83993E-12	3.47771E-12
-1.13568E+0	-283.230E-12	-1.13568E+0	-53.7073E-9	-2.22337E-12	3.32912E-12
-1.11558E+0	-279.484E-12	-1.11558E+0	-53.7073E-9	-2.29957E-12	3.10952E-12
-1.09548E+0	-276.439E-12	-1.09548E+0	-53.7073E-9	-2.40737E-12	2.94659E-12
-1.07538E+0	-272.782E-12	-1.07538E+0	-53.7073E-9	-2.31912E-12	2.57253E-12
-1.05528E+0	-269.315E-12	-1.05528E+0	-53.7073E-9	-2.19890E-12	2.77076E-12
-1.03518E+0	-266.280E-12	-1.03518E+0	-53.7073E-9	-2.29537E-12	2.96383E-12
-1.01508E+0	-262.274E-12	-1.01508E+0	-53.7073E-9	-2.14730E-12	3.21667E-12
-994.975E-3	-258.461E-12	-994.975E-3	-53.7073E-9	-2.05442E-12	3.30297E-12
-974.874E-3	-254.125E-12	-974.874E-3	-53.7073E-9	-1.94527E-12	3.54091E-12
-954.774E-3	-249.345E-12	-954.774E-3	-53.7073E-9	-1.89660E-12	3.73155E-12
-934.673E-3	-244.318E-12	-934.673E-3	-53.7073E-9	-1.88718E-12	3.93572E-12
-914.573E-3	-239.501E-12	-914.573E-3	-53.7073E-9	-1.83449E-12	4.02968E-12
-894.472E-3	-234.476E-12	-894.472E-3	-53.7073E-9	-1.92303E-12	3.71875E-12
-874.372E-3	-229.729E-12	-874.372E-3	-53.7073E-9	-2.06044E-12	3.58576E-12
-854.271E-3	-226.198E-12	-854.271E-3	-53.7073E-9	-1.87593E-12	3.23962E-12
-834.171E-3	-221.872E-12	-834.171E-3	-53.7073E-9	-2.16064E-12	3.20827E-12
-814.070E-3	-217.863E-12	-814.070E-3	-53.7073E-9	-2.05146E-12	3.42067E-12
-793.970E-3	-214.250E-12	-793.970E-3	-53.7073E-9	-2.14136E-12	3.31085E-12
-773.869E-3	-209.820E-12	-773.869E-3	-53.7073E-9	-2.29053E-12	3.22422E-12
-753.769E-3	-206.090E-12	-753.769E-3	-53.7073E-9	-2.34530E-12	2.98058E-12
-733.668E-3	-202.497E-12	-733.668E-3	-53.7073E-9	-2.08987E-12	3.13946E-12
-713.568E-3	-198.540E-12	-713.568E-3	-53.7073E-9	-2.05240E-12	3.38055E-12
-693.467E-3	-194.066E-12	-693.467E-3	-53.7073E-9	-2.08533E-12	3.55385E-12
-673.367E-3	-189.673E-12	-673.367E-3	-53.7073E-9	-1.93727E-12	3.92981E-12
-653.266E-3	-184.850E-12	-653.266E-3	-53.7073E-9	-1.81737E-12	4.10230E-12
-633.166E-3	-179.303E-12	-633.166E-3	-53.7073E-9	-1.99208E-12	3.99816E-12
-613.065E-3	-174.554E-12	-613.065E-3	-53.7073E-9	-2.00359E-12	4.02060E-12
-592.965E-3	-169.765E-12	-592.965E-3	-53.7073E-9	-2.11081E-12	3.80817E-12
-572.864E-3	-164.424E-12	-572.864E-3	-53.7073E-9	-1.82563E-12	3.87531E-12
-552.764E-3	-160.192E-12	-552.764E-3	-53.7073E-9	-1.75818E-12	3.79951E-12
-532.663E-3	-156.113E-12	-532.663E-3	-53.7073E-9	-2.06297E-12	3.54711E-12
-512.563E-3	-151.223E-12	-512.563E-3	-53.7073E-9	-2.04422E-12	3.50286E-12
-492.462E-3	-146.995E-12	-492.462E-3	-53.7073E-9	-2.05598E-12	3.75644E-12
-472.362E-3	-142.487E-12	-472.362E-3	-53.7073E-9	-2.04918E-12	3.63105E-12
-452.261E-3	-138.346E-12	-452.261E-3	-53.7073E-9	-2.05917E-12	3.44755E-12
-432.161E-3	-134.046E-12	-432.161E-3	-53.7073E-9	-1.98680E-12	3.60595E-12
-412.060E-3	-129.416E-12	-412.060E-3	-53.7073E-9	-1.93240E-12	3.73144E-12
-391.960E-3	-124.899E-12	-391.960E-3	-53.7073E-9	-1.84668E-12	4.05931E-12
-371.859E-3	-118.851E-12	-371.859E-3	-53.7073E-9	-1.59127E-12	4.86018E-12
-351.759E-3	-112.129E-12	-351.759E-3	-53.7073E-9	-1.46058E-12	5.26804E-12
-331.658E-3	-105.709E-12	-331.658E-3	-53.7073E-9	-1.45795E-12	5.32123E-12
-311.558E-3	-98.3855E-12	-311.558E-3	-53.7073E-9	-1.67990E-12	5.40229E-12
-291.457E-3	-91.8007E-12	-291.457E-3	-53.7073E-9	-1.55741E-12	5.02226E-12
-271.357E-3	-85.8417E-12	-271.357E-3	-53.7073E-9	-1.87873E-12	4.64022E-12
-251.256E-3	-80.0083E-12	-251.256E-3	-53.7073E-9	-1.87735E-12	4.46004E-12
-231.156E-3	-74.5707E-12	-231.156E-3	-53.7073E-9	-1.70593E-12	4.27718E-12
-211.055E-3	-69.0288E-12	-211.055E-3	-53.7073E-9	-1.75857E-12	4.30108E-12
-190.955E-3	-63.1914E-12	-190.955E-3	-53.7073E-9	-1.84415E-12	4.52211E-12
-170.854E-3	-57.2024E-12	-170.854E-3	-53.7073E-9	-1.81837E-12	4.73150E-12
-150.754E-3	-50.7104E-12	-150.754E-3	-53.7073E-9	-1.64993E-12	4.86590E-12
-130.653E-3	-44.3482E-12	-130.653E-3	-53.7073E-9	-1.54408E-12	5.01493E-12
-110.553E-3	-37.8623E-12	-110.553E-3	-53.7073E-9	-1.44673E-12	4.93429E-12
-90.4523E-3	-31.4587E-12	-90.4523E-3	-53.7073E-9	-1.54212E-12	4.90379E-12
-70.3518E-3	-24.8147E-12	-70.3518E-3	-53.7073E-9	-1.59693E-12	5.19702E-12
-50.2512E-3	-17.5268E-12	-50.2513E-3	-53.7073E-9	-1.62376E-12	5.46188E-12
-30.1508E-3	-10.3927E-12	-30.1508E-3	-53.7073E-9	-1.75612E-12	5.29439E-12
-10.0503E-3	-3.59295E-12	-10.0503E-3	-53.7073E-9	-1.57776E-12	5.02057E-12
10.0503E-3	2.88099E-12	10.0503E-3	-53.7073E-9	-1.55899E-12	4.71645E-12
30.1507E-3	9.15756E-12	30.1508E-3	-53.7073E-9	-1.70948E-12	4.69541E-12
50.2512E-3	15.5958E-12	50.2513E-3	-53.7073E-9	-1.41795E-12	4.94316E-12
70.3518E-3	22.1845E-12	70.3518E-3	-53.7073E-9	-1.75785E-12	5.08761E-12
90.4522E-3	28.8603E-12	90.4523E-3	-53.7073E-9	-1.75649E-12	5.00875E-12
110.553E-3	35.3183E-12	110.553E-3	-53.7073E-9	-1.68461E-12	4.98824E-12
130.653E-3	41.8985E-12	130.653E-3	-53.7073E-9	-1.64938E-12	5.18359E-12
150.754E-3	48.3152E-12	150.754E-3	-53.7073E-9	-1.44367E-12	4.88004E-12
170.854E-3	54.7976E-12	170.854E-3	-53.7073E-9	-1.53669E-12	5.01315E-12
190.955E-3	61.5522E-12	190.955E-3	-53.7073E-9	-1.55139E-12	5.09431E-12
211.055E-3	67.8323E-12	211.055E-3	-53.7073E-9	-1.66919E-12	4.94226E-12
231.156E-3	74.1649E-12	231.156E-3	-53.7073E-9	-1.84763E-12	4.66099E-12
251.256E-3	80.4247E-12	251.256E-3	-53.7073E-9	-1.72197E-12	4.76161E-12
271.357E-3	86.2201E-12	271.357E-3	-53.7073E-9	-1.70227E-12	4.69368E-12
291.457E-3	92.8520E-12	291.457E-3	-53.7073E-9	-1.54098E-12	5.03719E-12
311.558E-3	99.3238E-12	311.558E-3	-53.7073E-9	-1.46863E-12	5.06163E-12
331.658E-3	105.872E-12	331.658E-3	-53.7073E-9	-1.51265E-12	5.11382E-12
351.759E-3	113.122E-12	351.759E-3	-53.7073E-9	-1.33919E-12	5.36360E-12
371.859E-3	120.390E-12	371.859E-3	-53.7073E-9	-1.33444E-12	5.75149E-12
391.960E-3	128.120E-12	391.960E-3	-53.7073E-9	-1.42309E-12	5.62823E-12
412.060E-3	135.409E-12	412.060E-3	-53.7073E-9	-1.45378E-12	5.51928E-12
432.161E-3	142.070E-12	432.161E-3	-53.7073E-9	-1.46303E-12	5.07998E-12
452.261E-3	149.801E-12	452.261E-3	-53.7073E-9	-1.51432E-12	4.94011E-12
472.362E-3	156.337E-12	472.362E-3	-53.7073E-9	-1.59332E-12	5.06582E-12
492.462E-3	162.773E-12	492.462E-3	-53.7073E-9	-1.53883E-12	5.32458E-12
512.563E-3	170.389E-12	512.563E-3	-53.7073E-9	-1.48293E-12	5.36501E-12
532.663E-3	177.173E-12	532.663E-3	-53.7073E-9	-1.56189E-12	5.49673E-12
552.764E-3	184.942E-12	552.764E-3	-53.7073E-9	-1.52360E-12	5.94704E-12
572.864E-3	193.395E-12	572.864E-3	-53.7073E-9	-1.46363E-12	5.94457E-12
592.965E-3	200.622E-12	592.965E-3	-53.7073E-9	-1.45842E-12	5.96064E-12
613.065E-3	209.296E-12	613.065E-3	-53.7073E-9	-1.12178E-12	6.07239E-12
633.166E-3	217.712E-12	633.166E-3	-53.7073E-9	-1.25834E-12	6.27799E-12
653.266E-3	225.620E-12	653.266E-3	-53.7073E-9	-1.19636E-12	6.10868E-12
673.367E-3	234.123E-12	673.367E-3	-53.7073E-9	-1.44807E-12	6.06335E-12
693.467E-3	242.086E-12	693.467E-3	-53.7073E-9	-1.15707E-12	6.16472E-12
713.568E-3	250.532E-12	713.568E-3	-53.7073E-9	-1.27219E-12	6.09458E-12
733.668E-3	258.931E-12	733.668E-3	-53.7073E-9	-1.17054E-12	6.46726E-12
753.769E-3	267.097E-12	753.769E-3	-53.7073E-9	-1.14039E-12	6.59792E-12
773.869E-3	277.480E-12	773.869E-3	-53.7073E-9	-1.00896E-12	6.53452E-12
793.970E-3	285.750E-12	793.970E-3	-53.7073E-9	-1.18476E-12	6.96471E-12
814.070E-3	295.052E-12	814.070E-3	-53.7073E-9	-856.937E-15	6.98854E-12
834.171E-3	305.366E-12	834.171E-3	-53.7073E-9	-864.549E-15	6.88692E-12
854.271E-3	313.999E-12	854.271E-3	-53.7073E-9	-1.06405E-12	6.86880E-12
874.372E-3	323.758E-12	874.372E-3	-53.7073E-9	-920.432E-15	6.99437E-12
894.472E-3	333.734E-12	894.472E-3	-53.7073E-9	-1.00439E-12	7.07093E-12
914.573E-3	342.549E-12	914.573E-3	-53.7073E-9	-1.24399E-12	7.16066E-12
934.673E-3	352.936E-12	934.673E-3	-53.7073E-9	-908.526E-15	7.23727E-12
954.774E-3	361.757E-12	954.774E-3	-53.7073E-9	-851.363E-15	7.23083E-12
974.874E-3	372.230E-12	974.874E-3	-53.7073E-9	-1.06681E-12	7.35917E-12
994.975E-3	382.533E-12	994.975E-3	-53.7073E-9	-1.03510E-12	7.66880E-12
1.01508E+0	391.480E-12	1.01508E+0	-53.7073E-9	-688.271E-15	7.70686E-12
1.03518E+0	403.205E-12	1.03518E+0	-53.7073E-9	-530.437E-15	8.01790E-12
1.05528E+0	414.656E-12	1.05528E+0	-53.7073E-9	-623.013E-15	8.15004E-12
1.07538E+0	424.915E-12	1.07538E+0	-53.7073E-9	-669.272E-15	8.29306E-12
1.09548E+0	437.395E-12	1.09548E+0	-53.7073E-9	-464.525E-15	8.35197E-12
1.11558E+0	448.423E-12	1.11558E+0	-53.7073E-9	-605.531E-15	8.49452E-12
1.13568E+0	460.542E-12	1.13568E+0	-53.7073E-9	-409.820E-15	8.70406E-12
1.15578E+0	471.505E-12	1.15578E+0	-53.7073E-9	-402.443E-15	8.71623E-12
1.17588E+0	484.079E-12	1.17588E+0	-53.7073E-9	-571.193E-15	8.70861E-12
1.19598E+0	496.199E-12	1.19598E+0	-53.7073E-9	-440.706E-15	9.11010E-12
1.21608E+0	507.949E-12	1.21608E+0	-53.7073E-9	-367.677E-15	9.46263E-12
1.23618E+0	521.442E-12	1.23618E+0	-53.7073E-9	-262.232E-15	9.61000E-12
1.25628E+0	534.957E-12	1.25628E+0	-53.7073E-9	-282.731E-15	9.95346E-12
1.27638E+0	548.600E-12	1.27638E+0	-53.7073E-9	32.7309E-15	10.0522E-12
1.29648E+0	562.315E-12	1.29648E+0	-53.7073E-9	224.398E-15	10.6088E-12
1.31658E+0	577.270E-12	1.31658E+0	-53.7073E-9	128.244E-15	10.8354E-12
1.33668E+0	592.456E-12	1.33668E+0	-53.7073E-9	230.801E-15	10.9362E-12
1.35678E+0	606.596E-12	1.35678E+0	-53.7073E-9	262.127E-15	11.0386E-12
1.37688E+0	621.606E-12	1.37688E+0	-53.7073E-9	304.888E-15	11.4087E-12
1.39698E+0	637.220E-12	1.39698E+0	-53.7073E-9	411.202E-15	11.3109E-12
1.41709E+0	652.517E-12	1.41709E+0	-53.7073E-9	383.010E-15	11.3312E-12
1.43719E+0	667.467E-12	1.43719E+0	-53.7073E-9	488.561E-15	11.6092E-12
1.45729E+0	684.646E-12	1.45729E+0	-53.7073E-9	553.162E-15	11.8763E-12
1.47739E+0	699.093E-12	1.47739E+0	-53.7073E-9	575.928E-15	11.7323E-12
1.49749E+0	716.759E-12	1.49749E+0	-53.7073E-9	511.017E-15	11.5488E-12
1.51759E+0	731.101E-12	1.51759E+0	-53.7073E-9	503.502E-15	11.6925E-12
1.53769E+0	747.465E-12	1.53769E+0	-53.7073E-9	237.135E-15	11.4061E-12
1.55779E+0	763.138E-12	1.55779E+0	-53.7073E-9	414.859E-15	11.1577E-12
1.57789E+0	775.539E-12	1.57789E+0	-53.7073E-9	280.795E-15	10.9412E-12
1.59799E+0	791.888E-12	1.59799E+0	-53.7073E-9	87.9980E-15	10.4554E-12
1.61809E+0	804.542E-12	1.61809E+0	-53.7073E-9	17.1943E-15	10.4811E-12
1.63819E+0	818.881E-12	1.63819E+0	-53.7073E-9	-24.1023E-15	10.0887E-12
1.65829E+0	834.552E-12	1.65829E+0	-53.7073E-9	-107.536E-15	9.94102E-12
1.67839E+0	843.401E-12	1.67839E+0	-53.7073E-9	-123.526E-15	9.82506E-12
1.69849E+0	859.672E-12	1.69849E+0	-53.7073E-9	-277.522E-15	9.69806E-12
1.71859E+0	871.161E-12	1.71859E+0	-53.7073E-9	-31.6019E-15	9.70506E-12
1.73869E+0	882.812E-12	1.73869E+0	-53.7073E-9	-293.697E-15	9.39753E-12
1.75879E+0	895.450E-12	1.75879E+0	-53.7073E-9	-224.935E-15	9.22830E-12
1.77889E+0	904.757E-12	1.77889E+0	-53.7073E-9	-281.593E-15	8.98052E-12
1.79900E+0	920.275E-12	1.79900E+0	-53.7073E-9	-257.008E-15	8.77645E-12
1.81910E+0	930.513E-12	1.81910E+0	-53.7073E-9	-328.926E-15	8.73247E-12
1.83920E+0	940.451E-12	1.83920E+0	-53.7073E-9	-404.904E-15	8.85469E-12
1.85930E+0	955.319E-12	1.85930E+0	-53.7073E-9	-518.278E-15	8.82784E-12
1.87940E+0	962.220E-12	1.87940E+0	-53.7073E-9	-291.190E-15	8.60604E-12
1.89950E+0	976.477E-12	1.89950E+0	-53.7073E-9	-434.749E-15	8.65054E-12
1.91960E+0	986.815E-12	1.91960E+0	-53.7073E-9	-553.682E-15	8.65885E-12
1.93970E+0	994.420E-12	1.93970E+0	-53.7073E-9	-416.853E-15	8.56364E-12
1.95980E+0	1.01027E-9	1.95980E+0	-53.7073E-9	-149.023E-15	8.63611E-12
1.97990E+0	1.01844E-9	1.97990E+0	-53.7073E-9	-337.319E-15	8.69176E-12
2.00000E+0	1.02949E-9	2.00000E+0	-53.7073E-9	-251.474E-15	8.92822E-12
