# Supplementary material for: Circumventing the stability problems of graphene nanoribbon zigzag edges
Source: Nat Chem. 2022 Sep 26;14(12):1451–8. doi: 10.1038/s41557-022-01042-8 (PMC10665199; doi:10.1038/s41557-022-01042-8)
Supplement: Supplementary file 3 — Source data for Supplementary Fig. 9. [file 41557_2022_1042_MOESM3_ESM.zip › 11 units/Point spectra646.dat]

Experiment	bias spectroscopy
Saved Date	22.07.2020 14:27:13
User
Date
X (m)	-248.453E-9
Y (m)	-233.094E-9
Z (m)	-53.7353E-9
Z offset (m)	0E+0
Settling time (s)	20E-3
Integration time (s)	60E-3
Z-Ctrl hold	TRUE
Final Z (m)	N/A
Start time	22.07.2020 14:26:57
Filter type	None
Order
Cutoff frq
Bias>Bias (V)	-500E-3
Bias>Calibration (V/V)	-1E+0
Bias>Offset (V)	0E+0
Bias Spectroscopy>Sweep Start (V)	-2E+0
Bias Spectroscopy>Sweep End (V)	2E+0
Bias Spectroscopy>Num Pixel	200
Bias Spectroscopy>Z Avg time (s)	100E-3
Bias Spectroscopy>Z offset (m)	0E+0
Bias Spectroscopy>1st Settling time (s)	60E-3
Bias Spectroscopy>Settling time (s)	20E-3
Bias Spectroscopy>Integration time (s)	60E-3
Bias Spectroscopy>End Settling time (s)	50E-3
Bias Spectroscopy>Z control time (s)	50E-3
Bias Spectroscopy>Max Slew rate (V/s)	Inf
Bias Spectroscopy>backward sweep	FALSE
Bias Spectroscopy>Z-controller hold	TRUE
Bias Spectroscopy>Number of sweeps	1
Bias Spectroscopy>Channels	Current (A);Bias (V);Z (m);LI Demod 1 Y (A);LI Demod 1 X (A)
Bias Spectroscopy>Reset Bias	TRUE
Bias Spectroscopy>Record final Z	FALSE
Bias Spectroscopy>Lock-In run	TRUE
Current>Current (A)	878.133E-12
Current>Calibration (A/V)	330E-12
Current>Offset (A)	0E+0
Current>Gain	High
Lock-in>Lock-in status	ON
Lock-in>Modulated signal	Bias (V)
Lock-in>Frequency (Hz)	828E+0
Lock-in>Amplitude	20E-3
Lock-in>Demodulated signal	Current (A)
Lock-in>HP Filter Cutoff D1 (Hz)	155.425E+0
Lock-in>HP Filter Cutoff D2 (Hz)	155.425E+0
Lock-in>HP Filter Order D1	1
Lock-in>HP Filter Order D2	1
Lock-in>Harmonic D1	1
Lock-in>Harmonic D2	2
Lock-in>Reference phase D1 (deg)	-158.815E+0
Lock-in>Reference phase D2 (deg)	174.64E+0
Lock-in>LP Filter Cutoff D1 (Hz)	9.71405E+0
Lock-in>LP Filter Cutoff D2 (Hz)	4.85702E+0
Lock-in>LP Filter Order D1	2
Lock-in>LP Filter Order D2	2
Lock-in>Sync Filter D1	OFF
Lock-in>Sync Filter D2	OFF
[DATA]
Bias calc (V)	Current (A)	Bias (V)	Z (m)	LI Demod 1 Y (A)	LI Demod 1 X (A)
-2.00000E+0	-632.498E-12	-2.00000E+0	-53.7353E-9	-71.2031E-15	10.6550E-12
-1.97990E+0	-616.485E-12	-1.97990E+0	-53.7353E-9	-231.989E-15	10.0767E-12
-1.95980E+0	-606.025E-12	-1.95980E+0	-53.7353E-9	-253.108E-15	9.25560E-12
-1.93970E+0	-592.428E-12	-1.93970E+0	-53.7353E-9	-230.900E-15	9.03896E-12
-1.91960E+0	-579.862E-12	-1.91960E+0	-53.7353E-9	-415.706E-15	8.76300E-12
-1.89950E+0	-570.965E-12	-1.89950E+0	-53.7353E-9	-177.253E-15	8.99125E-12
-1.87940E+0	-556.873E-12	-1.87940E+0	-53.7353E-9	-335.220E-15	8.93205E-12
-1.85930E+0	-543.553E-12	-1.85930E+0	-53.7353E-9	-349.716E-15	9.11973E-12
-1.83920E+0	-531.684E-12	-1.83920E+0	-53.7353E-9	-352.952E-15	8.98546E-12
-1.81910E+0	-520.370E-12	-1.81910E+0	-53.7353E-9	-402.888E-15	8.88649E-12
-1.79900E+0	-509.154E-12	-1.79900E+0	-53.7353E-9	-549.098E-15	8.57560E-12
-1.77889E+0	-497.550E-12	-1.77889E+0	-53.7353E-9	-647.249E-15	8.32443E-12
-1.75879E+0	-486.538E-12	-1.75879E+0	-53.7353E-9	-625.859E-15	8.14665E-12
-1.73869E+0	-475.975E-12	-1.73869E+0	-53.7353E-9	-751.052E-15	7.59726E-12
-1.71859E+0	-465.636E-12	-1.71859E+0	-53.7353E-9	-707.536E-15	7.48753E-12
-1.69849E+0	-455.220E-12	-1.69849E+0	-53.7353E-9	-953.089E-15	7.46490E-12
-1.67839E+0	-445.370E-12	-1.67839E+0	-53.7353E-9	-898.727E-15	7.49675E-12
-1.65829E+0	-434.839E-12	-1.65829E+0	-53.7353E-9	-937.768E-15	7.24066E-12
-1.63819E+0	-425.388E-12	-1.63819E+0	-53.7353E-9	-812.888E-15	7.55645E-12
-1.61809E+0	-414.688E-12	-1.61809E+0	-53.7353E-9	-545.789E-15	7.75440E-12
-1.59799E+0	-404.537E-12	-1.59799E+0	-53.7353E-9	-775.613E-15	7.62676E-12
-1.57789E+0	-394.446E-12	-1.57789E+0	-53.7353E-9	-994.050E-15	7.40645E-12
-1.55779E+0	-383.840E-12	-1.55779E+0	-53.7353E-9	-590.441E-15	7.75283E-12
-1.53769E+0	-373.467E-12	-1.53769E+0	-53.7353E-9	-851.314E-15	7.79326E-12
-1.51759E+0	-363.206E-12	-1.51759E+0	-53.7353E-9	-719.718E-15	8.01852E-12
-1.49749E+0	-352.817E-12	-1.49749E+0	-53.7353E-9	-901.508E-15	7.32618E-12
-1.47739E+0	-344.158E-12	-1.47739E+0	-53.7353E-9	-989.147E-15	6.32956E-12
-1.45729E+0	-335.849E-12	-1.45729E+0	-53.7353E-9	-1.34638E-12	5.28521E-12
-1.43719E+0	-329.643E-12	-1.43719E+0	-53.7353E-9	-1.91323E-12	4.29206E-12
-1.41709E+0	-324.574E-12	-1.41709E+0	-53.7353E-9	-1.95641E-12	3.75708E-12
-1.39698E+0	-320.727E-12	-1.39698E+0	-53.7353E-9	-2.20634E-12	3.53023E-12
-1.37688E+0	-317.641E-12	-1.37688E+0	-53.7353E-9	-2.13375E-12	3.22054E-12
-1.35678E+0	-313.243E-12	-1.35678E+0	-53.7353E-9	-2.06578E-12	3.30016E-12
-1.33668E+0	-310.052E-12	-1.33668E+0	-53.7353E-9	-2.07078E-12	3.20119E-12
-1.31658E+0	-306.143E-12	-1.31658E+0	-53.7353E-9	-2.08503E-12	3.12248E-12
-1.29648E+0	-301.793E-12	-1.29648E+0	-53.7353E-9	-2.08566E-12	3.18720E-12
-1.27638E+0	-298.789E-12	-1.27638E+0	-53.7353E-9	-2.06248E-12	3.00195E-12
-1.25628E+0	-294.604E-12	-1.25628E+0	-53.7353E-9	-2.30496E-12	3.21661E-12
-1.23618E+0	-291.226E-12	-1.23618E+0	-53.7353E-9	-2.12179E-12	2.98208E-12
-1.21608E+0	-287.568E-12	-1.21608E+0	-53.7353E-9	-2.14864E-12	3.00892E-12
-1.19598E+0	-284.042E-12	-1.19598E+0	-53.7353E-9	-2.35983E-12	3.05590E-12
-1.17588E+0	-280.301E-12	-1.17588E+0	-53.7353E-9	-2.32100E-12	3.01508E-12
-1.15578E+0	-277.065E-12	-1.15578E+0	-53.7353E-9	-2.04477E-12	3.01109E-12
-1.13568E+0	-273.000E-12	-1.13568E+0	-53.7353E-9	-2.31686E-12	2.98943E-12
-1.11558E+0	-269.824E-12	-1.11558E+0	-53.7353E-9	-2.29847E-12	2.91429E-12
-1.09548E+0	-266.076E-12	-1.09548E+0	-53.7353E-9	-1.88953E-12	2.98717E-12
-1.07538E+0	-263.284E-12	-1.07538E+0	-53.7353E-9	-2.51807E-12	2.86658E-12
-1.05528E+0	-260.284E-12	-1.05528E+0	-53.7353E-9	-2.28679E-12	2.78555E-12
-1.03518E+0	-256.442E-12	-1.03518E+0	-53.7353E-9	-2.21233E-12	3.02023E-12
-1.01508E+0	-253.503E-12	-1.01508E+0	-53.7353E-9	-2.03336E-12	2.84514E-12
-994.975E-3	-249.601E-12	-994.975E-3	-53.7353E-9	-2.11817E-12	3.09089E-12
-974.874E-3	-245.219E-12	-974.874E-3	-53.7353E-9	-1.98097E-12	3.37200E-12
-954.774E-3	-241.363E-12	-954.774E-3	-53.7353E-9	-2.00013E-12	3.67107E-12
-934.673E-3	-236.409E-12	-934.673E-3	-53.7353E-9	-1.87511E-12	3.86639E-12
-914.573E-3	-231.346E-12	-914.573E-3	-53.7353E-9	-1.95542E-12	4.06524E-12
-894.472E-3	-227.233E-12	-894.472E-3	-53.7353E-9	-1.88985E-12	3.77579E-12
-874.372E-3	-222.994E-12	-874.372E-3	-53.7353E-9	-1.90679E-12	3.42125E-12
-854.271E-3	-218.744E-12	-854.271E-3	-53.7353E-9	-2.11753E-12	3.28279E-12
-834.171E-3	-215.665E-12	-834.171E-3	-53.7353E-9	-2.25898E-12	3.13721E-12
-814.070E-3	-212.079E-12	-814.070E-3	-53.7353E-9	-2.12044E-12	3.16164E-12
-793.970E-3	-207.981E-12	-793.970E-3	-53.7353E-9	-2.34237E-12	2.94416E-12
-773.869E-3	-204.491E-12	-773.869E-3	-53.7353E-9	-2.28297E-12	2.79769E-12
-753.769E-3	-201.342E-12	-753.769E-3	-53.7353E-9	-2.33703E-12	2.69220E-12
-733.668E-3	-197.855E-12	-733.668E-3	-53.7353E-9	-2.14296E-12	2.78883E-12
-713.568E-3	-194.563E-12	-713.568E-3	-53.7353E-9	-2.25449E-12	3.17159E-12
-693.467E-3	-190.938E-12	-693.467E-3	-53.7353E-9	-2.19822E-12	3.27931E-12
-673.367E-3	-186.743E-12	-673.367E-3	-53.7353E-9	-2.26960E-12	3.42446E-12
-653.266E-3	-182.174E-12	-653.266E-3	-53.7353E-9	-2.00006E-12	3.86938E-12
-633.166E-3	-177.559E-12	-633.166E-3	-53.7353E-9	-2.02280E-12	3.80511E-12
-613.065E-3	-172.981E-12	-613.065E-3	-53.7353E-9	-2.20106E-12	3.67505E-12
-592.965E-3	-168.280E-12	-592.965E-3	-53.7353E-9	-1.91089E-12	3.70337E-12
-572.864E-3	-163.872E-12	-572.864E-3	-53.7353E-9	-1.95661E-12	3.46285E-12
-552.764E-3	-159.855E-12	-552.764E-3	-53.7353E-9	-2.07223E-12	3.40344E-12
-532.663E-3	-155.483E-12	-532.663E-3	-53.7353E-9	-2.22265E-12	3.28236E-12
-512.563E-3	-151.496E-12	-512.563E-3	-53.7353E-9	-2.21543E-12	3.17338E-12
-492.462E-3	-147.247E-12	-492.462E-3	-53.7353E-9	-2.07889E-12	3.41434E-12
-472.362E-3	-143.146E-12	-472.362E-3	-53.7353E-9	-1.90858E-12	3.40378E-12
-452.261E-3	-138.700E-12	-452.261E-3	-53.7353E-9	-2.15602E-12	3.46829E-12
-432.161E-3	-134.460E-12	-432.161E-3	-53.7353E-9	-2.16154E-12	3.67298E-12
-412.060E-3	-129.988E-12	-412.060E-3	-53.7353E-9	-2.00856E-12	3.70961E-12
-391.960E-3	-124.652E-12	-391.960E-3	-53.7353E-9	-1.70602E-12	4.03606E-12
-371.859E-3	-118.747E-12	-371.859E-3	-53.7353E-9	-1.58344E-12	4.88741E-12
-351.759E-3	-112.092E-12	-351.759E-3	-53.7353E-9	-1.58116E-12	5.37497E-12
-331.658E-3	-104.738E-12	-331.658E-3	-53.7353E-9	-1.34608E-12	5.55018E-12
-311.558E-3	-97.5990E-12	-311.558E-3	-53.7353E-9	-1.47106E-12	5.29513E-12
-291.457E-3	-90.8350E-12	-291.457E-3	-53.7353E-9	-1.44943E-12	5.18238E-12
-271.357E-3	-84.5716E-12	-271.357E-3	-53.7353E-9	-1.74582E-12	4.71284E-12
-251.256E-3	-78.8095E-12	-251.256E-3	-53.7353E-9	-1.64962E-12	4.25913E-12
-231.156E-3	-73.2278E-12	-231.156E-3	-53.7353E-9	-1.64636E-12	4.34593E-12
-211.055E-3	-67.6513E-12	-211.055E-3	-53.7353E-9	-1.79400E-12	4.35887E-12
-190.955E-3	-61.7812E-12	-190.955E-3	-53.7353E-9	-1.78561E-12	4.44563E-12
-170.854E-3	-55.8587E-12	-170.854E-3	-53.7353E-9	-1.81364E-12	4.57028E-12
-150.754E-3	-49.7004E-12	-150.754E-3	-53.7353E-9	-1.67202E-12	4.88749E-12
-130.653E-3	-43.0854E-12	-130.653E-3	-53.7353E-9	-1.81015E-12	4.99543E-12
-110.553E-3	-36.8059E-12	-110.553E-3	-53.7353E-9	-1.76633E-12	4.82788E-12
-90.4523E-3	-30.5684E-12	-90.4523E-3	-53.7353E-9	-1.75647E-12	4.95240E-12
-70.3518E-3	-23.9450E-12	-70.3518E-3	-53.7353E-9	-1.48905E-12	5.05430E-12
-50.2512E-3	-17.0426E-12	-50.2513E-3	-53.7353E-9	-1.27919E-12	5.44655E-12
-30.1508E-3	-10.0478E-12	-30.1508E-3	-53.7353E-9	-1.51886E-12	5.19103E-12
-10.0503E-3	-3.45650E-12	-10.0503E-3	-53.7353E-9	-1.65502E-12	4.88393E-12
10.0503E-3	2.84987E-12	10.0503E-3	-53.7353E-9	-1.54924E-12	4.87698E-12
30.1507E-3	8.98728E-12	30.1508E-3	-53.7353E-9	-1.68008E-12	4.45618E-12
50.2512E-3	15.3949E-12	50.2513E-3	-53.7353E-9	-1.62443E-12	4.99227E-12
70.3518E-3	21.9075E-12	70.3518E-3	-53.7353E-9	-1.82507E-12	5.05695E-12
90.4522E-3	28.3600E-12	90.4523E-3	-53.7353E-9	-1.89305E-12	4.73011E-12
110.553E-3	34.6452E-12	110.553E-3	-53.7353E-9	-1.61578E-12	4.69780E-12
130.653E-3	40.7868E-12	130.653E-3	-53.7353E-9	-1.70072E-12	4.83833E-12
150.754E-3	47.0149E-12	150.754E-3	-53.7353E-9	-1.63744E-12	4.75747E-12
170.854E-3	53.1736E-12	170.854E-3	-53.7353E-9	-1.60492E-12	4.64663E-12
190.955E-3	59.3780E-12	190.955E-3	-53.7353E-9	-1.55017E-12	4.83111E-12
211.055E-3	65.9972E-12	211.055E-3	-53.7353E-9	-1.71288E-12	4.96012E-12
231.156E-3	72.1299E-12	231.156E-3	-53.7353E-9	-1.73001E-12	4.63455E-12
251.256E-3	78.0030E-12	251.256E-3	-53.7353E-9	-1.88881E-12	4.47769E-12
271.357E-3	83.9817E-12	271.357E-3	-53.7353E-9	-1.57811E-12	4.67348E-12
291.457E-3	90.0051E-12	291.457E-3	-53.7353E-9	-1.80153E-12	4.87586E-12
311.558E-3	96.6123E-12	311.558E-3	-53.7353E-9	-1.58655E-12	4.71458E-12
331.658E-3	102.825E-12	331.658E-3	-53.7353E-9	-1.60339E-12	4.95227E-12
351.759E-3	109.421E-12	351.759E-3	-53.7353E-9	-1.56234E-12	5.18090E-12
371.859E-3	116.957E-12	371.859E-3	-53.7353E-9	-1.49464E-12	5.22969E-12
391.960E-3	123.714E-12	391.960E-3	-53.7353E-9	-1.56781E-12	5.46338E-12
412.060E-3	130.970E-12	412.060E-3	-53.7353E-9	-1.63086E-12	5.29169E-12
432.161E-3	137.628E-12	432.161E-3	-53.7353E-9	-1.61830E-12	5.05073E-12
452.261E-3	143.809E-12	452.261E-3	-53.7353E-9	-1.66054E-12	4.81394E-12
472.362E-3	150.310E-12	472.362E-3	-53.7353E-9	-1.53468E-12	4.96731E-12
492.462E-3	156.367E-12	492.462E-3	-53.7353E-9	-1.51313E-12	4.88667E-12
512.563E-3	163.225E-12	512.563E-3	-53.7353E-9	-1.58565E-12	4.85459E-12
532.663E-3	170.283E-12	532.663E-3	-53.7353E-9	-1.43531E-12	5.44125E-12
552.764E-3	177.453E-12	552.764E-3	-53.7353E-9	-1.10740E-12	5.62137E-12
572.864E-3	185.724E-12	572.864E-3	-53.7353E-9	-1.40671E-12	6.03175E-12
592.965E-3	193.341E-12	592.965E-3	-53.7353E-9	-1.36195E-12	5.96301E-12
613.065E-3	201.213E-12	613.065E-3	-53.7353E-9	-1.33843E-12	6.06877E-12
633.166E-3	209.936E-12	633.166E-3	-53.7353E-9	-1.14945E-12	6.12653E-12
653.266E-3	217.743E-12	653.266E-3	-53.7353E-9	-1.16348E-12	6.10502E-12
673.367E-3	225.894E-12	673.367E-3	-53.7353E-9	-1.30560E-12	6.21931E-12
693.467E-3	234.382E-12	693.467E-3	-53.7353E-9	-1.45419E-12	6.23924E-12
713.568E-3	242.329E-12	713.568E-3	-53.7353E-9	-1.34237E-12	6.40969E-12
733.668E-3	251.043E-12	733.668E-3	-53.7353E-9	-1.20600E-12	6.42328E-12
753.769E-3	260.585E-12	753.769E-3	-53.7353E-9	-1.31022E-12	6.66522E-12
773.869E-3	270.199E-12	773.869E-3	-53.7353E-9	-927.942E-15	6.84116E-12
793.970E-3	279.836E-12	793.970E-3	-53.7353E-9	-1.08050E-12	7.23175E-12
814.070E-3	289.272E-12	814.070E-3	-53.7353E-9	-848.825E-15	7.19481E-12
834.171E-3	299.306E-12	834.171E-3	-53.7353E-9	-959.536E-15	7.51210E-12
854.271E-3	309.187E-12	854.271E-3	-53.7353E-9	-947.497E-15	7.41822E-12
874.372E-3	317.481E-12	874.372E-3	-53.7353E-9	-958.373E-15	7.11296E-12
894.472E-3	327.265E-12	894.472E-3	-53.7353E-9	-836.927E-15	7.28887E-12
914.573E-3	336.911E-12	914.573E-3	-53.7353E-9	-932.169E-15	7.36529E-12
934.673E-3	346.645E-12	934.673E-3	-53.7353E-9	-861.161E-15	7.69272E-12
954.774E-3	357.355E-12	954.774E-3	-53.7353E-9	-766.891E-15	7.54329E-12
974.874E-3	367.875E-12	974.874E-3	-53.7353E-9	-888.600E-15	7.69943E-12
994.975E-3	378.439E-12	994.975E-3	-53.7353E-9	-1.08049E-12	8.12295E-12
1.01508E+0	388.986E-12	1.01508E+0	-53.7353E-9	-617.181E-15	8.18272E-12
1.03518E+0	400.058E-12	1.03518E+0	-53.7353E-9	-529.621E-15	8.49766E-12
1.05528E+0	411.652E-12	1.05528E+0	-53.7353E-9	-474.876E-15	8.60887E-12
1.07538E+0	423.055E-12	1.07538E+0	-53.7353E-9	-431.587E-15	8.92981E-12
1.09548E+0	435.839E-12	1.09548E+0	-53.7353E-9	-406.353E-15	8.90492E-12
1.11558E+0	447.981E-12	1.11558E+0	-53.7353E-9	-537.426E-15	9.03373E-12
1.13568E+0	460.077E-12	1.13568E+0	-53.7353E-9	-263.983E-15	9.21660E-12
1.15578E+0	473.662E-12	1.15578E+0	-53.7353E-9	-167.123E-15	9.25245E-12
1.17588E+0	486.145E-12	1.17588E+0	-53.7353E-9	-350.249E-15	9.55082E-12
1.19598E+0	499.212E-12	1.19598E+0	-53.7353E-9	-99.8323E-15	10.0650E-12
1.21608E+0	513.501E-12	1.21608E+0	-53.7353E-9	19.7916E-15	10.1916E-12
1.23618E+0	527.329E-12	1.23618E+0	-53.7353E-9	-7.47466E-15	10.7528E-12
1.25628E+0	542.524E-12	1.25628E+0	-53.7353E-9	166.242E-15	10.8500E-12
1.27638E+0	557.712E-12	1.27638E+0	-53.7353E-9	446.087E-15	11.3181E-12
1.29648E+0	573.911E-12	1.29648E+0	-53.7353E-9	648.286E-15	11.6566E-12
1.31658E+0	590.242E-12	1.31658E+0	-53.7353E-9	458.506E-15	12.1801E-12
1.33668E+0	606.305E-12	1.33668E+0	-53.7353E-9	730.495E-15	12.2861E-12
1.35678E+0	623.481E-12	1.35678E+0	-53.7353E-9	928.863E-15	12.5456E-12
1.37688E+0	640.108E-12	1.37688E+0	-53.7353E-9	901.522E-15	12.6187E-12
1.39698E+0	658.152E-12	1.39698E+0	-53.7353E-9	1.13318E-12	13.0513E-12
1.41709E+0	676.718E-12	1.41709E+0	-53.7353E-9	881.173E-15	13.1316E-12
1.43719E+0	695.364E-12	1.43719E+0	-53.7353E-9	856.932E-15	13.5508E-12
1.45729E+0	712.469E-12	1.45729E+0	-53.7353E-9	1.10831E-12	13.3864E-12
1.47739E+0	731.391E-12	1.47739E+0	-53.7353E-9	1.16461E-12	13.6563E-12
1.49749E+0	749.760E-12	1.49749E+0	-53.7353E-9	824.005E-15	13.7408E-12
1.51759E+0	768.430E-12	1.51759E+0	-53.7353E-9	964.899E-15	13.7708E-12
1.53769E+0	786.721E-12	1.53769E+0	-53.7353E-9	1.22531E-12	13.2448E-12
1.55779E+0	805.636E-12	1.55779E+0	-53.7353E-9	958.369E-15	13.3151E-12
1.57789E+0	822.651E-12	1.57789E+0	-53.7353E-9	1.02087E-12	12.8705E-12
1.59799E+0	839.994E-12	1.59799E+0	-53.7353E-9	707.040E-15	12.6359E-12
1.61809E+0	856.235E-12	1.61809E+0	-53.7353E-9	522.663E-15	12.1120E-12
1.63819E+0	872.291E-12	1.63819E+0	-53.7353E-9	500.679E-15	11.6045E-12
1.65829E+0	886.173E-12	1.65829E+0	-53.7353E-9	404.513E-15	11.8270E-12
1.67839E+0	901.604E-12	1.67839E+0	-53.7353E-9	594.733E-15	11.5007E-12
1.69849E+0	916.003E-12	1.69849E+0	-53.7353E-9	321.377E-15	11.4612E-12
1.71859E+0	931.223E-12	1.71859E+0	-53.7353E-9	489.404E-15	11.0321E-12
1.73869E+0	946.548E-12	1.73869E+0	-53.7353E-9	403.757E-15	10.9302E-12
1.75879E+0	961.895E-12	1.75879E+0	-53.7353E-9	182.905E-15	10.5635E-12
1.77889E+0	974.438E-12	1.77889E+0	-53.7353E-9	204.374E-15	10.2418E-12
1.79900E+0	988.988E-12	1.79900E+0	-53.7353E-9	266.768E-15	10.2708E-12
1.81910E+0	999.929E-12	1.81910E+0	-53.7353E-9	207.069E-15	10.0559E-12
1.83920E+0	1.01228E-9	1.83920E+0	-53.7353E-9	-142.292E-15	9.95042E-12
1.85930E+0	1.02575E-9	1.85930E+0	-53.7353E-9	-64.6468E-15	9.98803E-12
1.87940E+0	1.03816E-9	1.87940E+0	-53.7353E-9	86.2325E-15	9.83587E-12
1.89950E+0	1.04976E-9	1.89950E+0	-53.7353E-9	59.0861E-15	9.59693E-12
1.91960E+0	1.06499E-9	1.91960E+0	-53.7353E-9	173.150E-15	9.64211E-12
1.93970E+0	1.07838E-9	1.93970E+0	-53.7353E-9	136.221E-15	9.77982E-12
1.95980E+0	1.08925E-9	1.95980E+0	-53.7353E-9	186.033E-15	9.72503E-12
1.97990E+0	1.10132E-9	1.97990E+0	-53.7353E-9	337.656E-15	9.75351E-12
2.00000E+0	1.11717E-9	2.00000E+0	-53.7353E-9	156.669E-15	10.3157E-12
