# Supplementary material for: Circumventing the stability problems of graphene nanoribbon zigzag edges
Source: Nat Chem. 2022 Sep 26;14(12):1451–8. doi: 10.1038/s41557-022-01042-8 (PMC10665199; doi:10.1038/s41557-022-01042-8)
Supplement: Supplementary file 3 — Source data for Supplementary Fig. 9. [file 41557_2022_1042_MOESM3_ESM.zip › 11 units/Point spectra647.dat]

Experiment	bias spectroscopy
Saved Date	22.07.2020 14:27:30
User
Date
X (m)	-248.368E-9
Y (m)	-233.193E-9
Z (m)	-53.7822E-9
Z offset (m)	0E+0
Settling time (s)	20E-3
Integration time (s)	60E-3
Z-Ctrl hold	TRUE
Final Z (m)	N/A
Start time	22.07.2020 14:27:14
Filter type	None
Order
Cutoff frq
Bias>Bias (V)	-500E-3
Bias>Calibration (V/V)	-1E+0
Bias>Offset (V)	0E+0
Bias Spectroscopy>Sweep Start (V)	-2E+0
Bias Spectroscopy>Sweep End (V)	2E+0
Bias Spectroscopy>Num Pixel	200
Bias Spectroscopy>Z Avg time (s)	100E-3
Bias Spectroscopy>Z offset (m)	0E+0
Bias Spectroscopy>1st Settling time (s)	60E-3
Bias Spectroscopy>Settling time (s)	20E-3
Bias Spectroscopy>Integration time (s)	60E-3
Bias Spectroscopy>End Settling time (s)	50E-3
Bias Spectroscopy>Z control time (s)	50E-3
Bias Spectroscopy>Max Slew rate (V/s)	Inf
Bias Spectroscopy>backward sweep	FALSE
Bias Spectroscopy>Z-controller hold	TRUE
Bias Spectroscopy>Number of sweeps	1
Bias Spectroscopy>Channels	Current (A);Bias (V);Z (m);LI Demod 1 Y (A);LI Demod 1 X (A)
Bias Spectroscopy>Reset Bias	TRUE
Bias Spectroscopy>Record final Z	FALSE
Bias Spectroscopy>Lock-In run	TRUE
Current>Current (A)	625.043E-12
Current>Calibration (A/V)	330E-12
Current>Offset (A)	0E+0
Current>Gain	High
Lock-in>Lock-in status	ON
Lock-in>Modulated signal	Bias (V)
Lock-in>Frequency (Hz)	828E+0
Lock-in>Amplitude	20E-3
Lock-in>Demodulated signal	Current (A)
Lock-in>HP Filter Cutoff D1 (Hz)	155.425E+0
Lock-in>HP Filter Cutoff D2 (Hz)	155.425E+0
Lock-in>HP Filter Order D1	1
Lock-in>HP Filter Order D2	1
Lock-in>Harmonic D1	1
Lock-in>Harmonic D2	2
Lock-in>Reference phase D1 (deg)	-158.815E+0
Lock-in>Reference phase D2 (deg)	174.64E+0
Lock-in>LP Filter Cutoff D1 (Hz)	9.71405E+0
Lock-in>LP Filter Cutoff D2 (Hz)	4.85702E+0
Lock-in>LP Filter Order D1	2
Lock-in>LP Filter Order D2	2
Lock-in>Sync Filter D1	OFF
Lock-in>Sync Filter D2	OFF
[DATA]
Bias calc (V)	Current (A)	Bias (V)	Z (m)	LI Demod 1 Y (A)	LI Demod 1 X (A)
-2.00000E+0	-664.144E-12	-2.00000E+0	-53.7822E-9	-22.8366E-15	10.8844E-12
-1.97990E+0	-650.089E-12	-1.97990E+0	-53.7822E-9	-44.3687E-15	10.7183E-12
-1.95980E+0	-635.165E-12	-1.95980E+0	-53.7822E-9	234.296E-15	10.2431E-12
-1.93970E+0	-621.261E-12	-1.93970E+0	-53.7822E-9	103.747E-15	10.2022E-12
-1.91960E+0	-607.980E-12	-1.91960E+0	-53.7822E-9	43.5415E-15	10.5204E-12
-1.89950E+0	-593.960E-12	-1.89950E+0	-53.7822E-9	19.2040E-15	10.4554E-12
-1.87940E+0	-578.670E-12	-1.87940E+0	-53.7822E-9	280.405E-15	10.5612E-12
-1.85930E+0	-563.772E-12	-1.85930E+0	-53.7822E-9	231.495E-15	10.7170E-12
-1.83920E+0	-549.003E-12	-1.83920E+0	-53.7822E-9	296.210E-15	11.0142E-12
-1.81910E+0	-533.805E-12	-1.81910E+0	-53.7822E-9	124.769E-15	11.1079E-12
-1.79900E+0	-518.247E-12	-1.79900E+0	-53.7822E-9	127.793E-15	10.6201E-12
-1.77889E+0	-504.510E-12	-1.77889E+0	-53.7822E-9	-160.355E-15	10.3432E-12
-1.75879E+0	-491.360E-12	-1.75879E+0	-53.7822E-9	-243.343E-15	9.88548E-12
-1.73869E+0	-478.502E-12	-1.73869E+0	-53.7822E-9	-365.239E-15	9.35148E-12
-1.71859E+0	-466.689E-12	-1.71859E+0	-53.7822E-9	-325.036E-15	9.07882E-12
-1.69849E+0	-454.343E-12	-1.69849E+0	-53.7822E-9	-311.243E-15	9.12045E-12
-1.67839E+0	-441.157E-12	-1.67839E+0	-53.7822E-9	-360.599E-15	8.93526E-12
-1.65829E+0	-429.778E-12	-1.65829E+0	-53.7822E-9	-98.3452E-15	8.75279E-12
-1.63819E+0	-417.065E-12	-1.63819E+0	-53.7822E-9	-456.766E-15	8.80210E-12
-1.61809E+0	-405.051E-12	-1.61809E+0	-53.7822E-9	-274.159E-15	8.82337E-12
-1.59799E+0	-393.617E-12	-1.59799E+0	-53.7822E-9	-457.865E-15	8.77672E-12
-1.57789E+0	-381.400E-12	-1.57789E+0	-53.7822E-9	-490.506E-15	8.57268E-12
-1.55779E+0	-370.279E-12	-1.55779E+0	-53.7822E-9	-363.749E-15	8.62641E-12
-1.53769E+0	-357.448E-12	-1.53769E+0	-53.7822E-9	-229.091E-15	9.05779E-12
-1.51759E+0	-345.148E-12	-1.51759E+0	-53.7822E-9	-220.730E-15	9.14774E-12
-1.49749E+0	-333.140E-12	-1.49749E+0	-53.7822E-9	-541.949E-15	8.64749E-12
-1.47739E+0	-322.590E-12	-1.47739E+0	-53.7822E-9	-870.662E-15	7.22258E-12
-1.45729E+0	-313.779E-12	-1.45729E+0	-53.7822E-9	-1.22741E-12	5.77833E-12
-1.43719E+0	-307.423E-12	-1.43719E+0	-53.7822E-9	-1.63552E-12	4.86198E-12
-1.41709E+0	-302.837E-12	-1.41709E+0	-53.7822E-9	-1.79911E-12	3.74421E-12
-1.39698E+0	-299.224E-12	-1.39698E+0	-53.7822E-9	-1.96179E-12	3.67176E-12
-1.37688E+0	-294.734E-12	-1.37688E+0	-53.7822E-9	-2.10819E-12	3.30865E-12
-1.35678E+0	-290.932E-12	-1.35678E+0	-53.7822E-9	-2.13605E-12	3.15367E-12
-1.33668E+0	-287.419E-12	-1.33668E+0	-53.7822E-9	-2.17203E-12	3.15400E-12
-1.31658E+0	-283.637E-12	-1.31658E+0	-53.7822E-9	-2.13727E-12	3.05572E-12
-1.29648E+0	-280.577E-12	-1.29648E+0	-53.7822E-9	-2.11036E-12	2.99152E-12
-1.27638E+0	-277.714E-12	-1.27638E+0	-53.7822E-9	-2.10695E-12	2.97724E-12
-1.25628E+0	-274.555E-12	-1.25628E+0	-53.7822E-9	-2.42328E-12	2.70484E-12
-1.23618E+0	-271.169E-12	-1.23618E+0	-53.7822E-9	-2.50896E-12	2.64117E-12
-1.21608E+0	-268.381E-12	-1.21608E+0	-53.7822E-9	-2.47044E-12	2.49745E-12
-1.19598E+0	-265.634E-12	-1.19598E+0	-53.7822E-9	-2.24556E-12	2.72365E-12
-1.17588E+0	-262.374E-12	-1.17588E+0	-53.7822E-9	-2.13863E-12	2.42712E-12
-1.15578E+0	-259.404E-12	-1.15578E+0	-53.7822E-9	-2.36180E-12	2.69069E-12
-1.13568E+0	-255.829E-12	-1.13568E+0	-53.7822E-9	-2.05740E-12	2.68827E-12
-1.11558E+0	-252.746E-12	-1.11558E+0	-53.7822E-9	-2.37123E-12	2.58943E-12
-1.09548E+0	-249.846E-12	-1.09548E+0	-53.7822E-9	-2.42666E-12	2.63612E-12
-1.07538E+0	-247.079E-12	-1.07538E+0	-53.7822E-9	-2.34253E-12	2.40661E-12
-1.05528E+0	-243.933E-12	-1.05528E+0	-53.7822E-9	-2.31909E-12	2.53643E-12
-1.03518E+0	-241.045E-12	-1.03518E+0	-53.7822E-9	-2.43484E-12	2.83492E-12
-1.01508E+0	-238.071E-12	-1.01508E+0	-53.7822E-9	-2.22503E-12	2.74780E-12
-994.975E-3	-234.234E-12	-994.975E-3	-53.7822E-9	-1.94649E-12	3.01802E-12
-974.874E-3	-230.804E-12	-974.874E-3	-53.7822E-9	-2.08794E-12	3.14756E-12
-954.774E-3	-226.654E-12	-954.774E-3	-53.7822E-9	-2.09217E-12	3.25313E-12
-934.673E-3	-222.439E-12	-934.673E-3	-53.7822E-9	-2.08317E-12	3.51676E-12
-914.573E-3	-218.696E-12	-914.573E-3	-53.7822E-9	-2.13885E-12	3.59091E-12
-894.472E-3	-214.829E-12	-894.472E-3	-53.7822E-9	-2.28099E-12	3.29365E-12
-874.372E-3	-211.350E-12	-874.372E-3	-53.7822E-9	-2.18480E-12	2.81623E-12
-854.271E-3	-208.124E-12	-854.271E-3	-53.7822E-9	-2.41046E-12	2.64055E-12
-834.171E-3	-205.148E-12	-834.171E-3	-53.7822E-9	-2.34186E-12	2.55396E-12
-814.070E-3	-202.247E-12	-814.070E-3	-53.7822E-9	-2.49573E-12	2.52040E-12
-793.970E-3	-199.888E-12	-793.970E-3	-53.7822E-9	-2.40354E-12	2.44650E-12
-773.869E-3	-197.106E-12	-773.869E-3	-53.7822E-9	-2.49747E-12	2.39689E-12
-753.769E-3	-194.496E-12	-753.769E-3	-53.7822E-9	-2.34997E-12	2.37203E-12
-733.668E-3	-191.619E-12	-733.668E-3	-53.7822E-9	-2.21436E-12	2.29521E-12
-713.568E-3	-188.897E-12	-713.568E-3	-53.7822E-9	-2.27989E-12	2.56983E-12
-693.467E-3	-185.500E-12	-693.467E-3	-53.7822E-9	-2.31087E-12	2.94254E-12
-673.367E-3	-182.011E-12	-673.367E-3	-53.7822E-9	-2.10586E-12	3.12725E-12
-653.266E-3	-178.116E-12	-653.266E-3	-53.7822E-9	-2.24480E-12	3.33461E-12
-633.166E-3	-173.967E-12	-633.166E-3	-53.7822E-9	-2.11462E-12	3.24404E-12
-613.065E-3	-170.086E-12	-613.065E-3	-53.7822E-9	-2.14438E-12	3.34515E-12
-592.965E-3	-166.040E-12	-592.965E-3	-53.7822E-9	-2.14003E-12	3.41638E-12
-572.864E-3	-162.237E-12	-572.864E-3	-53.7822E-9	-2.37086E-12	3.28373E-12
-552.764E-3	-158.636E-12	-552.764E-3	-53.7822E-9	-2.07815E-12	3.02218E-12
-532.663E-3	-155.050E-12	-532.663E-3	-53.7822E-9	-2.30320E-12	3.08666E-12
-512.563E-3	-151.646E-12	-512.563E-3	-53.7822E-9	-2.23819E-12	3.06005E-12
-492.462E-3	-147.855E-12	-492.462E-3	-53.7822E-9	-2.17676E-12	3.16667E-12
-472.362E-3	-144.129E-12	-472.362E-3	-53.7822E-9	-2.24752E-12	3.03688E-12
-452.261E-3	-140.095E-12	-452.261E-3	-53.7822E-9	-2.09936E-12	3.33338E-12
-432.161E-3	-135.344E-12	-432.161E-3	-53.7822E-9	-2.04143E-12	3.45655E-12
-412.060E-3	-130.927E-12	-412.060E-3	-53.7822E-9	-2.02814E-12	3.88271E-12
-391.960E-3	-125.572E-12	-391.960E-3	-53.7822E-9	-1.84518E-12	4.28696E-12
-371.859E-3	-119.489E-12	-371.859E-3	-53.7822E-9	-1.71040E-12	4.88984E-12
-351.759E-3	-112.544E-12	-351.759E-3	-53.7822E-9	-1.60926E-12	5.43720E-12
-331.658E-3	-105.127E-12	-331.658E-3	-53.7822E-9	-1.37769E-12	5.70120E-12
-311.558E-3	-97.8556E-12	-311.558E-3	-53.7822E-9	-1.51769E-12	5.58256E-12
-291.457E-3	-90.9048E-12	-291.457E-3	-53.7822E-9	-1.66382E-12	5.10099E-12
-271.357E-3	-84.5568E-12	-271.357E-3	-53.7822E-9	-1.65883E-12	4.84982E-12
-251.256E-3	-78.8072E-12	-251.256E-3	-53.7822E-9	-1.94422E-12	4.48681E-12
-231.156E-3	-73.2042E-12	-231.156E-3	-53.7822E-9	-1.69824E-12	4.51857E-12
-211.055E-3	-67.5061E-12	-211.055E-3	-53.7822E-9	-1.70202E-12	4.26387E-12
-190.955E-3	-61.6841E-12	-190.955E-3	-53.7822E-9	-1.75880E-12	4.51464E-12
-170.854E-3	-55.6209E-12	-170.854E-3	-53.7822E-9	-1.72525E-12	4.90095E-12
-150.754E-3	-49.3747E-12	-150.754E-3	-53.7822E-9	-1.65107E-12	4.69461E-12
-130.653E-3	-42.9000E-12	-130.653E-3	-53.7822E-9	-1.68138E-12	4.74815E-12
-110.553E-3	-36.4141E-12	-110.553E-3	-53.7822E-9	-1.68683E-12	4.83214E-12
-90.4523E-3	-30.0938E-12	-90.4523E-3	-53.7822E-9	-1.81607E-12	4.82471E-12
-70.3518E-3	-23.5220E-12	-70.3518E-3	-53.7822E-9	-1.58381E-12	5.01761E-12
-50.2512E-3	-16.6217E-12	-50.2513E-3	-53.7822E-9	-1.62848E-12	5.23719E-12
-30.1508E-3	-9.84972E-12	-30.1508E-3	-53.7822E-9	-1.54766E-12	5.03604E-12
-10.0503E-3	-3.36821E-12	-10.0503E-3	-53.7822E-9	-1.72368E-12	4.70192E-12
10.0503E-3	2.83089E-12	10.0503E-3	-53.7822E-9	-1.65529E-12	4.69303E-12
30.1507E-3	8.96304E-12	30.1508E-3	-53.7822E-9	-1.65430E-12	4.56422E-12
50.2512E-3	15.3363E-12	50.2513E-3	-53.7822E-9	-1.61088E-12	4.87245E-12
70.3518E-3	21.8318E-12	70.3518E-3	-53.7822E-9	-1.75315E-12	4.95173E-12
90.4522E-3	28.1689E-12	90.4523E-3	-53.7822E-9	-1.67025E-12	4.83598E-12
110.553E-3	34.2475E-12	110.553E-3	-53.7822E-9	-1.86110E-12	4.76594E-12
130.653E-3	40.2668E-12	130.653E-3	-53.7822E-9	-1.71773E-12	4.61159E-12
150.754E-3	46.2310E-12	150.754E-3	-53.7822E-9	-1.74272E-12	4.68406E-12
170.854E-3	52.2329E-12	170.854E-3	-53.7822E-9	-1.68442E-12	4.83290E-12
190.955E-3	58.4570E-12	190.955E-3	-53.7822E-9	-1.66869E-12	4.96804E-12
211.055E-3	64.9133E-12	211.055E-3	-53.7822E-9	-1.67754E-12	4.89017E-12
231.156E-3	71.3158E-12	231.156E-3	-53.7822E-9	-1.73502E-12	4.68414E-12
251.256E-3	77.2291E-12	251.256E-3	-53.7822E-9	-1.70890E-12	4.63958E-12
271.357E-3	83.1603E-12	271.357E-3	-53.7822E-9	-1.74112E-12	4.60357E-12
291.457E-3	89.0879E-12	291.457E-3	-53.7822E-9	-1.85319E-12	4.49002E-12
311.558E-3	95.2539E-12	311.558E-3	-53.7822E-9	-1.57775E-12	4.60554E-12
331.658E-3	101.625E-12	331.658E-3	-53.7822E-9	-1.60631E-12	4.66769E-12
351.759E-3	107.878E-12	351.759E-3	-53.7822E-9	-1.61189E-12	4.98973E-12
371.859E-3	114.643E-12	371.859E-3	-53.7822E-9	-1.51226E-12	5.45989E-12
391.960E-3	121.748E-12	391.960E-3	-53.7822E-9	-1.66762E-12	5.31193E-12
412.060E-3	128.161E-12	412.060E-3	-53.7822E-9	-1.49113E-12	5.03431E-12
432.161E-3	134.625E-12	432.161E-3	-53.7822E-9	-1.71794E-12	4.86365E-12
452.261E-3	140.610E-12	452.261E-3	-53.7822E-9	-1.67560E-12	4.62441E-12
472.362E-3	146.474E-12	472.362E-3	-53.7822E-9	-1.65929E-12	4.56712E-12
492.462E-3	152.569E-12	492.462E-3	-53.7822E-9	-1.59457E-12	4.80822E-12
512.563E-3	158.630E-12	512.563E-3	-53.7822E-9	-1.67550E-12	4.84220E-12
532.663E-3	164.976E-12	532.663E-3	-53.7822E-9	-1.64015E-12	5.10648E-12
552.764E-3	171.985E-12	552.764E-3	-53.7822E-9	-1.33138E-12	5.26848E-12
572.864E-3	179.303E-12	572.864E-3	-53.7822E-9	-1.50315E-12	5.47253E-12
592.965E-3	186.703E-12	592.965E-3	-53.7822E-9	-1.39007E-12	5.62625E-12
613.065E-3	194.263E-12	613.065E-3	-53.7822E-9	-1.51320E-12	5.57966E-12
633.166E-3	202.260E-12	633.166E-3	-53.7822E-9	-1.47142E-12	5.76230E-12
653.266E-3	209.763E-12	653.266E-3	-53.7822E-9	-1.49384E-12	5.76645E-12
673.367E-3	217.064E-12	673.367E-3	-53.7822E-9	-1.66498E-12	5.74067E-12
693.467E-3	224.821E-12	693.467E-3	-53.7822E-9	-1.38024E-12	5.80292E-12
713.568E-3	232.654E-12	713.568E-3	-53.7822E-9	-1.28741E-12	5.81343E-12
733.668E-3	240.842E-12	733.668E-3	-53.7822E-9	-1.22442E-12	6.28391E-12
753.769E-3	249.285E-12	753.769E-3	-53.7822E-9	-1.17113E-12	6.65541E-12
773.869E-3	258.025E-12	773.869E-3	-53.7822E-9	-1.04033E-12	6.72294E-12
793.970E-3	266.967E-12	793.970E-3	-53.7822E-9	-990.789E-15	6.70036E-12
814.070E-3	276.508E-12	814.070E-3	-53.7822E-9	-1.12065E-12	6.80274E-12
834.171E-3	285.832E-12	834.171E-3	-53.7822E-9	-1.20448E-12	6.76623E-12
854.271E-3	294.534E-12	854.271E-3	-53.7822E-9	-1.36594E-12	6.67165E-12
874.372E-3	303.443E-12	874.372E-3	-53.7822E-9	-958.959E-15	6.52025E-12
894.472E-3	312.605E-12	894.472E-3	-53.7822E-9	-1.06674E-12	6.87671E-12
914.573E-3	321.935E-12	914.573E-3	-53.7822E-9	-1.12276E-12	7.05270E-12
934.673E-3	331.544E-12	934.673E-3	-53.7822E-9	-1.06614E-12	7.18000E-12
954.774E-3	341.034E-12	954.774E-3	-53.7822E-9	-857.143E-15	6.81110E-12
974.874E-3	350.887E-12	974.874E-3	-53.7822E-9	-926.569E-15	7.22928E-12
994.975E-3	360.422E-12	994.975E-3	-53.7822E-9	-819.215E-15	7.33536E-12
1.01508E+0	370.209E-12	1.01508E+0	-53.7822E-9	-792.637E-15	7.54773E-12
1.03518E+0	381.029E-12	1.03518E+0	-53.7822E-9	-767.776E-15	7.72440E-12
1.05528E+0	391.966E-12	1.05528E+0	-53.7822E-9	-652.635E-15	8.14458E-12
1.07538E+0	403.010E-12	1.07538E+0	-53.7822E-9	-649.629E-15	8.33606E-12
1.09548E+0	414.386E-12	1.09548E+0	-53.7822E-9	-596.356E-15	8.39670E-12
1.11558E+0	425.665E-12	1.11558E+0	-53.7822E-9	-730.892E-15	8.32162E-12
1.13568E+0	437.190E-12	1.13568E+0	-53.7822E-9	-601.763E-15	8.52242E-12
1.15578E+0	449.421E-12	1.15578E+0	-53.7822E-9	-417.507E-15	8.85009E-12
1.17588E+0	461.897E-12	1.17588E+0	-53.7822E-9	-288.999E-15	9.08735E-12
1.19598E+0	474.165E-12	1.19598E+0	-53.7822E-9	-159.481E-15	9.42162E-12
1.21608E+0	487.283E-12	1.21608E+0	-53.7822E-9	-108.161E-15	9.69723E-12
1.23618E+0	500.959E-12	1.23618E+0	-53.7822E-9	-220.644E-15	9.97893E-12
1.25628E+0	513.723E-12	1.25628E+0	-53.7822E-9	-284.519E-15	10.3608E-12
1.27638E+0	528.424E-12	1.27638E+0	-53.7822E-9	317.846E-15	10.8142E-12
1.29648E+0	543.462E-12	1.29648E+0	-53.7822E-9	427.209E-15	11.1256E-12
1.31658E+0	558.666E-12	1.31658E+0	-53.7822E-9	359.704E-15	11.5341E-12
1.33668E+0	574.490E-12	1.33668E+0	-53.7822E-9	506.418E-15	11.5162E-12
1.35678E+0	590.855E-12	1.35678E+0	-53.7822E-9	316.823E-15	11.7333E-12
1.37688E+0	606.808E-12	1.37688E+0	-53.7822E-9	557.527E-15	12.1426E-12
1.39698E+0	624.052E-12	1.39698E+0	-53.7822E-9	592.637E-15	12.5631E-12
1.41709E+0	641.671E-12	1.41709E+0	-53.7822E-9	761.209E-15	12.7889E-12
1.43719E+0	658.110E-12	1.43719E+0	-53.7822E-9	804.783E-15	12.7983E-12
1.45729E+0	676.049E-12	1.45729E+0	-53.7822E-9	837.130E-15	13.0923E-12
1.47739E+0	695.536E-12	1.47739E+0	-53.7822E-9	906.278E-15	13.4098E-12
1.49749E+0	713.679E-12	1.49749E+0	-53.7822E-9	1.08449E-12	13.6120E-12
1.51759E+0	732.390E-12	1.51759E+0	-53.7822E-9	1.04824E-12	13.6820E-12
1.53769E+0	750.821E-12	1.53769E+0	-53.7822E-9	1.34866E-12	13.8326E-12
1.55779E+0	767.435E-12	1.55779E+0	-53.7822E-9	1.17529E-12	13.7174E-12
1.57789E+0	786.873E-12	1.57789E+0	-53.7822E-9	915.274E-15	13.5978E-12
1.59799E+0	805.144E-12	1.59799E+0	-53.7822E-9	958.464E-15	13.2616E-12
1.61809E+0	822.901E-12	1.61809E+0	-53.7822E-9	969.988E-15	12.9028E-12
1.63819E+0	840.208E-12	1.63819E+0	-53.7822E-9	859.653E-15	12.8895E-12
1.65829E+0	856.492E-12	1.65829E+0	-53.7822E-9	800.737E-15	13.0202E-12
1.67839E+0	874.410E-12	1.67839E+0	-53.7822E-9	829.000E-15	12.7582E-12
1.69849E+0	890.418E-12	1.69849E+0	-53.7822E-9	781.657E-15	12.7196E-12
1.71859E+0	907.679E-12	1.71859E+0	-53.7822E-9	674.014E-15	12.2580E-12
1.73869E+0	924.413E-12	1.73869E+0	-53.7822E-9	619.376E-15	12.1109E-12
1.75879E+0	939.159E-12	1.75879E+0	-53.7822E-9	707.520E-15	11.9291E-12
1.77889E+0	954.507E-12	1.77889E+0	-53.7822E-9	428.364E-15	11.5281E-12
1.79900E+0	969.583E-12	1.79900E+0	-53.7822E-9	490.665E-15	11.4453E-12
1.81910E+0	982.951E-12	1.81910E+0	-53.7822E-9	327.951E-15	11.3025E-12
1.83920E+0	996.936E-12	1.83920E+0	-53.7822E-9	523.453E-15	11.1104E-12
1.85930E+0	1.01171E-9	1.85930E+0	-53.7822E-9	374.457E-15	10.9025E-12
1.87940E+0	1.02679E-9	1.87940E+0	-53.7822E-9	391.830E-15	10.9495E-12
1.89950E+0	1.03922E-9	1.89950E+0	-53.7822E-9	495.518E-15	10.5553E-12
1.91960E+0	1.05288E-9	1.91960E+0	-53.7822E-9	149.730E-15	10.6097E-12
1.93970E+0	1.06833E-9	1.93970E+0	-53.7822E-9	321.518E-15	10.8845E-12
1.95980E+0	1.08240E-9	1.95980E+0	-53.7822E-9	277.990E-15	10.8332E-12
1.97990E+0	1.09604E-9	1.97990E+0	-53.7822E-9	432.558E-15	11.2864E-12
2.00000E+0	1.11142E-9	2.00000E+0	-53.7822E-9	516.719E-15	11.5084E-12
