# Supplementary material for: Circumventing the stability problems of graphene nanoribbon zigzag edges
Source: Nat Chem. 2022 Sep 26;14(12):1451–8. doi: 10.1038/s41557-022-01042-8 (PMC10665199; doi:10.1038/s41557-022-01042-8)
Supplement: Supplementary file 3 — Source data for Supplementary Fig. 9. [file 41557_2022_1042_MOESM3_ESM.zip › 11 units/Point spectra648.dat]

Experiment	bias spectroscopy
Saved Date	22.07.2020 14:27:46
User
Date
X (m)	-248.283E-9
Y (m)	-233.293E-9
Z (m)	-53.8245E-9
Z offset (m)	0E+0
Settling time (s)	20E-3
Integration time (s)	60E-3
Z-Ctrl hold	TRUE
Final Z (m)	N/A
Start time	22.07.2020 14:27:30
Filter type	None
Order
Cutoff frq
Bias>Bias (V)	-500E-3
Bias>Calibration (V/V)	-1E+0
Bias>Offset (V)	0E+0
Bias Spectroscopy>Sweep Start (V)	-2E+0
Bias Spectroscopy>Sweep End (V)	2E+0
Bias Spectroscopy>Num Pixel	200
Bias Spectroscopy>Z Avg time (s)	100E-3
Bias Spectroscopy>Z offset (m)	0E+0
Bias Spectroscopy>1st Settling time (s)	60E-3
Bias Spectroscopy>Settling time (s)	20E-3
Bias Spectroscopy>Integration time (s)	60E-3
Bias Spectroscopy>End Settling time (s)	50E-3
Bias Spectroscopy>Z control time (s)	50E-3
Bias Spectroscopy>Max Slew rate (V/s)	Inf
Bias Spectroscopy>backward sweep	FALSE
Bias Spectroscopy>Z-controller hold	TRUE
Bias Spectroscopy>Number of sweeps	1
Bias Spectroscopy>Channels	Current (A);Bias (V);Z (m);LI Demod 1 Y (A);LI Demod 1 X (A)
Bias Spectroscopy>Reset Bias	TRUE
Bias Spectroscopy>Record final Z	FALSE
Bias Spectroscopy>Lock-In run	TRUE
Current>Current (A)	485.492E-12
Current>Calibration (A/V)	330E-12
Current>Offset (A)	0E+0
Current>Gain	High
Lock-in>Lock-in status	ON
Lock-in>Modulated signal	Bias (V)
Lock-in>Frequency (Hz)	828E+0
Lock-in>Amplitude	20E-3
Lock-in>Demodulated signal	Current (A)
Lock-in>HP Filter Cutoff D1 (Hz)	155.425E+0
Lock-in>HP Filter Cutoff D2 (Hz)	155.425E+0
Lock-in>HP Filter Order D1	1
Lock-in>HP Filter Order D2	1
Lock-in>Harmonic D1	1
Lock-in>Harmonic D2	2
Lock-in>Reference phase D1 (deg)	-158.815E+0
Lock-in>Reference phase D2 (deg)	174.64E+0
Lock-in>LP Filter Cutoff D1 (Hz)	9.71405E+0
Lock-in>LP Filter Cutoff D2 (Hz)	4.85702E+0
Lock-in>LP Filter Order D1	2
Lock-in>LP Filter Order D2	2
Lock-in>Sync Filter D1	OFF
Lock-in>Sync Filter D2	OFF
[DATA]
Bias calc (V)	Current (A)	Bias (V)	Z (m)	LI Demod 1 Y (A)	LI Demod 1 X (A)
-2.00000E+0	-504.871E-12	-2.00000E+0	-53.8245E-9	-931.456E-15	6.65509E-12
-1.97990E+0	-495.641E-12	-1.97990E+0	-53.8245E-9	-1.09736E-12	6.64898E-12
-1.95980E+0	-487.998E-12	-1.95980E+0	-53.8245E-9	-1.21755E-12	6.48243E-12
-1.93970E+0	-479.122E-12	-1.93970E+0	-53.8245E-9	-1.11325E-12	6.56311E-12
-1.91960E+0	-473.585E-12	-1.91960E+0	-53.8245E-9	-991.694E-15	6.50778E-12
-1.89950E+0	-468.487E-12	-1.89950E+0	-53.8245E-9	-1.10885E-12	6.39939E-12
-1.87940E+0	-462.885E-12	-1.87940E+0	-53.8245E-9	-948.613E-15	7.02349E-12
-1.85930E+0	-457.479E-12	-1.85930E+0	-53.8245E-9	-1.30642E-12	6.25874E-12
-1.83920E+0	-449.089E-12	-1.83920E+0	-53.8245E-9	-1.12399E-12	6.55339E-12
-1.81910E+0	-439.009E-12	-1.81910E+0	-53.8245E-9	-899.822E-15	6.39719E-12
-1.79900E+0	-427.541E-12	-1.79900E+0	-53.8245E-9	-1.18850E-12	6.55369E-12
-1.77889E+0	-417.306E-12	-1.77889E+0	-53.8245E-9	-1.78403E-12	6.23445E-12
-1.75879E+0	-411.926E-12	-1.75879E+0	-53.8245E-9	-1.12007E-12	6.12933E-12
-1.73869E+0	-403.494E-12	-1.73869E+0	-53.8245E-9	-940.212E-15	5.70362E-12
-1.71859E+0	-393.939E-12	-1.71859E+0	-53.8245E-9	-1.29555E-12	5.17745E-12
-1.69849E+0	-386.017E-12	-1.69849E+0	-53.8245E-9	-1.64796E-12	5.57357E-12
-1.67839E+0	-378.468E-12	-1.67839E+0	-53.8245E-9	-1.53713E-12	5.68835E-12
-1.65829E+0	-371.461E-12	-1.65829E+0	-53.8245E-9	-1.49179E-12	5.59361E-12
-1.63819E+0	-364.750E-12	-1.63819E+0	-53.8245E-9	-1.50688E-12	5.59465E-12
-1.61809E+0	-357.916E-12	-1.61809E+0	-53.8245E-9	-1.48474E-12	5.81869E-12
-1.59799E+0	-349.633E-12	-1.59799E+0	-53.8245E-9	-1.30265E-12	5.55754E-12
-1.57789E+0	-342.802E-12	-1.57789E+0	-53.8245E-9	-1.40641E-12	5.43597E-12
-1.55779E+0	-335.888E-12	-1.55779E+0	-53.8245E-9	-1.30118E-12	5.48332E-12
-1.53769E+0	-327.957E-12	-1.53769E+0	-53.8245E-9	-1.25072E-12	5.75204E-12
-1.51759E+0	-320.913E-12	-1.51759E+0	-53.8245E-9	-1.44175E-12	5.55314E-12
-1.49749E+0	-313.363E-12	-1.49749E+0	-53.8245E-9	-1.46668E-12	5.29251E-12
-1.47739E+0	-306.838E-12	-1.47739E+0	-53.8245E-9	-1.77409E-12	4.92896E-12
-1.45729E+0	-301.323E-12	-1.45729E+0	-53.8245E-9	-1.56791E-12	4.27388E-12
-1.43719E+0	-296.207E-12	-1.43719E+0	-53.8245E-9	-1.60521E-12	3.73228E-12
-1.41709E+0	-292.526E-12	-1.41709E+0	-53.8245E-9	-2.05146E-12	3.30751E-12
-1.39698E+0	-289.021E-12	-1.39698E+0	-53.8245E-9	-2.06851E-12	3.02512E-12
-1.37688E+0	-285.654E-12	-1.37688E+0	-53.8245E-9	-2.32837E-12	2.82612E-12
-1.35678E+0	-282.747E-12	-1.35678E+0	-53.8245E-9	-2.16201E-12	2.72090E-12
-1.33668E+0	-279.560E-12	-1.33668E+0	-53.8245E-9	-2.37954E-12	2.69681E-12
-1.31658E+0	-276.500E-12	-1.31658E+0	-53.8245E-9	-2.25252E-12	2.86431E-12
-1.29648E+0	-272.929E-12	-1.29648E+0	-53.8245E-9	-2.21342E-12	2.80223E-12
-1.27638E+0	-269.416E-12	-1.27638E+0	-53.8245E-9	-2.29560E-12	2.89846E-12
-1.25628E+0	-266.407E-12	-1.25628E+0	-53.8245E-9	-2.40802E-12	2.72984E-12
-1.23618E+0	-263.676E-12	-1.23618E+0	-53.8245E-9	-2.29650E-12	2.75999E-12
-1.21608E+0	-260.658E-12	-1.21608E+0	-53.8245E-9	-2.29930E-12	2.55398E-12
-1.19598E+0	-258.051E-12	-1.19598E+0	-53.8245E-9	-1.99150E-12	2.33880E-12
-1.17588E+0	-254.759E-12	-1.17588E+0	-53.8245E-9	-2.37458E-12	2.49990E-12
-1.15578E+0	-252.238E-12	-1.15578E+0	-53.8245E-9	-2.32125E-12	2.45758E-12
-1.13568E+0	-249.449E-12	-1.13568E+0	-53.8245E-9	-2.32673E-12	2.48155E-12
-1.11558E+0	-246.389E-12	-1.11558E+0	-53.8245E-9	-2.26862E-12	2.34832E-12
-1.09548E+0	-244.621E-12	-1.09548E+0	-53.8245E-9	-2.41768E-12	2.19127E-12
-1.07538E+0	-242.203E-12	-1.07538E+0	-53.8245E-9	-2.40231E-12	2.21063E-12
-1.05528E+0	-239.433E-12	-1.05528E+0	-53.8245E-9	-2.42350E-12	2.21199E-12
-1.03518E+0	-237.563E-12	-1.03518E+0	-53.8245E-9	-2.28844E-12	2.32789E-12
-1.01508E+0	-234.184E-12	-1.01508E+0	-53.8245E-9	-2.28991E-12	2.71792E-12
-994.975E-3	-230.861E-12	-994.975E-3	-53.8245E-9	-2.15586E-12	3.03622E-12
-974.874E-3	-228.002E-12	-974.874E-3	-53.8245E-9	-2.09225E-12	2.93130E-12
-954.774E-3	-223.645E-12	-954.774E-3	-53.8245E-9	-2.10955E-12	3.11268E-12
-934.673E-3	-219.830E-12	-934.673E-3	-53.8245E-9	-2.04543E-12	3.39705E-12
-914.573E-3	-216.102E-12	-914.573E-3	-53.8245E-9	-2.10367E-12	3.38354E-12
-894.472E-3	-211.937E-12	-894.472E-3	-53.8245E-9	-2.13914E-12	3.04172E-12
-874.372E-3	-209.033E-12	-874.372E-3	-53.8245E-9	-2.19969E-12	2.58733E-12
-854.271E-3	-206.294E-12	-854.271E-3	-53.8245E-9	-2.42141E-12	2.38904E-12
-834.171E-3	-203.836E-12	-834.171E-3	-53.8245E-9	-2.55270E-12	2.34482E-12
-814.070E-3	-201.107E-12	-814.070E-3	-53.8245E-9	-2.30931E-12	2.24574E-12
-793.970E-3	-199.125E-12	-793.970E-3	-53.8245E-9	-2.19323E-12	2.17254E-12
-773.869E-3	-196.637E-12	-773.869E-3	-53.8245E-9	-2.41989E-12	2.27733E-12
-753.769E-3	-194.000E-12	-753.769E-3	-53.8245E-9	-2.51619E-12	2.19678E-12
-733.668E-3	-192.125E-12	-733.668E-3	-53.8245E-9	-2.38640E-12	1.98877E-12
-713.568E-3	-189.508E-12	-713.568E-3	-53.8245E-9	-2.35781E-12	2.34918E-12
-693.467E-3	-186.133E-12	-693.467E-3	-53.8245E-9	-2.37181E-12	2.71833E-12
-673.367E-3	-183.355E-12	-673.367E-3	-53.8245E-9	-2.22620E-12	3.01889E-12
-653.266E-3	-179.502E-12	-653.266E-3	-53.8245E-9	-2.25813E-12	3.30537E-12
-633.166E-3	-175.333E-12	-633.166E-3	-53.8245E-9	-2.12656E-12	3.37925E-12
-613.065E-3	-171.685E-12	-613.065E-3	-53.8245E-9	-2.17310E-12	3.28749E-12
-592.965E-3	-167.941E-12	-592.965E-3	-53.8245E-9	-2.11098E-12	3.26312E-12
-572.864E-3	-164.044E-12	-572.864E-3	-53.8245E-9	-2.08166E-12	3.22279E-12
-552.764E-3	-160.524E-12	-552.764E-3	-53.8245E-9	-2.21422E-12	3.03420E-12
-532.663E-3	-157.239E-12	-532.663E-3	-53.8245E-9	-2.17675E-12	2.82777E-12
-512.563E-3	-153.762E-12	-512.563E-3	-53.8245E-9	-2.16009E-12	3.05221E-12
-492.462E-3	-149.972E-12	-492.462E-3	-53.8245E-9	-2.00812E-12	3.10052E-12
-472.362E-3	-146.206E-12	-472.362E-3	-53.8245E-9	-1.82807E-12	3.19009E-12
-452.261E-3	-142.430E-12	-452.261E-3	-53.8245E-9	-2.10849E-12	3.32534E-12
-432.161E-3	-138.032E-12	-432.161E-3	-53.8245E-9	-2.13812E-12	3.50809E-12
-412.060E-3	-133.649E-12	-412.060E-3	-53.8245E-9	-2.16942E-12	3.57231E-12
-391.960E-3	-128.610E-12	-391.960E-3	-53.8245E-9	-1.77386E-12	4.12119E-12
-371.859E-3	-122.046E-12	-371.859E-3	-53.8245E-9	-1.60178E-12	4.77292E-12
-351.759E-3	-115.355E-12	-351.759E-3	-53.8245E-9	-1.41726E-12	5.44396E-12
-331.658E-3	-108.130E-12	-331.658E-3	-53.8245E-9	-1.42306E-12	5.57241E-12
-311.558E-3	-100.704E-12	-311.558E-3	-53.8245E-9	-1.68912E-12	5.41304E-12
-291.457E-3	-93.9445E-12	-291.457E-3	-53.8245E-9	-1.48663E-12	5.17899E-12
-271.357E-3	-87.7355E-12	-271.357E-3	-53.8245E-9	-1.73800E-12	4.69874E-12
-251.256E-3	-81.8939E-12	-251.256E-3	-53.8245E-9	-1.72761E-12	4.27705E-12
-231.156E-3	-76.3248E-12	-231.156E-3	-53.8245E-9	-1.81326E-12	4.37165E-12
-211.055E-3	-70.5169E-12	-211.055E-3	-53.8245E-9	-1.90452E-12	4.44285E-12
-190.955E-3	-64.3533E-12	-190.955E-3	-53.8245E-9	-1.63959E-12	4.69703E-12
-170.854E-3	-58.0276E-12	-170.854E-3	-53.8245E-9	-1.68869E-12	4.96704E-12
-150.754E-3	-51.2665E-12	-150.754E-3	-53.8245E-9	-1.70291E-12	5.19404E-12
-130.653E-3	-44.6431E-12	-130.653E-3	-53.8245E-9	-1.57154E-12	5.03774E-12
-110.553E-3	-37.9069E-12	-110.553E-3	-53.8245E-9	-1.64704E-12	4.97854E-12
-90.4523E-3	-31.3678E-12	-90.4523E-3	-53.8245E-9	-1.66528E-12	5.01187E-12
-70.3518E-3	-24.6081E-12	-70.3518E-3	-53.8245E-9	-1.56885E-12	5.21963E-12
-50.2512E-3	-17.3574E-12	-50.2513E-3	-53.8245E-9	-1.47310E-12	5.26376E-12
-30.1508E-3	-10.2457E-12	-30.1508E-3	-53.8245E-9	-1.50943E-12	5.16480E-12
-10.0503E-3	-3.51193E-12	-10.0503E-3	-53.8245E-9	-1.51240E-12	5.12608E-12
10.0503E-3	2.85731E-12	10.0503E-3	-53.8245E-9	-1.50806E-12	4.73764E-12
30.1507E-3	9.02897E-12	30.1508E-3	-53.8245E-9	-1.62320E-12	4.77029E-12
50.2512E-3	15.4672E-12	50.2513E-3	-53.8245E-9	-1.77579E-12	5.15026E-12
70.3518E-3	22.0690E-12	70.3518E-3	-53.8245E-9	-1.64740E-12	5.34526E-12
90.4522E-3	28.6914E-12	90.4523E-3	-53.8245E-9	-1.50298E-12	4.99579E-12
110.553E-3	34.9823E-12	110.553E-3	-53.8245E-9	-1.63031E-12	4.96422E-12
130.653E-3	41.3728E-12	130.653E-3	-53.8245E-9	-1.67813E-12	4.80203E-12
150.754E-3	47.6642E-12	150.754E-3	-53.8245E-9	-1.69898E-12	4.62341E-12
170.854E-3	54.0353E-12	170.854E-3	-53.8245E-9	-1.72543E-12	4.85703E-12
190.955E-3	60.7551E-12	190.955E-3	-53.8245E-9	-1.47069E-12	5.09358E-12
211.055E-3	67.3329E-12	211.055E-3	-53.8245E-9	-1.43191E-12	5.07160E-12
231.156E-3	74.0377E-12	231.156E-3	-53.8245E-9	-1.46718E-12	4.87376E-12
251.256E-3	80.3394E-12	251.256E-3	-53.8245E-9	-1.50748E-12	4.88897E-12
271.357E-3	86.3959E-12	271.357E-3	-53.8245E-9	-1.53696E-12	4.71290E-12
291.457E-3	92.9638E-12	291.457E-3	-53.8245E-9	-1.81588E-12	5.02505E-12
311.558E-3	99.3732E-12	311.558E-3	-53.8245E-9	-1.55631E-12	5.10447E-12
331.658E-3	105.592E-12	331.658E-3	-53.8245E-9	-1.67912E-12	4.93356E-12
351.759E-3	112.387E-12	351.759E-3	-53.8245E-9	-1.47242E-12	5.24595E-12
371.859E-3	119.727E-12	371.859E-3	-53.8245E-9	-1.50592E-12	5.41196E-12
391.960E-3	126.472E-12	391.960E-3	-53.8245E-9	-1.49257E-12	5.40154E-12
412.060E-3	133.332E-12	412.060E-3	-53.8245E-9	-1.53614E-12	5.30553E-12
432.161E-3	140.104E-12	432.161E-3	-53.8245E-9	-1.61614E-12	4.95411E-12
452.261E-3	146.225E-12	452.261E-3	-53.8245E-9	-1.79077E-12	4.72498E-12
472.362E-3	151.905E-12	472.362E-3	-53.8245E-9	-1.61589E-12	4.68654E-12
492.462E-3	158.496E-12	492.462E-3	-53.8245E-9	-1.72235E-12	4.68185E-12
512.563E-3	164.740E-12	512.563E-3	-53.8245E-9	-1.62130E-12	4.95066E-12
532.663E-3	171.360E-12	532.663E-3	-53.8245E-9	-1.38548E-12	5.21108E-12
552.764E-3	178.554E-12	552.764E-3	-53.8245E-9	-1.56192E-12	5.60001E-12
572.864E-3	186.124E-12	572.864E-3	-53.8245E-9	-1.32308E-12	5.55560E-12
592.965E-3	192.806E-12	592.965E-3	-53.8245E-9	-1.42286E-12	5.16532E-12
613.065E-3	199.900E-12	613.065E-3	-53.8245E-9	-1.52679E-12	5.44371E-12
633.166E-3	207.554E-12	633.166E-3	-53.8245E-9	-1.41310E-12	5.41983E-12
653.266E-3	214.005E-12	653.266E-3	-53.8245E-9	-1.61467E-12	5.38125E-12
673.367E-3	221.020E-12	673.367E-3	-53.8245E-9	-1.57687E-12	5.26953E-12
693.467E-3	227.914E-12	693.467E-3	-53.8245E-9	-1.66708E-12	5.27891E-12
713.568E-3	235.114E-12	713.568E-3	-53.8245E-9	-1.46157E-12	5.45146E-12
733.668E-3	242.412E-12	733.668E-3	-53.8245E-9	-1.41353E-12	5.66943E-12
753.769E-3	250.192E-12	753.769E-3	-53.8245E-9	-1.35779E-12	5.83862E-12
773.869E-3	258.313E-12	773.869E-3	-53.8245E-9	-1.32305E-12	5.97535E-12
793.970E-3	266.265E-12	793.970E-3	-53.8245E-9	-1.14908E-12	6.15076E-12
814.070E-3	274.766E-12	814.070E-3	-53.8245E-9	-1.28339E-12	6.18733E-12
834.171E-3	282.680E-12	834.171E-3	-53.8245E-9	-1.20569E-12	6.07511E-12
854.271E-3	290.447E-12	854.271E-3	-53.8245E-9	-1.30638E-12	5.94224E-12
874.372E-3	298.557E-12	874.372E-3	-53.8245E-9	-1.28981E-12	6.10325E-12
894.472E-3	306.607E-12	894.472E-3	-53.8245E-9	-1.50045E-12	5.94443E-12
914.573E-3	314.239E-12	914.573E-3	-53.8245E-9	-1.30661E-12	5.92963E-12
934.673E-3	322.864E-12	934.673E-3	-53.8245E-9	-1.29721E-12	6.04051E-12
954.774E-3	330.377E-12	954.774E-3	-53.8245E-9	-1.19464E-12	5.95522E-12
974.874E-3	338.916E-12	974.874E-3	-53.8245E-9	-1.06685E-12	6.13504E-12
994.975E-3	347.533E-12	994.975E-3	-53.8245E-9	-1.24256E-12	6.34289E-12
1.01508E+0	355.503E-12	1.01508E+0	-53.8245E-9	-1.16875E-12	6.57492E-12
1.03518E+0	364.255E-12	1.03518E+0	-53.8245E-9	-1.09319E-12	6.70193E-12
1.05528E+0	374.269E-12	1.05528E+0	-53.8245E-9	-1.15118E-12	6.95367E-12
1.07538E+0	382.773E-12	1.07538E+0	-53.8245E-9	-943.182E-15	7.15773E-12
1.09548E+0	392.529E-12	1.09548E+0	-53.8245E-9	-984.868E-15	7.33880E-12
1.11558E+0	402.196E-12	1.11558E+0	-53.8245E-9	-1.02915E-12	7.19816E-12
1.13568E+0	412.377E-12	1.13568E+0	-53.8245E-9	-1.09357E-12	7.13932E-12
1.15578E+0	421.615E-12	1.15578E+0	-53.8245E-9	-988.285E-15	7.08242E-12
1.17588E+0	431.469E-12	1.17588E+0	-53.8245E-9	-797.776E-15	7.44460E-12
1.19598E+0	443.098E-12	1.19598E+0	-53.8245E-9	-669.025E-15	7.50789E-12
1.21608E+0	453.236E-12	1.21608E+0	-53.8245E-9	-719.584E-15	7.85004E-12
1.23618E+0	463.915E-12	1.23618E+0	-53.8245E-9	-806.857E-15	8.21645E-12
1.25628E+0	475.406E-12	1.25628E+0	-53.8245E-9	-751.377E-15	8.12783E-12
1.27638E+0	486.257E-12	1.27638E+0	-53.8245E-9	-588.947E-15	8.13551E-12
1.29648E+0	497.459E-12	1.29648E+0	-53.8245E-9	-351.338E-15	8.54414E-12
1.31658E+0	510.330E-12	1.31658E+0	-53.8245E-9	-282.140E-15	8.72309E-12
1.33668E+0	522.300E-12	1.33668E+0	-53.8245E-9	-259.168E-15	9.12254E-12
1.35678E+0	533.604E-12	1.35678E+0	-53.8245E-9	-149.074E-15	9.10340E-12
1.37688E+0	546.351E-12	1.37688E+0	-53.8245E-9	-328.841E-15	9.20149E-12
1.39698E+0	559.593E-12	1.39698E+0	-53.8245E-9	-160.213E-15	9.48444E-12
1.41709E+0	572.662E-12	1.41709E+0	-53.8245E-9	-48.1671E-15	9.69219E-12
1.43719E+0	586.088E-12	1.43719E+0	-53.8245E-9	15.6795E-15	9.99496E-12
1.45729E+0	600.694E-12	1.45729E+0	-53.8245E-9	154.342E-15	10.5047E-12
1.47739E+0	615.962E-12	1.47739E+0	-53.8245E-9	506.329E-15	11.2549E-12
1.49749E+0	629.389E-12	1.49749E+0	-53.8245E-9	412.003E-15	11.5679E-12
1.51759E+0	644.571E-12	1.51759E+0	-53.8245E-9	518.325E-15	11.6290E-12
1.53769E+0	661.092E-12	1.53769E+0	-53.8245E-9	581.140E-15	11.8416E-12
1.55779E+0	677.347E-12	1.55779E+0	-53.8245E-9	676.950E-15	12.1430E-12
1.57789E+0	692.811E-12	1.57789E+0	-53.8245E-9	788.723E-15	12.2108E-12
1.59799E+0	710.055E-12	1.59799E+0	-53.8245E-9	720.332E-15	12.1922E-12
1.61809E+0	725.719E-12	1.61809E+0	-53.8245E-9	748.619E-15	12.3241E-12
1.63819E+0	745.152E-12	1.63819E+0	-53.8245E-9	717.583E-15	12.1241E-12
1.65829E+0	762.165E-12	1.65829E+0	-53.8245E-9	764.820E-15	12.3860E-12
1.67839E+0	778.980E-12	1.67839E+0	-53.8245E-9	549.261E-15	12.2406E-12
1.69849E+0	795.520E-12	1.69849E+0	-53.8245E-9	788.430E-15	12.1662E-12
1.71859E+0	812.723E-12	1.71859E+0	-53.8245E-9	927.497E-15	12.1708E-12
1.73869E+0	828.405E-12	1.73869E+0	-53.8245E-9	646.816E-15	12.2604E-12
1.75879E+0	844.523E-12	1.75879E+0	-53.8245E-9	448.930E-15	12.1216E-12
1.77889E+0	857.535E-12	1.77889E+0	-53.8245E-9	503.981E-15	11.7768E-12
1.79900E+0	871.913E-12	1.79900E+0	-53.8245E-9	416.603E-15	11.3864E-12
1.81910E+0	887.422E-12	1.81910E+0	-53.8245E-9	444.864E-15	10.9424E-12
1.83920E+0	901.397E-12	1.83920E+0	-53.8245E-9	200.623E-15	10.7460E-12
1.85930E+0	914.961E-12	1.85930E+0	-53.8245E-9	211.829E-15	10.7716E-12
1.87940E+0	929.994E-12	1.87940E+0	-53.8245E-9	245.953E-15	10.4365E-12
1.89950E+0	943.783E-12	1.89950E+0	-53.8245E-9	-11.2116E-15	10.3204E-12
1.91960E+0	956.965E-12	1.91960E+0	-53.8245E-9	40.8404E-15	10.4018E-12
1.93970E+0	970.659E-12	1.93970E+0	-53.8245E-9	7.83163E-15	10.5326E-12
1.95980E+0	984.205E-12	1.95980E+0	-53.8245E-9	252.616E-15	10.5988E-12
1.97990E+0	998.414E-12	1.97990E+0	-53.8245E-9	338.510E-15	10.3668E-12
2.00000E+0	1.01186E-9	2.00000E+0	-53.8245E-9	435.403E-15	10.6613E-12
