# Supplementary material for: Circumventing the stability problems of graphene nanoribbon zigzag edges
Source: Nat Chem. 2022 Sep 26;14(12):1451–8. doi: 10.1038/s41557-022-01042-8 (PMC10665199; doi:10.1038/s41557-022-01042-8)
Supplement: Supplementary file 3 — Source data for Supplementary Fig. 9. [file 41557_2022_1042_MOESM3_ESM.zip › 11 units/Point spectra649.dat]

Experiment	bias spectroscopy
Saved Date	22.07.2020 14:28:03
User
Date
X (m)	-248.198E-9
Y (m)	-233.392E-9
Z (m)	-53.8323E-9
Z offset (m)	0E+0
Settling time (s)	20E-3
Integration time (s)	60E-3
Z-Ctrl hold	TRUE
Final Z (m)	N/A
Start time	22.07.2020 14:27:47
Filter type	None
Order
Cutoff frq
Bias>Bias (V)	-500E-3
Bias>Calibration (V/V)	-1E+0
Bias>Offset (V)	0E+0
Bias Spectroscopy>Sweep Start (V)	-2E+0
Bias Spectroscopy>Sweep End (V)	2E+0
Bias Spectroscopy>Num Pixel	200
Bias Spectroscopy>Z Avg time (s)	100E-3
Bias Spectroscopy>Z offset (m)	0E+0
Bias Spectroscopy>1st Settling time (s)	60E-3
Bias Spectroscopy>Settling time (s)	20E-3
Bias Spectroscopy>Integration time (s)	60E-3
Bias Spectroscopy>End Settling time (s)	50E-3
Bias Spectroscopy>Z control time (s)	50E-3
Bias Spectroscopy>Max Slew rate (V/s)	Inf
Bias Spectroscopy>backward sweep	FALSE
Bias Spectroscopy>Z-controller hold	TRUE
Bias Spectroscopy>Number of sweeps	1
Bias Spectroscopy>Channels	Current (A);Bias (V);Z (m);LI Demod 1 Y (A);LI Demod 1 X (A)
Bias Spectroscopy>Reset Bias	TRUE
Bias Spectroscopy>Record final Z	FALSE
Bias Spectroscopy>Lock-In run	TRUE
Current>Current (A)	320.119E-12
Current>Calibration (A/V)	330E-12
Current>Offset (A)	0E+0
Current>Gain	High
Lock-in>Lock-in status	ON
Lock-in>Modulated signal	Bias (V)
Lock-in>Frequency (Hz)	828E+0
Lock-in>Amplitude	20E-3
Lock-in>Demodulated signal	Current (A)
Lock-in>HP Filter Cutoff D1 (Hz)	155.425E+0
Lock-in>HP Filter Cutoff D2 (Hz)	155.425E+0
Lock-in>HP Filter Order D1	1
Lock-in>HP Filter Order D2	1
Lock-in>Harmonic D1	1
Lock-in>Harmonic D2	2
Lock-in>Reference phase D1 (deg)	-158.815E+0
Lock-in>Reference phase D2 (deg)	174.64E+0
Lock-in>LP Filter Cutoff D1 (Hz)	9.71405E+0
Lock-in>LP Filter Cutoff D2 (Hz)	4.85702E+0
Lock-in>LP Filter Order D1	2
Lock-in>LP Filter Order D2	2
Lock-in>Sync Filter D1	OFF
Lock-in>Sync Filter D2	OFF
[DATA]
Bias calc (V)	Current (A)	Bias (V)	Z (m)	LI Demod 1 Y (A)	LI Demod 1 X (A)
-2.00000E+0	-426.159E-12	-2.00000E+0	-53.8323E-9	-1.57352E-12	5.21302E-12
-1.97990E+0	-421.427E-12	-1.97990E+0	-53.8323E-9	-1.53693E-12	4.89130E-12
-1.95980E+0	-415.991E-12	-1.95980E+0	-53.8323E-9	-1.64103E-12	4.77078E-12
-1.93970E+0	-409.560E-12	-1.93970E+0	-53.8323E-9	-1.68865E-12	4.72704E-12
-1.91960E+0	-403.343E-12	-1.91960E+0	-53.8323E-9	-1.77014E-12	4.44644E-12
-1.89950E+0	-398.706E-12	-1.89950E+0	-53.8323E-9	-1.84907E-12	4.38317E-12
-1.87940E+0	-393.497E-12	-1.87940E+0	-53.8323E-9	-1.68751E-12	4.18327E-12
-1.85930E+0	-389.240E-12	-1.85930E+0	-53.8323E-9	-1.98682E-12	4.10290E-12
-1.83920E+0	-383.613E-12	-1.83920E+0	-53.8323E-9	-1.92094E-12	4.08025E-12
-1.81910E+0	-379.063E-12	-1.81910E+0	-53.8323E-9	-2.00034E-12	3.84371E-12
-1.79900E+0	-374.652E-12	-1.79900E+0	-53.8323E-9	-1.96753E-12	3.82505E-12
-1.77889E+0	-369.845E-12	-1.77889E+0	-53.8323E-9	-2.00927E-12	3.69694E-12
-1.75879E+0	-365.746E-12	-1.75879E+0	-53.8323E-9	-2.01181E-12	3.67249E-12
-1.73869E+0	-361.309E-12	-1.73869E+0	-53.8323E-9	-1.93885E-12	3.58702E-12
-1.71859E+0	-356.620E-12	-1.71859E+0	-53.8323E-9	-2.05015E-12	3.57631E-12
-1.69849E+0	-353.163E-12	-1.69849E+0	-53.8323E-9	-2.16379E-12	3.60256E-12
-1.67839E+0	-348.523E-12	-1.67839E+0	-53.8323E-9	-2.09284E-12	3.82230E-12
-1.65829E+0	-343.541E-12	-1.65829E+0	-53.8323E-9	-2.11003E-12	3.63003E-12
-1.63819E+0	-340.057E-12	-1.63819E+0	-53.8323E-9	-2.01387E-12	3.75440E-12
-1.61809E+0	-334.342E-12	-1.61809E+0	-53.8323E-9	-2.17401E-12	3.90961E-12
-1.59799E+0	-329.623E-12	-1.59799E+0	-53.8323E-9	-1.96158E-12	3.68683E-12
-1.57789E+0	-325.961E-12	-1.57789E+0	-53.8323E-9	-1.95160E-12	3.63432E-12
-1.55779E+0	-320.781E-12	-1.55779E+0	-53.8323E-9	-1.83974E-12	3.48653E-12
-1.53769E+0	-317.408E-12	-1.53769E+0	-53.8323E-9	-1.86935E-12	3.51299E-12
-1.51759E+0	-313.424E-12	-1.51759E+0	-53.8323E-9	-1.96597E-12	3.58279E-12
-1.49749E+0	-308.166E-12	-1.49749E+0	-53.8323E-9	-1.95148E-12	3.38478E-12
-1.47739E+0	-305.340E-12	-1.47739E+0	-53.8323E-9	-2.17959E-12	3.22840E-12
-1.45729E+0	-301.971E-12	-1.45729E+0	-53.8323E-9	-2.26535E-12	3.01015E-12
-1.43719E+0	-297.164E-12	-1.43719E+0	-53.8323E-9	-2.12796E-12	3.00852E-12
-1.41709E+0	-293.694E-12	-1.41709E+0	-53.8323E-9	-2.27580E-12	2.92393E-12
-1.39698E+0	-291.960E-12	-1.39698E+0	-53.8323E-9	-2.30604E-12	2.57439E-12
-1.37688E+0	-289.501E-12	-1.37688E+0	-53.8323E-9	-2.21865E-12	2.51274E-12
-1.35678E+0	-285.016E-12	-1.35678E+0	-53.8323E-9	-2.43004E-12	2.46074E-12
-1.33668E+0	-283.046E-12	-1.33668E+0	-53.8323E-9	-2.52411E-12	2.72123E-12
-1.31658E+0	-281.417E-12	-1.31658E+0	-53.8323E-9	-2.48266E-12	2.54748E-12
-1.29648E+0	-276.395E-12	-1.29648E+0	-53.8323E-9	-2.29177E-12	2.68906E-12
-1.27638E+0	-273.549E-12	-1.27638E+0	-53.8323E-9	-2.22446E-12	2.82466E-12
-1.25628E+0	-273.031E-12	-1.25628E+0	-53.8323E-9	-2.22272E-12	2.61985E-12
-1.23618E+0	-268.264E-12	-1.23618E+0	-53.8323E-9	-2.26605E-12	2.54081E-12
-1.21608E+0	-264.837E-12	-1.21608E+0	-53.8323E-9	-2.46389E-12	2.75892E-12
-1.19598E+0	-263.741E-12	-1.19598E+0	-53.8323E-9	-2.26688E-12	2.51893E-12
-1.17588E+0	-260.196E-12	-1.17588E+0	-53.8323E-9	-2.31947E-12	2.59146E-12
-1.15578E+0	-256.164E-12	-1.15578E+0	-53.8323E-9	-2.16562E-12	2.62157E-12
-1.13568E+0	-255.100E-12	-1.13568E+0	-53.8323E-9	-2.33531E-12	2.43201E-12
-1.11558E+0	-252.576E-12	-1.11558E+0	-53.8323E-9	-2.30204E-12	2.43209E-12
-1.09548E+0	-249.091E-12	-1.09548E+0	-53.8323E-9	-2.50492E-12	2.28510E-12
-1.07538E+0	-246.814E-12	-1.07538E+0	-53.8323E-9	-2.40812E-12	2.17563E-12
-1.05528E+0	-245.090E-12	-1.05528E+0	-53.8323E-9	-2.37027E-12	2.12109E-12
-1.03518E+0	-241.670E-12	-1.03518E+0	-53.8323E-9	-2.36260E-12	2.49687E-12
-1.01508E+0	-239.059E-12	-1.01508E+0	-53.8323E-9	-2.18164E-12	2.76168E-12
-994.975E-3	-235.740E-12	-994.975E-3	-53.8323E-9	-2.14369E-12	3.06471E-12
-974.874E-3	-231.961E-12	-974.874E-3	-53.8323E-9	-2.18083E-12	3.08244E-12
-954.774E-3	-228.032E-12	-954.774E-3	-53.8323E-9	-2.10674E-12	3.25371E-12
-934.673E-3	-223.957E-12	-934.673E-3	-53.8323E-9	-1.95733E-12	3.59246E-12
-914.573E-3	-219.884E-12	-914.573E-3	-53.8323E-9	-2.15527E-12	3.64655E-12
-894.472E-3	-215.498E-12	-894.472E-3	-53.8323E-9	-2.17375E-12	3.16449E-12
-874.372E-3	-212.112E-12	-874.372E-3	-53.8323E-9	-2.29272E-12	2.68400E-12
-854.271E-3	-209.872E-12	-854.271E-3	-53.8323E-9	-2.35922E-12	2.44299E-12
-834.171E-3	-206.592E-12	-834.171E-3	-53.8323E-9	-2.32420E-12	2.53928E-12
-814.070E-3	-203.709E-12	-814.070E-3	-53.8323E-9	-2.31225E-12	2.41636E-12
-793.970E-3	-201.760E-12	-793.970E-3	-53.8323E-9	-2.36631E-12	2.44998E-12
-773.869E-3	-198.783E-12	-773.869E-3	-53.8323E-9	-2.36049E-12	2.35656E-12
-753.769E-3	-196.503E-12	-753.769E-3	-53.8323E-9	-2.40771E-12	2.24089E-12
-733.668E-3	-193.453E-12	-733.668E-3	-53.8323E-9	-2.30566E-12	2.30590E-12
-713.568E-3	-190.991E-12	-713.568E-3	-53.8323E-9	-2.12881E-12	2.47748E-12
-693.467E-3	-187.847E-12	-693.467E-3	-53.8323E-9	-2.11033E-12	2.88204E-12
-673.367E-3	-183.798E-12	-673.367E-3	-53.8323E-9	-2.22506E-12	3.10350E-12
-653.266E-3	-180.323E-12	-653.266E-3	-53.8323E-9	-2.05598E-12	3.36066E-12
-633.166E-3	-176.377E-12	-633.166E-3	-53.8323E-9	-2.02291E-12	3.40070E-12
-613.065E-3	-171.985E-12	-613.065E-3	-53.8323E-9	-1.93748E-12	3.41982E-12
-592.965E-3	-168.232E-12	-592.965E-3	-53.8323E-9	-1.96241E-12	3.29501E-12
-572.864E-3	-164.192E-12	-572.864E-3	-53.8323E-9	-2.22533E-12	3.21999E-12
-552.764E-3	-160.743E-12	-552.764E-3	-53.8323E-9	-2.29682E-12	3.06586E-12
-532.663E-3	-157.201E-12	-532.663E-3	-53.8323E-9	-2.18613E-12	2.85336E-12
-512.563E-3	-152.958E-12	-512.563E-3	-53.8323E-9	-2.26876E-12	3.14852E-12
-492.462E-3	-149.861E-12	-492.462E-3	-53.8323E-9	-2.13848E-12	3.42718E-12
-472.362E-3	-145.420E-12	-472.362E-3	-53.8323E-9	-2.15766E-12	3.40758E-12
-452.261E-3	-141.337E-12	-452.261E-3	-53.8323E-9	-2.12439E-12	3.42148E-12
-432.161E-3	-137.019E-12	-432.161E-3	-53.8323E-9	-2.03760E-12	3.49775E-12
-412.060E-3	-132.225E-12	-412.060E-3	-53.8323E-9	-1.71493E-12	3.98865E-12
-391.960E-3	-126.764E-12	-391.960E-3	-53.8323E-9	-1.72676E-12	4.59029E-12
-371.859E-3	-120.638E-12	-371.859E-3	-53.8323E-9	-1.61675E-12	5.24778E-12
-351.759E-3	-113.618E-12	-351.759E-3	-53.8323E-9	-1.43581E-12	5.66246E-12
-331.658E-3	-105.956E-12	-331.658E-3	-53.8323E-9	-1.50260E-12	5.51358E-12
-311.558E-3	-99.0944E-12	-311.558E-3	-53.8323E-9	-1.57085E-12	5.02049E-12
-291.457E-3	-92.8887E-12	-291.457E-3	-53.8323E-9	-1.61053E-12	4.90180E-12
-271.357E-3	-86.3386E-12	-271.357E-3	-53.8323E-9	-1.54974E-12	4.40741E-12
-251.256E-3	-80.9675E-12	-251.256E-3	-53.8323E-9	-1.78071E-12	4.29099E-12
-231.156E-3	-75.4319E-12	-231.156E-3	-53.8323E-9	-1.75349E-12	4.36555E-12
-211.055E-3	-69.2689E-12	-211.055E-3	-53.8323E-9	-1.72088E-12	4.52708E-12
-190.955E-3	-63.4186E-12	-190.955E-3	-53.8323E-9	-1.71671E-12	4.88095E-12
-170.854E-3	-56.7870E-12	-170.854E-3	-53.8323E-9	-1.71967E-12	4.93008E-12
-150.754E-3	-49.9916E-12	-150.754E-3	-53.8323E-9	-1.57460E-12	5.08021E-12
-130.653E-3	-43.3735E-12	-130.653E-3	-53.8323E-9	-1.70968E-12	5.08337E-12
-110.553E-3	-36.8043E-12	-110.553E-3	-53.8323E-9	-1.52995E-12	4.80571E-12
-90.4523E-3	-30.3508E-12	-90.4523E-3	-53.8323E-9	-1.59544E-12	4.87872E-12
-70.3518E-3	-23.6740E-12	-70.3518E-3	-53.8323E-9	-1.56195E-12	4.96640E-12
-50.2512E-3	-16.7468E-12	-50.2513E-3	-53.8323E-9	-1.67558E-12	5.47210E-12
-30.1508E-3	-9.94994E-12	-30.1508E-3	-53.8323E-9	-1.62380E-12	5.31125E-12
-10.0503E-3	-3.38526E-12	-10.0503E-3	-53.8323E-9	-1.73075E-12	5.06001E-12
10.0503E-3	2.78777E-12	10.0503E-3	-53.8323E-9	-1.65413E-12	4.66478E-12
30.1507E-3	8.74241E-12	30.1508E-3	-53.8323E-9	-1.70115E-12	4.66200E-12
50.2512E-3	14.8460E-12	50.2513E-3	-53.8323E-9	-1.56400E-12	4.76826E-12
70.3518E-3	21.4248E-12	70.3518E-3	-53.8323E-9	-1.55234E-12	5.01757E-12
90.4522E-3	27.9484E-12	90.4523E-3	-53.8323E-9	-1.63248E-12	5.04409E-12
110.553E-3	34.3482E-12	110.553E-3	-53.8323E-9	-1.82976E-12	4.94671E-12
130.653E-3	40.6735E-12	130.653E-3	-53.8323E-9	-1.83507E-12	4.85206E-12
150.754E-3	46.9002E-12	150.754E-3	-53.8323E-9	-1.73084E-12	5.00851E-12
170.854E-3	53.6011E-12	170.854E-3	-53.8323E-9	-1.70554E-12	5.15934E-12
190.955E-3	60.2525E-12	190.955E-3	-53.8323E-9	-1.60255E-12	5.00013E-12
211.055E-3	66.6242E-12	211.055E-3	-53.8323E-9	-1.49656E-12	4.96649E-12
231.156E-3	73.1303E-12	231.156E-3	-53.8323E-9	-1.46884E-12	4.92105E-12
251.256E-3	79.7381E-12	251.256E-3	-53.8323E-9	-1.71931E-12	4.79974E-12
271.357E-3	85.9973E-12	271.357E-3	-53.8323E-9	-1.66489E-12	4.83736E-12
291.457E-3	92.0543E-12	291.457E-3	-53.8323E-9	-1.64505E-12	4.89945E-12
311.558E-3	98.9286E-12	311.558E-3	-53.8323E-9	-1.55117E-12	4.89736E-12
331.658E-3	105.218E-12	331.658E-3	-53.8323E-9	-1.68202E-12	4.80680E-12
351.759E-3	111.719E-12	351.759E-3	-53.8323E-9	-1.59746E-12	5.09215E-12
371.859E-3	118.739E-12	371.859E-3	-53.8323E-9	-1.42808E-12	5.44242E-12
391.960E-3	126.007E-12	391.960E-3	-53.8323E-9	-1.53307E-12	5.42345E-12
412.060E-3	132.608E-12	412.060E-3	-53.8323E-9	-1.54314E-12	5.11971E-12
432.161E-3	139.437E-12	432.161E-3	-53.8323E-9	-1.76628E-12	5.03959E-12
452.261E-3	145.386E-12	452.261E-3	-53.8323E-9	-1.68881E-12	4.68427E-12
472.362E-3	151.173E-12	472.362E-3	-53.8323E-9	-1.72255E-12	4.41259E-12
492.462E-3	157.242E-12	492.462E-3	-53.8323E-9	-1.79398E-12	4.51772E-12
512.563E-3	163.585E-12	512.563E-3	-53.8323E-9	-1.61918E-12	5.01772E-12
532.663E-3	169.909E-12	532.663E-3	-53.8323E-9	-1.74502E-12	4.98902E-12
552.764E-3	176.681E-12	552.764E-3	-53.8323E-9	-1.50504E-12	5.14970E-12
572.864E-3	184.306E-12	572.864E-3	-53.8323E-9	-1.37044E-12	5.21029E-12
592.965E-3	190.589E-12	592.965E-3	-53.8323E-9	-1.68114E-12	5.10689E-12
613.065E-3	197.389E-12	613.065E-3	-53.8323E-9	-1.59245E-12	5.21466E-12
633.166E-3	204.335E-12	633.166E-3	-53.8323E-9	-1.58118E-12	5.28394E-12
653.266E-3	210.942E-12	653.266E-3	-53.8323E-9	-1.50311E-12	4.86928E-12
673.367E-3	217.019E-12	673.367E-3	-53.8323E-9	-1.65696E-12	5.14786E-12
693.467E-3	224.303E-12	693.467E-3	-53.8323E-9	-1.51884E-12	5.07951E-12
713.568E-3	231.016E-12	713.568E-3	-53.8323E-9	-1.50627E-12	5.28078E-12
733.668E-3	237.723E-12	733.668E-3	-53.8323E-9	-1.32758E-12	5.46398E-12
753.769E-3	245.032E-12	753.769E-3	-53.8323E-9	-1.38645E-12	5.42015E-12
773.869E-3	252.291E-12	773.869E-3	-53.8323E-9	-1.34947E-12	5.63852E-12
793.970E-3	259.326E-12	793.970E-3	-53.8323E-9	-1.31288E-12	5.65458E-12
814.070E-3	266.643E-12	814.070E-3	-53.8323E-9	-1.47573E-12	5.40416E-12
834.171E-3	274.060E-12	834.171E-3	-53.8323E-9	-1.38768E-12	5.61090E-12
854.271E-3	281.233E-12	854.271E-3	-53.8323E-9	-1.43875E-12	5.55515E-12
874.372E-3	288.431E-12	874.372E-3	-53.8323E-9	-1.42578E-12	5.36105E-12
894.472E-3	295.368E-12	894.472E-3	-53.8323E-9	-1.45199E-12	5.41733E-12
914.573E-3	302.870E-12	914.573E-3	-53.8323E-9	-1.30669E-12	5.54534E-12
934.673E-3	309.990E-12	934.673E-3	-53.8323E-9	-1.46918E-12	5.54729E-12
954.774E-3	317.516E-12	954.774E-3	-53.8323E-9	-1.45976E-12	5.45041E-12
974.874E-3	324.162E-12	974.874E-3	-53.8323E-9	-1.26060E-12	5.56183E-12
994.975E-3	332.247E-12	994.975E-3	-53.8323E-9	-1.37789E-12	5.85504E-12
1.01508E+0	339.616E-12	1.01508E+0	-53.8323E-9	-1.41309E-12	5.78602E-12
1.03518E+0	347.057E-12	1.03518E+0	-53.8323E-9	-1.32520E-12	5.93325E-12
1.05528E+0	355.662E-12	1.05528E+0	-53.8323E-9	-1.23884E-12	6.43678E-12
1.07538E+0	363.641E-12	1.07538E+0	-53.8323E-9	-1.06766E-12	6.61422E-12
1.09548E+0	373.118E-12	1.09548E+0	-53.8323E-9	-1.36090E-12	6.48028E-12
1.11558E+0	381.488E-12	1.11558E+0	-53.8323E-9	-1.12735E-12	6.57000E-12
1.13568E+0	390.062E-12	1.13568E+0	-53.8323E-9	-1.27185E-12	6.53488E-12
1.15578E+0	398.747E-12	1.15578E+0	-53.8323E-9	-1.20766E-12	6.54644E-12
1.17588E+0	407.816E-12	1.17588E+0	-53.8323E-9	-1.21047E-12	6.72141E-12
1.19598E+0	415.990E-12	1.19598E+0	-53.8323E-9	-1.11078E-12	6.72044E-12
1.21608E+0	425.788E-12	1.21608E+0	-53.8323E-9	-1.12940E-12	6.86481E-12
1.23618E+0	434.895E-12	1.23618E+0	-53.8323E-9	-962.115E-15	7.11773E-12
1.25628E+0	444.815E-12	1.25628E+0	-53.8323E-9	-1.01662E-12	7.29707E-12
1.27638E+0	454.368E-12	1.27638E+0	-53.8323E-9	-932.093E-15	7.21785E-12
1.29648E+0	464.166E-12	1.29648E+0	-53.8323E-9	-1.06798E-12	7.37581E-12
1.31658E+0	474.024E-12	1.31658E+0	-53.8323E-9	-901.331E-15	7.58261E-12
1.33668E+0	484.592E-12	1.33668E+0	-53.8323E-9	-747.636E-15	7.61717E-12
1.35678E+0	494.181E-12	1.35678E+0	-53.8323E-9	-734.060E-15	7.39301E-12
1.37688E+0	504.859E-12	1.37688E+0	-53.8323E-9	-682.175E-15	7.73467E-12
1.39698E+0	515.371E-12	1.39698E+0	-53.8323E-9	-664.363E-15	8.02823E-12
1.41709E+0	525.013E-12	1.41709E+0	-53.8323E-9	-727.361E-15	8.30274E-12
1.43719E+0	537.480E-12	1.43719E+0	-53.8323E-9	-582.219E-15	8.53457E-12
1.45729E+0	548.794E-12	1.45729E+0	-53.8323E-9	-647.354E-15	8.99688E-12
1.47739E+0	561.583E-12	1.47739E+0	-53.8323E-9	-446.202E-15	9.34210E-12
1.49749E+0	574.790E-12	1.49749E+0	-53.8323E-9	-76.1872E-15	9.51553E-12
1.51759E+0	587.213E-12	1.51759E+0	-53.8323E-9	24.8718E-15	10.1392E-12
1.53769E+0	602.403E-12	1.53769E+0	-53.8323E-9	82.8325E-15	10.2030E-12
1.55779E+0	616.254E-12	1.55779E+0	-53.8323E-9	18.5387E-15	10.2095E-12
1.57789E+0	628.428E-12	1.57789E+0	-53.8323E-9	-21.9784E-15	10.4080E-12
1.59799E+0	645.265E-12	1.59799E+0	-53.8323E-9	218.245E-15	10.5616E-12
1.61809E+0	658.963E-12	1.61809E+0	-53.8323E-9	-156.552E-15	10.4407E-12
1.63819E+0	670.389E-12	1.63819E+0	-53.8323E-9	-157.748E-15	10.5560E-12
1.65829E+0	687.697E-12	1.65829E+0	-53.8323E-9	90.2725E-15	10.5996E-12
1.67839E+0	702.658E-12	1.67839E+0	-53.8323E-9	187.803E-15	10.7746E-12
1.69849E+0	714.913E-12	1.69849E+0	-53.8323E-9	58.1194E-15	10.6223E-12
1.71859E+0	729.289E-12	1.71859E+0	-53.8323E-9	173.888E-15	10.3590E-12
1.73869E+0	747.164E-12	1.73869E+0	-53.8323E-9	147.374E-15	10.5556E-12
1.75879E+0	755.987E-12	1.75879E+0	-53.8323E-9	5.85323E-15	10.3954E-12
1.77889E+0	768.947E-12	1.77889E+0	-53.8323E-9	-95.5868E-15	9.88557E-12
1.79900E+0	786.063E-12	1.79900E+0	-53.8323E-9	-50.8369E-15	9.63483E-12
1.81910E+0	797.061E-12	1.81910E+0	-53.8323E-9	-221.442E-15	9.53005E-12
1.83920E+0	806.229E-12	1.83920E+0	-53.8323E-9	-131.026E-15	9.37618E-12
1.85930E+0	821.985E-12	1.85930E+0	-53.8323E-9	-153.402E-15	9.26783E-12
1.87940E+0	835.236E-12	1.87940E+0	-53.8323E-9	-405.019E-15	9.05237E-12
1.89950E+0	843.317E-12	1.89950E+0	-53.8323E-9	-468.584E-15	8.84092E-12
1.91960E+0	856.273E-12	1.91960E+0	-53.8323E-9	-246.212E-15	8.65030E-12
1.93970E+0	871.021E-12	1.93970E+0	-53.8323E-9	-477.600E-15	8.80269E-12
1.95980E+0	878.151E-12	1.95980E+0	-53.8323E-9	-555.255E-15	8.69642E-12
1.97990E+0	889.260E-12	1.97990E+0	-53.8323E-9	-430.747E-15	8.67804E-12
2.00000E+0	903.667E-12	2.00000E+0	-53.8323E-9	-441.702E-15	8.72478E-12
