# Supplementary material for: Circumventing the stability problems of graphene nanoribbon zigzag edges
Source: Nat Chem. 2022 Sep 26;14(12):1451–8. doi: 10.1038/s41557-022-01042-8 (PMC10665199; doi:10.1038/s41557-022-01042-8)
Supplement: Supplementary file 3 — Source data for Supplementary Fig. 9. [file 41557_2022_1042_MOESM3_ESM.zip › 11 units/Point spectra650.dat]

Experiment	bias spectroscopy
Saved Date	22.07.2020 14:28:19
User
Date
X (m)	-248.113E-9
Y (m)	-233.491E-9
Z (m)	-53.8341E-9
Z offset (m)	0E+0
Settling time (s)	20E-3
Integration time (s)	60E-3
Z-Ctrl hold	TRUE
Final Z (m)	N/A
Start time	22.07.2020 14:28:03
Filter type	None
Order
Cutoff frq
Bias>Bias (V)	-500E-3
Bias>Calibration (V/V)	-1E+0
Bias>Offset (V)	0E+0
Bias Spectroscopy>Sweep Start (V)	-2E+0
Bias Spectroscopy>Sweep End (V)	2E+0
Bias Spectroscopy>Num Pixel	200
Bias Spectroscopy>Z Avg time (s)	100E-3
Bias Spectroscopy>Z offset (m)	0E+0
Bias Spectroscopy>1st Settling time (s)	60E-3
Bias Spectroscopy>Settling time (s)	20E-3
Bias Spectroscopy>Integration time (s)	60E-3
Bias Spectroscopy>End Settling time (s)	50E-3
Bias Spectroscopy>Z control time (s)	50E-3
Bias Spectroscopy>Max Slew rate (V/s)	Inf
Bias Spectroscopy>backward sweep	FALSE
Bias Spectroscopy>Z-controller hold	TRUE
Bias Spectroscopy>Number of sweeps	1
Bias Spectroscopy>Channels	Current (A);Bias (V);Z (m);LI Demod 1 Y (A);LI Demod 1 X (A)
Bias Spectroscopy>Reset Bias	TRUE
Bias Spectroscopy>Record final Z	FALSE
Bias Spectroscopy>Lock-In run	TRUE
Current>Current (A)	839.302E-12
Current>Calibration (A/V)	330E-12
Current>Offset (A)	0E+0
Current>Gain	High
Lock-in>Lock-in status	ON
Lock-in>Modulated signal	Bias (V)
Lock-in>Frequency (Hz)	828E+0
Lock-in>Amplitude	20E-3
Lock-in>Demodulated signal	Current (A)
Lock-in>HP Filter Cutoff D1 (Hz)	155.425E+0
Lock-in>HP Filter Cutoff D2 (Hz)	155.425E+0
Lock-in>HP Filter Order D1	1
Lock-in>HP Filter Order D2	1
Lock-in>Harmonic D1	1
Lock-in>Harmonic D2	2
Lock-in>Reference phase D1 (deg)	-158.815E+0
Lock-in>Reference phase D2 (deg)	174.64E+0
Lock-in>LP Filter Cutoff D1 (Hz)	9.71405E+0
Lock-in>LP Filter Cutoff D2 (Hz)	4.85702E+0
Lock-in>LP Filter Order D1	2
Lock-in>LP Filter Order D2	2
Lock-in>Sync Filter D1	OFF
Lock-in>Sync Filter D2	OFF
[DATA]
Bias calc (V)	Current (A)	Bias (V)	Z (m)	LI Demod 1 Y (A)	LI Demod 1 X (A)
-2.00000E+0	-427.590E-12	-2.00000E+0	-53.8341E-9	-1.65221E-12	4.91452E-12
-1.97990E+0	-422.678E-12	-1.97990E+0	-53.8341E-9	-1.58678E-12	4.79924E-12
-1.95980E+0	-417.736E-12	-1.95980E+0	-53.8341E-9	-1.68862E-12	5.00277E-12
-1.93970E+0	-410.709E-12	-1.93970E+0	-53.8341E-9	-1.78445E-12	4.69561E-12
-1.91960E+0	-404.418E-12	-1.91960E+0	-53.8341E-9	-1.79126E-12	4.47479E-12
-1.89950E+0	-400.629E-12	-1.89950E+0	-53.8341E-9	-1.95981E-12	4.19985E-12
-1.87940E+0	-395.121E-12	-1.87940E+0	-53.8341E-9	-2.01507E-12	3.80212E-12
-1.85930E+0	-389.489E-12	-1.85930E+0	-53.8341E-9	-2.00010E-12	3.75280E-12
-1.83920E+0	-384.639E-12	-1.83920E+0	-53.8341E-9	-2.05553E-12	3.81884E-12
-1.81910E+0	-379.979E-12	-1.81910E+0	-53.8341E-9	-1.95435E-12	3.83409E-12
-1.79900E+0	-375.955E-12	-1.79900E+0	-53.8341E-9	-2.00361E-12	3.85934E-12
-1.77889E+0	-370.298E-12	-1.77889E+0	-53.8341E-9	-2.23418E-12	3.69075E-12
-1.75879E+0	-366.197E-12	-1.75879E+0	-53.8341E-9	-2.08534E-12	3.53444E-12
-1.73869E+0	-362.406E-12	-1.73869E+0	-53.8341E-9	-1.98726E-12	3.57280E-12
-1.71859E+0	-357.391E-12	-1.71859E+0	-53.8341E-9	-1.95577E-12	3.62719E-12
-1.69849E+0	-353.368E-12	-1.69849E+0	-53.8341E-9	-2.09163E-12	3.60282E-12
-1.67839E+0	-349.386E-12	-1.67839E+0	-53.8341E-9	-2.04349E-12	3.65494E-12
-1.65829E+0	-344.017E-12	-1.65829E+0	-53.8341E-9	-1.74343E-12	3.66216E-12
-1.63819E+0	-339.935E-12	-1.63819E+0	-53.8341E-9	-2.02499E-12	3.65227E-12
-1.61809E+0	-335.575E-12	-1.61809E+0	-53.8341E-9	-1.85481E-12	3.96554E-12
-1.59799E+0	-331.453E-12	-1.59799E+0	-53.8341E-9	-1.95337E-12	3.91977E-12
-1.57789E+0	-326.490E-12	-1.57789E+0	-53.8341E-9	-1.98985E-12	3.55159E-12
-1.55779E+0	-322.962E-12	-1.55779E+0	-53.8341E-9	-2.03082E-12	3.43053E-12
-1.53769E+0	-318.322E-12	-1.53769E+0	-53.8341E-9	-1.86205E-12	3.51444E-12
-1.51759E+0	-314.083E-12	-1.51759E+0	-53.8341E-9	-1.92151E-12	3.59529E-12
-1.49749E+0	-310.418E-12	-1.49749E+0	-53.8341E-9	-2.08559E-12	3.26355E-12
-1.47739E+0	-306.897E-12	-1.47739E+0	-53.8341E-9	-2.24432E-12	3.31207E-12
-1.45729E+0	-302.353E-12	-1.45729E+0	-53.8341E-9	-2.04860E-12	3.27460E-12
-1.43719E+0	-298.983E-12	-1.43719E+0	-53.8341E-9	-2.10433E-12	3.04559E-12
-1.41709E+0	-296.722E-12	-1.41709E+0	-53.8341E-9	-2.20961E-12	2.72498E-12
-1.39698E+0	-293.291E-12	-1.39698E+0	-53.8341E-9	-2.33328E-12	2.72785E-12
-1.37688E+0	-289.872E-12	-1.37688E+0	-53.8341E-9	-2.21396E-12	2.72561E-12
-1.35678E+0	-288.161E-12	-1.35678E+0	-53.8341E-9	-2.30978E-12	2.53463E-12
-1.33668E+0	-284.918E-12	-1.33668E+0	-53.8341E-9	-2.27784E-12	2.52524E-12
-1.31658E+0	-281.917E-12	-1.31658E+0	-53.8341E-9	-2.15406E-12	2.46534E-12
-1.29648E+0	-279.584E-12	-1.29648E+0	-53.8341E-9	-2.37679E-12	2.89671E-12
-1.27638E+0	-276.344E-12	-1.27638E+0	-53.8341E-9	-2.39163E-12	2.86536E-12
-1.25628E+0	-273.039E-12	-1.25628E+0	-53.8341E-9	-2.28485E-12	2.79145E-12
-1.23618E+0	-270.799E-12	-1.23618E+0	-53.8341E-9	-2.39504E-12	2.64865E-12
-1.21608E+0	-267.894E-12	-1.21608E+0	-53.8341E-9	-2.49306E-12	2.63796E-12
-1.19598E+0	-264.557E-12	-1.19598E+0	-53.8341E-9	-2.10376E-12	2.54039E-12
-1.17588E+0	-261.942E-12	-1.17588E+0	-53.8341E-9	-2.36456E-12	2.60858E-12
-1.15578E+0	-259.812E-12	-1.15578E+0	-53.8341E-9	-2.28224E-12	2.59360E-12
-1.13568E+0	-256.547E-12	-1.13568E+0	-53.8341E-9	-2.25082E-12	2.46739E-12
-1.11558E+0	-253.853E-12	-1.11558E+0	-53.8341E-9	-2.25749E-12	2.51232E-12
-1.09548E+0	-251.768E-12	-1.09548E+0	-53.8341E-9	-2.37485E-12	2.35982E-12
-1.07538E+0	-248.956E-12	-1.07538E+0	-53.8341E-9	-2.57510E-12	2.16631E-12
-1.05528E+0	-245.898E-12	-1.05528E+0	-53.8341E-9	-2.41312E-12	2.27971E-12
-1.03518E+0	-244.456E-12	-1.03518E+0	-53.8341E-9	-2.25420E-12	2.44470E-12
-1.01508E+0	-240.198E-12	-1.01508E+0	-53.8341E-9	-2.27256E-12	2.89833E-12
-994.975E-3	-236.385E-12	-994.975E-3	-53.8341E-9	-2.37155E-12	2.98564E-12
-974.874E-3	-234.187E-12	-974.874E-3	-53.8341E-9	-2.18055E-12	3.19201E-12
-954.774E-3	-229.651E-12	-954.774E-3	-53.8341E-9	-2.18408E-12	3.46532E-12
-934.673E-3	-224.413E-12	-934.673E-3	-53.8341E-9	-1.97247E-12	3.54338E-12
-914.573E-3	-221.122E-12	-914.573E-3	-53.8341E-9	-2.04625E-12	3.53858E-12
-894.472E-3	-217.466E-12	-894.472E-3	-53.8341E-9	-2.10862E-12	3.51064E-12
-874.372E-3	-212.702E-12	-874.372E-3	-53.8341E-9	-2.23100E-12	2.91771E-12
-854.271E-3	-210.027E-12	-854.271E-3	-53.8341E-9	-2.16584E-12	2.50539E-12
-834.171E-3	-208.476E-12	-834.171E-3	-53.8341E-9	-2.28835E-12	2.53745E-12
-814.070E-3	-204.318E-12	-814.070E-3	-53.8341E-9	-2.18760E-12	2.51024E-12
-793.970E-3	-201.719E-12	-793.970E-3	-53.8341E-9	-2.20967E-12	2.46526E-12
-773.869E-3	-200.280E-12	-773.869E-3	-53.8341E-9	-2.34821E-12	2.39545E-12
-753.769E-3	-195.916E-12	-753.769E-3	-53.8341E-9	-2.47342E-12	2.40273E-12
-733.668E-3	-193.683E-12	-733.668E-3	-53.8341E-9	-2.38275E-12	2.42272E-12
-713.568E-3	-191.676E-12	-713.568E-3	-53.8341E-9	-2.24715E-12	2.68285E-12
-693.467E-3	-187.181E-12	-693.467E-3	-53.8341E-9	-2.15106E-12	2.94775E-12
-673.367E-3	-183.727E-12	-673.367E-3	-53.8341E-9	-2.02652E-12	3.04449E-12
-653.266E-3	-180.574E-12	-653.266E-3	-53.8341E-9	-1.94482E-12	3.56581E-12
-633.166E-3	-176.044E-12	-633.166E-3	-53.8341E-9	-1.97734E-12	3.53419E-12
-613.065E-3	-171.477E-12	-613.065E-3	-53.8341E-9	-1.97436E-12	3.34488E-12
-592.965E-3	-168.358E-12	-592.965E-3	-53.8341E-9	-2.01220E-12	3.22923E-12
-572.864E-3	-164.000E-12	-572.864E-3	-53.8341E-9	-2.09755E-12	3.30837E-12
-552.764E-3	-160.162E-12	-552.764E-3	-53.8341E-9	-2.11871E-12	3.19891E-12
-532.663E-3	-157.168E-12	-532.663E-3	-53.8341E-9	-2.06872E-12	3.07774E-12
-512.563E-3	-153.123E-12	-512.563E-3	-53.8341E-9	-2.11282E-12	3.06880E-12
-492.462E-3	-149.006E-12	-492.462E-3	-53.8341E-9	-2.10871E-12	3.34179E-12
-472.362E-3	-145.039E-12	-472.362E-3	-53.8341E-9	-2.00687E-12	3.60233E-12
-452.261E-3	-140.590E-12	-452.261E-3	-53.8341E-9	-2.09698E-12	3.68579E-12
-432.161E-3	-136.018E-12	-432.161E-3	-53.8341E-9	-1.97450E-12	3.80572E-12
-412.060E-3	-130.862E-12	-412.060E-3	-53.8341E-9	-1.87705E-12	3.92639E-12
-391.960E-3	-125.585E-12	-391.960E-3	-53.8341E-9	-1.57191E-12	4.46378E-12
-371.859E-3	-119.381E-12	-371.859E-3	-53.8341E-9	-1.42958E-12	5.01186E-12
-351.759E-3	-111.605E-12	-351.759E-3	-53.8341E-9	-1.45667E-12	5.27652E-12
-331.658E-3	-104.456E-12	-331.658E-3	-53.8341E-9	-1.40504E-12	5.28994E-12
-311.558E-3	-97.8991E-12	-311.558E-3	-53.8341E-9	-1.36108E-12	5.27457E-12
-291.457E-3	-91.1706E-12	-291.457E-3	-53.8341E-9	-1.70378E-12	4.93606E-12
-271.357E-3	-84.6872E-12	-271.357E-3	-53.8341E-9	-1.89420E-12	4.61787E-12
-251.256E-3	-79.4803E-12	-251.256E-3	-53.8341E-9	-1.91772E-12	4.29741E-12
-231.156E-3	-73.8429E-12	-231.156E-3	-53.8341E-9	-1.69931E-12	4.18360E-12
-211.055E-3	-67.6176E-12	-211.055E-3	-53.8341E-9	-1.72326E-12	4.48525E-12
-190.955E-3	-61.6713E-12	-190.955E-3	-53.8341E-9	-1.50385E-12	4.84432E-12
-170.854E-3	-55.2243E-12	-170.854E-3	-53.8341E-9	-1.37341E-12	5.04279E-12
-150.754E-3	-48.2693E-12	-150.754E-3	-53.8341E-9	-1.72484E-12	5.13475E-12
-130.653E-3	-41.6627E-12	-130.653E-3	-53.8341E-9	-1.68867E-12	5.02689E-12
-110.553E-3	-35.2660E-12	-110.553E-3	-53.8341E-9	-1.60286E-12	4.89555E-12
-90.4523E-3	-28.8234E-12	-90.4523E-3	-53.8341E-9	-1.57343E-12	4.86111E-12
-70.3518E-3	-22.5236E-12	-70.3518E-3	-53.8341E-9	-1.67664E-12	4.97167E-12
-50.2512E-3	-15.9416E-12	-50.2513E-3	-53.8341E-9	-1.45435E-12	5.10244E-12
-30.1508E-3	-9.39879E-12	-30.1508E-3	-53.8341E-9	-1.64114E-12	5.05923E-12
-10.0503E-3	-3.24306E-12	-10.0503E-3	-53.8341E-9	-1.65404E-12	4.61982E-12
10.0503E-3	2.65728E-12	10.0503E-3	-53.8341E-9	-1.90761E-12	4.69350E-12
30.1507E-3	8.37473E-12	30.1508E-3	-53.8341E-9	-1.85630E-12	4.34024E-12
50.2512E-3	14.3644E-12	50.2513E-3	-53.8341E-9	-1.74066E-12	4.59320E-12
70.3518E-3	20.7028E-12	70.3518E-3	-53.8341E-9	-1.60625E-12	5.00290E-12
90.4522E-3	27.0698E-12	90.4523E-3	-53.8341E-9	-1.61627E-12	4.68115E-12
110.553E-3	33.2343E-12	110.553E-3	-53.8341E-9	-1.45626E-12	4.66299E-12
130.653E-3	39.5878E-12	130.653E-3	-53.8341E-9	-1.49494E-12	4.77777E-12
150.754E-3	45.8449E-12	150.754E-3	-53.8341E-9	-1.66672E-12	4.90454E-12
170.854E-3	52.2910E-12	170.854E-3	-53.8341E-9	-1.72080E-12	4.93682E-12
190.955E-3	58.8413E-12	190.955E-3	-53.8341E-9	-1.68458E-12	5.02204E-12
211.055E-3	65.2416E-12	211.055E-3	-53.8341E-9	-1.49250E-12	4.97539E-12
231.156E-3	71.7303E-12	231.156E-3	-53.8341E-9	-1.50021E-12	4.93963E-12
251.256E-3	77.9886E-12	251.256E-3	-53.8341E-9	-1.73214E-12	4.85366E-12
271.357E-3	84.3842E-12	271.357E-3	-53.8341E-9	-1.82708E-12	4.77861E-12
291.457E-3	90.3266E-12	291.457E-3	-53.8341E-9	-1.72242E-12	4.87279E-12
311.558E-3	96.7095E-12	311.558E-3	-53.8341E-9	-1.64020E-12	4.84695E-12
331.658E-3	103.260E-12	331.658E-3	-53.8341E-9	-1.80099E-12	4.82328E-12
351.759E-3	109.299E-12	351.759E-3	-53.8341E-9	-1.81490E-12	4.88461E-12
371.859E-3	115.843E-12	371.859E-3	-53.8341E-9	-1.74752E-12	5.24421E-12
391.960E-3	123.555E-12	391.960E-3	-53.8341E-9	-1.26483E-12	5.19211E-12
412.060E-3	129.350E-12	412.060E-3	-53.8341E-9	-1.57177E-12	4.95788E-12
432.161E-3	135.987E-12	432.161E-3	-53.8341E-9	-1.62287E-12	4.64009E-12
452.261E-3	142.331E-12	452.261E-3	-53.8341E-9	-1.65533E-12	4.55211E-12
472.362E-3	147.703E-12	472.362E-3	-53.8341E-9	-1.69394E-12	4.36805E-12
492.462E-3	153.345E-12	492.462E-3	-53.8341E-9	-1.92601E-12	4.50744E-12
512.563E-3	159.836E-12	512.563E-3	-53.8341E-9	-1.76586E-12	4.70220E-12
532.663E-3	165.884E-12	532.663E-3	-53.8341E-9	-1.62094E-12	4.92927E-12
552.764E-3	172.373E-12	552.764E-3	-53.8341E-9	-1.55058E-12	5.07531E-12
572.864E-3	179.283E-12	572.864E-3	-53.8341E-9	-1.63462E-12	5.06184E-12
592.965E-3	186.303E-12	592.965E-3	-53.8341E-9	-1.64680E-12	5.15447E-12
613.065E-3	192.259E-12	613.065E-3	-53.8341E-9	-1.63754E-12	5.09653E-12
633.166E-3	198.934E-12	633.166E-3	-53.8341E-9	-1.54406E-12	5.04386E-12
653.266E-3	205.891E-12	653.266E-3	-53.8341E-9	-1.68920E-12	5.09147E-12
673.367E-3	212.332E-12	673.367E-3	-53.8341E-9	-1.76044E-12	5.04837E-12
693.467E-3	218.747E-12	693.467E-3	-53.8341E-9	-1.65194E-12	4.99505E-12
713.568E-3	225.814E-12	713.568E-3	-53.8341E-9	-1.64359E-12	5.18993E-12
733.668E-3	232.586E-12	733.668E-3	-53.8341E-9	-1.44417E-12	5.28493E-12
753.769E-3	239.598E-12	753.769E-3	-53.8341E-9	-1.39904E-12	5.47116E-12
773.869E-3	246.526E-12	773.869E-3	-53.8341E-9	-1.44502E-12	5.40132E-12
793.970E-3	254.036E-12	793.970E-3	-53.8341E-9	-1.52309E-12	5.40080E-12
814.070E-3	261.094E-12	814.070E-3	-53.8341E-9	-1.37498E-12	5.46613E-12
834.171E-3	268.568E-12	834.171E-3	-53.8341E-9	-1.50738E-12	5.26697E-12
854.271E-3	275.485E-12	854.271E-3	-53.8341E-9	-1.54959E-12	5.32967E-12
874.372E-3	281.731E-12	874.372E-3	-53.8341E-9	-1.50017E-12	5.34090E-12
894.472E-3	289.798E-12	894.472E-3	-53.8341E-9	-1.51053E-12	5.15718E-12
914.573E-3	296.031E-12	914.573E-3	-53.8341E-9	-1.78028E-12	5.18800E-12
934.673E-3	303.045E-12	934.673E-3	-53.8341E-9	-1.42086E-12	5.57175E-12
954.774E-3	311.092E-12	954.774E-3	-53.8341E-9	-1.34381E-12	5.53629E-12
974.874E-3	317.725E-12	974.874E-3	-53.8341E-9	-1.50553E-12	5.60248E-12
994.975E-3	324.887E-12	994.975E-3	-53.8341E-9	-1.32207E-12	5.77694E-12
1.01508E+0	333.583E-12	1.01508E+0	-53.8341E-9	-1.45201E-12	5.91262E-12
1.03518E+0	340.743E-12	1.03518E+0	-53.8341E-9	-1.46797E-12	5.91582E-12
1.05528E+0	348.915E-12	1.05528E+0	-53.8341E-9	-1.20311E-12	6.26437E-12
1.07538E+0	358.616E-12	1.07538E+0	-53.8341E-9	-1.28380E-12	6.64870E-12
1.09548E+0	366.527E-12	1.09548E+0	-53.8341E-9	-1.24931E-12	6.53869E-12
1.11558E+0	375.154E-12	1.11558E+0	-53.8341E-9	-1.07604E-12	6.53261E-12
1.13568E+0	384.580E-12	1.13568E+0	-53.8341E-9	-1.12909E-12	6.56514E-12
1.15578E+0	393.467E-12	1.15578E+0	-53.8341E-9	-1.22416E-12	6.75822E-12
1.17588E+0	400.801E-12	1.17588E+0	-53.8341E-9	-1.05117E-12	6.66013E-12
1.19598E+0	411.091E-12	1.19598E+0	-53.8341E-9	-1.00459E-12	6.79151E-12
1.21608E+0	419.725E-12	1.21608E+0	-53.8341E-9	-898.319E-15	6.86687E-12
1.23618E+0	428.004E-12	1.23618E+0	-53.8341E-9	-872.071E-15	6.94488E-12
1.25628E+0	438.606E-12	1.25628E+0	-53.8341E-9	-1.05213E-12	7.00979E-12
1.27638E+0	447.468E-12	1.27638E+0	-53.8341E-9	-996.085E-15	7.04232E-12
1.29648E+0	457.084E-12	1.29648E+0	-53.8341E-9	-1.07803E-12	7.09808E-12
1.31658E+0	466.915E-12	1.31658E+0	-53.8341E-9	-878.522E-15	7.29084E-12
1.33668E+0	476.042E-12	1.33668E+0	-53.8341E-9	-974.211E-15	7.11346E-12
1.35678E+0	486.248E-12	1.35678E+0	-53.8341E-9	-720.761E-15	7.13684E-12
1.37688E+0	495.827E-12	1.37688E+0	-53.8341E-9	-742.248E-15	7.31981E-12
1.39698E+0	505.508E-12	1.39698E+0	-53.8341E-9	-683.533E-15	7.56112E-12
1.41709E+0	516.565E-12	1.41709E+0	-53.8341E-9	-927.863E-15	7.73552E-12
1.43719E+0	526.772E-12	1.43719E+0	-53.8341E-9	-794.788E-15	8.06562E-12
1.45729E+0	537.912E-12	1.45729E+0	-53.8341E-9	-446.766E-15	8.26254E-12
1.47739E+0	549.574E-12	1.47739E+0	-53.8341E-9	-434.769E-15	8.66068E-12
1.49749E+0	561.567E-12	1.49749E+0	-53.8341E-9	-442.404E-15	8.97029E-12
1.51759E+0	574.009E-12	1.51759E+0	-53.8341E-9	-328.770E-15	9.39082E-12
1.53769E+0	585.840E-12	1.53769E+0	-53.8341E-9	-121.314E-15	9.33715E-12
1.55779E+0	600.304E-12	1.55779E+0	-53.8341E-9	-197.335E-15	9.60387E-12
1.57789E+0	612.236E-12	1.57789E+0	-53.8341E-9	-245.438E-15	9.67120E-12
1.59799E+0	624.155E-12	1.59799E+0	-53.8341E-9	-112.833E-15	9.64728E-12
1.61809E+0	637.435E-12	1.61809E+0	-53.8341E-9	-115.870E-15	9.48954E-12
1.63819E+0	649.659E-12	1.63819E+0	-53.8341E-9	-128.666E-15	9.45585E-12
1.65829E+0	661.827E-12	1.65829E+0	-53.8341E-9	-136.156E-15	9.77526E-12
1.67839E+0	676.944E-12	1.67839E+0	-53.8341E-9	-184.980E-15	9.76731E-12
1.69849E+0	689.723E-12	1.69849E+0	-53.8341E-9	74.2299E-15	9.82492E-12
1.71859E+0	701.662E-12	1.71859E+0	-53.8341E-9	-218.033E-15	9.81850E-12
1.73869E+0	716.355E-12	1.73869E+0	-53.8341E-9	-194.870E-15	9.71830E-12
1.75879E+0	728.512E-12	1.75879E+0	-53.8341E-9	25.9379E-15	9.47490E-12
1.77889E+0	738.790E-12	1.77889E+0	-53.8341E-9	-133.301E-15	9.38534E-12
1.79900E+0	753.716E-12	1.79900E+0	-53.8341E-9	-218.171E-15	9.15723E-12
1.81910E+0	765.227E-12	1.81910E+0	-53.8341E-9	-375.212E-15	9.14980E-12
1.83920E+0	775.702E-12	1.83920E+0	-53.8341E-9	-343.156E-15	8.94998E-12
1.85930E+0	789.009E-12	1.85930E+0	-53.8341E-9	-511.936E-15	8.81420E-12
1.87940E+0	799.977E-12	1.87940E+0	-53.8341E-9	-296.788E-15	8.59351E-12
1.89950E+0	811.128E-12	1.89950E+0	-53.8341E-9	-358.305E-15	8.64842E-12
1.91960E+0	823.434E-12	1.91960E+0	-53.8341E-9	-398.425E-15	8.75005E-12
1.93970E+0	834.317E-12	1.93970E+0	-53.8341E-9	-319.517E-15	8.56993E-12
1.95980E+0	845.613E-12	1.95980E+0	-53.8341E-9	-464.458E-15	8.49963E-12
1.97990E+0	854.944E-12	1.97990E+0	-53.8341E-9	-713.845E-15	8.14854E-12
2.00000E+0	867.477E-12	2.00000E+0	-53.8341E-9	-652.394E-15	8.33216E-12
