# Supplementary material for: Circumventing the stability problems of graphene nanoribbon zigzag edges
Source: Nat Chem. 2022 Sep 26;14(12):1451–8. doi: 10.1038/s41557-022-01042-8 (PMC10665199; doi:10.1038/s41557-022-01042-8)
Supplement: Supplementary file 3 — Source data for Supplementary Fig. 9. [file 41557_2022_1042_MOESM3_ESM.zip › 11 units/Point spectra651.dat]

Experiment	bias spectroscopy
Saved Date	22.07.2020 14:28:36
User
Date
X (m)	-248.028E-9
Y (m)	-233.591E-9
Z (m)	-53.8372E-9
Z offset (m)	0E+0
Settling time (s)	20E-3
Integration time (s)	60E-3
Z-Ctrl hold	TRUE
Final Z (m)	N/A
Start time	22.07.2020 14:28:19
Filter type	None
Order
Cutoff frq
Bias>Bias (V)	-500E-3
Bias>Calibration (V/V)	-1E+0
Bias>Offset (V)	0E+0
Bias Spectroscopy>Sweep Start (V)	-2E+0
Bias Spectroscopy>Sweep End (V)	2E+0
Bias Spectroscopy>Num Pixel	200
Bias Spectroscopy>Z Avg time (s)	100E-3
Bias Spectroscopy>Z offset (m)	0E+0
Bias Spectroscopy>1st Settling time (s)	60E-3
Bias Spectroscopy>Settling time (s)	20E-3
Bias Spectroscopy>Integration time (s)	60E-3
Bias Spectroscopy>End Settling time (s)	50E-3
Bias Spectroscopy>Z control time (s)	50E-3
Bias Spectroscopy>Max Slew rate (V/s)	Inf
Bias Spectroscopy>backward sweep	FALSE
Bias Spectroscopy>Z-controller hold	TRUE
Bias Spectroscopy>Number of sweeps	1
Bias Spectroscopy>Channels	Current (A);Bias (V);Z (m);LI Demod 1 Y (A);LI Demod 1 X (A)
Bias Spectroscopy>Reset Bias	TRUE
Bias Spectroscopy>Record final Z	FALSE
Bias Spectroscopy>Lock-In run	TRUE
Current>Current (A)	828.003E-12
Current>Calibration (A/V)	330E-12
Current>Offset (A)	0E+0
Current>Gain	High
Lock-in>Lock-in status	ON
Lock-in>Modulated signal	Bias (V)
Lock-in>Frequency (Hz)	828E+0
Lock-in>Amplitude	20E-3
Lock-in>Demodulated signal	Current (A)
Lock-in>HP Filter Cutoff D1 (Hz)	155.425E+0
Lock-in>HP Filter Cutoff D2 (Hz)	155.425E+0
Lock-in>HP Filter Order D1	1
Lock-in>HP Filter Order D2	1
Lock-in>Harmonic D1	1
Lock-in>Harmonic D2	2
Lock-in>Reference phase D1 (deg)	-158.815E+0
Lock-in>Reference phase D2 (deg)	174.64E+0
Lock-in>LP Filter Cutoff D1 (Hz)	9.71405E+0
Lock-in>LP Filter Cutoff D2 (Hz)	4.85702E+0
Lock-in>LP Filter Order D1	2
Lock-in>LP Filter Order D2	2
Lock-in>Sync Filter D1	OFF
Lock-in>Sync Filter D2	OFF
[DATA]
Bias calc (V)	Current (A)	Bias (V)	Z (m)	LI Demod 1 Y (A)	LI Demod 1 X (A)
-2.00000E+0	-426.722E-12	-2.00000E+0	-53.8372E-9	-1.74990E-12	5.04391E-12
-1.97990E+0	-419.995E-12	-1.97990E+0	-53.8372E-9	-1.57364E-12	4.69494E-12
-1.95980E+0	-414.855E-12	-1.95980E+0	-53.8372E-9	-1.62863E-12	4.59073E-12
-1.93970E+0	-409.067E-12	-1.93970E+0	-53.8372E-9	-1.72314E-12	4.65353E-12
-1.91960E+0	-404.046E-12	-1.91960E+0	-53.8372E-9	-1.60139E-12	4.45008E-12
-1.89950E+0	-399.882E-12	-1.89950E+0	-53.8372E-9	-1.79769E-12	4.10642E-12
-1.87940E+0	-395.023E-12	-1.87940E+0	-53.8372E-9	-1.95804E-12	3.69215E-12
-1.85930E+0	-390.640E-12	-1.85930E+0	-53.8372E-9	-1.99140E-12	3.70455E-12
-1.83920E+0	-385.598E-12	-1.83920E+0	-53.8372E-9	-2.09500E-12	3.82291E-12
-1.81910E+0	-380.840E-12	-1.81910E+0	-53.8372E-9	-1.87447E-12	3.76952E-12
-1.79900E+0	-376.900E-12	-1.79900E+0	-53.8372E-9	-2.05229E-12	3.63266E-12
-1.77889E+0	-371.905E-12	-1.77889E+0	-53.8372E-9	-1.91371E-12	3.69132E-12
-1.75879E+0	-367.116E-12	-1.75879E+0	-53.8372E-9	-2.07757E-12	3.67769E-12
-1.73869E+0	-363.933E-12	-1.73869E+0	-53.8372E-9	-2.01867E-12	3.54288E-12
-1.71859E+0	-358.489E-12	-1.71859E+0	-53.8372E-9	-1.91222E-12	3.64843E-12
-1.69849E+0	-353.871E-12	-1.69849E+0	-53.8372E-9	-2.04327E-12	3.76969E-12
-1.67839E+0	-348.996E-12	-1.67839E+0	-53.8372E-9	-2.07421E-12	3.77881E-12
-1.65829E+0	-344.840E-12	-1.65829E+0	-53.8372E-9	-1.90844E-12	3.60033E-12
-1.63819E+0	-340.550E-12	-1.63819E+0	-53.8372E-9	-1.78760E-12	3.71287E-12
-1.61809E+0	-335.930E-12	-1.61809E+0	-53.8372E-9	-1.88840E-12	3.61739E-12
-1.59799E+0	-332.042E-12	-1.59799E+0	-53.8372E-9	-2.03190E-12	3.71301E-12
-1.57789E+0	-327.372E-12	-1.57789E+0	-53.8372E-9	-2.03807E-12	3.58998E-12
-1.55779E+0	-323.034E-12	-1.55779E+0	-53.8372E-9	-2.14543E-12	3.42548E-12
-1.53769E+0	-319.020E-12	-1.53769E+0	-53.8372E-9	-2.13200E-12	3.51104E-12
-1.51759E+0	-314.430E-12	-1.51759E+0	-53.8372E-9	-2.04212E-12	3.44442E-12
-1.49749E+0	-310.620E-12	-1.49749E+0	-53.8372E-9	-1.99620E-12	3.15777E-12
-1.47739E+0	-306.537E-12	-1.47739E+0	-53.8372E-9	-2.23087E-12	2.85571E-12
-1.45729E+0	-303.125E-12	-1.45729E+0	-53.8372E-9	-2.27153E-12	3.24710E-12
-1.43719E+0	-299.904E-12	-1.43719E+0	-53.8372E-9	-2.29379E-12	3.10006E-12
-1.41709E+0	-296.488E-12	-1.41709E+0	-53.8372E-9	-2.44497E-12	2.79627E-12
-1.39698E+0	-293.685E-12	-1.39698E+0	-53.8372E-9	-2.21985E-12	2.61745E-12
-1.37688E+0	-290.831E-12	-1.37688E+0	-53.8372E-9	-2.25518E-12	2.49496E-12
-1.35678E+0	-288.797E-12	-1.35678E+0	-53.8372E-9	-2.20863E-12	2.75113E-12
-1.33668E+0	-284.775E-12	-1.33668E+0	-53.8372E-9	-2.34569E-12	2.43934E-12
-1.31658E+0	-282.193E-12	-1.31658E+0	-53.8372E-9	-2.38098E-12	2.74931E-12
-1.29648E+0	-279.298E-12	-1.29648E+0	-53.8372E-9	-2.11549E-12	2.98218E-12
-1.27638E+0	-275.620E-12	-1.27638E+0	-53.8372E-9	-2.22694E-12	2.79487E-12
-1.25628E+0	-273.246E-12	-1.25628E+0	-53.8372E-9	-2.22324E-12	2.64864E-12
-1.23618E+0	-270.587E-12	-1.23618E+0	-53.8372E-9	-2.20737E-12	2.54006E-12
-1.21608E+0	-267.367E-12	-1.21608E+0	-53.8372E-9	-2.02841E-12	2.46932E-12
-1.19598E+0	-264.968E-12	-1.19598E+0	-53.8372E-9	-2.09341E-12	2.43498E-12
-1.17588E+0	-261.925E-12	-1.17588E+0	-53.8372E-9	-2.44575E-12	2.38599E-12
-1.15578E+0	-259.299E-12	-1.15578E+0	-53.8372E-9	-2.29728E-12	2.46231E-12
-1.13568E+0	-256.375E-12	-1.13568E+0	-53.8372E-9	-2.48231E-12	2.34241E-12
-1.11558E+0	-253.875E-12	-1.11558E+0	-53.8372E-9	-2.34216E-12	2.40071E-12
-1.09548E+0	-251.819E-12	-1.09548E+0	-53.8372E-9	-2.41919E-12	2.43620E-12
-1.07538E+0	-248.953E-12	-1.07538E+0	-53.8372E-9	-2.36808E-12	2.45490E-12
-1.05528E+0	-245.810E-12	-1.05528E+0	-53.8372E-9	-2.46868E-12	2.44298E-12
-1.03518E+0	-243.820E-12	-1.03518E+0	-53.8372E-9	-2.56145E-12	2.72304E-12
-1.01508E+0	-240.293E-12	-1.01508E+0	-53.8372E-9	-2.35899E-12	2.75363E-12
-994.975E-3	-236.555E-12	-994.975E-3	-53.8372E-9	-2.30584E-12	2.96602E-12
-974.874E-3	-232.906E-12	-974.874E-3	-53.8372E-9	-2.44861E-12	3.07684E-12
-954.774E-3	-229.274E-12	-954.774E-3	-53.8372E-9	-2.31826E-12	3.31127E-12
-934.673E-3	-224.921E-12	-934.673E-3	-53.8372E-9	-2.11228E-12	3.56568E-12
-914.573E-3	-220.509E-12	-914.573E-3	-53.8372E-9	-2.10849E-12	3.51458E-12
-894.472E-3	-216.826E-12	-894.472E-3	-53.8372E-9	-2.01164E-12	3.25428E-12
-874.372E-3	-213.177E-12	-874.372E-3	-53.8372E-9	-2.25825E-12	2.63610E-12
-854.271E-3	-210.099E-12	-854.271E-3	-53.8372E-9	-2.38428E-12	2.59815E-12
-834.171E-3	-207.607E-12	-834.171E-3	-53.8372E-9	-2.34019E-12	2.62372E-12
-814.070E-3	-204.688E-12	-814.070E-3	-53.8372E-9	-2.27947E-12	2.34940E-12
-793.970E-3	-201.953E-12	-793.970E-3	-53.8372E-9	-2.48778E-12	2.59689E-12
-773.869E-3	-198.905E-12	-773.869E-3	-53.8372E-9	-2.30391E-12	2.58853E-12
-753.769E-3	-196.617E-12	-753.769E-3	-53.8372E-9	-2.18874E-12	2.55160E-12
-733.668E-3	-193.483E-12	-733.668E-3	-53.8372E-9	-2.31185E-12	2.51743E-12
-713.568E-3	-190.639E-12	-713.568E-3	-53.8372E-9	-2.28660E-12	2.65980E-12
-693.467E-3	-187.697E-12	-693.467E-3	-53.8372E-9	-1.98980E-12	3.05076E-12
-673.367E-3	-183.637E-12	-673.367E-3	-53.8372E-9	-2.12009E-12	3.09235E-12
-653.266E-3	-179.695E-12	-653.266E-3	-53.8372E-9	-2.13144E-12	3.25518E-12
-633.166E-3	-175.754E-12	-633.166E-3	-53.8372E-9	-2.11693E-12	3.27639E-12
-613.065E-3	-171.806E-12	-613.065E-3	-53.8372E-9	-2.21140E-12	3.37420E-12
-592.965E-3	-167.694E-12	-592.965E-3	-53.8372E-9	-2.22278E-12	3.45380E-12
-572.864E-3	-163.767E-12	-572.864E-3	-53.8372E-9	-2.13443E-12	3.35481E-12
-552.764E-3	-160.419E-12	-552.764E-3	-53.8372E-9	-2.11415E-12	3.04729E-12
-532.663E-3	-156.852E-12	-532.663E-3	-53.8372E-9	-2.11279E-12	2.86420E-12
-512.563E-3	-152.878E-12	-512.563E-3	-53.8372E-9	-2.03883E-12	3.30711E-12
-492.462E-3	-149.330E-12	-492.462E-3	-53.8372E-9	-2.11772E-12	3.47372E-12
-472.362E-3	-144.550E-12	-472.362E-3	-53.8372E-9	-2.16409E-12	3.55001E-12
-452.261E-3	-140.360E-12	-452.261E-3	-53.8372E-9	-1.96127E-12	3.69955E-12
-432.161E-3	-135.706E-12	-432.161E-3	-53.8372E-9	-2.04004E-12	3.76468E-12
-412.060E-3	-130.381E-12	-412.060E-3	-53.8372E-9	-1.90669E-12	3.92304E-12
-391.960E-3	-124.720E-12	-391.960E-3	-53.8372E-9	-1.81958E-12	4.40999E-12
-371.859E-3	-118.300E-12	-371.859E-3	-53.8372E-9	-1.53974E-12	5.01714E-12
-351.759E-3	-110.822E-12	-351.759E-3	-53.8372E-9	-1.48802E-12	5.56469E-12
-331.658E-3	-103.693E-12	-331.658E-3	-53.8372E-9	-1.34896E-12	5.60796E-12
-311.558E-3	-96.7450E-12	-311.558E-3	-53.8372E-9	-1.50889E-12	5.20454E-12
-291.457E-3	-89.9940E-12	-291.457E-3	-53.8372E-9	-1.58184E-12	4.89237E-12
-271.357E-3	-83.9525E-12	-271.357E-3	-53.8372E-9	-1.86434E-12	4.49797E-12
-251.256E-3	-78.2620E-12	-251.256E-3	-53.8372E-9	-1.98807E-12	4.41650E-12
-231.156E-3	-72.6039E-12	-231.156E-3	-53.8372E-9	-1.60768E-12	4.48343E-12
-211.055E-3	-66.5988E-12	-211.055E-3	-53.8372E-9	-1.69636E-12	4.59573E-12
-190.955E-3	-60.3805E-12	-190.955E-3	-53.8372E-9	-1.66669E-12	4.83011E-12
-170.854E-3	-53.7177E-12	-170.854E-3	-53.8372E-9	-1.60967E-12	5.12440E-12
-150.754E-3	-46.8177E-12	-150.754E-3	-53.8372E-9	-1.70312E-12	5.20994E-12
-130.653E-3	-40.3059E-12	-130.653E-3	-53.8372E-9	-1.65741E-12	4.97240E-12
-110.553E-3	-33.9358E-12	-110.553E-3	-53.8372E-9	-1.66602E-12	4.81657E-12
-90.4523E-3	-27.7393E-12	-90.4523E-3	-53.8372E-9	-1.67805E-12	4.81478E-12
-70.3518E-3	-21.6708E-12	-70.3518E-3	-53.8372E-9	-1.71718E-12	4.80996E-12
-50.2512E-3	-15.3618E-12	-50.2513E-3	-53.8372E-9	-1.71603E-12	4.89337E-12
-30.1508E-3	-9.04187E-12	-30.1508E-3	-53.8372E-9	-1.79960E-12	4.65668E-12
-10.0503E-3	-3.09948E-12	-10.0503E-3	-53.8372E-9	-1.82456E-12	4.30391E-12
10.0503E-3	2.55455E-12	10.0503E-3	-53.8372E-9	-1.75180E-12	4.23783E-12
30.1507E-3	8.11018E-12	30.1508E-3	-53.8372E-9	-1.76630E-12	4.10750E-12
50.2512E-3	13.8773E-12	50.2513E-3	-53.8372E-9	-1.68767E-12	4.59416E-12
70.3518E-3	19.9766E-12	70.3518E-3	-53.8372E-9	-1.72693E-12	4.86193E-12
90.4522E-3	26.1920E-12	90.4523E-3	-53.8372E-9	-1.61852E-12	4.74621E-12
110.553E-3	32.1745E-12	110.553E-3	-53.8372E-9	-1.64004E-12	4.57242E-12
130.653E-3	38.4513E-12	130.653E-3	-53.8372E-9	-1.61087E-12	4.75679E-12
150.754E-3	44.8248E-12	150.754E-3	-53.8372E-9	-1.72999E-12	4.83581E-12
170.854E-3	51.0560E-12	170.854E-3	-53.8372E-9	-1.70839E-12	4.81600E-12
190.955E-3	57.5143E-12	190.955E-3	-53.8372E-9	-1.68642E-12	4.83998E-12
211.055E-3	63.8865E-12	211.055E-3	-53.8372E-9	-1.49210E-12	4.95011E-12
231.156E-3	69.9987E-12	231.156E-3	-53.8372E-9	-1.78811E-12	4.84573E-12
251.256E-3	76.2135E-12	251.256E-3	-53.8372E-9	-1.68286E-12	4.68180E-12
271.357E-3	82.3883E-12	271.357E-3	-53.8372E-9	-1.72283E-12	4.76120E-12
291.457E-3	88.5768E-12	291.457E-3	-53.8372E-9	-1.83198E-12	4.96612E-12
311.558E-3	94.6366E-12	311.558E-3	-53.8372E-9	-1.64218E-12	4.72287E-12
331.658E-3	101.062E-12	331.658E-3	-53.8372E-9	-1.59631E-12	4.78700E-12
351.759E-3	107.209E-12	351.759E-3	-53.8372E-9	-1.70040E-12	4.76988E-12
371.859E-3	113.476E-12	371.859E-3	-53.8372E-9	-1.68137E-12	5.06093E-12
391.960E-3	120.558E-12	391.960E-3	-53.8372E-9	-1.74815E-12	5.32448E-12
412.060E-3	127.029E-12	412.060E-3	-53.8372E-9	-1.55678E-12	4.82757E-12
432.161E-3	133.031E-12	432.161E-3	-53.8372E-9	-1.74102E-12	4.78540E-12
452.261E-3	138.843E-12	452.261E-3	-53.8372E-9	-1.78055E-12	4.52238E-12
472.362E-3	145.064E-12	472.362E-3	-53.8372E-9	-1.58844E-12	4.49144E-12
492.462E-3	150.225E-12	492.462E-3	-53.8372E-9	-1.97911E-12	4.53595E-12
512.563E-3	155.950E-12	512.563E-3	-53.8372E-9	-1.83656E-12	4.66711E-12
532.663E-3	162.348E-12	532.663E-3	-53.8372E-9	-1.55608E-12	4.85441E-12
552.764E-3	168.800E-12	552.764E-3	-53.8372E-9	-1.55654E-12	5.16847E-12
572.864E-3	174.986E-12	572.864E-3	-53.8372E-9	-1.52460E-12	5.00277E-12
592.965E-3	181.813E-12	592.965E-3	-53.8372E-9	-1.64122E-12	4.95880E-12
613.065E-3	188.619E-12	613.065E-3	-53.8372E-9	-1.66388E-12	4.82868E-12
633.166E-3	194.732E-12	633.166E-3	-53.8372E-9	-1.54266E-12	5.10240E-12
653.266E-3	201.510E-12	653.266E-3	-53.8372E-9	-1.83410E-12	4.94575E-12
673.367E-3	208.130E-12	673.367E-3	-53.8372E-9	-1.81230E-12	4.84363E-12
693.467E-3	214.216E-12	693.467E-3	-53.8372E-9	-1.54489E-12	4.93159E-12
713.568E-3	221.121E-12	713.568E-3	-53.8372E-9	-1.47318E-12	5.22516E-12
733.668E-3	228.427E-12	733.668E-3	-53.8372E-9	-1.55194E-12	5.22854E-12
753.769E-3	234.754E-12	753.769E-3	-53.8372E-9	-1.55792E-12	5.41383E-12
773.869E-3	241.656E-12	773.869E-3	-53.8372E-9	-1.57049E-12	5.53112E-12
793.970E-3	249.494E-12	793.970E-3	-53.8372E-9	-1.54540E-12	5.37255E-12
814.070E-3	256.131E-12	814.070E-3	-53.8372E-9	-1.62843E-12	5.51453E-12
834.171E-3	263.438E-12	834.171E-3	-53.8372E-9	-1.59204E-12	5.28596E-12
854.271E-3	269.889E-12	854.271E-3	-53.8372E-9	-1.60699E-12	5.29967E-12
874.372E-3	277.620E-12	874.372E-3	-53.8372E-9	-1.50913E-12	5.27434E-12
894.472E-3	283.851E-12	894.472E-3	-53.8372E-9	-1.37877E-12	5.19793E-12
914.573E-3	291.366E-12	914.573E-3	-53.8372E-9	-1.52161E-12	5.49090E-12
934.673E-3	298.223E-12	934.673E-3	-53.8372E-9	-1.51272E-12	5.33593E-12
954.774E-3	305.143E-12	954.774E-3	-53.8372E-9	-1.54468E-12	5.43272E-12
974.874E-3	312.590E-12	974.874E-3	-53.8372E-9	-1.46244E-12	5.58018E-12
994.975E-3	320.647E-12	994.975E-3	-53.8372E-9	-1.42642E-12	5.86847E-12
1.01508E+0	327.235E-12	1.01508E+0	-53.8372E-9	-1.16854E-12	5.98734E-12
1.03518E+0	336.029E-12	1.03518E+0	-53.8372E-9	-1.21481E-12	6.19344E-12
1.05528E+0	344.402E-12	1.05528E+0	-53.8372E-9	-1.16851E-12	6.14884E-12
1.07538E+0	352.028E-12	1.07538E+0	-53.8372E-9	-1.08485E-12	6.36849E-12
1.09548E+0	361.949E-12	1.09548E+0	-53.8372E-9	-991.737E-15	6.54771E-12
1.11558E+0	370.070E-12	1.11558E+0	-53.8372E-9	-888.084E-15	6.67563E-12
1.13568E+0	379.564E-12	1.13568E+0	-53.8372E-9	-1.02311E-12	6.74288E-12
1.15578E+0	387.805E-12	1.15578E+0	-53.8372E-9	-1.20803E-12	6.45746E-12
1.17588E+0	397.249E-12	1.17588E+0	-53.8372E-9	-1.32145E-12	6.63091E-12
1.19598E+0	406.230E-12	1.19598E+0	-53.8372E-9	-1.14769E-12	6.49027E-12
1.21608E+0	414.726E-12	1.21608E+0	-53.8372E-9	-1.09742E-12	6.68734E-12
1.23618E+0	424.793E-12	1.23618E+0	-53.8372E-9	-1.14859E-12	6.69622E-12
1.25628E+0	434.281E-12	1.25628E+0	-53.8372E-9	-1.05679E-12	6.76540E-12
1.27638E+0	441.834E-12	1.27638E+0	-53.8372E-9	-948.675E-15	6.77884E-12
1.29648E+0	452.200E-12	1.29648E+0	-53.8372E-9	-837.592E-15	6.89371E-12
1.31658E+0	461.456E-12	1.31658E+0	-53.8372E-9	-887.692E-15	7.08198E-12
1.33668E+0	469.940E-12	1.33668E+0	-53.8372E-9	-818.166E-15	7.02423E-12
1.35678E+0	479.601E-12	1.35678E+0	-53.8372E-9	-1.15612E-12	6.93153E-12
1.37688E+0	490.257E-12	1.37688E+0	-53.8372E-9	-946.801E-15	6.92072E-12
1.39698E+0	498.471E-12	1.39698E+0	-53.8372E-9	-771.175E-15	7.37189E-12
1.41709E+0	508.993E-12	1.41709E+0	-53.8372E-9	-1.01607E-12	7.40425E-12
1.43719E+0	518.176E-12	1.43719E+0	-53.8372E-9	-809.554E-15	7.72966E-12
1.45729E+0	529.366E-12	1.45729E+0	-53.8372E-9	-731.825E-15	7.97272E-12
1.47739E+0	539.949E-12	1.47739E+0	-53.8372E-9	-660.975E-15	8.41736E-12
1.49749E+0	550.595E-12	1.49749E+0	-53.8372E-9	-593.204E-15	8.43756E-12
1.51759E+0	562.204E-12	1.51759E+0	-53.8372E-9	-484.370E-15	8.66614E-12
1.53769E+0	574.403E-12	1.53769E+0	-53.8372E-9	-503.844E-15	8.58652E-12
1.55779E+0	585.692E-12	1.55779E+0	-53.8372E-9	-414.894E-15	8.83443E-12
1.57789E+0	597.671E-12	1.57789E+0	-53.8372E-9	-488.834E-15	8.89197E-12
1.59799E+0	609.977E-12	1.59799E+0	-53.8372E-9	-362.806E-15	8.87627E-12
1.61809E+0	621.752E-12	1.61809E+0	-53.8372E-9	-355.008E-15	8.88528E-12
1.63819E+0	633.344E-12	1.63819E+0	-53.8372E-9	-330.873E-15	8.81624E-12
1.65829E+0	646.528E-12	1.65829E+0	-53.8372E-9	-377.839E-15	9.10468E-12
1.67839E+0	658.091E-12	1.67839E+0	-53.8372E-9	-422.494E-15	9.20137E-12
1.69849E+0	669.810E-12	1.69849E+0	-53.8372E-9	-416.853E-15	8.96441E-12
1.71859E+0	681.489E-12	1.71859E+0	-53.8372E-9	-213.319E-15	9.20622E-12
1.73869E+0	695.486E-12	1.73869E+0	-53.8372E-9	-313.713E-15	9.29965E-12
1.75879E+0	705.476E-12	1.75879E+0	-53.8372E-9	-407.146E-15	9.04405E-12
1.77889E+0	719.145E-12	1.77889E+0	-53.8372E-9	-480.525E-15	8.85905E-12
1.79900E+0	731.336E-12	1.79900E+0	-53.8372E-9	-365.985E-15	8.70873E-12
1.81910E+0	741.211E-12	1.81910E+0	-53.8372E-9	-496.998E-15	8.64845E-12
1.83920E+0	753.263E-12	1.83920E+0	-53.8372E-9	-397.991E-15	8.57313E-12
1.85930E+0	765.833E-12	1.85930E+0	-53.8372E-9	-416.180E-15	8.87104E-12
1.87940E+0	775.774E-12	1.87940E+0	-53.8372E-9	-277.014E-15	8.61751E-12
1.89950E+0	788.030E-12	1.89950E+0	-53.8372E-9	-122.842E-15	8.56942E-12
1.91960E+0	798.017E-12	1.91960E+0	-53.8372E-9	-287.479E-15	8.70434E-12
1.93970E+0	812.089E-12	1.93970E+0	-53.8372E-9	-556.611E-15	8.57431E-12
1.95980E+0	821.545E-12	1.95980E+0	-53.8372E-9	-435.314E-15	8.32450E-12
1.97990E+0	834.255E-12	1.97990E+0	-53.8372E-9	-306.078E-15	8.44172E-12
2.00000E+0	846.200E-12	2.00000E+0	-53.8372E-9	-473.418E-15	8.56887E-12
