# Supplementary material for: Circumventing the stability problems of graphene nanoribbon zigzag edges
Source: Nat Chem. 2022 Sep 26;14(12):1451–8. doi: 10.1038/s41557-022-01042-8 (PMC10665199; doi:10.1038/s41557-022-01042-8)
Supplement: Supplementary file 3 — Source data for Supplementary Fig. 9. [file 41557_2022_1042_MOESM3_ESM.zip › 2 units/Point spectra007.dat]

Experiment	bias spectroscopy
Saved Date	19.07.2020 08:42:11
User
Date
X (m)	655.83E-9
Y (m)	-276.944E-9
Z (m)	-81.5586E-9
Z offset (m)	N/A
Settling time (s)	20E-3
Integration time (s)	80E-3
Z-Ctrl hold	FALSE
Final Z (m)	N/A
Start time	19.07.2020 08:41:44
Filter type	None
Order
Cutoff frq
Bias>Bias (V)	-550E-3
Bias>Calibration (V/V)	-1E+0
Bias>Offset (V)	0E+0
Bias Spectroscopy>Sweep Start (V)	-2E+0
Bias Spectroscopy>Sweep End (V)	2E+0
Bias Spectroscopy>Num Pixel	200
Bias Spectroscopy>Z Avg time (s)	100E-3
Bias Spectroscopy>Z offset (m)	0E+0
Bias Spectroscopy>1st Settling time (s)	80E-3
Bias Spectroscopy>Settling time (s)	20E-3
Bias Spectroscopy>Integration time (s)	80E-3
Bias Spectroscopy>End Settling time (s)	50E-3
Bias Spectroscopy>Z control time (s)	50E-3
Bias Spectroscopy>Max Slew rate (V/s)	Inf
Bias Spectroscopy>backward sweep	FALSE
Bias Spectroscopy>Z-controller hold	FALSE
Bias Spectroscopy>Number of sweeps	1
Bias Spectroscopy>Channels	Z (m);LI Demod 1 Y (A);LI Demod 1 X (A)
Bias Spectroscopy>Reset Bias	TRUE
Bias Spectroscopy>Record final Z	FALSE
Bias Spectroscopy>Lock-In run	TRUE
Current>Current (A)	-171.141E-12
Current>Calibration (A/V)	330E-12
Current>Offset (A)	0E+0
Current>Gain	High
Lock-in>Lock-in status	ON
Lock-in>Modulated signal	Bias (V)
Lock-in>Frequency (Hz)	728E+0
Lock-in>Amplitude	30E-3
Lock-in>Demodulated signal	Current (A)
Lock-in>HP Filter Cutoff D1 (Hz)	155.425E+0
Lock-in>HP Filter Cutoff D2 (Hz)	155.425E+0
Lock-in>HP Filter Order D1	1
Lock-in>HP Filter Order D2	1
Lock-in>Harmonic D1	1
Lock-in>Harmonic D2	2
Lock-in>Reference phase D1 (deg)	-123.5E+0
Lock-in>Reference phase D2 (deg)	174.64E+0
Lock-in>LP Filter Cutoff D1 (Hz)	9.71405E+0
Lock-in>LP Filter Cutoff D2 (Hz)	4.85702E+0
Lock-in>LP Filter Order D1	2
Lock-in>LP Filter Order D2	2
Lock-in>Sync Filter D1	OFF
Lock-in>Sync Filter D2	OFF
[DATA]
Bias calc (V)	Z (m)	LI Demod 1 Y (A)	LI Demod 1 X (A)
-2.00000E+0	-81.5586E-9	1.64458E-12	50.5594E-12
-1.97990E+0	-81.5586E-9	1.08642E-12	45.7087E-12
-1.95980E+0	-81.5586E-9	-11.0559E-15	37.9091E-12
-1.93970E+0	-81.5586E-9	-935.231E-15	31.8385E-12
-1.91960E+0	-81.5586E-9	-1.34054E-12	28.2868E-12
-1.89950E+0	-81.5586E-9	-1.48597E-12	25.7636E-12
-1.87940E+0	-81.5586E-9	-1.73102E-12	24.1432E-12
-1.85930E+0	-81.5586E-9	-2.20566E-12	22.5066E-12
-1.83920E+0	-81.5586E-9	-2.55794E-12	21.2994E-12
-1.81910E+0	-81.5586E-9	-2.50844E-12	20.7603E-12
-1.79900E+0	-81.5586E-9	-2.22724E-12	19.9733E-12
-1.77889E+0	-81.5586E-9	-2.46537E-12	19.7084E-12
-1.75879E+0	-81.5586E-9	-2.42003E-12	19.8051E-12
-1.73869E+0	-81.5586E-9	-2.46006E-12	19.9066E-12
-1.71859E+0	-81.5586E-9	-2.53793E-12	20.1341E-12
-1.69849E+0	-81.5586E-9	-2.57037E-12	19.4839E-12
-1.67839E+0	-81.5586E-9	-2.45785E-12	18.5371E-12
-1.65829E+0	-81.5586E-9	-2.68176E-12	17.4084E-12
-1.63819E+0	-81.5586E-9	-2.88819E-12	16.3058E-12
-1.61809E+0	-81.5586E-9	-3.05507E-12	15.8616E-12
-1.59799E+0	-81.5586E-9	-2.92452E-12	16.0012E-12
-1.57789E+0	-81.5586E-9	-2.99754E-12	16.5237E-12
-1.55779E+0	-81.5586E-9	-2.75591E-12	17.9674E-12
-1.53769E+0	-81.5586E-9	-2.59036E-12	19.7777E-12
-1.51759E+0	-81.5586E-9	-2.99197E-12	19.3958E-12
-1.49749E+0	-81.5586E-9	-2.80169E-12	16.8760E-12
-1.47739E+0	-81.5586E-9	-3.35088E-12	14.3291E-12
-1.45729E+0	-81.5586E-9	-3.40530E-12	12.9814E-12
-1.43719E+0	-81.5586E-9	-3.41205E-12	12.5186E-12
-1.41709E+0	-81.5586E-9	-3.61382E-12	12.5356E-12
-1.39698E+0	-81.5586E-9	-3.52136E-12	12.5642E-12
-1.37688E+0	-81.5586E-9	-3.41085E-12	12.6213E-12
-1.35678E+0	-81.5586E-9	-3.64668E-12	12.6702E-12
-1.33668E+0	-81.5586E-9	-3.36766E-12	12.9126E-12
-1.31658E+0	-81.5586E-9	-3.41812E-12	12.7203E-12
-1.29648E+0	-81.5586E-9	-3.76374E-12	12.8496E-12
-1.27638E+0	-81.5586E-9	-3.54124E-12	12.6900E-12
-1.25628E+0	-81.5586E-9	-3.50089E-12	12.3397E-12
-1.23618E+0	-81.5586E-9	-3.85246E-12	12.2005E-12
-1.21608E+0	-81.5586E-9	-3.72037E-12	12.2296E-12
-1.19598E+0	-81.5586E-9	-3.55839E-12	12.6530E-12
-1.17588E+0	-81.5586E-9	-3.50202E-12	12.9674E-12
-1.15578E+0	-81.5586E-9	-3.50397E-12	12.8499E-12
-1.13568E+0	-81.5586E-9	-3.37767E-12	12.7557E-12
-1.11558E+0	-81.5586E-9	-3.45141E-12	12.6877E-12
-1.09548E+0	-81.5586E-9	-3.55647E-12	12.6181E-12
-1.07538E+0	-81.5586E-9	-3.51762E-12	12.0961E-12
-1.05528E+0	-81.5586E-9	-3.52076E-12	11.6466E-12
-1.03518E+0	-81.5586E-9	-3.64977E-12	11.5558E-12
-1.01508E+0	-81.5586E-9	-3.68501E-12	11.6879E-12
-994.975E-3	-81.5586E-9	-3.86497E-12	11.5140E-12
-974.874E-3	-81.5586E-9	-3.81002E-12	11.6008E-12
-954.774E-3	-81.5586E-9	-3.57962E-12	11.3540E-12
-934.673E-3	-81.5586E-9	-3.54726E-12	11.5443E-12
-914.573E-3	-81.5586E-9	-3.70193E-12	11.5341E-12
-894.472E-3	-81.5586E-9	-3.73304E-12	11.8937E-12
-874.372E-3	-81.5586E-9	-3.63178E-12	11.9305E-12
-854.271E-3	-81.5586E-9	-3.89104E-12	12.2809E-12
-834.171E-3	-81.5586E-9	-3.64114E-12	12.0348E-12
-814.070E-3	-81.5586E-9	-3.66490E-12	11.5488E-12
-793.970E-3	-81.5586E-9	-3.69373E-12	11.6671E-12
-773.869E-3	-81.5586E-9	-3.72796E-12	11.5914E-12
-753.769E-3	-81.5586E-9	-3.85267E-12	11.7114E-12
-733.668E-3	-81.5586E-9	-3.85912E-12	11.4534E-12
-713.568E-3	-81.5586E-9	-3.77307E-12	11.3524E-12
-693.467E-3	-81.5586E-9	-3.67825E-12	11.3781E-12
-673.367E-3	-81.5586E-9	-3.81962E-12	11.5288E-12
-653.266E-3	-81.5586E-9	-3.67746E-12	11.5709E-12
-633.166E-3	-81.5586E-9	-3.70194E-12	11.5625E-12
-613.065E-3	-81.5586E-9	-3.85978E-12	11.5716E-12
-592.965E-3	-81.5586E-9	-3.64766E-12	11.4583E-12
-572.864E-3	-81.5586E-9	-3.54890E-12	11.1989E-12
-552.764E-3	-81.5586E-9	-3.69823E-12	10.8689E-12
-532.663E-3	-81.5586E-9	-3.78245E-12	10.4026E-12
-512.563E-3	-81.5586E-9	-3.74616E-12	10.1954E-12
-492.462E-3	-81.5586E-9	-3.95378E-12	10.1995E-12
-472.362E-3	-81.5586E-9	-3.82106E-12	9.75312E-12
-452.261E-3	-81.5586E-9	-3.85573E-12	9.54291E-12
-432.161E-3	-81.5586E-9	-4.14685E-12	9.44323E-12
-412.060E-3	-81.5586E-9	-4.04310E-12	9.50408E-12
-391.960E-3	-81.5586E-9	-4.10247E-12	9.15223E-12
-371.859E-3	-81.5586E-9	-4.13597E-12	9.18969E-12
-351.759E-3	-81.5586E-9	-4.14461E-12	9.05456E-12
-331.658E-3	-81.5586E-9	-4.09424E-12	9.17824E-12
-311.558E-3	-81.5586E-9	-4.08747E-12	9.01074E-12
-291.457E-3	-81.5586E-9	-4.21522E-12	8.80234E-12
-271.357E-3	-81.5586E-9	-4.22745E-12	8.71389E-12
-251.256E-3	-81.5586E-9	-4.14510E-12	8.83103E-12
-231.156E-3	-81.5586E-9	-3.99123E-12	8.78203E-12
-211.055E-3	-81.5586E-9	-4.12686E-12	8.49882E-12
-190.955E-3	-81.5586E-9	-4.15041E-12	8.52368E-12
-170.854E-3	-81.5586E-9	-3.97616E-12	8.40678E-12
-150.754E-3	-81.5586E-9	-4.17707E-12	8.58696E-12
-130.653E-3	-81.5586E-9	-4.26990E-12	8.28094E-12
-110.553E-3	-81.5586E-9	-4.22890E-12	7.90583E-12
-90.4523E-3	-81.5586E-9	-4.17854E-12	7.55682E-12
-70.3518E-3	-81.5586E-9	-4.17799E-12	7.24086E-12
-50.2512E-3	-81.5586E-9	-4.49069E-12	7.09615E-12
-30.1508E-3	-81.5586E-9	-4.36821E-12	6.86677E-12
-10.0503E-3	-81.5586E-9	-4.25228E-12	6.75936E-12
10.0503E-3	-81.5586E-9	-4.25737E-12	7.53514E-12
30.1507E-3	-81.5586E-9	-4.30664E-12	8.03446E-12
50.2512E-3	-81.5586E-9	-4.03741E-12	8.43116E-12
70.3518E-3	-81.5586E-9	-3.94002E-12	8.54710E-12
90.4522E-3	-81.5586E-9	-4.11534E-12	8.94355E-12
110.553E-3	-81.5586E-9	-3.92742E-12	8.83174E-12
130.653E-3	-81.5586E-9	-4.02651E-12	8.85648E-12
150.754E-3	-81.5586E-9	-3.98522E-12	8.64781E-12
170.854E-3	-81.5586E-9	-4.16896E-12	8.40554E-12
190.955E-3	-81.5586E-9	-4.29412E-12	8.52420E-12
211.055E-3	-81.5586E-9	-4.19346E-12	8.56836E-12
231.156E-3	-81.5586E-9	-4.05134E-12	8.70916E-12
251.256E-3	-81.5586E-9	-4.00567E-12	9.15460E-12
271.357E-3	-81.5586E-9	-4.03276E-12	9.28757E-12
291.457E-3	-81.5586E-9	-4.08916E-12	9.54065E-12
311.558E-3	-81.5586E-9	-3.95585E-12	9.48196E-12
331.658E-3	-81.5586E-9	-3.89753E-12	9.25422E-12
351.759E-3	-81.5586E-9	-3.84141E-12	9.28204E-12
371.859E-3	-81.5586E-9	-4.00929E-12	9.03871E-12
391.960E-3	-81.5586E-9	-4.15947E-12	8.97323E-12
412.060E-3	-81.5586E-9	-3.93341E-12	8.60232E-12
432.161E-3	-81.5586E-9	-3.96933E-12	8.72270E-12
452.261E-3	-81.5586E-9	-4.25237E-12	8.56615E-12
472.362E-3	-81.5586E-9	-3.77412E-12	8.71871E-12
492.462E-3	-81.5586E-9	-4.19813E-12	8.69506E-12
512.563E-3	-81.5586E-9	-4.04992E-12	8.86627E-12
532.663E-3	-81.5586E-9	-3.89586E-12	8.86321E-12
552.764E-3	-81.5586E-9	-4.14775E-12	8.72147E-12
572.864E-3	-81.5586E-9	-3.96413E-12	8.85066E-12
592.965E-3	-81.5586E-9	-3.91179E-12	8.94397E-12
613.065E-3	-81.5586E-9	-4.30248E-12	8.73286E-12
633.166E-3	-81.5586E-9	-4.11971E-12	8.97733E-12
653.266E-3	-81.5586E-9	-3.77981E-12	8.90004E-12
673.367E-3	-81.5586E-9	-4.10285E-12	9.05746E-12
693.467E-3	-81.5586E-9	-3.90563E-12	8.97544E-12
713.568E-3	-81.5586E-9	-3.89279E-12	9.01825E-12
733.668E-3	-81.5586E-9	-4.04690E-12	9.40698E-12
753.769E-3	-81.5586E-9	-3.71415E-12	10.0820E-12
773.869E-3	-81.5586E-9	-3.82823E-12	10.5018E-12
793.970E-3	-81.5586E-9	-3.60109E-12	11.2712E-12
814.070E-3	-81.5586E-9	-3.54146E-12	12.2826E-12
834.171E-3	-81.5586E-9	-3.36329E-12	13.7132E-12
854.271E-3	-81.5586E-9	-3.37752E-12	15.5664E-12
874.372E-3	-81.5586E-9	-2.98034E-12	17.8200E-12
894.472E-3	-81.5586E-9	-2.84003E-12	20.5028E-12
914.573E-3	-81.5586E-9	-2.34588E-12	22.8515E-12
934.673E-3	-81.5586E-9	-1.87316E-12	24.7095E-12
954.774E-3	-81.5586E-9	-1.85290E-12	25.0506E-12
974.874E-3	-81.5586E-9	-2.18510E-12	24.6809E-12
994.975E-3	-81.5586E-9	-2.47502E-12	23.7793E-12
1.01508E+0	-81.5586E-9	-2.53590E-12	22.5578E-12
1.03518E+0	-81.5586E-9	-2.36722E-12	22.0182E-12
1.05528E+0	-81.5586E-9	-2.56313E-12	21.3279E-12
1.07538E+0	-81.5586E-9	-2.66034E-12	21.2515E-12
1.09548E+0	-81.5586E-9	-2.38888E-12	21.6210E-12
1.11558E+0	-81.5586E-9	-2.16187E-12	21.7430E-12
1.13568E+0	-81.5586E-9	-2.30604E-12	21.9692E-12
1.15578E+0	-81.5586E-9	-2.43718E-12	22.0814E-12
1.17588E+0	-81.5586E-9	-2.48732E-12	21.8377E-12
1.19598E+0	-81.5586E-9	-2.42960E-12	21.6594E-12
1.21608E+0	-81.5586E-9	-2.54175E-12	21.7261E-12
1.23618E+0	-81.5586E-9	-2.62109E-12	21.7076E-12
1.25628E+0	-81.5586E-9	-2.19058E-12	21.9072E-12
1.27638E+0	-81.5586E-9	-2.16239E-12	22.6424E-12
1.29648E+0	-81.5586E-9	-1.90411E-12	23.4900E-12
1.31658E+0	-81.5586E-9	-1.73996E-12	24.2871E-12
1.33668E+0	-81.5586E-9	-1.79442E-12	25.6747E-12
1.35678E+0	-81.5586E-9	-1.37999E-12	27.2972E-12
1.37688E+0	-81.5586E-9	-1.36218E-12	29.5396E-12
1.39698E+0	-81.5586E-9	-1.00143E-12	32.5943E-12
1.41709E+0	-81.5586E-9	-457.962E-15	36.7095E-12
1.43719E+0	-81.5586E-9	472.304E-15	41.8683E-12
1.45729E+0	-81.5586E-9	1.10580E-12	47.9817E-12
1.47739E+0	-81.5586E-9	2.20259E-12	55.9961E-12
1.49749E+0	-81.5586E-9	3.13176E-12	65.1664E-12
1.51759E+0	-81.5586E-9	4.85787E-12	74.5761E-12
1.53769E+0	-81.5586E-9	6.08327E-12	83.6253E-12
1.55779E+0	-81.5586E-9	7.13125E-12	91.0994E-12
1.57789E+0	-81.5586E-9	7.45374E-12	96.5058E-12
1.59799E+0	-81.5586E-9	8.13893E-12	99.8869E-12
1.61809E+0	-81.5586E-9	8.72423E-12	100.303E-12
1.63819E+0	-81.5586E-9	9.07396E-12	99.0992E-12
1.65829E+0	-81.5586E-9	8.59073E-12	96.4610E-12
1.67839E+0	-81.5586E-9	8.47409E-12	93.6430E-12
1.69849E+0	-81.5586E-9	8.20303E-12	91.0991E-12
1.71859E+0	-81.5586E-9	7.92136E-12	88.5667E-12
1.73869E+0	-81.5586E-9	8.04802E-12	85.6935E-12
1.75879E+0	-81.5586E-9	7.59330E-12	83.0632E-12
1.77889E+0	-81.5586E-9	7.22014E-12	80.5336E-12
1.79900E+0	-81.5586E-9	6.96989E-12	77.8676E-12
1.81910E+0	-81.5586E-9	6.73203E-12	75.3472E-12
1.83920E+0	-81.5586E-9	6.42240E-12	71.6638E-12
1.85930E+0	-81.5586E-9	6.21944E-12	67.7301E-12
1.87940E+0	-81.5586E-9	5.36060E-12	64.8566E-12
1.89950E+0	-81.5586E-9	4.93934E-12	62.3646E-12
1.91960E+0	-81.5586E-9	5.17373E-12	59.7331E-12
1.93970E+0	-81.5586E-9	4.61603E-12	57.3129E-12
1.95980E+0	-81.5586E-9	4.69855E-12	54.7072E-12
1.97990E+0	-81.5586E-9	3.94846E-12	52.9442E-12
2.00000E+0	-81.5586E-9	3.94247E-12	51.3720E-12
