# Supplementary material for: Circumventing the stability problems of graphene nanoribbon zigzag edges
Source: Nat Chem. 2022 Sep 26;14(12):1451–8. doi: 10.1038/s41557-022-01042-8 (PMC10665199; doi:10.1038/s41557-022-01042-8)
Supplement: Supplementary file 3 — Source data for Supplementary Fig. 9. [file 41557_2022_1042_MOESM3_ESM.zip › 3 units/Point_spectra_219.dat]

Experiment	bias spectroscopy
Saved Date	25.09.2019 13:55:21
User
Date
X (m)	707.879E-9
Y (m)	-223.758E-9
Z (m)	-98.9773E-9
Z offset (m)	0E+0
Settling time (s)	30E-3
Integration time (s)	80E-3
Z-Ctrl hold	TRUE
Final Z (m)	N/A
Start time	25.09.2019 13:54:59
Filter type	None
Order
Cutoff frq
Bias>Bias (V)	-500E-3
Bias>Calibration (V/V)	-1E+0
Bias>Offset (V)	0E+0
Bias Spectroscopy>Sweep Start (V)	-2E+0
Bias Spectroscopy>Sweep End (V)	2E+0
Bias Spectroscopy>Num Pixel	200
Bias Spectroscopy>Z Avg time (s)	100E-3
Bias Spectroscopy>Z offset (m)	0E+0
Bias Spectroscopy>1st Settling time (s)	60E-3
Bias Spectroscopy>Settling time (s)	30E-3
Bias Spectroscopy>Integration time (s)	80E-3
Bias Spectroscopy>End Settling time (s)	50E-3
Bias Spectroscopy>Z control time (s)	50E-3
Bias Spectroscopy>Max Slew rate (V/s)	Inf
Bias Spectroscopy>backward sweep	FALSE
Bias Spectroscopy>Z-controller hold	TRUE
Bias Spectroscopy>Number of sweeps	1
Bias Spectroscopy>Channels	Current (A);Bias (V);Z (m);LI Demod 1 Y (A);LI Demod 1 X (A)
Bias Spectroscopy>Reset Bias	TRUE
Bias Spectroscopy>Record final Z	FALSE
Bias Spectroscopy>Lock-In run	TRUE
Current>Current (A)	264.449E-12
Current>Calibration (A/V)	330E-12
Current>Offset (A)	0E+0
Current>Gain	High
Lock-in>Lock-in status	ON
Lock-in>Modulated signal	Bias (V)
Lock-in>Frequency (Hz)	778E+0
Lock-in>Amplitude	20E-3
Lock-in>Demodulated signal	Current (A)
Lock-in>HP Filter Cutoff D1 (Hz)	155.425E+0
Lock-in>HP Filter Cutoff D2 (Hz)	155.425E+0
Lock-in>HP Filter Order D1	1
Lock-in>HP Filter Order D2	1
Lock-in>Harmonic D1	1
Lock-in>Harmonic D2	2
Lock-in>Reference phase D1 (deg)	-133.113E+0
Lock-in>Reference phase D2 (deg)	174.64E+0
Lock-in>LP Filter Cutoff D1 (Hz)	9.71405E+0
Lock-in>LP Filter Cutoff D2 (Hz)	4.85702E+0
Lock-in>LP Filter Order D1	2
Lock-in>LP Filter Order D2	2
Lock-in>Sync Filter D1	OFF
Lock-in>Sync Filter D2	OFF
[DATA]
Bias calc (V)	Current (A)	Bias (V)	Z (m)	LI Demod 1 Y (A)	LI Demod 1 X (A)
-2.00000E+0	-546.788E-12	-2.00000E+0	-98.9773E-9	-4.75483E-12	7.03126E-12
-1.97990E+0	-538.285E-12	-1.97990E+0	-98.9773E-9	-4.60175E-12	7.21045E-12
-1.95980E+0	-530.357E-12	-1.95980E+0	-98.9773E-9	-4.43206E-12	7.31619E-12
-1.93970E+0	-520.409E-12	-1.93970E+0	-98.9773E-9	-4.47806E-12	7.36503E-12
-1.91960E+0	-511.788E-12	-1.91960E+0	-98.9773E-9	-4.57734E-12	7.31287E-12
-1.89950E+0	-503.176E-12	-1.89950E+0	-98.9773E-9	-4.43556E-12	7.23679E-12
-1.87940E+0	-493.018E-12	-1.87940E+0	-98.9773E-9	-4.66995E-12	7.20549E-12
-1.85930E+0	-483.592E-12	-1.85930E+0	-98.9773E-9	-4.40457E-12	6.85724E-12
-1.83920E+0	-475.764E-12	-1.83920E+0	-98.9773E-9	-4.39117E-12	6.85920E-12
-1.81910E+0	-468.529E-12	-1.81910E+0	-98.9773E-9	-4.47534E-12	6.38392E-12
-1.79900E+0	-461.488E-12	-1.79900E+0	-98.9773E-9	-4.51584E-12	6.19016E-12
-1.77889E+0	-451.852E-12	-1.77889E+0	-98.9773E-9	-4.61946E-12	5.88959E-12
-1.75879E+0	-448.018E-12	-1.75879E+0	-98.9773E-9	-4.60397E-12	6.14004E-12
-1.73869E+0	-441.195E-12	-1.73869E+0	-98.9773E-9	-4.54093E-12	6.04153E-12
-1.71859E+0	-432.236E-12	-1.71859E+0	-98.9773E-9	-4.56950E-12	6.01956E-12
-1.69849E+0	-422.636E-12	-1.69849E+0	-98.9773E-9	-4.64220E-12	6.11946E-12
-1.67839E+0	-417.669E-12	-1.67839E+0	-98.9773E-9	-4.65652E-12	5.74656E-12
-1.65829E+0	-411.053E-12	-1.65829E+0	-98.9773E-9	-4.78884E-12	5.94513E-12
-1.63819E+0	-403.282E-12	-1.63819E+0	-98.9773E-9	-4.53314E-12	6.01155E-12
-1.61809E+0	-396.522E-12	-1.61809E+0	-98.9773E-9	-4.51943E-12	5.90607E-12
-1.59799E+0	-388.318E-12	-1.59799E+0	-98.9773E-9	-4.65286E-12	6.06161E-12
-1.57789E+0	-381.842E-12	-1.57789E+0	-98.9773E-9	-4.55452E-12	5.78550E-12
-1.55779E+0	-375.495E-12	-1.55779E+0	-98.9773E-9	-4.58799E-12	5.64356E-12
-1.53769E+0	-366.147E-12	-1.53769E+0	-98.9773E-9	-4.59347E-12	5.17699E-12
-1.51759E+0	-360.859E-12	-1.51759E+0	-98.9773E-9	-4.69919E-12	4.80271E-12
-1.49749E+0	-356.514E-12	-1.49749E+0	-98.9773E-9	-4.64152E-12	4.62165E-12
-1.47739E+0	-350.183E-12	-1.47739E+0	-98.9773E-9	-4.68731E-12	4.24534E-12
-1.45729E+0	-343.625E-12	-1.45729E+0	-98.9773E-9	-4.89638E-12	4.23681E-12
-1.43719E+0	-338.101E-12	-1.43719E+0	-98.9773E-9	-4.62711E-12	4.25466E-12
-1.41709E+0	-334.629E-12	-1.41709E+0	-98.9773E-9	-4.65769E-12	4.11939E-12
-1.39698E+0	-331.523E-12	-1.39698E+0	-98.9773E-9	-4.60010E-12	3.75929E-12
-1.37688E+0	-325.985E-12	-1.37688E+0	-98.9773E-9	-4.59623E-12	3.38867E-12
-1.35678E+0	-321.162E-12	-1.35678E+0	-98.9773E-9	-4.69567E-12	3.29715E-12
-1.33668E+0	-316.245E-12	-1.33668E+0	-98.9773E-9	-4.73510E-12	3.21757E-12
-1.31658E+0	-313.421E-12	-1.31658E+0	-98.9773E-9	-4.51218E-12	3.17601E-12
-1.29648E+0	-309.425E-12	-1.29648E+0	-98.9773E-9	-4.80800E-12	3.51668E-12
-1.27638E+0	-304.618E-12	-1.27638E+0	-98.9773E-9	-4.54797E-12	3.27013E-12
-1.25628E+0	-301.722E-12	-1.25628E+0	-98.9773E-9	-4.79223E-12	2.87053E-12
-1.23618E+0	-299.654E-12	-1.23618E+0	-98.9773E-9	-4.64825E-12	2.62511E-12
-1.21608E+0	-295.438E-12	-1.21608E+0	-98.9773E-9	-4.71686E-12	2.75941E-12
-1.19598E+0	-291.258E-12	-1.19598E+0	-98.9773E-9	-4.68657E-12	2.57652E-12
-1.17588E+0	-289.495E-12	-1.17588E+0	-98.9773E-9	-4.77317E-12	2.73300E-12
-1.15578E+0	-285.353E-12	-1.15578E+0	-98.9773E-9	-4.69390E-12	2.51047E-12
-1.13568E+0	-281.886E-12	-1.13568E+0	-98.9773E-9	-4.72594E-12	2.49231E-12
-1.11558E+0	-278.833E-12	-1.11558E+0	-98.9773E-9	-4.88096E-12	2.44428E-12
-1.09548E+0	-276.806E-12	-1.09548E+0	-98.9773E-9	-4.67963E-12	2.74695E-12
-1.07538E+0	-273.865E-12	-1.07538E+0	-98.9773E-9	-4.71413E-12	2.73091E-12
-1.05528E+0	-269.995E-12	-1.05528E+0	-98.9773E-9	-4.79423E-12	2.92435E-12
-1.03518E+0	-265.050E-12	-1.03518E+0	-98.9773E-9	-4.78234E-12	2.89048E-12
-1.01508E+0	-262.703E-12	-1.01508E+0	-98.9773E-9	-4.73198E-12	3.04169E-12
-994.975E-3	-258.253E-12	-994.975E-3	-98.9773E-9	-4.61396E-12	2.89213E-12
-974.874E-3	-254.867E-12	-974.874E-3	-98.9773E-9	-4.84791E-12	3.00069E-12
-954.774E-3	-250.131E-12	-954.774E-3	-98.9773E-9	-4.67780E-12	3.02350E-12
-934.673E-3	-245.726E-12	-934.673E-3	-98.9773E-9	-4.78781E-12	3.19204E-12
-914.573E-3	-242.360E-12	-914.573E-3	-98.9773E-9	-4.68234E-12	3.63481E-12
-894.472E-3	-239.244E-12	-894.472E-3	-98.9773E-9	-4.79954E-12	3.70325E-12
-874.372E-3	-234.630E-12	-874.372E-3	-98.9773E-9	-4.66360E-12	3.83695E-12
-854.271E-3	-228.894E-12	-854.271E-3	-98.9773E-9	-4.79872E-12	3.71862E-12
-834.171E-3	-224.563E-12	-834.171E-3	-98.9773E-9	-4.53390E-12	3.79398E-12
-814.070E-3	-218.949E-12	-814.070E-3	-98.9773E-9	-4.60640E-12	3.84619E-12
-793.970E-3	-213.916E-12	-793.970E-3	-98.9773E-9	-4.78122E-12	3.97085E-12
-773.869E-3	-208.957E-12	-773.869E-3	-98.9773E-9	-4.76304E-12	4.41752E-12
-753.769E-3	-203.608E-12	-753.769E-3	-98.9773E-9	-4.58939E-12	4.36150E-12
-733.668E-3	-197.171E-12	-733.668E-3	-98.9773E-9	-4.59153E-12	4.42854E-12
-713.568E-3	-192.880E-12	-713.568E-3	-98.9773E-9	-4.67681E-12	4.20390E-12
-693.467E-3	-188.541E-12	-693.467E-3	-98.9773E-9	-4.69286E-12	3.95558E-12
-673.367E-3	-183.101E-12	-673.367E-3	-98.9773E-9	-4.76255E-12	3.99067E-12
-653.266E-3	-177.935E-12	-653.266E-3	-98.9773E-9	-4.70114E-12	3.92966E-12
-633.166E-3	-173.119E-12	-633.166E-3	-98.9773E-9	-4.54762E-12	3.88298E-12
-613.065E-3	-167.443E-12	-613.065E-3	-98.9773E-9	-4.51925E-12	3.93598E-12
-592.965E-3	-163.472E-12	-592.965E-3	-98.9773E-9	-4.82150E-12	3.99339E-12
-572.864E-3	-158.160E-12	-572.864E-3	-98.9773E-9	-4.63302E-12	4.08823E-12
-552.764E-3	-153.052E-12	-552.764E-3	-98.9773E-9	-4.65356E-12	3.81939E-12
-532.663E-3	-147.433E-12	-532.663E-3	-98.9773E-9	-4.67613E-12	3.90156E-12
-512.563E-3	-143.056E-12	-512.563E-3	-98.9773E-9	-4.79389E-12	3.80240E-12
-492.462E-3	-138.302E-12	-492.462E-3	-98.9773E-9	-4.84419E-12	3.94838E-12
-472.362E-3	-132.946E-12	-472.362E-3	-98.9773E-9	-4.73214E-12	4.05729E-12
-452.261E-3	-127.645E-12	-452.261E-3	-98.9773E-9	-4.70695E-12	4.58493E-12
-432.161E-3	-121.888E-12	-432.161E-3	-98.9773E-9	-4.57922E-12	4.72136E-12
-412.060E-3	-116.187E-12	-412.060E-3	-98.9773E-9	-4.56871E-12	4.73745E-12
-391.960E-3	-109.803E-12	-391.960E-3	-98.9773E-9	-4.70774E-12	4.75656E-12
-371.859E-3	-103.068E-12	-371.859E-3	-98.9773E-9	-4.77731E-12	5.28612E-12
-351.759E-3	-97.1079E-12	-351.759E-3	-98.9773E-9	-4.81678E-12	5.29488E-12
-331.658E-3	-89.9202E-12	-331.658E-3	-98.9773E-9	-4.72096E-12	5.51253E-12
-311.558E-3	-83.2624E-12	-311.558E-3	-98.9773E-9	-4.48080E-12	5.78325E-12
-291.457E-3	-76.0506E-12	-291.457E-3	-98.9773E-9	-4.59389E-12	5.56550E-12
-271.357E-3	-69.3636E-12	-271.357E-3	-98.9773E-9	-4.72536E-12	4.98721E-12
-251.256E-3	-63.5265E-12	-251.256E-3	-98.9773E-9	-4.71533E-12	4.43288E-12
-231.156E-3	-58.5330E-12	-231.156E-3	-98.9773E-9	-4.66982E-12	4.23584E-12
-211.055E-3	-53.2202E-12	-211.055E-3	-98.9773E-9	-4.48288E-12	4.15367E-12
-190.955E-3	-47.7009E-12	-190.955E-3	-98.9773E-9	-4.71062E-12	4.23591E-12
-170.854E-3	-42.6934E-12	-170.854E-3	-98.9773E-9	-4.80763E-12	4.17514E-12
-150.754E-3	-37.7255E-12	-150.754E-3	-98.9773E-9	-4.44633E-12	4.25109E-12
-130.653E-3	-32.3043E-12	-130.653E-3	-98.9773E-9	-4.59653E-12	4.23591E-12
-110.553E-3	-26.9871E-12	-110.553E-3	-98.9773E-9	-4.66397E-12	4.17149E-12
-90.4523E-3	-21.9745E-12	-90.4523E-3	-98.9773E-9	-4.62986E-12	3.98097E-12
-70.3518E-3	-17.0411E-12	-70.3518E-3	-98.9773E-9	-4.70830E-12	4.06853E-12
-50.2512E-3	-11.9878E-12	-50.2513E-3	-98.9773E-9	-4.60978E-12	3.90721E-12
-30.1508E-3	-7.17202E-12	-30.1508E-3	-98.9773E-9	-4.63941E-12	3.69892E-12
-10.0503E-3	-2.53737E-12	-10.0503E-3	-98.9773E-9	-4.77607E-12	3.46165E-12
10.0503E-3	2.17234E-12	10.0503E-3	-98.9773E-9	-4.58490E-12	3.67908E-12
30.1507E-3	6.73579E-12	30.1508E-3	-98.9773E-9	-4.78328E-12	3.47871E-12
50.2512E-3	11.3056E-12	50.2513E-3	-98.9773E-9	-4.69103E-12	3.51193E-12
70.3518E-3	15.6719E-12	70.3518E-3	-98.9773E-9	-4.59481E-12	3.65618E-12
90.4522E-3	19.9819E-12	90.4523E-3	-98.9773E-9	-4.71171E-12	3.67579E-12
110.553E-3	24.3602E-12	110.553E-3	-98.9773E-9	-4.82685E-12	3.30263E-12
130.653E-3	28.7280E-12	130.653E-3	-98.9773E-9	-4.63242E-12	3.32015E-12
150.754E-3	33.0803E-12	150.754E-3	-98.9773E-9	-4.90587E-12	3.54615E-12
170.854E-3	37.5956E-12	170.854E-3	-98.9773E-9	-4.70813E-12	3.40981E-12
190.955E-3	42.0200E-12	190.955E-3	-98.9773E-9	-4.72376E-12	3.56009E-12
211.055E-3	46.5432E-12	211.055E-3	-98.9773E-9	-4.66565E-12	3.53084E-12
231.156E-3	50.8700E-12	231.156E-3	-98.9773E-9	-4.73751E-12	3.55798E-12
251.256E-3	55.1308E-12	251.256E-3	-98.9773E-9	-4.57256E-12	3.44546E-12
271.357E-3	59.5681E-12	271.357E-3	-98.9773E-9	-4.73188E-12	3.25534E-12
291.457E-3	64.1673E-12	291.457E-3	-98.9773E-9	-4.54246E-12	3.52766E-12
311.558E-3	68.2968E-12	311.558E-3	-98.9773E-9	-4.70913E-12	3.33336E-12
331.658E-3	72.8702E-12	331.658E-3	-98.9773E-9	-4.73361E-12	3.46990E-12
351.759E-3	77.3839E-12	351.759E-3	-98.9773E-9	-4.57711E-12	3.56331E-12
371.859E-3	81.7223E-12	371.859E-3	-98.9773E-9	-4.67186E-12	3.56950E-12
391.960E-3	86.0057E-12	391.960E-3	-98.9773E-9	-4.78797E-12	3.45376E-12
412.060E-3	90.9487E-12	412.060E-3	-98.9773E-9	-4.90482E-12	3.67087E-12
432.161E-3	96.0975E-12	432.161E-3	-98.9773E-9	-4.66496E-12	3.65477E-12
452.261E-3	100.046E-12	452.261E-3	-98.9773E-9	-4.79991E-12	3.65487E-12
472.362E-3	104.607E-12	472.362E-3	-98.9773E-9	-4.80718E-12	3.75033E-12
492.462E-3	110.093E-12	492.462E-3	-98.9773E-9	-4.51828E-12	3.85104E-12
512.563E-3	114.602E-12	512.563E-3	-98.9773E-9	-4.62809E-12	4.08249E-12
532.663E-3	118.964E-12	532.663E-3	-98.9773E-9	-4.76285E-12	3.85125E-12
552.764E-3	123.720E-12	552.764E-3	-98.9773E-9	-4.50089E-12	3.69121E-12
572.864E-3	129.234E-12	572.864E-3	-98.9773E-9	-4.70058E-12	3.84137E-12
592.965E-3	134.257E-12	592.965E-3	-98.9773E-9	-4.63442E-12	3.68486E-12
613.065E-3	138.664E-12	613.065E-3	-98.9773E-9	-4.78034E-12	3.76386E-12
633.166E-3	143.830E-12	633.166E-3	-98.9773E-9	-4.68295E-12	3.80472E-12
653.266E-3	148.335E-12	653.266E-3	-98.9773E-9	-4.75145E-12	4.01513E-12
673.367E-3	153.067E-12	673.367E-3	-98.9773E-9	-4.82132E-12	3.97914E-12
693.467E-3	158.055E-12	693.467E-3	-98.9773E-9	-4.77931E-12	3.71363E-12
713.568E-3	163.339E-12	713.568E-3	-98.9773E-9	-4.61630E-12	3.93507E-12
733.668E-3	167.875E-12	733.668E-3	-98.9773E-9	-4.71489E-12	4.09380E-12
753.769E-3	173.523E-12	753.769E-3	-98.9773E-9	-4.51354E-12	4.42160E-12
773.869E-3	179.492E-12	773.869E-3	-98.9773E-9	-4.59858E-12	4.28903E-12
793.970E-3	184.412E-12	793.970E-3	-98.9773E-9	-4.82808E-12	4.32359E-12
814.070E-3	189.143E-12	814.070E-3	-98.9773E-9	-4.65053E-12	4.15186E-12
834.171E-3	195.710E-12	834.171E-3	-98.9773E-9	-4.64187E-12	4.31915E-12
854.271E-3	200.423E-12	854.271E-3	-98.9773E-9	-4.81557E-12	4.35459E-12
874.372E-3	205.235E-12	874.372E-3	-98.9773E-9	-4.90346E-12	4.34275E-12
894.472E-3	210.906E-12	894.472E-3	-98.9773E-9	-4.73997E-12	4.50618E-12
914.573E-3	216.770E-12	914.573E-3	-98.9773E-9	-4.68848E-12	4.45448E-12
934.673E-3	221.947E-12	934.673E-3	-98.9773E-9	-4.71848E-12	4.40259E-12
954.774E-3	226.895E-12	954.774E-3	-98.9773E-9	-4.60399E-12	4.27817E-12
974.874E-3	233.250E-12	974.874E-3	-98.9773E-9	-4.69211E-12	4.51754E-12
994.975E-3	238.706E-12	994.975E-3	-98.9773E-9	-4.56025E-12	4.43861E-12
1.01508E+0	244.098E-12	1.01508E+0	-98.9773E-9	-4.67191E-12	4.43963E-12
1.03518E+0	249.077E-12	1.03518E+0	-98.9773E-9	-4.71212E-12	4.40695E-12
1.05528E+0	254.640E-12	1.05528E+0	-98.9773E-9	-4.72213E-12	4.39054E-12
1.07538E+0	261.407E-12	1.07538E+0	-98.9773E-9	-4.70671E-12	4.58540E-12
1.09548E+0	267.164E-12	1.09548E+0	-98.9773E-9	-4.70101E-12	4.50622E-12
1.11558E+0	272.829E-12	1.11558E+0	-98.9773E-9	-4.64243E-12	4.63017E-12
1.13568E+0	279.256E-12	1.13568E+0	-98.9773E-9	-4.55491E-12	4.85300E-12
1.15578E+0	285.257E-12	1.15578E+0	-98.9773E-9	-4.72712E-12	5.08303E-12
1.17588E+0	290.729E-12	1.17588E+0	-98.9773E-9	-4.58773E-12	5.25017E-12
1.19598E+0	296.509E-12	1.19598E+0	-98.9773E-9	-4.58063E-12	5.44001E-12
1.21608E+0	305.429E-12	1.21608E+0	-98.9773E-9	-4.62517E-12	5.59699E-12
1.23618E+0	311.316E-12	1.23618E+0	-98.9773E-9	-4.67336E-12	5.80051E-12
1.25628E+0	316.731E-12	1.25628E+0	-98.9773E-9	-4.64383E-12	5.74518E-12
1.27638E+0	325.473E-12	1.27638E+0	-98.9773E-9	-4.60655E-12	5.96088E-12
1.29648E+0	334.056E-12	1.29648E+0	-98.9773E-9	-4.44734E-12	6.11902E-12
1.31658E+0	338.386E-12	1.31658E+0	-98.9773E-9	-4.49467E-12	6.04490E-12
1.33668E+0	346.380E-12	1.33668E+0	-98.9773E-9	-4.61871E-12	6.07618E-12
1.35678E+0	355.223E-12	1.35678E+0	-98.9773E-9	-4.54661E-12	5.83293E-12
1.37688E+0	362.498E-12	1.37688E+0	-98.9773E-9	-4.39215E-12	6.23311E-12
1.39698E+0	371.651E-12	1.39698E+0	-98.9773E-9	-4.34543E-12	6.14435E-12
1.41709E+0	378.852E-12	1.41709E+0	-98.9773E-9	-4.45515E-12	6.32718E-12
1.43719E+0	385.820E-12	1.43719E+0	-98.9773E-9	-4.61570E-12	6.22817E-12
1.45729E+0	393.345E-12	1.45729E+0	-98.9773E-9	-4.80477E-12	6.20057E-12
1.47739E+0	400.731E-12	1.47739E+0	-98.9773E-9	-4.53452E-12	6.31295E-12
1.49749E+0	408.884E-12	1.49749E+0	-98.9773E-9	-4.62154E-12	6.41273E-12
1.51759E+0	418.534E-12	1.51759E+0	-98.9773E-9	-4.47307E-12	6.74959E-12
1.53769E+0	425.707E-12	1.53769E+0	-98.9773E-9	-4.55636E-12	6.88169E-12
1.55779E+0	433.190E-12	1.55779E+0	-98.9773E-9	-4.25298E-12	6.96318E-12
1.57789E+0	442.303E-12	1.57789E+0	-98.9773E-9	-4.39900E-12	7.36903E-12
1.59799E+0	450.294E-12	1.59799E+0	-98.9773E-9	-4.69060E-12	7.45747E-12
1.61809E+0	461.125E-12	1.61809E+0	-98.9773E-9	-4.51568E-12	7.54680E-12
1.63819E+0	471.667E-12	1.63819E+0	-98.9773E-9	-4.45079E-12	7.65833E-12
1.65829E+0	478.910E-12	1.65829E+0	-98.9773E-9	-4.48675E-12	7.67551E-12
1.67839E+0	486.596E-12	1.67839E+0	-98.9773E-9	-4.46773E-12	7.63866E-12
1.69849E+0	497.098E-12	1.69849E+0	-98.9773E-9	-4.70708E-12	7.79011E-12
1.71859E+0	505.700E-12	1.71859E+0	-98.9773E-9	-4.32762E-12	7.58505E-12
1.73869E+0	515.577E-12	1.73869E+0	-98.9773E-9	-4.56104E-12	7.65779E-12
1.75879E+0	526.336E-12	1.75879E+0	-98.9773E-9	-4.72552E-12	7.76558E-12
1.77889E+0	534.700E-12	1.77889E+0	-98.9773E-9	-4.47327E-12	7.69432E-12
1.79900E+0	544.997E-12	1.79900E+0	-98.9773E-9	-4.62410E-12	7.70188E-12
1.81910E+0	556.795E-12	1.81910E+0	-98.9773E-9	-4.63359E-12	7.81677E-12
1.83920E+0	564.924E-12	1.83920E+0	-98.9773E-9	-4.35449E-12	8.11826E-12
1.85930E+0	573.094E-12	1.85930E+0	-98.9773E-9	-4.55668E-12	8.03627E-12
1.87940E+0	582.996E-12	1.87940E+0	-98.9773E-9	-4.57271E-12	7.82468E-12
1.89950E+0	595.321E-12	1.89950E+0	-98.9773E-9	-4.50598E-12	7.79385E-12
1.91960E+0	603.953E-12	1.91960E+0	-98.9773E-9	-4.47856E-12	8.16532E-12
1.93970E+0	613.190E-12	1.93970E+0	-98.9773E-9	-4.52438E-12	8.07601E-12
1.95980E+0	623.280E-12	1.95980E+0	-98.9773E-9	-4.44259E-12	8.33648E-12
1.97990E+0	636.635E-12	1.97990E+0	-98.9773E-9	-4.53868E-12	8.32721E-12
2.00000E+0	642.041E-12	2.00000E+0	-98.9773E-9	-4.64366E-12	8.51878E-12
