# Supplementary material for: Circumventing the stability problems of graphene nanoribbon zigzag edges
Source: Nat Chem. 2022 Sep 26;14(12):1451–8. doi: 10.1038/s41557-022-01042-8 (PMC10665199; doi:10.1038/s41557-022-01042-8)
Supplement: Supplementary file 3 — Source data for Supplementary Fig. 9. [file 41557_2022_1042_MOESM3_ESM.zip › 3 units/Point_spectra_220.dat]

Experiment	bias spectroscopy
Saved Date	25.09.2019 13:55:44
User
Date
X (m)	708.001E-9
Y (m)	-223.638E-9
Z (m)	-98.9596E-9
Z offset (m)	0E+0
Settling time (s)	30E-3
Integration time (s)	80E-3
Z-Ctrl hold	TRUE
Final Z (m)	N/A
Start time	25.09.2019 13:55:21
Filter type	None
Order
Cutoff frq
Bias>Bias (V)	-500E-3
Bias>Calibration (V/V)	-1E+0
Bias>Offset (V)	0E+0
Bias Spectroscopy>Sweep Start (V)	-2E+0
Bias Spectroscopy>Sweep End (V)	2E+0
Bias Spectroscopy>Num Pixel	200
Bias Spectroscopy>Z Avg time (s)	100E-3
Bias Spectroscopy>Z offset (m)	0E+0
Bias Spectroscopy>1st Settling time (s)	60E-3
Bias Spectroscopy>Settling time (s)	30E-3
Bias Spectroscopy>Integration time (s)	80E-3
Bias Spectroscopy>End Settling time (s)	50E-3
Bias Spectroscopy>Z control time (s)	50E-3
Bias Spectroscopy>Max Slew rate (V/s)	Inf
Bias Spectroscopy>backward sweep	FALSE
Bias Spectroscopy>Z-controller hold	TRUE
Bias Spectroscopy>Number of sweeps	1
Bias Spectroscopy>Channels	Current (A);Bias (V);Z (m);LI Demod 1 Y (A);LI Demod 1 X (A)
Bias Spectroscopy>Reset Bias	TRUE
Bias Spectroscopy>Record final Z	FALSE
Bias Spectroscopy>Lock-In run	TRUE
Current>Current (A)	135.462E-12
Current>Calibration (A/V)	330E-12
Current>Offset (A)	0E+0
Current>Gain	High
Lock-in>Lock-in status	ON
Lock-in>Modulated signal	Bias (V)
Lock-in>Frequency (Hz)	778E+0
Lock-in>Amplitude	20E-3
Lock-in>Demodulated signal	Current (A)
Lock-in>HP Filter Cutoff D1 (Hz)	155.425E+0
Lock-in>HP Filter Cutoff D2 (Hz)	155.425E+0
Lock-in>HP Filter Order D1	1
Lock-in>HP Filter Order D2	1
Lock-in>Harmonic D1	1
Lock-in>Harmonic D2	2
Lock-in>Reference phase D1 (deg)	-133.113E+0
Lock-in>Reference phase D2 (deg)	174.64E+0
Lock-in>LP Filter Cutoff D1 (Hz)	9.71405E+0
Lock-in>LP Filter Cutoff D2 (Hz)	4.85702E+0
Lock-in>LP Filter Order D1	2
Lock-in>LP Filter Order D2	2
Lock-in>Sync Filter D1	OFF
Lock-in>Sync Filter D2	OFF
[DATA]
Bias calc (V)	Current (A)	Bias (V)	Z (m)	LI Demod 1 Y (A)	LI Demod 1 X (A)
-2.00000E+0	-651.289E-12	-2.00000E+0	-98.9596E-9	-4.44277E-12	9.85452E-12
-1.97990E+0	-644.666E-12	-1.97990E+0	-98.9596E-9	-4.59473E-12	9.99935E-12
-1.95980E+0	-627.830E-12	-1.95980E+0	-98.9596E-9	-4.28751E-12	10.1282E-12
-1.93970E+0	-614.458E-12	-1.93970E+0	-98.9596E-9	-4.38614E-12	10.1575E-12
-1.91960E+0	-606.110E-12	-1.91960E+0	-98.9596E-9	-4.31905E-12	9.99727E-12
-1.89950E+0	-592.508E-12	-1.89950E+0	-98.9596E-9	-4.42578E-12	9.84156E-12
-1.87940E+0	-578.153E-12	-1.87940E+0	-98.9596E-9	-4.42047E-12	9.65344E-12
-1.85930E+0	-568.266E-12	-1.85930E+0	-98.9596E-9	-4.49828E-12	9.27368E-12
-1.83920E+0	-555.637E-12	-1.83920E+0	-98.9596E-9	-4.59788E-12	8.94920E-12
-1.81910E+0	-547.472E-12	-1.81910E+0	-98.9596E-9	-4.36963E-12	8.58153E-12
-1.79900E+0	-533.728E-12	-1.79900E+0	-98.9596E-9	-4.65826E-12	8.40131E-12
-1.77889E+0	-523.386E-12	-1.77889E+0	-98.9596E-9	-4.56123E-12	8.44836E-12
-1.75879E+0	-516.686E-12	-1.75879E+0	-98.9596E-9	-4.44289E-12	8.22686E-12
-1.73869E+0	-505.462E-12	-1.73869E+0	-98.9596E-9	-4.54902E-12	8.55673E-12
-1.71859E+0	-495.837E-12	-1.71859E+0	-98.9596E-9	-4.74526E-12	8.63678E-12
-1.69849E+0	-486.065E-12	-1.69849E+0	-98.9596E-9	-4.58978E-12	8.51528E-12
-1.67839E+0	-475.447E-12	-1.67839E+0	-98.9596E-9	-4.38881E-12	8.65403E-12
-1.65829E+0	-462.955E-12	-1.65829E+0	-98.9596E-9	-4.57745E-12	8.65277E-12
-1.63819E+0	-451.706E-12	-1.63819E+0	-98.9596E-9	-4.46946E-12	8.69802E-12
-1.61809E+0	-440.943E-12	-1.61809E+0	-98.9596E-9	-4.37449E-12	8.47924E-12
-1.59799E+0	-432.755E-12	-1.59799E+0	-98.9596E-9	-4.58360E-12	8.56195E-12
-1.57789E+0	-423.910E-12	-1.57789E+0	-98.9596E-9	-4.38397E-12	8.41810E-12
-1.55779E+0	-411.794E-12	-1.55779E+0	-98.9596E-9	-4.40763E-12	8.08455E-12
-1.53769E+0	-404.142E-12	-1.53769E+0	-98.9596E-9	-4.52878E-12	7.68114E-12
-1.51759E+0	-394.456E-12	-1.51759E+0	-98.9596E-9	-4.59280E-12	7.08940E-12
-1.49749E+0	-384.496E-12	-1.49749E+0	-98.9596E-9	-4.64317E-12	6.63293E-12
-1.47739E+0	-375.616E-12	-1.47739E+0	-98.9596E-9	-4.61034E-12	6.40349E-12
-1.45729E+0	-369.727E-12	-1.45729E+0	-98.9596E-9	-4.74000E-12	6.04700E-12
-1.43719E+0	-362.002E-12	-1.43719E+0	-98.9596E-9	-4.59137E-12	5.98566E-12
-1.41709E+0	-354.070E-12	-1.41709E+0	-98.9596E-9	-4.66930E-12	5.55006E-12
-1.39698E+0	-348.525E-12	-1.39698E+0	-98.9596E-9	-4.62827E-12	5.13251E-12
-1.37688E+0	-342.263E-12	-1.37688E+0	-98.9596E-9	-4.69141E-12	4.83127E-12
-1.35678E+0	-334.579E-12	-1.35678E+0	-98.9596E-9	-4.69138E-12	4.45323E-12
-1.33668E+0	-330.866E-12	-1.33668E+0	-98.9596E-9	-4.66849E-12	4.22313E-12
-1.31658E+0	-325.000E-12	-1.31658E+0	-98.9596E-9	-4.62988E-12	4.11703E-12
-1.29648E+0	-320.913E-12	-1.29648E+0	-98.9596E-9	-4.58724E-12	4.07060E-12
-1.27638E+0	-314.686E-12	-1.27638E+0	-98.9596E-9	-4.61019E-12	4.13406E-12
-1.25628E+0	-309.733E-12	-1.25628E+0	-98.9596E-9	-4.86292E-12	3.88693E-12
-1.23618E+0	-305.733E-12	-1.23618E+0	-98.9596E-9	-4.80968E-12	3.48286E-12
-1.21608E+0	-302.368E-12	-1.21608E+0	-98.9596E-9	-4.65900E-12	3.14148E-12
-1.19598E+0	-297.756E-12	-1.19598E+0	-98.9596E-9	-4.69102E-12	3.06008E-12
-1.17588E+0	-294.568E-12	-1.17588E+0	-98.9596E-9	-4.84505E-12	2.98178E-12
-1.15578E+0	-289.959E-12	-1.15578E+0	-98.9596E-9	-4.84364E-12	2.62661E-12
-1.13568E+0	-288.010E-12	-1.13568E+0	-98.9596E-9	-4.72077E-12	2.64514E-12
-1.11558E+0	-285.191E-12	-1.11558E+0	-98.9596E-9	-4.76977E-12	2.51871E-12
-1.09548E+0	-282.918E-12	-1.09548E+0	-98.9596E-9	-4.84698E-12	2.86382E-12
-1.07538E+0	-278.808E-12	-1.07538E+0	-98.9596E-9	-4.70487E-12	2.95829E-12
-1.05528E+0	-274.158E-12	-1.05528E+0	-98.9596E-9	-4.88071E-12	2.85400E-12
-1.03518E+0	-271.547E-12	-1.03518E+0	-98.9596E-9	-4.85450E-12	3.27201E-12
-1.01508E+0	-265.776E-12	-1.01508E+0	-98.9596E-9	-4.98223E-12	3.24094E-12
-994.975E-3	-261.234E-12	-994.975E-3	-98.9596E-9	-4.50997E-12	3.23451E-12
-974.874E-3	-257.428E-12	-974.874E-3	-98.9596E-9	-4.53812E-12	3.34319E-12
-954.774E-3	-253.298E-12	-954.774E-3	-98.9596E-9	-4.85203E-12	3.33737E-12
-934.673E-3	-248.579E-12	-934.673E-3	-98.9596E-9	-4.85263E-12	3.49526E-12
-914.573E-3	-243.254E-12	-914.573E-3	-98.9596E-9	-4.69634E-12	3.84638E-12
-894.472E-3	-238.514E-12	-894.472E-3	-98.9596E-9	-4.68309E-12	3.89314E-12
-874.372E-3	-234.610E-12	-874.372E-3	-98.9596E-9	-4.72656E-12	4.02489E-12
-854.271E-3	-230.299E-12	-854.271E-3	-98.9596E-9	-4.69576E-12	4.03406E-12
-834.171E-3	-224.605E-12	-834.171E-3	-98.9596E-9	-4.73240E-12	4.18262E-12
-814.070E-3	-219.577E-12	-814.070E-3	-98.9596E-9	-4.70485E-12	4.11194E-12
-793.970E-3	-213.784E-12	-793.970E-3	-98.9596E-9	-4.64432E-12	4.20743E-12
-773.869E-3	-208.830E-12	-773.869E-3	-98.9596E-9	-4.57601E-12	4.46518E-12
-753.769E-3	-203.095E-12	-753.769E-3	-98.9596E-9	-4.63822E-12	4.55007E-12
-733.668E-3	-197.502E-12	-733.668E-3	-98.9596E-9	-4.65278E-12	4.49108E-12
-713.568E-3	-192.299E-12	-713.568E-3	-98.9596E-9	-4.52345E-12	4.22178E-12
-693.467E-3	-187.916E-12	-693.467E-3	-98.9596E-9	-4.74413E-12	3.86838E-12
-673.367E-3	-182.846E-12	-673.367E-3	-98.9596E-9	-4.65343E-12	3.73138E-12
-653.266E-3	-177.112E-12	-653.266E-3	-98.9596E-9	-4.67115E-12	3.86769E-12
-633.166E-3	-172.946E-12	-633.166E-3	-98.9596E-9	-4.70184E-12	4.01027E-12
-613.065E-3	-168.338E-12	-613.065E-3	-98.9596E-9	-4.61123E-12	3.82879E-12
-592.965E-3	-163.088E-12	-592.965E-3	-98.9596E-9	-4.64847E-12	4.04531E-12
-572.864E-3	-157.931E-12	-572.864E-3	-98.9596E-9	-4.68007E-12	3.99002E-12
-552.764E-3	-152.557E-12	-552.764E-3	-98.9596E-9	-4.83885E-12	4.12607E-12
-532.663E-3	-147.930E-12	-532.663E-3	-98.9596E-9	-4.93866E-12	3.72039E-12
-512.563E-3	-142.108E-12	-512.563E-3	-98.9596E-9	-4.66967E-12	3.82239E-12
-492.462E-3	-137.701E-12	-492.462E-3	-98.9596E-9	-4.74750E-12	3.79520E-12
-472.362E-3	-133.409E-12	-472.362E-3	-98.9596E-9	-4.54976E-12	3.91349E-12
-452.261E-3	-127.908E-12	-452.261E-3	-98.9596E-9	-4.69049E-12	3.98986E-12
-432.161E-3	-122.680E-12	-432.161E-3	-98.9596E-9	-4.74866E-12	4.25320E-12
-412.060E-3	-117.682E-12	-412.060E-3	-98.9596E-9	-4.74585E-12	4.36059E-12
-391.960E-3	-112.355E-12	-391.960E-3	-98.9596E-9	-4.56793E-12	4.28547E-12
-371.859E-3	-106.353E-12	-371.859E-3	-98.9596E-9	-4.49462E-12	4.92070E-12
-351.759E-3	-100.354E-12	-351.759E-3	-98.9596E-9	-4.50416E-12	5.11021E-12
-331.658E-3	-93.6157E-12	-331.658E-3	-98.9596E-9	-4.52591E-12	5.50984E-12
-311.558E-3	-86.5883E-12	-311.558E-3	-98.9596E-9	-4.45722E-12	5.85595E-12
-291.457E-3	-79.3336E-12	-291.457E-3	-98.9596E-9	-4.73844E-12	5.55547E-12
-271.357E-3	-72.2796E-12	-271.357E-3	-98.9596E-9	-4.72371E-12	5.16771E-12
-251.256E-3	-66.3770E-12	-251.256E-3	-98.9596E-9	-4.55916E-12	4.53750E-12
-231.156E-3	-60.9349E-12	-231.156E-3	-98.9596E-9	-4.73864E-12	4.10633E-12
-211.055E-3	-55.5005E-12	-211.055E-3	-98.9596E-9	-4.71955E-12	4.22196E-12
-190.955E-3	-49.8647E-12	-190.955E-3	-98.9596E-9	-4.84538E-12	4.49056E-12
-170.854E-3	-44.0596E-12	-170.854E-3	-98.9596E-9	-4.82950E-12	4.39530E-12
-150.754E-3	-38.6278E-12	-150.754E-3	-98.9596E-9	-4.61062E-12	4.34086E-12
-130.653E-3	-33.2932E-12	-130.653E-3	-98.9596E-9	-4.76120E-12	4.36815E-12
-110.553E-3	-27.8043E-12	-110.553E-3	-98.9596E-9	-4.59203E-12	4.32460E-12
-90.4523E-3	-22.5154E-12	-90.4523E-3	-98.9596E-9	-4.76121E-12	4.41080E-12
-70.3518E-3	-17.1856E-12	-70.3518E-3	-98.9596E-9	-4.83838E-12	4.02320E-12
-50.2512E-3	-12.2714E-12	-50.2513E-3	-98.9596E-9	-4.55059E-12	3.88453E-12
-30.1508E-3	-7.32361E-12	-30.1508E-3	-98.9596E-9	-4.69231E-12	3.98810E-12
-10.0503E-3	-2.56040E-12	-10.0503E-3	-98.9596E-9	-4.67143E-12	3.79501E-12
10.0503E-3	2.20181E-12	10.0503E-3	-98.9596E-9	-4.74630E-12	3.84469E-12
30.1507E-3	6.93438E-12	30.1508E-3	-98.9596E-9	-4.80394E-12	3.76838E-12
50.2512E-3	11.5633E-12	50.2513E-3	-98.9596E-9	-4.79628E-12	3.46984E-12
70.3518E-3	16.1035E-12	70.3518E-3	-98.9596E-9	-4.77126E-12	3.34094E-12
90.4522E-3	20.5066E-12	90.4523E-3	-98.9596E-9	-4.64605E-12	3.62101E-12
110.553E-3	25.1066E-12	110.553E-3	-98.9596E-9	-4.60619E-12	3.54397E-12
130.653E-3	29.4351E-12	130.653E-3	-98.9596E-9	-4.76157E-12	3.70291E-12
150.754E-3	33.8371E-12	150.754E-3	-98.9596E-9	-4.80239E-12	3.72443E-12
170.854E-3	38.5219E-12	170.854E-3	-98.9596E-9	-4.78607E-12	3.69479E-12
190.955E-3	43.0981E-12	190.955E-3	-98.9596E-9	-4.62863E-12	3.44244E-12
211.055E-3	47.4810E-12	211.055E-3	-98.9596E-9	-4.64402E-12	3.45876E-12
231.156E-3	51.8932E-12	231.156E-3	-98.9596E-9	-5.03631E-12	3.50880E-12
251.256E-3	56.3599E-12	251.256E-3	-98.9596E-9	-4.56427E-12	3.36716E-12
271.357E-3	60.5113E-12	271.357E-3	-98.9596E-9	-4.98777E-12	3.62979E-12
291.457E-3	64.8409E-12	291.457E-3	-98.9596E-9	-4.64882E-12	3.49790E-12
311.558E-3	69.0684E-12	311.558E-3	-98.9596E-9	-4.72541E-12	3.64245E-12
331.658E-3	73.3837E-12	331.658E-3	-98.9596E-9	-4.68941E-12	3.50566E-12
351.759E-3	78.4223E-12	351.759E-3	-98.9596E-9	-4.78932E-12	3.43336E-12
371.859E-3	82.8167E-12	371.859E-3	-98.9596E-9	-4.70697E-12	3.71843E-12
391.960E-3	87.5009E-12	391.960E-3	-98.9596E-9	-4.79217E-12	3.56946E-12
412.060E-3	92.3970E-12	412.060E-3	-98.9596E-9	-4.72703E-12	3.69523E-12
432.161E-3	97.3072E-12	432.161E-3	-98.9596E-9	-4.71407E-12	3.76977E-12
452.261E-3	102.005E-12	452.261E-3	-98.9596E-9	-4.62377E-12	3.60960E-12
472.362E-3	106.764E-12	472.362E-3	-98.9596E-9	-4.70271E-12	3.59321E-12
492.462E-3	111.598E-12	492.462E-3	-98.9596E-9	-4.81360E-12	3.90678E-12
512.563E-3	116.134E-12	512.563E-3	-98.9596E-9	-4.66421E-12	3.74455E-12
532.663E-3	120.866E-12	532.663E-3	-98.9596E-9	-4.53323E-12	3.85560E-12
552.764E-3	125.483E-12	552.764E-3	-98.9596E-9	-4.77886E-12	3.71213E-12
572.864E-3	129.937E-12	572.864E-3	-98.9596E-9	-4.57651E-12	3.57806E-12
592.965E-3	134.986E-12	592.965E-3	-98.9596E-9	-4.80370E-12	3.71971E-12
613.065E-3	139.665E-12	613.065E-3	-98.9596E-9	-4.80702E-12	3.76781E-12
633.166E-3	144.025E-12	633.166E-3	-98.9596E-9	-4.75494E-12	3.82728E-12
653.266E-3	149.088E-12	653.266E-3	-98.9596E-9	-4.74988E-12	4.02988E-12
673.367E-3	153.778E-12	673.367E-3	-98.9596E-9	-4.64540E-12	4.04251E-12
693.467E-3	159.263E-12	693.467E-3	-98.9596E-9	-4.51969E-12	4.11668E-12
713.568E-3	164.393E-12	713.568E-3	-98.9596E-9	-4.64904E-12	4.10970E-12
733.668E-3	169.347E-12	733.668E-3	-98.9596E-9	-4.44011E-12	4.18064E-12
753.769E-3	174.098E-12	753.769E-3	-98.9596E-9	-4.65092E-12	4.42212E-12
773.869E-3	179.604E-12	773.869E-3	-98.9596E-9	-4.69690E-12	4.45161E-12
793.970E-3	186.251E-12	793.970E-3	-98.9596E-9	-4.65654E-12	4.36238E-12
814.070E-3	191.564E-12	814.070E-3	-98.9596E-9	-4.63331E-12	4.41280E-12
834.171E-3	197.061E-12	834.171E-3	-98.9596E-9	-4.65267E-12	4.48753E-12
854.271E-3	202.246E-12	854.271E-3	-98.9596E-9	-4.88743E-12	4.56082E-12
874.372E-3	207.483E-12	874.372E-3	-98.9596E-9	-4.74164E-12	4.44701E-12
894.472E-3	212.404E-12	894.472E-3	-98.9596E-9	-4.94147E-12	4.51614E-12
914.573E-3	218.268E-12	914.573E-3	-98.9596E-9	-4.61364E-12	4.54528E-12
934.673E-3	223.745E-12	934.673E-3	-98.9596E-9	-4.61415E-12	4.40850E-12
954.774E-3	229.518E-12	954.774E-3	-98.9596E-9	-4.70400E-12	4.52137E-12
974.874E-3	234.326E-12	974.874E-3	-98.9596E-9	-4.56893E-12	4.40563E-12
994.975E-3	240.754E-12	994.975E-3	-98.9596E-9	-4.81440E-12	4.50104E-12
1.01508E+0	245.322E-12	1.01508E+0	-98.9596E-9	-4.62163E-12	4.40495E-12
1.03518E+0	252.432E-12	1.03518E+0	-98.9596E-9	-4.56923E-12	4.57056E-12
1.05528E+0	257.763E-12	1.05528E+0	-98.9596E-9	-4.64805E-12	4.74866E-12
1.07538E+0	264.642E-12	1.07538E+0	-98.9596E-9	-4.80430E-12	4.65079E-12
1.09548E+0	269.568E-12	1.09548E+0	-98.9596E-9	-4.73588E-12	4.69812E-12
1.11558E+0	277.455E-12	1.11558E+0	-98.9596E-9	-4.79396E-12	5.01960E-12
1.13568E+0	283.525E-12	1.13568E+0	-98.9596E-9	-4.55788E-12	5.18119E-12
1.15578E+0	292.529E-12	1.15578E+0	-98.9596E-9	-4.74491E-12	5.31650E-12
1.17588E+0	298.367E-12	1.17588E+0	-98.9596E-9	-4.73599E-12	5.45306E-12
1.19598E+0	304.268E-12	1.19598E+0	-98.9596E-9	-4.56449E-12	5.87545E-12
1.21608E+0	310.666E-12	1.21608E+0	-98.9596E-9	-4.56864E-12	6.02938E-12
1.23618E+0	318.101E-12	1.23618E+0	-98.9596E-9	-4.60803E-12	6.20924E-12
1.25628E+0	326.217E-12	1.25628E+0	-98.9596E-9	-4.47165E-12	6.64223E-12
1.27638E+0	334.183E-12	1.27638E+0	-98.9596E-9	-4.69269E-12	6.71807E-12
1.29648E+0	342.204E-12	1.29648E+0	-98.9596E-9	-4.74398E-12	7.02875E-12
1.31658E+0	351.731E-12	1.31658E+0	-98.9596E-9	-4.53152E-12	6.67880E-12
1.33668E+0	358.129E-12	1.33668E+0	-98.9596E-9	-4.78850E-12	6.82295E-12
1.35678E+0	367.618E-12	1.35678E+0	-98.9596E-9	-4.54448E-12	6.94023E-12
1.37688E+0	375.736E-12	1.37688E+0	-98.9596E-9	-4.54329E-12	6.81354E-12
1.39698E+0	382.848E-12	1.39698E+0	-98.9596E-9	-4.56579E-12	6.82452E-12
1.41709E+0	389.687E-12	1.41709E+0	-98.9596E-9	-4.61597E-12	6.69984E-12
1.43719E+0	396.784E-12	1.43719E+0	-98.9596E-9	-4.39772E-12	6.85081E-12
1.45729E+0	406.379E-12	1.45729E+0	-98.9596E-9	-4.52133E-12	6.84759E-12
1.47739E+0	415.778E-12	1.47739E+0	-98.9596E-9	-4.50199E-12	6.86260E-12
1.49749E+0	425.336E-12	1.49749E+0	-98.9596E-9	-4.63245E-12	6.90659E-12
1.51759E+0	432.760E-12	1.51759E+0	-98.9596E-9	-4.59861E-12	7.07727E-12
1.53769E+0	442.993E-12	1.53769E+0	-98.9596E-9	-4.40105E-12	7.29065E-12
1.55779E+0	451.553E-12	1.55779E+0	-98.9596E-9	-4.47412E-12	7.95973E-12
1.57789E+0	464.029E-12	1.57789E+0	-98.9596E-9	-4.39671E-12	7.92047E-12
1.59799E+0	471.007E-12	1.59799E+0	-98.9596E-9	-4.56042E-12	8.10717E-12
1.61809E+0	484.782E-12	1.61809E+0	-98.9596E-9	-4.35335E-12	8.35731E-12
1.63819E+0	494.156E-12	1.63819E+0	-98.9596E-9	-4.48223E-12	8.37002E-12
1.65829E+0	504.338E-12	1.65829E+0	-98.9596E-9	-4.49604E-12	8.35548E-12
1.67839E+0	513.555E-12	1.67839E+0	-98.9596E-9	-4.44299E-12	8.28005E-12
1.69849E+0	524.132E-12	1.69849E+0	-98.9596E-9	-4.49748E-12	8.25310E-12
1.71859E+0	533.959E-12	1.71859E+0	-98.9596E-9	-4.40187E-12	8.27176E-12
1.73869E+0	545.003E-12	1.73869E+0	-98.9596E-9	-4.62955E-12	7.98893E-12
1.75879E+0	553.312E-12	1.75879E+0	-98.9596E-9	-4.77089E-12	8.08217E-12
1.77889E+0	563.769E-12	1.77889E+0	-98.9596E-9	-4.70803E-12	7.78577E-12
1.79900E+0	571.141E-12	1.79900E+0	-98.9596E-9	-4.47391E-12	7.73472E-12
1.81910E+0	579.966E-12	1.81910E+0	-98.9596E-9	-4.49457E-12	7.88186E-12
1.83920E+0	589.951E-12	1.83920E+0	-98.9596E-9	-4.54898E-12	8.02647E-12
1.85930E+0	599.530E-12	1.85930E+0	-98.9596E-9	-4.52296E-12	8.03924E-12
1.87940E+0	609.225E-12	1.87940E+0	-98.9596E-9	-4.57600E-12	7.69441E-12
1.89950E+0	615.576E-12	1.89950E+0	-98.9596E-9	-4.61780E-12	7.88664E-12
1.91960E+0	625.608E-12	1.91960E+0	-98.9596E-9	-4.67723E-12	7.71896E-12
1.93970E+0	640.919E-12	1.93970E+0	-98.9596E-9	-4.35344E-12	7.75592E-12
1.95980E+0	647.632E-12	1.95980E+0	-98.9596E-9	-4.59793E-12	7.92597E-12
1.97990E+0	653.610E-12	1.97990E+0	-98.9596E-9	-4.41386E-12	7.65106E-12
2.00000E+0	661.917E-12	2.00000E+0	-98.9596E-9	-4.76944E-12	7.74860E-12
