# Supplementary material for: Circumventing the stability problems of graphene nanoribbon zigzag edges
Source: Nat Chem. 2022 Sep 26;14(12):1451–8. doi: 10.1038/s41557-022-01042-8 (PMC10665199; doi:10.1038/s41557-022-01042-8)
Supplement: Supplementary file 3 — Source data for Supplementary Fig. 9. [file 41557_2022_1042_MOESM3_ESM.zip › 3 units/Point_spectra_221.dat]

Experiment	bias spectroscopy
Saved Date	25.09.2019 13:56:07
User
Date
X (m)	708.124E-9
Y (m)	-223.517E-9
Z (m)	-98.939E-9
Z offset (m)	0E+0
Settling time (s)	30E-3
Integration time (s)	80E-3
Z-Ctrl hold	TRUE
Final Z (m)	N/A
Start time	25.09.2019 13:55:44
Filter type	None
Order
Cutoff frq
Bias>Bias (V)	-500E-3
Bias>Calibration (V/V)	-1E+0
Bias>Offset (V)	0E+0
Bias Spectroscopy>Sweep Start (V)	-2E+0
Bias Spectroscopy>Sweep End (V)	2E+0
Bias Spectroscopy>Num Pixel	200
Bias Spectroscopy>Z Avg time (s)	100E-3
Bias Spectroscopy>Z offset (m)	0E+0
Bias Spectroscopy>1st Settling time (s)	60E-3
Bias Spectroscopy>Settling time (s)	30E-3
Bias Spectroscopy>Integration time (s)	80E-3
Bias Spectroscopy>End Settling time (s)	50E-3
Bias Spectroscopy>Z control time (s)	50E-3
Bias Spectroscopy>Max Slew rate (V/s)	Inf
Bias Spectroscopy>backward sweep	FALSE
Bias Spectroscopy>Z-controller hold	TRUE
Bias Spectroscopy>Number of sweeps	1
Bias Spectroscopy>Channels	Current (A);Bias (V);Z (m);LI Demod 1 Y (A);LI Demod 1 X (A)
Bias Spectroscopy>Reset Bias	TRUE
Bias Spectroscopy>Record final Z	FALSE
Bias Spectroscopy>Lock-In run	TRUE
Current>Current (A)	559.568E-12
Current>Calibration (A/V)	330E-12
Current>Offset (A)	0E+0
Current>Gain	High
Lock-in>Lock-in status	ON
Lock-in>Modulated signal	Bias (V)
Lock-in>Frequency (Hz)	778E+0
Lock-in>Amplitude	20E-3
Lock-in>Demodulated signal	Current (A)
Lock-in>HP Filter Cutoff D1 (Hz)	155.425E+0
Lock-in>HP Filter Cutoff D2 (Hz)	155.425E+0
Lock-in>HP Filter Order D1	1
Lock-in>HP Filter Order D2	1
Lock-in>Harmonic D1	1
Lock-in>Harmonic D2	2
Lock-in>Reference phase D1 (deg)	-133.113E+0
Lock-in>Reference phase D2 (deg)	174.64E+0
Lock-in>LP Filter Cutoff D1 (Hz)	9.71405E+0
Lock-in>LP Filter Cutoff D2 (Hz)	4.85702E+0
Lock-in>LP Filter Order D1	2
Lock-in>LP Filter Order D2	2
Lock-in>Sync Filter D1	OFF
Lock-in>Sync Filter D2	OFF
[DATA]
Bias calc (V)	Current (A)	Bias (V)	Z (m)	LI Demod 1 Y (A)	LI Demod 1 X (A)
-2.00000E+0	-711.219E-12	-2.00000E+0	-98.9390E-9	-4.26934E-12	11.8574E-12
-1.97990E+0	-695.041E-12	-1.97990E+0	-98.9390E-9	-4.23800E-12	11.7378E-12
-1.95980E+0	-683.265E-12	-1.95980E+0	-98.9390E-9	-4.26875E-12	11.9743E-12
-1.93970E+0	-665.271E-12	-1.93970E+0	-98.9390E-9	-4.01475E-12	11.8992E-12
-1.91960E+0	-648.959E-12	-1.91960E+0	-98.9390E-9	-4.41608E-12	11.5221E-12
-1.89950E+0	-633.755E-12	-1.89950E+0	-98.9390E-9	-4.30356E-12	11.4741E-12
-1.87940E+0	-618.142E-12	-1.87940E+0	-98.9390E-9	-4.49903E-12	11.0378E-12
-1.85930E+0	-606.782E-12	-1.85930E+0	-98.9390E-9	-4.25240E-12	10.6407E-12
-1.83920E+0	-593.305E-12	-1.83920E+0	-98.9390E-9	-4.40854E-12	10.2977E-12
-1.81910E+0	-585.414E-12	-1.81910E+0	-98.9390E-9	-4.43922E-12	9.88559E-12
-1.79900E+0	-573.301E-12	-1.79900E+0	-98.9390E-9	-4.64181E-12	9.65842E-12
-1.77889E+0	-556.880E-12	-1.77889E+0	-98.9390E-9	-4.53108E-12	9.30097E-12
-1.75879E+0	-546.035E-12	-1.75879E+0	-98.9390E-9	-4.47850E-12	9.76678E-12
-1.73869E+0	-535.986E-12	-1.73869E+0	-98.9390E-9	-4.49548E-12	9.60414E-12
-1.71859E+0	-523.044E-12	-1.71859E+0	-98.9390E-9	-4.53555E-12	9.67350E-12
-1.69849E+0	-510.434E-12	-1.69849E+0	-98.9390E-9	-4.42814E-12	9.66743E-12
-1.67839E+0	-501.549E-12	-1.67839E+0	-98.9390E-9	-4.32937E-12	10.0711E-12
-1.65829E+0	-489.953E-12	-1.65829E+0	-98.9390E-9	-4.48511E-12	10.1741E-12
-1.63819E+0	-476.582E-12	-1.63819E+0	-98.9390E-9	-4.29514E-12	10.1252E-12
-1.61809E+0	-465.334E-12	-1.61809E+0	-98.9390E-9	-4.47460E-12	10.1845E-12
-1.59799E+0	-452.773E-12	-1.59799E+0	-98.9390E-9	-4.36808E-12	9.84468E-12
-1.57789E+0	-442.432E-12	-1.57789E+0	-98.9390E-9	-4.50369E-12	9.64495E-12
-1.55779E+0	-429.866E-12	-1.55779E+0	-98.9390E-9	-4.50317E-12	9.21991E-12
-1.53769E+0	-419.953E-12	-1.53769E+0	-98.9390E-9	-4.59445E-12	8.95677E-12
-1.51759E+0	-410.956E-12	-1.51759E+0	-98.9390E-9	-4.62015E-12	8.48806E-12
-1.49749E+0	-400.850E-12	-1.49749E+0	-98.9390E-9	-4.70397E-12	7.66384E-12
-1.47739E+0	-391.644E-12	-1.47739E+0	-98.9390E-9	-4.49901E-12	7.43176E-12
-1.45729E+0	-381.642E-12	-1.45729E+0	-98.9390E-9	-4.62732E-12	6.94825E-12
-1.43719E+0	-374.520E-12	-1.43719E+0	-98.9390E-9	-4.52925E-12	6.72342E-12
-1.41709E+0	-366.822E-12	-1.41709E+0	-98.9390E-9	-4.55037E-12	6.64054E-12
-1.39698E+0	-357.689E-12	-1.39698E+0	-98.9390E-9	-4.76094E-12	5.95373E-12
-1.37688E+0	-350.420E-12	-1.37688E+0	-98.9390E-9	-4.86264E-12	5.24559E-12
-1.35678E+0	-343.695E-12	-1.35678E+0	-98.9390E-9	-4.52302E-12	4.99828E-12
-1.33668E+0	-338.614E-12	-1.33668E+0	-98.9390E-9	-4.68653E-12	4.66582E-12
-1.31658E+0	-331.706E-12	-1.31658E+0	-98.9390E-9	-4.49848E-12	4.68016E-12
-1.29648E+0	-326.812E-12	-1.29648E+0	-98.9390E-9	-4.66838E-12	4.53452E-12
-1.27638E+0	-322.376E-12	-1.27638E+0	-98.9390E-9	-4.71355E-12	4.20941E-12
-1.25628E+0	-317.652E-12	-1.25628E+0	-98.9390E-9	-4.52118E-12	4.07876E-12
-1.23618E+0	-311.871E-12	-1.23618E+0	-98.9390E-9	-4.73795E-12	3.83944E-12
-1.21608E+0	-307.183E-12	-1.21608E+0	-98.9390E-9	-4.74358E-12	3.45868E-12
-1.19598E+0	-302.710E-12	-1.19598E+0	-98.9390E-9	-4.78624E-12	3.18267E-12
-1.17588E+0	-300.412E-12	-1.17588E+0	-98.9390E-9	-4.75211E-12	3.02666E-12
-1.15578E+0	-294.894E-12	-1.15578E+0	-98.9390E-9	-4.64588E-12	2.72994E-12
-1.13568E+0	-291.140E-12	-1.13568E+0	-98.9390E-9	-4.78904E-12	2.66342E-12
-1.11558E+0	-287.546E-12	-1.11558E+0	-98.9390E-9	-4.67991E-12	2.49576E-12
-1.09548E+0	-285.192E-12	-1.09548E+0	-98.9390E-9	-4.75161E-12	2.68132E-12
-1.07538E+0	-281.176E-12	-1.07538E+0	-98.9390E-9	-4.83534E-12	2.91852E-12
-1.05528E+0	-278.435E-12	-1.05528E+0	-98.9390E-9	-4.54921E-12	2.98637E-12
-1.03518E+0	-272.727E-12	-1.03518E+0	-98.9390E-9	-4.90878E-12	3.29654E-12
-1.01508E+0	-269.736E-12	-1.01508E+0	-98.9390E-9	-4.44017E-12	3.43532E-12
-994.975E-3	-264.929E-12	-994.975E-3	-98.9390E-9	-4.74828E-12	3.43595E-12
-974.874E-3	-261.131E-12	-974.874E-3	-98.9390E-9	-4.70643E-12	3.33067E-12
-954.774E-3	-256.620E-12	-954.774E-3	-98.9390E-9	-4.72490E-12	3.60531E-12
-934.673E-3	-252.392E-12	-934.673E-3	-98.9390E-9	-4.36682E-12	3.68145E-12
-914.573E-3	-248.328E-12	-914.573E-3	-98.9390E-9	-4.71478E-12	4.04419E-12
-894.472E-3	-243.355E-12	-894.472E-3	-98.9390E-9	-4.78974E-12	4.06190E-12
-874.372E-3	-237.980E-12	-874.372E-3	-98.9390E-9	-4.73478E-12	3.85312E-12
-854.271E-3	-232.571E-12	-854.271E-3	-98.9390E-9	-4.79428E-12	4.04646E-12
-834.171E-3	-227.605E-12	-834.171E-3	-98.9390E-9	-4.61297E-12	4.19193E-12
-814.070E-3	-221.810E-12	-814.070E-3	-98.9390E-9	-4.69462E-12	4.16268E-12
-793.970E-3	-216.298E-12	-793.970E-3	-98.9390E-9	-4.74021E-12	4.40740E-12
-773.869E-3	-210.239E-12	-773.869E-3	-98.9390E-9	-4.89150E-12	4.50312E-12
-753.769E-3	-204.257E-12	-753.769E-3	-98.9390E-9	-4.67818E-12	4.60930E-12
-733.668E-3	-197.706E-12	-733.668E-3	-98.9390E-9	-4.64338E-12	4.48564E-12
-713.568E-3	-193.022E-12	-713.568E-3	-98.9390E-9	-4.45423E-12	4.24688E-12
-693.467E-3	-187.522E-12	-693.467E-3	-98.9390E-9	-4.66230E-12	4.01650E-12
-673.367E-3	-182.893E-12	-673.367E-3	-98.9390E-9	-4.74675E-12	3.63969E-12
-653.266E-3	-178.116E-12	-653.266E-3	-98.9390E-9	-4.82429E-12	3.87437E-12
-633.166E-3	-172.735E-12	-633.166E-3	-98.9390E-9	-4.89169E-12	3.98554E-12
-613.065E-3	-167.502E-12	-613.065E-3	-98.9390E-9	-4.86136E-12	3.95419E-12
-592.965E-3	-162.752E-12	-592.965E-3	-98.9390E-9	-4.79945E-12	4.07058E-12
-572.864E-3	-157.516E-12	-572.864E-3	-98.9390E-9	-4.58899E-12	4.21867E-12
-552.764E-3	-152.261E-12	-552.764E-3	-98.9390E-9	-4.72673E-12	3.91830E-12
-532.663E-3	-147.054E-12	-532.663E-3	-98.9390E-9	-4.86259E-12	3.93474E-12
-512.563E-3	-143.051E-12	-512.563E-3	-98.9390E-9	-4.65604E-12	3.89818E-12
-492.462E-3	-138.086E-12	-492.462E-3	-98.9390E-9	-4.73775E-12	3.47731E-12
-472.362E-3	-133.938E-12	-472.362E-3	-98.9390E-9	-4.60318E-12	3.97408E-12
-452.261E-3	-129.627E-12	-452.261E-3	-98.9390E-9	-4.48094E-12	3.90561E-12
-432.161E-3	-124.755E-12	-432.161E-3	-98.9390E-9	-4.64374E-12	3.70126E-12
-412.060E-3	-119.893E-12	-412.060E-3	-98.9390E-9	-4.69645E-12	3.95913E-12
-391.960E-3	-114.841E-12	-391.960E-3	-98.9390E-9	-4.76625E-12	4.10299E-12
-371.859E-3	-109.306E-12	-371.859E-3	-98.9390E-9	-4.60405E-12	4.54871E-12
-351.759E-3	-103.635E-12	-351.759E-3	-98.9390E-9	-4.64495E-12	5.03336E-12
-331.658E-3	-96.5494E-12	-331.658E-3	-98.9390E-9	-4.57131E-12	5.62669E-12
-311.558E-3	-89.3352E-12	-311.558E-3	-98.9390E-9	-4.51603E-12	5.83756E-12
-291.457E-3	-82.1518E-12	-291.457E-3	-98.9390E-9	-4.78125E-12	5.81875E-12
-271.357E-3	-75.1753E-12	-271.357E-3	-98.9390E-9	-4.43299E-12	5.18361E-12
-251.256E-3	-68.9791E-12	-251.256E-3	-98.9390E-9	-4.57540E-12	4.57663E-12
-231.156E-3	-63.3189E-12	-231.156E-3	-98.9390E-9	-4.89551E-12	4.23114E-12
-211.055E-3	-57.9890E-12	-211.055E-3	-98.9390E-9	-4.72630E-12	4.30208E-12
-190.955E-3	-52.3163E-12	-190.955E-3	-98.9390E-9	-4.69863E-12	4.54716E-12
-170.854E-3	-46.5634E-12	-170.854E-3	-98.9390E-9	-4.79988E-12	4.58503E-12
-150.754E-3	-40.6375E-12	-150.754E-3	-98.9390E-9	-4.74572E-12	4.44517E-12
-130.653E-3	-34.9041E-12	-130.653E-3	-98.9390E-9	-4.52563E-12	4.64851E-12
-110.553E-3	-29.1280E-12	-110.553E-3	-98.9390E-9	-4.55415E-12	4.51181E-12
-90.4523E-3	-23.4789E-12	-90.4523E-3	-98.9390E-9	-4.68034E-12	4.57530E-12
-70.3518E-3	-17.8789E-12	-70.3518E-3	-98.9390E-9	-4.86973E-12	4.20211E-12
-50.2512E-3	-12.6075E-12	-50.2513E-3	-98.9390E-9	-4.67901E-12	4.15352E-12
-30.1508E-3	-7.53972E-12	-30.1508E-3	-98.9390E-9	-4.79139E-12	3.97598E-12
-10.0503E-3	-2.56627E-12	-10.0503E-3	-98.9390E-9	-4.72017E-12	3.80267E-12
10.0503E-3	2.20245E-12	10.0503E-3	-98.9390E-9	-4.65386E-12	3.90947E-12
30.1507E-3	7.03201E-12	30.1508E-3	-98.9390E-9	-4.73740E-12	3.59270E-12
50.2512E-3	11.7702E-12	50.2513E-3	-98.9390E-9	-4.75697E-12	3.71150E-12
70.3518E-3	16.4723E-12	70.3518E-3	-98.9390E-9	-4.84806E-12	3.78112E-12
90.4522E-3	21.1076E-12	90.4523E-3	-98.9390E-9	-4.79358E-12	3.58883E-12
110.553E-3	25.5586E-12	110.553E-3	-98.9390E-9	-4.84622E-12	3.49820E-12
130.653E-3	30.3549E-12	130.653E-3	-98.9390E-9	-4.75888E-12	3.72040E-12
150.754E-3	35.0703E-12	150.754E-3	-98.9390E-9	-4.85936E-12	3.72936E-12
170.854E-3	39.8322E-12	170.854E-3	-98.9390E-9	-4.57320E-12	3.66136E-12
190.955E-3	44.4308E-12	190.955E-3	-98.9390E-9	-4.74818E-12	3.80666E-12
211.055E-3	49.3530E-12	211.055E-3	-98.9390E-9	-4.61306E-12	3.64378E-12
231.156E-3	54.2739E-12	231.156E-3	-98.9390E-9	-4.43660E-12	3.63209E-12
251.256E-3	58.5441E-12	251.256E-3	-98.9390E-9	-4.72962E-12	3.70048E-12
271.357E-3	63.2134E-12	271.357E-3	-98.9390E-9	-4.87280E-12	3.64042E-12
291.457E-3	67.6992E-12	291.457E-3	-98.9390E-9	-4.88439E-12	3.64546E-12
311.558E-3	72.3438E-12	311.558E-3	-98.9390E-9	-4.59908E-12	3.53592E-12
331.658E-3	77.3970E-12	331.658E-3	-98.9390E-9	-4.81523E-12	3.76292E-12
351.759E-3	81.7235E-12	351.759E-3	-98.9390E-9	-4.53956E-12	3.62492E-12
371.859E-3	86.2206E-12	371.859E-3	-98.9390E-9	-4.58426E-12	3.81442E-12
391.960E-3	91.0481E-12	391.960E-3	-98.9390E-9	-4.83743E-12	3.80283E-12
412.060E-3	95.7005E-12	412.060E-3	-98.9390E-9	-4.80969E-12	3.70106E-12
432.161E-3	100.260E-12	432.161E-3	-98.9390E-9	-4.70275E-12	3.57289E-12
452.261E-3	104.835E-12	452.261E-3	-98.9390E-9	-4.67465E-12	3.65559E-12
472.362E-3	109.480E-12	472.362E-3	-98.9390E-9	-4.76938E-12	3.60074E-12
492.462E-3	114.205E-12	492.462E-3	-98.9390E-9	-4.64156E-12	3.80685E-12
512.563E-3	119.042E-12	512.563E-3	-98.9390E-9	-4.73183E-12	3.51336E-12
532.663E-3	123.614E-12	532.663E-3	-98.9390E-9	-4.75219E-12	3.75093E-12
552.764E-3	128.187E-12	552.764E-3	-98.9390E-9	-4.77742E-12	3.61745E-12
572.864E-3	132.119E-12	572.864E-3	-98.9390E-9	-4.76453E-12	3.67470E-12
592.965E-3	137.097E-12	592.965E-3	-98.9390E-9	-4.80663E-12	3.63528E-12
613.065E-3	141.190E-12	613.065E-3	-98.9390E-9	-4.83623E-12	3.64520E-12
633.166E-3	146.087E-12	633.166E-3	-98.9390E-9	-4.78903E-12	3.70661E-12
653.266E-3	151.100E-12	653.266E-3	-98.9390E-9	-4.77211E-12	3.62725E-12
673.367E-3	155.638E-12	673.367E-3	-98.9390E-9	-4.81980E-12	3.90294E-12
693.467E-3	160.441E-12	693.467E-3	-98.9390E-9	-4.53622E-12	3.92308E-12
713.568E-3	166.615E-12	713.568E-3	-98.9390E-9	-4.73852E-12	4.14363E-12
733.668E-3	172.068E-12	733.668E-3	-98.9390E-9	-4.72072E-12	4.47630E-12
753.769E-3	177.863E-12	753.769E-3	-98.9390E-9	-4.57586E-12	4.34047E-12
773.869E-3	182.521E-12	773.869E-3	-98.9390E-9	-4.58291E-12	4.54002E-12
793.970E-3	189.358E-12	793.970E-3	-98.9390E-9	-4.74460E-12	4.61490E-12
814.070E-3	195.168E-12	814.070E-3	-98.9390E-9	-4.65982E-12	4.42070E-12
834.171E-3	199.983E-12	834.171E-3	-98.9390E-9	-4.69952E-12	4.54997E-12
854.271E-3	204.958E-12	854.271E-3	-98.9390E-9	-4.52107E-12	4.35695E-12
874.372E-3	211.644E-12	874.372E-3	-98.9390E-9	-4.55394E-12	4.62229E-12
894.472E-3	217.856E-12	894.472E-3	-98.9390E-9	-4.57192E-12	4.57943E-12
914.573E-3	223.141E-12	914.573E-3	-98.9390E-9	-4.65414E-12	4.72249E-12
934.673E-3	229.352E-12	934.673E-3	-98.9390E-9	-4.77029E-12	4.66959E-12
954.774E-3	234.211E-12	954.774E-3	-98.9390E-9	-4.71410E-12	4.67563E-12
974.874E-3	240.836E-12	974.874E-3	-98.9390E-9	-4.66534E-12	4.79891E-12
994.975E-3	246.528E-12	994.975E-3	-98.9390E-9	-4.73874E-12	4.59831E-12
1.01508E+0	251.144E-12	1.01508E+0	-98.9390E-9	-4.59143E-12	4.55075E-12
1.03518E+0	258.032E-12	1.03518E+0	-98.9390E-9	-4.64823E-12	4.67302E-12
1.05528E+0	263.695E-12	1.05528E+0	-98.9390E-9	-4.60633E-12	4.68233E-12
1.07538E+0	269.445E-12	1.07538E+0	-98.9390E-9	-4.64564E-12	4.80263E-12
1.09548E+0	276.501E-12	1.09548E+0	-98.9390E-9	-4.72819E-12	4.89343E-12
1.11558E+0	283.630E-12	1.11558E+0	-98.9390E-9	-4.54299E-12	5.10439E-12
1.13568E+0	289.063E-12	1.13568E+0	-98.9390E-9	-4.66117E-12	5.30309E-12
1.15578E+0	294.246E-12	1.15578E+0	-98.9390E-9	-4.72992E-12	5.38996E-12
1.17588E+0	300.840E-12	1.17588E+0	-98.9390E-9	-4.61948E-12	5.69176E-12
1.19598E+0	307.702E-12	1.19598E+0	-98.9390E-9	-4.41834E-12	6.17085E-12
1.21608E+0	315.430E-12	1.21608E+0	-98.9390E-9	-4.64919E-12	6.30524E-12
1.23618E+0	323.767E-12	1.23618E+0	-98.9390E-9	-4.52223E-12	6.81561E-12
1.25628E+0	331.014E-12	1.25628E+0	-98.9390E-9	-4.53582E-12	7.02950E-12
1.27638E+0	339.966E-12	1.27638E+0	-98.9390E-9	-4.59229E-12	7.16679E-12
1.29648E+0	345.745E-12	1.29648E+0	-98.9390E-9	-4.67611E-12	7.30432E-12
1.31658E+0	357.021E-12	1.31658E+0	-98.9390E-9	-4.76401E-12	7.06710E-12
1.33668E+0	364.433E-12	1.33668E+0	-98.9390E-9	-4.64724E-12	7.15687E-12
1.35678E+0	373.396E-12	1.35678E+0	-98.9390E-9	-4.45207E-12	7.10303E-12
1.37688E+0	383.531E-12	1.37688E+0	-98.9390E-9	-4.55673E-12	7.15345E-12
1.39698E+0	393.260E-12	1.39698E+0	-98.9390E-9	-4.57908E-12	7.18259E-12
1.41709E+0	401.006E-12	1.41709E+0	-98.9390E-9	-4.57862E-12	6.98980E-12
1.43719E+0	410.605E-12	1.43719E+0	-98.9390E-9	-4.60489E-12	7.23797E-12
1.45729E+0	420.681E-12	1.45729E+0	-98.9390E-9	-4.61390E-12	7.06440E-12
1.47739E+0	429.491E-12	1.47739E+0	-98.9390E-9	-4.66329E-12	7.29301E-12
1.49749E+0	436.739E-12	1.49749E+0	-98.9390E-9	-4.40892E-12	7.46018E-12
1.51759E+0	448.355E-12	1.51759E+0	-98.9390E-9	-4.62106E-12	7.67478E-12
1.53769E+0	457.843E-12	1.53769E+0	-98.9390E-9	-4.59628E-12	8.04519E-12
1.55779E+0	467.099E-12	1.55779E+0	-98.9390E-9	-4.56592E-12	8.20853E-12
1.57789E+0	477.506E-12	1.57789E+0	-98.9390E-9	-4.29682E-12	8.52966E-12
1.59799E+0	490.133E-12	1.59799E+0	-98.9390E-9	-4.53949E-12	8.81149E-12
1.61809E+0	501.988E-12	1.61809E+0	-98.9390E-9	-4.34844E-12	9.17064E-12
1.63819E+0	512.326E-12	1.63819E+0	-98.9390E-9	-4.60022E-12	9.13084E-12
1.65829E+0	523.776E-12	1.65829E+0	-98.9390E-9	-4.60425E-12	8.96475E-12
1.67839E+0	535.785E-12	1.67839E+0	-98.9390E-9	-4.69776E-12	9.09111E-12
1.69849E+0	545.410E-12	1.69849E+0	-98.9390E-9	-4.52589E-12	8.87122E-12
1.71859E+0	552.180E-12	1.71859E+0	-98.9390E-9	-4.39410E-12	8.74512E-12
1.73869E+0	565.839E-12	1.73869E+0	-98.9390E-9	-4.46554E-12	8.87014E-12
1.75879E+0	576.459E-12	1.75879E+0	-98.9390E-9	-4.56065E-12	8.74862E-12
1.77889E+0	590.052E-12	1.77889E+0	-98.9390E-9	-4.41703E-12	8.84585E-12
1.79900E+0	595.686E-12	1.79900E+0	-98.9390E-9	-4.35903E-12	8.67841E-12
1.81910E+0	610.704E-12	1.81910E+0	-98.9390E-9	-4.43004E-12	8.66896E-12
1.83920E+0	622.257E-12	1.83920E+0	-98.9390E-9	-4.39906E-12	8.80481E-12
1.85930E+0	634.811E-12	1.85930E+0	-98.9390E-9	-4.51955E-12	8.70911E-12
1.87940E+0	639.803E-12	1.87940E+0	-98.9390E-9	-4.39567E-12	8.58824E-12
1.89950E+0	652.482E-12	1.89950E+0	-98.9390E-9	-4.52546E-12	8.62824E-12
1.91960E+0	659.902E-12	1.91960E+0	-98.9390E-9	-4.27615E-12	8.83403E-12
1.93970E+0	665.125E-12	1.93970E+0	-98.9390E-9	-4.38401E-12	8.40845E-12
1.95980E+0	678.097E-12	1.95980E+0	-98.9390E-9	-4.38498E-12	8.65711E-12
1.97990E+0	687.381E-12	1.97990E+0	-98.9390E-9	-4.43617E-12	8.76963E-12
2.00000E+0	693.784E-12	2.00000E+0	-98.9390E-9	-4.36206E-12	8.60817E-12
