# Supplementary material for: Circumventing the stability problems of graphene nanoribbon zigzag edges
Source: Nat Chem. 2022 Sep 26;14(12):1451–8. doi: 10.1038/s41557-022-01042-8 (PMC10665199; doi:10.1038/s41557-022-01042-8)
Supplement: Supplementary file 3 — Source data for Supplementary Fig. 9. [file 41557_2022_1042_MOESM3_ESM.zip › 3 units/Point_spectra_222.dat]

Experiment	bias spectroscopy
Saved Date	25.09.2019 13:56:29
User
Date
X (m)	708.247E-9
Y (m)	-223.397E-9
Z (m)	-98.9156E-9
Z offset (m)	0E+0
Settling time (s)	30E-3
Integration time (s)	80E-3
Z-Ctrl hold	TRUE
Final Z (m)	N/A
Start time	25.09.2019 13:56:07
Filter type	None
Order
Cutoff frq
Bias>Bias (V)	-500E-3
Bias>Calibration (V/V)	-1E+0
Bias>Offset (V)	0E+0
Bias Spectroscopy>Sweep Start (V)	-2E+0
Bias Spectroscopy>Sweep End (V)	2E+0
Bias Spectroscopy>Num Pixel	200
Bias Spectroscopy>Z Avg time (s)	100E-3
Bias Spectroscopy>Z offset (m)	0E+0
Bias Spectroscopy>1st Settling time (s)	60E-3
Bias Spectroscopy>Settling time (s)	30E-3
Bias Spectroscopy>Integration time (s)	80E-3
Bias Spectroscopy>End Settling time (s)	50E-3
Bias Spectroscopy>Z control time (s)	50E-3
Bias Spectroscopy>Max Slew rate (V/s)	Inf
Bias Spectroscopy>backward sweep	FALSE
Bias Spectroscopy>Z-controller hold	TRUE
Bias Spectroscopy>Number of sweeps	1
Bias Spectroscopy>Channels	Current (A);Bias (V);Z (m);LI Demod 1 Y (A);LI Demod 1 X (A)
Bias Spectroscopy>Reset Bias	TRUE
Bias Spectroscopy>Record final Z	FALSE
Bias Spectroscopy>Lock-In run	TRUE
Current>Current (A)	-139.589E-12
Current>Calibration (A/V)	330E-12
Current>Offset (A)	0E+0
Current>Gain	High
Lock-in>Lock-in status	ON
Lock-in>Modulated signal	Bias (V)
Lock-in>Frequency (Hz)	778E+0
Lock-in>Amplitude	20E-3
Lock-in>Demodulated signal	Current (A)
Lock-in>HP Filter Cutoff D1 (Hz)	155.425E+0
Lock-in>HP Filter Cutoff D2 (Hz)	155.425E+0
Lock-in>HP Filter Order D1	1
Lock-in>HP Filter Order D2	1
Lock-in>Harmonic D1	1
Lock-in>Harmonic D2	2
Lock-in>Reference phase D1 (deg)	-133.113E+0
Lock-in>Reference phase D2 (deg)	174.64E+0
Lock-in>LP Filter Cutoff D1 (Hz)	9.71405E+0
Lock-in>LP Filter Cutoff D2 (Hz)	4.85702E+0
Lock-in>LP Filter Order D1	2
Lock-in>LP Filter Order D2	2
Lock-in>Sync Filter D1	OFF
Lock-in>Sync Filter D2	OFF
[DATA]
Bias calc (V)	Current (A)	Bias (V)	Z (m)	LI Demod 1 Y (A)	LI Demod 1 X (A)
-2.00000E+0	-832.983E-12	-2.00000E+0	-98.9156E-9	-3.86902E-12	18.4305E-12
-1.97990E+0	-814.353E-12	-1.97990E+0	-98.9156E-9	-3.86772E-12	18.4748E-12
-1.95980E+0	-794.066E-12	-1.95980E+0	-98.9156E-9	-4.10245E-12	17.4225E-12
-1.93970E+0	-774.206E-12	-1.93970E+0	-98.9156E-9	-4.03398E-12	16.7671E-12
-1.91960E+0	-756.340E-12	-1.91960E+0	-98.9156E-9	-4.03915E-12	16.2273E-12
-1.89950E+0	-734.876E-12	-1.89950E+0	-98.9156E-9	-4.26873E-12	15.4999E-12
-1.87940E+0	-718.846E-12	-1.87940E+0	-98.9156E-9	-4.28872E-12	14.7574E-12
-1.85930E+0	-697.123E-12	-1.85930E+0	-98.9156E-9	-4.43987E-12	13.9994E-12
-1.83920E+0	-684.238E-12	-1.83920E+0	-98.9156E-9	-4.20357E-12	13.7096E-12
-1.81910E+0	-662.175E-12	-1.81910E+0	-98.9156E-9	-4.03801E-12	12.7981E-12
-1.79900E+0	-651.079E-12	-1.79900E+0	-98.9156E-9	-4.28378E-12	12.3326E-12
-1.77889E+0	-632.696E-12	-1.77889E+0	-98.9156E-9	-4.42710E-12	11.9255E-12
-1.75879E+0	-622.357E-12	-1.75879E+0	-98.9156E-9	-4.42253E-12	11.8916E-12
-1.73869E+0	-605.358E-12	-1.73869E+0	-98.9156E-9	-4.28461E-12	11.9727E-12
-1.71859E+0	-591.456E-12	-1.71859E+0	-98.9156E-9	-4.14138E-12	12.1879E-12
-1.69849E+0	-576.173E-12	-1.69849E+0	-98.9156E-9	-4.38766E-12	12.5314E-12
-1.67839E+0	-559.819E-12	-1.67839E+0	-98.9156E-9	-4.19720E-12	13.0125E-12
-1.65829E+0	-545.343E-12	-1.65829E+0	-98.9156E-9	-4.29696E-12	13.5089E-12
-1.63819E+0	-527.804E-12	-1.63819E+0	-98.9156E-9	-4.21263E-12	13.0818E-12
-1.61809E+0	-513.530E-12	-1.61809E+0	-98.9156E-9	-4.34759E-12	13.0279E-12
-1.59799E+0	-495.393E-12	-1.59799E+0	-98.9156E-9	-4.50044E-12	12.5520E-12
-1.57789E+0	-483.003E-12	-1.57789E+0	-98.9156E-9	-4.23744E-12	12.1434E-12
-1.55779E+0	-469.738E-12	-1.55779E+0	-98.9156E-9	-4.51184E-12	11.7722E-12
-1.53769E+0	-456.658E-12	-1.53769E+0	-98.9156E-9	-4.32429E-12	11.2519E-12
-1.51759E+0	-439.589E-12	-1.51759E+0	-98.9156E-9	-4.51910E-12	10.4703E-12
-1.49749E+0	-428.146E-12	-1.49749E+0	-98.9156E-9	-4.44813E-12	10.0022E-12
-1.47739E+0	-419.461E-12	-1.47739E+0	-98.9156E-9	-4.41421E-12	9.45687E-12
-1.45729E+0	-405.760E-12	-1.45729E+0	-98.9156E-9	-4.26550E-12	9.94646E-12
-1.43719E+0	-390.763E-12	-1.43719E+0	-98.9156E-9	-4.26967E-12	10.6193E-12
-1.41709E+0	-381.601E-12	-1.41709E+0	-98.9156E-9	-4.27573E-12	9.99717E-12
-1.39698E+0	-370.176E-12	-1.39698E+0	-98.9156E-9	-4.51665E-12	7.83720E-12
-1.37688E+0	-363.148E-12	-1.37688E+0	-98.9156E-9	-4.44659E-12	6.19832E-12
-1.35678E+0	-355.499E-12	-1.35678E+0	-98.9156E-9	-4.93537E-12	5.44541E-12
-1.33668E+0	-349.965E-12	-1.33668E+0	-98.9156E-9	-4.66442E-12	5.26768E-12
-1.31658E+0	-343.797E-12	-1.31658E+0	-98.9156E-9	-4.63299E-12	4.95136E-12
-1.29648E+0	-337.230E-12	-1.29648E+0	-98.9156E-9	-4.56217E-12	4.67338E-12
-1.27638E+0	-330.981E-12	-1.27638E+0	-98.9156E-9	-4.63596E-12	4.56818E-12
-1.25628E+0	-327.856E-12	-1.25628E+0	-98.9156E-9	-4.75576E-12	4.15705E-12
-1.23618E+0	-321.611E-12	-1.23618E+0	-98.9156E-9	-4.80634E-12	3.98690E-12
-1.21608E+0	-315.806E-12	-1.21608E+0	-98.9156E-9	-4.63393E-12	3.80166E-12
-1.19598E+0	-311.228E-12	-1.19598E+0	-98.9156E-9	-4.85397E-12	3.52241E-12
-1.17588E+0	-309.151E-12	-1.17588E+0	-98.9156E-9	-4.64769E-12	3.14231E-12
-1.15578E+0	-304.165E-12	-1.15578E+0	-98.9156E-9	-4.73553E-12	3.10992E-12
-1.13568E+0	-300.855E-12	-1.13568E+0	-98.9156E-9	-4.50230E-12	2.84501E-12
-1.11558E+0	-297.526E-12	-1.11558E+0	-98.9156E-9	-4.65577E-12	2.72957E-12
-1.09548E+0	-293.557E-12	-1.09548E+0	-98.9156E-9	-4.95183E-12	2.83637E-12
-1.07538E+0	-288.653E-12	-1.07538E+0	-98.9156E-9	-4.85431E-12	2.85692E-12
-1.05528E+0	-285.438E-12	-1.05528E+0	-98.9156E-9	-4.70593E-12	2.99204E-12
-1.03518E+0	-281.801E-12	-1.03518E+0	-98.9156E-9	-4.65313E-12	3.22249E-12
-1.01508E+0	-277.929E-12	-1.01508E+0	-98.9156E-9	-4.64591E-12	3.47293E-12
-994.975E-3	-273.911E-12	-994.975E-3	-98.9156E-9	-4.48346E-12	3.49317E-12
-974.874E-3	-268.454E-12	-974.874E-3	-98.9156E-9	-4.75200E-12	3.63819E-12
-954.774E-3	-263.848E-12	-954.774E-3	-98.9156E-9	-4.77389E-12	3.77205E-12
-934.673E-3	-258.596E-12	-934.673E-3	-98.9156E-9	-4.72832E-12	3.90606E-12
-914.573E-3	-254.219E-12	-914.573E-3	-98.9156E-9	-4.65001E-12	4.10478E-12
-894.472E-3	-249.042E-12	-894.472E-3	-98.9156E-9	-4.71012E-12	4.09164E-12
-874.372E-3	-243.992E-12	-874.372E-3	-98.9156E-9	-4.65761E-12	4.36438E-12
-854.271E-3	-237.786E-12	-854.271E-3	-98.9156E-9	-4.66330E-12	4.37458E-12
-834.171E-3	-232.501E-12	-834.171E-3	-98.9156E-9	-4.64420E-12	4.40715E-12
-814.070E-3	-226.875E-12	-814.070E-3	-98.9156E-9	-4.67431E-12	4.42751E-12
-793.970E-3	-222.226E-12	-793.970E-3	-98.9156E-9	-4.67148E-12	4.43931E-12
-773.869E-3	-215.403E-12	-773.869E-3	-98.9156E-9	-4.58874E-12	4.73500E-12
-753.769E-3	-208.839E-12	-753.769E-3	-98.9156E-9	-4.67206E-12	4.78197E-12
-733.668E-3	-203.272E-12	-733.668E-3	-98.9156E-9	-4.81877E-12	4.72755E-12
-713.568E-3	-197.350E-12	-713.568E-3	-98.9156E-9	-4.74748E-12	4.35708E-12
-693.467E-3	-192.957E-12	-693.467E-3	-98.9156E-9	-4.83472E-12	4.23132E-12
-673.367E-3	-187.477E-12	-673.367E-3	-98.9156E-9	-4.74729E-12	4.13381E-12
-653.266E-3	-182.131E-12	-653.266E-3	-98.9156E-9	-4.63444E-12	4.05908E-12
-633.166E-3	-177.331E-12	-633.166E-3	-98.9156E-9	-4.43311E-12	4.31171E-12
-613.065E-3	-172.369E-12	-613.065E-3	-98.9156E-9	-4.78062E-12	4.32002E-12
-592.965E-3	-166.251E-12	-592.965E-3	-98.9156E-9	-4.64307E-12	4.24969E-12
-572.864E-3	-161.354E-12	-572.864E-3	-98.9156E-9	-4.57362E-12	4.30170E-12
-552.764E-3	-155.348E-12	-552.764E-3	-98.9156E-9	-4.64070E-12	4.29142E-12
-532.663E-3	-151.017E-12	-532.663E-3	-98.9156E-9	-4.79482E-12	4.26790E-12
-512.563E-3	-144.072E-12	-512.563E-3	-98.9156E-9	-4.72440E-12	4.07812E-12
-492.462E-3	-139.272E-12	-492.462E-3	-98.9156E-9	-4.87586E-12	4.28389E-12
-472.362E-3	-134.265E-12	-472.362E-3	-98.9156E-9	-4.72233E-12	4.05848E-12
-452.261E-3	-129.482E-12	-452.261E-3	-98.9156E-9	-4.69737E-12	3.96311E-12
-432.161E-3	-124.301E-12	-432.161E-3	-98.9156E-9	-4.74312E-12	3.91746E-12
-412.060E-3	-119.510E-12	-412.060E-3	-98.9156E-9	-4.61280E-12	4.12261E-12
-391.960E-3	-114.699E-12	-391.960E-3	-98.9156E-9	-4.60454E-12	4.18528E-12
-371.859E-3	-109.587E-12	-371.859E-3	-98.9156E-9	-4.59880E-12	4.59958E-12
-351.759E-3	-103.101E-12	-351.759E-3	-98.9156E-9	-4.70648E-12	5.13963E-12
-331.658E-3	-96.5399E-12	-331.658E-3	-98.9156E-9	-4.68622E-12	5.35314E-12
-311.558E-3	-89.7222E-12	-311.558E-3	-98.9156E-9	-4.48556E-12	5.50934E-12
-291.457E-3	-82.5096E-12	-291.457E-3	-98.9156E-9	-4.56638E-12	5.79295E-12
-271.357E-3	-75.5844E-12	-271.357E-3	-98.9156E-9	-4.71109E-12	4.91718E-12
-251.256E-3	-69.2217E-12	-251.256E-3	-98.9156E-9	-4.73326E-12	4.80056E-12
-231.156E-3	-63.5318E-12	-231.156E-3	-98.9156E-9	-4.69373E-12	4.06066E-12
-211.055E-3	-58.2765E-12	-211.055E-3	-98.9156E-9	-4.66110E-12	4.14426E-12
-190.955E-3	-52.5531E-12	-190.955E-3	-98.9156E-9	-4.51335E-12	4.36334E-12
-170.854E-3	-46.7476E-12	-170.854E-3	-98.9156E-9	-4.67887E-12	4.64154E-12
-150.754E-3	-41.0185E-12	-150.754E-3	-98.9156E-9	-4.83163E-12	4.79313E-12
-130.653E-3	-35.1346E-12	-130.653E-3	-98.9156E-9	-4.67583E-12	4.68570E-12
-110.553E-3	-29.4086E-12	-110.553E-3	-98.9156E-9	-4.77537E-12	4.74640E-12
-90.4523E-3	-23.5913E-12	-90.4523E-3	-98.9156E-9	-4.66115E-12	4.66226E-12
-70.3518E-3	-17.9910E-12	-70.3518E-3	-98.9156E-9	-4.75486E-12	4.43549E-12
-50.2512E-3	-12.5558E-12	-50.2513E-3	-98.9156E-9	-4.77812E-12	4.17951E-12
-30.1508E-3	-7.49868E-12	-30.1508E-3	-98.9156E-9	-4.73373E-12	3.82568E-12
-10.0503E-3	-2.62460E-12	-10.0503E-3	-98.9156E-9	-4.58147E-12	3.99300E-12
10.0503E-3	2.20580E-12	10.0503E-3	-98.9156E-9	-4.80593E-12	3.69876E-12
30.1507E-3	6.91215E-12	30.1508E-3	-98.9156E-9	-4.65895E-12	3.69192E-12
50.2512E-3	11.7319E-12	50.2513E-3	-98.9156E-9	-4.85177E-12	3.74647E-12
70.3518E-3	16.3513E-12	70.3518E-3	-98.9156E-9	-4.72396E-12	3.72782E-12
90.4522E-3	20.9215E-12	90.4523E-3	-98.9156E-9	-4.62992E-12	3.75768E-12
110.553E-3	25.4769E-12	110.553E-3	-98.9156E-9	-4.65118E-12	3.82631E-12
130.653E-3	30.0619E-12	130.653E-3	-98.9156E-9	-4.96025E-12	3.63744E-12
150.754E-3	34.6333E-12	150.754E-3	-98.9156E-9	-4.54268E-12	3.70908E-12
170.854E-3	39.2387E-12	170.854E-3	-98.9156E-9	-4.79942E-12	3.81082E-12
190.955E-3	43.9194E-12	190.955E-3	-98.9156E-9	-4.62610E-12	3.65785E-12
211.055E-3	48.5908E-12	211.055E-3	-98.9156E-9	-4.82995E-12	3.77842E-12
231.156E-3	53.1334E-12	231.156E-3	-98.9156E-9	-4.72932E-12	3.76010E-12
251.256E-3	57.7789E-12	251.256E-3	-98.9156E-9	-4.77303E-12	3.57349E-12
271.357E-3	62.0145E-12	271.357E-3	-98.9156E-9	-4.61111E-12	3.61908E-12
291.457E-3	66.3395E-12	291.457E-3	-98.9156E-9	-4.61093E-12	3.55361E-12
311.558E-3	70.9609E-12	311.558E-3	-98.9156E-9	-4.68753E-12	3.48867E-12
331.658E-3	75.4824E-12	331.658E-3	-98.9156E-9	-4.64427E-12	3.61378E-12
351.759E-3	80.0732E-12	351.759E-3	-98.9156E-9	-4.51735E-12	3.67578E-12
371.859E-3	84.8395E-12	371.859E-3	-98.9156E-9	-4.72347E-12	3.84821E-12
391.960E-3	89.4717E-12	391.960E-3	-98.9156E-9	-4.72473E-12	3.69122E-12
412.060E-3	94.6474E-12	412.060E-3	-98.9156E-9	-4.60667E-12	3.57519E-12
432.161E-3	98.7918E-12	432.161E-3	-98.9156E-9	-4.63572E-12	3.61977E-12
452.261E-3	103.776E-12	452.261E-3	-98.9156E-9	-4.76410E-12	3.53212E-12
472.362E-3	108.672E-12	472.362E-3	-98.9156E-9	-4.81613E-12	3.83863E-12
492.462E-3	113.356E-12	492.462E-3	-98.9156E-9	-4.71091E-12	3.73188E-12
512.563E-3	118.064E-12	512.563E-3	-98.9156E-9	-4.63922E-12	3.88928E-12
532.663E-3	122.796E-12	532.663E-3	-98.9156E-9	-4.65213E-12	3.82741E-12
552.764E-3	127.266E-12	552.764E-3	-98.9156E-9	-4.65228E-12	3.71884E-12
572.864E-3	132.044E-12	572.864E-3	-98.9156E-9	-4.70612E-12	3.82479E-12
592.965E-3	137.413E-12	592.965E-3	-98.9156E-9	-4.69587E-12	3.82442E-12
613.065E-3	142.291E-12	613.065E-3	-98.9156E-9	-4.50739E-12	3.87483E-12
633.166E-3	146.973E-12	633.166E-3	-98.9156E-9	-4.71089E-12	4.12445E-12
653.266E-3	152.751E-12	653.266E-3	-98.9156E-9	-4.62037E-12	4.48901E-12
673.367E-3	158.980E-12	673.367E-3	-98.9156E-9	-4.77122E-12	4.76229E-12
693.467E-3	164.918E-12	693.467E-3	-98.9156E-9	-4.60647E-12	5.01128E-12
713.568E-3	171.698E-12	713.568E-3	-98.9156E-9	-4.56361E-12	5.46612E-12
733.668E-3	178.632E-12	733.668E-3	-98.9156E-9	-4.75433E-12	6.01460E-12
753.769E-3	186.746E-12	753.769E-3	-98.9156E-9	-4.53402E-12	6.40576E-12
773.869E-3	194.006E-12	773.869E-3	-98.9156E-9	-4.60532E-12	6.49061E-12
793.970E-3	202.881E-12	793.970E-3	-98.9156E-9	-4.75421E-12	6.66807E-12
814.070E-3	211.484E-12	814.070E-3	-98.9156E-9	-4.65472E-12	6.27308E-12
834.171E-3	219.025E-12	834.171E-3	-98.9156E-9	-4.61708E-12	6.23080E-12
854.271E-3	227.028E-12	854.271E-3	-98.9156E-9	-4.64082E-12	6.03205E-12
874.372E-3	234.744E-12	874.372E-3	-98.9156E-9	-4.44683E-12	6.17834E-12
894.472E-3	243.000E-12	894.472E-3	-98.9156E-9	-4.64407E-12	6.38571E-12
914.573E-3	249.990E-12	914.573E-3	-98.9156E-9	-4.55195E-12	6.38969E-12
934.673E-3	256.411E-12	934.673E-3	-98.9156E-9	-4.61084E-12	6.31553E-12
954.774E-3	265.252E-12	954.774E-3	-98.9156E-9	-4.26016E-12	6.36577E-12
974.874E-3	272.562E-12	974.874E-3	-98.9156E-9	-4.69249E-12	6.60075E-12
994.975E-3	278.523E-12	994.975E-3	-98.9156E-9	-4.67600E-12	6.46831E-12
1.01508E+0	287.523E-12	1.01508E+0	-98.9156E-9	-4.82746E-12	6.47319E-12
1.03518E+0	297.091E-12	1.03518E+0	-98.9156E-9	-4.64936E-12	6.65832E-12
1.05528E+0	305.780E-12	1.05528E+0	-98.9156E-9	-4.48442E-12	6.70306E-12
1.07538E+0	315.371E-12	1.07538E+0	-98.9156E-9	-4.50716E-12	7.18290E-12
1.09548E+0	324.597E-12	1.09548E+0	-98.9156E-9	-4.37801E-12	7.70063E-12
1.11558E+0	334.675E-12	1.11558E+0	-98.9156E-9	-4.37742E-12	8.09276E-12
1.13568E+0	345.296E-12	1.13568E+0	-98.9156E-9	-4.41667E-12	8.81397E-12
1.15578E+0	356.258E-12	1.15578E+0	-98.9156E-9	-4.48495E-12	9.28686E-12
1.17588E+0	370.251E-12	1.17588E+0	-98.9156E-9	-4.34295E-12	10.3861E-12
1.19598E+0	381.240E-12	1.19598E+0	-98.9156E-9	-4.26954E-12	11.2507E-12
1.21608E+0	396.308E-12	1.21608E+0	-98.9156E-9	-4.67864E-12	12.1027E-12
1.23618E+0	413.136E-12	1.23618E+0	-98.9156E-9	-4.25840E-12	12.8986E-12
1.25628E+0	426.664E-12	1.25628E+0	-98.9156E-9	-4.33494E-12	13.5517E-12
1.27638E+0	442.932E-12	1.27638E+0	-98.9156E-9	-4.40475E-12	13.7183E-12
1.29648E+0	460.120E-12	1.29648E+0	-98.9156E-9	-4.35829E-12	13.6093E-12
1.31658E+0	477.762E-12	1.31658E+0	-98.9156E-9	-4.30802E-12	13.3693E-12
1.33668E+0	490.387E-12	1.33668E+0	-98.9156E-9	-4.28261E-12	13.1075E-12
1.35678E+0	505.884E-12	1.35678E+0	-98.9156E-9	-4.28937E-12	13.0550E-12
1.37688E+0	521.663E-12	1.37688E+0	-98.9156E-9	-4.26669E-12	13.0805E-12
1.39698E+0	538.692E-12	1.39698E+0	-98.9156E-9	-4.27563E-12	12.9210E-12
1.41709E+0	550.998E-12	1.41709E+0	-98.9156E-9	-4.31684E-12	13.1273E-12
1.43719E+0	567.637E-12	1.43719E+0	-98.9156E-9	-4.47436E-12	13.4124E-12
1.45729E+0	586.070E-12	1.45729E+0	-98.9156E-9	-4.49588E-12	13.7727E-12
1.47739E+0	606.830E-12	1.47739E+0	-98.9156E-9	-4.03675E-12	14.0302E-12
1.49749E+0	620.876E-12	1.49749E+0	-98.9156E-9	-4.16046E-12	14.8938E-12
1.51759E+0	634.819E-12	1.51759E+0	-98.9156E-9	-4.11675E-12	15.6715E-12
1.53769E+0	655.340E-12	1.53769E+0	-98.9156E-9	-3.97202E-12	16.5494E-12
1.55779E+0	677.096E-12	1.55779E+0	-98.9156E-9	-3.88508E-12	17.4183E-12
1.57789E+0	702.127E-12	1.57789E+0	-98.9156E-9	-4.03811E-12	18.4516E-12
1.59799E+0	722.271E-12	1.59799E+0	-98.9156E-9	-4.09899E-12	19.7039E-12
1.61809E+0	745.396E-12	1.61809E+0	-98.9156E-9	-4.08775E-12	20.1073E-12
1.63819E+0	771.237E-12	1.63819E+0	-98.9156E-9	-3.87741E-12	20.0908E-12
1.65829E+0	797.618E-12	1.65829E+0	-98.9156E-9	-4.05413E-12	19.7640E-12
1.67839E+0	815.665E-12	1.67839E+0	-98.9156E-9	-3.92057E-12	19.6673E-12
1.69849E+0	838.361E-12	1.69849E+0	-98.9156E-9	-3.89465E-12	19.4290E-12
1.71859E+0	860.863E-12	1.71859E+0	-98.9156E-9	-3.83371E-12	19.0893E-12
1.73869E+0	888.686E-12	1.73869E+0	-98.9156E-9	-3.86747E-12	19.7615E-12
1.75879E+0	905.284E-12	1.75879E+0	-98.9156E-9	-3.93985E-12	19.2055E-12
1.77889E+0	934.910E-12	1.77889E+0	-98.9156E-9	-4.00331E-12	18.9312E-12
1.79900E+0	956.500E-12	1.79900E+0	-98.9156E-9	-3.90436E-12	19.1462E-12
1.81910E+0	981.728E-12	1.81910E+0	-98.9156E-9	-3.90415E-12	19.1495E-12
1.83920E+0	997.305E-12	1.83920E+0	-98.9156E-9	-3.87755E-12	19.5415E-12
1.85930E+0	1.02799E-9	1.85930E+0	-98.9156E-9	-3.69984E-12	19.1875E-12
1.87940E+0	1.03977E-9	1.87940E+0	-98.9156E-9	-3.88476E-12	19.1076E-12
1.89950E+0	1.06476E-9	1.89950E+0	-98.9156E-9	-3.87224E-12	18.8167E-12
1.91960E+0	1.07854E-9	1.91960E+0	-98.9156E-9	-3.84953E-12	18.3319E-12
1.93970E+0	1.10738E-9	1.93970E+0	-98.9156E-9	-3.82656E-12	18.4522E-12
1.95980E+0	1.12050E-9	1.95980E+0	-98.9156E-9	-3.71466E-12	18.2479E-12
1.97990E+0	1.13755E-9	1.97990E+0	-98.9156E-9	-3.73964E-12	18.4930E-12
2.00000E+0	1.16195E-9	2.00000E+0	-98.9156E-9	-3.90566E-12	18.1875E-12
