# Supplementary material for: Circumventing the stability problems of graphene nanoribbon zigzag edges
Source: Nat Chem. 2022 Sep 26;14(12):1451–8. doi: 10.1038/s41557-022-01042-8 (PMC10665199; doi:10.1038/s41557-022-01042-8)
Supplement: Supplementary file 3 — Source data for Supplementary Fig. 9. [file 41557_2022_1042_MOESM3_ESM.zip › 3 units/Point_spectra_223.dat]

Experiment	bias spectroscopy
Saved Date	25.09.2019 13:56:52
User
Date
X (m)	708.369E-9
Y (m)	-223.277E-9
Z (m)	-98.8895E-9
Z offset (m)	0E+0
Settling time (s)	30E-3
Integration time (s)	80E-3
Z-Ctrl hold	TRUE
Final Z (m)	N/A
Start time	25.09.2019 13:56:29
Filter type	None
Order
Cutoff frq
Bias>Bias (V)	-500E-3
Bias>Calibration (V/V)	-1E+0
Bias>Offset (V)	0E+0
Bias Spectroscopy>Sweep Start (V)	-2E+0
Bias Spectroscopy>Sweep End (V)	2E+0
Bias Spectroscopy>Num Pixel	200
Bias Spectroscopy>Z Avg time (s)	100E-3
Bias Spectroscopy>Z offset (m)	0E+0
Bias Spectroscopy>1st Settling time (s)	60E-3
Bias Spectroscopy>Settling time (s)	30E-3
Bias Spectroscopy>Integration time (s)	80E-3
Bias Spectroscopy>End Settling time (s)	50E-3
Bias Spectroscopy>Z control time (s)	50E-3
Bias Spectroscopy>Max Slew rate (V/s)	Inf
Bias Spectroscopy>backward sweep	FALSE
Bias Spectroscopy>Z-controller hold	TRUE
Bias Spectroscopy>Number of sweeps	1
Bias Spectroscopy>Channels	Current (A);Bias (V);Z (m);LI Demod 1 Y (A);LI Demod 1 X (A)
Bias Spectroscopy>Reset Bias	TRUE
Bias Spectroscopy>Record final Z	FALSE
Bias Spectroscopy>Lock-In run	TRUE
Current>Current (A)	66.8096E-12
Current>Calibration (A/V)	330E-12
Current>Offset (A)	0E+0
Current>Gain	High
Lock-in>Lock-in status	ON
Lock-in>Modulated signal	Bias (V)
Lock-in>Frequency (Hz)	778E+0
Lock-in>Amplitude	20E-3
Lock-in>Demodulated signal	Current (A)
Lock-in>HP Filter Cutoff D1 (Hz)	155.425E+0
Lock-in>HP Filter Cutoff D2 (Hz)	155.425E+0
Lock-in>HP Filter Order D1	1
Lock-in>HP Filter Order D2	1
Lock-in>Harmonic D1	1
Lock-in>Harmonic D2	2
Lock-in>Reference phase D1 (deg)	-133.113E+0
Lock-in>Reference phase D2 (deg)	174.64E+0
Lock-in>LP Filter Cutoff D1 (Hz)	9.71405E+0
Lock-in>LP Filter Cutoff D2 (Hz)	4.85702E+0
Lock-in>LP Filter Order D1	2
Lock-in>LP Filter Order D2	2
Lock-in>Sync Filter D1	OFF
Lock-in>Sync Filter D2	OFF
[DATA]
Bias calc (V)	Current (A)	Bias (V)	Z (m)	LI Demod 1 Y (A)	LI Demod 1 X (A)
-2.00000E+0	-835.425E-12	-2.00000E+0	-98.8895E-9	-3.90044E-12	20.4166E-12
-1.97990E+0	-808.777E-12	-1.97990E+0	-98.8895E-9	-3.93730E-12	19.5980E-12
-1.95980E+0	-790.759E-12	-1.95980E+0	-98.8895E-9	-3.78250E-12	18.4565E-12
-1.93970E+0	-767.441E-12	-1.93970E+0	-98.8895E-9	-4.01448E-12	17.8185E-12
-1.91960E+0	-745.784E-12	-1.91960E+0	-98.8895E-9	-3.94218E-12	16.7885E-12
-1.89950E+0	-727.828E-12	-1.89950E+0	-98.8895E-9	-4.00038E-12	15.8624E-12
-1.87940E+0	-712.185E-12	-1.87940E+0	-98.8895E-9	-4.18984E-12	15.0189E-12
-1.85930E+0	-691.663E-12	-1.85930E+0	-98.8895E-9	-4.11052E-12	14.3214E-12
-1.83920E+0	-675.501E-12	-1.83920E+0	-98.8895E-9	-4.11138E-12	13.6059E-12
-1.81910E+0	-661.597E-12	-1.81910E+0	-98.8895E-9	-4.36792E-12	12.8281E-12
-1.79900E+0	-647.331E-12	-1.79900E+0	-98.8895E-9	-4.14417E-12	12.2475E-12
-1.77889E+0	-630.595E-12	-1.77889E+0	-98.8895E-9	-4.24024E-12	11.9800E-12
-1.75879E+0	-616.637E-12	-1.75879E+0	-98.8895E-9	-4.29018E-12	11.5023E-12
-1.73869E+0	-602.274E-12	-1.73869E+0	-98.8895E-9	-4.50221E-12	11.5819E-12
-1.71859E+0	-581.930E-12	-1.71859E+0	-98.8895E-9	-4.35162E-12	11.4948E-12
-1.69849E+0	-569.205E-12	-1.69849E+0	-98.8895E-9	-4.61366E-12	11.9649E-12
-1.67839E+0	-558.295E-12	-1.67839E+0	-98.8895E-9	-4.32566E-12	12.6757E-12
-1.65829E+0	-541.744E-12	-1.65829E+0	-98.8895E-9	-4.45380E-12	12.8421E-12
-1.63819E+0	-526.640E-12	-1.63819E+0	-98.8895E-9	-4.39602E-12	12.3750E-12
-1.61809E+0	-509.422E-12	-1.61809E+0	-98.8895E-9	-4.31213E-12	11.8261E-12
-1.59799E+0	-497.157E-12	-1.59799E+0	-98.8895E-9	-4.44098E-12	11.7782E-12
-1.57789E+0	-482.912E-12	-1.57789E+0	-98.8895E-9	-4.29918E-12	11.3544E-12
-1.55779E+0	-468.359E-12	-1.55779E+0	-98.8895E-9	-4.45012E-12	11.0625E-12
-1.53769E+0	-453.400E-12	-1.53769E+0	-98.8895E-9	-4.59790E-12	10.7585E-12
-1.51759E+0	-442.496E-12	-1.51759E+0	-98.8895E-9	-4.45197E-12	9.95736E-12
-1.49749E+0	-430.867E-12	-1.49749E+0	-98.8895E-9	-4.45207E-12	9.66605E-12
-1.47739E+0	-418.109E-12	-1.47739E+0	-98.8895E-9	-4.45569E-12	9.80885E-12
-1.45729E+0	-404.481E-12	-1.45729E+0	-98.8895E-9	-4.46664E-12	10.4790E-12
-1.43719E+0	-391.792E-12	-1.43719E+0	-98.8895E-9	-4.38719E-12	11.5584E-12
-1.41709E+0	-377.475E-12	-1.41709E+0	-98.8895E-9	-4.50294E-12	10.6293E-12
-1.39698E+0	-364.586E-12	-1.39698E+0	-98.8895E-9	-4.54136E-12	7.78426E-12
-1.37688E+0	-357.110E-12	-1.37688E+0	-98.8895E-9	-4.79168E-12	5.98998E-12
-1.35678E+0	-352.867E-12	-1.35678E+0	-98.8895E-9	-4.70805E-12	5.41142E-12
-1.33668E+0	-347.377E-12	-1.33668E+0	-98.8895E-9	-4.41734E-12	4.86681E-12
-1.31658E+0	-340.362E-12	-1.31658E+0	-98.8895E-9	-4.81353E-12	4.61827E-12
-1.29648E+0	-335.402E-12	-1.29648E+0	-98.8895E-9	-4.83557E-12	4.63791E-12
-1.27638E+0	-329.397E-12	-1.27638E+0	-98.8895E-9	-4.63811E-12	4.12155E-12
-1.25628E+0	-325.851E-12	-1.25628E+0	-98.8895E-9	-4.70491E-12	3.79519E-12
-1.23618E+0	-321.694E-12	-1.23618E+0	-98.8895E-9	-4.78111E-12	3.83041E-12
-1.21608E+0	-316.835E-12	-1.21608E+0	-98.8895E-9	-4.73111E-12	3.42736E-12
-1.19598E+0	-310.564E-12	-1.19598E+0	-98.8895E-9	-4.74326E-12	3.18221E-12
-1.17588E+0	-308.585E-12	-1.17588E+0	-98.8895E-9	-4.63070E-12	3.14327E-12
-1.15578E+0	-304.955E-12	-1.15578E+0	-98.8895E-9	-4.82358E-12	3.11811E-12
-1.13568E+0	-300.849E-12	-1.13568E+0	-98.8895E-9	-4.78243E-12	2.85059E-12
-1.11558E+0	-295.606E-12	-1.11558E+0	-98.8895E-9	-4.63555E-12	2.71280E-12
-1.09548E+0	-293.089E-12	-1.09548E+0	-98.8895E-9	-4.58227E-12	2.98447E-12
-1.07538E+0	-288.314E-12	-1.07538E+0	-98.8895E-9	-4.59523E-12	2.84529E-12
-1.05528E+0	-285.053E-12	-1.05528E+0	-98.8895E-9	-4.50826E-12	2.95183E-12
-1.03518E+0	-281.027E-12	-1.03518E+0	-98.8895E-9	-4.86117E-12	3.25158E-12
-1.01508E+0	-275.929E-12	-1.01508E+0	-98.8895E-9	-4.67077E-12	3.34929E-12
-994.975E-3	-272.429E-12	-994.975E-3	-98.8895E-9	-4.61339E-12	3.40389E-12
-974.874E-3	-267.446E-12	-974.874E-3	-98.8895E-9	-4.83967E-12	3.36540E-12
-954.774E-3	-263.147E-12	-954.774E-3	-98.8895E-9	-4.64933E-12	3.60908E-12
-934.673E-3	-258.869E-12	-934.673E-3	-98.8895E-9	-4.72682E-12	3.73309E-12
-914.573E-3	-255.134E-12	-914.573E-3	-98.8895E-9	-4.83452E-12	4.13844E-12
-894.472E-3	-250.032E-12	-894.472E-3	-98.8895E-9	-4.75148E-12	4.24527E-12
-874.372E-3	-243.958E-12	-874.372E-3	-98.8895E-9	-4.62435E-12	4.17284E-12
-854.271E-3	-239.958E-12	-854.271E-3	-98.8895E-9	-4.65503E-12	4.38222E-12
-834.171E-3	-233.851E-12	-834.171E-3	-98.8895E-9	-4.86262E-12	4.50426E-12
-814.070E-3	-229.641E-12	-814.070E-3	-98.8895E-9	-4.60360E-12	4.75188E-12
-793.970E-3	-224.102E-12	-793.970E-3	-98.8895E-9	-4.61377E-12	4.66898E-12
-773.869E-3	-216.932E-12	-773.869E-3	-98.8895E-9	-4.64556E-12	4.86792E-12
-753.769E-3	-211.077E-12	-753.769E-3	-98.8895E-9	-4.54020E-12	4.89186E-12
-733.668E-3	-205.920E-12	-733.668E-3	-98.8895E-9	-4.72629E-12	5.15213E-12
-713.568E-3	-198.926E-12	-713.568E-3	-98.8895E-9	-4.64126E-12	4.63035E-12
-693.467E-3	-193.838E-12	-693.467E-3	-98.8895E-9	-4.64682E-12	4.51053E-12
-673.367E-3	-188.130E-12	-673.367E-3	-98.8895E-9	-4.75446E-12	4.39735E-12
-653.266E-3	-182.366E-12	-653.266E-3	-98.8895E-9	-4.75066E-12	4.29456E-12
-633.166E-3	-178.283E-12	-633.166E-3	-98.8895E-9	-4.78457E-12	4.41304E-12
-613.065E-3	-171.482E-12	-613.065E-3	-98.8895E-9	-4.71193E-12	4.53047E-12
-592.965E-3	-165.586E-12	-592.965E-3	-98.8895E-9	-4.68077E-12	4.33577E-12
-572.864E-3	-159.705E-12	-572.864E-3	-98.8895E-9	-4.49451E-12	4.60019E-12
-552.764E-3	-153.788E-12	-552.764E-3	-98.8895E-9	-4.62798E-12	4.49061E-12
-532.663E-3	-147.924E-12	-532.663E-3	-98.8895E-9	-4.66107E-12	4.26365E-12
-512.563E-3	-141.465E-12	-512.563E-3	-98.8895E-9	-4.71291E-12	4.38422E-12
-492.462E-3	-136.184E-12	-492.462E-3	-98.8895E-9	-4.61671E-12	4.28317E-12
-472.362E-3	-131.425E-12	-472.362E-3	-98.8895E-9	-4.86031E-12	4.24849E-12
-452.261E-3	-125.315E-12	-452.261E-3	-98.8895E-9	-4.65227E-12	3.98898E-12
-432.161E-3	-120.617E-12	-432.161E-3	-98.8895E-9	-4.77745E-12	4.05317E-12
-412.060E-3	-116.032E-12	-412.060E-3	-98.8895E-9	-4.74473E-12	3.98684E-12
-391.960E-3	-111.415E-12	-391.960E-3	-98.8895E-9	-4.70415E-12	4.13971E-12
-371.859E-3	-105.636E-12	-371.859E-3	-98.8895E-9	-4.77656E-12	4.36004E-12
-351.759E-3	-99.5209E-12	-351.759E-3	-98.8895E-9	-4.72931E-12	4.90073E-12
-331.658E-3	-93.2297E-12	-331.658E-3	-98.8895E-9	-4.64011E-12	5.12538E-12
-311.558E-3	-86.8163E-12	-311.558E-3	-98.8895E-9	-4.91802E-12	5.42883E-12
-291.457E-3	-80.3118E-12	-291.457E-3	-98.8895E-9	-4.63522E-12	5.40617E-12
-271.357E-3	-73.5461E-12	-271.357E-3	-98.8895E-9	-4.72955E-12	4.89556E-12
-251.256E-3	-67.9438E-12	-251.256E-3	-98.8895E-9	-4.70967E-12	4.44112E-12
-231.156E-3	-62.4759E-12	-231.156E-3	-98.8895E-9	-4.53610E-12	4.15949E-12
-211.055E-3	-57.3731E-12	-211.055E-3	-98.8895E-9	-4.81925E-12	4.17952E-12
-190.955E-3	-51.8367E-12	-190.955E-3	-98.8895E-9	-4.71481E-12	4.40922E-12
-170.854E-3	-46.3614E-12	-170.854E-3	-98.8895E-9	-4.69420E-12	4.66948E-12
-150.754E-3	-40.6707E-12	-150.754E-3	-98.8895E-9	-4.67413E-12	4.53225E-12
-130.653E-3	-34.9494E-12	-130.653E-3	-98.8895E-9	-4.52358E-12	4.38016E-12
-110.553E-3	-29.2331E-12	-110.553E-3	-98.8895E-9	-4.84498E-12	4.45295E-12
-90.4523E-3	-23.5187E-12	-90.4523E-3	-98.8895E-9	-4.71990E-12	4.40459E-12
-70.3518E-3	-17.8781E-12	-70.3518E-3	-98.8895E-9	-4.88286E-12	4.42875E-12
-50.2512E-3	-12.4655E-12	-50.2513E-3	-98.8895E-9	-4.64348E-12	4.10607E-12
-30.1508E-3	-7.36203E-12	-30.1508E-3	-98.8895E-9	-4.70604E-12	3.90816E-12
-10.0503E-3	-2.56614E-12	-10.0503E-3	-98.8895E-9	-4.53288E-12	3.80714E-12
10.0503E-3	2.17648E-12	10.0503E-3	-98.8895E-9	-4.79944E-12	3.63974E-12
30.1507E-3	6.81020E-12	30.1508E-3	-98.8895E-9	-4.70393E-12	3.69435E-12
50.2512E-3	11.4512E-12	50.2513E-3	-98.8895E-9	-4.80979E-12	3.59318E-12
70.3518E-3	15.9614E-12	70.3518E-3	-98.8895E-9	-4.51106E-12	3.40986E-12
90.4522E-3	20.3789E-12	90.4523E-3	-98.8895E-9	-4.76260E-12	3.48427E-12
110.553E-3	24.8325E-12	110.553E-3	-98.8895E-9	-4.76268E-12	3.72377E-12
130.653E-3	29.2650E-12	130.653E-3	-98.8895E-9	-4.70014E-12	3.65513E-12
150.754E-3	33.7420E-12	150.754E-3	-98.8895E-9	-4.47953E-12	3.47881E-12
170.854E-3	38.2755E-12	170.854E-3	-98.8895E-9	-4.68259E-12	3.54217E-12
190.955E-3	42.8640E-12	190.955E-3	-98.8895E-9	-4.72607E-12	3.57451E-12
211.055E-3	47.3475E-12	211.055E-3	-98.8895E-9	-4.67012E-12	3.38016E-12
231.156E-3	51.6479E-12	231.156E-3	-98.8895E-9	-4.74075E-12	3.52378E-12
251.256E-3	56.5819E-12	251.256E-3	-98.8895E-9	-4.72148E-12	3.44253E-12
271.357E-3	60.8056E-12	271.357E-3	-98.8895E-9	-4.76257E-12	3.50293E-12
291.457E-3	65.3590E-12	291.457E-3	-98.8895E-9	-4.61525E-12	3.65981E-12
311.558E-3	69.4203E-12	311.558E-3	-98.8895E-9	-4.92975E-12	3.47506E-12
331.658E-3	74.2476E-12	331.658E-3	-98.8895E-9	-4.75076E-12	3.85686E-12
351.759E-3	79.1945E-12	351.759E-3	-98.8895E-9	-4.76249E-12	3.40728E-12
371.859E-3	83.6414E-12	371.859E-3	-98.8895E-9	-4.80915E-12	3.66077E-12
391.960E-3	87.7191E-12	391.960E-3	-98.8895E-9	-4.75835E-12	3.86007E-12
412.060E-3	92.8171E-12	412.060E-3	-98.8895E-9	-4.63112E-12	3.82279E-12
432.161E-3	98.2240E-12	432.161E-3	-98.8895E-9	-4.59333E-12	3.61788E-12
452.261E-3	103.020E-12	452.261E-3	-98.8895E-9	-4.80234E-12	3.72488E-12
472.362E-3	107.395E-12	472.362E-3	-98.8895E-9	-4.72076E-12	3.82873E-12
492.462E-3	112.314E-12	492.462E-3	-98.8895E-9	-4.96410E-12	3.89122E-12
512.563E-3	117.198E-12	512.563E-3	-98.8895E-9	-4.83920E-12	3.85560E-12
532.663E-3	122.254E-12	532.663E-3	-98.8895E-9	-4.75599E-12	3.89975E-12
552.764E-3	126.926E-12	552.764E-3	-98.8895E-9	-4.75784E-12	4.00373E-12
572.864E-3	130.490E-12	572.864E-3	-98.8895E-9	-4.81535E-12	3.82950E-12
592.965E-3	136.441E-12	592.965E-3	-98.8895E-9	-4.87582E-12	4.06569E-12
613.065E-3	141.180E-12	613.065E-3	-98.8895E-9	-4.73758E-12	4.15985E-12
633.166E-3	146.833E-12	633.166E-3	-98.8895E-9	-4.65265E-12	4.26942E-12
653.266E-3	151.305E-12	653.266E-3	-98.8895E-9	-4.89432E-12	4.33538E-12
673.367E-3	158.125E-12	673.367E-3	-98.8895E-9	-4.58304E-12	4.64379E-12
693.467E-3	163.911E-12	693.467E-3	-98.8895E-9	-4.85866E-12	5.13160E-12
713.568E-3	171.450E-12	713.568E-3	-98.8895E-9	-4.59488E-12	5.54269E-12
733.668E-3	178.123E-12	733.668E-3	-98.8895E-9	-4.49340E-12	5.87531E-12
753.769E-3	186.964E-12	753.769E-3	-98.8895E-9	-4.50050E-12	6.45155E-12
773.869E-3	194.437E-12	773.869E-3	-98.8895E-9	-4.68218E-12	6.59321E-12
793.970E-3	203.464E-12	793.970E-3	-98.8895E-9	-4.75228E-12	6.85676E-12
814.070E-3	211.250E-12	814.070E-3	-98.8895E-9	-4.54550E-12	6.72432E-12
834.171E-3	218.301E-12	834.171E-3	-98.8895E-9	-4.39041E-12	6.20311E-12
854.271E-3	227.353E-12	854.271E-3	-98.8895E-9	-4.63458E-12	6.29366E-12
874.372E-3	236.772E-12	874.372E-3	-98.8895E-9	-4.53767E-12	6.41846E-12
894.472E-3	243.813E-12	894.472E-3	-98.8895E-9	-4.40579E-12	6.52995E-12
914.573E-3	251.531E-12	914.573E-3	-98.8895E-9	-4.50070E-12	6.76115E-12
934.673E-3	260.007E-12	934.673E-3	-98.8895E-9	-4.65655E-12	6.71622E-12
954.774E-3	268.945E-12	954.774E-3	-98.8895E-9	-4.57251E-12	6.54758E-12
974.874E-3	275.882E-12	974.874E-3	-98.8895E-9	-4.62068E-12	6.46140E-12
994.975E-3	284.060E-12	994.975E-3	-98.8895E-9	-4.59512E-12	6.36854E-12
1.01508E+0	292.797E-12	1.01508E+0	-98.8895E-9	-4.40917E-12	6.69833E-12
1.03518E+0	301.677E-12	1.03518E+0	-98.8895E-9	-4.60498E-12	6.66240E-12
1.05528E+0	308.565E-12	1.05528E+0	-98.8895E-9	-4.51350E-12	6.80893E-12
1.07538E+0	316.785E-12	1.07538E+0	-98.8895E-9	-4.63588E-12	7.31654E-12
1.09548E+0	326.088E-12	1.09548E+0	-98.8895E-9	-4.40229E-12	7.57349E-12
1.11558E+0	336.404E-12	1.11558E+0	-98.8895E-9	-4.61973E-12	8.08602E-12
1.13568E+0	344.621E-12	1.13568E+0	-98.8895E-9	-4.52534E-12	8.33008E-12
1.15578E+0	355.108E-12	1.15578E+0	-98.8895E-9	-4.44109E-12	9.01088E-12
1.17588E+0	366.607E-12	1.17588E+0	-98.8895E-9	-4.64214E-12	9.89697E-12
1.19598E+0	380.953E-12	1.19598E+0	-98.8895E-9	-4.42479E-12	10.6107E-12
1.21608E+0	396.708E-12	1.21608E+0	-98.8895E-9	-4.37587E-12	11.5339E-12
1.23618E+0	407.799E-12	1.23618E+0	-98.8895E-9	-4.39840E-12	12.0915E-12
1.25628E+0	426.117E-12	1.25628E+0	-98.8895E-9	-4.37409E-12	12.7555E-12
1.27638E+0	440.585E-12	1.27638E+0	-98.8895E-9	-4.28197E-12	12.8283E-12
1.29648E+0	457.655E-12	1.29648E+0	-98.8895E-9	-4.30142E-12	12.9780E-12
1.31658E+0	474.395E-12	1.31658E+0	-98.8895E-9	-4.55528E-12	12.7289E-12
1.33668E+0	489.484E-12	1.33668E+0	-98.8895E-9	-4.43149E-12	12.7854E-12
1.35678E+0	504.520E-12	1.35678E+0	-98.8895E-9	-4.29451E-12	13.0036E-12
1.37688E+0	521.009E-12	1.37688E+0	-98.8895E-9	-4.21538E-12	12.9387E-12
1.39698E+0	532.495E-12	1.39698E+0	-98.8895E-9	-4.40265E-12	13.0007E-12
1.41709E+0	550.601E-12	1.41709E+0	-98.8895E-9	-4.33877E-12	13.3268E-12
1.43719E+0	568.330E-12	1.43719E+0	-98.8895E-9	-4.08975E-12	13.5418E-12
1.45729E+0	582.161E-12	1.45729E+0	-98.8895E-9	-4.19920E-12	13.5981E-12
1.47739E+0	600.206E-12	1.47739E+0	-98.8895E-9	-4.46455E-12	14.1043E-12
1.49749E+0	616.446E-12	1.49749E+0	-98.8895E-9	-4.06329E-12	14.8491E-12
1.51759E+0	634.809E-12	1.51759E+0	-98.8895E-9	-4.14894E-12	15.6385E-12
1.53769E+0	655.107E-12	1.53769E+0	-98.8895E-9	-4.19860E-12	16.4247E-12
1.55779E+0	677.121E-12	1.55779E+0	-98.8895E-9	-3.94147E-12	17.2610E-12
1.57789E+0	701.710E-12	1.57789E+0	-98.8895E-9	-4.11713E-12	18.1842E-12
1.59799E+0	721.845E-12	1.59799E+0	-98.8895E-9	-4.05543E-12	18.9662E-12
1.61809E+0	742.612E-12	1.61809E+0	-98.8895E-9	-3.94439E-12	19.5168E-12
1.63819E+0	763.331E-12	1.63819E+0	-98.8895E-9	-3.91721E-12	19.8107E-12
1.65829E+0	785.428E-12	1.65829E+0	-98.8895E-9	-4.19115E-12	19.5938E-12
1.67839E+0	812.941E-12	1.67839E+0	-98.8895E-9	-3.76375E-12	19.6508E-12
1.69849E+0	836.305E-12	1.69849E+0	-98.8895E-9	-4.02827E-12	19.5573E-12
1.71859E+0	859.533E-12	1.71859E+0	-98.8895E-9	-3.98211E-12	19.9130E-12
1.73869E+0	880.611E-12	1.73869E+0	-98.8895E-9	-4.05362E-12	19.9595E-12
1.75879E+0	905.946E-12	1.75879E+0	-98.8895E-9	-3.93938E-12	20.1676E-12
1.77889E+0	928.157E-12	1.77889E+0	-98.8895E-9	-3.99004E-12	20.3706E-12
1.79900E+0	952.616E-12	1.79900E+0	-98.8895E-9	-3.85239E-12	20.3962E-12
1.81910E+0	975.530E-12	1.81910E+0	-98.8895E-9	-3.78767E-12	20.6332E-12
1.83920E+0	996.695E-12	1.83920E+0	-98.8895E-9	-3.76551E-12	20.4749E-12
1.85930E+0	1.02511E-9	1.85930E+0	-98.8895E-9	-3.74109E-12	20.8543E-12
1.87940E+0	1.05326E-9	1.87940E+0	-98.8895E-9	-3.79597E-12	20.2393E-12
1.89950E+0	1.07229E-9	1.89950E+0	-98.8895E-9	-3.86521E-12	20.1917E-12
1.91960E+0	1.09402E-9	1.91960E+0	-98.8895E-9	-3.47581E-12	19.6202E-12
1.93970E+0	1.12024E-9	1.93970E+0	-98.8895E-9	-3.82957E-12	19.3024E-12
1.95980E+0	1.15015E-9	1.95980E+0	-98.8895E-9	-3.37051E-12	19.2499E-12
1.97990E+0	1.16671E-9	1.97990E+0	-98.8895E-9	-3.57601E-12	19.2919E-12
2.00000E+0	1.18559E-9	2.00000E+0	-98.8895E-9	-3.68686E-12	19.3657E-12
