# Supplementary material for: Circumventing the stability problems of graphene nanoribbon zigzag edges
Source: Nat Chem. 2022 Sep 26;14(12):1451–8. doi: 10.1038/s41557-022-01042-8 (PMC10665199; doi:10.1038/s41557-022-01042-8)
Supplement: Supplementary file 3 — Source data for Supplementary Fig. 9. [file 41557_2022_1042_MOESM3_ESM.zip › 3 units/Point_spectra_224.dat]

Experiment	bias spectroscopy
Saved Date	25.09.2019 13:57:14
User
Date
X (m)	708.492E-9
Y (m)	-223.157E-9
Z (m)	-98.8703E-9
Z offset (m)	0E+0
Settling time (s)	30E-3
Integration time (s)	80E-3
Z-Ctrl hold	TRUE
Final Z (m)	N/A
Start time	25.09.2019 13:56:52
Filter type	None
Order
Cutoff frq
Bias>Bias (V)	-500E-3
Bias>Calibration (V/V)	-1E+0
Bias>Offset (V)	0E+0
Bias Spectroscopy>Sweep Start (V)	-2E+0
Bias Spectroscopy>Sweep End (V)	2E+0
Bias Spectroscopy>Num Pixel	200
Bias Spectroscopy>Z Avg time (s)	100E-3
Bias Spectroscopy>Z offset (m)	0E+0
Bias Spectroscopy>1st Settling time (s)	60E-3
Bias Spectroscopy>Settling time (s)	30E-3
Bias Spectroscopy>Integration time (s)	80E-3
Bias Spectroscopy>End Settling time (s)	50E-3
Bias Spectroscopy>Z control time (s)	50E-3
Bias Spectroscopy>Max Slew rate (V/s)	Inf
Bias Spectroscopy>backward sweep	FALSE
Bias Spectroscopy>Z-controller hold	TRUE
Bias Spectroscopy>Number of sweeps	1
Bias Spectroscopy>Channels	Current (A);Bias (V);Z (m);LI Demod 1 Y (A);LI Demod 1 X (A)
Bias Spectroscopy>Reset Bias	TRUE
Bias Spectroscopy>Record final Z	FALSE
Bias Spectroscopy>Lock-In run	TRUE
Current>Current (A)	595.907E-12
Current>Calibration (A/V)	330E-12
Current>Offset (A)	0E+0
Current>Gain	High
Lock-in>Lock-in status	ON
Lock-in>Modulated signal	Bias (V)
Lock-in>Frequency (Hz)	778E+0
Lock-in>Amplitude	20E-3
Lock-in>Demodulated signal	Current (A)
Lock-in>HP Filter Cutoff D1 (Hz)	155.425E+0
Lock-in>HP Filter Cutoff D2 (Hz)	155.425E+0
Lock-in>HP Filter Order D1	1
Lock-in>HP Filter Order D2	1
Lock-in>Harmonic D1	1
Lock-in>Harmonic D2	2
Lock-in>Reference phase D1 (deg)	-133.113E+0
Lock-in>Reference phase D2 (deg)	174.64E+0
Lock-in>LP Filter Cutoff D1 (Hz)	9.71405E+0
Lock-in>LP Filter Cutoff D2 (Hz)	4.85702E+0
Lock-in>LP Filter Order D1	2
Lock-in>LP Filter Order D2	2
Lock-in>Sync Filter D1	OFF
Lock-in>Sync Filter D2	OFF
[DATA]
Bias calc (V)	Current (A)	Bias (V)	Z (m)	LI Demod 1 Y (A)	LI Demod 1 X (A)
-2.00000E+0	-650.188E-12	-2.00000E+0	-98.8703E-9	-4.40211E-12	11.5618E-12
-1.97990E+0	-634.153E-12	-1.97990E+0	-98.8703E-9	-4.49809E-12	11.4021E-12
-1.95980E+0	-621.176E-12	-1.95980E+0	-98.8703E-9	-4.36761E-12	10.8515E-12
-1.93970E+0	-613.281E-12	-1.93970E+0	-98.8703E-9	-4.31780E-12	10.4990E-12
-1.91960E+0	-600.393E-12	-1.91960E+0	-98.8703E-9	-4.42945E-12	10.1647E-12
-1.89950E+0	-591.886E-12	-1.89950E+0	-98.8703E-9	-4.56272E-12	9.81811E-12
-1.87940E+0	-580.021E-12	-1.87940E+0	-98.8703E-9	-4.43876E-12	9.17884E-12
-1.85930E+0	-571.048E-12	-1.85930E+0	-98.8703E-9	-4.65357E-12	8.95840E-12
-1.83920E+0	-559.845E-12	-1.83920E+0	-98.8703E-9	-4.50795E-12	8.68208E-12
-1.81910E+0	-551.969E-12	-1.81910E+0	-98.8703E-9	-4.49169E-12	8.07712E-12
-1.79900E+0	-541.621E-12	-1.79900E+0	-98.8703E-9	-4.46612E-12	8.05292E-12
-1.77889E+0	-534.781E-12	-1.77889E+0	-98.8703E-9	-4.58759E-12	7.92554E-12
-1.75879E+0	-522.665E-12	-1.75879E+0	-98.8703E-9	-4.58177E-12	7.79617E-12
-1.73869E+0	-509.993E-12	-1.73869E+0	-98.8703E-9	-4.49405E-12	8.09606E-12
-1.71859E+0	-504.059E-12	-1.71859E+0	-98.8703E-9	-4.31761E-12	8.07045E-12
-1.69849E+0	-492.512E-12	-1.69849E+0	-98.8703E-9	-4.39182E-12	8.76284E-12
-1.67839E+0	-478.895E-12	-1.67839E+0	-98.8703E-9	-4.54610E-12	9.20135E-12
-1.65829E+0	-467.811E-12	-1.65829E+0	-98.8703E-9	-4.47608E-12	9.09735E-12
-1.63819E+0	-455.895E-12	-1.63819E+0	-98.8703E-9	-4.44008E-12	8.93645E-12
-1.61809E+0	-446.285E-12	-1.61809E+0	-98.8703E-9	-4.50281E-12	8.53812E-12
-1.59799E+0	-435.014E-12	-1.59799E+0	-98.8703E-9	-4.39571E-12	8.17261E-12
-1.57789E+0	-425.316E-12	-1.57789E+0	-98.8703E-9	-4.63705E-12	8.11297E-12
-1.55779E+0	-416.564E-12	-1.55779E+0	-98.8703E-9	-4.58568E-12	8.07009E-12
-1.53769E+0	-405.710E-12	-1.53769E+0	-98.8703E-9	-4.62311E-12	7.78829E-12
-1.51759E+0	-395.978E-12	-1.51759E+0	-98.8703E-9	-4.64221E-12	7.12825E-12
-1.49749E+0	-389.512E-12	-1.49749E+0	-98.8703E-9	-4.47955E-12	7.21058E-12
-1.47739E+0	-380.393E-12	-1.47739E+0	-98.8703E-9	-4.71340E-12	7.19512E-12
-1.45729E+0	-368.893E-12	-1.45729E+0	-98.8703E-9	-4.60039E-12	7.70859E-12
-1.43719E+0	-358.617E-12	-1.43719E+0	-98.8703E-9	-4.53288E-12	7.85942E-12
-1.41709E+0	-354.091E-12	-1.41709E+0	-98.8703E-9	-4.65571E-12	6.86558E-12
-1.39698E+0	-346.172E-12	-1.39698E+0	-98.8703E-9	-4.64619E-12	5.26179E-12
-1.37688E+0	-336.565E-12	-1.37688E+0	-98.8703E-9	-4.66166E-12	4.53667E-12
-1.35678E+0	-332.735E-12	-1.35678E+0	-98.8703E-9	-4.76912E-12	3.98301E-12
-1.33668E+0	-330.155E-12	-1.33668E+0	-98.8703E-9	-4.55086E-12	3.59439E-12
-1.31658E+0	-326.339E-12	-1.31658E+0	-98.8703E-9	-4.61651E-12	3.62684E-12
-1.29648E+0	-320.069E-12	-1.29648E+0	-98.8703E-9	-4.87329E-12	3.74767E-12
-1.27638E+0	-314.967E-12	-1.27638E+0	-98.8703E-9	-4.84020E-12	3.40684E-12
-1.25628E+0	-310.355E-12	-1.25628E+0	-98.8703E-9	-4.88027E-12	3.27527E-12
-1.23618E+0	-308.717E-12	-1.23618E+0	-98.8703E-9	-4.86436E-12	3.11687E-12
-1.21608E+0	-303.208E-12	-1.21608E+0	-98.8703E-9	-4.69157E-12	2.90157E-12
-1.19598E+0	-300.262E-12	-1.19598E+0	-98.8703E-9	-4.64592E-12	2.77480E-12
-1.17588E+0	-297.336E-12	-1.17588E+0	-98.8703E-9	-4.45069E-12	2.69818E-12
-1.15578E+0	-294.270E-12	-1.15578E+0	-98.8703E-9	-4.53081E-12	2.47023E-12
-1.13568E+0	-290.083E-12	-1.13568E+0	-98.8703E-9	-4.72540E-12	2.39076E-12
-1.11558E+0	-287.780E-12	-1.11558E+0	-98.8703E-9	-4.72671E-12	2.16384E-12
-1.09548E+0	-283.867E-12	-1.09548E+0	-98.8703E-9	-4.60132E-12	2.32553E-12
-1.07538E+0	-281.704E-12	-1.07538E+0	-98.8703E-9	-4.63263E-12	2.06068E-12
-1.05528E+0	-278.492E-12	-1.05528E+0	-98.8703E-9	-4.74179E-12	2.28818E-12
-1.03518E+0	-274.685E-12	-1.03518E+0	-98.8703E-9	-4.72026E-12	2.60432E-12
-1.01508E+0	-270.397E-12	-1.01508E+0	-98.8703E-9	-4.67869E-12	2.65343E-12
-994.975E-3	-268.256E-12	-994.975E-3	-98.8703E-9	-4.85256E-12	2.83581E-12
-974.874E-3	-264.296E-12	-974.874E-3	-98.8703E-9	-4.57638E-12	2.94656E-12
-954.774E-3	-259.885E-12	-954.774E-3	-98.8703E-9	-4.75403E-12	3.14969E-12
-934.673E-3	-255.079E-12	-934.673E-3	-98.8703E-9	-4.82550E-12	3.31267E-12
-914.573E-3	-252.678E-12	-914.573E-3	-98.8703E-9	-4.63348E-12	3.69919E-12
-894.472E-3	-247.682E-12	-894.472E-3	-98.8703E-9	-4.61514E-12	3.84472E-12
-874.372E-3	-243.124E-12	-874.372E-3	-98.8703E-9	-4.74658E-12	3.98740E-12
-854.271E-3	-237.746E-12	-854.271E-3	-98.8703E-9	-4.66568E-12	4.11187E-12
-834.171E-3	-232.759E-12	-834.171E-3	-98.8703E-9	-4.90721E-12	3.92797E-12
-814.070E-3	-227.782E-12	-814.070E-3	-98.8703E-9	-4.70079E-12	3.85227E-12
-793.970E-3	-222.247E-12	-793.970E-3	-98.8703E-9	-4.63145E-12	4.30974E-12
-773.869E-3	-216.166E-12	-773.869E-3	-98.8703E-9	-4.66912E-12	4.60586E-12
-753.769E-3	-211.298E-12	-753.769E-3	-98.8703E-9	-4.65411E-12	5.04643E-12
-733.668E-3	-204.195E-12	-733.668E-3	-98.8703E-9	-4.52876E-12	4.83256E-12
-713.568E-3	-199.544E-12	-713.568E-3	-98.8703E-9	-4.72250E-12	4.43741E-12
-693.467E-3	-195.176E-12	-693.467E-3	-98.8703E-9	-4.57834E-12	4.13325E-12
-673.367E-3	-188.426E-12	-673.367E-3	-98.8703E-9	-4.73315E-12	4.28621E-12
-653.266E-3	-183.893E-12	-653.266E-3	-98.8703E-9	-4.72160E-12	4.28152E-12
-633.166E-3	-178.329E-12	-633.166E-3	-98.8703E-9	-4.61233E-12	4.41567E-12
-613.065E-3	-172.281E-12	-613.065E-3	-98.8703E-9	-4.62856E-12	4.30863E-12
-592.965E-3	-166.796E-12	-592.965E-3	-98.8703E-9	-4.72891E-12	4.36110E-12
-572.864E-3	-161.531E-12	-572.864E-3	-98.8703E-9	-4.68345E-12	4.36896E-12
-552.764E-3	-155.033E-12	-552.764E-3	-98.8703E-9	-4.79177E-12	4.43859E-12
-532.663E-3	-149.223E-12	-532.663E-3	-98.8703E-9	-4.62218E-12	4.65277E-12
-512.563E-3	-143.618E-12	-512.563E-3	-98.8703E-9	-4.66423E-12	4.34109E-12
-492.462E-3	-137.626E-12	-492.462E-3	-98.8703E-9	-4.70354E-12	4.25656E-12
-472.362E-3	-132.619E-12	-472.362E-3	-98.8703E-9	-4.63662E-12	4.20018E-12
-452.261E-3	-127.104E-12	-452.261E-3	-98.8703E-9	-4.94432E-12	4.01097E-12
-432.161E-3	-121.659E-12	-432.161E-3	-98.8703E-9	-4.74556E-12	3.98960E-12
-412.060E-3	-116.519E-12	-412.060E-3	-98.8703E-9	-4.84616E-12	4.15871E-12
-391.960E-3	-111.392E-12	-391.960E-3	-98.8703E-9	-4.78773E-12	4.12098E-12
-371.859E-3	-106.051E-12	-371.859E-3	-98.8703E-9	-4.77810E-12	4.37839E-12
-351.759E-3	-100.090E-12	-351.759E-3	-98.8703E-9	-4.64382E-12	4.80754E-12
-331.658E-3	-94.3508E-12	-331.658E-3	-98.8703E-9	-4.61719E-12	5.08258E-12
-311.558E-3	-88.1961E-12	-311.558E-3	-98.8703E-9	-4.57900E-12	5.22395E-12
-291.457E-3	-81.5929E-12	-291.457E-3	-98.8703E-9	-4.54690E-12	5.34574E-12
-271.357E-3	-75.3733E-12	-271.357E-3	-98.8703E-9	-4.59529E-12	4.89037E-12
-251.256E-3	-69.4947E-12	-251.256E-3	-98.8703E-9	-4.68121E-12	4.49062E-12
-231.156E-3	-64.0812E-12	-231.156E-3	-98.8703E-9	-4.61887E-12	4.15143E-12
-211.055E-3	-58.4518E-12	-211.055E-3	-98.8703E-9	-4.67068E-12	4.09172E-12
-190.955E-3	-52.9974E-12	-190.955E-3	-98.8703E-9	-4.58075E-12	4.35503E-12
-170.854E-3	-47.4692E-12	-170.854E-3	-98.8703E-9	-4.67712E-12	4.55457E-12
-150.754E-3	-41.8004E-12	-150.754E-3	-98.8703E-9	-4.52617E-12	4.41955E-12
-130.653E-3	-35.9946E-12	-130.653E-3	-98.8703E-9	-4.70703E-12	4.40363E-12
-110.553E-3	-30.2205E-12	-110.553E-3	-98.8703E-9	-4.62149E-12	4.70779E-12
-90.4523E-3	-24.3142E-12	-90.4523E-3	-98.8703E-9	-4.56622E-12	4.71012E-12
-70.3518E-3	-18.5731E-12	-70.3518E-3	-98.8703E-9	-4.65563E-12	4.77037E-12
-50.2512E-3	-12.9523E-12	-50.2513E-3	-98.8703E-9	-4.80635E-12	4.20976E-12
-30.1508E-3	-7.68218E-12	-30.1508E-3	-98.8703E-9	-4.67775E-12	4.26003E-12
-10.0503E-3	-2.66637E-12	-10.0503E-3	-98.8703E-9	-4.66301E-12	3.79016E-12
10.0503E-3	2.26313E-12	10.0503E-3	-98.8703E-9	-4.76392E-12	3.93339E-12
30.1507E-3	7.06690E-12	30.1508E-3	-98.8703E-9	-4.77533E-12	3.97276E-12
50.2512E-3	11.9809E-12	50.2513E-3	-98.8703E-9	-4.76866E-12	3.72940E-12
70.3518E-3	16.7835E-12	70.3518E-3	-98.8703E-9	-4.82853E-12	3.63496E-12
90.4522E-3	21.4994E-12	90.4523E-3	-98.8703E-9	-4.72738E-12	3.43856E-12
110.553E-3	26.1259E-12	110.553E-3	-98.8703E-9	-4.46380E-12	3.75906E-12
130.653E-3	30.6752E-12	130.653E-3	-98.8703E-9	-4.76739E-12	3.70976E-12
150.754E-3	35.8004E-12	150.754E-3	-98.8703E-9	-4.72356E-12	3.69133E-12
170.854E-3	40.3624E-12	170.854E-3	-98.8703E-9	-4.47097E-12	3.86179E-12
190.955E-3	45.1727E-12	190.955E-3	-98.8703E-9	-4.55771E-12	3.69287E-12
211.055E-3	49.9051E-12	211.055E-3	-98.8703E-9	-4.74050E-12	3.70396E-12
231.156E-3	54.2371E-12	231.156E-3	-98.8703E-9	-4.70492E-12	3.77859E-12
251.256E-3	58.7047E-12	251.256E-3	-98.8703E-9	-4.75294E-12	3.58773E-12
271.357E-3	63.2139E-12	271.357E-3	-98.8703E-9	-4.69827E-12	3.73401E-12
291.457E-3	67.8798E-12	291.457E-3	-98.8703E-9	-4.72639E-12	3.70560E-12
311.558E-3	72.3187E-12	311.558E-3	-98.8703E-9	-4.60185E-12	3.66177E-12
331.658E-3	77.4950E-12	331.658E-3	-98.8703E-9	-4.61758E-12	3.87444E-12
351.759E-3	82.5088E-12	351.759E-3	-98.8703E-9	-4.63769E-12	3.96647E-12
371.859E-3	87.1867E-12	371.859E-3	-98.8703E-9	-4.66216E-12	3.95321E-12
391.960E-3	92.7058E-12	391.960E-3	-98.8703E-9	-4.72604E-12	4.05111E-12
412.060E-3	97.1634E-12	412.060E-3	-98.8703E-9	-4.73463E-12	3.96659E-12
432.161E-3	101.065E-12	432.161E-3	-98.8703E-9	-4.81546E-12	4.02023E-12
452.261E-3	105.795E-12	452.261E-3	-98.8703E-9	-4.72482E-12	4.18647E-12
472.362E-3	111.220E-12	472.362E-3	-98.8703E-9	-4.72740E-12	4.17345E-12
492.462E-3	115.144E-12	492.462E-3	-98.8703E-9	-4.63280E-12	4.22392E-12
512.563E-3	120.359E-12	512.563E-3	-98.8703E-9	-4.64696E-12	4.50755E-12
532.663E-3	126.432E-12	532.663E-3	-98.8703E-9	-4.59944E-12	4.18663E-12
552.764E-3	132.109E-12	552.764E-3	-98.8703E-9	-4.84214E-12	4.06922E-12
572.864E-3	138.135E-12	572.864E-3	-98.8703E-9	-4.58298E-12	3.98452E-12
592.965E-3	143.958E-12	592.965E-3	-98.8703E-9	-4.63686E-12	4.50498E-12
613.065E-3	150.194E-12	613.065E-3	-98.8703E-9	-4.65310E-12	4.56542E-12
633.166E-3	156.652E-12	633.166E-3	-98.8703E-9	-4.75592E-12	4.65976E-12
653.266E-3	162.204E-12	653.266E-3	-98.8703E-9	-4.65001E-12	4.63404E-12
673.367E-3	169.361E-12	673.367E-3	-98.8703E-9	-4.56707E-12	4.88665E-12
693.467E-3	177.248E-12	693.467E-3	-98.8703E-9	-4.72513E-12	4.93358E-12
713.568E-3	183.179E-12	713.568E-3	-98.8703E-9	-4.73781E-12	5.26802E-12
733.668E-3	190.458E-12	733.668E-3	-98.8703E-9	-4.68790E-12	5.67448E-12
753.769E-3	197.573E-12	753.769E-3	-98.8703E-9	-4.62965E-12	5.91055E-12
773.869E-3	205.754E-12	773.869E-3	-98.8703E-9	-4.80485E-12	6.06282E-12
793.970E-3	212.613E-12	793.970E-3	-98.8703E-9	-4.74760E-12	6.06807E-12
814.070E-3	220.376E-12	814.070E-3	-98.8703E-9	-4.56672E-12	6.31998E-12
834.171E-3	226.655E-12	834.171E-3	-98.8703E-9	-4.65139E-12	5.94659E-12
854.271E-3	233.012E-12	854.271E-3	-98.8703E-9	-4.69053E-12	5.93414E-12
874.372E-3	239.746E-12	874.372E-3	-98.8703E-9	-4.66912E-12	6.21608E-12
894.472E-3	246.753E-12	894.472E-3	-98.8703E-9	-4.53126E-12	6.39367E-12
914.573E-3	253.350E-12	914.573E-3	-98.8703E-9	-4.71799E-12	6.49520E-12
934.673E-3	260.889E-12	934.673E-3	-98.8703E-9	-4.67889E-12	6.36172E-12
954.774E-3	269.330E-12	954.774E-3	-98.8703E-9	-4.45986E-12	6.36068E-12
974.874E-3	276.264E-12	974.874E-3	-98.8703E-9	-4.48498E-12	6.40175E-12
994.975E-3	282.962E-12	994.975E-3	-98.8703E-9	-4.65669E-12	6.45936E-12
1.01508E+0	293.061E-12	1.01508E+0	-98.8703E-9	-4.56426E-12	6.68081E-12
1.03518E+0	302.361E-12	1.03518E+0	-98.8703E-9	-4.17171E-12	6.64524E-12
1.05528E+0	310.564E-12	1.05528E+0	-98.8703E-9	-4.56802E-12	6.91532E-12
1.07538E+0	319.147E-12	1.07538E+0	-98.8703E-9	-4.79839E-12	6.92570E-12
1.09548E+0	329.553E-12	1.09548E+0	-98.8703E-9	-4.61002E-12	7.28203E-12
1.11558E+0	339.404E-12	1.11558E+0	-98.8703E-9	-4.70449E-12	7.46398E-12
1.13568E+0	350.419E-12	1.13568E+0	-98.8703E-9	-4.70942E-12	7.94627E-12
1.15578E+0	360.791E-12	1.15578E+0	-98.8703E-9	-4.34669E-12	8.32014E-12
1.17588E+0	372.109E-12	1.17588E+0	-98.8703E-9	-4.61984E-12	8.84173E-12
1.19598E+0	383.238E-12	1.19598E+0	-98.8703E-9	-4.56926E-12	9.22864E-12
1.21608E+0	395.453E-12	1.21608E+0	-98.8703E-9	-4.59201E-12	9.68974E-12
1.23618E+0	406.842E-12	1.23618E+0	-98.8703E-9	-4.26631E-12	10.5028E-12
1.25628E+0	419.098E-12	1.25628E+0	-98.8703E-9	-4.24953E-12	10.6980E-12
1.27638E+0	432.504E-12	1.27638E+0	-98.8703E-9	-4.36635E-12	11.1161E-12
1.29648E+0	445.247E-12	1.29648E+0	-98.8703E-9	-4.12854E-12	11.1962E-12
1.31658E+0	459.472E-12	1.31658E+0	-98.8703E-9	-4.46083E-12	11.2477E-12
1.33668E+0	471.477E-12	1.33668E+0	-98.8703E-9	-4.30816E-12	11.5258E-12
1.35678E+0	485.378E-12	1.35678E+0	-98.8703E-9	-4.30210E-12	11.5120E-12
1.37688E+0	497.704E-12	1.37688E+0	-98.8703E-9	-4.43918E-12	11.4645E-12
1.39698E+0	513.960E-12	1.39698E+0	-98.8703E-9	-4.40440E-12	11.5473E-12
1.41709E+0	525.222E-12	1.41709E+0	-98.8703E-9	-4.23483E-12	11.8603E-12
1.43719E+0	543.787E-12	1.43719E+0	-98.8703E-9	-4.19027E-12	11.8382E-12
1.45729E+0	553.708E-12	1.45729E+0	-98.8703E-9	-4.20649E-12	12.1486E-12
1.47739E+0	571.787E-12	1.47739E+0	-98.8703E-9	-4.66036E-12	12.7633E-12
1.49749E+0	577.562E-12	1.49749E+0	-98.8703E-9	-4.45207E-12	12.8139E-12
1.51759E+0	600.468E-12	1.51759E+0	-98.8703E-9	-4.19304E-12	13.6196E-12
1.53769E+0	613.975E-12	1.53769E+0	-98.8703E-9	-4.15768E-12	14.1383E-12
1.55779E+0	636.796E-12	1.55779E+0	-98.8703E-9	-4.14511E-12	14.8570E-12
1.57789E+0	653.636E-12	1.57789E+0	-98.8703E-9	-4.18941E-12	15.3324E-12
1.59799E+0	673.086E-12	1.59799E+0	-98.8703E-9	-4.10751E-12	15.5282E-12
1.61809E+0	690.648E-12	1.61809E+0	-98.8703E-9	-4.18198E-12	15.6956E-12
1.63819E+0	715.530E-12	1.63819E+0	-98.8703E-9	-3.87893E-12	16.1143E-12
1.65829E+0	729.120E-12	1.65829E+0	-98.8703E-9	-4.17159E-12	16.0037E-12
1.67839E+0	751.296E-12	1.67839E+0	-98.8703E-9	-4.21150E-12	16.1140E-12
1.69849E+0	770.862E-12	1.69849E+0	-98.8703E-9	-4.05197E-12	15.9331E-12
1.71859E+0	792.501E-12	1.71859E+0	-98.8703E-9	-4.28542E-12	15.8560E-12
1.73869E+0	813.081E-12	1.73869E+0	-98.8703E-9	-4.48771E-12	15.7046E-12
1.75879E+0	832.063E-12	1.75879E+0	-98.8703E-9	-3.93348E-12	15.9253E-12
1.77889E+0	841.950E-12	1.77889E+0	-98.8703E-9	-3.99707E-12	15.6751E-12
1.79900E+0	867.352E-12	1.79900E+0	-98.8703E-9	-4.34058E-12	15.6305E-12
1.81910E+0	891.935E-12	1.81910E+0	-98.8703E-9	-4.10089E-12	15.5805E-12
1.83920E+0	902.575E-12	1.83920E+0	-98.8703E-9	-4.00606E-12	15.5628E-12
1.85930E+0	922.087E-12	1.85930E+0	-98.8703E-9	-3.81683E-12	15.6223E-12
1.87940E+0	945.604E-12	1.87940E+0	-98.8703E-9	-4.15418E-12	15.5459E-12
1.89950E+0	957.416E-12	1.89950E+0	-98.8703E-9	-4.09047E-12	15.1501E-12
1.91960E+0	973.156E-12	1.91960E+0	-98.8703E-9	-4.05861E-12	14.6019E-12
1.93970E+0	983.158E-12	1.93970E+0	-98.8703E-9	-4.14501E-12	14.3332E-12
1.95980E+0	1.00179E-9	1.95980E+0	-98.8703E-9	-4.31309E-12	14.3673E-12
1.97990E+0	1.01498E-9	1.97990E+0	-98.8703E-9	-3.99774E-12	14.5114E-12
2.00000E+0	1.02802E-9	2.00000E+0	-98.8703E-9	-3.77227E-12	14.2061E-12
