# Supplementary material for: Circumventing the stability problems of graphene nanoribbon zigzag edges
Source: Nat Chem. 2022 Sep 26;14(12):1451–8. doi: 10.1038/s41557-022-01042-8 (PMC10665199; doi:10.1038/s41557-022-01042-8)
Supplement: Supplementary file 3 — Source data for Supplementary Fig. 9. [file 41557_2022_1042_MOESM3_ESM.zip › 3 units/Point_spectra_225.dat]

Experiment	bias spectroscopy
Saved Date	25.09.2019 13:57:37
User
Date
X (m)	708.614E-9
Y (m)	-223.037E-9
Z (m)	-98.8552E-9
Z offset (m)	0E+0
Settling time (s)	30E-3
Integration time (s)	80E-3
Z-Ctrl hold	TRUE
Final Z (m)	N/A
Start time	25.09.2019 13:57:14
Filter type	None
Order
Cutoff frq
Bias>Bias (V)	-500E-3
Bias>Calibration (V/V)	-1E+0
Bias>Offset (V)	0E+0
Bias Spectroscopy>Sweep Start (V)	-2E+0
Bias Spectroscopy>Sweep End (V)	2E+0
Bias Spectroscopy>Num Pixel	200
Bias Spectroscopy>Z Avg time (s)	100E-3
Bias Spectroscopy>Z offset (m)	0E+0
Bias Spectroscopy>1st Settling time (s)	60E-3
Bias Spectroscopy>Settling time (s)	30E-3
Bias Spectroscopy>Integration time (s)	80E-3
Bias Spectroscopy>End Settling time (s)	50E-3
Bias Spectroscopy>Z control time (s)	50E-3
Bias Spectroscopy>Max Slew rate (V/s)	Inf
Bias Spectroscopy>backward sweep	FALSE
Bias Spectroscopy>Z-controller hold	TRUE
Bias Spectroscopy>Number of sweeps	1
Bias Spectroscopy>Channels	Current (A);Bias (V);Z (m);LI Demod 1 Y (A);LI Demod 1 X (A)
Bias Spectroscopy>Reset Bias	TRUE
Bias Spectroscopy>Record final Z	FALSE
Bias Spectroscopy>Lock-In run	TRUE
Current>Current (A)	1.12629E-9
Current>Calibration (A/V)	330E-12
Current>Offset (A)	0E+0
Current>Gain	High
Lock-in>Lock-in status	ON
Lock-in>Modulated signal	Bias (V)
Lock-in>Frequency (Hz)	778E+0
Lock-in>Amplitude	20E-3
Lock-in>Demodulated signal	Current (A)
Lock-in>HP Filter Cutoff D1 (Hz)	155.425E+0
Lock-in>HP Filter Cutoff D2 (Hz)	155.425E+0
Lock-in>HP Filter Order D1	1
Lock-in>HP Filter Order D2	1
Lock-in>Harmonic D1	1
Lock-in>Harmonic D2	2
Lock-in>Reference phase D1 (deg)	-133.113E+0
Lock-in>Reference phase D2 (deg)	174.64E+0
Lock-in>LP Filter Cutoff D1 (Hz)	9.71405E+0
Lock-in>LP Filter Cutoff D2 (Hz)	4.85702E+0
Lock-in>LP Filter Order D1	2
Lock-in>LP Filter Order D2	2
Lock-in>Sync Filter D1	OFF
Lock-in>Sync Filter D2	OFF
[DATA]
Bias calc (V)	Current (A)	Bias (V)	Z (m)	LI Demod 1 Y (A)	LI Demod 1 X (A)
-2.00000E+0	-693.864E-12	-2.00000E+0	-98.8552E-9	-3.98822E-12	14.3527E-12
-1.97990E+0	-679.397E-12	-1.97990E+0	-98.8552E-9	-4.11708E-12	14.1450E-12
-1.95980E+0	-657.036E-12	-1.95980E+0	-98.8552E-9	-4.24212E-12	13.6233E-12
-1.93970E+0	-641.727E-12	-1.93970E+0	-98.8552E-9	-4.22989E-12	13.1217E-12
-1.91960E+0	-625.122E-12	-1.91960E+0	-98.8552E-9	-4.47825E-12	12.4550E-12
-1.89950E+0	-609.223E-12	-1.89950E+0	-98.8552E-9	-4.45860E-12	11.4059E-12
-1.87940E+0	-589.668E-12	-1.87940E+0	-98.8552E-9	-4.26168E-12	10.4275E-12
-1.85930E+0	-581.372E-12	-1.85930E+0	-98.8552E-9	-4.43423E-12	10.1351E-12
-1.83920E+0	-568.651E-12	-1.83920E+0	-98.8552E-9	-4.15110E-12	9.66174E-12
-1.81910E+0	-551.041E-12	-1.81910E+0	-98.8552E-9	-4.40311E-12	9.07227E-12
-1.79900E+0	-544.440E-12	-1.79900E+0	-98.8552E-9	-4.59024E-12	8.68627E-12
-1.77889E+0	-533.959E-12	-1.77889E+0	-98.8552E-9	-4.70898E-12	8.19464E-12
-1.75879E+0	-527.618E-12	-1.75879E+0	-98.8552E-9	-4.37441E-12	8.01889E-12
-1.73869E+0	-519.163E-12	-1.73869E+0	-98.8552E-9	-4.52356E-12	8.24145E-12
-1.71859E+0	-509.373E-12	-1.71859E+0	-98.8552E-9	-4.29662E-12	8.27851E-12
-1.69849E+0	-497.677E-12	-1.69849E+0	-98.8552E-9	-4.41598E-12	8.43655E-12
-1.67839E+0	-490.721E-12	-1.67839E+0	-98.8552E-9	-4.50423E-12	8.91287E-12
-1.65829E+0	-477.773E-12	-1.65829E+0	-98.8552E-9	-4.39684E-12	8.76474E-12
-1.63819E+0	-470.200E-12	-1.63819E+0	-98.8552E-9	-4.35392E-12	8.48798E-12
-1.61809E+0	-456.365E-12	-1.61809E+0	-98.8552E-9	-4.44110E-12	8.26010E-12
-1.59799E+0	-448.717E-12	-1.59799E+0	-98.8552E-9	-4.39174E-12	8.26003E-12
-1.57789E+0	-437.335E-12	-1.57789E+0	-98.8552E-9	-4.49532E-12	8.30127E-12
-1.55779E+0	-428.835E-12	-1.55779E+0	-98.8552E-9	-4.48503E-12	7.98418E-12
-1.53769E+0	-421.103E-12	-1.53769E+0	-98.8552E-9	-4.43045E-12	7.91905E-12
-1.51759E+0	-407.746E-12	-1.51759E+0	-98.8552E-9	-4.52544E-12	7.87181E-12
-1.49749E+0	-398.055E-12	-1.49749E+0	-98.8552E-9	-4.43855E-12	7.68733E-12
-1.47739E+0	-387.929E-12	-1.47739E+0	-98.8552E-9	-4.35415E-12	8.25023E-12
-1.45729E+0	-377.633E-12	-1.45729E+0	-98.8552E-9	-4.40526E-12	9.13598E-12
-1.43719E+0	-363.871E-12	-1.43719E+0	-98.8552E-9	-4.41834E-12	9.57064E-12
-1.41709E+0	-352.949E-12	-1.41709E+0	-98.8552E-9	-4.53969E-12	8.26605E-12
-1.39698E+0	-344.104E-12	-1.39698E+0	-98.8552E-9	-4.68612E-12	6.30966E-12
-1.37688E+0	-337.327E-12	-1.37688E+0	-98.8552E-9	-4.72638E-12	5.01001E-12
-1.35678E+0	-331.785E-12	-1.35678E+0	-98.8552E-9	-4.66239E-12	4.23600E-12
-1.33668E+0	-326.196E-12	-1.33668E+0	-98.8552E-9	-4.77910E-12	3.68121E-12
-1.31658E+0	-322.618E-12	-1.31658E+0	-98.8552E-9	-4.62143E-12	3.95107E-12
-1.29648E+0	-318.955E-12	-1.29648E+0	-98.8552E-9	-4.74968E-12	3.76044E-12
-1.27638E+0	-313.828E-12	-1.27638E+0	-98.8552E-9	-4.73974E-12	3.62492E-12
-1.25628E+0	-309.421E-12	-1.25628E+0	-98.8552E-9	-4.83128E-12	3.18563E-12
-1.23618E+0	-307.378E-12	-1.23618E+0	-98.8552E-9	-4.70974E-12	3.18742E-12
-1.21608E+0	-303.131E-12	-1.21608E+0	-98.8552E-9	-4.58821E-12	3.03638E-12
-1.19598E+0	-299.697E-12	-1.19598E+0	-98.8552E-9	-4.53774E-12	3.13784E-12
-1.17588E+0	-294.808E-12	-1.17588E+0	-98.8552E-9	-4.79861E-12	2.91127E-12
-1.15578E+0	-290.454E-12	-1.15578E+0	-98.8552E-9	-4.59268E-12	2.91081E-12
-1.13568E+0	-288.085E-12	-1.13568E+0	-98.8552E-9	-4.63012E-12	2.78534E-12
-1.11558E+0	-283.449E-12	-1.11558E+0	-98.8552E-9	-4.56888E-12	2.58814E-12
-1.09548E+0	-279.746E-12	-1.09548E+0	-98.8552E-9	-4.64912E-12	2.50563E-12
-1.07538E+0	-278.013E-12	-1.07538E+0	-98.8552E-9	-4.80487E-12	2.42145E-12
-1.05528E+0	-276.230E-12	-1.05528E+0	-98.8552E-9	-4.69541E-12	2.45964E-12
-1.03518E+0	-273.194E-12	-1.03518E+0	-98.8552E-9	-4.65266E-12	2.72268E-12
-1.01508E+0	-268.548E-12	-1.01508E+0	-98.8552E-9	-4.67002E-12	2.60040E-12
-994.975E-3	-265.634E-12	-994.975E-3	-98.8552E-9	-4.77803E-12	2.66910E-12
-974.874E-3	-263.069E-12	-974.874E-3	-98.8552E-9	-4.83449E-12	2.77980E-12
-954.774E-3	-259.112E-12	-954.774E-3	-98.8552E-9	-4.79738E-12	3.08713E-12
-934.673E-3	-255.917E-12	-934.673E-3	-98.8552E-9	-4.68763E-12	3.48876E-12
-914.573E-3	-249.975E-12	-914.573E-3	-98.8552E-9	-4.97271E-12	3.38019E-12
-894.472E-3	-244.734E-12	-894.472E-3	-98.8552E-9	-4.66151E-12	3.72164E-12
-874.372E-3	-240.906E-12	-874.372E-3	-98.8552E-9	-4.70347E-12	3.69991E-12
-854.271E-3	-235.460E-12	-854.271E-3	-98.8552E-9	-4.62814E-12	4.10722E-12
-834.171E-3	-230.220E-12	-834.171E-3	-98.8552E-9	-4.81847E-12	3.95604E-12
-814.070E-3	-225.224E-12	-814.070E-3	-98.8552E-9	-4.65558E-12	3.98837E-12
-793.970E-3	-220.031E-12	-793.970E-3	-98.8552E-9	-4.56712E-12	4.05523E-12
-773.869E-3	-213.569E-12	-773.869E-3	-98.8552E-9	-4.57178E-12	4.21400E-12
-753.769E-3	-208.208E-12	-753.769E-3	-98.8552E-9	-4.61646E-12	4.60470E-12
-733.668E-3	-203.327E-12	-733.668E-3	-98.8552E-9	-4.73052E-12	4.66126E-12
-713.568E-3	-197.851E-12	-713.568E-3	-98.8552E-9	-4.60904E-12	4.42408E-12
-693.467E-3	-192.008E-12	-693.467E-3	-98.8552E-9	-4.67485E-12	4.14369E-12
-673.367E-3	-187.938E-12	-673.367E-3	-98.8552E-9	-4.48631E-12	4.16119E-12
-653.266E-3	-182.057E-12	-653.266E-3	-98.8552E-9	-4.63216E-12	4.35832E-12
-633.166E-3	-178.029E-12	-633.166E-3	-98.8552E-9	-4.67235E-12	4.21219E-12
-613.065E-3	-173.043E-12	-613.065E-3	-98.8552E-9	-4.78497E-12	4.30504E-12
-592.965E-3	-167.216E-12	-592.965E-3	-98.8552E-9	-4.69504E-12	4.37430E-12
-572.864E-3	-162.260E-12	-572.864E-3	-98.8552E-9	-4.74845E-12	4.33086E-12
-552.764E-3	-155.772E-12	-552.764E-3	-98.8552E-9	-4.80798E-12	4.53093E-12
-532.663E-3	-149.638E-12	-532.663E-3	-98.8552E-9	-4.59906E-12	4.61214E-12
-512.563E-3	-144.228E-12	-512.563E-3	-98.8552E-9	-4.59165E-12	4.56532E-12
-492.462E-3	-138.589E-12	-492.462E-3	-98.8552E-9	-4.53317E-12	4.33458E-12
-472.362E-3	-132.786E-12	-472.362E-3	-98.8552E-9	-4.85416E-12	4.28958E-12
-452.261E-3	-126.640E-12	-452.261E-3	-98.8552E-9	-4.63257E-12	4.17854E-12
-432.161E-3	-121.176E-12	-432.161E-3	-98.8552E-9	-4.78737E-12	4.10562E-12
-412.060E-3	-116.640E-12	-412.060E-3	-98.8552E-9	-4.80072E-12	4.14738E-12
-391.960E-3	-110.920E-12	-391.960E-3	-98.8552E-9	-4.88515E-12	4.25956E-12
-371.859E-3	-105.678E-12	-371.859E-3	-98.8552E-9	-4.67593E-12	4.23177E-12
-351.759E-3	-100.174E-12	-351.759E-3	-98.8552E-9	-4.66140E-12	4.47126E-12
-331.658E-3	-94.5243E-12	-331.658E-3	-98.8552E-9	-4.32853E-12	4.96692E-12
-311.558E-3	-88.1332E-12	-311.558E-3	-98.8552E-9	-4.59223E-12	5.09047E-12
-291.457E-3	-81.2109E-12	-291.457E-3	-98.8552E-9	-4.70577E-12	5.09506E-12
-271.357E-3	-75.3743E-12	-271.357E-3	-98.8552E-9	-4.84677E-12	4.85471E-12
-251.256E-3	-69.9881E-12	-251.256E-3	-98.8552E-9	-4.69240E-12	4.39299E-12
-231.156E-3	-64.2853E-12	-231.156E-3	-98.8552E-9	-4.78366E-12	4.08088E-12
-211.055E-3	-59.0821E-12	-211.055E-3	-98.8552E-9	-4.86916E-12	4.25662E-12
-190.955E-3	-53.4561E-12	-190.955E-3	-98.8552E-9	-4.60129E-12	4.31823E-12
-170.854E-3	-48.2432E-12	-170.854E-3	-98.8552E-9	-4.54956E-12	4.50110E-12
-150.754E-3	-42.5883E-12	-150.754E-3	-98.8552E-9	-4.71020E-12	4.33802E-12
-130.653E-3	-36.9507E-12	-130.653E-3	-98.8552E-9	-4.45436E-12	4.34585E-12
-110.553E-3	-31.0484E-12	-110.553E-3	-98.8552E-9	-4.68293E-12	4.66356E-12
-90.4523E-3	-25.2400E-12	-90.4523E-3	-98.8552E-9	-4.54320E-12	4.71214E-12
-70.3518E-3	-19.1444E-12	-70.3518E-3	-98.8552E-9	-4.36833E-12	4.67814E-12
-50.2512E-3	-13.4544E-12	-50.2513E-3	-98.8552E-9	-4.70504E-12	4.57535E-12
-30.1508E-3	-7.98643E-12	-30.1508E-3	-98.8552E-9	-4.64708E-12	4.23353E-12
-10.0503E-3	-2.73480E-12	-10.0503E-3	-98.8552E-9	-4.89659E-12	3.94698E-12
10.0503E-3	2.30531E-12	10.0503E-3	-98.8552E-9	-4.86725E-12	4.04068E-12
30.1507E-3	7.36028E-12	30.1508E-3	-98.8552E-9	-4.81414E-12	4.00258E-12
50.2512E-3	12.2979E-12	50.2513E-3	-98.8552E-9	-4.90417E-12	3.88886E-12
70.3518E-3	17.0998E-12	70.3518E-3	-98.8552E-9	-4.74651E-12	3.91700E-12
90.4522E-3	21.6766E-12	90.4523E-3	-98.8552E-9	-4.69181E-12	3.76768E-12
110.553E-3	26.4204E-12	110.553E-3	-98.8552E-9	-4.80016E-12	3.75978E-12
130.653E-3	31.1495E-12	130.653E-3	-98.8552E-9	-4.74380E-12	3.77669E-12
150.754E-3	35.7866E-12	150.754E-3	-98.8552E-9	-4.62903E-12	3.76963E-12
170.854E-3	40.6222E-12	170.854E-3	-98.8552E-9	-4.75969E-12	3.72833E-12
190.955E-3	44.9490E-12	190.955E-3	-98.8552E-9	-4.77944E-12	3.88047E-12
211.055E-3	50.2874E-12	211.055E-3	-98.8552E-9	-4.56892E-12	3.69912E-12
231.156E-3	54.4934E-12	231.156E-3	-98.8552E-9	-4.77265E-12	3.63305E-12
251.256E-3	58.8815E-12	251.256E-3	-98.8552E-9	-4.63715E-12	3.64397E-12
271.357E-3	63.7536E-12	271.357E-3	-98.8552E-9	-4.71123E-12	3.55187E-12
291.457E-3	68.3698E-12	291.457E-3	-98.8552E-9	-4.84244E-12	3.72671E-12
311.558E-3	73.2657E-12	311.558E-3	-98.8552E-9	-4.48165E-12	3.83798E-12
331.658E-3	77.9397E-12	331.658E-3	-98.8552E-9	-4.96779E-12	3.91381E-12
351.759E-3	82.6676E-12	351.759E-3	-98.8552E-9	-4.79128E-12	4.04766E-12
371.859E-3	87.9062E-12	371.859E-3	-98.8552E-9	-4.61893E-12	3.83960E-12
391.960E-3	92.7357E-12	391.960E-3	-98.8552E-9	-4.74815E-12	4.03158E-12
412.060E-3	97.4281E-12	412.060E-3	-98.8552E-9	-4.60003E-12	4.12542E-12
432.161E-3	103.300E-12	432.161E-3	-98.8552E-9	-4.85932E-12	4.06374E-12
452.261E-3	108.726E-12	452.261E-3	-98.8552E-9	-4.69074E-12	4.12855E-12
472.362E-3	114.718E-12	472.362E-3	-98.8552E-9	-4.60074E-12	4.49287E-12
492.462E-3	119.210E-12	492.462E-3	-98.8552E-9	-4.55463E-12	4.41622E-12
512.563E-3	125.239E-12	512.563E-3	-98.8552E-9	-4.73211E-12	4.32091E-12
532.663E-3	130.812E-12	532.663E-3	-98.8552E-9	-4.76501E-12	4.50581E-12
552.764E-3	135.512E-12	552.764E-3	-98.8552E-9	-4.66746E-12	4.30276E-12
572.864E-3	141.444E-12	572.864E-3	-98.8552E-9	-4.65386E-12	4.41537E-12
592.965E-3	145.717E-12	592.965E-3	-98.8552E-9	-4.76208E-12	4.51916E-12
613.065E-3	151.891E-12	613.065E-3	-98.8552E-9	-4.69432E-12	4.46615E-12
633.166E-3	158.417E-12	633.166E-3	-98.8552E-9	-4.72863E-12	4.79076E-12
653.266E-3	163.569E-12	653.266E-3	-98.8552E-9	-4.73801E-12	4.71478E-12
673.367E-3	169.999E-12	673.367E-3	-98.8552E-9	-4.65809E-12	5.04227E-12
693.467E-3	176.408E-12	693.467E-3	-98.8552E-9	-4.60177E-12	5.06940E-12
713.568E-3	182.360E-12	713.568E-3	-98.8552E-9	-4.54229E-12	5.37706E-12
733.668E-3	190.795E-12	733.668E-3	-98.8552E-9	-4.71767E-12	5.76709E-12
753.769E-3	197.387E-12	753.769E-3	-98.8552E-9	-4.66600E-12	5.91492E-12
773.869E-3	206.066E-12	773.869E-3	-98.8552E-9	-4.51933E-12	6.30103E-12
793.970E-3	213.598E-12	793.970E-3	-98.8552E-9	-4.43489E-12	6.36341E-12
814.070E-3	221.736E-12	814.070E-3	-98.8552E-9	-4.61711E-12	6.38942E-12
834.171E-3	229.868E-12	834.171E-3	-98.8552E-9	-4.65102E-12	6.36982E-12
854.271E-3	237.754E-12	854.271E-3	-98.8552E-9	-4.70142E-12	6.39490E-12
874.372E-3	246.361E-12	874.372E-3	-98.8552E-9	-4.69720E-12	6.83405E-12
894.472E-3	252.862E-12	894.472E-3	-98.8552E-9	-4.57515E-12	6.75670E-12
914.573E-3	261.705E-12	914.573E-3	-98.8552E-9	-4.50784E-12	6.61287E-12
934.673E-3	268.715E-12	934.673E-3	-98.8552E-9	-4.54388E-12	6.57854E-12
954.774E-3	278.265E-12	954.774E-3	-98.8552E-9	-4.73205E-12	6.78403E-12
974.874E-3	286.387E-12	974.874E-3	-98.8552E-9	-4.56391E-12	6.64014E-12
994.975E-3	292.430E-12	994.975E-3	-98.8552E-9	-4.66716E-12	6.84190E-12
1.01508E+0	300.855E-12	1.01508E+0	-98.8552E-9	-4.53707E-12	6.70382E-12
1.03518E+0	310.480E-12	1.03518E+0	-98.8552E-9	-4.62221E-12	7.02545E-12
1.05528E+0	319.735E-12	1.05528E+0	-98.8552E-9	-4.70328E-12	7.33792E-12
1.07538E+0	330.460E-12	1.07538E+0	-98.8552E-9	-4.65495E-12	7.38645E-12
1.09548E+0	336.136E-12	1.09548E+0	-98.8552E-9	-4.46529E-12	7.55131E-12
1.11558E+0	347.470E-12	1.11558E+0	-98.8552E-9	-4.65331E-12	7.91708E-12
1.13568E+0	357.516E-12	1.13568E+0	-98.8552E-9	-4.50925E-12	7.99395E-12
1.15578E+0	369.834E-12	1.15578E+0	-98.8552E-9	-4.53533E-12	8.55011E-12
1.17588E+0	378.613E-12	1.17588E+0	-98.8552E-9	-4.47143E-12	9.02047E-12
1.19598E+0	389.289E-12	1.19598E+0	-98.8552E-9	-4.50624E-12	9.60086E-12
1.21608E+0	402.955E-12	1.21608E+0	-98.8552E-9	-4.61422E-12	10.0991E-12
1.23618E+0	414.684E-12	1.23618E+0	-98.8552E-9	-4.44237E-12	10.7043E-12
1.25628E+0	427.861E-12	1.25628E+0	-98.8552E-9	-4.42854E-12	11.0364E-12
1.27638E+0	441.366E-12	1.27638E+0	-98.8552E-9	-4.05321E-12	11.1788E-12
1.29648E+0	455.872E-12	1.29648E+0	-98.8552E-9	-4.26470E-12	11.5240E-12
1.31658E+0	470.473E-12	1.31658E+0	-98.8552E-9	-4.28908E-12	11.7816E-12
1.33668E+0	484.408E-12	1.33668E+0	-98.8552E-9	-4.46003E-12	12.2378E-12
1.35678E+0	500.181E-12	1.35678E+0	-98.8552E-9	-4.31174E-12	12.3423E-12
1.37688E+0	514.756E-12	1.37688E+0	-98.8552E-9	-4.37361E-12	12.5383E-12
1.39698E+0	529.770E-12	1.39698E+0	-98.8552E-9	-4.16931E-12	12.9401E-12
1.41709E+0	547.944E-12	1.41709E+0	-98.8552E-9	-4.39047E-12	13.0703E-12
1.43719E+0	563.397E-12	1.43719E+0	-98.8552E-9	-4.37132E-12	13.4769E-12
1.45729E+0	581.576E-12	1.45729E+0	-98.8552E-9	-4.16201E-12	14.0069E-12
1.47739E+0	598.238E-12	1.47739E+0	-98.8552E-9	-4.35696E-12	14.4839E-12
1.49749E+0	616.072E-12	1.49749E+0	-98.8552E-9	-4.19630E-12	15.2164E-12
1.51759E+0	629.699E-12	1.51759E+0	-98.8552E-9	-4.21203E-12	15.4822E-12
1.53769E+0	648.074E-12	1.53769E+0	-98.8552E-9	-4.23034E-12	15.8921E-12
1.55779E+0	668.032E-12	1.55779E+0	-98.8552E-9	-4.16950E-12	16.5097E-12
1.57789E+0	686.993E-12	1.57789E+0	-98.8552E-9	-4.15959E-12	16.9923E-12
1.59799E+0	705.522E-12	1.59799E+0	-98.8552E-9	-4.12512E-12	17.1670E-12
1.61809E+0	727.465E-12	1.61809E+0	-98.8552E-9	-4.13999E-12	17.5223E-12
1.63819E+0	744.987E-12	1.63819E+0	-98.8552E-9	-4.25692E-12	17.4659E-12
1.65829E+0	773.758E-12	1.65829E+0	-98.8552E-9	-3.88892E-12	17.9633E-12
1.67839E+0	789.755E-12	1.67839E+0	-98.8552E-9	-3.83651E-12	18.2051E-12
1.69849E+0	814.494E-12	1.69849E+0	-98.8552E-9	-4.03879E-12	17.9691E-12
1.71859E+0	839.674E-12	1.71859E+0	-98.8552E-9	-4.04614E-12	18.4218E-12
1.73869E+0	861.794E-12	1.73869E+0	-98.8552E-9	-3.98644E-12	18.8212E-12
1.75879E+0	882.342E-12	1.75879E+0	-98.8552E-9	-3.86705E-12	18.5628E-12
1.77889E+0	905.530E-12	1.77889E+0	-98.8552E-9	-3.82816E-12	18.7366E-12
1.79900E+0	928.672E-12	1.79900E+0	-98.8552E-9	-3.89624E-12	18.8235E-12
1.81910E+0	952.483E-12	1.81910E+0	-98.8552E-9	-3.85484E-12	19.2040E-12
1.83920E+0	969.527E-12	1.83920E+0	-98.8552E-9	-3.86221E-12	18.9887E-12
1.85930E+0	992.363E-12	1.85930E+0	-98.8552E-9	-3.84669E-12	18.9853E-12
1.87940E+0	1.01630E-9	1.87940E+0	-98.8552E-9	-3.79325E-12	19.0147E-12
1.89950E+0	1.03669E-9	1.89950E+0	-98.8552E-9	-3.83000E-12	18.9263E-12
1.91960E+0	1.06286E-9	1.91960E+0	-98.8552E-9	-3.90888E-12	18.8089E-12
1.93970E+0	1.08215E-9	1.93970E+0	-98.8552E-9	-3.74705E-12	18.6037E-12
1.95980E+0	1.10603E-9	1.95980E+0	-98.8552E-9	-3.91480E-12	18.8225E-12
1.97990E+0	1.13285E-9	1.97990E+0	-98.8552E-9	-3.74481E-12	18.5564E-12
2.00000E+0	1.14469E-9	2.00000E+0	-98.8552E-9	-4.02266E-12	18.7005E-12
