# Supplementary material for: Circumventing the stability problems of graphene nanoribbon zigzag edges
Source: Nat Chem. 2022 Sep 26;14(12):1451–8. doi: 10.1038/s41557-022-01042-8 (PMC10665199; doi:10.1038/s41557-022-01042-8)
Supplement: Supplementary file 3 — Source data for Supplementary Fig. 9. [file 41557_2022_1042_MOESM3_ESM.zip › 3 units/Point_spectra_226.dat]

Experiment	bias spectroscopy
Saved Date	25.09.2019 13:57:59
User
Date
X (m)	708.737E-9
Y (m)	-222.917E-9
Z (m)	-98.8488E-9
Z offset (m)	0E+0
Settling time (s)	30E-3
Integration time (s)	80E-3
Z-Ctrl hold	TRUE
Final Z (m)	N/A
Start time	25.09.2019 13:57:37
Filter type	None
Order
Cutoff frq
Bias>Bias (V)	-500E-3
Bias>Calibration (V/V)	-1E+0
Bias>Offset (V)	0E+0
Bias Spectroscopy>Sweep Start (V)	-2E+0
Bias Spectroscopy>Sweep End (V)	2E+0
Bias Spectroscopy>Num Pixel	200
Bias Spectroscopy>Z Avg time (s)	100E-3
Bias Spectroscopy>Z offset (m)	0E+0
Bias Spectroscopy>1st Settling time (s)	60E-3
Bias Spectroscopy>Settling time (s)	30E-3
Bias Spectroscopy>Integration time (s)	80E-3
Bias Spectroscopy>End Settling time (s)	50E-3
Bias Spectroscopy>Z control time (s)	50E-3
Bias Spectroscopy>Max Slew rate (V/s)	Inf
Bias Spectroscopy>backward sweep	FALSE
Bias Spectroscopy>Z-controller hold	TRUE
Bias Spectroscopy>Number of sweeps	1
Bias Spectroscopy>Channels	Current (A);Bias (V);Z (m);LI Demod 1 Y (A);LI Demod 1 X (A)
Bias Spectroscopy>Reset Bias	TRUE
Bias Spectroscopy>Record final Z	FALSE
Bias Spectroscopy>Lock-In run	TRUE
Current>Current (A)	1.44346E-9
Current>Calibration (A/V)	330E-12
Current>Offset (A)	0E+0
Current>Gain	High
Lock-in>Lock-in status	ON
Lock-in>Modulated signal	Bias (V)
Lock-in>Frequency (Hz)	778E+0
Lock-in>Amplitude	20E-3
Lock-in>Demodulated signal	Current (A)
Lock-in>HP Filter Cutoff D1 (Hz)	155.425E+0
Lock-in>HP Filter Cutoff D2 (Hz)	155.425E+0
Lock-in>HP Filter Order D1	1
Lock-in>HP Filter Order D2	1
Lock-in>Harmonic D1	1
Lock-in>Harmonic D2	2
Lock-in>Reference phase D1 (deg)	-133.113E+0
Lock-in>Reference phase D2 (deg)	174.64E+0
Lock-in>LP Filter Cutoff D1 (Hz)	9.71405E+0
Lock-in>LP Filter Cutoff D2 (Hz)	4.85702E+0
Lock-in>LP Filter Order D1	2
Lock-in>LP Filter Order D2	2
Lock-in>Sync Filter D1	OFF
Lock-in>Sync Filter D2	OFF
[DATA]
Bias calc (V)	Current (A)	Bias (V)	Z (m)	LI Demod 1 Y (A)	LI Demod 1 X (A)
-2.00000E+0	-795.552E-12	-2.00000E+0	-98.8488E-9	-3.64954E-12	21.9153E-12
-1.97990E+0	-768.496E-12	-1.97990E+0	-98.8488E-9	-3.79370E-12	21.5404E-12
-1.95980E+0	-741.901E-12	-1.95980E+0	-98.8488E-9	-3.78543E-12	20.9552E-12
-1.93970E+0	-715.197E-12	-1.93970E+0	-98.8488E-9	-3.97650E-12	19.6955E-12
-1.91960E+0	-694.934E-12	-1.91960E+0	-98.8488E-9	-3.97299E-12	18.3847E-12
-1.89950E+0	-675.734E-12	-1.89950E+0	-98.8488E-9	-3.94468E-12	16.4017E-12
-1.87940E+0	-654.532E-12	-1.87940E+0	-98.8488E-9	-4.20234E-12	14.8626E-12
-1.85930E+0	-637.395E-12	-1.85930E+0	-98.8488E-9	-4.22450E-12	13.5190E-12
-1.83920E+0	-620.338E-12	-1.83920E+0	-98.8488E-9	-4.41277E-12	12.6213E-12
-1.81910E+0	-612.203E-12	-1.81910E+0	-98.8488E-9	-4.33643E-12	12.1783E-12
-1.79900E+0	-595.636E-12	-1.79900E+0	-98.8488E-9	-4.42612E-12	11.4083E-12
-1.77889E+0	-581.710E-12	-1.77889E+0	-98.8488E-9	-4.28087E-12	10.6661E-12
-1.75879E+0	-569.993E-12	-1.75879E+0	-98.8488E-9	-4.32738E-12	10.5436E-12
-1.73869E+0	-559.025E-12	-1.73869E+0	-98.8488E-9	-4.35577E-12	10.1881E-12
-1.71859E+0	-543.218E-12	-1.71859E+0	-98.8488E-9	-4.53758E-12	10.2461E-12
-1.69849E+0	-532.932E-12	-1.69849E+0	-98.8488E-9	-4.35734E-12	10.3653E-12
-1.67839E+0	-520.961E-12	-1.67839E+0	-98.8488E-9	-4.35600E-12	10.3332E-12
-1.65829E+0	-506.752E-12	-1.65829E+0	-98.8488E-9	-4.38790E-12	10.3475E-12
-1.63819E+0	-491.769E-12	-1.63819E+0	-98.8488E-9	-4.44530E-12	10.2693E-12
-1.61809E+0	-481.175E-12	-1.61809E+0	-98.8488E-9	-4.62722E-12	10.2692E-12
-1.59799E+0	-469.430E-12	-1.59799E+0	-98.8488E-9	-4.50724E-12	10.0964E-12
-1.57789E+0	-457.457E-12	-1.57789E+0	-98.8488E-9	-4.34647E-12	9.79574E-12
-1.55779E+0	-440.843E-12	-1.55779E+0	-98.8488E-9	-4.45318E-12	9.21099E-12
-1.53769E+0	-429.880E-12	-1.53769E+0	-98.8488E-9	-4.64761E-12	8.78386E-12
-1.51759E+0	-419.237E-12	-1.51759E+0	-98.8488E-9	-4.63481E-12	8.55004E-12
-1.49749E+0	-407.075E-12	-1.49749E+0	-98.8488E-9	-4.48503E-12	8.67004E-12
-1.47739E+0	-397.125E-12	-1.47739E+0	-98.8488E-9	-4.59697E-12	9.04194E-12
-1.45729E+0	-385.460E-12	-1.45729E+0	-98.8488E-9	-4.44247E-12	9.53871E-12
-1.43719E+0	-376.119E-12	-1.43719E+0	-98.8488E-9	-4.30778E-12	9.68386E-12
-1.41709E+0	-366.493E-12	-1.41709E+0	-98.8488E-9	-4.52387E-12	8.14843E-12
-1.39698E+0	-355.963E-12	-1.39698E+0	-98.8488E-9	-4.73626E-12	6.42456E-12
-1.37688E+0	-353.055E-12	-1.37688E+0	-98.8488E-9	-4.60605E-12	5.48771E-12
-1.35678E+0	-347.159E-12	-1.35678E+0	-98.8488E-9	-4.49631E-12	4.97315E-12
-1.33668E+0	-341.376E-12	-1.33668E+0	-98.8488E-9	-4.57475E-12	4.59930E-12
-1.31658E+0	-334.309E-12	-1.31658E+0	-98.8488E-9	-4.57143E-12	4.30309E-12
-1.29648E+0	-329.045E-12	-1.29648E+0	-98.8488E-9	-4.79985E-12	4.30818E-12
-1.27638E+0	-323.929E-12	-1.27638E+0	-98.8488E-9	-4.65964E-12	3.95228E-12
-1.25628E+0	-321.345E-12	-1.25628E+0	-98.8488E-9	-4.70451E-12	3.71000E-12
-1.23618E+0	-314.476E-12	-1.23618E+0	-98.8488E-9	-4.77113E-12	3.57779E-12
-1.21608E+0	-309.099E-12	-1.21608E+0	-98.8488E-9	-4.61810E-12	3.53323E-12
-1.19598E+0	-304.982E-12	-1.19598E+0	-98.8488E-9	-4.72531E-12	3.30380E-12
-1.17588E+0	-301.175E-12	-1.17588E+0	-98.8488E-9	-4.68588E-12	3.24123E-12
-1.15578E+0	-297.105E-12	-1.15578E+0	-98.8488E-9	-4.49742E-12	3.17629E-12
-1.13568E+0	-293.339E-12	-1.13568E+0	-98.8488E-9	-4.73151E-12	3.30274E-12
-1.11558E+0	-289.057E-12	-1.11558E+0	-98.8488E-9	-4.77491E-12	2.85455E-12
-1.09548E+0	-286.034E-12	-1.09548E+0	-98.8488E-9	-4.49412E-12	2.81885E-12
-1.07538E+0	-283.216E-12	-1.07538E+0	-98.8488E-9	-4.69637E-12	2.84756E-12
-1.05528E+0	-277.505E-12	-1.05528E+0	-98.8488E-9	-4.89401E-12	2.72549E-12
-1.03518E+0	-275.925E-12	-1.03518E+0	-98.8488E-9	-4.67150E-12	2.90200E-12
-1.01508E+0	-271.582E-12	-1.01508E+0	-98.8488E-9	-4.82288E-12	2.91143E-12
-994.975E-3	-268.213E-12	-994.975E-3	-98.8488E-9	-4.77591E-12	2.93162E-12
-974.874E-3	-264.909E-12	-974.874E-3	-98.8488E-9	-4.71975E-12	2.99182E-12
-954.774E-3	-259.943E-12	-954.774E-3	-98.8488E-9	-4.76748E-12	3.26984E-12
-934.673E-3	-254.167E-12	-934.673E-3	-98.8488E-9	-4.61456E-12	3.18978E-12
-914.573E-3	-250.522E-12	-914.573E-3	-98.8488E-9	-4.80855E-12	3.73524E-12
-894.472E-3	-245.241E-12	-894.472E-3	-98.8488E-9	-4.91998E-12	3.85751E-12
-874.372E-3	-241.514E-12	-874.372E-3	-98.8488E-9	-4.67006E-12	3.86142E-12
-854.271E-3	-235.530E-12	-854.271E-3	-98.8488E-9	-4.64902E-12	3.98055E-12
-834.171E-3	-231.154E-12	-834.171E-3	-98.8488E-9	-4.80533E-12	4.26879E-12
-814.070E-3	-227.747E-12	-814.070E-3	-98.8488E-9	-4.68337E-12	3.98540E-12
-793.970E-3	-222.482E-12	-793.970E-3	-98.8488E-9	-4.73581E-12	4.24291E-12
-773.869E-3	-216.003E-12	-773.869E-3	-98.8488E-9	-4.73587E-12	4.47033E-12
-753.769E-3	-210.193E-12	-753.769E-3	-98.8488E-9	-4.65916E-12	4.86367E-12
-733.668E-3	-203.930E-12	-733.668E-3	-98.8488E-9	-4.64427E-12	4.73323E-12
-713.568E-3	-199.213E-12	-713.568E-3	-98.8488E-9	-4.70373E-12	4.50308E-12
-693.467E-3	-193.694E-12	-693.467E-3	-98.8488E-9	-4.49771E-12	4.19390E-12
-673.367E-3	-188.401E-12	-673.367E-3	-98.8488E-9	-4.70935E-12	4.22019E-12
-653.266E-3	-182.345E-12	-653.266E-3	-98.8488E-9	-4.60545E-12	4.55259E-12
-633.166E-3	-178.090E-12	-633.166E-3	-98.8488E-9	-4.92230E-12	4.14287E-12
-613.065E-3	-171.541E-12	-613.065E-3	-98.8488E-9	-4.50901E-12	4.14060E-12
-592.965E-3	-165.878E-12	-592.965E-3	-98.8488E-9	-4.65033E-12	4.45525E-12
-572.864E-3	-159.515E-12	-572.864E-3	-98.8488E-9	-4.81511E-12	4.49617E-12
-552.764E-3	-154.573E-12	-552.764E-3	-98.8488E-9	-4.59780E-12	4.80827E-12
-532.663E-3	-148.519E-12	-532.663E-3	-98.8488E-9	-4.78938E-12	4.67022E-12
-512.563E-3	-142.582E-12	-512.563E-3	-98.8488E-9	-4.65598E-12	4.62246E-12
-492.462E-3	-137.592E-12	-492.462E-3	-98.8488E-9	-4.57547E-12	4.74736E-12
-472.362E-3	-131.680E-12	-472.362E-3	-98.8488E-9	-4.75117E-12	4.31126E-12
-452.261E-3	-125.430E-12	-452.261E-3	-98.8488E-9	-4.70893E-12	4.17897E-12
-432.161E-3	-120.971E-12	-432.161E-3	-98.8488E-9	-4.68374E-12	4.16165E-12
-412.060E-3	-115.149E-12	-412.060E-3	-98.8488E-9	-4.80341E-12	4.07352E-12
-391.960E-3	-110.820E-12	-391.960E-3	-98.8488E-9	-4.64831E-12	4.21063E-12
-371.859E-3	-105.509E-12	-371.859E-3	-98.8488E-9	-4.63969E-12	4.39589E-12
-351.759E-3	-99.7012E-12	-351.759E-3	-98.8488E-9	-4.85820E-12	4.51862E-12
-331.658E-3	-94.4558E-12	-331.658E-3	-98.8488E-9	-4.66551E-12	5.01398E-12
-311.558E-3	-87.6230E-12	-311.558E-3	-98.8488E-9	-4.52722E-12	5.23869E-12
-291.457E-3	-81.1264E-12	-291.457E-3	-98.8488E-9	-4.60222E-12	5.20379E-12
-271.357E-3	-75.2229E-12	-271.357E-3	-98.8488E-9	-4.68290E-12	4.77646E-12
-251.256E-3	-69.3954E-12	-251.256E-3	-98.8488E-9	-4.66341E-12	4.32522E-12
-231.156E-3	-64.2918E-12	-231.156E-3	-98.8488E-9	-4.66183E-12	4.25652E-12
-211.055E-3	-58.8758E-12	-211.055E-3	-98.8488E-9	-4.60440E-12	4.12371E-12
-190.955E-3	-53.6766E-12	-190.955E-3	-98.8488E-9	-4.86224E-12	4.26850E-12
-170.854E-3	-48.2802E-12	-170.854E-3	-98.8488E-9	-4.71317E-12	4.41236E-12
-150.754E-3	-43.0719E-12	-150.754E-3	-98.8488E-9	-4.69263E-12	4.18031E-12
-130.653E-3	-37.0387E-12	-130.653E-3	-98.8488E-9	-4.68627E-12	4.42583E-12
-110.553E-3	-31.2254E-12	-110.553E-3	-98.8488E-9	-4.69893E-12	4.65851E-12
-90.4523E-3	-25.5574E-12	-90.4523E-3	-98.8488E-9	-4.72378E-12	4.89206E-12
-70.3518E-3	-19.2658E-12	-70.3518E-3	-98.8488E-9	-4.56353E-12	4.63242E-12
-50.2512E-3	-13.5018E-12	-50.2513E-3	-98.8488E-9	-4.59822E-12	4.52897E-12
-30.1508E-3	-8.07088E-12	-30.1508E-3	-98.8488E-9	-4.60495E-12	4.25678E-12
-10.0503E-3	-2.77015E-12	-10.0503E-3	-98.8488E-9	-4.50616E-12	4.13430E-12
10.0503E-3	2.32688E-12	10.0503E-3	-98.8488E-9	-4.77532E-12	3.98947E-12
30.1507E-3	7.42667E-12	30.1508E-3	-98.8488E-9	-4.75871E-12	3.97274E-12
50.2512E-3	12.3114E-12	50.2513E-3	-98.8488E-9	-4.58051E-12	4.02516E-12
70.3518E-3	17.0969E-12	70.3518E-3	-98.8488E-9	-4.68556E-12	3.79562E-12
90.4522E-3	21.6899E-12	90.4523E-3	-98.8488E-9	-4.65549E-12	3.71902E-12
110.553E-3	26.4757E-12	110.553E-3	-98.8488E-9	-4.74041E-12	3.82060E-12
130.653E-3	31.0850E-12	130.653E-3	-98.8488E-9	-4.59478E-12	3.65111E-12
150.754E-3	35.6483E-12	150.754E-3	-98.8488E-9	-4.75052E-12	3.95050E-12
170.854E-3	40.4374E-12	170.854E-3	-98.8488E-9	-4.70510E-12	3.73252E-12
190.955E-3	45.0513E-12	190.955E-3	-98.8488E-9	-4.69171E-12	3.65029E-12
211.055E-3	49.6184E-12	211.055E-3	-98.8488E-9	-4.59699E-12	3.63205E-12
231.156E-3	54.2139E-12	231.156E-3	-98.8488E-9	-4.73676E-12	3.43276E-12
251.256E-3	58.7714E-12	251.256E-3	-98.8488E-9	-4.56882E-12	3.28445E-12
271.357E-3	63.1098E-12	271.357E-3	-98.8488E-9	-4.40546E-12	3.39228E-12
291.457E-3	67.7222E-12	291.457E-3	-98.8488E-9	-4.64150E-12	3.49122E-12
311.558E-3	72.2363E-12	311.558E-3	-98.8488E-9	-4.53370E-12	3.75318E-12
331.658E-3	77.0786E-12	331.658E-3	-98.8488E-9	-4.64409E-12	3.71471E-12
351.759E-3	81.5435E-12	351.759E-3	-98.8488E-9	-4.71038E-12	3.64979E-12
371.859E-3	86.6893E-12	371.859E-3	-98.8488E-9	-4.59114E-12	3.81627E-12
391.960E-3	91.0937E-12	391.960E-3	-98.8488E-9	-4.75332E-12	3.83166E-12
412.060E-3	96.4860E-12	412.060E-3	-98.8488E-9	-4.70233E-12	3.84599E-12
432.161E-3	101.085E-12	432.161E-3	-98.8488E-9	-4.80365E-12	4.13069E-12
452.261E-3	106.965E-12	452.261E-3	-98.8488E-9	-4.83428E-12	3.98696E-12
472.362E-3	111.905E-12	472.362E-3	-98.8488E-9	-4.72069E-12	4.07921E-12
492.462E-3	117.184E-12	492.462E-3	-98.8488E-9	-4.74765E-12	4.37947E-12
512.563E-3	123.463E-12	512.563E-3	-98.8488E-9	-4.64124E-12	4.50989E-12
532.663E-3	129.034E-12	532.663E-3	-98.8488E-9	-4.75177E-12	4.46732E-12
552.764E-3	134.049E-12	552.764E-3	-98.8488E-9	-4.70211E-12	4.52094E-12
572.864E-3	140.184E-12	572.864E-3	-98.8488E-9	-4.83539E-12	4.51208E-12
592.965E-3	145.777E-12	592.965E-3	-98.8488E-9	-4.78572E-12	4.76211E-12
613.065E-3	151.705E-12	613.065E-3	-98.8488E-9	-4.73316E-12	4.88570E-12
633.166E-3	157.226E-12	633.166E-3	-98.8488E-9	-4.73607E-12	5.11781E-12
653.266E-3	163.981E-12	653.266E-3	-98.8488E-9	-4.75330E-12	5.51275E-12
673.367E-3	170.989E-12	673.367E-3	-98.8488E-9	-4.60151E-12	5.73095E-12
693.467E-3	176.936E-12	693.467E-3	-98.8488E-9	-4.60945E-12	5.82642E-12
713.568E-3	184.307E-12	713.568E-3	-98.8488E-9	-4.70850E-12	6.25107E-12
733.668E-3	192.569E-12	733.668E-3	-98.8488E-9	-4.40500E-12	6.69352E-12
753.769E-3	201.909E-12	753.769E-3	-98.8488E-9	-4.48122E-12	7.08204E-12
773.869E-3	211.318E-12	773.869E-3	-98.8488E-9	-4.63685E-12	7.52021E-12
793.970E-3	221.497E-12	793.970E-3	-98.8488E-9	-4.70748E-12	7.41168E-12
814.070E-3	231.363E-12	814.070E-3	-98.8488E-9	-4.56457E-12	7.60269E-12
834.171E-3	240.351E-12	834.171E-3	-98.8488E-9	-4.48055E-12	7.59527E-12
854.271E-3	251.156E-12	854.271E-3	-98.8488E-9	-4.56570E-12	7.66263E-12
874.372E-3	259.750E-12	874.372E-3	-98.8488E-9	-4.59293E-12	8.00213E-12
894.472E-3	268.958E-12	894.472E-3	-98.8488E-9	-4.73765E-12	7.78021E-12
914.573E-3	281.197E-12	914.573E-3	-98.8488E-9	-4.55029E-12	8.14348E-12
934.673E-3	291.360E-12	934.673E-3	-98.8488E-9	-4.44711E-12	8.26188E-12
954.774E-3	301.539E-12	954.774E-3	-98.8488E-9	-4.54392E-12	8.40413E-12
974.874E-3	312.127E-12	974.874E-3	-98.8488E-9	-4.68023E-12	8.50372E-12
994.975E-3	323.420E-12	994.975E-3	-98.8488E-9	-4.65649E-12	8.37269E-12
1.01508E+0	333.788E-12	1.01508E+0	-98.8488E-9	-4.40819E-12	8.79475E-12
1.03518E+0	343.434E-12	1.03518E+0	-98.8488E-9	-4.45434E-12	9.09221E-12
1.05528E+0	353.485E-12	1.05528E+0	-98.8488E-9	-4.54124E-12	9.26219E-12
1.07538E+0	364.307E-12	1.07538E+0	-98.8488E-9	-4.26757E-12	9.36212E-12
1.09548E+0	377.358E-12	1.09548E+0	-98.8488E-9	-4.66229E-12	9.90886E-12
1.11558E+0	389.404E-12	1.11558E+0	-98.8488E-9	-4.56215E-12	10.6676E-12
1.13568E+0	402.320E-12	1.13568E+0	-98.8488E-9	-4.41964E-12	11.1968E-12
1.15578E+0	416.401E-12	1.15578E+0	-98.8488E-9	-4.36180E-12	11.8549E-12
1.17588E+0	432.820E-12	1.17588E+0	-98.8488E-9	-4.49526E-12	12.9564E-12
1.19598E+0	448.877E-12	1.19598E+0	-98.8488E-9	-4.42834E-12	14.2126E-12
1.21608E+0	465.786E-12	1.21608E+0	-98.8488E-9	-4.11519E-12	15.2334E-12
1.23618E+0	484.759E-12	1.23618E+0	-98.8488E-9	-4.31668E-12	15.9579E-12
1.25628E+0	506.762E-12	1.25628E+0	-98.8488E-9	-4.18782E-12	16.8423E-12
1.27638E+0	529.205E-12	1.27638E+0	-98.8488E-9	-4.08336E-12	17.4727E-12
1.29648E+0	546.864E-12	1.29648E+0	-98.8488E-9	-4.02158E-12	17.8527E-12
1.31658E+0	571.170E-12	1.31658E+0	-98.8488E-9	-3.92971E-12	18.0379E-12
1.33668E+0	594.797E-12	1.33668E+0	-98.8488E-9	-4.02945E-12	18.3313E-12
1.35678E+0	616.768E-12	1.35678E+0	-98.8488E-9	-3.85246E-12	18.7023E-12
1.37688E+0	640.133E-12	1.37688E+0	-98.8488E-9	-4.11566E-12	19.1500E-12
1.39698E+0	662.938E-12	1.39698E+0	-98.8488E-9	-4.05119E-12	19.6391E-12
1.41709E+0	685.325E-12	1.41709E+0	-98.8488E-9	-4.02363E-12	19.8064E-12
1.43719E+0	711.529E-12	1.43719E+0	-98.8488E-9	-3.89786E-12	20.6312E-12
1.45729E+0	737.197E-12	1.45729E+0	-98.8488E-9	-3.87359E-12	21.4831E-12
1.47739E+0	760.077E-12	1.47739E+0	-98.8488E-9	-3.87664E-12	22.1218E-12
1.49749E+0	786.509E-12	1.49749E+0	-98.8488E-9	-3.80540E-12	23.2342E-12
1.51759E+0	819.022E-12	1.51759E+0	-98.8488E-9	-3.85113E-12	24.5551E-12
1.53769E+0	843.873E-12	1.53769E+0	-98.8488E-9	-3.75304E-12	25.6905E-12
1.55779E+0	869.773E-12	1.55779E+0	-98.8488E-9	-3.52706E-12	26.1226E-12
1.57789E+0	904.531E-12	1.57789E+0	-98.8488E-9	-3.60305E-12	27.3070E-12
1.59799E+0	941.146E-12	1.59799E+0	-98.8488E-9	-3.18960E-12	27.8717E-12
1.61809E+0	971.458E-12	1.61809E+0	-98.8488E-9	-3.48991E-12	28.3843E-12
1.63819E+0	999.042E-12	1.63819E+0	-98.8488E-9	-3.46940E-12	28.6180E-12
1.65829E+0	1.03483E-9	1.65829E+0	-98.8488E-9	-3.37852E-12	28.3731E-12
1.67839E+0	1.06939E-9	1.67839E+0	-98.8488E-9	-3.33296E-12	28.1224E-12
1.69849E+0	1.09963E-9	1.69849E+0	-98.8488E-9	-3.52462E-12	27.9428E-12
1.71859E+0	1.13257E-9	1.71859E+0	-98.8488E-9	-3.63404E-12	27.9981E-12
1.73869E+0	1.17071E-9	1.73869E+0	-98.8488E-9	-3.19947E-12	27.7347E-12
1.75879E+0	1.20305E-9	1.75879E+0	-98.8488E-9	-3.17459E-12	27.8042E-12
1.77889E+0	1.22724E-9	1.77889E+0	-98.8488E-9	-3.31294E-12	27.6953E-12
1.79900E+0	1.26140E-9	1.79900E+0	-98.8488E-9	-3.13561E-12	27.5886E-12
1.81910E+0	1.29989E-9	1.81910E+0	-98.8488E-9	-3.04282E-12	27.6119E-12
1.83920E+0	1.33137E-9	1.83920E+0	-98.8488E-9	-2.99718E-12	27.8209E-12
1.85930E+0	1.35379E-9	1.85930E+0	-98.8488E-9	-2.91822E-12	27.2910E-12
1.87940E+0	1.38566E-9	1.87940E+0	-98.8488E-9	-3.05310E-12	27.2786E-12
1.89950E+0	1.42137E-9	1.89950E+0	-98.8488E-9	-3.04070E-12	26.3982E-12
1.91960E+0	1.45239E-9	1.91960E+0	-98.8488E-9	-3.04136E-12	26.0121E-12
1.93970E+0	1.48564E-9	1.93970E+0	-98.8488E-9	-2.95790E-12	25.4898E-12
1.95980E+0	1.50538E-9	1.95980E+0	-98.8488E-9	-3.12333E-12	24.7800E-12
1.97990E+0	1.52998E-9	1.97990E+0	-98.8488E-9	-3.03680E-12	24.7230E-12
2.00000E+0	1.55805E-9	2.00000E+0	-98.8488E-9	-3.32642E-12	24.3723E-12
