# Supplementary material for: Circumventing the stability problems of graphene nanoribbon zigzag edges
Source: Nat Chem. 2022 Sep 26;14(12):1451–8. doi: 10.1038/s41557-022-01042-8 (PMC10665199; doi:10.1038/s41557-022-01042-8)
Supplement: Supplementary file 3 — Source data for Supplementary Fig. 9. [file 41557_2022_1042_MOESM3_ESM.zip › 3 units/Point_spectra_227.dat]

Experiment	bias spectroscopy
Saved Date	25.09.2019 13:58:22
User
Date
X (m)	708.859E-9
Y (m)	-222.797E-9
Z (m)	-98.8601E-9
Z offset (m)	0E+0
Settling time (s)	30E-3
Integration time (s)	80E-3
Z-Ctrl hold	TRUE
Final Z (m)	N/A
Start time	25.09.2019 13:57:59
Filter type	None
Order
Cutoff frq
Bias>Bias (V)	-500E-3
Bias>Calibration (V/V)	-1E+0
Bias>Offset (V)	0E+0
Bias Spectroscopy>Sweep Start (V)	-2E+0
Bias Spectroscopy>Sweep End (V)	2E+0
Bias Spectroscopy>Num Pixel	200
Bias Spectroscopy>Z Avg time (s)	100E-3
Bias Spectroscopy>Z offset (m)	0E+0
Bias Spectroscopy>1st Settling time (s)	60E-3
Bias Spectroscopy>Settling time (s)	30E-3
Bias Spectroscopy>Integration time (s)	80E-3
Bias Spectroscopy>End Settling time (s)	50E-3
Bias Spectroscopy>Z control time (s)	50E-3
Bias Spectroscopy>Max Slew rate (V/s)	Inf
Bias Spectroscopy>backward sweep	FALSE
Bias Spectroscopy>Z-controller hold	TRUE
Bias Spectroscopy>Number of sweeps	1
Bias Spectroscopy>Channels	Current (A);Bias (V);Z (m);LI Demod 1 Y (A);LI Demod 1 X (A)
Bias Spectroscopy>Reset Bias	TRUE
Bias Spectroscopy>Record final Z	FALSE
Bias Spectroscopy>Lock-In run	TRUE
Current>Current (A)	-56.3883E-12
Current>Calibration (A/V)	330E-12
Current>Offset (A)	0E+0
Current>Gain	High
Lock-in>Lock-in status	ON
Lock-in>Modulated signal	Bias (V)
Lock-in>Frequency (Hz)	778E+0
Lock-in>Amplitude	20E-3
Lock-in>Demodulated signal	Current (A)
Lock-in>HP Filter Cutoff D1 (Hz)	155.425E+0
Lock-in>HP Filter Cutoff D2 (Hz)	155.425E+0
Lock-in>HP Filter Order D1	1
Lock-in>HP Filter Order D2	1
Lock-in>Harmonic D1	1
Lock-in>Harmonic D2	2
Lock-in>Reference phase D1 (deg)	-133.113E+0
Lock-in>Reference phase D2 (deg)	174.64E+0
Lock-in>LP Filter Cutoff D1 (Hz)	9.71405E+0
Lock-in>LP Filter Cutoff D2 (Hz)	4.85702E+0
Lock-in>LP Filter Order D1	2
Lock-in>LP Filter Order D2	2
Lock-in>Sync Filter D1	OFF
Lock-in>Sync Filter D2	OFF
[DATA]
Bias calc (V)	Current (A)	Bias (V)	Z (m)	LI Demod 1 Y (A)	LI Demod 1 X (A)
-2.00000E+0	-799.600E-12	-2.00000E+0	-98.8601E-9	-3.94013E-12	23.6301E-12
-1.97990E+0	-771.225E-12	-1.97990E+0	-98.8601E-9	-3.82581E-12	23.7499E-12
-1.95980E+0	-740.658E-12	-1.95980E+0	-98.8601E-9	-3.78745E-12	23.1186E-12
-1.93970E+0	-712.844E-12	-1.93970E+0	-98.8601E-9	-3.89052E-12	21.7068E-12
-1.91960E+0	-691.939E-12	-1.91960E+0	-98.8601E-9	-4.04741E-12	20.1347E-12
-1.89950E+0	-668.500E-12	-1.89950E+0	-98.8601E-9	-4.30192E-12	17.7857E-12
-1.87940E+0	-648.076E-12	-1.87940E+0	-98.8601E-9	-4.11818E-12	15.8719E-12
-1.85930E+0	-629.419E-12	-1.85930E+0	-98.8601E-9	-4.28310E-12	14.7031E-12
-1.83920E+0	-613.178E-12	-1.83920E+0	-98.8601E-9	-4.31536E-12	13.6518E-12
-1.81910E+0	-596.052E-12	-1.81910E+0	-98.8601E-9	-4.37476E-12	12.7326E-12
-1.79900E+0	-584.199E-12	-1.79900E+0	-98.8601E-9	-4.40694E-12	11.9806E-12
-1.77889E+0	-570.390E-12	-1.77889E+0	-98.8601E-9	-4.24929E-12	11.6622E-12
-1.75879E+0	-554.046E-12	-1.75879E+0	-98.8601E-9	-4.43053E-12	11.4365E-12
-1.73869E+0	-543.973E-12	-1.73869E+0	-98.8601E-9	-4.43770E-12	11.3940E-12
-1.71859E+0	-527.605E-12	-1.71859E+0	-98.8601E-9	-4.28773E-12	11.5343E-12
-1.69849E+0	-510.391E-12	-1.69849E+0	-98.8601E-9	-4.26696E-12	11.7849E-12
-1.67839E+0	-496.980E-12	-1.67839E+0	-98.8601E-9	-4.32074E-12	12.1108E-12
-1.65829E+0	-480.020E-12	-1.65829E+0	-98.8601E-9	-4.20332E-12	12.2705E-12
-1.63819E+0	-464.852E-12	-1.63819E+0	-98.8601E-9	-4.45897E-12	11.4977E-12
-1.61809E+0	-448.949E-12	-1.61809E+0	-98.8601E-9	-4.39758E-12	11.5121E-12
-1.59799E+0	-434.327E-12	-1.59799E+0	-98.8601E-9	-4.13162E-12	11.1596E-12
-1.57789E+0	-422.069E-12	-1.57789E+0	-98.8601E-9	-4.44936E-12	10.8009E-12
-1.55779E+0	-410.145E-12	-1.55779E+0	-98.8601E-9	-4.47171E-12	10.6868E-12
-1.53769E+0	-397.330E-12	-1.53769E+0	-98.8601E-9	-4.49315E-12	10.0888E-12
-1.51759E+0	-385.832E-12	-1.51759E+0	-98.8601E-9	-4.48270E-12	9.17539E-12
-1.49749E+0	-377.084E-12	-1.49749E+0	-98.8601E-9	-4.47808E-12	8.70828E-12
-1.47739E+0	-366.028E-12	-1.47739E+0	-98.8601E-9	-4.54462E-12	8.70054E-12
-1.45729E+0	-357.990E-12	-1.45729E+0	-98.8601E-9	-4.50622E-12	9.02296E-12
-1.43719E+0	-347.536E-12	-1.43719E+0	-98.8601E-9	-4.68491E-12	8.78369E-12
-1.41709E+0	-337.765E-12	-1.41709E+0	-98.8601E-9	-4.73404E-12	7.26633E-12
-1.39698E+0	-330.489E-12	-1.39698E+0	-98.8601E-9	-4.61187E-12	5.58167E-12
-1.37688E+0	-322.915E-12	-1.37688E+0	-98.8601E-9	-4.88864E-12	4.44241E-12
-1.35678E+0	-316.829E-12	-1.35678E+0	-98.8601E-9	-4.82692E-12	4.17714E-12
-1.33668E+0	-310.512E-12	-1.33668E+0	-98.8601E-9	-4.74488E-12	3.57760E-12
-1.31658E+0	-306.100E-12	-1.31658E+0	-98.8601E-9	-4.76881E-12	3.57326E-12
-1.29648E+0	-302.365E-12	-1.29648E+0	-98.8601E-9	-4.67562E-12	3.40499E-12
-1.27638E+0	-298.044E-12	-1.27638E+0	-98.8601E-9	-4.82404E-12	3.19466E-12
-1.25628E+0	-293.412E-12	-1.25628E+0	-98.8601E-9	-4.69065E-12	2.96992E-12
-1.23618E+0	-288.995E-12	-1.23618E+0	-98.8601E-9	-4.73634E-12	2.70291E-12
-1.21608E+0	-287.577E-12	-1.21608E+0	-98.8601E-9	-4.93848E-12	2.66861E-12
-1.19598E+0	-286.633E-12	-1.19598E+0	-98.8601E-9	-4.69193E-12	2.42393E-12
-1.17588E+0	-281.711E-12	-1.17588E+0	-98.8601E-9	-4.65437E-12	2.48011E-12
-1.15578E+0	-278.114E-12	-1.15578E+0	-98.8601E-9	-4.53757E-12	2.50397E-12
-1.13568E+0	-276.069E-12	-1.13568E+0	-98.8601E-9	-4.75717E-12	2.24087E-12
-1.11558E+0	-274.613E-12	-1.11558E+0	-98.8601E-9	-4.84818E-12	2.15262E-12
-1.09548E+0	-270.777E-12	-1.09548E+0	-98.8601E-9	-4.72064E-12	2.19843E-12
-1.07538E+0	-268.502E-12	-1.07538E+0	-98.8601E-9	-4.81328E-12	1.88907E-12
-1.05528E+0	-265.373E-12	-1.05528E+0	-98.8601E-9	-4.66023E-12	2.01883E-12
-1.03518E+0	-262.432E-12	-1.03518E+0	-98.8601E-9	-4.91352E-12	2.15849E-12
-1.01508E+0	-261.536E-12	-1.01508E+0	-98.8601E-9	-4.89184E-12	2.15275E-12
-994.975E-3	-258.314E-12	-994.975E-3	-98.8601E-9	-4.82033E-12	2.23047E-12
-974.874E-3	-253.900E-12	-974.874E-3	-98.8601E-9	-4.78233E-12	2.26708E-12
-954.774E-3	-250.283E-12	-954.774E-3	-98.8601E-9	-4.75346E-12	2.76808E-12
-934.673E-3	-248.074E-12	-934.673E-3	-98.8601E-9	-4.80237E-12	2.90994E-12
-914.573E-3	-243.276E-12	-914.573E-3	-98.8601E-9	-4.72272E-12	3.16758E-12
-894.472E-3	-238.035E-12	-894.472E-3	-98.8601E-9	-4.98831E-12	3.07164E-12
-874.372E-3	-234.446E-12	-874.372E-3	-98.8601E-9	-4.65150E-12	3.35863E-12
-854.271E-3	-230.759E-12	-854.271E-3	-98.8601E-9	-4.64274E-12	3.57986E-12
-834.171E-3	-226.766E-12	-834.171E-3	-98.8601E-9	-4.53972E-12	3.63471E-12
-814.070E-3	-222.306E-12	-814.070E-3	-98.8601E-9	-4.78464E-12	3.46434E-12
-793.970E-3	-218.024E-12	-793.970E-3	-98.8601E-9	-4.60146E-12	3.84215E-12
-773.869E-3	-213.256E-12	-773.869E-3	-98.8601E-9	-4.54487E-12	4.16735E-12
-753.769E-3	-207.477E-12	-753.769E-3	-98.8601E-9	-4.68028E-12	4.30213E-12
-733.668E-3	-202.419E-12	-733.668E-3	-98.8601E-9	-4.55784E-12	4.56678E-12
-713.568E-3	-196.962E-12	-713.568E-3	-98.8601E-9	-4.55441E-12	4.32067E-12
-693.467E-3	-192.547E-12	-693.467E-3	-98.8601E-9	-4.58332E-12	3.96845E-12
-673.367E-3	-186.449E-12	-673.367E-3	-98.8601E-9	-4.72565E-12	3.98638E-12
-653.266E-3	-181.491E-12	-653.266E-3	-98.8601E-9	-4.57170E-12	4.18584E-12
-633.166E-3	-176.188E-12	-633.166E-3	-98.8601E-9	-4.65433E-12	4.22173E-12
-613.065E-3	-170.140E-12	-613.065E-3	-98.8601E-9	-4.64168E-12	4.06642E-12
-592.965E-3	-165.237E-12	-592.965E-3	-98.8601E-9	-4.53762E-12	4.03285E-12
-572.864E-3	-159.515E-12	-572.864E-3	-98.8601E-9	-4.49030E-12	4.31361E-12
-552.764E-3	-152.921E-12	-552.764E-3	-98.8601E-9	-4.80973E-12	4.68053E-12
-532.663E-3	-147.950E-12	-532.663E-3	-98.8601E-9	-4.77595E-12	4.53585E-12
-512.563E-3	-142.519E-12	-512.563E-3	-98.8601E-9	-4.83201E-12	4.52981E-12
-492.462E-3	-136.588E-12	-492.462E-3	-98.8601E-9	-4.65459E-12	4.46459E-12
-472.362E-3	-132.312E-12	-472.362E-3	-98.8601E-9	-4.72740E-12	4.14715E-12
-452.261E-3	-126.539E-12	-452.261E-3	-98.8601E-9	-4.65958E-12	4.16007E-12
-432.161E-3	-121.149E-12	-432.161E-3	-98.8601E-9	-4.51978E-12	3.78223E-12
-412.060E-3	-116.935E-12	-412.060E-3	-98.8601E-9	-4.74962E-12	3.78226E-12
-391.960E-3	-112.125E-12	-391.960E-3	-98.8601E-9	-4.69941E-12	3.65256E-12
-371.859E-3	-107.070E-12	-371.859E-3	-98.8601E-9	-4.51745E-12	4.27002E-12
-351.759E-3	-101.455E-12	-351.759E-3	-98.8601E-9	-4.48217E-12	4.63926E-12
-331.658E-3	-95.0217E-12	-331.658E-3	-98.8601E-9	-4.70068E-12	4.81352E-12
-311.558E-3	-89.4186E-12	-311.558E-3	-98.8601E-9	-4.58737E-12	5.34312E-12
-291.457E-3	-82.9501E-12	-291.457E-3	-98.8601E-9	-4.59267E-12	5.34568E-12
-271.357E-3	-76.5441E-12	-271.357E-3	-98.8601E-9	-4.70316E-12	4.80703E-12
-251.256E-3	-70.5471E-12	-251.256E-3	-98.8601E-9	-4.81742E-12	4.31081E-12
-231.156E-3	-65.2671E-12	-231.156E-3	-98.8601E-9	-4.85987E-12	4.10639E-12
-211.055E-3	-60.3309E-12	-211.055E-3	-98.8601E-9	-4.75927E-12	4.28993E-12
-190.955E-3	-54.7849E-12	-190.955E-3	-98.8601E-9	-4.58576E-12	4.18496E-12
-170.854E-3	-49.4740E-12	-170.854E-3	-98.8601E-9	-4.89952E-12	4.17116E-12
-150.754E-3	-44.0975E-12	-150.754E-3	-98.8601E-9	-4.81108E-12	4.29312E-12
-130.653E-3	-38.2433E-12	-130.653E-3	-98.8601E-9	-4.66931E-12	4.66517E-12
-110.553E-3	-32.1874E-12	-110.553E-3	-98.8601E-9	-4.70998E-12	4.89565E-12
-90.4523E-3	-26.0103E-12	-90.4523E-3	-98.8601E-9	-4.60821E-12	4.84885E-12
-70.3518E-3	-20.0052E-12	-70.3518E-3	-98.8601E-9	-4.57216E-12	4.68982E-12
-50.2512E-3	-14.0128E-12	-50.2513E-3	-98.8601E-9	-4.62632E-12	4.71957E-12
-30.1508E-3	-8.33506E-12	-30.1508E-3	-98.8601E-9	-4.64810E-12	4.45892E-12
-10.0503E-3	-2.87307E-12	-10.0503E-3	-98.8601E-9	-4.63526E-12	4.29265E-12
10.0503E-3	2.43367E-12	10.0503E-3	-98.8601E-9	-4.71059E-12	4.08133E-12
30.1507E-3	7.69179E-12	30.1508E-3	-98.8601E-9	-4.64690E-12	4.13142E-12
50.2512E-3	12.7468E-12	50.2513E-3	-98.8601E-9	-4.75458E-12	3.85568E-12
70.3518E-3	17.5471E-12	70.3518E-3	-98.8601E-9	-4.82780E-12	3.84673E-12
90.4522E-3	22.4052E-12	90.4523E-3	-98.8601E-9	-4.65068E-12	3.81411E-12
110.553E-3	27.2055E-12	110.553E-3	-98.8601E-9	-4.63435E-12	3.84251E-12
130.653E-3	31.9220E-12	130.653E-3	-98.8601E-9	-4.71884E-12	3.78358E-12
150.754E-3	36.6352E-12	150.754E-3	-98.8601E-9	-4.72267E-12	3.69832E-12
170.854E-3	41.4900E-12	170.854E-3	-98.8601E-9	-4.83848E-12	3.89449E-12
190.955E-3	46.1991E-12	190.955E-3	-98.8601E-9	-4.70842E-12	3.72305E-12
211.055E-3	50.6506E-12	211.055E-3	-98.8601E-9	-4.67553E-12	3.66306E-12
231.156E-3	55.3643E-12	231.156E-3	-98.8601E-9	-4.61991E-12	3.48268E-12
251.256E-3	59.9625E-12	251.256E-3	-98.8601E-9	-4.66589E-12	3.52845E-12
271.357E-3	64.4761E-12	271.357E-3	-98.8601E-9	-4.83657E-12	3.43231E-12
291.457E-3	68.9326E-12	291.457E-3	-98.8601E-9	-4.74773E-12	3.50252E-12
311.558E-3	73.4196E-12	311.558E-3	-98.8601E-9	-4.68925E-12	3.70863E-12
331.658E-3	77.9994E-12	331.658E-3	-98.8601E-9	-4.71629E-12	3.66907E-12
351.759E-3	82.6268E-12	351.759E-3	-98.8601E-9	-4.65165E-12	3.61301E-12
371.859E-3	87.4718E-12	371.859E-3	-98.8601E-9	-4.61606E-12	3.90482E-12
391.960E-3	92.0728E-12	391.960E-3	-98.8601E-9	-4.69384E-12	3.85984E-12
412.060E-3	96.6786E-12	412.060E-3	-98.8601E-9	-4.58539E-12	3.92402E-12
432.161E-3	102.123E-12	432.161E-3	-98.8601E-9	-4.62393E-12	3.81308E-12
452.261E-3	107.269E-12	452.261E-3	-98.8601E-9	-4.76922E-12	4.02932E-12
472.362E-3	112.013E-12	472.362E-3	-98.8601E-9	-4.76396E-12	4.00590E-12
492.462E-3	116.840E-12	492.462E-3	-98.8601E-9	-4.77623E-12	4.33790E-12
512.563E-3	122.580E-12	512.563E-3	-98.8601E-9	-4.63169E-12	4.33364E-12
532.663E-3	128.493E-12	532.663E-3	-98.8601E-9	-4.79313E-12	4.32076E-12
552.764E-3	133.850E-12	552.764E-3	-98.8601E-9	-4.53395E-12	4.39929E-12
572.864E-3	138.754E-12	572.864E-3	-98.8601E-9	-4.67358E-12	4.51607E-12
592.965E-3	145.384E-12	592.965E-3	-98.8601E-9	-4.64520E-12	4.72828E-12
613.065E-3	151.172E-12	613.065E-3	-98.8601E-9	-4.65468E-12	4.54130E-12
633.166E-3	157.161E-12	633.166E-3	-98.8601E-9	-4.92055E-12	5.00567E-12
653.266E-3	163.268E-12	653.266E-3	-98.8601E-9	-4.68813E-12	5.29070E-12
673.367E-3	169.426E-12	673.367E-3	-98.8601E-9	-4.68822E-12	5.40126E-12
693.467E-3	177.388E-12	693.467E-3	-98.8601E-9	-4.67200E-12	5.73681E-12
713.568E-3	185.966E-12	713.568E-3	-98.8601E-9	-4.58347E-12	6.24745E-12
733.668E-3	192.837E-12	733.668E-3	-98.8601E-9	-4.52910E-12	6.48499E-12
753.769E-3	200.778E-12	753.769E-3	-98.8601E-9	-4.55857E-12	7.10969E-12
773.869E-3	210.335E-12	773.869E-3	-98.8601E-9	-4.66356E-12	7.63348E-12
793.970E-3	220.007E-12	793.970E-3	-98.8601E-9	-4.49343E-12	7.71324E-12
814.070E-3	229.821E-12	814.070E-3	-98.8601E-9	-4.65643E-12	7.82247E-12
834.171E-3	240.252E-12	834.171E-3	-98.8601E-9	-4.36881E-12	8.10851E-12
854.271E-3	249.550E-12	854.271E-3	-98.8601E-9	-4.51536E-12	8.32807E-12
874.372E-3	260.010E-12	874.372E-3	-98.8601E-9	-4.56776E-12	8.47659E-12
894.472E-3	272.105E-12	894.472E-3	-98.8601E-9	-4.41292E-12	8.90214E-12
914.573E-3	283.798E-12	914.573E-3	-98.8601E-9	-4.56849E-12	9.18007E-12
934.673E-3	293.303E-12	934.673E-3	-98.8601E-9	-4.29960E-12	9.36315E-12
954.774E-3	305.745E-12	954.774E-3	-98.8601E-9	-4.52829E-12	9.65036E-12
974.874E-3	318.411E-12	974.874E-3	-98.8601E-9	-4.35702E-12	9.97575E-12
994.975E-3	331.287E-12	994.975E-3	-98.8601E-9	-4.63761E-12	10.1814E-12
1.01508E+0	343.627E-12	1.01508E+0	-98.8601E-9	-4.49318E-12	10.5734E-12
1.03518E+0	356.446E-12	1.03518E+0	-98.8601E-9	-4.51407E-12	10.7088E-12
1.05528E+0	370.439E-12	1.05528E+0	-98.8601E-9	-4.51493E-12	10.9695E-12
1.07538E+0	384.230E-12	1.07538E+0	-98.8601E-9	-4.45143E-12	11.6890E-12
1.09548E+0	399.126E-12	1.09548E+0	-98.8601E-9	-4.42096E-12	12.3367E-12
1.11558E+0	414.411E-12	1.11558E+0	-98.8601E-9	-4.46331E-12	13.1838E-12
1.13568E+0	432.829E-12	1.13568E+0	-98.8601E-9	-4.24157E-12	14.1137E-12
1.15578E+0	449.919E-12	1.15578E+0	-98.8601E-9	-4.22839E-12	15.2145E-12
1.17588E+0	468.328E-12	1.17588E+0	-98.8601E-9	-4.10984E-12	16.6753E-12
1.19598E+0	490.005E-12	1.19598E+0	-98.8601E-9	-4.01670E-12	18.0706E-12
1.21608E+0	514.649E-12	1.21608E+0	-98.8601E-9	-4.05674E-12	19.7292E-12
1.23618E+0	538.827E-12	1.23618E+0	-98.8601E-9	-3.83196E-12	21.2534E-12
1.25628E+0	565.807E-12	1.25628E+0	-98.8601E-9	-3.60700E-12	22.5132E-12
1.27638E+0	593.555E-12	1.27638E+0	-98.8601E-9	-3.85818E-12	23.4735E-12
1.29648E+0	620.802E-12	1.29648E+0	-98.8601E-9	-3.93200E-12	24.7452E-12
1.31658E+0	651.794E-12	1.31658E+0	-98.8601E-9	-3.75806E-12	25.2136E-12
1.33668E+0	686.025E-12	1.33668E+0	-98.8601E-9	-3.59242E-12	26.0647E-12
1.35678E+0	714.291E-12	1.35678E+0	-98.8601E-9	-3.91407E-12	27.0892E-12
1.37688E+0	748.074E-12	1.37688E+0	-98.8601E-9	-3.51905E-12	27.9362E-12
1.39698E+0	782.669E-12	1.39698E+0	-98.8601E-9	-3.67079E-12	29.0723E-12
1.41709E+0	819.297E-12	1.41709E+0	-98.8601E-9	-3.68192E-12	30.5559E-12
1.43719E+0	859.269E-12	1.43719E+0	-98.8601E-9	-3.28332E-12	31.9269E-12
1.45729E+0	893.796E-12	1.45729E+0	-98.8601E-9	-3.26340E-12	33.8699E-12
1.47739E+0	934.323E-12	1.47739E+0	-98.8601E-9	-3.04999E-12	35.4600E-12
1.49749E+0	979.942E-12	1.49749E+0	-98.8601E-9	-3.29979E-12	37.5903E-12
1.51759E+0	1.02569E-9	1.51759E+0	-98.8601E-9	-2.72563E-12	40.0222E-12
1.53769E+0	1.07440E-9	1.53769E+0	-98.8601E-9	-2.80696E-12	42.3767E-12
1.55779E+0	1.12171E-9	1.55779E+0	-98.8601E-9	-2.45824E-12	44.2264E-12
1.57789E+0	1.17055E-9	1.57789E+0	-98.8601E-9	-2.29431E-12	45.7448E-12
1.59799E+0	1.22708E-9	1.59799E+0	-98.8601E-9	-2.04848E-12	47.2549E-12
1.61809E+0	1.28004E-9	1.61809E+0	-98.8601E-9	-1.94531E-12	47.4700E-12
1.63819E+0	1.33329E-9	1.63819E+0	-98.8601E-9	-2.43379E-12	46.6288E-12
1.65829E+0	1.38619E-9	1.65829E+0	-98.8601E-9	-1.97340E-12	45.4612E-12
1.67839E+0	1.43593E-9	1.67839E+0	-98.8601E-9	-2.12704E-12	44.0453E-12
1.69849E+0	1.48656E-9	1.69849E+0	-98.8601E-9	-2.03780E-12	42.7349E-12
1.71859E+0	1.53664E-9	1.71859E+0	-98.8601E-9	-2.01230E-12	41.6755E-12
1.73869E+0	1.58005E-9	1.73869E+0	-98.8601E-9	-1.64541E-12	41.0733E-12
1.75879E+0	1.61802E-9	1.75879E+0	-98.8601E-9	-1.82270E-12	39.8668E-12
1.77889E+0	1.65943E-9	1.77889E+0	-98.8601E-9	-2.04364E-12	39.1252E-12
1.79900E+0	1.70429E-9	1.79900E+0	-98.8601E-9	-1.87231E-12	39.0706E-12
1.81910E+0	1.75141E-9	1.81910E+0	-98.8601E-9	-1.76597E-12	38.4316E-12
1.83920E+0	1.79652E-9	1.83920E+0	-98.8601E-9	-1.94217E-12	38.2191E-12
1.85930E+0	1.83478E-9	1.85930E+0	-98.8601E-9	-1.67011E-12	37.6085E-12
1.87940E+0	1.88028E-9	1.87940E+0	-98.8601E-9	-1.97310E-12	36.7609E-12
1.89950E+0	1.92242E-9	1.89950E+0	-98.8601E-9	-2.00827E-12	36.0534E-12
1.91960E+0	1.96563E-9	1.91960E+0	-98.8601E-9	-2.04715E-12	35.1209E-12
1.93970E+0	1.99728E-9	1.93970E+0	-98.8601E-9	-2.03038E-12	34.4848E-12
1.95980E+0	2.04079E-9	1.95980E+0	-98.8601E-9	-1.73915E-12	33.6911E-12
1.97990E+0	2.07381E-9	1.97990E+0	-98.8601E-9	-2.21509E-12	33.0595E-12
2.00000E+0	2.10917E-9	2.00000E+0	-98.8601E-9	-1.94304E-12	32.5389E-12
