# Supplementary material for: Circumventing the stability problems of graphene nanoribbon zigzag edges
Source: Nat Chem. 2022 Sep 26;14(12):1451–8. doi: 10.1038/s41557-022-01042-8 (PMC10665199; doi:10.1038/s41557-022-01042-8)
Supplement: Supplementary file 3 — Source data for Supplementary Fig. 9. [file 41557_2022_1042_MOESM3_ESM.zip › 3 units/Point_spectra_228.dat]

Experiment	bias spectroscopy
Saved Date	25.09.2019 13:58:44
User
Date
X (m)	708.982E-9
Y (m)	-222.677E-9
Z (m)	-98.8671E-9
Z offset (m)	0E+0
Settling time (s)	30E-3
Integration time (s)	80E-3
Z-Ctrl hold	TRUE
Final Z (m)	N/A
Start time	25.09.2019 13:58:22
Filter type	None
Order
Cutoff frq
Bias>Bias (V)	-500E-3
Bias>Calibration (V/V)	-1E+0
Bias>Offset (V)	0E+0
Bias Spectroscopy>Sweep Start (V)	-2E+0
Bias Spectroscopy>Sweep End (V)	2E+0
Bias Spectroscopy>Num Pixel	200
Bias Spectroscopy>Z Avg time (s)	100E-3
Bias Spectroscopy>Z offset (m)	0E+0
Bias Spectroscopy>1st Settling time (s)	60E-3
Bias Spectroscopy>Settling time (s)	30E-3
Bias Spectroscopy>Integration time (s)	80E-3
Bias Spectroscopy>End Settling time (s)	50E-3
Bias Spectroscopy>Z control time (s)	50E-3
Bias Spectroscopy>Max Slew rate (V/s)	Inf
Bias Spectroscopy>backward sweep	FALSE
Bias Spectroscopy>Z-controller hold	TRUE
Bias Spectroscopy>Number of sweeps	1
Bias Spectroscopy>Channels	Current (A);Bias (V);Z (m);LI Demod 1 Y (A);LI Demod 1 X (A)
Bias Spectroscopy>Reset Bias	TRUE
Bias Spectroscopy>Record final Z	FALSE
Bias Spectroscopy>Lock-In run	TRUE
Current>Current (A)	458.196E-12
Current>Calibration (A/V)	330E-12
Current>Offset (A)	0E+0
Current>Gain	High
Lock-in>Lock-in status	ON
Lock-in>Modulated signal	Bias (V)
Lock-in>Frequency (Hz)	778E+0
Lock-in>Amplitude	20E-3
Lock-in>Demodulated signal	Current (A)
Lock-in>HP Filter Cutoff D1 (Hz)	155.425E+0
Lock-in>HP Filter Cutoff D2 (Hz)	155.425E+0
Lock-in>HP Filter Order D1	1
Lock-in>HP Filter Order D2	1
Lock-in>Harmonic D1	1
Lock-in>Harmonic D2	2
Lock-in>Reference phase D1 (deg)	-133.113E+0
Lock-in>Reference phase D2 (deg)	174.64E+0
Lock-in>LP Filter Cutoff D1 (Hz)	9.71405E+0
Lock-in>LP Filter Cutoff D2 (Hz)	4.85702E+0
Lock-in>LP Filter Order D1	2
Lock-in>LP Filter Order D2	2
Lock-in>Sync Filter D1	OFF
Lock-in>Sync Filter D2	OFF
[DATA]
Bias calc (V)	Current (A)	Bias (V)	Z (m)	LI Demod 1 Y (A)	LI Demod 1 X (A)
-2.00000E+0	-783.475E-12	-2.00000E+0	-98.8671E-9	-3.59339E-12	25.5990E-12
-1.97990E+0	-756.455E-12	-1.97990E+0	-98.8671E-9	-3.69091E-12	24.8487E-12
-1.95980E+0	-725.568E-12	-1.95980E+0	-98.8671E-9	-3.87634E-12	23.3720E-12
-1.93970E+0	-697.731E-12	-1.93970E+0	-98.8671E-9	-3.93521E-12	21.6812E-12
-1.91960E+0	-674.375E-12	-1.91960E+0	-98.8671E-9	-4.02176E-12	19.9982E-12
-1.89950E+0	-650.205E-12	-1.89950E+0	-98.8671E-9	-4.02130E-12	18.0749E-12
-1.87940E+0	-631.014E-12	-1.87940E+0	-98.8671E-9	-4.03348E-12	16.4923E-12
-1.85930E+0	-613.610E-12	-1.85930E+0	-98.8671E-9	-4.18684E-12	14.9239E-12
-1.83920E+0	-594.111E-12	-1.83920E+0	-98.8671E-9	-4.32921E-12	13.7162E-12
-1.81910E+0	-577.037E-12	-1.81910E+0	-98.8671E-9	-4.45407E-12	12.6044E-12
-1.79900E+0	-565.700E-12	-1.79900E+0	-98.8671E-9	-4.37307E-12	11.8299E-12
-1.77889E+0	-553.455E-12	-1.77889E+0	-98.8671E-9	-4.22200E-12	11.1001E-12
-1.75879E+0	-540.527E-12	-1.75879E+0	-98.8671E-9	-4.33971E-12	10.4455E-12
-1.73869E+0	-524.313E-12	-1.73869E+0	-98.8671E-9	-4.32697E-12	10.3986E-12
-1.71859E+0	-514.206E-12	-1.71859E+0	-98.8671E-9	-4.33378E-12	9.94261E-12
-1.69849E+0	-503.949E-12	-1.69849E+0	-98.8671E-9	-4.36762E-12	10.1034E-12
-1.67839E+0	-491.384E-12	-1.67839E+0	-98.8671E-9	-4.49381E-12	9.94044E-12
-1.65829E+0	-477.902E-12	-1.65829E+0	-98.8671E-9	-4.65854E-12	9.62991E-12
-1.63819E+0	-464.432E-12	-1.63819E+0	-98.8671E-9	-4.51637E-12	9.78809E-12
-1.61809E+0	-452.819E-12	-1.61809E+0	-98.8671E-9	-4.37883E-12	9.86549E-12
-1.59799E+0	-440.104E-12	-1.59799E+0	-98.8671E-9	-4.49871E-12	9.48321E-12
-1.57789E+0	-426.752E-12	-1.57789E+0	-98.8671E-9	-4.49631E-12	8.90755E-12
-1.55779E+0	-417.905E-12	-1.55779E+0	-98.8671E-9	-4.39143E-12	8.55142E-12
-1.53769E+0	-410.211E-12	-1.53769E+0	-98.8671E-9	-4.48494E-12	8.41040E-12
-1.51759E+0	-399.087E-12	-1.51759E+0	-98.8671E-9	-4.55315E-12	8.12700E-12
-1.49749E+0	-388.150E-12	-1.49749E+0	-98.8671E-9	-4.47748E-12	8.13453E-12
-1.47739E+0	-378.227E-12	-1.47739E+0	-98.8671E-9	-4.54095E-12	8.48676E-12
-1.45729E+0	-369.198E-12	-1.45729E+0	-98.8671E-9	-4.32636E-12	9.63653E-12
-1.43719E+0	-356.426E-12	-1.43719E+0	-98.8671E-9	-4.45806E-12	10.2887E-12
-1.41709E+0	-344.294E-12	-1.41709E+0	-98.8671E-9	-4.66396E-12	8.53388E-12
-1.39698E+0	-336.227E-12	-1.39698E+0	-98.8671E-9	-4.48663E-12	6.43144E-12
-1.37688E+0	-328.204E-12	-1.37688E+0	-98.8671E-9	-4.59267E-12	5.00433E-12
-1.35678E+0	-322.084E-12	-1.35678E+0	-98.8671E-9	-4.60404E-12	4.52705E-12
-1.33668E+0	-317.569E-12	-1.33668E+0	-98.8671E-9	-4.59941E-12	4.30298E-12
-1.31658E+0	-312.991E-12	-1.31658E+0	-98.8671E-9	-4.66735E-12	4.05706E-12
-1.29648E+0	-306.527E-12	-1.29648E+0	-98.8671E-9	-4.58199E-12	3.68889E-12
-1.27638E+0	-301.726E-12	-1.27638E+0	-98.8671E-9	-4.70099E-12	3.40647E-12
-1.25628E+0	-299.605E-12	-1.25628E+0	-98.8671E-9	-4.79145E-12	3.24088E-12
-1.23618E+0	-295.614E-12	-1.23618E+0	-98.8671E-9	-4.55692E-12	2.92931E-12
-1.21608E+0	-290.224E-12	-1.21608E+0	-98.8671E-9	-4.72368E-12	2.96044E-12
-1.19598E+0	-285.951E-12	-1.19598E+0	-98.8671E-9	-4.71839E-12	2.64802E-12
-1.17588E+0	-284.326E-12	-1.17588E+0	-98.8671E-9	-4.58998E-12	2.54886E-12
-1.15578E+0	-281.059E-12	-1.15578E+0	-98.8671E-9	-4.68904E-12	2.45873E-12
-1.13568E+0	-277.445E-12	-1.13568E+0	-98.8671E-9	-4.69530E-12	2.28977E-12
-1.11558E+0	-273.995E-12	-1.11558E+0	-98.8671E-9	-4.73517E-12	2.37415E-12
-1.09548E+0	-271.759E-12	-1.09548E+0	-98.8671E-9	-4.63658E-12	1.85418E-12
-1.07538E+0	-270.952E-12	-1.07538E+0	-98.8671E-9	-4.75094E-12	2.14415E-12
-1.05528E+0	-267.594E-12	-1.05528E+0	-98.8671E-9	-4.75062E-12	2.21479E-12
-1.03518E+0	-263.972E-12	-1.03518E+0	-98.8671E-9	-5.00826E-12	2.16786E-12
-1.01508E+0	-262.406E-12	-1.01508E+0	-98.8671E-9	-4.65302E-12	2.05229E-12
-994.975E-3	-260.571E-12	-994.975E-3	-98.8671E-9	-4.87671E-12	2.40662E-12
-974.874E-3	-256.251E-12	-974.874E-3	-98.8671E-9	-4.81406E-12	2.58729E-12
-954.774E-3	-253.785E-12	-954.774E-3	-98.8671E-9	-4.56635E-12	2.70750E-12
-934.673E-3	-251.547E-12	-934.673E-3	-98.8671E-9	-4.67852E-12	3.24468E-12
-914.573E-3	-247.125E-12	-914.573E-3	-98.8671E-9	-4.91583E-12	3.23369E-12
-894.472E-3	-242.402E-12	-894.472E-3	-98.8671E-9	-5.09428E-12	3.29869E-12
-874.372E-3	-238.056E-12	-874.372E-3	-98.8671E-9	-4.61298E-12	3.35942E-12
-854.271E-3	-232.812E-12	-854.271E-3	-98.8671E-9	-4.79247E-12	3.72685E-12
-834.171E-3	-229.159E-12	-834.171E-3	-98.8671E-9	-4.67780E-12	3.62370E-12
-814.070E-3	-224.693E-12	-814.070E-3	-98.8671E-9	-4.68920E-12	3.59153E-12
-793.970E-3	-219.277E-12	-793.970E-3	-98.8671E-9	-4.59696E-12	3.74098E-12
-773.869E-3	-214.136E-12	-773.869E-3	-98.8671E-9	-4.52310E-12	4.23603E-12
-753.769E-3	-207.852E-12	-753.769E-3	-98.8671E-9	-4.85309E-12	4.70402E-12
-733.668E-3	-202.630E-12	-733.668E-3	-98.8671E-9	-4.70008E-12	4.68437E-12
-713.568E-3	-198.250E-12	-713.568E-3	-98.8671E-9	-4.74148E-12	4.41330E-12
-693.467E-3	-192.565E-12	-693.467E-3	-98.8671E-9	-4.80062E-12	4.02673E-12
-673.367E-3	-186.267E-12	-673.367E-3	-98.8671E-9	-4.69350E-12	3.86829E-12
-653.266E-3	-182.139E-12	-653.266E-3	-98.8671E-9	-4.69719E-12	3.97050E-12
-633.166E-3	-176.720E-12	-633.166E-3	-98.8671E-9	-4.77376E-12	4.03921E-12
-613.065E-3	-171.490E-12	-613.065E-3	-98.8671E-9	-4.73908E-12	3.85268E-12
-592.965E-3	-166.209E-12	-592.965E-3	-98.8671E-9	-4.48430E-12	4.24382E-12
-572.864E-3	-161.024E-12	-572.864E-3	-98.8671E-9	-4.45805E-12	4.44594E-12
-552.764E-3	-155.477E-12	-552.764E-3	-98.8671E-9	-4.81825E-12	4.64968E-12
-532.663E-3	-149.840E-12	-532.663E-3	-98.8671E-9	-4.61313E-12	4.73478E-12
-512.563E-3	-144.521E-12	-512.563E-3	-98.8671E-9	-4.88201E-12	4.63790E-12
-492.462E-3	-138.341E-12	-492.462E-3	-98.8671E-9	-4.76597E-12	4.49495E-12
-472.362E-3	-133.174E-12	-472.362E-3	-98.8671E-9	-4.61773E-12	4.57372E-12
-452.261E-3	-127.590E-12	-452.261E-3	-98.8671E-9	-4.77861E-12	4.02715E-12
-432.161E-3	-122.220E-12	-432.161E-3	-98.8671E-9	-4.73264E-12	3.80377E-12
-412.060E-3	-118.281E-12	-412.060E-3	-98.8671E-9	-4.76497E-12	3.84887E-12
-391.960E-3	-113.097E-12	-391.960E-3	-98.8671E-9	-4.81245E-12	3.69527E-12
-371.859E-3	-107.236E-12	-371.859E-3	-98.8671E-9	-4.58440E-12	4.13681E-12
-351.759E-3	-102.248E-12	-351.759E-3	-98.8671E-9	-4.77047E-12	4.49079E-12
-331.658E-3	-96.2988E-12	-331.658E-3	-98.8671E-9	-4.70891E-12	4.91149E-12
-311.558E-3	-90.2177E-12	-311.558E-3	-98.8671E-9	-4.64061E-12	5.03400E-12
-291.457E-3	-83.7042E-12	-291.457E-3	-98.8671E-9	-4.54733E-12	5.08655E-12
-271.357E-3	-77.4314E-12	-271.357E-3	-98.8671E-9	-4.70278E-12	4.77387E-12
-251.256E-3	-71.9495E-12	-251.256E-3	-98.8671E-9	-4.80685E-12	4.67751E-12
-231.156E-3	-66.1661E-12	-231.156E-3	-98.8671E-9	-4.72065E-12	4.20220E-12
-211.055E-3	-60.5827E-12	-211.055E-3	-98.8671E-9	-4.82907E-12	4.33381E-12
-190.955E-3	-55.6082E-12	-190.955E-3	-98.8671E-9	-4.42270E-12	4.25072E-12
-170.854E-3	-50.3869E-12	-170.854E-3	-98.8671E-9	-4.68274E-12	4.42216E-12
-150.754E-3	-44.9166E-12	-150.754E-3	-98.8671E-9	-4.68221E-12	4.27963E-12
-130.653E-3	-39.3202E-12	-130.653E-3	-98.8671E-9	-4.72876E-12	4.82570E-12
-110.553E-3	-33.3378E-12	-110.553E-3	-98.8671E-9	-4.64190E-12	4.76179E-12
-90.4523E-3	-27.1234E-12	-90.4523E-3	-98.8671E-9	-4.67350E-12	4.92723E-12
-70.3518E-3	-20.9596E-12	-70.3518E-3	-98.8671E-9	-4.48051E-12	5.02314E-12
-50.2512E-3	-14.7901E-12	-50.2513E-3	-98.8671E-9	-4.57445E-12	4.73379E-12
-30.1508E-3	-8.89533E-12	-30.1508E-3	-98.8671E-9	-4.62021E-12	4.61915E-12
-10.0503E-3	-3.14131E-12	-10.0503E-3	-98.8671E-9	-4.64773E-12	4.60940E-12
10.0503E-3	2.57096E-12	10.0503E-3	-98.8671E-9	-4.71811E-12	4.51183E-12
30.1507E-3	8.03308E-12	30.1508E-3	-98.8671E-9	-4.79464E-12	4.39807E-12
50.2512E-3	13.3974E-12	50.2513E-3	-98.8671E-9	-4.62731E-12	4.02553E-12
70.3518E-3	18.3623E-12	70.3518E-3	-98.8671E-9	-4.75827E-12	4.02237E-12
90.4522E-3	23.2375E-12	90.4523E-3	-98.8671E-9	-4.51338E-12	3.92380E-12
110.553E-3	28.0526E-12	110.553E-3	-98.8671E-9	-4.68449E-12	3.89510E-12
130.653E-3	32.8559E-12	130.653E-3	-98.8671E-9	-4.71195E-12	3.85639E-12
150.754E-3	37.8020E-12	150.754E-3	-98.8671E-9	-4.79300E-12	3.86380E-12
170.854E-3	42.4260E-12	170.854E-3	-98.8671E-9	-4.71126E-12	3.78360E-12
190.955E-3	47.2998E-12	190.955E-3	-98.8671E-9	-4.74561E-12	3.64049E-12
211.055E-3	51.9420E-12	211.055E-3	-98.8671E-9	-4.67781E-12	3.78507E-12
231.156E-3	56.7423E-12	231.156E-3	-98.8671E-9	-4.66475E-12	3.69953E-12
251.256E-3	61.3158E-12	251.256E-3	-98.8671E-9	-4.77385E-12	3.49373E-12
271.357E-3	65.6186E-12	271.357E-3	-98.8671E-9	-4.76355E-12	3.44731E-12
291.457E-3	70.0753E-12	291.457E-3	-98.8671E-9	-4.76031E-12	3.41297E-12
311.558E-3	74.5602E-12	311.558E-3	-98.8671E-9	-4.65523E-12	3.53576E-12
331.658E-3	79.2918E-12	331.658E-3	-98.8671E-9	-4.70282E-12	3.56808E-12
351.759E-3	83.5666E-12	351.759E-3	-98.8671E-9	-4.78122E-12	3.76462E-12
371.859E-3	88.3287E-12	371.859E-3	-98.8671E-9	-4.59449E-12	3.84775E-12
391.960E-3	93.2275E-12	391.960E-3	-98.8671E-9	-4.82385E-12	3.81884E-12
412.060E-3	98.1323E-12	412.060E-3	-98.8671E-9	-4.59729E-12	3.89619E-12
432.161E-3	102.113E-12	432.161E-3	-98.8671E-9	-4.76129E-12	3.96406E-12
452.261E-3	107.116E-12	452.261E-3	-98.8671E-9	-4.63126E-12	3.99266E-12
472.362E-3	113.250E-12	472.362E-3	-98.8671E-9	-4.77799E-12	4.30274E-12
492.462E-3	118.282E-12	492.462E-3	-98.8671E-9	-4.61175E-12	4.30441E-12
512.563E-3	123.373E-12	512.563E-3	-98.8671E-9	-4.63670E-12	4.37974E-12
532.663E-3	128.894E-12	532.663E-3	-98.8671E-9	-4.46509E-12	4.46211E-12
552.764E-3	135.293E-12	552.764E-3	-98.8671E-9	-4.74353E-12	4.53480E-12
572.864E-3	141.036E-12	572.864E-3	-98.8671E-9	-4.67244E-12	4.52361E-12
592.965E-3	146.914E-12	592.965E-3	-98.8671E-9	-4.79426E-12	4.83407E-12
613.065E-3	152.848E-12	613.065E-3	-98.8671E-9	-4.65022E-12	5.04259E-12
633.166E-3	158.958E-12	633.166E-3	-98.8671E-9	-4.69828E-12	5.15677E-12
653.266E-3	166.377E-12	653.266E-3	-98.8671E-9	-4.62524E-12	5.69840E-12
673.367E-3	174.121E-12	673.367E-3	-98.8671E-9	-4.66321E-12	6.05570E-12
693.467E-3	181.945E-12	693.467E-3	-98.8671E-9	-4.50450E-12	6.74423E-12
713.568E-3	190.290E-12	713.568E-3	-98.8671E-9	-4.77790E-12	7.13764E-12
733.668E-3	200.718E-12	733.668E-3	-98.8671E-9	-4.63534E-12	8.11191E-12
753.769E-3	211.661E-12	753.769E-3	-98.8671E-9	-4.55764E-12	8.97524E-12
773.869E-3	222.591E-12	773.869E-3	-98.8671E-9	-4.40803E-12	9.50082E-12
793.970E-3	233.773E-12	793.970E-3	-98.8671E-9	-4.69226E-12	9.72545E-12
814.070E-3	246.597E-12	814.070E-3	-98.8671E-9	-4.51986E-12	10.0060E-12
834.171E-3	259.331E-12	834.171E-3	-98.8671E-9	-4.67056E-12	9.90018E-12
854.271E-3	272.414E-12	854.271E-3	-98.8671E-9	-4.48618E-12	9.95109E-12
874.372E-3	284.075E-12	874.372E-3	-98.8671E-9	-4.53704E-12	10.0407E-12
894.472E-3	296.598E-12	894.472E-3	-98.8671E-9	-4.65319E-12	10.2827E-12
914.573E-3	310.050E-12	914.573E-3	-98.8671E-9	-4.49782E-12	10.3288E-12
934.673E-3	322.645E-12	934.673E-3	-98.8671E-9	-4.62549E-12	10.5553E-12
954.774E-3	336.406E-12	954.774E-3	-98.8671E-9	-4.63090E-12	11.0420E-12
974.874E-3	351.957E-12	974.874E-3	-98.8671E-9	-4.54350E-12	11.1597E-12
994.975E-3	365.389E-12	994.975E-3	-98.8671E-9	-4.32683E-12	11.5426E-12
1.01508E+0	378.627E-12	1.01508E+0	-98.8671E-9	-4.23150E-12	11.6268E-12
1.03518E+0	391.478E-12	1.03518E+0	-98.8671E-9	-4.58654E-12	11.7932E-12
1.05528E+0	405.141E-12	1.05528E+0	-98.8671E-9	-4.33060E-12	12.1653E-12
1.07538E+0	423.532E-12	1.07538E+0	-98.8671E-9	-4.60716E-12	12.7470E-12
1.09548E+0	437.613E-12	1.09548E+0	-98.8671E-9	-4.58760E-12	13.6484E-12
1.11558E+0	451.291E-12	1.11558E+0	-98.8671E-9	-4.20531E-12	14.3386E-12
1.13568E+0	470.029E-12	1.13568E+0	-98.8671E-9	-4.17779E-12	14.8657E-12
1.15578E+0	492.051E-12	1.15578E+0	-98.8671E-9	-4.15728E-12	16.1710E-12
1.17588E+0	511.283E-12	1.17588E+0	-98.8671E-9	-4.30936E-12	17.3221E-12
1.19598E+0	531.373E-12	1.19598E+0	-98.8671E-9	-4.12667E-12	18.4827E-12
1.21608E+0	559.239E-12	1.21608E+0	-98.8671E-9	-4.21276E-12	19.9085E-12
1.23618E+0	585.488E-12	1.23618E+0	-98.8671E-9	-3.82175E-12	21.3642E-12
1.25628E+0	608.570E-12	1.25628E+0	-98.8671E-9	-3.92241E-12	23.0378E-12
1.27638E+0	637.223E-12	1.27638E+0	-98.8671E-9	-3.66748E-12	24.3051E-12
1.29648E+0	671.881E-12	1.29648E+0	-98.8671E-9	-3.57485E-12	25.6898E-12
1.31658E+0	703.564E-12	1.31658E+0	-98.8671E-9	-3.87811E-12	27.5831E-12
1.33668E+0	734.007E-12	1.33668E+0	-98.8671E-9	-3.32931E-12	28.8659E-12
1.35678E+0	766.999E-12	1.35678E+0	-98.8671E-9	-3.66067E-12	30.3131E-12
1.37688E+0	809.176E-12	1.37688E+0	-98.8671E-9	-3.49898E-12	32.6056E-12
1.39698E+0	847.516E-12	1.39698E+0	-98.8671E-9	-3.37161E-12	34.0937E-12
1.41709E+0	894.010E-12	1.41709E+0	-98.8671E-9	-3.21861E-12	36.2957E-12
1.43719E+0	934.193E-12	1.43719E+0	-98.8671E-9	-3.04088E-12	38.3525E-12
1.45729E+0	982.040E-12	1.45729E+0	-98.8671E-9	-3.02208E-12	41.0840E-12
1.47739E+0	1.03367E-9	1.47739E+0	-98.8671E-9	-2.48026E-12	44.0736E-12
1.49749E+0	1.09096E-9	1.49749E+0	-98.8671E-9	-2.43133E-12	47.1864E-12
1.51759E+0	1.14466E-9	1.51759E+0	-98.8671E-9	-2.08827E-12	49.9477E-12
1.53769E+0	1.19919E-9	1.53769E+0	-98.8671E-9	-2.27350E-12	52.3777E-12
1.55779E+0	1.26384E-9	1.55779E+0	-98.8671E-9	-2.01279E-12	54.7125E-12
1.57789E+0	1.32892E-9	1.57789E+0	-98.8671E-9	-1.44650E-12	56.2377E-12
1.59799E+0	1.39101E-9	1.59799E+0	-98.8671E-9	-1.38006E-12	57.7197E-12
1.61809E+0	1.45389E-9	1.61809E+0	-98.8671E-9	-814.052E-15	57.4356E-12
1.63819E+0	1.52101E-9	1.63819E+0	-98.8671E-9	-1.50696E-12	56.3890E-12
1.65829E+0	1.58735E-9	1.65829E+0	-98.8671E-9	-1.23721E-12	55.7735E-12
1.67839E+0	1.64746E-9	1.67839E+0	-98.8671E-9	-1.49906E-12	53.9677E-12
1.69849E+0	1.70801E-9	1.69849E+0	-98.8671E-9	-1.03602E-12	52.0454E-12
1.71859E+0	1.76008E-9	1.71859E+0	-98.8671E-9	-1.11753E-12	50.6300E-12
1.73869E+0	1.81175E-9	1.73869E+0	-98.8671E-9	-1.47199E-12	49.4252E-12
1.75879E+0	1.87059E-9	1.75879E+0	-98.8671E-9	-1.67798E-12	49.0786E-12
1.77889E+0	1.92407E-9	1.77889E+0	-98.8671E-9	-996.514E-15	48.3968E-12
1.79900E+0	1.96537E-9	1.79900E+0	-98.8671E-9	-908.191E-15	47.5926E-12
1.81910E+0	2.02174E-9	1.81910E+0	-98.8671E-9	-1.26496E-12	46.4631E-12
1.83920E+0	2.08189E-9	1.83920E+0	-98.8671E-9	-1.09599E-12	46.6176E-12
1.85930E+0	2.12818E-9	1.85930E+0	-98.8671E-9	-854.764E-15	45.6657E-12
1.87940E+0	2.17279E-9	1.87940E+0	-98.8671E-9	-935.953E-15	44.7109E-12
1.89950E+0	2.21575E-9	1.89950E+0	-98.8671E-9	-835.233E-15	43.8157E-12
1.91960E+0	2.27072E-9	1.91960E+0	-98.8671E-9	-1.01722E-12	42.5783E-12
1.93970E+0	2.31553E-9	1.93970E+0	-98.8671E-9	-766.294E-15	41.6068E-12
1.95980E+0	2.36390E-9	1.95980E+0	-98.8671E-9	-589.319E-15	40.5999E-12
1.97990E+0	2.41132E-9	1.97990E+0	-98.8671E-9	-381.357E-15	40.0023E-12
2.00000E+0	2.45817E-9	2.00000E+0	-98.8671E-9	-712.315E-15	39.2184E-12
