# Supplementary material for: Circumventing the stability problems of graphene nanoribbon zigzag edges
Source: Nat Chem. 2022 Sep 26;14(12):1451–8. doi: 10.1038/s41557-022-01042-8 (PMC10665199; doi:10.1038/s41557-022-01042-8)
Supplement: Supplementary file 3 — Source data for Supplementary Fig. 9. [file 41557_2022_1042_MOESM3_ESM.zip › 3 units/Point_spectra_229.dat]

Experiment	bias spectroscopy
Saved Date	25.09.2019 13:59:07
User
Date
X (m)	709.105E-9
Y (m)	-222.557E-9
Z (m)	-98.8601E-9
Z offset (m)	0E+0
Settling time (s)	30E-3
Integration time (s)	80E-3
Z-Ctrl hold	TRUE
Final Z (m)	N/A
Start time	25.09.2019 13:58:45
Filter type	None
Order
Cutoff frq
Bias>Bias (V)	-500E-3
Bias>Calibration (V/V)	-1E+0
Bias>Offset (V)	0E+0
Bias Spectroscopy>Sweep Start (V)	-2E+0
Bias Spectroscopy>Sweep End (V)	2E+0
Bias Spectroscopy>Num Pixel	200
Bias Spectroscopy>Z Avg time (s)	100E-3
Bias Spectroscopy>Z offset (m)	0E+0
Bias Spectroscopy>1st Settling time (s)	60E-3
Bias Spectroscopy>Settling time (s)	30E-3
Bias Spectroscopy>Integration time (s)	80E-3
Bias Spectroscopy>End Settling time (s)	50E-3
Bias Spectroscopy>Z control time (s)	50E-3
Bias Spectroscopy>Max Slew rate (V/s)	Inf
Bias Spectroscopy>backward sweep	FALSE
Bias Spectroscopy>Z-controller hold	TRUE
Bias Spectroscopy>Number of sweeps	1
Bias Spectroscopy>Channels	Current (A);Bias (V);Z (m);LI Demod 1 Y (A);LI Demod 1 X (A)
Bias Spectroscopy>Reset Bias	TRUE
Bias Spectroscopy>Record final Z	FALSE
Bias Spectroscopy>Lock-In run	TRUE
Current>Current (A)	1.75216E-9
Current>Calibration (A/V)	330E-12
Current>Offset (A)	0E+0
Current>Gain	High
Lock-in>Lock-in status	ON
Lock-in>Modulated signal	Bias (V)
Lock-in>Frequency (Hz)	778E+0
Lock-in>Amplitude	20E-3
Lock-in>Demodulated signal	Current (A)
Lock-in>HP Filter Cutoff D1 (Hz)	155.425E+0
Lock-in>HP Filter Cutoff D2 (Hz)	155.425E+0
Lock-in>HP Filter Order D1	1
Lock-in>HP Filter Order D2	1
Lock-in>Harmonic D1	1
Lock-in>Harmonic D2	2
Lock-in>Reference phase D1 (deg)	-133.113E+0
Lock-in>Reference phase D2 (deg)	174.64E+0
Lock-in>LP Filter Cutoff D1 (Hz)	9.71405E+0
Lock-in>LP Filter Cutoff D2 (Hz)	4.85702E+0
Lock-in>LP Filter Order D1	2
Lock-in>LP Filter Order D2	2
Lock-in>Sync Filter D1	OFF
Lock-in>Sync Filter D2	OFF
[DATA]
Bias calc (V)	Current (A)	Bias (V)	Z (m)	LI Demod 1 Y (A)	LI Demod 1 X (A)
-2.00000E+0	-659.058E-12	-2.00000E+0	-98.8601E-9	-4.11288E-12	17.0349E-12
-1.97990E+0	-636.950E-12	-1.97990E+0	-98.8601E-9	-4.16730E-12	16.2493E-12
-1.95980E+0	-619.133E-12	-1.95980E+0	-98.8601E-9	-4.17211E-12	14.7846E-12
-1.93970E+0	-600.358E-12	-1.93970E+0	-98.8601E-9	-4.11888E-12	13.4885E-12
-1.91960E+0	-583.656E-12	-1.91960E+0	-98.8601E-9	-4.13565E-12	12.3817E-12
-1.89950E+0	-571.273E-12	-1.89950E+0	-98.8601E-9	-4.32264E-12	11.2057E-12
-1.87940E+0	-559.712E-12	-1.87940E+0	-98.8601E-9	-4.37050E-12	10.5805E-12
-1.85930E+0	-543.682E-12	-1.85930E+0	-98.8601E-9	-4.22017E-12	9.99290E-12
-1.83920E+0	-534.454E-12	-1.83920E+0	-98.8601E-9	-4.28001E-12	9.42205E-12
-1.81910E+0	-524.675E-12	-1.81910E+0	-98.8601E-9	-4.54017E-12	8.92370E-12
-1.79900E+0	-513.375E-12	-1.79900E+0	-98.8601E-9	-4.62550E-12	8.34398E-12
-1.77889E+0	-502.148E-12	-1.77889E+0	-98.8601E-9	-4.41189E-12	8.36737E-12
-1.75879E+0	-491.276E-12	-1.75879E+0	-98.8601E-9	-4.59906E-12	8.21861E-12
-1.73869E+0	-482.027E-12	-1.73869E+0	-98.8601E-9	-4.40298E-12	8.43145E-12
-1.71859E+0	-473.077E-12	-1.71859E+0	-98.8601E-9	-4.69340E-12	8.56856E-12
-1.69849E+0	-461.022E-12	-1.69849E+0	-98.8601E-9	-4.60982E-12	8.70162E-12
-1.67839E+0	-445.983E-12	-1.67839E+0	-98.8601E-9	-4.42383E-12	8.73238E-12
-1.65829E+0	-437.674E-12	-1.65829E+0	-98.8601E-9	-4.72162E-12	8.60648E-12
-1.63819E+0	-427.324E-12	-1.63819E+0	-98.8601E-9	-4.40073E-12	8.51260E-12
-1.61809E+0	-418.481E-12	-1.61809E+0	-98.8601E-9	-4.50181E-12	7.76319E-12
-1.59799E+0	-409.075E-12	-1.59799E+0	-98.8601E-9	-4.62908E-12	7.79737E-12
-1.57789E+0	-397.671E-12	-1.57789E+0	-98.8601E-9	-4.59862E-12	8.12394E-12
-1.55779E+0	-388.979E-12	-1.55779E+0	-98.8601E-9	-4.66200E-12	7.75087E-12
-1.53769E+0	-380.680E-12	-1.53769E+0	-98.8601E-9	-4.52829E-12	7.35301E-12
-1.51759E+0	-372.322E-12	-1.51759E+0	-98.8601E-9	-4.62507E-12	7.41441E-12
-1.49749E+0	-362.434E-12	-1.49749E+0	-98.8601E-9	-4.62238E-12	7.35862E-12
-1.47739E+0	-351.767E-12	-1.47739E+0	-98.8601E-9	-4.60591E-12	7.52922E-12
-1.45729E+0	-344.481E-12	-1.45729E+0	-98.8601E-9	-4.46433E-12	7.72748E-12
-1.43719E+0	-333.382E-12	-1.43719E+0	-98.8601E-9	-4.60112E-12	7.40547E-12
-1.41709E+0	-325.926E-12	-1.41709E+0	-98.8601E-9	-4.48008E-12	6.24834E-12
-1.39698E+0	-320.084E-12	-1.39698E+0	-98.8601E-9	-4.56232E-12	4.94965E-12
-1.37688E+0	-312.880E-12	-1.37688E+0	-98.8601E-9	-4.60343E-12	4.10584E-12
-1.35678E+0	-308.572E-12	-1.35678E+0	-98.8601E-9	-4.68354E-12	3.94468E-12
-1.33668E+0	-305.674E-12	-1.33668E+0	-98.8601E-9	-4.86143E-12	3.66387E-12
-1.31658E+0	-300.131E-12	-1.31658E+0	-98.8601E-9	-4.75148E-12	3.49450E-12
-1.29648E+0	-295.809E-12	-1.29648E+0	-98.8601E-9	-4.83389E-12	3.25694E-12
-1.27638E+0	-291.903E-12	-1.27638E+0	-98.8601E-9	-4.62811E-12	3.01781E-12
-1.25628E+0	-288.549E-12	-1.25628E+0	-98.8601E-9	-4.87887E-12	2.99328E-12
-1.23618E+0	-284.229E-12	-1.23618E+0	-98.8601E-9	-4.62960E-12	2.62823E-12
-1.21608E+0	-281.212E-12	-1.21608E+0	-98.8601E-9	-4.67060E-12	2.57114E-12
-1.19598E+0	-278.044E-12	-1.19598E+0	-98.8601E-9	-4.93290E-12	2.38119E-12
-1.17588E+0	-276.024E-12	-1.17588E+0	-98.8601E-9	-4.77455E-12	2.46910E-12
-1.15578E+0	-271.549E-12	-1.15578E+0	-98.8601E-9	-4.75490E-12	2.34618E-12
-1.13568E+0	-270.565E-12	-1.13568E+0	-98.8601E-9	-4.78362E-12	2.02713E-12
-1.11558E+0	-268.360E-12	-1.11558E+0	-98.8601E-9	-4.55989E-12	2.11506E-12
-1.09548E+0	-264.791E-12	-1.09548E+0	-98.8601E-9	-4.59958E-12	1.95927E-12
-1.07538E+0	-262.192E-12	-1.07538E+0	-98.8601E-9	-4.73288E-12	2.06564E-12
-1.05528E+0	-263.012E-12	-1.05528E+0	-98.8601E-9	-4.85994E-12	1.98701E-12
-1.03518E+0	-260.326E-12	-1.03518E+0	-98.8601E-9	-4.73682E-12	1.84429E-12
-1.01508E+0	-256.970E-12	-1.01508E+0	-98.8601E-9	-4.68937E-12	1.98790E-12
-994.975E-3	-252.759E-12	-994.975E-3	-98.8601E-9	-4.84949E-12	1.94994E-12
-974.874E-3	-252.200E-12	-974.874E-3	-98.8601E-9	-4.88697E-12	2.30387E-12
-954.774E-3	-249.929E-12	-954.774E-3	-98.8601E-9	-4.73387E-12	2.49885E-12
-934.673E-3	-245.571E-12	-934.673E-3	-98.8601E-9	-4.56817E-12	2.65805E-12
-914.573E-3	-240.503E-12	-914.573E-3	-98.8601E-9	-4.94097E-12	2.94090E-12
-894.472E-3	-236.407E-12	-894.472E-3	-98.8601E-9	-4.83363E-12	3.01582E-12
-874.372E-3	-233.766E-12	-874.372E-3	-98.8601E-9	-4.73168E-12	3.42447E-12
-854.271E-3	-229.648E-12	-854.271E-3	-98.8601E-9	-4.70257E-12	3.52472E-12
-834.171E-3	-223.623E-12	-834.171E-3	-98.8601E-9	-4.73918E-12	3.30371E-12
-814.070E-3	-219.114E-12	-814.070E-3	-98.8601E-9	-4.76634E-12	3.43789E-12
-793.970E-3	-215.268E-12	-793.970E-3	-98.8601E-9	-4.76900E-12	3.32870E-12
-773.869E-3	-210.660E-12	-773.869E-3	-98.8601E-9	-4.86526E-12	3.80556E-12
-753.769E-3	-205.447E-12	-753.769E-3	-98.8601E-9	-4.67685E-12	4.35431E-12
-733.668E-3	-200.530E-12	-733.668E-3	-98.8601E-9	-4.58775E-12	4.38894E-12
-713.568E-3	-194.639E-12	-713.568E-3	-98.8601E-9	-4.77085E-12	4.06873E-12
-693.467E-3	-189.898E-12	-693.467E-3	-98.8601E-9	-4.86058E-12	3.94657E-12
-673.367E-3	-185.656E-12	-673.367E-3	-98.8601E-9	-4.72923E-12	4.09869E-12
-653.266E-3	-180.451E-12	-653.266E-3	-98.8601E-9	-4.56202E-12	4.02812E-12
-633.166E-3	-174.121E-12	-633.166E-3	-98.8601E-9	-4.69653E-12	4.27545E-12
-613.065E-3	-169.851E-12	-613.065E-3	-98.8601E-9	-4.64691E-12	3.84052E-12
-592.965E-3	-164.727E-12	-592.965E-3	-98.8601E-9	-4.73719E-12	4.07163E-12
-572.864E-3	-159.223E-12	-572.864E-3	-98.8601E-9	-4.64564E-12	4.10452E-12
-552.764E-3	-153.222E-12	-552.764E-3	-98.8601E-9	-4.54954E-12	4.50668E-12
-532.663E-3	-148.160E-12	-532.663E-3	-98.8601E-9	-4.75303E-12	4.62020E-12
-512.563E-3	-141.861E-12	-512.563E-3	-98.8601E-9	-4.60898E-12	4.38223E-12
-492.462E-3	-135.748E-12	-492.462E-3	-98.8601E-9	-4.53935E-12	4.62602E-12
-472.362E-3	-129.953E-12	-472.362E-3	-98.8601E-9	-4.70721E-12	4.45447E-12
-452.261E-3	-124.434E-12	-452.261E-3	-98.8601E-9	-4.66216E-12	4.27314E-12
-432.161E-3	-119.064E-12	-432.161E-3	-98.8601E-9	-4.65658E-12	3.89151E-12
-412.060E-3	-114.676E-12	-412.060E-3	-98.8601E-9	-4.60878E-12	3.70142E-12
-391.960E-3	-109.819E-12	-391.960E-3	-98.8601E-9	-4.93913E-12	3.70751E-12
-371.859E-3	-105.374E-12	-371.859E-3	-98.8601E-9	-4.70196E-12	3.89111E-12
-351.759E-3	-100.378E-12	-351.759E-3	-98.8601E-9	-4.63835E-12	4.32225E-12
-331.658E-3	-94.8468E-12	-331.658E-3	-98.8601E-9	-4.56709E-12	4.51348E-12
-311.558E-3	-89.0053E-12	-311.558E-3	-98.8601E-9	-4.62664E-12	4.82152E-12
-291.457E-3	-82.9208E-12	-291.457E-3	-98.8601E-9	-4.68864E-12	4.84562E-12
-271.357E-3	-77.2957E-12	-271.357E-3	-98.8601E-9	-4.75316E-12	4.68828E-12
-251.256E-3	-71.4792E-12	-251.256E-3	-98.8601E-9	-4.73400E-12	4.38306E-12
-231.156E-3	-65.9487E-12	-231.156E-3	-98.8601E-9	-4.66794E-12	4.41885E-12
-211.055E-3	-60.6130E-12	-211.055E-3	-98.8601E-9	-4.68310E-12	4.39804E-12
-190.955E-3	-55.3614E-12	-190.955E-3	-98.8601E-9	-4.71073E-12	4.14584E-12
-170.854E-3	-50.1929E-12	-170.854E-3	-98.8601E-9	-4.60889E-12	4.05799E-12
-150.754E-3	-45.1091E-12	-150.754E-3	-98.8601E-9	-4.90482E-12	4.16590E-12
-130.653E-3	-39.5396E-12	-130.653E-3	-98.8601E-9	-4.74777E-12	4.47826E-12
-110.553E-3	-33.6911E-12	-110.553E-3	-98.8601E-9	-4.71226E-12	4.71027E-12
-90.4523E-3	-27.4113E-12	-90.4523E-3	-98.8601E-9	-4.90794E-12	4.90119E-12
-70.3518E-3	-21.4243E-12	-70.3518E-3	-98.8601E-9	-4.60289E-12	5.01607E-12
-50.2512E-3	-15.2410E-12	-50.2513E-3	-98.8601E-9	-4.54466E-12	4.75104E-12
-30.1508E-3	-9.13032E-12	-30.1508E-3	-98.8601E-9	-4.82799E-12	4.74899E-12
-10.0503E-3	-3.23515E-12	-10.0503E-3	-98.8601E-9	-4.74964E-12	4.62224E-12
10.0503E-3	2.64855E-12	10.0503E-3	-98.8601E-9	-4.68685E-12	4.57075E-12
30.1507E-3	8.22301E-12	30.1508E-3	-98.8601E-9	-4.60558E-12	4.31450E-12
50.2512E-3	13.5536E-12	50.2513E-3	-98.8601E-9	-4.61940E-12	3.87489E-12
70.3518E-3	18.5645E-12	70.3518E-3	-98.8601E-9	-4.79976E-12	3.87102E-12
90.4522E-3	23.4400E-12	90.4523E-3	-98.8601E-9	-4.63029E-12	3.76692E-12
110.553E-3	28.3013E-12	110.553E-3	-98.8601E-9	-4.63633E-12	3.73318E-12
130.653E-3	32.9665E-12	130.653E-3	-98.8601E-9	-4.53854E-12	3.72818E-12
150.754E-3	37.7943E-12	150.754E-3	-98.8601E-9	-4.73886E-12	3.62737E-12
170.854E-3	42.3939E-12	170.854E-3	-98.8601E-9	-4.71886E-12	3.64828E-12
190.955E-3	46.8901E-12	190.955E-3	-98.8601E-9	-4.69278E-12	3.69639E-12
211.055E-3	51.2429E-12	211.055E-3	-98.8601E-9	-4.70120E-12	3.78944E-12
231.156E-3	55.9563E-12	231.156E-3	-98.8601E-9	-4.68042E-12	3.38389E-12
251.256E-3	60.3408E-12	251.256E-3	-98.8601E-9	-4.75428E-12	3.53465E-12
271.357E-3	64.4129E-12	271.357E-3	-98.8601E-9	-4.89416E-12	3.14257E-12
291.457E-3	68.7173E-12	291.457E-3	-98.8601E-9	-4.69471E-12	3.23973E-12
311.558E-3	73.1816E-12	311.558E-3	-98.8601E-9	-4.81773E-12	3.35450E-12
331.658E-3	77.4011E-12	331.658E-3	-98.8601E-9	-4.67244E-12	3.38873E-12
351.759E-3	81.9059E-12	351.759E-3	-98.8601E-9	-4.80418E-12	3.59722E-12
371.859E-3	86.3413E-12	371.859E-3	-98.8601E-9	-4.65507E-12	3.70875E-12
391.960E-3	91.3446E-12	391.960E-3	-98.8601E-9	-4.69487E-12	3.75679E-12
412.060E-3	96.7316E-12	412.060E-3	-98.8601E-9	-4.72473E-12	3.72937E-12
432.161E-3	100.701E-12	432.161E-3	-98.8601E-9	-4.63748E-12	3.95497E-12
452.261E-3	105.414E-12	452.261E-3	-98.8601E-9	-4.76984E-12	3.85247E-12
472.362E-3	111.525E-12	472.362E-3	-98.8601E-9	-4.64080E-12	4.06525E-12
492.462E-3	116.501E-12	492.462E-3	-98.8601E-9	-4.67988E-12	4.09593E-12
512.563E-3	120.732E-12	512.563E-3	-98.8601E-9	-4.64378E-12	4.36670E-12
532.663E-3	125.781E-12	532.663E-3	-98.8601E-9	-4.66952E-12	4.37111E-12
552.764E-3	131.503E-12	552.764E-3	-98.8601E-9	-4.79137E-12	4.41332E-12
572.864E-3	138.224E-12	572.864E-3	-98.8601E-9	-4.72832E-12	4.36321E-12
592.965E-3	143.685E-12	592.965E-3	-98.8601E-9	-4.76765E-12	4.59739E-12
613.065E-3	147.803E-12	613.065E-3	-98.8601E-9	-4.67486E-12	4.63446E-12
633.166E-3	155.038E-12	633.166E-3	-98.8601E-9	-4.60814E-12	5.30415E-12
653.266E-3	162.972E-12	653.266E-3	-98.8601E-9	-4.60290E-12	5.54300E-12
673.367E-3	169.260E-12	673.367E-3	-98.8601E-9	-4.55544E-12	5.78838E-12
693.467E-3	177.302E-12	693.467E-3	-98.8601E-9	-4.64344E-12	6.63138E-12
713.568E-3	185.639E-12	713.568E-3	-98.8601E-9	-4.61170E-12	7.52011E-12
733.668E-3	196.142E-12	733.668E-3	-98.8601E-9	-4.62935E-12	8.52866E-12
753.769E-3	206.923E-12	753.769E-3	-98.8601E-9	-4.44624E-12	9.48894E-12
773.869E-3	220.001E-12	773.869E-3	-98.8601E-9	-4.50705E-12	10.1938E-12
793.970E-3	232.328E-12	793.970E-3	-98.8601E-9	-4.49953E-12	10.5278E-12
814.070E-3	244.141E-12	814.070E-3	-98.8601E-9	-4.53220E-12	10.1300E-12
834.171E-3	256.916E-12	834.171E-3	-98.8601E-9	-4.34546E-12	9.85117E-12
854.271E-3	270.694E-12	854.271E-3	-98.8601E-9	-4.36304E-12	9.70526E-12
874.372E-3	282.297E-12	874.372E-3	-98.8601E-9	-4.47779E-12	9.41872E-12
894.472E-3	294.514E-12	894.472E-3	-98.8601E-9	-4.49938E-12	9.58390E-12
914.573E-3	304.167E-12	914.573E-3	-98.8601E-9	-4.43761E-12	9.23581E-12
934.673E-3	316.774E-12	934.673E-3	-98.8601E-9	-4.57685E-12	9.36465E-12
954.774E-3	329.235E-12	954.774E-3	-98.8601E-9	-4.27224E-12	9.57758E-12
974.874E-3	341.091E-12	974.874E-3	-98.8601E-9	-4.54643E-12	9.47217E-12
994.975E-3	349.503E-12	994.975E-3	-98.8601E-9	-4.46735E-12	9.11536E-12
1.01508E+0	363.101E-12	1.01508E+0	-98.8601E-9	-4.61715E-12	9.19308E-12
1.03518E+0	373.439E-12	1.03518E+0	-98.8601E-9	-4.38592E-12	9.27541E-12
1.05528E+0	385.216E-12	1.05528E+0	-98.8601E-9	-4.40738E-12	9.42414E-12
1.07538E+0	399.305E-12	1.07538E+0	-98.8601E-9	-4.77375E-12	9.82416E-12
1.09548E+0	410.345E-12	1.09548E+0	-98.8601E-9	-4.41886E-12	10.1163E-12
1.11558E+0	423.349E-12	1.11558E+0	-98.8601E-9	-4.50267E-12	10.3331E-12
1.13568E+0	437.332E-12	1.13568E+0	-98.8601E-9	-4.57105E-12	11.2035E-12
1.15578E+0	449.682E-12	1.15578E+0	-98.8601E-9	-4.34665E-12	11.8220E-12
1.17588E+0	465.597E-12	1.17588E+0	-98.8601E-9	-4.25608E-12	12.4478E-12
1.19598E+0	480.282E-12	1.19598E+0	-98.8601E-9	-4.23124E-12	13.0194E-12
1.21608E+0	499.016E-12	1.21608E+0	-98.8601E-9	-4.33407E-12	13.9423E-12
1.23618E+0	517.648E-12	1.23618E+0	-98.8601E-9	-4.12506E-12	14.9649E-12
1.25628E+0	534.225E-12	1.25628E+0	-98.8601E-9	-4.36139E-12	16.2699E-12
1.27638E+0	556.897E-12	1.27638E+0	-98.8601E-9	-4.18040E-12	17.5343E-12
1.29648E+0	578.457E-12	1.29648E+0	-98.8601E-9	-3.98450E-12	18.9682E-12
1.31658E+0	602.828E-12	1.31658E+0	-98.8601E-9	-3.97424E-12	20.4742E-12
1.33668E+0	630.551E-12	1.33668E+0	-98.8601E-9	-3.87935E-12	21.7904E-12
1.35678E+0	657.566E-12	1.35678E+0	-98.8601E-9	-3.77334E-12	23.0676E-12
1.37688E+0	686.237E-12	1.37688E+0	-98.8601E-9	-3.68230E-12	24.8212E-12
1.39698E+0	714.303E-12	1.39698E+0	-98.8601E-9	-3.69243E-12	25.7618E-12
1.41709E+0	744.120E-12	1.41709E+0	-98.8601E-9	-3.62183E-12	27.1049E-12
1.43719E+0	779.817E-12	1.43719E+0	-98.8601E-9	-3.53241E-12	28.5336E-12
1.45729E+0	812.498E-12	1.45729E+0	-98.8601E-9	-3.46785E-12	30.2421E-12
1.47739E+0	847.755E-12	1.47739E+0	-98.8601E-9	-3.29056E-12	32.2576E-12
1.49749E+0	887.300E-12	1.49749E+0	-98.8601E-9	-3.20260E-12	34.2560E-12
1.51759E+0	932.131E-12	1.51759E+0	-98.8601E-9	-3.15446E-12	35.7009E-12
1.53769E+0	971.600E-12	1.53769E+0	-98.8601E-9	-2.92987E-12	37.2298E-12
1.55779E+0	1.01674E-9	1.55779E+0	-98.8601E-9	-2.80020E-12	38.0704E-12
1.57789E+0	1.06369E-9	1.57789E+0	-98.8601E-9	-2.70261E-12	38.1766E-12
1.59799E+0	1.11099E-9	1.59799E+0	-98.8601E-9	-2.71556E-12	38.2684E-12
1.61809E+0	1.15472E-9	1.61809E+0	-98.8601E-9	-2.90134E-12	37.3810E-12
1.63819E+0	1.20032E-9	1.63819E+0	-98.8601E-9	-3.01173E-12	37.0494E-12
1.65829E+0	1.24203E-9	1.65829E+0	-98.8601E-9	-2.89063E-12	35.9388E-12
1.67839E+0	1.28082E-9	1.67839E+0	-98.8601E-9	-2.81757E-12	34.9597E-12
1.69849E+0	1.32401E-9	1.69849E+0	-98.8601E-9	-2.84886E-12	33.6218E-12
1.71859E+0	1.36281E-9	1.71859E+0	-98.8601E-9	-2.70926E-12	32.6893E-12
1.73869E+0	1.39460E-9	1.73869E+0	-98.8601E-9	-3.11731E-12	31.6391E-12
1.75879E+0	1.42823E-9	1.75879E+0	-98.8601E-9	-2.83558E-12	30.7534E-12
1.77889E+0	1.46241E-9	1.77889E+0	-98.8601E-9	-2.73335E-12	29.8364E-12
1.79900E+0	1.49658E-9	1.79900E+0	-98.8601E-9	-2.85224E-12	29.3680E-12
1.81910E+0	1.51859E-9	1.81910E+0	-98.8601E-9	-3.01008E-12	28.5501E-12
1.83920E+0	1.55038E-9	1.83920E+0	-98.8601E-9	-3.00003E-12	28.0871E-12
1.85930E+0	1.58126E-9	1.85930E+0	-98.8601E-9	-2.96918E-12	27.5749E-12
1.87940E+0	1.62395E-9	1.87940E+0	-98.8601E-9	-2.87347E-12	27.2017E-12
1.89950E+0	1.64462E-9	1.89950E+0	-98.8601E-9	-2.71537E-12	26.1401E-12
1.91960E+0	1.66447E-9	1.91960E+0	-98.8601E-9	-2.88732E-12	25.3114E-12
1.93970E+0	1.69906E-9	1.93970E+0	-98.8601E-9	-3.13131E-12	24.8408E-12
1.95980E+0	1.73377E-9	1.95980E+0	-98.8601E-9	-2.94213E-12	24.2699E-12
1.97990E+0	1.76773E-9	1.97990E+0	-98.8601E-9	-3.07922E-12	24.4480E-12
2.00000E+0	1.78456E-9	2.00000E+0	-98.8601E-9	-2.93986E-12	23.9888E-12
