# Supplementary material for: Circumventing the stability problems of graphene nanoribbon zigzag edges
Source: Nat Chem. 2022 Sep 26;14(12):1451–8. doi: 10.1038/s41557-022-01042-8 (PMC10665199; doi:10.1038/s41557-022-01042-8)
Supplement: Supplementary file 3 — Source data for Supplementary Fig. 9. [file 41557_2022_1042_MOESM3_ESM.zip › 3 units/Point_spectra_230.dat]

Experiment	bias spectroscopy
Saved Date	25.09.2019 13:59:29
User
Date
X (m)	709.227E-9
Y (m)	-222.437E-9
Z (m)	-98.8568E-9
Z offset (m)	0E+0
Settling time (s)	30E-3
Integration time (s)	80E-3
Z-Ctrl hold	TRUE
Final Z (m)	N/A
Start time	25.09.2019 13:59:07
Filter type	None
Order
Cutoff frq
Bias>Bias (V)	-500E-3
Bias>Calibration (V/V)	-1E+0
Bias>Offset (V)	0E+0
Bias Spectroscopy>Sweep Start (V)	-2E+0
Bias Spectroscopy>Sweep End (V)	2E+0
Bias Spectroscopy>Num Pixel	200
Bias Spectroscopy>Z Avg time (s)	100E-3
Bias Spectroscopy>Z offset (m)	0E+0
Bias Spectroscopy>1st Settling time (s)	60E-3
Bias Spectroscopy>Settling time (s)	30E-3
Bias Spectroscopy>Integration time (s)	80E-3
Bias Spectroscopy>End Settling time (s)	50E-3
Bias Spectroscopy>Z control time (s)	50E-3
Bias Spectroscopy>Max Slew rate (V/s)	Inf
Bias Spectroscopy>backward sweep	FALSE
Bias Spectroscopy>Z-controller hold	TRUE
Bias Spectroscopy>Number of sweeps	1
Bias Spectroscopy>Channels	Current (A);Bias (V);Z (m);LI Demod 1 Y (A);LI Demod 1 X (A)
Bias Spectroscopy>Reset Bias	TRUE
Bias Spectroscopy>Record final Z	FALSE
Bias Spectroscopy>Lock-In run	TRUE
Current>Current (A)	1.58829E-9
Current>Calibration (A/V)	330E-12
Current>Offset (A)	0E+0
Current>Gain	High
Lock-in>Lock-in status	ON
Lock-in>Modulated signal	Bias (V)
Lock-in>Frequency (Hz)	778E+0
Lock-in>Amplitude	20E-3
Lock-in>Demodulated signal	Current (A)
Lock-in>HP Filter Cutoff D1 (Hz)	155.425E+0
Lock-in>HP Filter Cutoff D2 (Hz)	155.425E+0
Lock-in>HP Filter Order D1	1
Lock-in>HP Filter Order D2	1
Lock-in>Harmonic D1	1
Lock-in>Harmonic D2	2
Lock-in>Reference phase D1 (deg)	-133.113E+0
Lock-in>Reference phase D2 (deg)	174.64E+0
Lock-in>LP Filter Cutoff D1 (Hz)	9.71405E+0
Lock-in>LP Filter Cutoff D2 (Hz)	4.85702E+0
Lock-in>LP Filter Order D1	2
Lock-in>LP Filter Order D2	2
Lock-in>Sync Filter D1	OFF
Lock-in>Sync Filter D2	OFF
[DATA]
Bias calc (V)	Current (A)	Bias (V)	Z (m)	LI Demod 1 Y (A)	LI Demod 1 X (A)
-2.00000E+0	-634.854E-12	-2.00000E+0	-98.8568E-9	-4.02951E-12	16.1033E-12
-1.97990E+0	-617.228E-12	-1.97990E+0	-98.8568E-9	-4.30479E-12	15.4123E-12
-1.95980E+0	-597.953E-12	-1.95980E+0	-98.8568E-9	-4.27415E-12	13.9290E-12
-1.93970E+0	-583.670E-12	-1.93970E+0	-98.8568E-9	-4.08727E-12	12.8119E-12
-1.91960E+0	-573.556E-12	-1.91960E+0	-98.8568E-9	-4.22125E-12	11.8913E-12
-1.89950E+0	-556.675E-12	-1.89950E+0	-98.8568E-9	-4.53622E-12	10.7590E-12
-1.87940E+0	-540.451E-12	-1.87940E+0	-98.8568E-9	-4.54559E-12	9.95572E-12
-1.85930E+0	-530.888E-12	-1.85930E+0	-98.8568E-9	-4.56784E-12	9.46541E-12
-1.83920E+0	-520.378E-12	-1.83920E+0	-98.8568E-9	-4.53251E-12	8.89907E-12
-1.81910E+0	-510.499E-12	-1.81910E+0	-98.8568E-9	-4.35536E-12	8.57074E-12
-1.79900E+0	-500.031E-12	-1.79900E+0	-98.8568E-9	-4.30216E-12	8.14738E-12
-1.77889E+0	-489.394E-12	-1.77889E+0	-98.8568E-9	-4.48306E-12	7.88348E-12
-1.75879E+0	-478.867E-12	-1.75879E+0	-98.8568E-9	-4.56225E-12	7.68118E-12
-1.73869E+0	-470.324E-12	-1.73869E+0	-98.8568E-9	-4.56846E-12	7.37953E-12
-1.71859E+0	-460.991E-12	-1.71859E+0	-98.8568E-9	-4.46653E-12	7.42940E-12
-1.69849E+0	-452.872E-12	-1.69849E+0	-98.8568E-9	-4.51336E-12	7.68200E-12
-1.67839E+0	-441.726E-12	-1.67839E+0	-98.8568E-9	-4.64492E-12	7.84900E-12
-1.65829E+0	-433.257E-12	-1.65829E+0	-98.8568E-9	-4.48237E-12	7.85198E-12
-1.63819E+0	-421.811E-12	-1.63819E+0	-98.8568E-9	-4.46168E-12	7.66448E-12
-1.61809E+0	-412.613E-12	-1.61809E+0	-98.8568E-9	-4.63514E-12	7.54472E-12
-1.59799E+0	-403.550E-12	-1.59799E+0	-98.8568E-9	-4.55794E-12	7.30967E-12
-1.57789E+0	-393.457E-12	-1.57789E+0	-98.8568E-9	-4.45621E-12	7.36364E-12
-1.55779E+0	-382.586E-12	-1.55779E+0	-98.8568E-9	-4.63243E-12	7.01052E-12
-1.53769E+0	-377.968E-12	-1.53769E+0	-98.8568E-9	-4.63548E-12	6.83661E-12
-1.51759E+0	-369.006E-12	-1.51759E+0	-98.8568E-9	-4.53696E-12	6.44230E-12
-1.49749E+0	-358.434E-12	-1.49749E+0	-98.8568E-9	-4.61051E-12	6.26578E-12
-1.47739E+0	-353.230E-12	-1.47739E+0	-98.8568E-9	-4.60313E-12	6.21897E-12
-1.45729E+0	-348.387E-12	-1.45729E+0	-98.8568E-9	-4.67373E-12	6.42421E-12
-1.43719E+0	-336.447E-12	-1.43719E+0	-98.8568E-9	-4.61007E-12	6.67374E-12
-1.41709E+0	-327.770E-12	-1.41709E+0	-98.8568E-9	-4.61953E-12	5.66097E-12
-1.39698E+0	-321.558E-12	-1.39698E+0	-98.8568E-9	-4.67536E-12	4.95356E-12
-1.37688E+0	-314.773E-12	-1.37688E+0	-98.8568E-9	-4.81729E-12	4.40681E-12
-1.35678E+0	-310.703E-12	-1.35678E+0	-98.8568E-9	-4.78723E-12	3.88244E-12
-1.33668E+0	-304.602E-12	-1.33668E+0	-98.8568E-9	-4.73132E-12	3.86962E-12
-1.31658E+0	-301.288E-12	-1.31658E+0	-98.8568E-9	-4.60421E-12	3.54806E-12
-1.29648E+0	-298.239E-12	-1.29648E+0	-98.8568E-9	-4.74040E-12	3.58171E-12
-1.27638E+0	-292.781E-12	-1.27638E+0	-98.8568E-9	-4.57916E-12	3.25033E-12
-1.25628E+0	-290.165E-12	-1.25628E+0	-98.8568E-9	-4.83550E-12	2.95902E-12
-1.23618E+0	-287.949E-12	-1.23618E+0	-98.8568E-9	-4.75339E-12	2.87947E-12
-1.21608E+0	-284.636E-12	-1.21608E+0	-98.8568E-9	-4.80665E-12	2.33111E-12
-1.19598E+0	-281.266E-12	-1.19598E+0	-98.8568E-9	-4.84893E-12	2.45378E-12
-1.17588E+0	-277.916E-12	-1.17588E+0	-98.8568E-9	-4.65366E-12	2.48416E-12
-1.15578E+0	-275.492E-12	-1.15578E+0	-98.8568E-9	-4.68501E-12	2.36694E-12
-1.13568E+0	-273.413E-12	-1.13568E+0	-98.8568E-9	-4.74529E-12	2.26049E-12
-1.11558E+0	-270.933E-12	-1.11558E+0	-98.8568E-9	-4.75153E-12	1.98484E-12
-1.09548E+0	-268.433E-12	-1.09548E+0	-98.8568E-9	-5.00781E-12	1.95002E-12
-1.07538E+0	-266.104E-12	-1.07538E+0	-98.8568E-9	-4.90056E-12	1.99869E-12
-1.05528E+0	-263.508E-12	-1.05528E+0	-98.8568E-9	-4.75110E-12	2.07975E-12
-1.03518E+0	-260.041E-12	-1.03518E+0	-98.8568E-9	-4.76375E-12	2.09761E-12
-1.01508E+0	-258.676E-12	-1.01508E+0	-98.8568E-9	-4.56427E-12	2.24846E-12
-994.975E-3	-255.452E-12	-994.975E-3	-98.8568E-9	-4.90998E-12	2.05493E-12
-974.874E-3	-252.689E-12	-974.874E-3	-98.8568E-9	-4.70057E-12	2.33060E-12
-954.774E-3	-248.725E-12	-954.774E-3	-98.8568E-9	-4.88732E-12	2.49893E-12
-934.673E-3	-245.694E-12	-934.673E-3	-98.8568E-9	-4.88881E-12	2.85004E-12
-914.573E-3	-240.624E-12	-914.573E-3	-98.8568E-9	-4.78842E-12	3.00577E-12
-894.472E-3	-238.129E-12	-894.472E-3	-98.8568E-9	-4.71115E-12	3.16034E-12
-874.372E-3	-233.418E-12	-874.372E-3	-98.8568E-9	-4.69323E-12	3.36021E-12
-854.271E-3	-229.233E-12	-854.271E-3	-98.8568E-9	-4.67515E-12	3.37364E-12
-834.171E-3	-224.387E-12	-834.171E-3	-98.8568E-9	-4.57152E-12	3.62523E-12
-814.070E-3	-220.120E-12	-814.070E-3	-98.8568E-9	-4.77037E-12	3.49364E-12
-793.970E-3	-215.687E-12	-793.970E-3	-98.8568E-9	-4.65051E-12	3.42680E-12
-773.869E-3	-210.557E-12	-773.869E-3	-98.8568E-9	-4.66396E-12	4.12006E-12
-753.769E-3	-205.460E-12	-753.769E-3	-98.8568E-9	-4.59221E-12	4.38855E-12
-733.668E-3	-201.328E-12	-733.668E-3	-98.8568E-9	-4.76453E-12	4.36159E-12
-713.568E-3	-195.669E-12	-713.568E-3	-98.8568E-9	-4.63771E-12	4.19113E-12
-693.467E-3	-190.229E-12	-693.467E-3	-98.8568E-9	-4.66914E-12	3.89953E-12
-673.367E-3	-184.995E-12	-673.367E-3	-98.8568E-9	-4.71151E-12	4.05930E-12
-653.266E-3	-181.070E-12	-653.266E-3	-98.8568E-9	-4.60810E-12	4.07001E-12
-633.166E-3	-176.167E-12	-633.166E-3	-98.8568E-9	-4.69089E-12	4.29214E-12
-613.065E-3	-169.751E-12	-613.065E-3	-98.8568E-9	-4.93996E-12	4.14749E-12
-592.965E-3	-165.109E-12	-592.965E-3	-98.8568E-9	-4.59798E-12	4.21903E-12
-572.864E-3	-160.885E-12	-572.864E-3	-98.8568E-9	-4.78465E-12	4.34876E-12
-552.764E-3	-154.890E-12	-552.764E-3	-98.8568E-9	-4.72378E-12	4.60338E-12
-532.663E-3	-148.174E-12	-532.663E-3	-98.8568E-9	-4.50527E-12	4.65512E-12
-512.563E-3	-142.765E-12	-512.563E-3	-98.8568E-9	-4.68295E-12	4.64208E-12
-492.462E-3	-136.951E-12	-492.462E-3	-98.8568E-9	-4.64998E-12	4.54643E-12
-472.362E-3	-131.121E-12	-472.362E-3	-98.8568E-9	-4.71051E-12	4.39758E-12
-452.261E-3	-126.173E-12	-452.261E-3	-98.8568E-9	-4.75486E-12	4.24664E-12
-432.161E-3	-121.419E-12	-432.161E-3	-98.8568E-9	-4.55790E-12	3.83452E-12
-412.060E-3	-115.761E-12	-412.060E-3	-98.8568E-9	-4.81980E-12	3.58401E-12
-391.960E-3	-111.377E-12	-391.960E-3	-98.8568E-9	-4.67950E-12	3.72008E-12
-371.859E-3	-106.959E-12	-371.859E-3	-98.8568E-9	-4.84758E-12	3.81825E-12
-351.759E-3	-101.432E-12	-351.759E-3	-98.8568E-9	-4.73839E-12	4.14303E-12
-331.658E-3	-95.8228E-12	-331.658E-3	-98.8568E-9	-4.67298E-12	4.49439E-12
-311.558E-3	-90.4631E-12	-311.558E-3	-98.8568E-9	-4.68504E-12	4.74579E-12
-291.457E-3	-84.3573E-12	-291.457E-3	-98.8568E-9	-4.76829E-12	4.66453E-12
-271.357E-3	-78.3489E-12	-271.357E-3	-98.8568E-9	-4.76138E-12	4.51499E-12
-251.256E-3	-72.8019E-12	-251.256E-3	-98.8568E-9	-4.64455E-12	4.16975E-12
-231.156E-3	-67.1279E-12	-231.156E-3	-98.8568E-9	-4.81743E-12	4.59816E-12
-211.055E-3	-61.5715E-12	-211.055E-3	-98.8568E-9	-4.66188E-12	4.52126E-12
-190.955E-3	-56.2038E-12	-190.955E-3	-98.8568E-9	-4.78732E-12	4.01517E-12
-170.854E-3	-50.9079E-12	-170.854E-3	-98.8568E-9	-4.78250E-12	4.10424E-12
-150.754E-3	-45.5140E-12	-150.754E-3	-98.8568E-9	-4.56195E-12	4.39336E-12
-130.653E-3	-40.0230E-12	-130.653E-3	-98.8568E-9	-4.54947E-12	4.60059E-12
-110.553E-3	-34.1385E-12	-110.553E-3	-98.8568E-9	-4.80470E-12	4.82928E-12
-90.4523E-3	-27.7926E-12	-90.4523E-3	-98.8568E-9	-4.49475E-12	5.06236E-12
-70.3518E-3	-21.6041E-12	-70.3518E-3	-98.8568E-9	-4.78545E-12	4.80411E-12
-50.2512E-3	-15.4541E-12	-50.2513E-3	-98.8568E-9	-4.64228E-12	4.85765E-12
-30.1508E-3	-9.35854E-12	-30.1508E-3	-98.8568E-9	-4.67144E-12	4.95103E-12
-10.0503E-3	-3.31661E-12	-10.0503E-3	-98.8568E-9	-4.64799E-12	4.78514E-12
10.0503E-3	2.61854E-12	10.0503E-3	-98.8568E-9	-4.76481E-12	4.82683E-12
30.1507E-3	8.47476E-12	30.1508E-3	-98.8568E-9	-4.70788E-12	4.44609E-12
50.2512E-3	13.8689E-12	50.2513E-3	-98.8568E-9	-4.75896E-12	4.08876E-12
70.3518E-3	19.0592E-12	70.3518E-3	-98.8568E-9	-4.71694E-12	3.88105E-12
90.4522E-3	24.0196E-12	90.4523E-3	-98.8568E-9	-4.87714E-12	3.62029E-12
110.553E-3	28.8515E-12	110.553E-3	-98.8568E-9	-4.57046E-12	3.80970E-12
130.653E-3	33.7292E-12	130.653E-3	-98.8568E-9	-4.79322E-12	3.65515E-12
150.754E-3	38.5108E-12	150.754E-3	-98.8568E-9	-4.90564E-12	3.57931E-12
170.854E-3	42.9033E-12	170.854E-3	-98.8568E-9	-4.91647E-12	3.41233E-12
190.955E-3	47.3092E-12	190.955E-3	-98.8568E-9	-4.68138E-12	3.76832E-12
211.055E-3	51.9718E-12	211.055E-3	-98.8568E-9	-4.75155E-12	3.56568E-12
231.156E-3	56.4811E-12	231.156E-3	-98.8568E-9	-4.75496E-12	3.77691E-12
251.256E-3	60.3932E-12	251.256E-3	-98.8568E-9	-4.69194E-12	3.27158E-12
271.357E-3	64.2580E-12	271.357E-3	-98.8568E-9	-4.76741E-12	3.45621E-12
291.457E-3	68.3435E-12	291.457E-3	-98.8568E-9	-4.64264E-12	3.42046E-12
311.558E-3	72.5121E-12	311.558E-3	-98.8568E-9	-4.79235E-12	3.27724E-12
331.658E-3	76.7942E-12	331.658E-3	-98.8568E-9	-4.89261E-12	3.23507E-12
351.759E-3	80.8201E-12	351.759E-3	-98.8568E-9	-4.76544E-12	3.58535E-12
371.859E-3	85.7472E-12	371.859E-3	-98.8568E-9	-4.60414E-12	3.61393E-12
391.960E-3	90.4522E-12	391.960E-3	-98.8568E-9	-4.96698E-12	3.77131E-12
412.060E-3	95.9317E-12	412.060E-3	-98.8568E-9	-4.80198E-12	3.73575E-12
432.161E-3	100.539E-12	432.161E-3	-98.8568E-9	-4.61790E-12	3.94821E-12
452.261E-3	105.393E-12	452.261E-3	-98.8568E-9	-4.61414E-12	3.98128E-12
472.362E-3	110.819E-12	472.362E-3	-98.8568E-9	-4.54818E-12	3.94316E-12
492.462E-3	115.434E-12	492.462E-3	-98.8568E-9	-4.69065E-12	4.03614E-12
512.563E-3	120.770E-12	512.563E-3	-98.8568E-9	-4.66014E-12	4.06844E-12
532.663E-3	126.123E-12	532.663E-3	-98.8568E-9	-4.52939E-12	3.95081E-12
552.764E-3	131.182E-12	552.764E-3	-98.8568E-9	-4.75163E-12	4.17103E-12
572.864E-3	136.680E-12	572.864E-3	-98.8568E-9	-4.59522E-12	4.31350E-12
592.965E-3	141.493E-12	592.965E-3	-98.8568E-9	-4.74259E-12	4.37073E-12
613.065E-3	147.137E-12	613.065E-3	-98.8568E-9	-4.72404E-12	4.83529E-12
633.166E-3	153.330E-12	633.166E-3	-98.8568E-9	-4.63320E-12	5.11442E-12
653.266E-3	159.880E-12	653.266E-3	-98.8568E-9	-4.63718E-12	5.34080E-12
673.367E-3	166.306E-12	673.367E-3	-98.8568E-9	-4.63987E-12	5.86127E-12
693.467E-3	175.064E-12	693.467E-3	-98.8568E-9	-4.49160E-12	6.48931E-12
713.568E-3	184.295E-12	713.568E-3	-98.8568E-9	-4.55689E-12	7.30015E-12
733.668E-3	193.306E-12	733.668E-3	-98.8568E-9	-4.36769E-12	8.10967E-12
753.769E-3	203.102E-12	753.769E-3	-98.8568E-9	-4.46029E-12	9.08943E-12
773.869E-3	215.107E-12	773.869E-3	-98.8568E-9	-4.43988E-12	9.33176E-12
793.970E-3	227.377E-12	793.970E-3	-98.8568E-9	-4.45881E-12	9.23520E-12
814.070E-3	237.997E-12	814.070E-3	-98.8568E-9	-4.58573E-12	9.01799E-12
834.171E-3	250.168E-12	834.171E-3	-98.8568E-9	-4.45048E-12	8.73938E-12
854.271E-3	258.822E-12	854.271E-3	-98.8568E-9	-4.61191E-12	8.33270E-12
874.372E-3	267.928E-12	874.372E-3	-98.8568E-9	-4.36095E-12	8.18682E-12
894.472E-3	278.277E-12	894.472E-3	-98.8568E-9	-4.47141E-12	7.78048E-12
914.573E-3	287.972E-12	914.573E-3	-98.8568E-9	-4.38377E-12	8.01546E-12
934.673E-3	296.754E-12	934.673E-3	-98.8568E-9	-4.52355E-12	7.76686E-12
954.774E-3	306.616E-12	954.774E-3	-98.8568E-9	-4.83429E-12	7.69723E-12
974.874E-3	315.067E-12	974.874E-3	-98.8568E-9	-4.57612E-12	7.62585E-12
994.975E-3	327.917E-12	994.975E-3	-98.8568E-9	-4.53803E-12	7.78221E-12
1.01508E+0	335.531E-12	1.01508E+0	-98.8568E-9	-4.42229E-12	7.65743E-12
1.03518E+0	346.024E-12	1.03518E+0	-98.8568E-9	-4.53852E-12	7.80065E-12
1.05528E+0	355.438E-12	1.05528E+0	-98.8568E-9	-4.64480E-12	7.86464E-12
1.07538E+0	366.463E-12	1.07538E+0	-98.8568E-9	-4.51789E-12	8.17642E-12
1.09548E+0	378.625E-12	1.09548E+0	-98.8568E-9	-4.26517E-12	8.26253E-12
1.11558E+0	389.502E-12	1.11558E+0	-98.8568E-9	-4.33852E-12	8.62599E-12
1.13568E+0	399.509E-12	1.13568E+0	-98.8568E-9	-4.75601E-12	9.08520E-12
1.15578E+0	412.602E-12	1.15578E+0	-98.8568E-9	-4.53878E-12	9.51189E-12
1.17588E+0	425.388E-12	1.17588E+0	-98.8568E-9	-4.54752E-12	9.98429E-12
1.19598E+0	437.820E-12	1.19598E+0	-98.8568E-9	-4.55954E-12	10.7029E-12
1.21608E+0	450.971E-12	1.21608E+0	-98.8568E-9	-4.38205E-12	11.4641E-12
1.23618E+0	466.381E-12	1.23618E+0	-98.8568E-9	-4.59610E-12	12.5590E-12
1.25628E+0	481.346E-12	1.25628E+0	-98.8568E-9	-4.31409E-12	13.6705E-12
1.27638E+0	497.661E-12	1.27638E+0	-98.8568E-9	-4.21766E-12	14.6342E-12
1.29648E+0	512.800E-12	1.29648E+0	-98.8568E-9	-4.02840E-12	15.9376E-12
1.31658E+0	532.842E-12	1.31658E+0	-98.8568E-9	-4.19525E-12	17.1293E-12
1.33668E+0	553.142E-12	1.33668E+0	-98.8568E-9	-4.14869E-12	18.5078E-12
1.35678E+0	576.970E-12	1.35678E+0	-98.8568E-9	-3.94541E-12	20.0451E-12
1.37688E+0	603.434E-12	1.37688E+0	-98.8568E-9	-3.90107E-12	21.6096E-12
1.39698E+0	629.314E-12	1.39698E+0	-98.8568E-9	-3.91502E-12	22.7924E-12
1.41709E+0	657.926E-12	1.41709E+0	-98.8568E-9	-3.78511E-12	24.3375E-12
1.43719E+0	692.085E-12	1.43719E+0	-98.8568E-9	-3.55289E-12	26.1270E-12
1.45729E+0	725.538E-12	1.45729E+0	-98.8568E-9	-3.59949E-12	28.0767E-12
1.47739E+0	761.030E-12	1.47739E+0	-98.8568E-9	-3.61683E-12	30.3662E-12
1.49749E+0	799.694E-12	1.49749E+0	-98.8568E-9	-3.33941E-12	32.2183E-12
1.51759E+0	843.939E-12	1.51759E+0	-98.8568E-9	-3.46261E-12	34.1875E-12
1.53769E+0	880.956E-12	1.53769E+0	-98.8568E-9	-3.05167E-12	35.6896E-12
1.55779E+0	924.123E-12	1.55779E+0	-98.8568E-9	-3.24479E-12	36.0881E-12
1.57789E+0	967.734E-12	1.57789E+0	-98.8568E-9	-3.24596E-12	36.6293E-12
1.59799E+0	1.00923E-9	1.59799E+0	-98.8568E-9	-2.86074E-12	35.9069E-12
1.61809E+0	1.04586E-9	1.61809E+0	-98.8568E-9	-3.11785E-12	34.8619E-12
1.63819E+0	1.08557E-9	1.63819E+0	-98.8568E-9	-3.18792E-12	33.7357E-12
1.65829E+0	1.13160E-9	1.65829E+0	-98.8568E-9	-3.05501E-12	32.7043E-12
1.67839E+0	1.16207E-9	1.67839E+0	-98.8568E-9	-2.99474E-12	31.6181E-12
1.69849E+0	1.19623E-9	1.69849E+0	-98.8568E-9	-2.93887E-12	30.4806E-12
1.71859E+0	1.23433E-9	1.71859E+0	-98.8568E-9	-3.16791E-12	29.7261E-12
1.73869E+0	1.26697E-9	1.73869E+0	-98.8568E-9	-3.19850E-12	28.8585E-12
1.75879E+0	1.30129E-9	1.75879E+0	-98.8568E-9	-3.17788E-12	28.2682E-12
1.77889E+0	1.33495E-9	1.77889E+0	-98.8568E-9	-3.01687E-12	27.7700E-12
1.79900E+0	1.35979E-9	1.79900E+0	-98.8568E-9	-3.48378E-12	27.0765E-12
1.81910E+0	1.38771E-9	1.81910E+0	-98.8568E-9	-3.08802E-12	26.6786E-12
1.83920E+0	1.41830E-9	1.83920E+0	-98.8568E-9	-3.33448E-12	26.5210E-12
1.85930E+0	1.45617E-9	1.85930E+0	-98.8568E-9	-3.25476E-12	26.2773E-12
1.87940E+0	1.47653E-9	1.87940E+0	-98.8568E-9	-2.95538E-12	26.0040E-12
1.89950E+0	1.50318E-9	1.89950E+0	-98.8568E-9	-2.81190E-12	25.4199E-12
1.91960E+0	1.54141E-9	1.91960E+0	-98.8568E-9	-3.31055E-12	25.1792E-12
1.93970E+0	1.56839E-9	1.93970E+0	-98.8568E-9	-2.91670E-12	24.9603E-12
1.95980E+0	1.59053E-9	1.95980E+0	-98.8568E-9	-2.91182E-12	25.0404E-12
1.97990E+0	1.61316E-9	1.97990E+0	-98.8568E-9	-3.03410E-12	24.5813E-12
2.00000E+0	1.63996E-9	2.00000E+0	-98.8568E-9	-3.11975E-12	24.5254E-12
