# Supplementary material for: Circumventing the stability problems of graphene nanoribbon zigzag edges
Source: Nat Chem. 2022 Sep 26;14(12):1451–8. doi: 10.1038/s41557-022-01042-8 (PMC10665199; doi:10.1038/s41557-022-01042-8)
Supplement: Supplementary file 3 — Source data for Supplementary Fig. 9. [file 41557_2022_1042_MOESM3_ESM.zip › 3 units/Point_spectra_231.dat]

Experiment	bias spectroscopy
Saved Date	25.09.2019 13:59:52
User
Date
X (m)	709.35E-9
Y (m)	-222.317E-9
Z (m)	-98.8598E-9
Z offset (m)	0E+0
Settling time (s)	30E-3
Integration time (s)	80E-3
Z-Ctrl hold	TRUE
Final Z (m)	N/A
Start time	25.09.2019 13:59:29
Filter type	None
Order
Cutoff frq
Bias>Bias (V)	-500E-3
Bias>Calibration (V/V)	-1E+0
Bias>Offset (V)	0E+0
Bias Spectroscopy>Sweep Start (V)	-2E+0
Bias Spectroscopy>Sweep End (V)	2E+0
Bias Spectroscopy>Num Pixel	200
Bias Spectroscopy>Z Avg time (s)	100E-3
Bias Spectroscopy>Z offset (m)	0E+0
Bias Spectroscopy>1st Settling time (s)	60E-3
Bias Spectroscopy>Settling time (s)	30E-3
Bias Spectroscopy>Integration time (s)	80E-3
Bias Spectroscopy>End Settling time (s)	50E-3
Bias Spectroscopy>Z control time (s)	50E-3
Bias Spectroscopy>Max Slew rate (V/s)	Inf
Bias Spectroscopy>backward sweep	FALSE
Bias Spectroscopy>Z-controller hold	TRUE
Bias Spectroscopy>Number of sweeps	1
Bias Spectroscopy>Channels	Current (A);Bias (V);Z (m);LI Demod 1 Y (A);LI Demod 1 X (A)
Bias Spectroscopy>Reset Bias	TRUE
Bias Spectroscopy>Record final Z	FALSE
Bias Spectroscopy>Lock-In run	TRUE
Current>Current (A)	1.70369E-9
Current>Calibration (A/V)	330E-12
Current>Offset (A)	0E+0
Current>Gain	High
Lock-in>Lock-in status	ON
Lock-in>Modulated signal	Bias (V)
Lock-in>Frequency (Hz)	778E+0
Lock-in>Amplitude	20E-3
Lock-in>Demodulated signal	Current (A)
Lock-in>HP Filter Cutoff D1 (Hz)	155.425E+0
Lock-in>HP Filter Cutoff D2 (Hz)	155.425E+0
Lock-in>HP Filter Order D1	1
Lock-in>HP Filter Order D2	1
Lock-in>Harmonic D1	1
Lock-in>Harmonic D2	2
Lock-in>Reference phase D1 (deg)	-133.113E+0
Lock-in>Reference phase D2 (deg)	174.64E+0
Lock-in>LP Filter Cutoff D1 (Hz)	9.71405E+0
Lock-in>LP Filter Cutoff D2 (Hz)	4.85702E+0
Lock-in>LP Filter Order D1	2
Lock-in>LP Filter Order D2	2
Lock-in>Sync Filter D1	OFF
Lock-in>Sync Filter D2	OFF
[DATA]
Bias calc (V)	Current (A)	Bias (V)	Z (m)	LI Demod 1 Y (A)	LI Demod 1 X (A)
-2.00000E+0	-739.795E-12	-2.00000E+0	-98.8598E-9	-3.99056E-12	21.5076E-12
-1.97990E+0	-714.914E-12	-1.97990E+0	-98.8598E-9	-4.16940E-12	20.0323E-12
-1.95980E+0	-687.935E-12	-1.95980E+0	-98.8598E-9	-4.03218E-12	18.0847E-12
-1.93970E+0	-665.732E-12	-1.93970E+0	-98.8598E-9	-3.90960E-12	16.6193E-12
-1.91960E+0	-650.072E-12	-1.91960E+0	-98.8598E-9	-4.09906E-12	15.3806E-12
-1.89950E+0	-631.337E-12	-1.89950E+0	-98.8598E-9	-4.24842E-12	13.8493E-12
-1.87940E+0	-615.351E-12	-1.87940E+0	-98.8598E-9	-4.36308E-12	12.7831E-12
-1.85930E+0	-600.374E-12	-1.85930E+0	-98.8598E-9	-4.61123E-12	11.6946E-12
-1.83920E+0	-587.498E-12	-1.83920E+0	-98.8598E-9	-4.57298E-12	11.0230E-12
-1.81910E+0	-577.322E-12	-1.81910E+0	-98.8598E-9	-4.42241E-12	10.6097E-12
-1.79900E+0	-565.818E-12	-1.79900E+0	-98.8598E-9	-4.33854E-12	10.4003E-12
-1.77889E+0	-556.258E-12	-1.77889E+0	-98.8598E-9	-4.42482E-12	9.97827E-12
-1.75879E+0	-543.206E-12	-1.75879E+0	-98.8598E-9	-4.79075E-12	9.73934E-12
-1.73869E+0	-532.588E-12	-1.73869E+0	-98.8598E-9	-4.48636E-12	9.41942E-12
-1.71859E+0	-520.031E-12	-1.71859E+0	-98.8598E-9	-4.45102E-12	9.57675E-12
-1.69849E+0	-509.437E-12	-1.69849E+0	-98.8598E-9	-4.40852E-12	9.46378E-12
-1.67839E+0	-495.559E-12	-1.67839E+0	-98.8598E-9	-4.37415E-12	9.76011E-12
-1.65829E+0	-482.033E-12	-1.65829E+0	-98.8598E-9	-4.49658E-12	9.65290E-12
-1.63819E+0	-468.718E-12	-1.63819E+0	-98.8598E-9	-4.48104E-12	9.68164E-12
-1.61809E+0	-456.036E-12	-1.61809E+0	-98.8598E-9	-4.52687E-12	9.61594E-12
-1.59799E+0	-447.218E-12	-1.59799E+0	-98.8598E-9	-4.36524E-12	9.73532E-12
-1.57789E+0	-434.548E-12	-1.57789E+0	-98.8598E-9	-4.47114E-12	9.36276E-12
-1.55779E+0	-423.912E-12	-1.55779E+0	-98.8598E-9	-4.50117E-12	8.95128E-12
-1.53769E+0	-415.631E-12	-1.53769E+0	-98.8598E-9	-4.44411E-12	8.60450E-12
-1.51759E+0	-402.657E-12	-1.51759E+0	-98.8598E-9	-4.43930E-12	8.04589E-12
-1.49749E+0	-394.195E-12	-1.49749E+0	-98.8598E-9	-4.52857E-12	8.10496E-12
-1.47739E+0	-385.653E-12	-1.47739E+0	-98.8598E-9	-4.59903E-12	8.34701E-12
-1.45729E+0	-374.638E-12	-1.45729E+0	-98.8598E-9	-4.57798E-12	8.52037E-12
-1.43719E+0	-363.996E-12	-1.43719E+0	-98.8598E-9	-4.40503E-12	8.49765E-12
-1.41709E+0	-354.693E-12	-1.41709E+0	-98.8598E-9	-4.47362E-12	7.37408E-12
-1.39698E+0	-347.515E-12	-1.39698E+0	-98.8598E-9	-4.59665E-12	6.32604E-12
-1.37688E+0	-339.211E-12	-1.37688E+0	-98.8598E-9	-4.71574E-12	5.25869E-12
-1.35678E+0	-331.293E-12	-1.35678E+0	-98.8598E-9	-4.64808E-12	4.64540E-12
-1.33668E+0	-327.778E-12	-1.33668E+0	-98.8598E-9	-4.63662E-12	4.63680E-12
-1.31658E+0	-322.413E-12	-1.31658E+0	-98.8598E-9	-4.54131E-12	4.37392E-12
-1.29648E+0	-316.967E-12	-1.29648E+0	-98.8598E-9	-4.50946E-12	4.16315E-12
-1.27638E+0	-312.008E-12	-1.27638E+0	-98.8598E-9	-4.77168E-12	4.02405E-12
-1.25628E+0	-306.386E-12	-1.25628E+0	-98.8598E-9	-4.71718E-12	3.60860E-12
-1.23618E+0	-303.277E-12	-1.23618E+0	-98.8598E-9	-4.83320E-12	3.29317E-12
-1.21608E+0	-298.759E-12	-1.21608E+0	-98.8598E-9	-4.71128E-12	3.20038E-12
-1.19598E+0	-293.751E-12	-1.19598E+0	-98.8598E-9	-4.85324E-12	3.04167E-12
-1.17588E+0	-288.826E-12	-1.17588E+0	-98.8598E-9	-4.52916E-12	2.58109E-12
-1.15578E+0	-287.406E-12	-1.15578E+0	-98.8598E-9	-4.70576E-12	2.85570E-12
-1.13568E+0	-283.466E-12	-1.13568E+0	-98.8598E-9	-4.68432E-12	2.62288E-12
-1.11558E+0	-281.089E-12	-1.11558E+0	-98.8598E-9	-4.62833E-12	2.53387E-12
-1.09548E+0	-278.021E-12	-1.09548E+0	-98.8598E-9	-4.74699E-12	2.33308E-12
-1.07538E+0	-276.177E-12	-1.07538E+0	-98.8598E-9	-4.60854E-12	2.41125E-12
-1.05528E+0	-271.777E-12	-1.05528E+0	-98.8598E-9	-4.61192E-12	2.46253E-12
-1.03518E+0	-268.743E-12	-1.03518E+0	-98.8598E-9	-5.05312E-12	2.60627E-12
-1.01508E+0	-264.234E-12	-1.01508E+0	-98.8598E-9	-4.60457E-12	2.27105E-12
-994.975E-3	-262.809E-12	-994.975E-3	-98.8598E-9	-4.72113E-12	2.23549E-12
-974.874E-3	-259.155E-12	-974.874E-3	-98.8598E-9	-4.80812E-12	2.65020E-12
-954.774E-3	-255.934E-12	-954.774E-3	-98.8598E-9	-4.59793E-12	2.72919E-12
-934.673E-3	-252.318E-12	-934.673E-3	-98.8598E-9	-4.61927E-12	2.99615E-12
-914.573E-3	-248.240E-12	-914.573E-3	-98.8598E-9	-4.74325E-12	3.20799E-12
-894.472E-3	-243.899E-12	-894.472E-3	-98.8598E-9	-4.81290E-12	3.36656E-12
-874.372E-3	-240.105E-12	-874.372E-3	-98.8598E-9	-4.69566E-12	3.74005E-12
-854.271E-3	-234.176E-12	-854.271E-3	-98.8598E-9	-4.63080E-12	3.79390E-12
-834.171E-3	-229.922E-12	-834.171E-3	-98.8598E-9	-4.63809E-12	3.68925E-12
-814.070E-3	-224.706E-12	-814.070E-3	-98.8598E-9	-4.73373E-12	3.56469E-12
-793.970E-3	-220.657E-12	-793.970E-3	-98.8598E-9	-4.57075E-12	3.84306E-12
-773.869E-3	-215.888E-12	-773.869E-3	-98.8598E-9	-4.68718E-12	4.12394E-12
-753.769E-3	-210.109E-12	-753.769E-3	-98.8598E-9	-4.85080E-12	4.53778E-12
-733.668E-3	-203.964E-12	-733.668E-3	-98.8598E-9	-4.74853E-12	4.78035E-12
-713.568E-3	-199.090E-12	-713.568E-3	-98.8598E-9	-4.55639E-12	4.41672E-12
-693.467E-3	-193.775E-12	-693.467E-3	-98.8598E-9	-4.66188E-12	4.27458E-12
-673.367E-3	-189.392E-12	-673.367E-3	-98.8598E-9	-4.53798E-12	4.17503E-12
-653.266E-3	-182.606E-12	-653.266E-3	-98.8598E-9	-4.80912E-12	4.16011E-12
-633.166E-3	-177.193E-12	-633.166E-3	-98.8598E-9	-4.82980E-12	4.21933E-12
-613.065E-3	-172.083E-12	-613.065E-3	-98.8598E-9	-4.78176E-12	4.23668E-12
-592.965E-3	-167.173E-12	-592.965E-3	-98.8598E-9	-4.74296E-12	4.37061E-12
-572.864E-3	-161.683E-12	-572.864E-3	-98.8598E-9	-4.62141E-12	4.39910E-12
-552.764E-3	-155.023E-12	-552.764E-3	-98.8598E-9	-4.77003E-12	4.58383E-12
-532.663E-3	-149.961E-12	-532.663E-3	-98.8598E-9	-4.63624E-12	4.87598E-12
-512.563E-3	-144.347E-12	-512.563E-3	-98.8598E-9	-4.62317E-12	4.80098E-12
-492.462E-3	-137.423E-12	-492.462E-3	-98.8598E-9	-4.73949E-12	4.72958E-12
-472.362E-3	-131.889E-12	-472.362E-3	-98.8598E-9	-4.56215E-12	4.36229E-12
-452.261E-3	-126.689E-12	-452.261E-3	-98.8598E-9	-4.73080E-12	4.23178E-12
-432.161E-3	-121.670E-12	-432.161E-3	-98.8598E-9	-4.51112E-12	3.99787E-12
-412.060E-3	-116.102E-12	-412.060E-3	-98.8598E-9	-4.83102E-12	3.52714E-12
-391.960E-3	-111.403E-12	-391.960E-3	-98.8598E-9	-4.72065E-12	3.78358E-12
-371.859E-3	-106.738E-12	-371.859E-3	-98.8598E-9	-4.80384E-12	3.74828E-12
-351.759E-3	-101.808E-12	-351.759E-3	-98.8598E-9	-4.81685E-12	4.29234E-12
-331.658E-3	-96.3886E-12	-331.658E-3	-98.8598E-9	-4.57487E-12	4.48213E-12
-311.558E-3	-90.1725E-12	-311.558E-3	-98.8598E-9	-4.78626E-12	4.45266E-12
-291.457E-3	-84.8122E-12	-291.457E-3	-98.8598E-9	-4.70941E-12	4.95726E-12
-271.357E-3	-78.8478E-12	-271.357E-3	-98.8598E-9	-4.65389E-12	4.61912E-12
-251.256E-3	-73.1811E-12	-251.256E-3	-98.8598E-9	-4.63192E-12	4.52226E-12
-231.156E-3	-67.0695E-12	-231.156E-3	-98.8598E-9	-4.80997E-12	4.74822E-12
-211.055E-3	-61.2145E-12	-211.055E-3	-98.8598E-9	-4.59755E-12	4.54283E-12
-190.955E-3	-55.9441E-12	-190.955E-3	-98.8598E-9	-4.76664E-12	4.07712E-12
-170.854E-3	-50.8328E-12	-170.854E-3	-98.8598E-9	-4.50607E-12	4.15634E-12
-150.754E-3	-45.1810E-12	-150.754E-3	-98.8598E-9	-4.70967E-12	4.36573E-12
-130.653E-3	-39.5082E-12	-130.653E-3	-98.8598E-9	-4.87520E-12	4.70985E-12
-110.553E-3	-33.5860E-12	-110.553E-3	-98.8598E-9	-4.72414E-12	4.80456E-12
-90.4523E-3	-27.3670E-12	-90.4523E-3	-98.8598E-9	-4.51301E-12	4.84698E-12
-70.3518E-3	-21.3273E-12	-70.3518E-3	-98.8598E-9	-4.70196E-12	4.89367E-12
-50.2512E-3	-15.2668E-12	-50.2513E-3	-98.8598E-9	-4.55267E-12	4.99919E-12
-30.1508E-3	-9.26679E-12	-30.1508E-3	-98.8598E-9	-4.68339E-12	4.83516E-12
-10.0503E-3	-3.32057E-12	-10.0503E-3	-98.8598E-9	-4.67373E-12	4.82379E-12
10.0503E-3	2.58253E-12	10.0503E-3	-98.8598E-9	-4.39502E-12	4.60714E-12
30.1507E-3	8.27275E-12	30.1508E-3	-98.8598E-9	-4.63266E-12	4.43916E-12
50.2512E-3	13.6332E-12	50.2513E-3	-98.8598E-9	-4.59292E-12	4.24846E-12
70.3518E-3	18.6306E-12	70.3518E-3	-98.8598E-9	-4.83121E-12	3.96128E-12
90.4522E-3	23.4731E-12	90.4523E-3	-98.8598E-9	-4.48988E-12	3.88671E-12
110.553E-3	28.2742E-12	110.553E-3	-98.8598E-9	-4.69378E-12	3.62642E-12
130.653E-3	32.8260E-12	130.653E-3	-98.8598E-9	-4.70831E-12	3.57927E-12
150.754E-3	37.4633E-12	150.754E-3	-98.8598E-9	-4.79714E-12	3.48562E-12
170.854E-3	41.8678E-12	170.854E-3	-98.8598E-9	-4.84574E-12	3.44628E-12
190.955E-3	46.0190E-12	190.955E-3	-98.8598E-9	-4.43241E-12	3.55807E-12
211.055E-3	50.8999E-12	211.055E-3	-98.8598E-9	-4.72848E-12	3.51147E-12
231.156E-3	55.6882E-12	231.156E-3	-98.8598E-9	-4.67885E-12	3.53321E-12
251.256E-3	59.6412E-12	251.256E-3	-98.8598E-9	-4.90064E-12	3.34974E-12
271.357E-3	63.7961E-12	271.357E-3	-98.8598E-9	-4.68002E-12	3.50510E-12
291.457E-3	67.8646E-12	291.457E-3	-98.8598E-9	-4.62647E-12	3.22949E-12
311.558E-3	71.9283E-12	311.558E-3	-98.8598E-9	-4.68815E-12	3.32909E-12
331.658E-3	76.5409E-12	331.658E-3	-98.8598E-9	-4.69819E-12	3.43558E-12
351.759E-3	80.9254E-12	351.759E-3	-98.8598E-9	-4.68744E-12	3.61828E-12
371.859E-3	85.9130E-12	371.859E-3	-98.8598E-9	-4.64956E-12	3.72747E-12
391.960E-3	90.6004E-12	391.960E-3	-98.8598E-9	-4.66175E-12	3.78057E-12
412.060E-3	94.7084E-12	412.060E-3	-98.8598E-9	-4.73188E-12	3.64035E-12
432.161E-3	99.9695E-12	432.161E-3	-98.8598E-9	-4.48033E-12	3.56142E-12
452.261E-3	104.629E-12	452.261E-3	-98.8598E-9	-4.55481E-12	3.95220E-12
472.362E-3	109.617E-12	472.362E-3	-98.8598E-9	-4.55222E-12	3.99445E-12
492.462E-3	115.047E-12	492.462E-3	-98.8598E-9	-4.77145E-12	4.22629E-12
512.563E-3	120.070E-12	512.563E-3	-98.8598E-9	-4.72482E-12	4.48413E-12
532.663E-3	124.997E-12	532.663E-3	-98.8598E-9	-4.57680E-12	4.46080E-12
552.764E-3	130.493E-12	552.764E-3	-98.8598E-9	-4.80257E-12	4.57204E-12
572.864E-3	137.129E-12	572.864E-3	-98.8598E-9	-4.64659E-12	4.81746E-12
592.965E-3	142.788E-12	592.965E-3	-98.8598E-9	-4.63310E-12	5.16729E-12
613.065E-3	149.725E-12	613.065E-3	-98.8598E-9	-4.52789E-12	5.44647E-12
633.166E-3	156.799E-12	633.166E-3	-98.8598E-9	-4.66054E-12	6.11020E-12
653.266E-3	165.026E-12	653.266E-3	-98.8598E-9	-4.64924E-12	6.83201E-12
673.367E-3	174.737E-12	673.367E-3	-98.8598E-9	-4.80350E-12	7.90722E-12
693.467E-3	186.546E-12	693.467E-3	-98.8598E-9	-4.56192E-12	9.12524E-12
713.568E-3	198.959E-12	713.568E-3	-98.8598E-9	-4.45252E-12	10.9297E-12
733.668E-3	212.669E-12	733.668E-3	-98.8598E-9	-4.38166E-12	12.5304E-12
753.769E-3	228.649E-12	753.769E-3	-98.8598E-9	-4.44874E-12	13.8738E-12
773.869E-3	248.730E-12	773.869E-3	-98.8598E-9	-4.18393E-12	14.9285E-12
793.970E-3	266.839E-12	793.970E-3	-98.8598E-9	-4.47942E-12	15.1129E-12
814.070E-3	283.811E-12	814.070E-3	-98.8598E-9	-4.32005E-12	14.3725E-12
834.171E-3	301.810E-12	834.171E-3	-98.8598E-9	-4.36187E-12	13.4351E-12
854.271E-3	320.582E-12	854.271E-3	-98.8598E-9	-4.36092E-12	12.8531E-12
874.372E-3	334.275E-12	874.372E-3	-98.8598E-9	-4.48089E-12	12.3785E-12
894.472E-3	348.736E-12	894.472E-3	-98.8598E-9	-4.43223E-12	12.0025E-12
914.573E-3	364.542E-12	914.573E-3	-98.8598E-9	-4.41003E-12	11.6320E-12
934.673E-3	379.409E-12	934.673E-3	-98.8598E-9	-4.36998E-12	11.3646E-12
954.774E-3	392.371E-12	954.774E-3	-98.8598E-9	-4.41036E-12	11.2048E-12
974.874E-3	403.836E-12	974.874E-3	-98.8598E-9	-4.43935E-12	10.8737E-12
994.975E-3	416.063E-12	994.975E-3	-98.8598E-9	-4.26963E-12	10.6715E-12
1.01508E+0	429.184E-12	1.01508E+0	-98.8598E-9	-4.34046E-12	10.1765E-12
1.03518E+0	441.712E-12	1.03518E+0	-98.8598E-9	-4.35567E-12	10.4038E-12
1.05528E+0	452.700E-12	1.05528E+0	-98.8598E-9	-4.26219E-12	10.2000E-12
1.07538E+0	465.905E-12	1.07538E+0	-98.8598E-9	-4.68737E-12	10.2198E-12
1.09548E+0	478.888E-12	1.09548E+0	-98.8598E-9	-4.39820E-12	10.1312E-12
1.11558E+0	491.466E-12	1.11558E+0	-98.8598E-9	-4.42079E-12	10.3063E-12
1.13568E+0	503.773E-12	1.13568E+0	-98.8598E-9	-4.52987E-12	10.7935E-12
1.15578E+0	518.734E-12	1.15578E+0	-98.8598E-9	-4.23372E-12	11.3440E-12
1.17588E+0	532.813E-12	1.17588E+0	-98.8598E-9	-4.24052E-12	11.6528E-12
1.19598E+0	550.288E-12	1.19598E+0	-98.8598E-9	-4.22095E-12	12.3095E-12
1.21608E+0	564.093E-12	1.21608E+0	-98.8598E-9	-4.41241E-12	13.2635E-12
1.23618E+0	578.932E-12	1.23618E+0	-98.8598E-9	-4.22924E-12	13.8895E-12
1.25628E+0	598.954E-12	1.25628E+0	-98.8598E-9	-4.41292E-12	14.8386E-12
1.27638E+0	619.150E-12	1.27638E+0	-98.8598E-9	-4.07970E-12	16.0120E-12
1.29648E+0	637.587E-12	1.29648E+0	-98.8598E-9	-3.97241E-12	17.3074E-12
1.31658E+0	655.961E-12	1.31658E+0	-98.8598E-9	-4.04375E-12	18.4669E-12
1.33668E+0	680.657E-12	1.33668E+0	-98.8598E-9	-3.83902E-12	20.0447E-12
1.35678E+0	705.300E-12	1.35678E+0	-98.8598E-9	-3.71860E-12	21.5205E-12
1.37688E+0	733.680E-12	1.37688E+0	-98.8598E-9	-3.53459E-12	23.5498E-12
1.39698E+0	762.065E-12	1.39698E+0	-98.8598E-9	-3.71914E-12	25.3897E-12
1.41709E+0	791.897E-12	1.41709E+0	-98.8598E-9	-3.51196E-12	27.6585E-12
1.43719E+0	827.007E-12	1.43719E+0	-98.8598E-9	-3.58941E-12	29.5598E-12
1.45729E+0	869.031E-12	1.45729E+0	-98.8598E-9	-3.34490E-12	32.3795E-12
1.47739E+0	907.625E-12	1.47739E+0	-98.8598E-9	-2.91308E-12	35.0212E-12
1.49749E+0	945.934E-12	1.49749E+0	-98.8598E-9	-2.88386E-12	37.7479E-12
1.51759E+0	990.427E-12	1.51759E+0	-98.8598E-9	-2.73117E-12	40.3436E-12
1.53769E+0	1.04193E-9	1.53769E+0	-98.8598E-9	-2.61969E-12	42.0262E-12
1.55779E+0	1.09181E-9	1.55779E+0	-98.8598E-9	-2.78530E-12	43.2058E-12
1.57789E+0	1.13991E-9	1.57789E+0	-98.8598E-9	-2.58942E-12	43.3191E-12
1.59799E+0	1.19032E-9	1.59799E+0	-98.8598E-9	-2.36475E-12	43.3032E-12
1.61809E+0	1.23924E-9	1.61809E+0	-98.8598E-9	-2.29019E-12	42.4914E-12
1.63819E+0	1.29409E-9	1.63819E+0	-98.8598E-9	-2.40098E-12	41.5130E-12
1.65829E+0	1.34235E-9	1.65829E+0	-98.8598E-9	-2.49185E-12	39.9571E-12
1.67839E+0	1.38594E-9	1.67839E+0	-98.8598E-9	-2.32957E-12	38.2810E-12
1.69849E+0	1.42425E-9	1.69849E+0	-98.8598E-9	-2.39664E-12	36.5306E-12
1.71859E+0	1.46422E-9	1.71859E+0	-98.8598E-9	-2.53154E-12	34.9225E-12
1.73869E+0	1.50263E-9	1.73869E+0	-98.8598E-9	-2.89589E-12	34.0201E-12
1.75879E+0	1.53609E-9	1.75879E+0	-98.8598E-9	-2.44038E-12	33.0818E-12
1.77889E+0	1.57594E-9	1.77889E+0	-98.8598E-9	-2.58004E-12	32.4214E-12
1.79900E+0	1.61467E-9	1.79900E+0	-98.8598E-9	-2.42522E-12	32.1638E-12
1.81910E+0	1.65404E-9	1.81910E+0	-98.8598E-9	-2.25803E-12	31.7939E-12
1.83920E+0	1.68025E-9	1.83920E+0	-98.8598E-9	-2.61307E-12	32.0282E-12
1.85930E+0	1.71134E-9	1.85930E+0	-98.8598E-9	-2.65970E-12	31.1858E-12
1.87940E+0	1.75342E-9	1.87940E+0	-98.8598E-9	-2.54358E-12	30.8255E-12
1.89950E+0	1.79552E-9	1.89950E+0	-98.8598E-9	-2.48120E-12	30.8176E-12
1.91960E+0	1.81568E-9	1.91960E+0	-98.8598E-9	-2.48634E-12	30.1273E-12
1.93970E+0	1.85026E-9	1.93970E+0	-98.8598E-9	-2.56390E-12	29.2611E-12
1.95980E+0	1.88399E-9	1.95980E+0	-98.8598E-9	-2.54001E-12	29.0716E-12
1.97990E+0	1.91698E-9	1.97990E+0	-98.8598E-9	-2.78821E-12	28.7019E-12
2.00000E+0	1.95226E-9	2.00000E+0	-98.8598E-9	-2.23292E-12	28.6145E-12
