# Supplementary material for: Circumventing the stability problems of graphene nanoribbon zigzag edges
Source: Nat Chem. 2022 Sep 26;14(12):1451–8. doi: 10.1038/s41557-022-01042-8 (PMC10665199; doi:10.1038/s41557-022-01042-8)
Supplement: Supplementary file 3 — Source data for Supplementary Fig. 9. [file 41557_2022_1042_MOESM3_ESM.zip › 3 units/Point_spectra_232.dat]

Experiment	bias spectroscopy
Saved Date	25.09.2019 14:00:14
User
Date
X (m)	709.472E-9
Y (m)	-222.197E-9
Z (m)	-98.875E-9
Z offset (m)	0E+0
Settling time (s)	30E-3
Integration time (s)	80E-3
Z-Ctrl hold	TRUE
Final Z (m)	N/A
Start time	25.09.2019 13:59:52
Filter type	None
Order
Cutoff frq
Bias>Bias (V)	-500E-3
Bias>Calibration (V/V)	-1E+0
Bias>Offset (V)	0E+0
Bias Spectroscopy>Sweep Start (V)	-2E+0
Bias Spectroscopy>Sweep End (V)	2E+0
Bias Spectroscopy>Num Pixel	200
Bias Spectroscopy>Z Avg time (s)	100E-3
Bias Spectroscopy>Z offset (m)	0E+0
Bias Spectroscopy>1st Settling time (s)	60E-3
Bias Spectroscopy>Settling time (s)	30E-3
Bias Spectroscopy>Integration time (s)	80E-3
Bias Spectroscopy>End Settling time (s)	50E-3
Bias Spectroscopy>Z control time (s)	50E-3
Bias Spectroscopy>Max Slew rate (V/s)	Inf
Bias Spectroscopy>backward sweep	FALSE
Bias Spectroscopy>Z-controller hold	TRUE
Bias Spectroscopy>Number of sweeps	1
Bias Spectroscopy>Channels	Current (A);Bias (V);Z (m);LI Demod 1 Y (A);LI Demod 1 X (A)
Bias Spectroscopy>Reset Bias	TRUE
Bias Spectroscopy>Record final Z	FALSE
Bias Spectroscopy>Lock-In run	TRUE
Current>Current (A)	-130.046E-12
Current>Calibration (A/V)	330E-12
Current>Offset (A)	0E+0
Current>Gain	High
Lock-in>Lock-in status	ON
Lock-in>Modulated signal	Bias (V)
Lock-in>Frequency (Hz)	778E+0
Lock-in>Amplitude	20E-3
Lock-in>Demodulated signal	Current (A)
Lock-in>HP Filter Cutoff D1 (Hz)	155.425E+0
Lock-in>HP Filter Cutoff D2 (Hz)	155.425E+0
Lock-in>HP Filter Order D1	1
Lock-in>HP Filter Order D2	1
Lock-in>Harmonic D1	1
Lock-in>Harmonic D2	2
Lock-in>Reference phase D1 (deg)	-133.113E+0
Lock-in>Reference phase D2 (deg)	174.64E+0
Lock-in>LP Filter Cutoff D1 (Hz)	9.71405E+0
Lock-in>LP Filter Cutoff D2 (Hz)	4.85702E+0
Lock-in>LP Filter Order D1	2
Lock-in>LP Filter Order D2	2
Lock-in>Sync Filter D1	OFF
Lock-in>Sync Filter D2	OFF
[DATA]
Bias calc (V)	Current (A)	Bias (V)	Z (m)	LI Demod 1 Y (A)	LI Demod 1 X (A)
-2.00000E+0	-685.326E-12	-2.00000E+0	-98.8750E-9	-3.75054E-12	23.4366E-12
-1.97990E+0	-659.659E-12	-1.97990E+0	-98.8750E-9	-3.92143E-12	22.3272E-12
-1.95980E+0	-636.374E-12	-1.95980E+0	-98.8750E-9	-3.89884E-12	20.1067E-12
-1.93970E+0	-613.841E-12	-1.93970E+0	-98.8750E-9	-4.22577E-12	17.9225E-12
-1.91960E+0	-593.662E-12	-1.91960E+0	-98.8750E-9	-4.18911E-12	15.9373E-12
-1.89950E+0	-570.552E-12	-1.89950E+0	-98.8750E-9	-4.41882E-12	14.1390E-12
-1.87940E+0	-558.191E-12	-1.87940E+0	-98.8750E-9	-4.26621E-12	12.7210E-12
-1.85930E+0	-543.929E-12	-1.85930E+0	-98.8750E-9	-4.36321E-12	11.7347E-12
-1.83920E+0	-526.230E-12	-1.83920E+0	-98.8750E-9	-4.40507E-12	10.8555E-12
-1.81910E+0	-514.919E-12	-1.81910E+0	-98.8750E-9	-4.53601E-12	10.1181E-12
-1.79900E+0	-505.043E-12	-1.79900E+0	-98.8750E-9	-4.44874E-12	9.69723E-12
-1.77889E+0	-495.035E-12	-1.77889E+0	-98.8750E-9	-4.45795E-12	9.42438E-12
-1.75879E+0	-481.031E-12	-1.75879E+0	-98.8750E-9	-4.50192E-12	9.25923E-12
-1.73869E+0	-467.984E-12	-1.73869E+0	-98.8750E-9	-4.46413E-12	9.35106E-12
-1.71859E+0	-458.091E-12	-1.71859E+0	-98.8750E-9	-4.35039E-12	9.24791E-12
-1.69849E+0	-449.732E-12	-1.69849E+0	-98.8750E-9	-4.49738E-12	9.21571E-12
-1.67839E+0	-438.228E-12	-1.67839E+0	-98.8750E-9	-4.45561E-12	9.17966E-12
-1.65829E+0	-427.489E-12	-1.65829E+0	-98.8750E-9	-4.65427E-12	8.84082E-12
-1.63819E+0	-417.049E-12	-1.63819E+0	-98.8750E-9	-4.44522E-12	8.69732E-12
-1.61809E+0	-405.855E-12	-1.61809E+0	-98.8750E-9	-4.30524E-12	8.60283E-12
-1.59799E+0	-395.125E-12	-1.59799E+0	-98.8750E-9	-4.59146E-12	8.44464E-12
-1.57789E+0	-381.521E-12	-1.57789E+0	-98.8750E-9	-4.66157E-12	7.93999E-12
-1.55779E+0	-372.272E-12	-1.55779E+0	-98.8750E-9	-4.52230E-12	7.75676E-12
-1.53769E+0	-364.130E-12	-1.53769E+0	-98.8750E-9	-4.55500E-12	7.50899E-12
-1.51759E+0	-356.864E-12	-1.51759E+0	-98.8750E-9	-4.56334E-12	6.81373E-12
-1.49749E+0	-345.759E-12	-1.49749E+0	-98.8750E-9	-4.71512E-12	6.55678E-12
-1.47739E+0	-337.581E-12	-1.47739E+0	-98.8750E-9	-4.81400E-12	6.25104E-12
-1.45729E+0	-332.613E-12	-1.45729E+0	-98.8750E-9	-4.63181E-12	6.15649E-12
-1.43719E+0	-324.042E-12	-1.43719E+0	-98.8750E-9	-4.48432E-12	6.15653E-12
-1.41709E+0	-315.797E-12	-1.41709E+0	-98.8750E-9	-4.68173E-12	5.67577E-12
-1.39698E+0	-307.219E-12	-1.39698E+0	-98.8750E-9	-4.65243E-12	4.71826E-12
-1.37688E+0	-303.365E-12	-1.37688E+0	-98.8750E-9	-4.85110E-12	4.08133E-12
-1.35678E+0	-300.577E-12	-1.35678E+0	-98.8750E-9	-4.67941E-12	3.95473E-12
-1.33668E+0	-294.774E-12	-1.33668E+0	-98.8750E-9	-4.67963E-12	3.55839E-12
-1.31658E+0	-289.421E-12	-1.31658E+0	-98.8750E-9	-4.83226E-12	3.33744E-12
-1.29648E+0	-287.488E-12	-1.29648E+0	-98.8750E-9	-4.93394E-12	3.15710E-12
-1.27638E+0	-284.888E-12	-1.27638E+0	-98.8750E-9	-4.92299E-12	2.81586E-12
-1.25628E+0	-279.511E-12	-1.25628E+0	-98.8750E-9	-4.91077E-12	2.58019E-12
-1.23618E+0	-276.493E-12	-1.23618E+0	-98.8750E-9	-4.86622E-12	2.26563E-12
-1.21608E+0	-273.712E-12	-1.21608E+0	-98.8750E-9	-4.79899E-12	1.93033E-12
-1.19598E+0	-272.070E-12	-1.19598E+0	-98.8750E-9	-4.56969E-12	1.97444E-12
-1.17588E+0	-270.969E-12	-1.17588E+0	-98.8750E-9	-4.69230E-12	1.89529E-12
-1.15578E+0	-267.313E-12	-1.15578E+0	-98.8750E-9	-5.09650E-12	1.90756E-12
-1.13568E+0	-264.144E-12	-1.13568E+0	-98.8750E-9	-4.76394E-12	1.67643E-12
-1.11558E+0	-262.212E-12	-1.11558E+0	-98.8750E-9	-4.63463E-12	1.59714E-12
-1.09548E+0	-260.805E-12	-1.09548E+0	-98.8750E-9	-4.66520E-12	1.61029E-12
-1.07538E+0	-258.849E-12	-1.07538E+0	-98.8750E-9	-4.79251E-12	1.74925E-12
-1.05528E+0	-255.285E-12	-1.05528E+0	-98.8750E-9	-4.68905E-12	1.83965E-12
-1.03518E+0	-253.343E-12	-1.03518E+0	-98.8750E-9	-4.76191E-12	1.64249E-12
-1.01508E+0	-252.580E-12	-1.01508E+0	-98.8750E-9	-4.86956E-12	1.78238E-12
-994.975E-3	-248.768E-12	-994.975E-3	-98.8750E-9	-4.69798E-12	1.76194E-12
-974.874E-3	-247.002E-12	-974.874E-3	-98.8750E-9	-4.85272E-12	2.10002E-12
-954.774E-3	-246.258E-12	-954.774E-3	-98.8750E-9	-4.73225E-12	2.74024E-12
-934.673E-3	-242.646E-12	-934.673E-3	-98.8750E-9	-4.72474E-12	2.67588E-12
-914.573E-3	-238.018E-12	-914.573E-3	-98.8750E-9	-4.79833E-12	2.53233E-12
-894.472E-3	-236.383E-12	-894.472E-3	-98.8750E-9	-4.88603E-12	2.81933E-12
-874.372E-3	-234.425E-12	-874.372E-3	-98.8750E-9	-4.79069E-12	3.09336E-12
-854.271E-3	-228.649E-12	-854.271E-3	-98.8750E-9	-4.75669E-12	3.31100E-12
-834.171E-3	-224.022E-12	-834.171E-3	-98.8750E-9	-4.67591E-12	3.43274E-12
-814.070E-3	-219.643E-12	-814.070E-3	-98.8750E-9	-4.82006E-12	3.38420E-12
-793.970E-3	-215.533E-12	-793.970E-3	-98.8750E-9	-4.64134E-12	3.61256E-12
-773.869E-3	-211.341E-12	-773.869E-3	-98.8750E-9	-4.76077E-12	3.99519E-12
-753.769E-3	-205.432E-12	-753.769E-3	-98.8750E-9	-4.57851E-12	4.40589E-12
-733.668E-3	-199.427E-12	-733.668E-3	-98.8750E-9	-4.87524E-12	4.52000E-12
-713.568E-3	-194.157E-12	-713.568E-3	-98.8750E-9	-4.86011E-12	4.16312E-12
-693.467E-3	-189.169E-12	-693.467E-3	-98.8750E-9	-4.84510E-12	3.96364E-12
-673.367E-3	-185.363E-12	-673.367E-3	-98.8750E-9	-4.75524E-12	4.16206E-12
-653.266E-3	-179.721E-12	-653.266E-3	-98.8750E-9	-4.61850E-12	4.08120E-12
-633.166E-3	-174.563E-12	-633.166E-3	-98.8750E-9	-4.79832E-12	3.95740E-12
-613.065E-3	-169.776E-12	-613.065E-3	-98.8750E-9	-4.85767E-12	3.99198E-12
-592.965E-3	-165.469E-12	-592.965E-3	-98.8750E-9	-4.62018E-12	3.97076E-12
-572.864E-3	-160.088E-12	-572.864E-3	-98.8750E-9	-4.63073E-12	4.24258E-12
-552.764E-3	-154.436E-12	-552.764E-3	-98.8750E-9	-4.88870E-12	4.42770E-12
-532.663E-3	-149.126E-12	-532.663E-3	-98.8750E-9	-4.73700E-12	4.59850E-12
-512.563E-3	-143.310E-12	-512.563E-3	-98.8750E-9	-4.58951E-12	4.64111E-12
-492.462E-3	-137.469E-12	-492.462E-3	-98.8750E-9	-4.48690E-12	4.60065E-12
-472.362E-3	-132.064E-12	-472.362E-3	-98.8750E-9	-4.53310E-12	4.30603E-12
-452.261E-3	-126.522E-12	-452.261E-3	-98.8750E-9	-4.61183E-12	4.25528E-12
-432.161E-3	-121.616E-12	-432.161E-3	-98.8750E-9	-4.57143E-12	3.89619E-12
-412.060E-3	-117.132E-12	-412.060E-3	-98.8750E-9	-4.65432E-12	3.54709E-12
-391.960E-3	-113.280E-12	-391.960E-3	-98.8750E-9	-4.52846E-12	3.37333E-12
-371.859E-3	-108.325E-12	-371.859E-3	-98.8750E-9	-4.76355E-12	3.79189E-12
-351.759E-3	-102.917E-12	-351.759E-3	-98.8750E-9	-4.59350E-12	4.07805E-12
-331.658E-3	-97.4120E-12	-331.658E-3	-98.8750E-9	-4.86194E-12	4.48120E-12
-311.558E-3	-92.3753E-12	-311.558E-3	-98.8750E-9	-4.84048E-12	4.65924E-12
-291.457E-3	-86.2265E-12	-291.457E-3	-98.8750E-9	-4.65962E-12	4.80609E-12
-271.357E-3	-79.9371E-12	-271.357E-3	-98.8750E-9	-4.59766E-12	4.55448E-12
-251.256E-3	-74.2008E-12	-251.256E-3	-98.8750E-9	-4.65240E-12	4.67342E-12
-231.156E-3	-68.0887E-12	-231.156E-3	-98.8750E-9	-4.44275E-12	5.02759E-12
-211.055E-3	-62.0927E-12	-211.055E-3	-98.8750E-9	-4.82757E-12	4.83454E-12
-190.955E-3	-56.7968E-12	-190.955E-3	-98.8750E-9	-4.58360E-12	4.32537E-12
-170.854E-3	-51.0694E-12	-170.854E-3	-98.8750E-9	-4.76203E-12	4.23879E-12
-150.754E-3	-45.5980E-12	-150.754E-3	-98.8750E-9	-4.75361E-12	4.63717E-12
-130.653E-3	-39.5167E-12	-130.653E-3	-98.8750E-9	-4.61089E-12	4.85503E-12
-110.553E-3	-33.3015E-12	-110.553E-3	-98.8750E-9	-4.77275E-12	4.90433E-12
-90.4523E-3	-27.0867E-12	-90.4523E-3	-98.8750E-9	-4.70099E-12	4.81885E-12
-70.3518E-3	-21.0201E-12	-70.3518E-3	-98.8750E-9	-4.63226E-12	4.82855E-12
-50.2512E-3	-14.9859E-12	-50.2513E-3	-98.8750E-9	-4.45253E-12	4.70790E-12
-30.1508E-3	-9.08906E-12	-30.1508E-3	-98.8750E-9	-4.83146E-12	4.61971E-12
-10.0503E-3	-3.26490E-12	-10.0503E-3	-98.8750E-9	-4.64076E-12	4.83332E-12
10.0503E-3	2.56961E-12	10.0503E-3	-98.8750E-9	-4.60686E-12	4.58953E-12
30.1507E-3	8.14030E-12	30.1508E-3	-98.8750E-9	-4.61005E-12	4.45748E-12
50.2512E-3	13.6043E-12	50.2513E-3	-98.8750E-9	-4.51843E-12	4.26796E-12
70.3518E-3	18.7875E-12	70.3518E-3	-98.8750E-9	-4.54609E-12	4.06062E-12
90.4522E-3	23.6663E-12	90.4523E-3	-98.8750E-9	-4.77299E-12	3.83662E-12
110.553E-3	28.3798E-12	110.553E-3	-98.8750E-9	-4.61528E-12	3.67159E-12
130.653E-3	33.0576E-12	130.653E-3	-98.8750E-9	-4.71809E-12	3.76428E-12
150.754E-3	37.6295E-12	150.754E-3	-98.8750E-9	-4.79518E-12	3.66105E-12
170.854E-3	42.1468E-12	170.854E-3	-98.8750E-9	-4.77248E-12	3.51203E-12
190.955E-3	46.7972E-12	190.955E-3	-98.8750E-9	-4.75285E-12	3.61272E-12
211.055E-3	51.1275E-12	211.055E-3	-98.8750E-9	-4.66257E-12	3.62994E-12
231.156E-3	55.6670E-12	231.156E-3	-98.8750E-9	-4.85287E-12	3.71846E-12
251.256E-3	60.2582E-12	251.256E-3	-98.8750E-9	-4.85822E-12	3.34291E-12
271.357E-3	64.0952E-12	271.357E-3	-98.8750E-9	-4.74279E-12	3.26909E-12
291.457E-3	68.3331E-12	291.457E-3	-98.8750E-9	-4.69913E-12	3.26669E-12
311.558E-3	72.8861E-12	311.558E-3	-98.8750E-9	-4.63728E-12	3.43066E-12
331.658E-3	77.0101E-12	331.658E-3	-98.8750E-9	-4.62531E-12	3.33391E-12
351.759E-3	81.2481E-12	351.759E-3	-98.8750E-9	-4.53975E-12	3.60642E-12
371.859E-3	85.7741E-12	371.859E-3	-98.8750E-9	-4.66625E-12	3.52957E-12
391.960E-3	90.7887E-12	391.960E-3	-98.8750E-9	-4.68398E-12	3.74188E-12
412.060E-3	95.8436E-12	412.060E-3	-98.8750E-9	-4.71389E-12	3.97888E-12
432.161E-3	100.183E-12	432.161E-3	-98.8750E-9	-4.71665E-12	3.98882E-12
452.261E-3	104.930E-12	452.261E-3	-98.8750E-9	-4.65625E-12	3.89647E-12
472.362E-3	110.819E-12	472.362E-3	-98.8750E-9	-4.84596E-12	4.00926E-12
492.462E-3	116.006E-12	492.462E-3	-98.8750E-9	-4.70235E-12	4.18808E-12
512.563E-3	120.964E-12	512.563E-3	-98.8750E-9	-4.54071E-12	4.45339E-12
532.663E-3	126.613E-12	532.663E-3	-98.8750E-9	-4.60301E-12	4.56914E-12
552.764E-3	132.486E-12	552.764E-3	-98.8750E-9	-4.85120E-12	4.74161E-12
572.864E-3	138.959E-12	572.864E-3	-98.8750E-9	-4.70682E-12	4.82384E-12
592.965E-3	144.731E-12	592.965E-3	-98.8750E-9	-4.63802E-12	5.25085E-12
613.065E-3	151.867E-12	613.065E-3	-98.8750E-9	-4.63851E-12	5.65441E-12
633.166E-3	159.259E-12	633.166E-3	-98.8750E-9	-4.73744E-12	6.42103E-12
653.266E-3	167.695E-12	653.266E-3	-98.8750E-9	-4.74389E-12	7.04461E-12
673.367E-3	176.812E-12	673.367E-3	-98.8750E-9	-4.57397E-12	8.10767E-12
693.467E-3	187.493E-12	693.467E-3	-98.8750E-9	-4.53714E-12	8.88951E-12
713.568E-3	198.696E-12	713.568E-3	-98.8750E-9	-4.40530E-12	10.0921E-12
733.668E-3	212.842E-12	733.668E-3	-98.8750E-9	-4.41257E-12	11.2120E-12
753.769E-3	228.645E-12	753.769E-3	-98.8750E-9	-4.39316E-12	12.6160E-12
773.869E-3	243.264E-12	773.869E-3	-98.8750E-9	-4.44296E-12	13.1111E-12
793.970E-3	260.585E-12	793.970E-3	-98.8750E-9	-4.19930E-12	13.6346E-12
814.070E-3	278.314E-12	814.070E-3	-98.8750E-9	-4.25288E-12	13.6416E-12
834.171E-3	295.476E-12	834.171E-3	-98.8750E-9	-4.29256E-12	13.4089E-12
854.271E-3	311.510E-12	854.271E-3	-98.8750E-9	-4.28747E-12	13.1528E-12
874.372E-3	327.650E-12	874.372E-3	-98.8750E-9	-4.21376E-12	12.9226E-12
894.472E-3	344.397E-12	894.472E-3	-98.8750E-9	-4.42851E-12	12.7320E-12
914.573E-3	357.547E-12	914.573E-3	-98.8750E-9	-4.31486E-12	12.3495E-12
934.673E-3	373.264E-12	934.673E-3	-98.8750E-9	-4.55134E-12	12.4041E-12
954.774E-3	388.881E-12	954.774E-3	-98.8750E-9	-4.24124E-12	12.2487E-12
974.874E-3	404.452E-12	974.874E-3	-98.8750E-9	-4.25868E-12	12.0481E-12
994.975E-3	420.187E-12	994.975E-3	-98.8750E-9	-4.29493E-12	12.2067E-12
1.01508E+0	435.161E-12	1.01508E+0	-98.8750E-9	-4.31798E-12	11.7393E-12
1.03518E+0	448.010E-12	1.03518E+0	-98.8750E-9	-4.43010E-12	11.9321E-12
1.05528E+0	462.308E-12	1.05528E+0	-98.8750E-9	-4.43707E-12	11.7674E-12
1.07538E+0	477.286E-12	1.07538E+0	-98.8750E-9	-4.34296E-12	11.8975E-12
1.09548E+0	491.747E-12	1.09548E+0	-98.8750E-9	-4.44830E-12	11.9052E-12
1.11558E+0	506.286E-12	1.11558E+0	-98.8750E-9	-4.41240E-12	12.0815E-12
1.13568E+0	521.056E-12	1.13568E+0	-98.8750E-9	-4.37786E-12	12.9966E-12
1.15578E+0	538.287E-12	1.15578E+0	-98.8750E-9	-4.29158E-12	13.1162E-12
1.17588E+0	553.895E-12	1.17588E+0	-98.8750E-9	-4.03929E-12	14.1183E-12
1.19598E+0	571.520E-12	1.19598E+0	-98.8750E-9	-4.09105E-12	14.9313E-12
1.21608E+0	591.533E-12	1.21608E+0	-98.8750E-9	-4.07536E-12	16.0112E-12
1.23618E+0	610.883E-12	1.23618E+0	-98.8750E-9	-4.07561E-12	17.2656E-12
1.25628E+0	632.770E-12	1.25628E+0	-98.8750E-9	-4.16617E-12	18.2714E-12
1.27638E+0	652.618E-12	1.27638E+0	-98.8750E-9	-3.93145E-12	19.9589E-12
1.29648E+0	682.994E-12	1.29648E+0	-98.8750E-9	-3.89688E-12	21.4898E-12
1.31658E+0	708.565E-12	1.31658E+0	-98.8750E-9	-3.97258E-12	23.1395E-12
1.33668E+0	735.525E-12	1.33668E+0	-98.8750E-9	-3.65240E-12	24.9452E-12
1.35678E+0	770.267E-12	1.35678E+0	-98.8750E-9	-3.74511E-12	27.1177E-12
1.37688E+0	802.954E-12	1.37688E+0	-98.8750E-9	-3.57074E-12	29.6660E-12
1.39698E+0	840.453E-12	1.39698E+0	-98.8750E-9	-3.42634E-12	32.0600E-12
1.41709E+0	877.599E-12	1.41709E+0	-98.8750E-9	-3.23074E-12	35.0679E-12
1.43719E+0	921.944E-12	1.43719E+0	-98.8750E-9	-3.07374E-12	38.3815E-12
1.45729E+0	969.483E-12	1.45729E+0	-98.8750E-9	-2.82815E-12	41.9105E-12
1.47739E+0	1.01883E-9	1.47739E+0	-98.8750E-9	-2.48689E-12	46.2817E-12
1.49749E+0	1.07642E-9	1.49749E+0	-98.8750E-9	-2.67165E-12	49.9177E-12
1.51759E+0	1.13842E-9	1.51759E+0	-98.8750E-9	-2.21450E-12	53.7740E-12
1.53769E+0	1.20215E-9	1.53769E+0	-98.8750E-9	-1.70212E-12	56.6059E-12
1.55779E+0	1.27160E-9	1.55779E+0	-98.8750E-9	-1.85792E-12	58.8315E-12
1.57789E+0	1.34090E-9	1.57789E+0	-98.8750E-9	-1.40428E-12	60.1721E-12
1.59799E+0	1.40719E-9	1.59799E+0	-98.8750E-9	-1.79237E-12	60.6394E-12
1.61809E+0	1.47990E-9	1.61809E+0	-98.8750E-9	-1.02278E-12	60.7425E-12
1.63819E+0	1.55004E-9	1.63819E+0	-98.8750E-9	-1.22182E-12	59.3608E-12
1.65829E+0	1.61092E-9	1.65829E+0	-98.8750E-9	-1.33372E-12	57.4238E-12
1.67839E+0	1.67364E-9	1.67839E+0	-98.8750E-9	-791.031E-15	55.0549E-12
1.69849E+0	1.73211E-9	1.69849E+0	-98.8750E-9	-1.11963E-12	53.1104E-12
1.71859E+0	1.78411E-9	1.71859E+0	-98.8750E-9	-1.33598E-12	51.4845E-12
1.73869E+0	1.83259E-9	1.73869E+0	-98.8750E-9	-1.08736E-12	50.3568E-12
1.75879E+0	1.89348E-9	1.75879E+0	-98.8750E-9	-834.269E-15	49.9042E-12
1.77889E+0	1.95242E-9	1.77889E+0	-98.8750E-9	-1.20268E-12	49.4732E-12
1.79900E+0	1.98561E-9	1.79900E+0	-98.8750E-9	-1.14574E-12	48.8605E-12
1.81910E+0	2.04611E-9	1.81910E+0	-98.8750E-9	-877.234E-15	48.6437E-12
1.83920E+0	2.12016E-9	1.83920E+0	-98.8750E-9	-863.782E-15	49.0675E-12
1.85930E+0	2.15604E-9	1.85930E+0	-98.8750E-9	-416.201E-15	48.5020E-12
1.87940E+0	2.20504E-9	1.87940E+0	-98.8750E-9	-747.287E-15	47.4536E-12
1.89950E+0	2.27351E-9	1.89950E+0	-98.8750E-9	-469.661E-15	47.1104E-12
1.91960E+0	2.32948E-9	1.91960E+0	-98.8750E-9	-392.619E-15	45.3456E-12
1.93970E+0	2.37830E-9	1.93970E+0	-98.8750E-9	-297.620E-15	44.0073E-12
1.95980E+0	2.41305E-9	1.95980E+0	-98.8750E-9	86.8610E-15	42.5987E-12
1.97990E+0	2.45512E-9	1.97990E+0	-98.8750E-9	-538.234E-15	41.2473E-12
2.00000E+0	2.51490E-9	2.00000E+0	-98.8750E-9	-1.02370E-12	40.5687E-12
