# Supplementary material for: Circumventing the stability problems of graphene nanoribbon zigzag edges
Source: Nat Chem. 2022 Sep 26;14(12):1451–8. doi: 10.1038/s41557-022-01042-8 (PMC10665199; doi:10.1038/s41557-022-01042-8)
Supplement: Supplementary file 3 — Source data for Supplementary Fig. 9. [file 41557_2022_1042_MOESM3_ESM.zip › 3 units/Point_spectra_233.dat]

Experiment	bias spectroscopy
Saved Date	25.09.2019 14:00:37
User
Date
X (m)	709.595E-9
Y (m)	-222.077E-9
Z (m)	-98.8778E-9
Z offset (m)	0E+0
Settling time (s)	30E-3
Integration time (s)	80E-3
Z-Ctrl hold	TRUE
Final Z (m)	N/A
Start time	25.09.2019 14:00:15
Filter type	None
Order
Cutoff frq
Bias>Bias (V)	-500E-3
Bias>Calibration (V/V)	-1E+0
Bias>Offset (V)	0E+0
Bias Spectroscopy>Sweep Start (V)	-2E+0
Bias Spectroscopy>Sweep End (V)	2E+0
Bias Spectroscopy>Num Pixel	200
Bias Spectroscopy>Z Avg time (s)	100E-3
Bias Spectroscopy>Z offset (m)	0E+0
Bias Spectroscopy>1st Settling time (s)	60E-3
Bias Spectroscopy>Settling time (s)	30E-3
Bias Spectroscopy>Integration time (s)	80E-3
Bias Spectroscopy>End Settling time (s)	50E-3
Bias Spectroscopy>Z control time (s)	50E-3
Bias Spectroscopy>Max Slew rate (V/s)	Inf
Bias Spectroscopy>backward sweep	FALSE
Bias Spectroscopy>Z-controller hold	TRUE
Bias Spectroscopy>Number of sweeps	1
Bias Spectroscopy>Channels	Current (A);Bias (V);Z (m);LI Demod 1 Y (A);LI Demod 1 X (A)
Bias Spectroscopy>Reset Bias	TRUE
Bias Spectroscopy>Record final Z	FALSE
Bias Spectroscopy>Lock-In run	TRUE
Current>Current (A)	687.215E-12
Current>Calibration (A/V)	330E-12
Current>Offset (A)	0E+0
Current>Gain	High
Lock-in>Lock-in status	ON
Lock-in>Modulated signal	Bias (V)
Lock-in>Frequency (Hz)	778E+0
Lock-in>Amplitude	20E-3
Lock-in>Demodulated signal	Current (A)
Lock-in>HP Filter Cutoff D1 (Hz)	155.425E+0
Lock-in>HP Filter Cutoff D2 (Hz)	155.425E+0
Lock-in>HP Filter Order D1	1
Lock-in>HP Filter Order D2	1
Lock-in>Harmonic D1	1
Lock-in>Harmonic D2	2
Lock-in>Reference phase D1 (deg)	-133.113E+0
Lock-in>Reference phase D2 (deg)	174.64E+0
Lock-in>LP Filter Cutoff D1 (Hz)	9.71405E+0
Lock-in>LP Filter Cutoff D2 (Hz)	4.85702E+0
Lock-in>LP Filter Order D1	2
Lock-in>LP Filter Order D2	2
Lock-in>Sync Filter D1	OFF
Lock-in>Sync Filter D2	OFF
[DATA]
Bias calc (V)	Current (A)	Bias (V)	Z (m)	LI Demod 1 Y (A)	LI Demod 1 X (A)
-2.00000E+0	-716.810E-12	-2.00000E+0	-98.8778E-9	-3.86654E-12	24.3763E-12
-1.97990E+0	-684.973E-12	-1.97990E+0	-98.8778E-9	-3.87251E-12	23.3812E-12
-1.95980E+0	-656.463E-12	-1.95980E+0	-98.8778E-9	-4.07689E-12	21.3739E-12
-1.93970E+0	-635.161E-12	-1.93970E+0	-98.8778E-9	-3.89248E-12	19.3155E-12
-1.91960E+0	-613.083E-12	-1.91960E+0	-98.8778E-9	-3.99790E-12	17.2098E-12
-1.89950E+0	-594.047E-12	-1.89950E+0	-98.8778E-9	-4.20585E-12	15.4514E-12
-1.87940E+0	-578.245E-12	-1.87940E+0	-98.8778E-9	-4.21840E-12	13.9827E-12
-1.85930E+0	-560.176E-12	-1.85930E+0	-98.8778E-9	-4.40420E-12	12.7084E-12
-1.83920E+0	-544.056E-12	-1.83920E+0	-98.8778E-9	-4.46447E-12	11.5756E-12
-1.81910E+0	-531.220E-12	-1.81910E+0	-98.8778E-9	-4.33976E-12	10.9572E-12
-1.79900E+0	-518.052E-12	-1.79900E+0	-98.8778E-9	-4.35365E-12	10.2355E-12
-1.77889E+0	-503.802E-12	-1.77889E+0	-98.8778E-9	-4.35484E-12	9.76235E-12
-1.75879E+0	-492.637E-12	-1.75879E+0	-98.8778E-9	-4.38149E-12	9.69338E-12
-1.73869E+0	-482.018E-12	-1.73869E+0	-98.8778E-9	-4.50433E-12	9.36247E-12
-1.71859E+0	-472.746E-12	-1.71859E+0	-98.8778E-9	-4.45748E-12	9.29480E-12
-1.69849E+0	-460.928E-12	-1.69849E+0	-98.8778E-9	-4.47272E-12	9.33748E-12
-1.67839E+0	-449.951E-12	-1.67839E+0	-98.8778E-9	-4.56347E-12	9.44656E-12
-1.65829E+0	-436.997E-12	-1.65829E+0	-98.8778E-9	-4.45993E-12	9.42721E-12
-1.63819E+0	-425.559E-12	-1.63819E+0	-98.8778E-9	-4.40832E-12	9.03958E-12
-1.61809E+0	-416.214E-12	-1.61809E+0	-98.8778E-9	-4.59196E-12	8.97507E-12
-1.59799E+0	-403.825E-12	-1.59799E+0	-98.8778E-9	-4.59627E-12	8.43322E-12
-1.57789E+0	-393.551E-12	-1.57789E+0	-98.8778E-9	-4.43206E-12	8.30588E-12
-1.55779E+0	-384.226E-12	-1.55779E+0	-98.8778E-9	-4.46566E-12	7.82826E-12
-1.53769E+0	-375.341E-12	-1.53769E+0	-98.8778E-9	-4.53187E-12	7.25805E-12
-1.51759E+0	-367.065E-12	-1.51759E+0	-98.8778E-9	-4.45110E-12	6.57325E-12
-1.49749E+0	-358.997E-12	-1.49749E+0	-98.8778E-9	-4.67816E-12	6.29489E-12
-1.47739E+0	-351.916E-12	-1.47739E+0	-98.8778E-9	-4.43665E-12	6.17752E-12
-1.45729E+0	-344.525E-12	-1.45729E+0	-98.8778E-9	-4.52927E-12	6.03169E-12
-1.43719E+0	-337.868E-12	-1.43719E+0	-98.8778E-9	-4.46726E-12	5.98764E-12
-1.41709E+0	-328.010E-12	-1.41709E+0	-98.8778E-9	-4.54512E-12	5.63750E-12
-1.39698E+0	-323.633E-12	-1.39698E+0	-98.8778E-9	-4.65245E-12	4.98366E-12
-1.37688E+0	-318.029E-12	-1.37688E+0	-98.8778E-9	-4.57426E-12	4.52101E-12
-1.35678E+0	-312.319E-12	-1.35678E+0	-98.8778E-9	-4.54008E-12	3.99641E-12
-1.33668E+0	-306.596E-12	-1.33668E+0	-98.8778E-9	-4.76501E-12	3.89124E-12
-1.31658E+0	-303.362E-12	-1.31658E+0	-98.8778E-9	-4.58039E-12	3.77083E-12
-1.29648E+0	-299.138E-12	-1.29648E+0	-98.8778E-9	-4.66312E-12	3.45436E-12
-1.27638E+0	-293.941E-12	-1.27638E+0	-98.8778E-9	-4.55075E-12	3.39696E-12
-1.25628E+0	-290.726E-12	-1.25628E+0	-98.8778E-9	-4.73599E-12	3.21650E-12
-1.23618E+0	-288.356E-12	-1.23618E+0	-98.8778E-9	-4.65699E-12	2.66990E-12
-1.21608E+0	-285.607E-12	-1.21608E+0	-98.8778E-9	-4.63452E-12	2.62534E-12
-1.19598E+0	-281.296E-12	-1.19598E+0	-98.8778E-9	-4.92317E-12	2.15857E-12
-1.17588E+0	-279.893E-12	-1.17588E+0	-98.8778E-9	-4.75695E-12	2.16190E-12
-1.15578E+0	-276.473E-12	-1.15578E+0	-98.8778E-9	-4.69025E-12	1.99918E-12
-1.13568E+0	-274.595E-12	-1.13568E+0	-98.8778E-9	-4.72975E-12	1.98962E-12
-1.11558E+0	-271.147E-12	-1.11558E+0	-98.8778E-9	-4.76899E-12	1.70367E-12
-1.09548E+0	-269.491E-12	-1.09548E+0	-98.8778E-9	-4.74352E-12	1.80160E-12
-1.07538E+0	-267.672E-12	-1.07538E+0	-98.8778E-9	-4.82121E-12	1.82558E-12
-1.05528E+0	-264.041E-12	-1.05528E+0	-98.8778E-9	-4.77707E-12	1.89778E-12
-1.03518E+0	-262.319E-12	-1.03518E+0	-98.8778E-9	-4.88592E-12	1.90749E-12
-1.01508E+0	-260.882E-12	-1.01508E+0	-98.8778E-9	-4.71630E-12	1.74297E-12
-994.975E-3	-257.217E-12	-994.975E-3	-98.8778E-9	-4.64521E-12	2.01535E-12
-974.874E-3	-255.307E-12	-974.874E-3	-98.8778E-9	-4.68701E-12	2.27131E-12
-954.774E-3	-251.351E-12	-954.774E-3	-98.8778E-9	-4.62603E-12	2.65926E-12
-934.673E-3	-248.652E-12	-934.673E-3	-98.8778E-9	-4.56978E-12	2.89130E-12
-914.573E-3	-244.659E-12	-914.573E-3	-98.8778E-9	-4.78613E-12	2.94590E-12
-894.472E-3	-239.818E-12	-894.472E-3	-98.8778E-9	-4.65210E-12	2.96242E-12
-874.372E-3	-235.981E-12	-874.372E-3	-98.8778E-9	-4.88433E-12	3.20484E-12
-854.271E-3	-231.178E-12	-854.271E-3	-98.8778E-9	-4.77119E-12	3.60994E-12
-834.171E-3	-227.715E-12	-834.171E-3	-98.8778E-9	-4.61373E-12	3.37903E-12
-814.070E-3	-223.360E-12	-814.070E-3	-98.8778E-9	-4.59636E-12	3.29037E-12
-793.970E-3	-219.210E-12	-793.970E-3	-98.8778E-9	-4.95494E-12	3.55762E-12
-773.869E-3	-214.827E-12	-773.869E-3	-98.8778E-9	-4.63293E-12	3.88912E-12
-753.769E-3	-209.301E-12	-753.769E-3	-98.8778E-9	-4.68237E-12	4.25709E-12
-733.668E-3	-204.083E-12	-733.668E-3	-98.8778E-9	-4.55757E-12	4.65455E-12
-713.568E-3	-198.341E-12	-713.568E-3	-98.8778E-9	-4.66998E-12	4.50249E-12
-693.467E-3	-193.820E-12	-693.467E-3	-98.8778E-9	-4.60680E-12	4.14099E-12
-673.367E-3	-188.792E-12	-673.367E-3	-98.8778E-9	-4.61628E-12	4.19804E-12
-653.266E-3	-182.170E-12	-653.266E-3	-98.8778E-9	-4.65934E-12	4.34618E-12
-633.166E-3	-177.289E-12	-633.166E-3	-98.8778E-9	-4.77347E-12	4.28565E-12
-613.065E-3	-172.504E-12	-613.065E-3	-98.8778E-9	-4.69979E-12	4.14315E-12
-592.965E-3	-167.593E-12	-592.965E-3	-98.8778E-9	-4.73599E-12	3.96545E-12
-572.864E-3	-162.038E-12	-572.864E-3	-98.8778E-9	-4.65889E-12	4.21609E-12
-552.764E-3	-156.256E-12	-552.764E-3	-98.8778E-9	-4.40671E-12	4.64566E-12
-532.663E-3	-150.401E-12	-532.663E-3	-98.8778E-9	-4.80566E-12	4.44681E-12
-512.563E-3	-145.059E-12	-512.563E-3	-98.8778E-9	-4.57917E-12	4.68469E-12
-492.462E-3	-138.284E-12	-492.462E-3	-98.8778E-9	-4.75556E-12	4.59743E-12
-472.362E-3	-132.723E-12	-472.362E-3	-98.8778E-9	-4.59033E-12	4.57600E-12
-452.261E-3	-127.587E-12	-452.261E-3	-98.8778E-9	-4.52468E-12	4.36998E-12
-432.161E-3	-122.620E-12	-432.161E-3	-98.8778E-9	-4.71442E-12	4.11947E-12
-412.060E-3	-117.754E-12	-412.060E-3	-98.8778E-9	-4.62140E-12	3.59147E-12
-391.960E-3	-113.104E-12	-391.960E-3	-98.8778E-9	-4.84533E-12	3.49809E-12
-371.859E-3	-109.112E-12	-371.859E-3	-98.8778E-9	-4.80827E-12	3.84102E-12
-351.759E-3	-104.082E-12	-351.759E-3	-98.8778E-9	-4.64991E-12	4.07563E-12
-331.658E-3	-98.6252E-12	-331.658E-3	-98.8778E-9	-4.77909E-12	4.22016E-12
-311.558E-3	-93.0615E-12	-311.558E-3	-98.8778E-9	-4.56884E-12	4.70627E-12
-291.457E-3	-87.4119E-12	-291.457E-3	-98.8778E-9	-4.60697E-12	4.77080E-12
-271.357E-3	-81.5921E-12	-271.357E-3	-98.8778E-9	-4.67908E-12	4.70710E-12
-251.256E-3	-75.2405E-12	-251.256E-3	-98.8778E-9	-4.61482E-12	4.71351E-12
-231.156E-3	-68.9361E-12	-231.156E-3	-98.8778E-9	-4.71458E-12	5.25952E-12
-211.055E-3	-62.4182E-12	-211.055E-3	-98.8778E-9	-4.64474E-12	5.21512E-12
-190.955E-3	-56.5073E-12	-190.955E-3	-98.8778E-9	-4.75042E-12	4.58159E-12
-170.854E-3	-50.8375E-12	-170.854E-3	-98.8778E-9	-4.76383E-12	4.47715E-12
-150.754E-3	-44.9127E-12	-150.754E-3	-98.8778E-9	-4.61707E-12	4.56445E-12
-130.653E-3	-39.0069E-12	-130.653E-3	-98.8778E-9	-4.68913E-12	5.15366E-12
-110.553E-3	-32.8137E-12	-110.553E-3	-98.8778E-9	-4.61220E-12	4.89379E-12
-90.4523E-3	-26.6964E-12	-90.4523E-3	-98.8778E-9	-4.71988E-12	4.88799E-12
-70.3518E-3	-20.6302E-12	-70.3518E-3	-98.8778E-9	-4.56002E-12	4.71571E-12
-50.2512E-3	-14.6908E-12	-50.2513E-3	-98.8778E-9	-4.79304E-12	4.55504E-12
-30.1508E-3	-8.95617E-12	-30.1508E-3	-98.8778E-9	-4.60958E-12	4.71370E-12
-10.0503E-3	-3.13406E-12	-10.0503E-3	-98.8778E-9	-4.72376E-12	4.46421E-12
10.0503E-3	2.50706E-12	10.0503E-3	-98.8778E-9	-4.77871E-12	4.45872E-12
30.1507E-3	8.11738E-12	30.1508E-3	-98.8778E-9	-4.76830E-12	4.30028E-12
50.2512E-3	13.5276E-12	50.2513E-3	-98.8778E-9	-4.81919E-12	4.20557E-12
70.3518E-3	18.8277E-12	70.3518E-3	-98.8778E-9	-4.73634E-12	4.15099E-12
90.4522E-3	23.6866E-12	90.4523E-3	-98.8778E-9	-4.78821E-12	3.75726E-12
110.553E-3	28.1534E-12	110.553E-3	-98.8778E-9	-4.85733E-12	3.82380E-12
130.653E-3	32.9568E-12	130.653E-3	-98.8778E-9	-4.62733E-12	3.65113E-12
150.754E-3	37.6143E-12	150.754E-3	-98.8778E-9	-4.67741E-12	3.65747E-12
170.854E-3	42.4431E-12	170.854E-3	-98.8778E-9	-4.78109E-12	3.37786E-12
190.955E-3	46.9084E-12	190.955E-3	-98.8778E-9	-4.60654E-12	3.73159E-12
211.055E-3	51.6273E-12	211.055E-3	-98.8778E-9	-4.68997E-12	3.67562E-12
231.156E-3	56.3885E-12	231.156E-3	-98.8778E-9	-4.79869E-12	3.52650E-12
251.256E-3	60.9055E-12	251.256E-3	-98.8778E-9	-4.91118E-12	3.48182E-12
271.357E-3	65.2869E-12	271.357E-3	-98.8778E-9	-4.89936E-12	3.41584E-12
291.457E-3	69.6097E-12	291.457E-3	-98.8778E-9	-4.74656E-12	3.53697E-12
311.558E-3	74.3649E-12	311.558E-3	-98.8778E-9	-4.68912E-12	3.63400E-12
331.658E-3	79.4177E-12	331.658E-3	-98.8778E-9	-4.66773E-12	3.72311E-12
351.759E-3	83.7979E-12	351.759E-3	-98.8778E-9	-4.92176E-12	3.76949E-12
371.859E-3	88.7164E-12	371.859E-3	-98.8778E-9	-4.69683E-12	3.71537E-12
391.960E-3	93.7226E-12	391.960E-3	-98.8778E-9	-4.81058E-12	3.97705E-12
412.060E-3	99.1904E-12	412.060E-3	-98.8778E-9	-4.75819E-12	3.99493E-12
432.161E-3	104.665E-12	432.161E-3	-98.8778E-9	-4.75120E-12	4.21378E-12
452.261E-3	109.520E-12	452.261E-3	-98.8778E-9	-4.79740E-12	4.18344E-12
472.362E-3	114.950E-12	472.362E-3	-98.8778E-9	-4.66404E-12	4.52994E-12
492.462E-3	120.629E-12	492.462E-3	-98.8778E-9	-4.76162E-12	4.68346E-12
512.563E-3	126.550E-12	512.563E-3	-98.8778E-9	-4.59024E-12	5.06476E-12
532.663E-3	132.260E-12	532.663E-3	-98.8778E-9	-4.63282E-12	5.13398E-12
552.764E-3	138.690E-12	552.764E-3	-98.8778E-9	-4.71630E-12	5.18346E-12
572.864E-3	145.594E-12	572.864E-3	-98.8778E-9	-4.49677E-12	5.61434E-12
592.965E-3	153.084E-12	592.965E-3	-98.8778E-9	-4.73044E-12	5.62881E-12
613.065E-3	161.102E-12	613.065E-3	-98.8778E-9	-4.64305E-12	6.24602E-12
633.166E-3	169.003E-12	633.166E-3	-98.8778E-9	-4.73251E-12	7.01423E-12
653.266E-3	178.419E-12	653.266E-3	-98.8778E-9	-4.71705E-12	7.63832E-12
673.367E-3	187.985E-12	673.367E-3	-98.8778E-9	-4.60054E-12	8.13331E-12
693.467E-3	199.423E-12	693.467E-3	-98.8778E-9	-4.41131E-12	8.86689E-12
713.568E-3	211.508E-12	713.568E-3	-98.8778E-9	-4.31664E-12	9.86056E-12
733.668E-3	223.288E-12	733.668E-3	-98.8778E-9	-4.50435E-12	10.5540E-12
753.769E-3	236.902E-12	753.769E-3	-98.8778E-9	-4.35335E-12	11.1940E-12
773.869E-3	251.471E-12	773.869E-3	-98.8778E-9	-4.58556E-12	11.9007E-12
793.970E-3	266.476E-12	793.970E-3	-98.8778E-9	-4.49950E-12	12.0363E-12
814.070E-3	282.339E-12	814.070E-3	-98.8778E-9	-4.50820E-12	12.7503E-12
834.171E-3	297.857E-12	834.171E-3	-98.8778E-9	-4.56061E-12	12.7504E-12
854.271E-3	314.052E-12	854.271E-3	-98.8778E-9	-4.63093E-12	12.8925E-12
874.372E-3	329.954E-12	874.372E-3	-98.8778E-9	-4.33309E-12	13.1339E-12
894.472E-3	345.611E-12	894.472E-3	-98.8778E-9	-4.25313E-12	12.9286E-12
914.573E-3	361.522E-12	914.573E-3	-98.8778E-9	-4.09478E-12	12.9713E-12
934.673E-3	375.711E-12	934.673E-3	-98.8778E-9	-4.38289E-12	12.7086E-12
954.774E-3	391.191E-12	954.774E-3	-98.8778E-9	-4.43724E-12	12.6690E-12
974.874E-3	408.429E-12	974.874E-3	-98.8778E-9	-4.10816E-12	12.7435E-12
994.975E-3	423.848E-12	994.975E-3	-98.8778E-9	-4.14648E-12	12.5284E-12
1.01508E+0	437.946E-12	1.01508E+0	-98.8778E-9	-4.56463E-12	12.2751E-12
1.03518E+0	454.331E-12	1.03518E+0	-98.8778E-9	-4.50489E-12	12.3897E-12
1.05528E+0	470.458E-12	1.05528E+0	-98.8778E-9	-4.45657E-12	12.5855E-12
1.07538E+0	487.441E-12	1.07538E+0	-98.8778E-9	-4.33590E-12	12.5036E-12
1.09548E+0	499.465E-12	1.09548E+0	-98.8778E-9	-4.31332E-12	12.5516E-12
1.11558E+0	513.822E-12	1.11558E+0	-98.8778E-9	-4.27377E-12	12.9192E-12
1.13568E+0	532.817E-12	1.13568E+0	-98.8778E-9	-4.16558E-12	13.6234E-12
1.15578E+0	550.586E-12	1.15578E+0	-98.8778E-9	-4.39647E-12	14.5360E-12
1.17588E+0	569.215E-12	1.17588E+0	-98.8778E-9	-4.30634E-12	15.4273E-12
1.19598E+0	584.820E-12	1.19598E+0	-98.8778E-9	-4.17056E-12	16.3424E-12
1.21608E+0	607.552E-12	1.21608E+0	-98.8778E-9	-4.02487E-12	17.8036E-12
1.23618E+0	627.754E-12	1.23618E+0	-98.8778E-9	-4.02533E-12	18.7418E-12
1.25628E+0	652.002E-12	1.25628E+0	-98.8778E-9	-3.93542E-12	20.3823E-12
1.27638E+0	678.931E-12	1.27638E+0	-98.8778E-9	-3.84113E-12	21.5926E-12
1.29648E+0	704.269E-12	1.29648E+0	-98.8778E-9	-3.86858E-12	23.3289E-12
1.31658E+0	730.732E-12	1.31658E+0	-98.8778E-9	-3.76003E-12	24.4815E-12
1.33668E+0	759.712E-12	1.33668E+0	-98.8778E-9	-3.70159E-12	26.2104E-12
1.35678E+0	796.509E-12	1.35678E+0	-98.8778E-9	-3.54562E-12	28.2061E-12
1.37688E+0	835.090E-12	1.37688E+0	-98.8778E-9	-3.29346E-12	30.6143E-12
1.39698E+0	873.662E-12	1.39698E+0	-98.8778E-9	-3.14797E-12	33.0957E-12
1.41709E+0	912.703E-12	1.41709E+0	-98.8778E-9	-3.05207E-12	35.6911E-12
1.43719E+0	955.453E-12	1.43719E+0	-98.8778E-9	-3.42824E-12	38.7855E-12
1.45729E+0	1.00681E-9	1.45729E+0	-98.8778E-9	-2.78661E-12	42.1237E-12
1.47739E+0	1.06117E-9	1.47739E+0	-98.8778E-9	-2.62706E-12	45.9233E-12
1.49749E+0	1.11400E-9	1.49749E+0	-98.8778E-9	-2.13350E-12	49.9707E-12
1.51759E+0	1.17324E-9	1.51759E+0	-98.8778E-9	-2.06123E-12	53.0255E-12
1.53769E+0	1.23974E-9	1.53769E+0	-98.8778E-9	-1.86750E-12	56.2828E-12
1.55779E+0	1.30163E-9	1.55779E+0	-98.8778E-9	-1.51753E-12	57.3765E-12
1.57789E+0	1.36950E-9	1.57789E+0	-98.8778E-9	-1.32190E-12	58.3969E-12
1.59799E+0	1.43222E-9	1.59799E+0	-98.8778E-9	-1.20641E-12	58.3160E-12
1.61809E+0	1.49258E-9	1.61809E+0	-98.8778E-9	-1.19861E-12	56.8179E-12
1.63819E+0	1.55987E-9	1.63819E+0	-98.8778E-9	-1.40040E-12	55.6876E-12
1.65829E+0	1.61887E-9	1.65829E+0	-98.8778E-9	-1.34764E-12	53.3504E-12
1.67839E+0	1.66925E-9	1.67839E+0	-98.8778E-9	-1.11356E-12	51.5891E-12
1.69849E+0	1.72981E-9	1.69849E+0	-98.8778E-9	-1.50779E-12	50.0173E-12
1.71859E+0	1.77865E-9	1.71859E+0	-98.8778E-9	-1.35064E-12	48.5419E-12
1.73869E+0	1.83646E-9	1.73869E+0	-98.8778E-9	-1.42466E-12	47.4609E-12
1.75879E+0	1.88528E-9	1.75879E+0	-98.8778E-9	-1.28490E-12	47.0055E-12
1.77889E+0	1.94577E-9	1.77889E+0	-98.8778E-9	-1.23575E-12	46.0045E-12
1.79900E+0	2.00179E-9	1.79900E+0	-98.8778E-9	-1.27240E-12	46.0309E-12
1.81910E+0	2.04398E-9	1.81910E+0	-98.8778E-9	-1.33346E-12	45.6560E-12
1.83920E+0	2.09681E-9	1.83920E+0	-98.8778E-9	-752.795E-15	45.4131E-12
1.85930E+0	2.14648E-9	1.85930E+0	-98.8778E-9	-1.31484E-12	44.7601E-12
1.87940E+0	2.19530E-9	1.87940E+0	-98.8778E-9	-1.03381E-12	44.3605E-12
1.89950E+0	2.25341E-9	1.89950E+0	-98.8778E-9	-922.327E-15	43.1454E-12
1.91960E+0	2.29242E-9	1.91960E+0	-98.8778E-9	-1.34916E-12	42.2660E-12
1.93970E+0	2.33556E-9	1.93970E+0	-98.8778E-9	-838.491E-15	40.9478E-12
1.95980E+0	2.38661E-9	1.95980E+0	-98.8778E-9	-537.250E-15	40.0303E-12
1.97990E+0	2.41938E-9	1.97990E+0	-98.8778E-9	-514.013E-15	39.0295E-12
2.00000E+0	2.45509E-9	2.00000E+0	-98.8778E-9	-1.11507E-12	37.9068E-12
