# Supplementary material for: Circumventing the stability problems of graphene nanoribbon zigzag edges
Source: Nat Chem. 2022 Sep 26;14(12):1451–8. doi: 10.1038/s41557-022-01042-8 (PMC10665199; doi:10.1038/s41557-022-01042-8)
Supplement: Supplementary file 3 — Source data for Supplementary Fig. 9. [file 41557_2022_1042_MOESM3_ESM.zip › 3 units/Point_spectra_234.dat]

Experiment	bias spectroscopy
Saved Date	25.09.2019 14:01:00
User
Date
X (m)	709.718E-9
Y (m)	-221.957E-9
Z (m)	-98.8728E-9
Z offset (m)	0E+0
Settling time (s)	30E-3
Integration time (s)	80E-3
Z-Ctrl hold	TRUE
Final Z (m)	N/A
Start time	25.09.2019 14:00:37
Filter type	None
Order
Cutoff frq
Bias>Bias (V)	-500E-3
Bias>Calibration (V/V)	-1E+0
Bias>Offset (V)	0E+0
Bias Spectroscopy>Sweep Start (V)	-2E+0
Bias Spectroscopy>Sweep End (V)	2E+0
Bias Spectroscopy>Num Pixel	200
Bias Spectroscopy>Z Avg time (s)	100E-3
Bias Spectroscopy>Z offset (m)	0E+0
Bias Spectroscopy>1st Settling time (s)	60E-3
Bias Spectroscopy>Settling time (s)	30E-3
Bias Spectroscopy>Integration time (s)	80E-3
Bias Spectroscopy>End Settling time (s)	50E-3
Bias Spectroscopy>Z control time (s)	50E-3
Bias Spectroscopy>Max Slew rate (V/s)	Inf
Bias Spectroscopy>backward sweep	FALSE
Bias Spectroscopy>Z-controller hold	TRUE
Bias Spectroscopy>Number of sweeps	1
Bias Spectroscopy>Channels	Current (A);Bias (V);Z (m);LI Demod 1 Y (A);LI Demod 1 X (A)
Bias Spectroscopy>Reset Bias	TRUE
Bias Spectroscopy>Record final Z	FALSE
Bias Spectroscopy>Lock-In run	TRUE
Current>Current (A)	1.40604E-9
Current>Calibration (A/V)	330E-12
Current>Offset (A)	0E+0
Current>Gain	High
Lock-in>Lock-in status	ON
Lock-in>Modulated signal	Bias (V)
Lock-in>Frequency (Hz)	778E+0
Lock-in>Amplitude	20E-3
Lock-in>Demodulated signal	Current (A)
Lock-in>HP Filter Cutoff D1 (Hz)	155.425E+0
Lock-in>HP Filter Cutoff D2 (Hz)	155.425E+0
Lock-in>HP Filter Order D1	1
Lock-in>HP Filter Order D2	1
Lock-in>Harmonic D1	1
Lock-in>Harmonic D2	2
Lock-in>Reference phase D1 (deg)	-133.113E+0
Lock-in>Reference phase D2 (deg)	174.64E+0
Lock-in>LP Filter Cutoff D1 (Hz)	9.71405E+0
Lock-in>LP Filter Cutoff D2 (Hz)	4.85702E+0
Lock-in>LP Filter Order D1	2
Lock-in>LP Filter Order D2	2
Lock-in>Sync Filter D1	OFF
Lock-in>Sync Filter D2	OFF
[DATA]
Bias calc (V)	Current (A)	Bias (V)	Z (m)	LI Demod 1 Y (A)	LI Demod 1 X (A)
-2.00000E+0	-593.908E-12	-2.00000E+0	-98.8728E-9	-4.07834E-12	14.5208E-12
-1.97990E+0	-576.171E-12	-1.97990E+0	-98.8728E-9	-4.14607E-12	14.0651E-12
-1.95980E+0	-560.345E-12	-1.95980E+0	-98.8728E-9	-4.33899E-12	13.2628E-12
-1.93970E+0	-542.586E-12	-1.93970E+0	-98.8728E-9	-4.14745E-12	12.0787E-12
-1.91960E+0	-528.384E-12	-1.91960E+0	-98.8728E-9	-4.45424E-12	10.9255E-12
-1.89950E+0	-515.344E-12	-1.89950E+0	-98.8728E-9	-4.36755E-12	9.98593E-12
-1.87940E+0	-502.296E-12	-1.87940E+0	-98.8728E-9	-4.49425E-12	8.87436E-12
-1.85930E+0	-493.678E-12	-1.85930E+0	-98.8728E-9	-4.33810E-12	8.20071E-12
-1.83920E+0	-482.455E-12	-1.83920E+0	-98.8728E-9	-4.51695E-12	7.92682E-12
-1.81910E+0	-470.483E-12	-1.81910E+0	-98.8728E-9	-4.63358E-12	7.57517E-12
-1.79900E+0	-460.036E-12	-1.79900E+0	-98.8728E-9	-4.64407E-12	7.38296E-12
-1.77889E+0	-450.716E-12	-1.77889E+0	-98.8728E-9	-4.27510E-12	7.10260E-12
-1.75879E+0	-445.037E-12	-1.75879E+0	-98.8728E-9	-4.57039E-12	7.32456E-12
-1.73869E+0	-436.968E-12	-1.73869E+0	-98.8728E-9	-4.52309E-12	7.28998E-12
-1.71859E+0	-425.139E-12	-1.71859E+0	-98.8728E-9	-4.43864E-12	7.23696E-12
-1.69849E+0	-416.409E-12	-1.69849E+0	-98.8728E-9	-4.50462E-12	7.44821E-12
-1.67839E+0	-412.295E-12	-1.67839E+0	-98.8728E-9	-4.57812E-12	7.44447E-12
-1.65829E+0	-403.779E-12	-1.65829E+0	-98.8728E-9	-4.66682E-12	7.39307E-12
-1.63819E+0	-392.542E-12	-1.63819E+0	-98.8728E-9	-4.55498E-12	6.83101E-12
-1.61809E+0	-384.673E-12	-1.61809E+0	-98.8728E-9	-4.51456E-12	6.78468E-12
-1.59799E+0	-377.888E-12	-1.59799E+0	-98.8728E-9	-4.44045E-12	6.56216E-12
-1.57789E+0	-371.976E-12	-1.57789E+0	-98.8728E-9	-4.62817E-12	6.39090E-12
-1.55779E+0	-363.008E-12	-1.55779E+0	-98.8728E-9	-4.67283E-12	6.11346E-12
-1.53769E+0	-355.635E-12	-1.53769E+0	-98.8728E-9	-4.68275E-12	5.53072E-12
-1.51759E+0	-347.328E-12	-1.51759E+0	-98.8728E-9	-4.79093E-12	5.52664E-12
-1.49749E+0	-341.088E-12	-1.49749E+0	-98.8728E-9	-4.68601E-12	4.77376E-12
-1.47739E+0	-335.775E-12	-1.47739E+0	-98.8728E-9	-4.65031E-12	4.65709E-12
-1.45729E+0	-328.782E-12	-1.45729E+0	-98.8728E-9	-4.61940E-12	4.49674E-12
-1.43719E+0	-322.620E-12	-1.43719E+0	-98.8728E-9	-4.60208E-12	4.35573E-12
-1.41709E+0	-317.087E-12	-1.41709E+0	-98.8728E-9	-4.60404E-12	4.28035E-12
-1.39698E+0	-313.075E-12	-1.39698E+0	-98.8728E-9	-4.81314E-12	3.96846E-12
-1.37688E+0	-307.484E-12	-1.37688E+0	-98.8728E-9	-4.65128E-12	3.81159E-12
-1.35678E+0	-301.838E-12	-1.35678E+0	-98.8728E-9	-4.68326E-12	3.42234E-12
-1.33668E+0	-296.766E-12	-1.33668E+0	-98.8728E-9	-4.75713E-12	3.29394E-12
-1.31658E+0	-294.053E-12	-1.31658E+0	-98.8728E-9	-4.62619E-12	3.08862E-12
-1.29648E+0	-290.504E-12	-1.29648E+0	-98.8728E-9	-4.56655E-12	3.01182E-12
-1.27638E+0	-286.688E-12	-1.27638E+0	-98.8728E-9	-4.62095E-12	3.04342E-12
-1.25628E+0	-282.736E-12	-1.25628E+0	-98.8728E-9	-4.77445E-12	2.96406E-12
-1.23618E+0	-278.595E-12	-1.23618E+0	-98.8728E-9	-4.80090E-12	2.46817E-12
-1.21608E+0	-276.081E-12	-1.21608E+0	-98.8728E-9	-4.62278E-12	2.43311E-12
-1.19598E+0	-273.852E-12	-1.19598E+0	-98.8728E-9	-4.65000E-12	2.08012E-12
-1.17588E+0	-272.342E-12	-1.17588E+0	-98.8728E-9	-4.73674E-12	1.93943E-12
-1.15578E+0	-269.809E-12	-1.15578E+0	-98.8728E-9	-4.73218E-12	1.93659E-12
-1.13568E+0	-266.639E-12	-1.13568E+0	-98.8728E-9	-4.86527E-12	1.88576E-12
-1.11558E+0	-264.777E-12	-1.11558E+0	-98.8728E-9	-4.65044E-12	1.85098E-12
-1.09548E+0	-262.715E-12	-1.09548E+0	-98.8728E-9	-4.70973E-12	1.64417E-12
-1.07538E+0	-260.910E-12	-1.07538E+0	-98.8728E-9	-4.61092E-12	1.88294E-12
-1.05528E+0	-257.060E-12	-1.05528E+0	-98.8728E-9	-4.77622E-12	1.80557E-12
-1.03518E+0	-254.592E-12	-1.03518E+0	-98.8728E-9	-4.73561E-12	2.07140E-12
-1.01508E+0	-252.383E-12	-1.01508E+0	-98.8728E-9	-5.06493E-12	1.80023E-12
-994.975E-3	-250.631E-12	-994.975E-3	-98.8728E-9	-4.92125E-12	1.72915E-12
-974.874E-3	-248.378E-12	-974.874E-3	-98.8728E-9	-4.90135E-12	2.13567E-12
-954.774E-3	-245.250E-12	-954.774E-3	-98.8728E-9	-4.91023E-12	2.43811E-12
-934.673E-3	-242.007E-12	-934.673E-3	-98.8728E-9	-4.60278E-12	2.58518E-12
-914.573E-3	-239.985E-12	-914.573E-3	-98.8728E-9	-4.85559E-12	2.63761E-12
-894.472E-3	-238.059E-12	-894.472E-3	-98.8728E-9	-4.66879E-12	2.93946E-12
-874.372E-3	-233.359E-12	-874.372E-3	-98.8728E-9	-4.67804E-12	3.04356E-12
-854.271E-3	-231.040E-12	-854.271E-3	-98.8728E-9	-4.59752E-12	3.22257E-12
-834.171E-3	-227.989E-12	-834.171E-3	-98.8728E-9	-4.64773E-12	3.11836E-12
-814.070E-3	-223.204E-12	-814.070E-3	-98.8728E-9	-4.75154E-12	3.09778E-12
-793.970E-3	-219.186E-12	-793.970E-3	-98.8728E-9	-4.55946E-12	3.34053E-12
-773.869E-3	-214.893E-12	-773.869E-3	-98.8728E-9	-4.75699E-12	3.67063E-12
-753.769E-3	-208.331E-12	-753.769E-3	-98.8728E-9	-4.65984E-12	4.12345E-12
-733.668E-3	-203.820E-12	-733.668E-3	-98.8728E-9	-4.62731E-12	4.35807E-12
-713.568E-3	-197.669E-12	-713.568E-3	-98.8728E-9	-4.91859E-12	4.26393E-12
-693.467E-3	-191.759E-12	-693.467E-3	-98.8728E-9	-4.70764E-12	3.83158E-12
-673.367E-3	-186.914E-12	-673.367E-3	-98.8728E-9	-4.76594E-12	4.05320E-12
-653.266E-3	-180.602E-12	-653.266E-3	-98.8728E-9	-4.58776E-12	4.10617E-12
-633.166E-3	-174.963E-12	-633.166E-3	-98.8728E-9	-4.66454E-12	4.17665E-12
-613.065E-3	-169.093E-12	-613.065E-3	-98.8728E-9	-4.71601E-12	3.85074E-12
-592.965E-3	-162.837E-12	-592.965E-3	-98.8728E-9	-4.66829E-12	4.10742E-12
-572.864E-3	-158.047E-12	-572.864E-3	-98.8728E-9	-4.57103E-12	4.36489E-12
-552.764E-3	-152.208E-12	-552.764E-3	-98.8728E-9	-4.68104E-12	4.59210E-12
-532.663E-3	-145.489E-12	-532.663E-3	-98.8728E-9	-4.74300E-12	4.71401E-12
-512.563E-3	-140.585E-12	-512.563E-3	-98.8728E-9	-4.60186E-12	4.55619E-12
-492.462E-3	-135.616E-12	-492.462E-3	-98.8728E-9	-4.71426E-12	4.63716E-12
-472.362E-3	-131.016E-12	-472.362E-3	-98.8728E-9	-4.53393E-12	4.50986E-12
-452.261E-3	-126.098E-12	-452.261E-3	-98.8728E-9	-4.63276E-12	4.24317E-12
-432.161E-3	-122.111E-12	-432.161E-3	-98.8728E-9	-4.75218E-12	3.77473E-12
-412.060E-3	-118.353E-12	-412.060E-3	-98.8728E-9	-4.80411E-12	3.60889E-12
-391.960E-3	-113.919E-12	-391.960E-3	-98.8728E-9	-4.53398E-12	3.45171E-12
-371.859E-3	-109.889E-12	-371.859E-3	-98.8728E-9	-4.70811E-12	3.50865E-12
-351.759E-3	-104.479E-12	-351.759E-3	-98.8728E-9	-4.51339E-12	3.69972E-12
-331.658E-3	-99.3003E-12	-331.658E-3	-98.8728E-9	-4.53324E-12	4.03906E-12
-311.558E-3	-93.8608E-12	-311.558E-3	-98.8728E-9	-4.66368E-12	4.39127E-12
-291.457E-3	-87.9959E-12	-291.457E-3	-98.8728E-9	-4.70121E-12	4.50396E-12
-271.357E-3	-81.7651E-12	-271.357E-3	-98.8728E-9	-4.66865E-12	4.29265E-12
-251.256E-3	-75.6600E-12	-251.256E-3	-98.8728E-9	-4.83694E-12	4.63511E-12
-231.156E-3	-69.3270E-12	-231.156E-3	-98.8728E-9	-4.70702E-12	5.16108E-12
-211.055E-3	-62.9101E-12	-211.055E-3	-98.8728E-9	-4.63726E-12	5.33107E-12
-190.955E-3	-56.1955E-12	-190.955E-3	-98.8728E-9	-4.77133E-12	4.65744E-12
-170.854E-3	-50.3952E-12	-170.854E-3	-98.8728E-9	-4.68705E-12	4.63189E-12
-150.754E-3	-44.3349E-12	-150.754E-3	-98.8728E-9	-4.76926E-12	4.60922E-12
-130.653E-3	-38.3428E-12	-130.653E-3	-98.8728E-9	-4.71322E-12	4.93423E-12
-110.553E-3	-31.9713E-12	-110.553E-3	-98.8728E-9	-4.75454E-12	4.89136E-12
-90.4523E-3	-25.9986E-12	-90.4523E-3	-98.8728E-9	-4.70859E-12	4.88920E-12
-70.3518E-3	-20.0747E-12	-70.3518E-3	-98.8728E-9	-4.60807E-12	4.58767E-12
-50.2512E-3	-14.3310E-12	-50.2513E-3	-98.8728E-9	-4.67018E-12	4.64973E-12
-30.1508E-3	-8.71358E-12	-30.1508E-3	-98.8728E-9	-4.59306E-12	4.48778E-12
-10.0503E-3	-3.05735E-12	-10.0503E-3	-98.8728E-9	-4.60831E-12	4.44974E-12
10.0503E-3	2.49735E-12	10.0503E-3	-98.8728E-9	-4.58392E-12	4.47564E-12
30.1507E-3	8.14079E-12	30.1508E-3	-98.8728E-9	-4.66415E-12	4.54724E-12
50.2512E-3	13.5298E-12	50.2513E-3	-98.8728E-9	-4.80684E-12	4.43027E-12
70.3518E-3	18.9214E-12	70.3518E-3	-98.8728E-9	-4.86292E-12	4.02168E-12
90.4522E-3	23.8630E-12	90.4523E-3	-98.8728E-9	-4.64760E-12	3.93618E-12
110.553E-3	28.7413E-12	110.553E-3	-98.8728E-9	-4.64264E-12	3.78983E-12
130.653E-3	33.3076E-12	130.653E-3	-98.8728E-9	-4.54962E-12	3.79222E-12
150.754E-3	37.9274E-12	150.754E-3	-98.8728E-9	-4.77383E-12	3.61274E-12
170.854E-3	42.6888E-12	170.854E-3	-98.8728E-9	-4.73275E-12	3.68924E-12
190.955E-3	47.3465E-12	190.955E-3	-98.8728E-9	-4.73389E-12	3.85832E-12
211.055E-3	51.8340E-12	211.055E-3	-98.8728E-9	-4.65422E-12	3.66842E-12
231.156E-3	56.3631E-12	231.156E-3	-98.8728E-9	-4.73298E-12	3.58838E-12
251.256E-3	61.0234E-12	251.256E-3	-98.8728E-9	-4.88435E-12	3.79818E-12
271.357E-3	65.9156E-12	271.357E-3	-98.8728E-9	-4.75302E-12	3.55025E-12
291.457E-3	70.3290E-12	291.457E-3	-98.8728E-9	-4.61003E-12	3.65971E-12
311.558E-3	75.1949E-12	311.558E-3	-98.8728E-9	-4.48478E-12	3.54633E-12
331.658E-3	79.7475E-12	331.658E-3	-98.8728E-9	-4.61780E-12	3.79429E-12
351.759E-3	84.7140E-12	351.759E-3	-98.8728E-9	-4.70277E-12	3.77173E-12
371.859E-3	89.4376E-12	371.859E-3	-98.8728E-9	-4.72162E-12	3.80665E-12
391.960E-3	94.3749E-12	391.960E-3	-98.8728E-9	-4.60853E-12	3.98929E-12
412.060E-3	99.2894E-12	412.060E-3	-98.8728E-9	-4.49613E-12	4.18632E-12
432.161E-3	103.714E-12	432.161E-3	-98.8728E-9	-4.69431E-12	4.16597E-12
452.261E-3	109.080E-12	452.261E-3	-98.8728E-9	-4.61559E-12	4.34518E-12
472.362E-3	115.011E-12	472.362E-3	-98.8728E-9	-4.71921E-12	4.49640E-12
492.462E-3	119.848E-12	492.462E-3	-98.8728E-9	-4.49232E-12	4.61188E-12
512.563E-3	125.566E-12	512.563E-3	-98.8728E-9	-4.69468E-12	4.67759E-12
532.663E-3	131.671E-12	532.663E-3	-98.8728E-9	-4.58636E-12	4.70825E-12
552.764E-3	138.456E-12	552.764E-3	-98.8728E-9	-4.63001E-12	4.87514E-12
572.864E-3	144.235E-12	572.864E-3	-98.8728E-9	-4.77666E-12	4.82050E-12
592.965E-3	150.903E-12	592.965E-3	-98.8728E-9	-4.69604E-12	4.96834E-12
613.065E-3	158.227E-12	613.065E-3	-98.8728E-9	-4.56590E-12	5.33396E-12
633.166E-3	165.112E-12	633.166E-3	-98.8728E-9	-4.70114E-12	5.63187E-12
653.266E-3	173.789E-12	653.266E-3	-98.8728E-9	-4.46063E-12	6.00370E-12
673.367E-3	181.573E-12	673.367E-3	-98.8728E-9	-4.61964E-12	6.48774E-12
693.467E-3	190.915E-12	693.467E-3	-98.8728E-9	-4.49473E-12	6.86910E-12
713.568E-3	199.733E-12	713.568E-3	-98.8728E-9	-4.49923E-12	7.52289E-12
733.668E-3	210.117E-12	733.668E-3	-98.8728E-9	-4.61923E-12	8.16485E-12
753.769E-3	220.724E-12	753.769E-3	-98.8728E-9	-4.51887E-12	8.96342E-12
773.869E-3	231.590E-12	773.869E-3	-98.8728E-9	-4.50402E-12	9.33005E-12
793.970E-3	242.669E-12	793.970E-3	-98.8728E-9	-4.29880E-12	9.68718E-12
814.070E-3	253.842E-12	814.070E-3	-98.8728E-9	-4.31590E-12	9.87320E-12
834.171E-3	265.212E-12	834.171E-3	-98.8728E-9	-4.62193E-12	10.0265E-12
854.271E-3	276.524E-12	854.271E-3	-98.8728E-9	-4.53283E-12	10.0442E-12
874.372E-3	288.974E-12	874.372E-3	-98.8728E-9	-4.44758E-12	10.2674E-12
894.472E-3	301.203E-12	894.472E-3	-98.8728E-9	-4.54146E-12	10.3490E-12
914.573E-3	313.989E-12	914.573E-3	-98.8728E-9	-4.40974E-12	10.2523E-12
934.673E-3	326.765E-12	934.673E-3	-98.8728E-9	-4.42035E-12	10.2051E-12
954.774E-3	339.566E-12	954.774E-3	-98.8728E-9	-4.40114E-12	10.1552E-12
974.874E-3	352.468E-12	974.874E-3	-98.8728E-9	-4.26169E-12	10.2385E-12
994.975E-3	366.011E-12	994.975E-3	-98.8728E-9	-4.60651E-12	10.1791E-12
1.01508E+0	379.952E-12	1.01508E+0	-98.8728E-9	-4.49801E-12	10.1007E-12
1.03518E+0	391.783E-12	1.03518E+0	-98.8728E-9	-4.26039E-12	9.95422E-12
1.05528E+0	402.939E-12	1.05528E+0	-98.8728E-9	-4.23397E-12	10.0273E-12
1.07538E+0	415.436E-12	1.07538E+0	-98.8728E-9	-4.30903E-12	10.0476E-12
1.09548E+0	427.155E-12	1.09548E+0	-98.8728E-9	-4.59165E-12	10.1273E-12
1.11558E+0	439.673E-12	1.11558E+0	-98.8728E-9	-4.26747E-12	10.4681E-12
1.13568E+0	453.823E-12	1.13568E+0	-98.8728E-9	-4.49549E-12	10.9684E-12
1.15578E+0	467.495E-12	1.15578E+0	-98.8728E-9	-4.38436E-12	11.8227E-12
1.17588E+0	481.038E-12	1.17588E+0	-98.8728E-9	-4.31592E-12	12.2934E-12
1.19598E+0	496.091E-12	1.19598E+0	-98.8728E-9	-4.34167E-12	13.4738E-12
1.21608E+0	516.409E-12	1.21608E+0	-98.8728E-9	-4.33526E-12	14.2987E-12
1.23618E+0	532.924E-12	1.23618E+0	-98.8728E-9	-4.13237E-12	15.3014E-12
1.25628E+0	548.906E-12	1.25628E+0	-98.8728E-9	-4.22157E-12	16.1548E-12
1.27638E+0	572.107E-12	1.27638E+0	-98.8728E-9	-4.20033E-12	16.9411E-12
1.29648E+0	595.375E-12	1.29648E+0	-98.8728E-9	-4.15333E-12	18.0390E-12
1.31658E+0	618.097E-12	1.31658E+0	-98.8728E-9	-3.95084E-12	18.9609E-12
1.33668E+0	641.282E-12	1.33668E+0	-98.8728E-9	-4.00836E-12	19.7562E-12
1.35678E+0	666.083E-12	1.35678E+0	-98.8728E-9	-3.86254E-12	20.6465E-12
1.37688E+0	690.761E-12	1.37688E+0	-98.8728E-9	-3.92052E-12	21.8818E-12
1.39698E+0	718.765E-12	1.39698E+0	-98.8728E-9	-3.73361E-12	23.2782E-12
1.41709E+0	746.333E-12	1.41709E+0	-98.8728E-9	-3.72898E-12	24.4412E-12
1.43719E+0	775.859E-12	1.43719E+0	-98.8728E-9	-3.61974E-12	26.5437E-12
1.45729E+0	805.402E-12	1.45729E+0	-98.8728E-9	-3.51845E-12	28.2229E-12
1.47739E+0	838.918E-12	1.47739E+0	-98.8728E-9	-3.50735E-12	30.4503E-12
1.49749E+0	878.692E-12	1.49749E+0	-98.8728E-9	-3.28881E-12	32.4866E-12
1.51759E+0	918.146E-12	1.51759E+0	-98.8728E-9	-3.19241E-12	34.4093E-12
1.53769E+0	962.752E-12	1.53769E+0	-98.8728E-9	-3.29058E-12	36.3005E-12
1.55779E+0	1.00717E-9	1.55779E+0	-98.8728E-9	-2.97692E-12	37.0398E-12
1.57789E+0	1.04968E-9	1.57789E+0	-98.8728E-9	-2.95685E-12	37.3784E-12
1.59799E+0	1.08941E-9	1.59799E+0	-98.8728E-9	-2.94505E-12	36.5214E-12
1.61809E+0	1.13179E-9	1.61809E+0	-98.8728E-9	-2.93843E-12	35.3484E-12
1.63819E+0	1.17274E-9	1.63819E+0	-98.8728E-9	-2.97893E-12	34.5462E-12
1.65829E+0	1.21219E-9	1.65829E+0	-98.8728E-9	-2.99479E-12	33.0188E-12
1.67839E+0	1.24477E-9	1.67839E+0	-98.8728E-9	-2.93015E-12	31.9534E-12
1.69849E+0	1.28300E-9	1.69849E+0	-98.8728E-9	-2.84181E-12	31.3944E-12
1.71859E+0	1.31844E-9	1.71859E+0	-98.8728E-9	-3.32387E-12	31.1758E-12
1.73869E+0	1.34817E-9	1.73869E+0	-98.8728E-9	-2.85952E-12	30.3758E-12
1.75879E+0	1.38423E-9	1.75879E+0	-98.8728E-9	-3.00521E-12	30.1243E-12
1.77889E+0	1.42399E-9	1.77889E+0	-98.8728E-9	-2.98616E-12	29.7116E-12
1.79900E+0	1.46044E-9	1.79900E+0	-98.8728E-9	-2.72803E-12	29.4469E-12
1.81910E+0	1.49600E-9	1.81910E+0	-98.8728E-9	-2.80997E-12	29.6212E-12
1.83920E+0	1.52735E-9	1.83920E+0	-98.8728E-9	-2.77936E-12	29.2832E-12
1.85930E+0	1.56593E-9	1.85930E+0	-98.8728E-9	-3.08264E-12	29.1065E-12
1.87940E+0	1.59983E-9	1.87940E+0	-98.8728E-9	-2.79355E-12	28.5873E-12
1.89950E+0	1.62718E-9	1.89950E+0	-98.8728E-9	-2.95241E-12	28.1353E-12
1.91960E+0	1.66736E-9	1.91960E+0	-98.8728E-9	-3.22923E-12	27.8187E-12
1.93970E+0	1.69420E-9	1.93970E+0	-98.8728E-9	-2.90903E-12	27.6836E-12
1.95980E+0	1.71462E-9	1.95980E+0	-98.8728E-9	-2.96712E-12	27.0700E-12
1.97990E+0	1.75105E-9	1.97990E+0	-98.8728E-9	-2.26064E-12	26.5693E-12
2.00000E+0	1.77489E-9	2.00000E+0	-98.8728E-9	-2.87126E-12	26.4692E-12
