# Supplementary material for: Circumventing the stability problems of graphene nanoribbon zigzag edges
Source: Nat Chem. 2022 Sep 26;14(12):1451–8. doi: 10.1038/s41557-022-01042-8 (PMC10665199; doi:10.1038/s41557-022-01042-8)
Supplement: Supplementary file 3 — Source data for Supplementary Fig. 9. [file 41557_2022_1042_MOESM3_ESM.zip › 3 units/Point_spectra_235.dat]

Experiment	bias spectroscopy
Saved Date	25.09.2019 14:01:22
User
Date
X (m)	709.84E-9
Y (m)	-221.837E-9
Z (m)	-98.8694E-9
Z offset (m)	0E+0
Settling time (s)	30E-3
Integration time (s)	80E-3
Z-Ctrl hold	TRUE
Final Z (m)	N/A
Start time	25.09.2019 14:01:00
Filter type	None
Order
Cutoff frq
Bias>Bias (V)	-500E-3
Bias>Calibration (V/V)	-1E+0
Bias>Offset (V)	0E+0
Bias Spectroscopy>Sweep Start (V)	-2E+0
Bias Spectroscopy>Sweep End (V)	2E+0
Bias Spectroscopy>Num Pixel	200
Bias Spectroscopy>Z Avg time (s)	100E-3
Bias Spectroscopy>Z offset (m)	0E+0
Bias Spectroscopy>1st Settling time (s)	60E-3
Bias Spectroscopy>Settling time (s)	30E-3
Bias Spectroscopy>Integration time (s)	80E-3
Bias Spectroscopy>End Settling time (s)	50E-3
Bias Spectroscopy>Z control time (s)	50E-3
Bias Spectroscopy>Max Slew rate (V/s)	Inf
Bias Spectroscopy>backward sweep	FALSE
Bias Spectroscopy>Z-controller hold	TRUE
Bias Spectroscopy>Number of sweeps	1
Bias Spectroscopy>Channels	Current (A);Bias (V);Z (m);LI Demod 1 Y (A);LI Demod 1 X (A)
Bias Spectroscopy>Reset Bias	TRUE
Bias Spectroscopy>Record final Z	FALSE
Bias Spectroscopy>Lock-In run	TRUE
Current>Current (A)	-139.831E-12
Current>Calibration (A/V)	330E-12
Current>Offset (A)	0E+0
Current>Gain	High
Lock-in>Lock-in status	ON
Lock-in>Modulated signal	Bias (V)
Lock-in>Frequency (Hz)	778E+0
Lock-in>Amplitude	20E-3
Lock-in>Demodulated signal	Current (A)
Lock-in>HP Filter Cutoff D1 (Hz)	155.425E+0
Lock-in>HP Filter Cutoff D2 (Hz)	155.425E+0
Lock-in>HP Filter Order D1	1
Lock-in>HP Filter Order D2	1
Lock-in>Harmonic D1	1
Lock-in>Harmonic D2	2
Lock-in>Reference phase D1 (deg)	-133.113E+0
Lock-in>Reference phase D2 (deg)	174.64E+0
Lock-in>LP Filter Cutoff D1 (Hz)	9.71405E+0
Lock-in>LP Filter Cutoff D2 (Hz)	4.85702E+0
Lock-in>LP Filter Order D1	2
Lock-in>LP Filter Order D2	2
Lock-in>Sync Filter D1	OFF
Lock-in>Sync Filter D2	OFF
[DATA]
Bias calc (V)	Current (A)	Bias (V)	Z (m)	LI Demod 1 Y (A)	LI Demod 1 X (A)
-2.00000E+0	-600.282E-12	-2.00000E+0	-98.8694E-9	-4.10230E-12	16.0310E-12
-1.97990E+0	-579.788E-12	-1.97990E+0	-98.8694E-9	-4.18388E-12	14.8540E-12
-1.95980E+0	-563.514E-12	-1.95980E+0	-98.8694E-9	-4.41415E-12	13.5636E-12
-1.93970E+0	-545.517E-12	-1.93970E+0	-98.8694E-9	-4.27764E-12	12.1856E-12
-1.91960E+0	-531.311E-12	-1.91960E+0	-98.8694E-9	-4.19550E-12	11.2273E-12
-1.89950E+0	-518.493E-12	-1.89950E+0	-98.8694E-9	-4.34281E-12	10.2064E-12
-1.87940E+0	-504.962E-12	-1.87940E+0	-98.8694E-9	-4.50378E-12	9.25842E-12
-1.85930E+0	-494.758E-12	-1.85930E+0	-98.8694E-9	-4.43460E-12	8.48710E-12
-1.83920E+0	-485.293E-12	-1.83920E+0	-98.8694E-9	-4.58302E-12	7.82083E-12
-1.81910E+0	-472.657E-12	-1.81910E+0	-98.8694E-9	-4.25102E-12	7.59977E-12
-1.79900E+0	-466.178E-12	-1.79900E+0	-98.8694E-9	-4.35258E-12	6.93530E-12
-1.77889E+0	-460.795E-12	-1.77889E+0	-98.8694E-9	-4.48139E-12	6.79426E-12
-1.75879E+0	-455.137E-12	-1.75879E+0	-98.8694E-9	-4.26144E-12	6.34048E-12
-1.73869E+0	-447.282E-12	-1.73869E+0	-98.8694E-9	-4.45798E-12	6.18807E-12
-1.71859E+0	-443.140E-12	-1.71859E+0	-98.8694E-9	-4.66178E-12	6.13793E-12
-1.69849E+0	-435.749E-12	-1.69849E+0	-98.8694E-9	-4.73250E-12	5.98861E-12
-1.67839E+0	-428.490E-12	-1.67839E+0	-98.8694E-9	-4.68707E-12	6.12562E-12
-1.65829E+0	-419.644E-12	-1.65829E+0	-98.8694E-9	-4.52305E-12	6.09663E-12
-1.63819E+0	-412.531E-12	-1.63819E+0	-98.8694E-9	-4.59199E-12	5.74561E-12
-1.61809E+0	-406.748E-12	-1.61809E+0	-98.8694E-9	-4.84121E-12	5.63662E-12
-1.59799E+0	-399.095E-12	-1.59799E+0	-98.8694E-9	-4.51162E-12	5.40011E-12
-1.57789E+0	-391.985E-12	-1.57789E+0	-98.8694E-9	-4.57452E-12	5.52710E-12
-1.55779E+0	-385.552E-12	-1.55779E+0	-98.8694E-9	-4.59464E-12	5.21802E-12
-1.53769E+0	-377.750E-12	-1.53769E+0	-98.8694E-9	-4.70319E-12	4.93091E-12
-1.51759E+0	-371.002E-12	-1.51759E+0	-98.8694E-9	-4.67154E-12	4.96224E-12
-1.49749E+0	-366.601E-12	-1.49749E+0	-98.8694E-9	-4.76970E-12	4.29168E-12
-1.47739E+0	-360.565E-12	-1.47739E+0	-98.8694E-9	-4.75801E-12	4.25083E-12
-1.45729E+0	-355.054E-12	-1.45729E+0	-98.8694E-9	-4.61286E-12	4.11682E-12
-1.43719E+0	-351.184E-12	-1.43719E+0	-98.8694E-9	-4.53472E-12	4.16851E-12
-1.41709E+0	-344.722E-12	-1.41709E+0	-98.8694E-9	-4.53248E-12	4.39015E-12
-1.39698E+0	-339.788E-12	-1.39698E+0	-98.8694E-9	-4.84452E-12	4.25997E-12
-1.37688E+0	-334.008E-12	-1.37688E+0	-98.8694E-9	-4.59342E-12	4.29878E-12
-1.35678E+0	-327.333E-12	-1.35678E+0	-98.8694E-9	-4.52293E-12	4.08347E-12
-1.33668E+0	-321.657E-12	-1.33668E+0	-98.8694E-9	-4.74315E-12	4.07267E-12
-1.31658E+0	-317.026E-12	-1.31658E+0	-98.8694E-9	-4.57373E-12	4.22011E-12
-1.29648E+0	-311.158E-12	-1.29648E+0	-98.8694E-9	-4.76190E-12	4.49318E-12
-1.27638E+0	-304.785E-12	-1.27638E+0	-98.8694E-9	-4.59866E-12	4.69758E-12
-1.25628E+0	-297.992E-12	-1.25628E+0	-98.8694E-9	-4.48565E-12	4.29963E-12
-1.23618E+0	-295.277E-12	-1.23618E+0	-98.8694E-9	-4.48883E-12	4.06982E-12
-1.21608E+0	-290.611E-12	-1.21608E+0	-98.8694E-9	-4.77665E-12	3.50383E-12
-1.19598E+0	-286.734E-12	-1.19598E+0	-98.8694E-9	-4.79475E-12	3.13349E-12
-1.17588E+0	-281.893E-12	-1.17588E+0	-98.8694E-9	-4.64820E-12	2.74138E-12
-1.15578E+0	-280.203E-12	-1.15578E+0	-98.8694E-9	-4.94733E-12	2.72174E-12
-1.13568E+0	-276.709E-12	-1.13568E+0	-98.8694E-9	-4.68442E-12	2.57013E-12
-1.11558E+0	-274.664E-12	-1.11558E+0	-98.8694E-9	-4.88839E-12	2.34440E-12
-1.09548E+0	-271.529E-12	-1.09548E+0	-98.8694E-9	-4.81752E-12	2.21474E-12
-1.07538E+0	-269.245E-12	-1.07538E+0	-98.8694E-9	-4.62215E-12	2.18747E-12
-1.05528E+0	-265.361E-12	-1.05528E+0	-98.8694E-9	-4.68638E-12	2.30963E-12
-1.03518E+0	-265.751E-12	-1.03518E+0	-98.8694E-9	-4.81887E-12	2.17337E-12
-1.01508E+0	-260.189E-12	-1.01508E+0	-98.8694E-9	-4.70454E-12	2.29400E-12
-994.975E-3	-259.350E-12	-994.975E-3	-98.8694E-9	-4.66972E-12	2.30560E-12
-974.874E-3	-255.484E-12	-974.874E-3	-98.8694E-9	-4.70625E-12	2.31145E-12
-954.774E-3	-250.644E-12	-954.774E-3	-98.8694E-9	-4.83066E-12	2.82604E-12
-934.673E-3	-248.375E-12	-934.673E-3	-98.8694E-9	-4.89007E-12	3.06811E-12
-914.573E-3	-243.614E-12	-914.573E-3	-98.8694E-9	-4.70322E-12	3.06233E-12
-894.472E-3	-240.104E-12	-894.472E-3	-98.8694E-9	-4.61136E-12	3.17199E-12
-874.372E-3	-235.434E-12	-874.372E-3	-98.8694E-9	-4.77965E-12	3.37366E-12
-854.271E-3	-230.772E-12	-854.271E-3	-98.8694E-9	-4.77187E-12	3.50046E-12
-834.171E-3	-226.037E-12	-834.171E-3	-98.8694E-9	-4.63792E-12	3.42563E-12
-814.070E-3	-221.594E-12	-814.070E-3	-98.8694E-9	-4.82044E-12	3.33074E-12
-793.970E-3	-217.583E-12	-793.970E-3	-98.8694E-9	-4.68802E-12	3.49870E-12
-773.869E-3	-212.696E-12	-773.869E-3	-98.8694E-9	-4.73787E-12	3.82220E-12
-753.769E-3	-207.122E-12	-753.769E-3	-98.8694E-9	-4.73163E-12	4.19124E-12
-733.668E-3	-202.963E-12	-733.668E-3	-98.8694E-9	-4.62897E-12	4.22946E-12
-713.568E-3	-196.273E-12	-713.568E-3	-98.8694E-9	-4.86044E-12	4.31539E-12
-693.467E-3	-192.773E-12	-693.467E-3	-98.8694E-9	-4.70101E-12	4.29360E-12
-673.367E-3	-188.270E-12	-673.367E-3	-98.8694E-9	-4.64855E-12	4.15095E-12
-653.266E-3	-182.464E-12	-653.266E-3	-98.8694E-9	-4.83536E-12	4.48007E-12
-633.166E-3	-177.002E-12	-633.166E-3	-98.8694E-9	-4.84507E-12	4.24903E-12
-613.065E-3	-171.756E-12	-613.065E-3	-98.8694E-9	-4.86129E-12	4.16318E-12
-592.965E-3	-165.758E-12	-592.965E-3	-98.8694E-9	-4.81156E-12	4.03512E-12
-572.864E-3	-160.739E-12	-572.864E-3	-98.8694E-9	-4.70484E-12	4.36860E-12
-552.764E-3	-155.397E-12	-552.764E-3	-98.8694E-9	-4.50881E-12	4.63345E-12
-532.663E-3	-149.490E-12	-532.663E-3	-98.8694E-9	-4.70927E-12	4.55614E-12
-512.563E-3	-142.724E-12	-512.563E-3	-98.8694E-9	-4.37836E-12	4.35298E-12
-492.462E-3	-137.122E-12	-492.462E-3	-98.8694E-9	-4.66468E-12	4.47129E-12
-472.362E-3	-131.411E-12	-472.362E-3	-98.8694E-9	-4.73622E-12	4.55475E-12
-452.261E-3	-125.992E-12	-452.261E-3	-98.8694E-9	-4.64919E-12	4.41592E-12
-432.161E-3	-120.325E-12	-432.161E-3	-98.8694E-9	-4.59977E-12	3.97313E-12
-412.060E-3	-115.465E-12	-412.060E-3	-98.8694E-9	-4.73441E-12	3.82423E-12
-391.960E-3	-111.248E-12	-391.960E-3	-98.8694E-9	-4.79274E-12	3.70962E-12
-371.859E-3	-106.756E-12	-371.859E-3	-98.8694E-9	-4.79570E-12	3.55461E-12
-351.759E-3	-102.098E-12	-351.759E-3	-98.8694E-9	-4.68116E-12	3.70243E-12
-331.658E-3	-97.8292E-12	-331.658E-3	-98.8694E-9	-4.76576E-12	3.80168E-12
-311.558E-3	-92.9761E-12	-311.558E-3	-98.8694E-9	-4.57740E-12	4.14583E-12
-291.457E-3	-87.3175E-12	-291.457E-3	-98.8694E-9	-4.69053E-12	4.33615E-12
-271.357E-3	-81.4242E-12	-271.357E-3	-98.8694E-9	-5.15435E-12	4.55725E-12
-251.256E-3	-75.6519E-12	-251.256E-3	-98.8694E-9	-4.65257E-12	4.83606E-12
-231.156E-3	-69.3728E-12	-231.156E-3	-98.8694E-9	-4.45674E-12	5.30289E-12
-211.055E-3	-62.5866E-12	-211.055E-3	-98.8694E-9	-4.42966E-12	5.43762E-12
-190.955E-3	-55.8185E-12	-190.955E-3	-98.8694E-9	-4.68951E-12	5.05685E-12
-170.854E-3	-49.8702E-12	-170.854E-3	-98.8694E-9	-4.61261E-12	4.73412E-12
-150.754E-3	-43.8372E-12	-150.754E-3	-98.8694E-9	-4.57132E-12	4.94133E-12
-130.653E-3	-37.6352E-12	-130.653E-3	-98.8694E-9	-4.69755E-12	4.76964E-12
-110.553E-3	-31.3636E-12	-110.553E-3	-98.8694E-9	-4.67714E-12	4.84196E-12
-90.4523E-3	-25.3975E-12	-90.4523E-3	-98.8694E-9	-4.61532E-12	5.04365E-12
-70.3518E-3	-19.4331E-12	-70.3518E-3	-98.8694E-9	-4.49204E-12	4.78956E-12
-50.2512E-3	-13.7283E-12	-50.2513E-3	-98.8694E-9	-4.91230E-12	4.58691E-12
-30.1508E-3	-8.30385E-12	-30.1508E-3	-98.8694E-9	-4.75593E-12	4.48133E-12
-10.0503E-3	-2.93357E-12	-10.0503E-3	-98.8694E-9	-4.67914E-12	4.34771E-12
10.0503E-3	2.41959E-12	10.0503E-3	-98.8694E-9	-4.69523E-12	4.23770E-12
30.1507E-3	7.89555E-12	30.1508E-3	-98.8694E-9	-4.73760E-12	4.29075E-12
50.2512E-3	13.2307E-12	50.2513E-3	-98.8694E-9	-4.61771E-12	4.25224E-12
70.3518E-3	18.5443E-12	70.3518E-3	-98.8694E-9	-4.53059E-12	4.17475E-12
90.4522E-3	23.4966E-12	90.4523E-3	-98.8694E-9	-4.82118E-12	3.80885E-12
110.553E-3	28.1361E-12	110.553E-3	-98.8694E-9	-4.80119E-12	3.61700E-12
130.653E-3	32.7268E-12	130.653E-3	-98.8694E-9	-4.73312E-12	3.48721E-12
150.754E-3	37.3704E-12	150.754E-3	-98.8694E-9	-4.66398E-12	3.69086E-12
170.854E-3	42.1925E-12	170.854E-3	-98.8694E-9	-4.75845E-12	3.74993E-12
190.955E-3	46.5695E-12	190.955E-3	-98.8694E-9	-4.75191E-12	3.73812E-12
211.055E-3	50.7957E-12	211.055E-3	-98.8694E-9	-4.72950E-12	3.35970E-12
231.156E-3	55.5340E-12	231.156E-3	-98.8694E-9	-4.67362E-12	3.59181E-12
251.256E-3	60.0544E-12	251.256E-3	-98.8694E-9	-4.70762E-12	3.54876E-12
271.357E-3	64.2041E-12	271.357E-3	-98.8694E-9	-4.58150E-12	3.53958E-12
291.457E-3	68.3258E-12	291.457E-3	-98.8694E-9	-4.64640E-12	3.53101E-12
311.558E-3	73.2564E-12	311.558E-3	-98.8694E-9	-4.61752E-12	3.67715E-12
331.658E-3	78.3326E-12	331.658E-3	-98.8694E-9	-4.77949E-12	3.50992E-12
351.759E-3	82.8882E-12	351.759E-3	-98.8694E-9	-4.47955E-12	3.88721E-12
371.859E-3	87.8330E-12	371.859E-3	-98.8694E-9	-4.67119E-12	3.93878E-12
391.960E-3	93.0442E-12	391.960E-3	-98.8694E-9	-4.73393E-12	4.04628E-12
412.060E-3	98.3643E-12	412.060E-3	-98.8694E-9	-4.67594E-12	4.24346E-12
432.161E-3	103.276E-12	432.161E-3	-98.8694E-9	-4.63301E-12	4.15333E-12
452.261E-3	108.717E-12	452.261E-3	-98.8694E-9	-4.56059E-12	4.18567E-12
472.362E-3	114.047E-12	472.362E-3	-98.8694E-9	-4.75360E-12	4.40108E-12
492.462E-3	119.962E-12	492.462E-3	-98.8694E-9	-4.73589E-12	4.61493E-12
512.563E-3	125.929E-12	512.563E-3	-98.8694E-9	-4.85255E-12	4.73332E-12
532.663E-3	132.639E-12	532.663E-3	-98.8694E-9	-4.56212E-12	4.85976E-12
552.764E-3	138.057E-12	552.764E-3	-98.8694E-9	-4.61030E-12	4.97111E-12
572.864E-3	145.152E-12	572.864E-3	-98.8694E-9	-4.44398E-12	5.01746E-12
592.965E-3	151.697E-12	592.965E-3	-98.8694E-9	-4.53850E-12	5.34290E-12
613.065E-3	157.482E-12	613.065E-3	-98.8694E-9	-4.45602E-12	5.06538E-12
633.166E-3	163.695E-12	633.166E-3	-98.8694E-9	-4.57560E-12	5.22040E-12
653.266E-3	171.570E-12	653.266E-3	-98.8694E-9	-4.47863E-12	5.47793E-12
673.367E-3	178.189E-12	673.367E-3	-98.8694E-9	-4.60299E-12	5.69789E-12
693.467E-3	185.614E-12	693.467E-3	-98.8694E-9	-4.62078E-12	5.69959E-12
713.568E-3	193.432E-12	713.568E-3	-98.8694E-9	-4.46509E-12	6.16014E-12
733.668E-3	201.175E-12	733.668E-3	-98.8694E-9	-4.42494E-12	6.46330E-12
753.769E-3	210.213E-12	753.769E-3	-98.8694E-9	-4.57900E-12	7.02787E-12
773.869E-3	219.195E-12	773.869E-3	-98.8694E-9	-4.77000E-12	7.51388E-12
793.970E-3	227.821E-12	793.970E-3	-98.8694E-9	-4.51905E-12	7.38795E-12
814.070E-3	237.343E-12	814.070E-3	-98.8694E-9	-4.53620E-12	7.74670E-12
834.171E-3	247.528E-12	834.171E-3	-98.8694E-9	-4.46117E-12	7.79344E-12
854.271E-3	256.472E-12	854.271E-3	-98.8694E-9	-4.59450E-12	7.80092E-12
874.372E-3	267.136E-12	874.372E-3	-98.8694E-9	-4.48460E-12	7.96088E-12
894.472E-3	276.960E-12	894.472E-3	-98.8694E-9	-4.59908E-12	8.29994E-12
914.573E-3	286.805E-12	914.573E-3	-98.8694E-9	-4.21837E-12	8.61706E-12
934.673E-3	296.399E-12	934.673E-3	-98.8694E-9	-4.53075E-12	8.28695E-12
954.774E-3	309.365E-12	954.774E-3	-98.8694E-9	-4.46922E-12	8.64314E-12
974.874E-3	318.483E-12	974.874E-3	-98.8694E-9	-4.43142E-12	8.84329E-12
994.975E-3	328.970E-12	994.975E-3	-98.8694E-9	-4.68285E-12	8.79068E-12
1.01508E+0	340.574E-12	1.01508E+0	-98.8694E-9	-4.62976E-12	8.95155E-12
1.03518E+0	351.163E-12	1.03518E+0	-98.8694E-9	-4.56884E-12	9.11038E-12
1.05528E+0	363.314E-12	1.05528E+0	-98.8694E-9	-4.51457E-12	9.66479E-12
1.07538E+0	376.235E-12	1.07538E+0	-98.8694E-9	-4.55899E-12	9.73843E-12
1.09548E+0	386.814E-12	1.09548E+0	-98.8694E-9	-4.55846E-12	10.0485E-12
1.11558E+0	400.478E-12	1.11558E+0	-98.8694E-9	-4.47155E-12	10.6064E-12
1.13568E+0	414.969E-12	1.13568E+0	-98.8694E-9	-4.50409E-12	11.0821E-12
1.15578E+0	428.489E-12	1.15578E+0	-98.8694E-9	-4.40718E-12	12.0275E-12
1.17588E+0	444.277E-12	1.17588E+0	-98.8694E-9	-4.47192E-12	12.7111E-12
1.19598E+0	460.014E-12	1.19598E+0	-98.8694E-9	-4.26476E-12	13.6441E-12
1.21608E+0	477.733E-12	1.21608E+0	-98.8694E-9	-4.14210E-12	14.6501E-12
1.23618E+0	496.458E-12	1.23618E+0	-98.8694E-9	-4.33797E-12	15.6255E-12
1.25628E+0	511.274E-12	1.25628E+0	-98.8694E-9	-4.11571E-12	16.2338E-12
1.27638E+0	535.001E-12	1.27638E+0	-98.8694E-9	-4.17969E-12	16.6700E-12
1.29648E+0	558.235E-12	1.29648E+0	-98.8694E-9	-3.96083E-12	17.5362E-12
1.31658E+0	577.942E-12	1.31658E+0	-98.8694E-9	-4.16219E-12	17.4802E-12
1.33668E+0	597.008E-12	1.33668E+0	-98.8694E-9	-4.08160E-12	18.2333E-12
1.35678E+0	617.905E-12	1.35678E+0	-98.8694E-9	-3.98896E-12	19.0220E-12
1.37688E+0	642.379E-12	1.37688E+0	-98.8694E-9	-3.75194E-12	19.7186E-12
1.39698E+0	668.747E-12	1.39698E+0	-98.8694E-9	-3.80555E-12	20.8694E-12
1.41709E+0	693.681E-12	1.41709E+0	-98.8694E-9	-3.74377E-12	22.0979E-12
1.43719E+0	721.038E-12	1.43719E+0	-98.8694E-9	-3.90394E-12	23.7433E-12
1.45729E+0	752.127E-12	1.45729E+0	-98.8694E-9	-3.67050E-12	25.2115E-12
1.47739E+0	783.635E-12	1.47739E+0	-98.8694E-9	-3.77982E-12	27.1915E-12
1.49749E+0	813.232E-12	1.49749E+0	-98.8694E-9	-3.40291E-12	29.2703E-12
1.51759E+0	850.867E-12	1.51759E+0	-98.8694E-9	-3.52883E-12	30.8685E-12
1.53769E+0	885.830E-12	1.53769E+0	-98.8694E-9	-3.52108E-12	32.6904E-12
1.55779E+0	926.330E-12	1.55779E+0	-98.8694E-9	-2.93329E-12	33.2642E-12
1.57789E+0	964.167E-12	1.57789E+0	-98.8694E-9	-3.50984E-12	33.7714E-12
1.59799E+0	1.00619E-9	1.59799E+0	-98.8694E-9	-3.11292E-12	33.6111E-12
1.61809E+0	1.05067E-9	1.61809E+0	-98.8694E-9	-3.09419E-12	33.3173E-12
1.63819E+0	1.09124E-9	1.63819E+0	-98.8694E-9	-3.36341E-12	32.7000E-12
1.65829E+0	1.12806E-9	1.65829E+0	-98.8694E-9	-3.04514E-12	31.8104E-12
1.67839E+0	1.16360E-9	1.67839E+0	-98.8694E-9	-3.08232E-12	31.3505E-12
1.69849E+0	1.20147E-9	1.69849E+0	-98.8694E-9	-2.95399E-12	30.9739E-12
1.71859E+0	1.23447E-9	1.71859E+0	-98.8694E-9	-3.14798E-12	31.1194E-12
1.73869E+0	1.26796E-9	1.73869E+0	-98.8694E-9	-3.12029E-12	30.6695E-12
1.75879E+0	1.30729E-9	1.75879E+0	-98.8694E-9	-2.97289E-12	30.4939E-12
1.77889E+0	1.34045E-9	1.77889E+0	-98.8694E-9	-3.05152E-12	30.2529E-12
1.79900E+0	1.37017E-9	1.79900E+0	-98.8694E-9	-2.91556E-12	30.0841E-12
1.81910E+0	1.40233E-9	1.81910E+0	-98.8694E-9	-2.76689E-12	30.1517E-12
1.83920E+0	1.43354E-9	1.83920E+0	-98.8694E-9	-2.72617E-12	30.1473E-12
1.85930E+0	1.47214E-9	1.85930E+0	-98.8694E-9	-2.90618E-12	30.1591E-12
1.87940E+0	1.50499E-9	1.87940E+0	-98.8694E-9	-2.70452E-12	29.5687E-12
1.89950E+0	1.53371E-9	1.89950E+0	-98.8694E-9	-2.95960E-12	28.8833E-12
1.91960E+0	1.56465E-9	1.91960E+0	-98.8694E-9	-3.09221E-12	28.2530E-12
1.93970E+0	1.60124E-9	1.93970E+0	-98.8694E-9	-2.75592E-12	27.7742E-12
1.95980E+0	1.63757E-9	1.95980E+0	-98.8694E-9	-3.14117E-12	27.5679E-12
1.97990E+0	1.66364E-9	1.97990E+0	-98.8694E-9	-2.58581E-12	27.3259E-12
2.00000E+0	1.68584E-9	2.00000E+0	-98.8694E-9	-2.88817E-12	26.8954E-12
