# Supplementary material for: Circumventing the stability problems of graphene nanoribbon zigzag edges
Source: Nat Chem. 2022 Sep 26;14(12):1451–8. doi: 10.1038/s41557-022-01042-8 (PMC10665199; doi:10.1038/s41557-022-01042-8)
Supplement: Supplementary file 3 — Source data for Supplementary Fig. 9. [file 41557_2022_1042_MOESM3_ESM.zip › 3 units/Point_spectra_236.dat]

Experiment	bias spectroscopy
Saved Date	25.09.2019 14:01:45
User
Date
X (m)	709.963E-9
Y (m)	-221.717E-9
Z (m)	-98.8761E-9
Z offset (m)	0E+0
Settling time (s)	30E-3
Integration time (s)	80E-3
Z-Ctrl hold	TRUE
Final Z (m)	N/A
Start time	25.09.2019 14:01:22
Filter type	None
Order
Cutoff frq
Bias>Bias (V)	-500E-3
Bias>Calibration (V/V)	-1E+0
Bias>Offset (V)	0E+0
Bias Spectroscopy>Sweep Start (V)	-2E+0
Bias Spectroscopy>Sweep End (V)	2E+0
Bias Spectroscopy>Num Pixel	200
Bias Spectroscopy>Z Avg time (s)	100E-3
Bias Spectroscopy>Z offset (m)	0E+0
Bias Spectroscopy>1st Settling time (s)	60E-3
Bias Spectroscopy>Settling time (s)	30E-3
Bias Spectroscopy>Integration time (s)	80E-3
Bias Spectroscopy>End Settling time (s)	50E-3
Bias Spectroscopy>Z control time (s)	50E-3
Bias Spectroscopy>Max Slew rate (V/s)	Inf
Bias Spectroscopy>backward sweep	FALSE
Bias Spectroscopy>Z-controller hold	TRUE
Bias Spectroscopy>Number of sweeps	1
Bias Spectroscopy>Channels	Current (A);Bias (V);Z (m);LI Demod 1 Y (A);LI Demod 1 X (A)
Bias Spectroscopy>Reset Bias	TRUE
Bias Spectroscopy>Record final Z	FALSE
Bias Spectroscopy>Lock-In run	TRUE
Current>Current (A)	184.127E-12
Current>Calibration (A/V)	330E-12
Current>Offset (A)	0E+0
Current>Gain	High
Lock-in>Lock-in status	ON
Lock-in>Modulated signal	Bias (V)
Lock-in>Frequency (Hz)	778E+0
Lock-in>Amplitude	20E-3
Lock-in>Demodulated signal	Current (A)
Lock-in>HP Filter Cutoff D1 (Hz)	155.425E+0
Lock-in>HP Filter Cutoff D2 (Hz)	155.425E+0
Lock-in>HP Filter Order D1	1
Lock-in>HP Filter Order D2	1
Lock-in>Harmonic D1	1
Lock-in>Harmonic D2	2
Lock-in>Reference phase D1 (deg)	-133.113E+0
Lock-in>Reference phase D2 (deg)	174.64E+0
Lock-in>LP Filter Cutoff D1 (Hz)	9.71405E+0
Lock-in>LP Filter Cutoff D2 (Hz)	4.85702E+0
Lock-in>LP Filter Order D1	2
Lock-in>LP Filter Order D2	2
Lock-in>Sync Filter D1	OFF
Lock-in>Sync Filter D2	OFF
[DATA]
Bias calc (V)	Current (A)	Bias (V)	Z (m)	LI Demod 1 Y (A)	LI Demod 1 X (A)
-2.00000E+0	-623.640E-12	-2.00000E+0	-98.8761E-9	-4.14668E-12	18.1399E-12
-1.97990E+0	-604.042E-12	-1.97990E+0	-98.8761E-9	-4.24096E-12	16.6722E-12
-1.95980E+0	-583.355E-12	-1.95980E+0	-98.8761E-9	-4.18951E-12	14.9916E-12
-1.93970E+0	-566.305E-12	-1.93970E+0	-98.8761E-9	-4.24523E-12	13.5376E-12
-1.91960E+0	-552.459E-12	-1.91960E+0	-98.8761E-9	-4.41347E-12	12.4336E-12
-1.89950E+0	-535.401E-12	-1.89950E+0	-98.8761E-9	-4.42691E-12	11.1241E-12
-1.87940E+0	-519.558E-12	-1.87940E+0	-98.8761E-9	-4.44144E-12	10.3290E-12
-1.85930E+0	-510.160E-12	-1.85930E+0	-98.8761E-9	-4.34844E-12	9.36969E-12
-1.83920E+0	-499.627E-12	-1.83920E+0	-98.8761E-9	-4.61801E-12	8.82169E-12
-1.81910E+0	-490.542E-12	-1.81910E+0	-98.8761E-9	-4.44685E-12	8.45676E-12
-1.79900E+0	-479.410E-12	-1.79900E+0	-98.8761E-9	-4.73740E-12	7.92076E-12
-1.77889E+0	-471.384E-12	-1.77889E+0	-98.8761E-9	-4.52024E-12	7.46096E-12
-1.75879E+0	-461.504E-12	-1.75879E+0	-98.8761E-9	-4.53513E-12	6.95080E-12
-1.73869E+0	-453.466E-12	-1.73869E+0	-98.8761E-9	-4.59461E-12	6.76357E-12
-1.71859E+0	-445.219E-12	-1.71859E+0	-98.8761E-9	-4.45430E-12	6.90712E-12
-1.69849E+0	-436.715E-12	-1.69849E+0	-98.8761E-9	-4.63199E-12	6.81399E-12
-1.67839E+0	-429.508E-12	-1.67839E+0	-98.8761E-9	-4.49342E-12	6.80565E-12
-1.65829E+0	-419.750E-12	-1.65829E+0	-98.8761E-9	-4.35686E-12	6.84574E-12
-1.63819E+0	-412.504E-12	-1.63819E+0	-98.8761E-9	-4.57080E-12	6.59861E-12
-1.61809E+0	-404.716E-12	-1.61809E+0	-98.8761E-9	-4.55322E-12	6.38493E-12
-1.59799E+0	-396.037E-12	-1.59799E+0	-98.8761E-9	-4.71232E-12	6.15892E-12
-1.57789E+0	-388.109E-12	-1.57789E+0	-98.8761E-9	-4.45777E-12	5.97812E-12
-1.55779E+0	-378.219E-12	-1.55779E+0	-98.8761E-9	-4.50004E-12	5.94776E-12
-1.53769E+0	-369.797E-12	-1.53769E+0	-98.8761E-9	-4.49573E-12	5.62768E-12
-1.51759E+0	-366.120E-12	-1.51759E+0	-98.8761E-9	-4.53311E-12	5.26392E-12
-1.49749E+0	-358.719E-12	-1.49749E+0	-98.8761E-9	-4.51521E-12	4.87524E-12
-1.47739E+0	-351.928E-12	-1.47739E+0	-98.8761E-9	-4.72247E-12	4.53348E-12
-1.45729E+0	-348.558E-12	-1.45729E+0	-98.8761E-9	-4.71484E-12	4.10869E-12
-1.43719E+0	-343.607E-12	-1.43719E+0	-98.8761E-9	-4.66399E-12	4.24276E-12
-1.41709E+0	-339.300E-12	-1.41709E+0	-98.8761E-9	-4.59981E-12	4.38475E-12
-1.39698E+0	-331.316E-12	-1.39698E+0	-98.8761E-9	-4.70670E-12	4.54444E-12
-1.37688E+0	-325.484E-12	-1.37688E+0	-98.8761E-9	-4.62292E-12	4.25197E-12
-1.35678E+0	-321.593E-12	-1.35678E+0	-98.8761E-9	-4.61669E-12	4.09363E-12
-1.33668E+0	-318.513E-12	-1.33668E+0	-98.8761E-9	-4.70454E-12	4.22250E-12
-1.31658E+0	-311.795E-12	-1.31658E+0	-98.8761E-9	-4.70973E-12	4.44273E-12
-1.29648E+0	-305.384E-12	-1.29648E+0	-98.8761E-9	-4.64104E-12	4.70697E-12
-1.27638E+0	-300.584E-12	-1.27638E+0	-98.8761E-9	-4.70556E-12	4.82441E-12
-1.25628E+0	-293.502E-12	-1.25628E+0	-98.8761E-9	-4.55353E-12	4.30542E-12
-1.23618E+0	-288.084E-12	-1.23618E+0	-98.8761E-9	-4.74099E-12	3.97897E-12
-1.21608E+0	-285.950E-12	-1.21608E+0	-98.8761E-9	-4.71444E-12	3.23169E-12
-1.19598E+0	-280.924E-12	-1.19598E+0	-98.8761E-9	-4.78177E-12	2.99393E-12
-1.17588E+0	-278.146E-12	-1.17588E+0	-98.8761E-9	-4.61257E-12	2.82410E-12
-1.15578E+0	-274.240E-12	-1.15578E+0	-98.8761E-9	-4.77867E-12	2.48134E-12
-1.13568E+0	-272.013E-12	-1.13568E+0	-98.8761E-9	-4.68012E-12	2.35816E-12
-1.11558E+0	-268.869E-12	-1.11558E+0	-98.8761E-9	-4.71784E-12	2.30462E-12
-1.09548E+0	-267.582E-12	-1.09548E+0	-98.8761E-9	-4.77387E-12	2.11176E-12
-1.07538E+0	-263.349E-12	-1.07538E+0	-98.8761E-9	-4.80756E-12	2.20886E-12
-1.05528E+0	-261.841E-12	-1.05528E+0	-98.8761E-9	-4.81660E-12	2.01089E-12
-1.03518E+0	-259.315E-12	-1.03518E+0	-98.8761E-9	-4.64928E-12	2.13895E-12
-1.01508E+0	-256.545E-12	-1.01508E+0	-98.8761E-9	-4.73095E-12	2.29428E-12
-994.975E-3	-254.150E-12	-994.975E-3	-98.8761E-9	-4.68991E-12	2.18292E-12
-974.874E-3	-252.560E-12	-974.874E-3	-98.8761E-9	-4.64367E-12	2.59133E-12
-954.774E-3	-248.674E-12	-954.774E-3	-98.8761E-9	-4.65990E-12	2.74445E-12
-934.673E-3	-244.641E-12	-934.673E-3	-98.8761E-9	-4.76527E-12	2.93094E-12
-914.573E-3	-240.416E-12	-914.573E-3	-98.8761E-9	-4.53550E-12	2.98993E-12
-894.472E-3	-236.178E-12	-894.472E-3	-98.8761E-9	-4.88515E-12	3.06828E-12
-874.372E-3	-230.093E-12	-874.372E-3	-98.8761E-9	-4.75766E-12	3.07410E-12
-854.271E-3	-226.852E-12	-854.271E-3	-98.8761E-9	-4.61475E-12	3.48008E-12
-834.171E-3	-222.313E-12	-834.171E-3	-98.8761E-9	-4.67886E-12	3.40955E-12
-814.070E-3	-218.444E-12	-814.070E-3	-98.8761E-9	-4.71338E-12	3.14717E-12
-793.970E-3	-214.724E-12	-793.970E-3	-98.8761E-9	-4.79270E-12	3.23236E-12
-773.869E-3	-210.457E-12	-773.869E-3	-98.8761E-9	-4.74553E-12	3.71065E-12
-753.769E-3	-205.580E-12	-753.769E-3	-98.8761E-9	-4.76623E-12	3.96483E-12
-733.668E-3	-201.091E-12	-733.668E-3	-98.8761E-9	-4.81320E-12	4.13248E-12
-713.568E-3	-194.939E-12	-713.568E-3	-98.8761E-9	-4.70540E-12	3.96897E-12
-693.467E-3	-190.790E-12	-693.467E-3	-98.8761E-9	-4.81970E-12	3.84721E-12
-673.367E-3	-185.715E-12	-673.367E-3	-98.8761E-9	-4.80185E-12	3.95221E-12
-653.266E-3	-179.508E-12	-653.266E-3	-98.8761E-9	-4.66714E-12	4.03301E-12
-633.166E-3	-174.589E-12	-633.166E-3	-98.8761E-9	-4.55481E-12	4.00846E-12
-613.065E-3	-169.460E-12	-613.065E-3	-98.8761E-9	-4.55584E-12	4.04511E-12
-592.965E-3	-163.316E-12	-592.965E-3	-98.8761E-9	-4.72830E-12	4.02341E-12
-572.864E-3	-158.517E-12	-572.864E-3	-98.8761E-9	-4.60478E-12	4.24911E-12
-552.764E-3	-153.185E-12	-552.764E-3	-98.8761E-9	-4.65167E-12	4.35883E-12
-532.663E-3	-148.180E-12	-532.663E-3	-98.8761E-9	-4.67677E-12	4.59136E-12
-512.563E-3	-142.243E-12	-512.563E-3	-98.8761E-9	-4.70036E-12	4.49152E-12
-492.462E-3	-137.169E-12	-492.462E-3	-98.8761E-9	-4.76237E-12	4.26465E-12
-472.362E-3	-131.339E-12	-472.362E-3	-98.8761E-9	-4.69800E-12	4.07200E-12
-452.261E-3	-126.609E-12	-452.261E-3	-98.8761E-9	-4.64621E-12	4.27416E-12
-432.161E-3	-121.591E-12	-432.161E-3	-98.8761E-9	-4.69567E-12	4.08020E-12
-412.060E-3	-116.433E-12	-412.060E-3	-98.8761E-9	-4.74940E-12	3.53639E-12
-391.960E-3	-111.595E-12	-391.960E-3	-98.8761E-9	-4.58229E-12	3.48230E-12
-371.859E-3	-107.371E-12	-371.859E-3	-98.8761E-9	-4.90389E-12	3.53686E-12
-351.759E-3	-103.180E-12	-351.759E-3	-98.8761E-9	-4.75535E-12	3.44859E-12
-331.658E-3	-98.4612E-12	-331.658E-3	-98.8761E-9	-4.90988E-12	3.69627E-12
-311.558E-3	-93.2590E-12	-311.558E-3	-98.8761E-9	-4.83499E-12	4.05667E-12
-291.457E-3	-87.7698E-12	-291.457E-3	-98.8761E-9	-4.75821E-12	4.29311E-12
-271.357E-3	-82.1392E-12	-271.357E-3	-98.8761E-9	-4.83606E-12	4.45523E-12
-251.256E-3	-76.4452E-12	-251.256E-3	-98.8761E-9	-4.58262E-12	4.93234E-12
-231.156E-3	-69.4567E-12	-231.156E-3	-98.8761E-9	-4.47270E-12	5.49478E-12
-211.055E-3	-62.0428E-12	-211.055E-3	-98.8761E-9	-4.78505E-12	5.61523E-12
-190.955E-3	-55.6979E-12	-190.955E-3	-98.8761E-9	-4.67362E-12	4.96110E-12
-170.854E-3	-49.4824E-12	-170.854E-3	-98.8761E-9	-4.72676E-12	4.94569E-12
-150.754E-3	-42.9757E-12	-150.754E-3	-98.8761E-9	-4.99441E-12	4.94154E-12
-130.653E-3	-36.8652E-12	-130.653E-3	-98.8761E-9	-4.70274E-12	5.05040E-12
-110.553E-3	-30.6492E-12	-110.553E-3	-98.8761E-9	-4.71077E-12	4.99173E-12
-90.4523E-3	-24.4227E-12	-90.4523E-3	-98.8761E-9	-4.55919E-12	4.69304E-12
-70.3518E-3	-18.6289E-12	-70.3518E-3	-98.8761E-9	-4.52422E-12	4.59659E-12
-50.2512E-3	-13.2127E-12	-50.2513E-3	-98.8761E-9	-4.80621E-12	4.31389E-12
-30.1508E-3	-7.94846E-12	-30.1508E-3	-98.8761E-9	-4.58980E-12	3.99773E-12
-10.0503E-3	-2.81502E-12	-10.0503E-3	-98.8761E-9	-4.65456E-12	4.10196E-12
10.0503E-3	2.41980E-12	10.0503E-3	-98.8761E-9	-4.67053E-12	4.17677E-12
30.1507E-3	7.72353E-12	30.1508E-3	-98.8761E-9	-4.74475E-12	4.24360E-12
50.2512E-3	13.0774E-12	50.2513E-3	-98.8761E-9	-4.74989E-12	4.40952E-12
70.3518E-3	18.1079E-12	70.3518E-3	-98.8761E-9	-4.63794E-12	4.11213E-12
90.4522E-3	22.8318E-12	90.4523E-3	-98.8761E-9	-4.78590E-12	3.70156E-12
110.553E-3	27.7058E-12	110.553E-3	-98.8761E-9	-4.77769E-12	3.56390E-12
130.653E-3	32.1660E-12	130.653E-3	-98.8761E-9	-4.85550E-12	3.75051E-12
150.754E-3	36.6450E-12	150.754E-3	-98.8761E-9	-4.73207E-12	3.64194E-12
170.854E-3	41.0929E-12	170.854E-3	-98.8761E-9	-4.57479E-12	3.67835E-12
190.955E-3	45.6645E-12	190.955E-3	-98.8761E-9	-4.69318E-12	3.40991E-12
211.055E-3	50.0703E-12	211.055E-3	-98.8761E-9	-4.70081E-12	3.45759E-12
231.156E-3	54.3058E-12	231.156E-3	-98.8761E-9	-4.62417E-12	3.55553E-12
251.256E-3	58.4984E-12	251.256E-3	-98.8761E-9	-4.63886E-12	3.49692E-12
271.357E-3	62.8045E-12	271.357E-3	-98.8761E-9	-4.76139E-12	3.33883E-12
291.457E-3	67.2851E-12	291.457E-3	-98.8761E-9	-4.86833E-12	3.52767E-12
311.558E-3	72.1996E-12	311.558E-3	-98.8761E-9	-4.84296E-12	3.71394E-12
331.658E-3	76.4851E-12	331.658E-3	-98.8761E-9	-4.66399E-12	3.53127E-12
351.759E-3	80.9535E-12	351.759E-3	-98.8761E-9	-4.65282E-12	3.61186E-12
371.859E-3	85.6630E-12	371.859E-3	-98.8761E-9	-4.63516E-12	3.93095E-12
391.960E-3	91.2717E-12	391.960E-3	-98.8761E-9	-4.79379E-12	3.94564E-12
412.060E-3	95.8277E-12	412.060E-3	-98.8761E-9	-4.50064E-12	3.99289E-12
432.161E-3	100.573E-12	432.161E-3	-98.8761E-9	-4.69760E-12	3.84771E-12
452.261E-3	105.698E-12	452.261E-3	-98.8761E-9	-4.86318E-12	3.91673E-12
472.362E-3	110.991E-12	472.362E-3	-98.8761E-9	-4.67910E-12	4.24133E-12
492.462E-3	116.533E-12	492.462E-3	-98.8761E-9	-4.74862E-12	4.40453E-12
512.563E-3	121.831E-12	512.563E-3	-98.8761E-9	-4.73526E-12	4.76035E-12
532.663E-3	127.901E-12	532.663E-3	-98.8761E-9	-4.82075E-12	4.70672E-12
552.764E-3	133.779E-12	552.764E-3	-98.8761E-9	-4.62533E-12	5.05910E-12
572.864E-3	139.158E-12	572.864E-3	-98.8761E-9	-4.65367E-12	5.14445E-12
592.965E-3	146.024E-12	592.965E-3	-98.8761E-9	-4.79943E-12	5.09124E-12
613.065E-3	152.651E-12	613.065E-3	-98.8761E-9	-4.75249E-12	5.31206E-12
633.166E-3	159.300E-12	633.166E-3	-98.8761E-9	-4.64261E-12	5.65836E-12
653.266E-3	165.940E-12	653.266E-3	-98.8761E-9	-4.73178E-12	5.49781E-12
673.367E-3	173.480E-12	673.367E-3	-98.8761E-9	-4.57606E-12	5.50962E-12
693.467E-3	180.742E-12	693.467E-3	-98.8761E-9	-4.76920E-12	5.64281E-12
713.568E-3	187.860E-12	713.568E-3	-98.8761E-9	-4.70174E-12	5.88345E-12
733.668E-3	195.551E-12	733.668E-3	-98.8761E-9	-4.61938E-12	5.98847E-12
753.769E-3	203.675E-12	753.769E-3	-98.8761E-9	-4.69518E-12	6.44837E-12
773.869E-3	211.668E-12	773.869E-3	-98.8761E-9	-4.47012E-12	6.48086E-12
793.970E-3	219.255E-12	793.970E-3	-98.8761E-9	-4.60546E-12	6.60465E-12
814.070E-3	227.926E-12	814.070E-3	-98.8761E-9	-4.55512E-12	6.47605E-12
834.171E-3	235.948E-12	834.171E-3	-98.8761E-9	-4.59707E-12	6.44807E-12
854.271E-3	244.722E-12	854.271E-3	-98.8761E-9	-4.69882E-12	6.51225E-12
874.372E-3	252.004E-12	874.372E-3	-98.8761E-9	-4.73661E-12	6.72367E-12
894.472E-3	261.834E-12	894.472E-3	-98.8761E-9	-4.70964E-12	6.95396E-12
914.573E-3	270.639E-12	914.573E-3	-98.8761E-9	-4.73331E-12	7.10605E-12
934.673E-3	279.074E-12	934.673E-3	-98.8761E-9	-4.38781E-12	7.24738E-12
954.774E-3	288.404E-12	954.774E-3	-98.8761E-9	-4.63511E-12	7.38216E-12
974.874E-3	297.846E-12	974.874E-3	-98.8761E-9	-4.48453E-12	7.37190E-12
994.975E-3	307.053E-12	994.975E-3	-98.8761E-9	-4.64514E-12	7.79250E-12
1.01508E+0	316.911E-12	1.01508E+0	-98.8761E-9	-4.59807E-12	7.53736E-12
1.03518E+0	327.214E-12	1.03518E+0	-98.8761E-9	-4.63479E-12	8.22819E-12
1.05528E+0	335.794E-12	1.05528E+0	-98.8761E-9	-4.54937E-12	8.50788E-12
1.07538E+0	346.350E-12	1.07538E+0	-98.8761E-9	-4.44292E-12	8.61300E-12
1.09548E+0	357.723E-12	1.09548E+0	-98.8761E-9	-4.39817E-12	9.13880E-12
1.11558E+0	368.249E-12	1.11558E+0	-98.8761E-9	-4.55464E-12	9.63721E-12
1.13568E+0	383.510E-12	1.13568E+0	-98.8761E-9	-4.32573E-12	10.4779E-12
1.15578E+0	395.658E-12	1.15578E+0	-98.8761E-9	-4.57859E-12	11.1627E-12
1.17588E+0	409.862E-12	1.17588E+0	-98.8761E-9	-4.24904E-12	11.8179E-12
1.19598E+0	425.530E-12	1.19598E+0	-98.8761E-9	-4.27260E-12	12.5516E-12
1.21608E+0	440.256E-12	1.21608E+0	-98.8761E-9	-4.41973E-12	13.3922E-12
1.23618E+0	456.839E-12	1.23618E+0	-98.8761E-9	-4.25798E-12	14.0098E-12
1.25628E+0	471.142E-12	1.25628E+0	-98.8761E-9	-4.35365E-12	14.5069E-12
1.27638E+0	490.216E-12	1.27638E+0	-98.8761E-9	-4.35033E-12	14.8282E-12
1.29648E+0	507.961E-12	1.29648E+0	-98.8761E-9	-4.29771E-12	14.8276E-12
1.31658E+0	528.474E-12	1.31658E+0	-98.8761E-9	-4.21142E-12	15.0191E-12
1.33668E+0	544.163E-12	1.33668E+0	-98.8761E-9	-4.13853E-12	15.0678E-12
1.35678E+0	563.240E-12	1.35678E+0	-98.8761E-9	-4.19443E-12	15.1922E-12
1.37688E+0	584.820E-12	1.37688E+0	-98.8761E-9	-4.19028E-12	15.7372E-12
1.39698E+0	604.788E-12	1.39698E+0	-98.8761E-9	-4.18215E-12	16.2415E-12
1.41709E+0	620.364E-12	1.41709E+0	-98.8761E-9	-4.14969E-12	16.9446E-12
1.43719E+0	645.603E-12	1.43719E+0	-98.8761E-9	-4.00116E-12	18.0685E-12
1.45729E+0	668.209E-12	1.45729E+0	-98.8761E-9	-4.12171E-12	19.0721E-12
1.47739E+0	688.022E-12	1.47739E+0	-98.8761E-9	-4.07289E-12	20.3088E-12
1.49749E+0	713.684E-12	1.49749E+0	-98.8761E-9	-3.73372E-12	21.4075E-12
1.51759E+0	742.231E-12	1.51759E+0	-98.8761E-9	-3.76839E-12	23.3092E-12
1.53769E+0	773.771E-12	1.53769E+0	-98.8761E-9	-3.68331E-12	24.6623E-12
1.55779E+0	798.176E-12	1.55779E+0	-98.8761E-9	-3.86700E-12	25.5837E-12
1.57789E+0	828.423E-12	1.57789E+0	-98.8761E-9	-3.57143E-12	25.6960E-12
1.59799E+0	861.895E-12	1.59799E+0	-98.8761E-9	-3.97857E-12	25.8558E-12
1.61809E+0	892.371E-12	1.61809E+0	-98.8761E-9	-3.34739E-12	25.6005E-12
1.63819E+0	918.989E-12	1.63819E+0	-98.8761E-9	-3.71459E-12	24.8080E-12
1.65829E+0	949.319E-12	1.65829E+0	-98.8761E-9	-3.78080E-12	24.5341E-12
1.67839E+0	974.145E-12	1.67839E+0	-98.8761E-9	-3.59826E-12	23.5343E-12
1.69849E+0	1.00783E-9	1.69849E+0	-98.8761E-9	-3.93514E-12	23.7018E-12
1.71859E+0	1.03371E-9	1.71859E+0	-98.8761E-9	-3.62538E-12	23.5148E-12
1.73869E+0	1.06227E-9	1.73869E+0	-98.8761E-9	-3.59256E-12	23.0772E-12
1.75879E+0	1.09636E-9	1.75879E+0	-98.8761E-9	-3.53479E-12	23.2396E-12
1.77889E+0	1.11658E-9	1.77889E+0	-98.8761E-9	-3.28715E-12	22.8452E-12
1.79900E+0	1.13861E-9	1.79900E+0	-98.8761E-9	-3.70643E-12	22.5866E-12
1.81910E+0	1.16510E-9	1.81910E+0	-98.8761E-9	-3.40061E-12	22.3424E-12
1.83920E+0	1.19602E-9	1.83920E+0	-98.8761E-9	-3.72017E-12	22.4548E-12
1.85930E+0	1.22199E-9	1.85930E+0	-98.8761E-9	-3.75805E-12	22.0420E-12
1.87940E+0	1.24178E-9	1.87940E+0	-98.8761E-9	-3.72832E-12	21.3185E-12
1.89950E+0	1.26303E-9	1.89950E+0	-98.8761E-9	-3.41908E-12	21.1316E-12
1.91960E+0	1.29095E-9	1.91960E+0	-98.8761E-9	-3.56539E-12	20.3146E-12
1.93970E+0	1.31865E-9	1.93970E+0	-98.8761E-9	-3.67929E-12	20.1804E-12
1.95980E+0	1.33593E-9	1.95980E+0	-98.8761E-9	-3.28826E-12	20.1318E-12
1.97990E+0	1.35810E-9	1.97990E+0	-98.8761E-9	-3.75733E-12	19.8597E-12
2.00000E+0	1.38569E-9	2.00000E+0	-98.8761E-9	-3.59044E-12	19.8008E-12
