# Supplementary material for: Circumventing the stability problems of graphene nanoribbon zigzag edges
Source: Nat Chem. 2022 Sep 26;14(12):1451–8. doi: 10.1038/s41557-022-01042-8 (PMC10665199; doi:10.1038/s41557-022-01042-8)
Supplement: Supplementary file 3 — Source data for Supplementary Fig. 9. [file 41557_2022_1042_MOESM3_ESM.zip › 3 units/Point_spectra_237.dat]

Experiment	bias spectroscopy
Saved Date	25.09.2019 14:02:07
User
Date
X (m)	710.085E-9
Y (m)	-221.597E-9
Z (m)	-98.9006E-9
Z offset (m)	0E+0
Settling time (s)	30E-3
Integration time (s)	80E-3
Z-Ctrl hold	TRUE
Final Z (m)	N/A
Start time	25.09.2019 14:01:45
Filter type	None
Order
Cutoff frq
Bias>Bias (V)	-500E-3
Bias>Calibration (V/V)	-1E+0
Bias>Offset (V)	0E+0
Bias Spectroscopy>Sweep Start (V)	-2E+0
Bias Spectroscopy>Sweep End (V)	2E+0
Bias Spectroscopy>Num Pixel	200
Bias Spectroscopy>Z Avg time (s)	100E-3
Bias Spectroscopy>Z offset (m)	0E+0
Bias Spectroscopy>1st Settling time (s)	60E-3
Bias Spectroscopy>Settling time (s)	30E-3
Bias Spectroscopy>Integration time (s)	80E-3
Bias Spectroscopy>End Settling time (s)	50E-3
Bias Spectroscopy>Z control time (s)	50E-3
Bias Spectroscopy>Max Slew rate (V/s)	Inf
Bias Spectroscopy>backward sweep	FALSE
Bias Spectroscopy>Z-controller hold	TRUE
Bias Spectroscopy>Number of sweeps	1
Bias Spectroscopy>Channels	Current (A);Bias (V);Z (m);LI Demod 1 Y (A);LI Demod 1 X (A)
Bias Spectroscopy>Reset Bias	TRUE
Bias Spectroscopy>Record final Z	FALSE
Bias Spectroscopy>Lock-In run	TRUE
Current>Current (A)	-140.074E-12
Current>Calibration (A/V)	330E-12
Current>Offset (A)	0E+0
Current>Gain	High
Lock-in>Lock-in status	ON
Lock-in>Modulated signal	Bias (V)
Lock-in>Frequency (Hz)	778E+0
Lock-in>Amplitude	20E-3
Lock-in>Demodulated signal	Current (A)
Lock-in>HP Filter Cutoff D1 (Hz)	155.425E+0
Lock-in>HP Filter Cutoff D2 (Hz)	155.425E+0
Lock-in>HP Filter Order D1	1
Lock-in>HP Filter Order D2	1
Lock-in>Harmonic D1	1
Lock-in>Harmonic D2	2
Lock-in>Reference phase D1 (deg)	-133.113E+0
Lock-in>Reference phase D2 (deg)	174.64E+0
Lock-in>LP Filter Cutoff D1 (Hz)	9.71405E+0
Lock-in>LP Filter Cutoff D2 (Hz)	4.85702E+0
Lock-in>LP Filter Order D1	2
Lock-in>LP Filter Order D2	2
Lock-in>Sync Filter D1	OFF
Lock-in>Sync Filter D2	OFF
[DATA]
Bias calc (V)	Current (A)	Bias (V)	Z (m)	LI Demod 1 Y (A)	LI Demod 1 X (A)
-2.00000E+0	-636.473E-12	-2.00000E+0	-98.9006E-9	-4.04235E-12	18.5621E-12
-1.97990E+0	-616.953E-12	-1.97990E+0	-98.9006E-9	-3.95274E-12	17.8239E-12
-1.95980E+0	-596.863E-12	-1.95980E+0	-98.9006E-9	-3.96186E-12	16.4828E-12
-1.93970E+0	-577.265E-12	-1.93970E+0	-98.9006E-9	-4.29080E-12	15.3294E-12
-1.91960E+0	-557.077E-12	-1.91960E+0	-98.9006E-9	-4.31130E-12	14.3435E-12
-1.89950E+0	-541.157E-12	-1.89950E+0	-98.9006E-9	-4.20785E-12	13.0536E-12
-1.87940E+0	-527.460E-12	-1.87940E+0	-98.9006E-9	-4.54376E-12	12.0739E-12
-1.85930E+0	-512.639E-12	-1.85930E+0	-98.9006E-9	-4.30158E-12	11.5448E-12
-1.83920E+0	-499.485E-12	-1.83920E+0	-98.9006E-9	-4.27835E-12	10.6576E-12
-1.81910E+0	-487.060E-12	-1.81910E+0	-98.9006E-9	-4.39069E-12	10.4616E-12
-1.79900E+0	-473.944E-12	-1.79900E+0	-98.9006E-9	-4.48553E-12	10.0620E-12
-1.77889E+0	-460.685E-12	-1.77889E+0	-98.9006E-9	-4.55436E-12	9.44869E-12
-1.75879E+0	-450.912E-12	-1.75879E+0	-98.9006E-9	-4.60360E-12	8.86262E-12
-1.73869E+0	-440.401E-12	-1.73869E+0	-98.9006E-9	-4.59290E-12	8.36929E-12
-1.71859E+0	-428.312E-12	-1.71859E+0	-98.9006E-9	-4.68053E-12	8.13672E-12
-1.69849E+0	-417.912E-12	-1.69849E+0	-98.9006E-9	-4.61421E-12	7.78630E-12
-1.67839E+0	-410.059E-12	-1.67839E+0	-98.9006E-9	-4.46738E-12	7.91717E-12
-1.65829E+0	-400.599E-12	-1.65829E+0	-98.9006E-9	-4.67525E-12	7.58328E-12
-1.63819E+0	-390.755E-12	-1.63819E+0	-98.9006E-9	-4.73046E-12	7.53483E-12
-1.61809E+0	-381.460E-12	-1.61809E+0	-98.9006E-9	-4.46776E-12	7.10633E-12
-1.59799E+0	-372.881E-12	-1.59799E+0	-98.9006E-9	-4.55692E-12	6.78394E-12
-1.57789E+0	-365.731E-12	-1.57789E+0	-98.9006E-9	-4.52428E-12	6.56889E-12
-1.55779E+0	-358.785E-12	-1.55779E+0	-98.9006E-9	-4.57794E-12	6.18563E-12
-1.53769E+0	-351.202E-12	-1.53769E+0	-98.9006E-9	-4.49791E-12	5.84792E-12
-1.51759E+0	-344.045E-12	-1.51759E+0	-98.9006E-9	-4.51899E-12	5.61793E-12
-1.49749E+0	-338.474E-12	-1.49749E+0	-98.9006E-9	-4.54648E-12	5.09273E-12
-1.47739E+0	-331.345E-12	-1.47739E+0	-98.9006E-9	-4.75397E-12	4.59611E-12
-1.45729E+0	-326.410E-12	-1.45729E+0	-98.9006E-9	-4.58202E-12	4.02332E-12
-1.43719E+0	-318.577E-12	-1.43719E+0	-98.9006E-9	-4.69537E-12	3.94731E-12
-1.41709E+0	-314.245E-12	-1.41709E+0	-98.9006E-9	-4.68558E-12	4.06946E-12
-1.39698E+0	-310.607E-12	-1.39698E+0	-98.9006E-9	-4.72531E-12	4.20539E-12
-1.37688E+0	-307.992E-12	-1.37688E+0	-98.9006E-9	-4.75153E-12	4.08810E-12
-1.35678E+0	-301.714E-12	-1.35678E+0	-98.9006E-9	-4.74065E-12	3.77704E-12
-1.33668E+0	-296.023E-12	-1.33668E+0	-98.9006E-9	-4.62083E-12	3.71511E-12
-1.31658E+0	-290.845E-12	-1.31658E+0	-98.9006E-9	-4.56314E-12	4.12482E-12
-1.29648E+0	-286.826E-12	-1.29648E+0	-98.9006E-9	-4.75990E-12	4.39957E-12
-1.27638E+0	-281.526E-12	-1.27638E+0	-98.9006E-9	-4.68790E-12	4.47829E-12
-1.25628E+0	-276.550E-12	-1.25628E+0	-98.9006E-9	-4.70526E-12	3.79428E-12
-1.23618E+0	-271.348E-12	-1.23618E+0	-98.9006E-9	-4.76691E-12	3.38776E-12
-1.21608E+0	-265.965E-12	-1.21608E+0	-98.9006E-9	-4.77128E-12	2.69583E-12
-1.19598E+0	-265.137E-12	-1.19598E+0	-98.9006E-9	-4.62661E-12	2.14920E-12
-1.17588E+0	-261.878E-12	-1.17588E+0	-98.9006E-9	-4.65489E-12	1.99570E-12
-1.15578E+0	-259.422E-12	-1.15578E+0	-98.9006E-9	-4.77088E-12	1.83613E-12
-1.13568E+0	-257.343E-12	-1.13568E+0	-98.9006E-9	-4.75543E-12	1.70783E-12
-1.11558E+0	-256.440E-12	-1.11558E+0	-98.9006E-9	-4.91437E-12	1.49274E-12
-1.09548E+0	-252.525E-12	-1.09548E+0	-98.9006E-9	-4.61950E-12	1.52260E-12
-1.07538E+0	-251.385E-12	-1.07538E+0	-98.9006E-9	-4.70067E-12	1.34568E-12
-1.05528E+0	-250.202E-12	-1.05528E+0	-98.9006E-9	-4.84838E-12	1.38668E-12
-1.03518E+0	-248.365E-12	-1.03518E+0	-98.9006E-9	-4.81427E-12	1.57068E-12
-1.01508E+0	-245.669E-12	-1.01508E+0	-98.9006E-9	-4.83019E-12	1.63148E-12
-994.975E-3	-244.198E-12	-994.975E-3	-98.9006E-9	-4.76911E-12	1.66497E-12
-974.874E-3	-243.399E-12	-974.874E-3	-98.9006E-9	-4.78214E-12	2.01234E-12
-954.774E-3	-239.518E-12	-954.774E-3	-98.9006E-9	-4.74062E-12	2.38672E-12
-934.673E-3	-234.265E-12	-934.673E-3	-98.9006E-9	-4.90848E-12	2.56709E-12
-914.573E-3	-231.174E-12	-914.573E-3	-98.9006E-9	-4.75299E-12	2.59615E-12
-894.472E-3	-228.626E-12	-894.472E-3	-98.9006E-9	-4.81233E-12	2.49921E-12
-874.372E-3	-225.059E-12	-874.372E-3	-98.9006E-9	-4.80741E-12	2.59992E-12
-854.271E-3	-221.607E-12	-854.271E-3	-98.9006E-9	-4.67331E-12	2.88811E-12
-834.171E-3	-217.531E-12	-834.171E-3	-98.9006E-9	-4.65953E-12	2.86322E-12
-814.070E-3	-214.638E-12	-814.070E-3	-98.9006E-9	-4.73965E-12	3.00195E-12
-793.970E-3	-210.464E-12	-793.970E-3	-98.9006E-9	-4.62260E-12	3.03621E-12
-773.869E-3	-206.632E-12	-773.869E-3	-98.9006E-9	-4.54155E-12	3.32491E-12
-753.769E-3	-202.725E-12	-753.769E-3	-98.9006E-9	-4.65707E-12	3.82508E-12
-733.668E-3	-197.681E-12	-733.668E-3	-98.9006E-9	-4.71085E-12	3.78578E-12
-713.568E-3	-192.648E-12	-713.568E-3	-98.9006E-9	-4.76676E-12	3.93627E-12
-693.467E-3	-187.765E-12	-693.467E-3	-98.9006E-9	-4.73673E-12	3.67964E-12
-673.367E-3	-182.525E-12	-673.367E-3	-98.9006E-9	-4.76145E-12	3.64059E-12
-653.266E-3	-178.095E-12	-653.266E-3	-98.9006E-9	-4.70998E-12	3.77785E-12
-633.166E-3	-173.631E-12	-633.166E-3	-98.9006E-9	-4.70272E-12	3.75445E-12
-613.065E-3	-169.061E-12	-613.065E-3	-98.9006E-9	-4.67017E-12	3.79795E-12
-592.965E-3	-163.505E-12	-592.965E-3	-98.9006E-9	-4.72226E-12	3.69713E-12
-572.864E-3	-158.940E-12	-572.864E-3	-98.9006E-9	-4.69567E-12	3.90887E-12
-552.764E-3	-153.918E-12	-552.764E-3	-98.9006E-9	-4.67379E-12	4.29966E-12
-532.663E-3	-148.454E-12	-532.663E-3	-98.9006E-9	-4.66412E-12	4.55906E-12
-512.563E-3	-143.428E-12	-512.563E-3	-98.9006E-9	-4.71622E-12	4.55343E-12
-492.462E-3	-137.583E-12	-492.462E-3	-98.9006E-9	-4.59820E-12	4.50211E-12
-472.362E-3	-131.829E-12	-472.362E-3	-98.9006E-9	-4.72039E-12	4.22850E-12
-452.261E-3	-126.788E-12	-452.261E-3	-98.9006E-9	-4.58111E-12	3.85414E-12
-432.161E-3	-122.323E-12	-432.161E-3	-98.9006E-9	-4.64250E-12	3.66319E-12
-412.060E-3	-117.581E-12	-412.060E-3	-98.9006E-9	-4.79607E-12	3.43705E-12
-391.960E-3	-113.054E-12	-391.960E-3	-98.9006E-9	-4.70921E-12	3.34381E-12
-371.859E-3	-108.272E-12	-371.859E-3	-98.9006E-9	-4.74524E-12	3.35714E-12
-351.759E-3	-104.388E-12	-351.759E-3	-98.9006E-9	-4.79790E-12	3.59101E-12
-331.658E-3	-100.097E-12	-331.658E-3	-98.9006E-9	-4.78715E-12	3.75667E-12
-311.558E-3	-94.6975E-12	-311.558E-3	-98.9006E-9	-4.50128E-12	4.15819E-12
-291.457E-3	-89.3221E-12	-291.457E-3	-98.9006E-9	-4.63647E-12	4.45421E-12
-271.357E-3	-83.3712E-12	-271.357E-3	-98.9006E-9	-4.58351E-12	4.79067E-12
-251.256E-3	-76.8782E-12	-251.256E-3	-98.9006E-9	-4.65443E-12	5.17752E-12
-231.156E-3	-70.5023E-12	-231.156E-3	-98.9006E-9	-4.68940E-12	5.81939E-12
-211.055E-3	-63.1305E-12	-211.055E-3	-98.9006E-9	-4.63563E-12	5.86766E-12
-190.955E-3	-55.7823E-12	-190.955E-3	-98.9006E-9	-4.65581E-12	5.27211E-12
-170.854E-3	-49.0558E-12	-170.854E-3	-98.9006E-9	-4.71093E-12	5.17194E-12
-150.754E-3	-42.8682E-12	-150.754E-3	-98.9006E-9	-4.68283E-12	5.06367E-12
-130.653E-3	-36.6640E-12	-130.653E-3	-98.9006E-9	-4.79380E-12	4.98021E-12
-110.553E-3	-30.2560E-12	-110.553E-3	-98.9006E-9	-4.55679E-12	5.22960E-12
-90.4523E-3	-24.1183E-12	-90.4523E-3	-98.9006E-9	-4.58184E-12	4.87176E-12
-70.3518E-3	-18.2554E-12	-70.3518E-3	-98.9006E-9	-4.54316E-12	4.48614E-12
-50.2512E-3	-12.9073E-12	-50.2513E-3	-98.9006E-9	-4.75999E-12	4.26527E-12
-30.1508E-3	-7.73729E-12	-30.1508E-3	-98.9006E-9	-4.40320E-12	4.21718E-12
-10.0503E-3	-2.69492E-12	-10.0503E-3	-98.9006E-9	-4.55483E-12	4.08890E-12
10.0503E-3	2.45462E-12	10.0503E-3	-98.9006E-9	-4.65915E-12	3.96572E-12
30.1507E-3	7.84589E-12	30.1508E-3	-98.9006E-9	-4.51006E-12	4.34840E-12
50.2512E-3	13.0705E-12	50.2513E-3	-98.9006E-9	-4.82746E-12	4.29905E-12
70.3518E-3	18.3331E-12	70.3518E-3	-98.9006E-9	-4.59703E-12	4.12496E-12
90.4522E-3	23.2082E-12	90.4523E-3	-98.9006E-9	-4.86767E-12	3.90975E-12
110.553E-3	28.0849E-12	110.553E-3	-98.9006E-9	-4.57356E-12	3.88635E-12
130.653E-3	33.0110E-12	130.653E-3	-98.9006E-9	-4.67514E-12	3.78518E-12
150.754E-3	37.7161E-12	150.754E-3	-98.9006E-9	-4.70547E-12	3.82268E-12
170.854E-3	42.6363E-12	170.854E-3	-98.9006E-9	-4.70026E-12	3.69225E-12
190.955E-3	47.5546E-12	190.955E-3	-98.9006E-9	-4.81343E-12	3.78093E-12
211.055E-3	51.9021E-12	211.055E-3	-98.9006E-9	-4.80752E-12	3.72783E-12
231.156E-3	56.5306E-12	231.156E-3	-98.9006E-9	-4.71674E-12	3.49993E-12
251.256E-3	61.0909E-12	251.256E-3	-98.9006E-9	-4.75530E-12	3.54165E-12
271.357E-3	65.5382E-12	271.357E-3	-98.9006E-9	-4.72167E-12	3.59069E-12
291.457E-3	69.6953E-12	291.457E-3	-98.9006E-9	-4.67364E-12	3.58659E-12
311.558E-3	74.1784E-12	311.558E-3	-98.9006E-9	-4.82382E-12	3.55320E-12
331.658E-3	78.3818E-12	331.658E-3	-98.9006E-9	-4.49911E-12	3.86521E-12
351.759E-3	82.9351E-12	351.759E-3	-98.9006E-9	-4.82937E-12	3.61079E-12
371.859E-3	87.6968E-12	371.859E-3	-98.9006E-9	-4.62436E-12	3.70764E-12
391.960E-3	92.2977E-12	391.960E-3	-98.9006E-9	-4.59705E-12	3.84477E-12
412.060E-3	97.0863E-12	412.060E-3	-98.9006E-9	-4.58037E-12	3.95333E-12
432.161E-3	102.262E-12	432.161E-3	-98.9006E-9	-4.77517E-12	4.08549E-12
452.261E-3	107.367E-12	452.261E-3	-98.9006E-9	-4.69901E-12	4.16939E-12
472.362E-3	112.615E-12	472.362E-3	-98.9006E-9	-4.53600E-12	4.17320E-12
492.462E-3	118.282E-12	492.462E-3	-98.9006E-9	-4.59375E-12	4.40316E-12
512.563E-3	123.899E-12	512.563E-3	-98.9006E-9	-4.67451E-12	4.99011E-12
532.663E-3	131.028E-12	532.663E-3	-98.9006E-9	-4.82250E-12	5.13639E-12
552.764E-3	137.990E-12	552.764E-3	-98.9006E-9	-4.59827E-12	5.75986E-12
572.864E-3	145.420E-12	572.864E-3	-98.9006E-9	-4.83087E-12	6.01422E-12
592.965E-3	152.637E-12	592.965E-3	-98.9006E-9	-4.53657E-12	6.15873E-12
613.065E-3	160.492E-12	613.065E-3	-98.9006E-9	-4.65478E-12	6.28389E-12
633.166E-3	168.168E-12	633.166E-3	-98.9006E-9	-4.69607E-12	6.88116E-12
653.266E-3	176.754E-12	653.266E-3	-98.9006E-9	-4.55433E-12	6.70380E-12
673.367E-3	185.042E-12	673.367E-3	-98.9006E-9	-4.76953E-12	6.94701E-12
693.467E-3	193.893E-12	693.467E-3	-98.9006E-9	-4.51005E-12	6.71877E-12
713.568E-3	201.939E-12	713.568E-3	-98.9006E-9	-4.53025E-12	6.47472E-12
733.668E-3	211.016E-12	733.668E-3	-98.9006E-9	-4.58501E-12	6.64642E-12
753.769E-3	220.130E-12	753.769E-3	-98.9006E-9	-4.51631E-12	6.56668E-12
773.869E-3	228.329E-12	773.869E-3	-98.9006E-9	-4.41606E-12	6.47300E-12
793.970E-3	235.711E-12	793.970E-3	-98.9006E-9	-4.67476E-12	6.50477E-12
814.070E-3	244.183E-12	814.070E-3	-98.9006E-9	-4.62406E-12	6.33966E-12
834.171E-3	252.248E-12	834.171E-3	-98.9006E-9	-4.61796E-12	6.23713E-12
854.271E-3	260.664E-12	854.271E-3	-98.9006E-9	-4.52953E-12	6.52352E-12
874.372E-3	268.201E-12	874.372E-3	-98.9006E-9	-4.54324E-12	6.44496E-12
894.472E-3	276.855E-12	894.472E-3	-98.9006E-9	-4.71806E-12	6.77669E-12
914.573E-3	284.291E-12	914.573E-3	-98.9006E-9	-4.58466E-12	6.80548E-12
934.673E-3	292.930E-12	934.673E-3	-98.9006E-9	-4.71373E-12	6.97433E-12
954.774E-3	301.451E-12	954.774E-3	-98.9006E-9	-4.54956E-12	7.09848E-12
974.874E-3	310.828E-12	974.874E-3	-98.9006E-9	-4.67433E-12	7.24431E-12
994.975E-3	319.675E-12	994.975E-3	-98.9006E-9	-4.61515E-12	7.33942E-12
1.01508E+0	326.590E-12	1.01508E+0	-98.9006E-9	-4.37627E-12	7.33533E-12
1.03518E+0	334.896E-12	1.03518E+0	-98.9006E-9	-4.56163E-12	7.63647E-12
1.05528E+0	346.454E-12	1.05528E+0	-98.9006E-9	-4.59201E-12	8.19197E-12
1.07538E+0	357.400E-12	1.07538E+0	-98.9006E-9	-4.39336E-12	8.46391E-12
1.09548E+0	365.992E-12	1.09548E+0	-98.9006E-9	-4.40848E-12	8.81814E-12
1.11558E+0	377.355E-12	1.11558E+0	-98.9006E-9	-4.41998E-12	9.13205E-12
1.13568E+0	390.723E-12	1.13568E+0	-98.9006E-9	-4.41396E-12	9.74487E-12
1.15578E+0	402.788E-12	1.15578E+0	-98.9006E-9	-4.67907E-12	10.1064E-12
1.17588E+0	416.847E-12	1.17588E+0	-98.9006E-9	-4.55397E-12	10.6459E-12
1.19598E+0	430.728E-12	1.19598E+0	-98.9006E-9	-4.45137E-12	11.0896E-12
1.21608E+0	444.350E-12	1.21608E+0	-98.9006E-9	-4.25563E-12	11.2370E-12
1.23618E+0	459.573E-12	1.23618E+0	-98.9006E-9	-4.32255E-12	11.5691E-12
1.25628E+0	473.981E-12	1.25628E+0	-98.9006E-9	-4.16397E-12	11.6903E-12
1.27638E+0	490.591E-12	1.27638E+0	-98.9006E-9	-4.30066E-12	12.0583E-12
1.29648E+0	506.324E-12	1.29648E+0	-98.9006E-9	-4.41896E-12	12.3106E-12
1.31658E+0	522.310E-12	1.31658E+0	-98.9006E-9	-4.41422E-12	12.6085E-12
1.33668E+0	534.503E-12	1.33668E+0	-98.9006E-9	-4.21507E-12	12.8565E-12
1.35678E+0	550.271E-12	1.35678E+0	-98.9006E-9	-4.17980E-12	13.0050E-12
1.37688E+0	567.094E-12	1.37688E+0	-98.9006E-9	-4.42326E-12	13.7212E-12
1.39698E+0	583.665E-12	1.39698E+0	-98.9006E-9	-4.06431E-12	14.5939E-12
1.41709E+0	599.489E-12	1.41709E+0	-98.9006E-9	-4.32760E-12	15.0031E-12
1.43719E+0	619.597E-12	1.43719E+0	-98.9006E-9	-4.09248E-12	15.8236E-12
1.45729E+0	640.213E-12	1.45729E+0	-98.9006E-9	-4.08154E-12	16.9770E-12
1.47739E+0	660.723E-12	1.47739E+0	-98.9006E-9	-4.15026E-12	18.7074E-12
1.49749E+0	682.696E-12	1.49749E+0	-98.9006E-9	-3.94602E-12	20.6140E-12
1.51759E+0	710.305E-12	1.51759E+0	-98.9006E-9	-3.79747E-12	22.7085E-12
1.53769E+0	735.779E-12	1.53769E+0	-98.9006E-9	-3.69556E-12	24.5996E-12
1.55779E+0	768.398E-12	1.55779E+0	-98.9006E-9	-3.56375E-12	26.2520E-12
1.57789E+0	800.145E-12	1.57789E+0	-98.9006E-9	-3.68009E-12	27.6719E-12
1.59799E+0	836.475E-12	1.59799E+0	-98.9006E-9	-3.36262E-12	28.1141E-12
1.61809E+0	867.528E-12	1.61809E+0	-98.9006E-9	-3.53310E-12	27.8773E-12
1.63819E+0	899.076E-12	1.63819E+0	-98.9006E-9	-3.22446E-12	27.3471E-12
1.65829E+0	934.854E-12	1.65829E+0	-98.9006E-9	-3.48509E-12	26.8670E-12
1.67839E+0	971.213E-12	1.67839E+0	-98.9006E-9	-3.64407E-12	26.5846E-12
1.69849E+0	1.00183E-9	1.69849E+0	-98.9006E-9	-3.52794E-12	26.1854E-12
1.71859E+0	1.03467E-9	1.71859E+0	-98.9006E-9	-3.74091E-12	26.3057E-12
1.73869E+0	1.06204E-9	1.73869E+0	-98.9006E-9	-3.57471E-12	26.6894E-12
1.75879E+0	1.09466E-9	1.75879E+0	-98.9006E-9	-3.40018E-12	26.4935E-12
1.77889E+0	1.12227E-9	1.77889E+0	-98.9006E-9	-3.24883E-12	26.7057E-12
1.79900E+0	1.14969E-9	1.79900E+0	-98.9006E-9	-3.44631E-12	26.3450E-12
1.81910E+0	1.18099E-9	1.81910E+0	-98.9006E-9	-3.43663E-12	26.4323E-12
1.83920E+0	1.21099E-9	1.83920E+0	-98.9006E-9	-3.27278E-12	26.0244E-12
1.85930E+0	1.24114E-9	1.85930E+0	-98.9006E-9	-3.11814E-12	25.8459E-12
1.87940E+0	1.26883E-9	1.87940E+0	-98.9006E-9	-3.21719E-12	24.8892E-12
1.89950E+0	1.31017E-9	1.89950E+0	-98.9006E-9	-3.48703E-12	24.2193E-12
1.91960E+0	1.33588E-9	1.91960E+0	-98.9006E-9	-3.07986E-12	23.5007E-12
1.93970E+0	1.35432E-9	1.93970E+0	-98.9006E-9	-3.39475E-12	23.2626E-12
1.95980E+0	1.38229E-9	1.95980E+0	-98.9006E-9	-3.40795E-12	22.9577E-12
1.97990E+0	1.41016E-9	1.97990E+0	-98.9006E-9	-3.18605E-12	22.9229E-12
2.00000E+0	1.43241E-9	2.00000E+0	-98.9006E-9	-3.48064E-12	23.2180E-12
