# Supplementary material for: Circumventing the stability problems of graphene nanoribbon zigzag edges
Source: Nat Chem. 2022 Sep 26;14(12):1451–8. doi: 10.1038/s41557-022-01042-8 (PMC10665199; doi:10.1038/s41557-022-01042-8)
Supplement: Supplementary file 3 — Source data for Supplementary Fig. 9. [file 41557_2022_1042_MOESM3_ESM.zip › 3 units/Point_spectra_238.dat]

Experiment	bias spectroscopy
Saved Date	25.09.2019 14:02:30
User
Date
X (m)	710.208E-9
Y (m)	-221.477E-9
Z (m)	-98.9085E-9
Z offset (m)	0E+0
Settling time (s)	30E-3
Integration time (s)	80E-3
Z-Ctrl hold	TRUE
Final Z (m)	N/A
Start time	25.09.2019 14:02:08
Filter type	None
Order
Cutoff frq
Bias>Bias (V)	-500E-3
Bias>Calibration (V/V)	-1E+0
Bias>Offset (V)	0E+0
Bias Spectroscopy>Sweep Start (V)	-2E+0
Bias Spectroscopy>Sweep End (V)	2E+0
Bias Spectroscopy>Num Pixel	200
Bias Spectroscopy>Z Avg time (s)	100E-3
Bias Spectroscopy>Z offset (m)	0E+0
Bias Spectroscopy>1st Settling time (s)	60E-3
Bias Spectroscopy>Settling time (s)	30E-3
Bias Spectroscopy>Integration time (s)	80E-3
Bias Spectroscopy>End Settling time (s)	50E-3
Bias Spectroscopy>Z control time (s)	50E-3
Bias Spectroscopy>Max Slew rate (V/s)	Inf
Bias Spectroscopy>backward sweep	FALSE
Bias Spectroscopy>Z-controller hold	TRUE
Bias Spectroscopy>Number of sweeps	1
Bias Spectroscopy>Channels	Current (A);Bias (V);Z (m);LI Demod 1 Y (A);LI Demod 1 X (A)
Bias Spectroscopy>Reset Bias	TRUE
Bias Spectroscopy>Record final Z	FALSE
Bias Spectroscopy>Lock-In run	TRUE
Current>Current (A)	239.731E-12
Current>Calibration (A/V)	330E-12
Current>Offset (A)	0E+0
Current>Gain	High
Lock-in>Lock-in status	ON
Lock-in>Modulated signal	Bias (V)
Lock-in>Frequency (Hz)	778E+0
Lock-in>Amplitude	20E-3
Lock-in>Demodulated signal	Current (A)
Lock-in>HP Filter Cutoff D1 (Hz)	155.425E+0
Lock-in>HP Filter Cutoff D2 (Hz)	155.425E+0
Lock-in>HP Filter Order D1	1
Lock-in>HP Filter Order D2	1
Lock-in>Harmonic D1	1
Lock-in>Harmonic D2	2
Lock-in>Reference phase D1 (deg)	-133.113E+0
Lock-in>Reference phase D2 (deg)	174.64E+0
Lock-in>LP Filter Cutoff D1 (Hz)	9.71405E+0
Lock-in>LP Filter Cutoff D2 (Hz)	4.85702E+0
Lock-in>LP Filter Order D1	2
Lock-in>LP Filter Order D2	2
Lock-in>Sync Filter D1	OFF
Lock-in>Sync Filter D2	OFF
[DATA]
Bias calc (V)	Current (A)	Bias (V)	Z (m)	LI Demod 1 Y (A)	LI Demod 1 X (A)
-2.00000E+0	-806.256E-12	-2.00000E+0	-98.9085E-9	-3.75551E-12	23.1472E-12
-1.97990E+0	-780.353E-12	-1.97990E+0	-98.9085E-9	-3.92023E-12	22.5852E-12
-1.95980E+0	-751.075E-12	-1.95980E+0	-98.9085E-9	-4.00250E-12	21.1174E-12
-1.93970E+0	-723.689E-12	-1.93970E+0	-98.9085E-9	-3.97597E-12	19.7581E-12
-1.91960E+0	-707.678E-12	-1.91960E+0	-98.9085E-9	-3.74388E-12	18.3231E-12
-1.89950E+0	-688.042E-12	-1.89950E+0	-98.9085E-9	-4.28470E-12	17.5015E-12
-1.87940E+0	-670.506E-12	-1.87940E+0	-98.9085E-9	-4.21743E-12	15.9563E-12
-1.85930E+0	-654.794E-12	-1.85930E+0	-98.9085E-9	-4.04958E-12	14.9188E-12
-1.83920E+0	-638.418E-12	-1.83920E+0	-98.9085E-9	-4.14312E-12	13.8964E-12
-1.81910E+0	-624.159E-12	-1.81910E+0	-98.9085E-9	-4.06479E-12	12.9981E-12
-1.79900E+0	-612.805E-12	-1.79900E+0	-98.9085E-9	-4.33087E-12	12.2118E-12
-1.77889E+0	-593.285E-12	-1.77889E+0	-98.9085E-9	-4.31944E-12	11.8016E-12
-1.75879E+0	-583.332E-12	-1.75879E+0	-98.9085E-9	-4.08467E-12	11.2999E-12
-1.73869E+0	-570.491E-12	-1.73869E+0	-98.9085E-9	-4.46513E-12	11.0317E-12
-1.71859E+0	-556.159E-12	-1.71859E+0	-98.9085E-9	-4.47210E-12	10.3608E-12
-1.69849E+0	-545.746E-12	-1.69849E+0	-98.9085E-9	-4.34015E-12	10.2384E-12
-1.67839E+0	-531.829E-12	-1.67839E+0	-98.9085E-9	-4.42346E-12	9.73101E-12
-1.65829E+0	-517.498E-12	-1.65829E+0	-98.9085E-9	-4.38762E-12	9.70095E-12
-1.63819E+0	-506.901E-12	-1.63819E+0	-98.9085E-9	-4.55473E-12	9.43917E-12
-1.61809E+0	-493.036E-12	-1.61809E+0	-98.9085E-9	-4.41706E-12	9.26491E-12
-1.59799E+0	-483.757E-12	-1.59799E+0	-98.9085E-9	-4.41101E-12	9.09898E-12
-1.57789E+0	-471.577E-12	-1.57789E+0	-98.9085E-9	-4.64133E-12	8.73502E-12
-1.55779E+0	-461.321E-12	-1.55779E+0	-98.9085E-9	-4.35847E-12	8.73987E-12
-1.53769E+0	-452.747E-12	-1.53769E+0	-98.9085E-9	-4.45437E-12	8.31550E-12
-1.51759E+0	-440.435E-12	-1.51759E+0	-98.9085E-9	-4.55234E-12	8.21608E-12
-1.49749E+0	-432.422E-12	-1.49749E+0	-98.9085E-9	-4.33133E-12	8.11107E-12
-1.47739E+0	-422.369E-12	-1.47739E+0	-98.9085E-9	-4.70119E-12	8.01072E-12
-1.45729E+0	-412.886E-12	-1.45729E+0	-98.9085E-9	-4.61784E-12	7.73523E-12
-1.43719E+0	-404.157E-12	-1.43719E+0	-98.9085E-9	-4.49489E-12	7.43468E-12
-1.41709E+0	-395.271E-12	-1.41709E+0	-98.9085E-9	-4.35368E-12	7.08044E-12
-1.39698E+0	-386.352E-12	-1.39698E+0	-98.9085E-9	-4.48322E-12	6.91198E-12
-1.37688E+0	-377.299E-12	-1.37688E+0	-98.9085E-9	-4.59701E-12	6.85315E-12
-1.35678E+0	-368.959E-12	-1.35678E+0	-98.9085E-9	-4.54076E-12	7.01527E-12
-1.33668E+0	-360.457E-12	-1.33668E+0	-98.9085E-9	-4.58723E-12	7.83385E-12
-1.31658E+0	-350.421E-12	-1.31658E+0	-98.9085E-9	-4.31441E-12	8.88310E-12
-1.29648E+0	-336.788E-12	-1.29648E+0	-98.9085E-9	-4.58843E-12	9.91287E-12
-1.27638E+0	-324.539E-12	-1.27638E+0	-98.9085E-9	-4.59831E-12	10.6832E-12
-1.25628E+0	-313.556E-12	-1.25628E+0	-98.9085E-9	-4.51066E-12	10.0220E-12
-1.23618E+0	-301.272E-12	-1.23618E+0	-98.9085E-9	-4.62129E-12	8.19503E-12
-1.21608E+0	-291.450E-12	-1.21608E+0	-98.9085E-9	-4.59026E-12	6.39607E-12
-1.19598E+0	-284.750E-12	-1.19598E+0	-98.9085E-9	-4.73471E-12	4.78535E-12
-1.17588E+0	-280.496E-12	-1.17588E+0	-98.9085E-9	-4.78067E-12	3.67537E-12
-1.15578E+0	-277.495E-12	-1.15578E+0	-98.9085E-9	-4.52840E-12	3.18615E-12
-1.13568E+0	-274.205E-12	-1.13568E+0	-98.9085E-9	-4.86342E-12	3.02350E-12
-1.11558E+0	-271.173E-12	-1.11558E+0	-98.9085E-9	-4.90692E-12	2.58044E-12
-1.09548E+0	-267.718E-12	-1.09548E+0	-98.9085E-9	-4.63521E-12	2.44670E-12
-1.07538E+0	-265.815E-12	-1.07538E+0	-98.9085E-9	-4.84743E-12	2.20340E-12
-1.05528E+0	-261.333E-12	-1.05528E+0	-98.9085E-9	-4.73272E-12	2.37087E-12
-1.03518E+0	-258.794E-12	-1.03518E+0	-98.9085E-9	-5.02469E-12	2.12168E-12
-1.01508E+0	-255.900E-12	-1.01508E+0	-98.9085E-9	-4.91887E-12	2.12802E-12
-994.975E-3	-253.505E-12	-994.975E-3	-98.9085E-9	-4.67318E-12	2.32898E-12
-974.874E-3	-250.165E-12	-974.874E-3	-98.9085E-9	-4.65059E-12	2.63032E-12
-954.774E-3	-247.196E-12	-954.774E-3	-98.9085E-9	-4.60611E-12	3.02693E-12
-934.673E-3	-242.959E-12	-934.673E-3	-98.9085E-9	-4.49838E-12	3.38759E-12
-914.573E-3	-239.598E-12	-914.573E-3	-98.9085E-9	-4.53775E-12	3.02805E-12
-894.472E-3	-234.741E-12	-894.472E-3	-98.9085E-9	-4.68249E-12	3.17498E-12
-874.372E-3	-229.921E-12	-874.372E-3	-98.9085E-9	-4.86400E-12	3.22738E-12
-854.271E-3	-225.476E-12	-854.271E-3	-98.9085E-9	-4.71944E-12	3.45668E-12
-834.171E-3	-222.102E-12	-834.171E-3	-98.9085E-9	-4.60298E-12	3.23346E-12
-814.070E-3	-217.392E-12	-814.070E-3	-98.9085E-9	-4.77832E-12	3.29698E-12
-793.970E-3	-213.344E-12	-793.970E-3	-98.9085E-9	-4.81119E-12	3.29964E-12
-773.869E-3	-209.690E-12	-773.869E-3	-98.9085E-9	-4.75602E-12	3.67918E-12
-753.769E-3	-204.448E-12	-753.769E-3	-98.9085E-9	-4.71945E-12	4.16663E-12
-733.668E-3	-199.834E-12	-733.668E-3	-98.9085E-9	-4.50362E-12	4.25769E-12
-713.568E-3	-194.877E-12	-713.568E-3	-98.9085E-9	-4.63885E-12	4.22495E-12
-693.467E-3	-189.527E-12	-693.467E-3	-98.9085E-9	-4.60882E-12	3.83186E-12
-673.367E-3	-184.600E-12	-673.367E-3	-98.9085E-9	-4.84342E-12	3.83636E-12
-653.266E-3	-180.036E-12	-653.266E-3	-98.9085E-9	-4.88707E-12	3.91364E-12
-633.166E-3	-174.892E-12	-633.166E-3	-98.9085E-9	-4.83679E-12	3.86413E-12
-613.065E-3	-169.906E-12	-613.065E-3	-98.9085E-9	-4.70800E-12	3.75983E-12
-592.965E-3	-165.403E-12	-592.965E-3	-98.9085E-9	-4.73494E-12	3.71898E-12
-572.864E-3	-160.430E-12	-572.864E-3	-98.9085E-9	-4.43473E-12	3.90883E-12
-552.764E-3	-154.759E-12	-552.764E-3	-98.9085E-9	-4.83434E-12	4.27896E-12
-532.663E-3	-149.553E-12	-532.663E-3	-98.9085E-9	-4.79593E-12	4.49795E-12
-512.563E-3	-142.623E-12	-512.563E-3	-98.9085E-9	-4.64701E-12	4.63650E-12
-492.462E-3	-136.577E-12	-492.462E-3	-98.9085E-9	-4.75254E-12	4.48132E-12
-472.362E-3	-131.314E-12	-472.362E-3	-98.9085E-9	-4.77165E-12	4.55197E-12
-452.261E-3	-126.104E-12	-452.261E-3	-98.9085E-9	-4.93705E-12	3.90799E-12
-432.161E-3	-121.557E-12	-432.161E-3	-98.9085E-9	-4.68855E-12	3.72759E-12
-412.060E-3	-116.936E-12	-412.060E-3	-98.9085E-9	-4.61049E-12	3.47457E-12
-391.960E-3	-112.839E-12	-391.960E-3	-98.9085E-9	-4.81667E-12	3.52800E-12
-371.859E-3	-108.751E-12	-371.859E-3	-98.9085E-9	-4.65216E-12	3.45618E-12
-351.759E-3	-104.743E-12	-351.759E-3	-98.9085E-9	-4.71696E-12	3.75601E-12
-331.658E-3	-99.7866E-12	-331.658E-3	-98.9085E-9	-4.55291E-12	3.96274E-12
-311.558E-3	-94.7406E-12	-311.558E-3	-98.9085E-9	-4.55171E-12	4.27067E-12
-291.457E-3	-89.1221E-12	-291.457E-3	-98.9085E-9	-4.68444E-12	4.56752E-12
-271.357E-3	-82.9789E-12	-271.357E-3	-98.9085E-9	-4.65948E-12	4.90001E-12
-251.256E-3	-76.7260E-12	-251.256E-3	-98.9085E-9	-4.82249E-12	5.22692E-12
-231.156E-3	-69.4610E-12	-231.156E-3	-98.9085E-9	-4.67284E-12	5.87850E-12
-211.055E-3	-62.1399E-12	-211.055E-3	-98.9085E-9	-4.74927E-12	5.74728E-12
-190.955E-3	-55.0292E-12	-190.955E-3	-98.9085E-9	-4.62249E-12	5.34793E-12
-170.854E-3	-48.6180E-12	-170.854E-3	-98.9085E-9	-4.87400E-12	4.98813E-12
-150.754E-3	-42.2159E-12	-150.754E-3	-98.9085E-9	-4.71203E-12	5.09290E-12
-130.653E-3	-35.9862E-12	-130.653E-3	-98.9085E-9	-4.65737E-12	4.92851E-12
-110.553E-3	-29.8344E-12	-110.553E-3	-98.9085E-9	-4.77719E-12	4.93792E-12
-90.4523E-3	-23.8473E-12	-90.4523E-3	-98.9085E-9	-4.76556E-12	4.64313E-12
-70.3518E-3	-18.1282E-12	-70.3518E-3	-98.9085E-9	-4.67913E-12	4.27483E-12
-50.2512E-3	-12.7581E-12	-50.2513E-3	-98.9085E-9	-4.83208E-12	4.38432E-12
-30.1508E-3	-7.66655E-12	-30.1508E-3	-98.9085E-9	-4.70499E-12	3.98031E-12
-10.0503E-3	-2.65886E-12	-10.0503E-3	-98.9085E-9	-4.64912E-12	3.97014E-12
10.0503E-3	2.53485E-12	10.0503E-3	-98.9085E-9	-4.61416E-12	4.22194E-12
30.1507E-3	7.87738E-12	30.1508E-3	-98.9085E-9	-4.76758E-12	4.33124E-12
50.2512E-3	13.2587E-12	50.2513E-3	-98.9085E-9	-4.61578E-12	4.02518E-12
70.3518E-3	18.4053E-12	70.3518E-3	-98.9085E-9	-4.77217E-12	3.96179E-12
90.4522E-3	23.4281E-12	90.4523E-3	-98.9085E-9	-4.58112E-12	4.08200E-12
110.553E-3	28.5294E-12	110.553E-3	-98.9085E-9	-4.71670E-12	4.17099E-12
130.653E-3	33.5808E-12	130.653E-3	-98.9085E-9	-4.83201E-12	4.13350E-12
150.754E-3	38.6728E-12	150.754E-3	-98.9085E-9	-4.65909E-12	4.03846E-12
170.854E-3	43.7174E-12	170.854E-3	-98.9085E-9	-4.80915E-12	3.88494E-12
190.955E-3	48.6684E-12	190.955E-3	-98.9085E-9	-4.80568E-12	3.71810E-12
211.055E-3	53.4507E-12	211.055E-3	-98.9085E-9	-4.79513E-12	3.74342E-12
231.156E-3	58.0615E-12	231.156E-3	-98.9085E-9	-4.54771E-12	3.63321E-12
251.256E-3	62.8357E-12	251.256E-3	-98.9085E-9	-4.56656E-12	3.50821E-12
271.357E-3	67.1395E-12	271.357E-3	-98.9085E-9	-4.48292E-12	3.58989E-12
291.457E-3	72.0107E-12	291.457E-3	-98.9085E-9	-4.66439E-12	3.61831E-12
311.558E-3	76.4824E-12	311.558E-3	-98.9085E-9	-4.78206E-12	3.56011E-12
331.658E-3	81.0857E-12	331.658E-3	-98.9085E-9	-4.67787E-12	3.80709E-12
351.759E-3	85.8964E-12	351.759E-3	-98.9085E-9	-4.75186E-12	3.94375E-12
371.859E-3	91.0970E-12	371.859E-3	-98.9085E-9	-4.85101E-12	4.08092E-12
391.960E-3	95.9285E-12	391.960E-3	-98.9085E-9	-4.69785E-12	3.79403E-12
412.060E-3	100.846E-12	412.060E-3	-98.9085E-9	-4.77764E-12	4.27304E-12
432.161E-3	106.270E-12	432.161E-3	-98.9085E-9	-4.63252E-12	4.22661E-12
452.261E-3	111.811E-12	452.261E-3	-98.9085E-9	-4.55126E-12	4.40643E-12
472.362E-3	117.604E-12	472.362E-3	-98.9085E-9	-4.63779E-12	4.81853E-12
492.462E-3	123.737E-12	492.462E-3	-98.9085E-9	-4.65427E-12	5.30685E-12
512.563E-3	130.565E-12	512.563E-3	-98.9085E-9	-4.59685E-12	5.87481E-12
532.663E-3	138.948E-12	532.663E-3	-98.9085E-9	-4.63348E-12	6.82009E-12
552.764E-3	147.798E-12	552.764E-3	-98.9085E-9	-4.58534E-12	7.60497E-12
572.864E-3	158.262E-12	572.864E-3	-98.9085E-9	-4.57877E-12	8.21864E-12
592.965E-3	168.848E-12	592.965E-3	-98.9085E-9	-4.53737E-12	8.69090E-12
613.065E-3	179.732E-12	613.065E-3	-98.9085E-9	-4.57477E-12	9.12531E-12
633.166E-3	191.104E-12	633.166E-3	-98.9085E-9	-4.47286E-12	9.43424E-12
653.266E-3	203.732E-12	653.266E-3	-98.9085E-9	-4.49051E-12	9.45661E-12
673.367E-3	214.862E-12	673.367E-3	-98.9085E-9	-4.73595E-12	9.39575E-12
693.467E-3	225.663E-12	693.467E-3	-98.9085E-9	-4.68405E-12	8.96189E-12
713.568E-3	236.688E-12	713.568E-3	-98.9085E-9	-4.47348E-12	8.57235E-12
733.668E-3	248.373E-12	733.668E-3	-98.9085E-9	-4.40675E-12	8.36982E-12
753.769E-3	259.347E-12	753.769E-3	-98.9085E-9	-4.72868E-12	8.07106E-12
773.869E-3	269.584E-12	773.869E-3	-98.9085E-9	-4.68677E-12	7.82824E-12
793.970E-3	278.486E-12	793.970E-3	-98.9085E-9	-4.28319E-12	7.88974E-12
814.070E-3	287.391E-12	814.070E-3	-98.9085E-9	-4.48887E-12	7.37412E-12
834.171E-3	297.425E-12	834.171E-3	-98.9085E-9	-4.49535E-12	7.64310E-12
854.271E-3	305.849E-12	854.271E-3	-98.9085E-9	-4.65005E-12	7.45762E-12
874.372E-3	313.860E-12	874.372E-3	-98.9085E-9	-4.55097E-12	7.56315E-12
894.472E-3	323.359E-12	894.472E-3	-98.9085E-9	-4.65651E-12	7.92112E-12
914.573E-3	333.923E-12	914.573E-3	-98.9085E-9	-4.50226E-12	7.75671E-12
934.673E-3	344.287E-12	934.673E-3	-98.9085E-9	-4.66648E-12	8.13637E-12
954.774E-3	352.398E-12	954.774E-3	-98.9085E-9	-4.28925E-12	7.99444E-12
974.874E-3	363.397E-12	974.874E-3	-98.9085E-9	-4.56172E-12	8.12501E-12
994.975E-3	374.292E-12	994.975E-3	-98.9085E-9	-4.53203E-12	8.42221E-12
1.01508E+0	385.483E-12	1.01508E+0	-98.9085E-9	-4.45478E-12	8.50661E-12
1.03518E+0	395.485E-12	1.03518E+0	-98.9085E-9	-4.46726E-12	8.82573E-12
1.05528E+0	404.478E-12	1.05528E+0	-98.9085E-9	-4.50819E-12	9.21268E-12
1.07538E+0	418.524E-12	1.07538E+0	-98.9085E-9	-4.48549E-12	9.79544E-12
1.09548E+0	430.552E-12	1.09548E+0	-98.9085E-9	-4.48058E-12	10.0152E-12
1.11558E+0	441.428E-12	1.11558E+0	-98.9085E-9	-4.19448E-12	10.4165E-12
1.13568E+0	456.845E-12	1.13568E+0	-98.9085E-9	-4.40501E-12	10.7703E-12
1.15578E+0	468.081E-12	1.15578E+0	-98.9085E-9	-4.30634E-12	11.0078E-12
1.17588E+0	481.795E-12	1.17588E+0	-98.9085E-9	-4.41865E-12	11.1722E-12
1.19598E+0	496.796E-12	1.19598E+0	-98.9085E-9	-4.59310E-12	11.3851E-12
1.21608E+0	509.866E-12	1.21608E+0	-98.9085E-9	-4.52168E-12	11.4773E-12
1.23618E+0	523.537E-12	1.23618E+0	-98.9085E-9	-4.16106E-12	11.4704E-12
1.25628E+0	536.468E-12	1.25628E+0	-98.9085E-9	-4.25440E-12	11.1330E-12
1.27638E+0	548.613E-12	1.27638E+0	-98.9085E-9	-4.39547E-12	11.4783E-12
1.29648E+0	562.579E-12	1.29648E+0	-98.9085E-9	-4.39548E-12	11.3485E-12
1.31658E+0	578.138E-12	1.31658E+0	-98.9085E-9	-4.47227E-12	11.4192E-12
1.33668E+0	591.434E-12	1.33668E+0	-98.9085E-9	-4.32138E-12	11.6176E-12
1.35678E+0	606.350E-12	1.35678E+0	-98.9085E-9	-4.30538E-12	11.8282E-12
1.37688E+0	620.384E-12	1.37688E+0	-98.9085E-9	-4.33139E-12	12.2887E-12
1.39698E+0	637.412E-12	1.39698E+0	-98.9085E-9	-4.08999E-12	12.5040E-12
1.41709E+0	652.259E-12	1.41709E+0	-98.9085E-9	-4.17039E-12	13.1877E-12
1.43719E+0	670.064E-12	1.43719E+0	-98.9085E-9	-4.39224E-12	13.5433E-12
1.45729E+0	682.571E-12	1.45729E+0	-98.9085E-9	-4.33243E-12	14.3621E-12
1.47739E+0	700.702E-12	1.47739E+0	-98.9085E-9	-4.37613E-12	15.2380E-12
1.49749E+0	722.125E-12	1.49749E+0	-98.9085E-9	-4.03509E-12	16.4624E-12
1.51759E+0	744.864E-12	1.51759E+0	-98.9085E-9	-3.85054E-12	18.0431E-12
1.53769E+0	764.785E-12	1.53769E+0	-98.9085E-9	-3.78263E-12	19.4883E-12
1.55779E+0	791.932E-12	1.55779E+0	-98.9085E-9	-4.04290E-12	20.7147E-12
1.57789E+0	817.551E-12	1.57789E+0	-98.9085E-9	-4.01078E-12	21.9593E-12
1.59799E+0	843.855E-12	1.59799E+0	-98.9085E-9	-3.85079E-12	22.3179E-12
1.61809E+0	871.808E-12	1.61809E+0	-98.9085E-9	-3.83617E-12	22.8407E-12
1.63819E+0	899.107E-12	1.63819E+0	-98.9085E-9	-3.85948E-12	22.4693E-12
1.65829E+0	919.633E-12	1.65829E+0	-98.9085E-9	-3.81025E-12	22.0962E-12
1.67839E+0	951.758E-12	1.67839E+0	-98.9085E-9	-3.60923E-12	21.9780E-12
1.69849E+0	973.356E-12	1.69849E+0	-98.9085E-9	-3.74801E-12	21.9304E-12
1.71859E+0	1.00072E-9	1.71859E+0	-98.9085E-9	-3.69688E-12	21.9038E-12
1.73869E+0	1.02242E-9	1.73869E+0	-98.9085E-9	-3.67518E-12	21.6490E-12
1.75879E+0	1.04993E-9	1.75879E+0	-98.9085E-9	-3.46366E-12	21.8268E-12
1.77889E+0	1.07760E-9	1.77889E+0	-98.9085E-9	-3.64424E-12	21.8870E-12
1.79900E+0	1.10474E-9	1.79900E+0	-98.9085E-9	-3.54068E-12	21.7445E-12
1.81910E+0	1.12100E-9	1.81910E+0	-98.9085E-9	-3.77164E-12	21.6075E-12
1.83920E+0	1.14967E-9	1.83920E+0	-98.9085E-9	-3.75824E-12	21.5148E-12
1.85930E+0	1.17219E-9	1.85930E+0	-98.9085E-9	-3.82390E-12	21.2999E-12
1.87940E+0	1.19890E-9	1.87940E+0	-98.9085E-9	-3.36853E-12	20.7442E-12
1.89950E+0	1.21694E-9	1.89950E+0	-98.9085E-9	-3.49485E-12	20.4529E-12
1.91960E+0	1.24622E-9	1.91960E+0	-98.9085E-9	-3.82031E-12	19.9349E-12
1.93970E+0	1.27651E-9	1.93970E+0	-98.9085E-9	-3.61231E-12	19.8986E-12
1.95980E+0	1.29262E-9	1.95980E+0	-98.9085E-9	-3.29869E-12	19.9925E-12
1.97990E+0	1.31691E-9	1.97990E+0	-98.9085E-9	-3.69429E-12	20.0997E-12
2.00000E+0	1.33719E-9	2.00000E+0	-98.9085E-9	-3.43415E-12	20.5603E-12
