# Supplementary material for: Circumventing the stability problems of graphene nanoribbon zigzag edges
Source: Nat Chem. 2022 Sep 26;14(12):1451–8. doi: 10.1038/s41557-022-01042-8 (PMC10665199; doi:10.1038/s41557-022-01042-8)
Supplement: Supplementary file 3 — Source data for Supplementary Fig. 9. [file 41557_2022_1042_MOESM3_ESM.zip › 4 units/Point spectra372.dat]

Experiment	bias spectroscopy
Saved Date	21.07.2020 23:28:40
User
Date
X (m)	-356.578E-9
Y (m)	-185.822E-9
Z (m)	-54.0404E-9
Z offset (m)	0E+0
Settling time (s)	20E-3
Integration time (s)	70E-3
Z-Ctrl hold	TRUE
Final Z (m)	N/A
Start time	21.07.2020 23:28:21
Filter type	None
Order
Cutoff frq
Bias>Bias (V)	-500E-3
Bias>Calibration (V/V)	-1E+0
Bias>Offset (V)	0E+0
Bias Spectroscopy>Sweep Start (V)	-2E+0
Bias Spectroscopy>Sweep End (V)	2E+0
Bias Spectroscopy>Num Pixel	200
Bias Spectroscopy>Z Avg time (s)	100E-3
Bias Spectroscopy>Z offset (m)	0E+0
Bias Spectroscopy>1st Settling time (s)	60E-3
Bias Spectroscopy>Settling time (s)	20E-3
Bias Spectroscopy>Integration time (s)	70E-3
Bias Spectroscopy>End Settling time (s)	50E-3
Bias Spectroscopy>Z control time (s)	50E-3
Bias Spectroscopy>Max Slew rate (V/s)	Inf
Bias Spectroscopy>backward sweep	FALSE
Bias Spectroscopy>Z-controller hold	TRUE
Bias Spectroscopy>Number of sweeps	1
Bias Spectroscopy>Channels	Current (A);Bias (V);Z (m);LI Demod 1 Y (A);LI Demod 1 X (A)
Bias Spectroscopy>Reset Bias	TRUE
Bias Spectroscopy>Record final Z	FALSE
Bias Spectroscopy>Lock-In run	TRUE
Current>Current (A)	274.295E-12
Current>Calibration (A/V)	330E-12
Current>Offset (A)	0E+0
Current>Gain	High
Lock-in>Lock-in status	ON
Lock-in>Modulated signal	Bias (V)
Lock-in>Frequency (Hz)	828E+0
Lock-in>Amplitude	20E-3
Lock-in>Demodulated signal	Current (A)
Lock-in>HP Filter Cutoff D1 (Hz)	155.425E+0
Lock-in>HP Filter Cutoff D2 (Hz)	155.425E+0
Lock-in>HP Filter Order D1	1
Lock-in>HP Filter Order D2	1
Lock-in>Harmonic D1	1
Lock-in>Harmonic D2	2
Lock-in>Reference phase D1 (deg)	-158.815E+0
Lock-in>Reference phase D2 (deg)	174.64E+0
Lock-in>LP Filter Cutoff D1 (Hz)	9.71405E+0
Lock-in>LP Filter Cutoff D2 (Hz)	4.85702E+0
Lock-in>LP Filter Order D1	2
Lock-in>LP Filter Order D2	2
Lock-in>Sync Filter D1	OFF
Lock-in>Sync Filter D2	OFF
[DATA]
Bias calc (V)	Current (A)	Bias (V)	Z (m)	LI Demod 1 Y (A)	LI Demod 1 X (A)
-2.00000E+0	-354.411E-12	-2.00000E+0	-54.0404E-9	-2.30169E-12	2.84775E-12
-1.97990E+0	-351.275E-12	-1.97990E+0	-54.0404E-9	-2.27030E-12	2.83944E-12
-1.95980E+0	-350.682E-12	-1.95980E+0	-54.0404E-9	-2.27806E-12	2.71603E-12
-1.93970E+0	-346.326E-12	-1.93970E+0	-54.0404E-9	-2.20666E-12	2.79180E-12
-1.91960E+0	-342.539E-12	-1.91960E+0	-54.0404E-9	-2.28694E-12	2.85963E-12
-1.89950E+0	-339.320E-12	-1.89950E+0	-54.0404E-9	-2.43117E-12	2.96289E-12
-1.87940E+0	-337.388E-12	-1.87940E+0	-54.0404E-9	-2.41477E-12	2.91070E-12
-1.85930E+0	-335.292E-12	-1.85930E+0	-54.0404E-9	-2.35777E-12	2.77468E-12
-1.83920E+0	-330.980E-12	-1.83920E+0	-54.0404E-9	-2.19041E-12	2.80340E-12
-1.81910E+0	-327.983E-12	-1.81910E+0	-54.0404E-9	-2.43937E-12	2.85323E-12
-1.79900E+0	-325.444E-12	-1.79900E+0	-54.0404E-9	-2.42158E-12	2.66708E-12
-1.77889E+0	-323.548E-12	-1.77889E+0	-54.0404E-9	-2.49063E-12	2.60380E-12
-1.75879E+0	-320.537E-12	-1.75879E+0	-54.0404E-9	-2.57327E-12	2.63876E-12
-1.73869E+0	-316.657E-12	-1.73869E+0	-54.0404E-9	-2.46328E-12	2.47975E-12
-1.71859E+0	-315.313E-12	-1.71859E+0	-54.0404E-9	-2.34573E-12	2.76765E-12
-1.69849E+0	-313.123E-12	-1.69849E+0	-54.0404E-9	-2.48877E-12	2.70161E-12
-1.67839E+0	-310.211E-12	-1.67839E+0	-54.0404E-9	-2.38460E-12	2.40831E-12
-1.65829E+0	-307.352E-12	-1.65829E+0	-54.0404E-9	-2.51129E-12	2.18063E-12
-1.63819E+0	-305.779E-12	-1.63819E+0	-54.0404E-9	-2.52003E-12	2.27640E-12
-1.61809E+0	-304.126E-12	-1.61809E+0	-54.0404E-9	-2.42472E-12	2.52783E-12
-1.59799E+0	-301.264E-12	-1.59799E+0	-54.0404E-9	-2.50667E-12	2.54515E-12
-1.57789E+0	-297.238E-12	-1.57789E+0	-54.0404E-9	-2.66490E-12	2.87503E-12
-1.55779E+0	-294.516E-12	-1.55779E+0	-54.0404E-9	-2.25537E-12	2.84890E-12
-1.53769E+0	-292.815E-12	-1.53769E+0	-54.0404E-9	-2.31118E-12	2.47998E-12
-1.51759E+0	-290.794E-12	-1.51759E+0	-54.0404E-9	-2.50757E-12	2.17452E-12
-1.49749E+0	-287.791E-12	-1.49749E+0	-54.0404E-9	-2.57383E-12	1.92510E-12
-1.47739E+0	-285.342E-12	-1.47739E+0	-54.0404E-9	-2.71452E-12	2.00472E-12
-1.45729E+0	-285.095E-12	-1.45729E+0	-54.0404E-9	-2.79067E-12	2.03984E-12
-1.43719E+0	-283.545E-12	-1.43719E+0	-54.0404E-9	-2.57035E-12	1.95226E-12
-1.41709E+0	-281.383E-12	-1.41709E+0	-54.0404E-9	-2.62978E-12	2.01374E-12
-1.39698E+0	-278.463E-12	-1.39698E+0	-54.0404E-9	-2.61357E-12	1.71778E-12
-1.37688E+0	-277.525E-12	-1.37688E+0	-54.0404E-9	-2.61332E-12	1.92105E-12
-1.35678E+0	-276.453E-12	-1.35678E+0	-54.0404E-9	-2.55327E-12	2.28799E-12
-1.33668E+0	-273.800E-12	-1.33668E+0	-54.0404E-9	-2.27902E-12	2.47905E-12
-1.31658E+0	-270.051E-12	-1.31658E+0	-54.0404E-9	-2.61100E-12	2.72434E-12
-1.29648E+0	-267.717E-12	-1.29648E+0	-54.0404E-9	-2.55156E-12	2.28616E-12
-1.27638E+0	-266.937E-12	-1.27638E+0	-54.0404E-9	-2.65494E-12	2.16748E-12
-1.25628E+0	-264.927E-12	-1.25628E+0	-54.0404E-9	-2.40751E-12	2.07726E-12
-1.23618E+0	-262.052E-12	-1.23618E+0	-54.0404E-9	-2.61714E-12	2.42411E-12
-1.21608E+0	-258.823E-12	-1.21608E+0	-54.0404E-9	-2.52372E-12	2.53362E-12
-1.19598E+0	-256.727E-12	-1.19598E+0	-54.0404E-9	-2.23615E-12	2.80672E-12
-1.17588E+0	-254.454E-12	-1.17588E+0	-54.0404E-9	-2.34640E-12	2.72809E-12
-1.15578E+0	-251.576E-12	-1.15578E+0	-54.0404E-9	-2.51606E-12	2.46002E-12
-1.13568E+0	-248.018E-12	-1.13568E+0	-54.0404E-9	-2.61540E-12	1.97875E-12
-1.11558E+0	-246.632E-12	-1.11558E+0	-54.0404E-9	-2.51001E-12	1.75939E-12
-1.09548E+0	-246.023E-12	-1.09548E+0	-54.0404E-9	-2.53753E-12	1.96523E-12
-1.07538E+0	-244.214E-12	-1.07538E+0	-54.0404E-9	-2.75845E-12	1.91033E-12
-1.05528E+0	-241.330E-12	-1.05528E+0	-54.0404E-9	-2.52767E-12	2.03279E-12
-1.03518E+0	-239.574E-12	-1.03518E+0	-54.0404E-9	-2.33791E-12	1.89505E-12
-1.01508E+0	-237.886E-12	-1.01508E+0	-54.0404E-9	-2.29995E-12	2.32657E-12
-994.975E-3	-235.582E-12	-994.975E-3	-54.0404E-9	-2.42184E-12	2.80207E-12
-974.874E-3	-231.606E-12	-974.874E-3	-54.0404E-9	-2.36743E-12	2.73089E-12
-954.774E-3	-228.507E-12	-954.774E-3	-54.0404E-9	-2.27012E-12	2.69950E-12
-934.673E-3	-225.386E-12	-934.673E-3	-54.0404E-9	-2.20308E-12	3.22102E-12
-914.573E-3	-221.653E-12	-914.573E-3	-54.0404E-9	-2.14921E-12	3.27069E-12
-894.472E-3	-217.467E-12	-894.472E-3	-54.0404E-9	-2.37350E-12	3.25161E-12
-874.372E-3	-213.920E-12	-874.372E-3	-54.0404E-9	-2.42561E-12	2.67943E-12
-854.271E-3	-211.601E-12	-854.271E-3	-54.0404E-9	-2.60009E-12	2.52036E-12
-834.171E-3	-209.624E-12	-834.171E-3	-54.0404E-9	-2.47666E-12	2.26211E-12
-814.070E-3	-206.710E-12	-814.070E-3	-54.0404E-9	-2.68084E-12	2.28849E-12
-793.970E-3	-203.953E-12	-793.970E-3	-54.0404E-9	-2.32651E-12	2.69986E-12
-773.869E-3	-201.292E-12	-773.869E-3	-54.0404E-9	-2.29891E-12	2.69646E-12
-753.769E-3	-198.530E-12	-753.769E-3	-54.0404E-9	-2.16061E-12	2.83689E-12
-733.668E-3	-194.936E-12	-733.668E-3	-54.0404E-9	-2.34174E-12	3.00345E-12
-713.568E-3	-191.277E-12	-713.568E-3	-54.0404E-9	-2.22147E-12	3.19354E-12
-693.467E-3	-188.136E-12	-693.467E-3	-54.0404E-9	-2.26490E-12	2.90489E-12
-673.367E-3	-184.760E-12	-673.367E-3	-54.0404E-9	-2.29320E-12	3.19702E-12
-653.266E-3	-181.214E-12	-653.266E-3	-54.0404E-9	-2.26997E-12	3.28864E-12
-633.166E-3	-176.796E-12	-633.166E-3	-54.0404E-9	-2.02608E-12	3.34078E-12
-613.065E-3	-173.116E-12	-613.065E-3	-54.0404E-9	-2.06559E-12	3.42558E-12
-592.965E-3	-169.584E-12	-592.965E-3	-54.0404E-9	-2.29141E-12	3.71661E-12
-572.864E-3	-165.164E-12	-572.864E-3	-54.0404E-9	-2.05310E-12	3.79826E-12
-552.764E-3	-159.984E-12	-552.764E-3	-54.0404E-9	-1.90922E-12	3.84422E-12
-532.663E-3	-155.861E-12	-532.663E-3	-54.0404E-9	-1.93057E-12	3.40098E-12
-512.563E-3	-152.789E-12	-512.563E-3	-54.0404E-9	-2.26343E-12	2.94486E-12
-492.462E-3	-149.646E-12	-492.462E-3	-54.0404E-9	-2.33684E-12	3.05716E-12
-472.362E-3	-145.084E-12	-472.362E-3	-54.0404E-9	-2.06804E-12	3.85772E-12
-452.261E-3	-138.958E-12	-452.261E-3	-54.0404E-9	-1.81571E-12	5.10127E-12
-432.161E-3	-131.508E-12	-432.161E-3	-54.0404E-9	-1.20745E-12	6.19928E-12
-412.060E-3	-124.350E-12	-412.060E-3	-54.0404E-9	-1.58640E-12	5.41086E-12
-391.960E-3	-117.924E-12	-391.960E-3	-54.0404E-9	-1.81403E-12	4.40881E-12
-371.859E-3	-112.408E-12	-371.859E-3	-54.0404E-9	-1.84209E-12	4.42409E-12
-351.759E-3	-106.698E-12	-351.759E-3	-54.0404E-9	-1.57671E-12	5.01015E-12
-331.658E-3	-99.8315E-12	-331.658E-3	-54.0404E-9	-1.46108E-12	5.73550E-12
-311.558E-3	-91.4154E-12	-311.558E-3	-54.0404E-9	-1.07932E-12	6.48789E-12
-291.457E-3	-82.7215E-12	-291.457E-3	-54.0404E-9	-1.18255E-12	6.42544E-12
-271.357E-3	-75.0850E-12	-271.357E-3	-54.0404E-9	-1.50470E-12	5.34190E-12
-251.256E-3	-69.1375E-12	-251.256E-3	-54.0404E-9	-1.75310E-12	4.71499E-12
-231.156E-3	-63.5475E-12	-231.156E-3	-54.0404E-9	-1.85437E-12	4.29495E-12
-211.055E-3	-58.3146E-12	-211.055E-3	-54.0404E-9	-1.89448E-12	4.04956E-12
-190.955E-3	-53.0355E-12	-190.955E-3	-54.0404E-9	-2.06901E-12	4.15973E-12
-170.854E-3	-47.7019E-12	-170.854E-3	-54.0404E-9	-1.72762E-12	4.36366E-12
-150.754E-3	-42.1450E-12	-150.754E-3	-54.0404E-9	-1.96361E-12	4.51262E-12
-130.653E-3	-36.3790E-12	-130.653E-3	-54.0404E-9	-1.78971E-12	4.46999E-12
-110.553E-3	-31.0640E-12	-110.553E-3	-54.0404E-9	-2.03187E-12	4.07984E-12
-90.4523E-3	-25.9305E-12	-90.4523E-3	-54.0404E-9	-1.95378E-12	4.22326E-12
-70.3518E-3	-20.6103E-12	-70.3518E-3	-54.0404E-9	-1.81980E-12	4.21755E-12
-50.2512E-3	-14.7405E-12	-50.2513E-3	-54.0404E-9	-1.74177E-12	4.71961E-12
-30.1508E-3	-8.83546E-12	-30.1508E-3	-54.0404E-9	-1.71278E-12	4.53166E-12
-10.0503E-3	-3.07976E-12	-10.0503E-3	-54.0404E-9	-1.90518E-12	4.39694E-12
10.0503E-3	2.40072E-12	10.0503E-3	-54.0404E-9	-1.80458E-12	4.13767E-12
30.1507E-3	7.85093E-12	30.1508E-3	-54.0404E-9	-2.19464E-12	4.17317E-12
50.2512E-3	13.4061E-12	50.2513E-3	-54.0404E-9	-1.80172E-12	4.49052E-12
70.3518E-3	19.4083E-12	70.3518E-3	-54.0404E-9	-1.73046E-12	4.77488E-12
90.4522E-3	25.3607E-12	90.4523E-3	-54.0404E-9	-1.69480E-12	4.33186E-12
110.553E-3	31.2393E-12	110.553E-3	-54.0404E-9	-1.91506E-12	4.62323E-12
130.653E-3	37.0778E-12	130.653E-3	-54.0404E-9	-1.67815E-12	4.68359E-12
150.754E-3	42.9294E-12	150.754E-3	-54.0404E-9	-1.78436E-12	4.92970E-12
170.854E-3	49.1171E-12	170.854E-3	-54.0404E-9	-1.68268E-12	4.67785E-12
190.955E-3	54.9786E-12	190.955E-3	-54.0404E-9	-1.87957E-12	4.46069E-12
211.055E-3	60.4730E-12	211.055E-3	-54.0404E-9	-1.98189E-12	4.40870E-12
231.156E-3	65.6133E-12	231.156E-3	-54.0404E-9	-1.79731E-12	4.24698E-12
251.256E-3	70.9706E-12	251.256E-3	-54.0404E-9	-1.92487E-12	4.29782E-12
271.357E-3	76.5991E-12	271.357E-3	-54.0404E-9	-1.99367E-12	4.41944E-12
291.457E-3	81.9801E-12	291.457E-3	-54.0404E-9	-1.80000E-12	4.36917E-12
311.558E-3	87.3779E-12	311.558E-3	-54.0404E-9	-1.76427E-12	4.28697E-12
331.658E-3	92.4909E-12	331.658E-3	-54.0404E-9	-1.77875E-12	4.35853E-12
351.759E-3	98.6203E-12	351.759E-3	-54.0404E-9	-1.72390E-12	4.69124E-12
371.859E-3	104.940E-12	371.859E-3	-54.0404E-9	-1.73753E-12	5.17858E-12
391.960E-3	111.279E-12	391.960E-3	-54.0404E-9	-1.91681E-12	5.15202E-12
412.060E-3	117.555E-12	412.060E-3	-54.0404E-9	-1.63109E-12	4.96719E-12
432.161E-3	123.956E-12	432.161E-3	-54.0404E-9	-1.68441E-12	4.80821E-12
452.261E-3	130.185E-12	452.261E-3	-54.0404E-9	-1.83841E-12	4.58910E-12
472.362E-3	135.193E-12	472.362E-3	-54.0404E-9	-1.76264E-12	4.40729E-12
492.462E-3	140.876E-12	492.462E-3	-54.0404E-9	-1.73101E-12	4.41644E-12
512.563E-3	146.401E-12	512.563E-3	-54.0404E-9	-1.75914E-12	4.51458E-12
532.663E-3	152.938E-12	532.663E-3	-54.0404E-9	-1.79933E-12	4.93188E-12
552.764E-3	159.236E-12	552.764E-3	-54.0404E-9	-1.63847E-12	4.98040E-12
572.864E-3	165.221E-12	572.864E-3	-54.0404E-9	-1.47735E-12	4.92093E-12
592.965E-3	171.545E-12	592.965E-3	-54.0404E-9	-1.59910E-12	4.95530E-12
613.065E-3	178.062E-12	613.065E-3	-54.0404E-9	-1.62503E-12	5.05384E-12
633.166E-3	184.669E-12	633.166E-3	-54.0404E-9	-1.78805E-12	5.01138E-12
653.266E-3	190.562E-12	653.266E-3	-54.0404E-9	-1.78346E-12	5.00587E-12
673.367E-3	196.509E-12	673.367E-3	-54.0404E-9	-1.77148E-12	4.87158E-12
693.467E-3	203.253E-12	693.467E-3	-54.0404E-9	-1.59913E-12	4.84861E-12
713.568E-3	209.683E-12	713.568E-3	-54.0404E-9	-1.56975E-12	5.17844E-12
733.668E-3	215.975E-12	733.668E-3	-54.0404E-9	-1.75934E-12	5.23002E-12
753.769E-3	222.079E-12	753.769E-3	-54.0404E-9	-1.50638E-12	5.08938E-12
773.869E-3	229.335E-12	773.869E-3	-54.0404E-9	-1.74842E-12	5.26677E-12
793.970E-3	236.153E-12	793.970E-3	-54.0404E-9	-1.55337E-12	5.16417E-12
814.070E-3	242.217E-12	814.070E-3	-54.0404E-9	-1.49509E-12	4.88326E-12
834.171E-3	248.745E-12	834.171E-3	-54.0404E-9	-1.67379E-12	5.03567E-12
854.271E-3	255.372E-12	854.271E-3	-54.0404E-9	-1.53462E-12	5.08709E-12
874.372E-3	262.409E-12	874.372E-3	-54.0404E-9	-1.80009E-12	4.80004E-12
894.472E-3	267.847E-12	894.472E-3	-54.0404E-9	-1.77445E-12	4.94832E-12
914.573E-3	273.372E-12	914.573E-3	-54.0404E-9	-1.76499E-12	4.85865E-12
934.673E-3	279.523E-12	934.673E-3	-54.0404E-9	-1.66114E-12	4.99518E-12
954.774E-3	286.980E-12	954.774E-3	-54.0404E-9	-1.91295E-12	5.04734E-12
974.874E-3	292.257E-12	974.874E-3	-54.0404E-9	-1.79146E-12	4.68482E-12
994.975E-3	297.701E-12	994.975E-3	-54.0404E-9	-1.71610E-12	4.75294E-12
1.01508E+0	303.945E-12	1.01508E+0	-54.0404E-9	-1.56474E-12	4.75662E-12
1.03518E+0	311.281E-12	1.03518E+0	-54.0404E-9	-1.59772E-12	5.12309E-12
1.05528E+0	317.239E-12	1.05528E+0	-54.0404E-9	-1.73252E-12	4.97279E-12
1.07538E+0	322.656E-12	1.07538E+0	-54.0404E-9	-1.69080E-12	4.99365E-12
1.09548E+0	328.939E-12	1.09548E+0	-54.0404E-9	-1.42814E-12	4.88136E-12
1.11558E+0	336.631E-12	1.11558E+0	-54.0404E-9	-1.73944E-12	5.02549E-12
1.13568E+0	342.978E-12	1.13568E+0	-54.0404E-9	-1.58747E-12	5.11595E-12
1.15578E+0	348.831E-12	1.15578E+0	-54.0404E-9	-1.68400E-12	5.15257E-12
1.17588E+0	354.132E-12	1.17588E+0	-54.0404E-9	-1.76137E-12	5.19802E-12
1.19598E+0	361.666E-12	1.19598E+0	-54.0404E-9	-1.53779E-12	5.27323E-12
1.21608E+0	369.256E-12	1.21608E+0	-54.0404E-9	-1.47764E-12	5.31833E-12
1.23618E+0	374.590E-12	1.23618E+0	-54.0404E-9	-1.56171E-12	5.20925E-12
1.25628E+0	381.224E-12	1.25628E+0	-54.0404E-9	-1.45683E-12	5.33159E-12
1.27638E+0	388.534E-12	1.27638E+0	-54.0404E-9	-1.59634E-12	5.51979E-12
1.29648E+0	396.423E-12	1.29648E+0	-54.0404E-9	-1.34592E-12	5.37386E-12
1.31658E+0	402.490E-12	1.31658E+0	-54.0404E-9	-1.38567E-12	5.29473E-12
1.33668E+0	408.252E-12	1.33668E+0	-54.0404E-9	-1.60239E-12	5.14015E-12
1.35678E+0	415.105E-12	1.35678E+0	-54.0404E-9	-1.53253E-12	5.15979E-12
1.37688E+0	422.678E-12	1.37688E+0	-54.0404E-9	-1.65697E-12	5.12789E-12
1.39698E+0	429.067E-12	1.39698E+0	-54.0404E-9	-1.75424E-12	5.00013E-12
1.41709E+0	434.179E-12	1.41709E+0	-54.0404E-9	-1.57445E-12	5.07952E-12
1.43719E+0	440.641E-12	1.43719E+0	-54.0404E-9	-1.81207E-12	4.99110E-12
1.45729E+0	447.399E-12	1.45729E+0	-54.0404E-9	-1.46216E-12	5.35418E-12
1.47739E+0	454.524E-12	1.47739E+0	-54.0404E-9	-1.53089E-12	5.31407E-12
1.49749E+0	459.856E-12	1.49749E+0	-54.0404E-9	-1.75305E-12	5.23461E-12
1.51759E+0	466.041E-12	1.51759E+0	-54.0404E-9	-1.60772E-12	5.16330E-12
1.53769E+0	473.525E-12	1.53769E+0	-54.0404E-9	-1.54430E-12	5.19509E-12
1.55779E+0	480.555E-12	1.55779E+0	-54.0404E-9	-1.58414E-12	5.07660E-12
1.57789E+0	486.638E-12	1.57789E+0	-54.0404E-9	-1.56687E-12	5.24062E-12
1.59799E+0	492.738E-12	1.59799E+0	-54.0404E-9	-1.63510E-12	5.19756E-12
1.61809E+0	500.138E-12	1.61809E+0	-54.0404E-9	-1.60717E-12	5.34636E-12
1.63819E+0	506.631E-12	1.63819E+0	-54.0404E-9	-1.51341E-12	5.50788E-12
1.65829E+0	513.117E-12	1.65829E+0	-54.0404E-9	-1.32043E-12	5.48205E-12
1.67839E+0	520.722E-12	1.67839E+0	-54.0404E-9	-1.62163E-12	5.56730E-12
1.69849E+0	526.567E-12	1.69849E+0	-54.0404E-9	-1.48991E-12	5.64087E-12
1.71859E+0	535.383E-12	1.71859E+0	-54.0404E-9	-1.20148E-12	5.88967E-12
1.73869E+0	542.239E-12	1.73869E+0	-54.0404E-9	-1.43044E-12	5.81611E-12
1.75879E+0	549.447E-12	1.75879E+0	-54.0404E-9	-1.51209E-12	5.64027E-12
1.77889E+0	556.161E-12	1.77889E+0	-54.0404E-9	-1.52908E-12	5.71679E-12
1.79900E+0	563.403E-12	1.79900E+0	-54.0404E-9	-1.26238E-12	5.66604E-12
1.81910E+0	571.253E-12	1.81910E+0	-54.0404E-9	-1.57131E-12	5.71516E-12
1.83920E+0	577.220E-12	1.83920E+0	-54.0404E-9	-1.50055E-12	5.50809E-12
1.85930E+0	584.682E-12	1.85930E+0	-54.0404E-9	-1.57120E-12	5.51373E-12
1.87940E+0	591.840E-12	1.87940E+0	-54.0404E-9	-1.63957E-12	5.51171E-12
1.89950E+0	598.879E-12	1.89950E+0	-54.0404E-9	-1.50271E-12	5.45226E-12
1.91960E+0	604.783E-12	1.91960E+0	-54.0404E-9	-1.52131E-12	5.21661E-12
1.93970E+0	611.267E-12	1.93970E+0	-54.0404E-9	-1.33475E-12	5.45974E-12
1.95980E+0	618.956E-12	1.95980E+0	-54.0404E-9	-1.39160E-12	5.70821E-12
1.97990E+0	626.444E-12	1.97990E+0	-54.0404E-9	-1.39838E-12	5.53983E-12
2.00000E+0	632.811E-12	2.00000E+0	-54.0404E-9	-1.52860E-12	5.59438E-12
