# Supplementary material for: Circumventing the stability problems of graphene nanoribbon zigzag edges
Source: Nat Chem. 2022 Sep 26;14(12):1451–8. doi: 10.1038/s41557-022-01042-8 (PMC10665199; doi:10.1038/s41557-022-01042-8)
Supplement: Supplementary file 3 — Source data for Supplementary Fig. 9. [file 41557_2022_1042_MOESM3_ESM.zip › 4 units/Point spectra373.dat]

Experiment	bias spectroscopy
Saved Date	21.07.2020 23:28:58
User
Date
X (m)	-356.654E-9
Y (m)	-185.912E-9
Z (m)	-54.0364E-9
Z offset (m)	0E+0
Settling time (s)	20E-3
Integration time (s)	70E-3
Z-Ctrl hold	TRUE
Final Z (m)	N/A
Start time	21.07.2020 23:28:40
Filter type	None
Order
Cutoff frq
Bias>Bias (V)	-500E-3
Bias>Calibration (V/V)	-1E+0
Bias>Offset (V)	0E+0
Bias Spectroscopy>Sweep Start (V)	-2E+0
Bias Spectroscopy>Sweep End (V)	2E+0
Bias Spectroscopy>Num Pixel	200
Bias Spectroscopy>Z Avg time (s)	100E-3
Bias Spectroscopy>Z offset (m)	0E+0
Bias Spectroscopy>1st Settling time (s)	60E-3
Bias Spectroscopy>Settling time (s)	20E-3
Bias Spectroscopy>Integration time (s)	70E-3
Bias Spectroscopy>End Settling time (s)	50E-3
Bias Spectroscopy>Z control time (s)	50E-3
Bias Spectroscopy>Max Slew rate (V/s)	Inf
Bias Spectroscopy>backward sweep	FALSE
Bias Spectroscopy>Z-controller hold	TRUE
Bias Spectroscopy>Number of sweeps	1
Bias Spectroscopy>Channels	Current (A);Bias (V);Z (m);LI Demod 1 Y (A);LI Demod 1 X (A)
Bias Spectroscopy>Reset Bias	TRUE
Bias Spectroscopy>Record final Z	FALSE
Bias Spectroscopy>Lock-In run	TRUE
Current>Current (A)	576.211E-12
Current>Calibration (A/V)	330E-12
Current>Offset (A)	0E+0
Current>Gain	High
Lock-in>Lock-in status	ON
Lock-in>Modulated signal	Bias (V)
Lock-in>Frequency (Hz)	828E+0
Lock-in>Amplitude	20E-3
Lock-in>Demodulated signal	Current (A)
Lock-in>HP Filter Cutoff D1 (Hz)	155.425E+0
Lock-in>HP Filter Cutoff D2 (Hz)	155.425E+0
Lock-in>HP Filter Order D1	1
Lock-in>HP Filter Order D2	1
Lock-in>Harmonic D1	1
Lock-in>Harmonic D2	2
Lock-in>Reference phase D1 (deg)	-158.815E+0
Lock-in>Reference phase D2 (deg)	174.64E+0
Lock-in>LP Filter Cutoff D1 (Hz)	9.71405E+0
Lock-in>LP Filter Cutoff D2 (Hz)	4.85702E+0
Lock-in>LP Filter Order D1	2
Lock-in>LP Filter Order D2	2
Lock-in>Sync Filter D1	OFF
Lock-in>Sync Filter D2	OFF
[DATA]
Bias calc (V)	Current (A)	Bias (V)	Z (m)	LI Demod 1 Y (A)	LI Demod 1 X (A)
-2.00000E+0	-357.767E-12	-2.00000E+0	-54.0364E-9	-2.28176E-12	2.86337E-12
-1.97990E+0	-354.823E-12	-1.97990E+0	-54.0364E-9	-2.31222E-12	3.02821E-12
-1.95980E+0	-351.799E-12	-1.95980E+0	-54.0364E-9	-2.09672E-12	2.89260E-12
-1.93970E+0	-348.286E-12	-1.93970E+0	-54.0364E-9	-1.94514E-12	3.09442E-12
-1.91960E+0	-345.977E-12	-1.91960E+0	-54.0364E-9	-2.44668E-12	3.11598E-12
-1.89950E+0	-341.918E-12	-1.89950E+0	-54.0364E-9	-2.19343E-12	2.86010E-12
-1.87940E+0	-339.441E-12	-1.87940E+0	-54.0364E-9	-2.43138E-12	2.71456E-12
-1.85930E+0	-336.288E-12	-1.85930E+0	-54.0364E-9	-2.41751E-12	2.80425E-12
-1.83920E+0	-334.154E-12	-1.83920E+0	-54.0364E-9	-2.34052E-12	2.79407E-12
-1.81910E+0	-330.612E-12	-1.81910E+0	-54.0364E-9	-2.27080E-12	3.01181E-12
-1.79900E+0	-327.196E-12	-1.79900E+0	-54.0364E-9	-2.28828E-12	2.87054E-12
-1.77889E+0	-324.594E-12	-1.77889E+0	-54.0364E-9	-2.43761E-12	2.67242E-12
-1.75879E+0	-321.959E-12	-1.75879E+0	-54.0364E-9	-2.33798E-12	2.45222E-12
-1.73869E+0	-319.582E-12	-1.73869E+0	-54.0364E-9	-2.47492E-12	2.69736E-12
-1.71859E+0	-316.073E-12	-1.71859E+0	-54.0364E-9	-2.35311E-12	2.65074E-12
-1.69849E+0	-313.446E-12	-1.69849E+0	-54.0364E-9	-2.50131E-12	2.52220E-12
-1.67839E+0	-310.988E-12	-1.67839E+0	-54.0364E-9	-2.37748E-12	2.51295E-12
-1.65829E+0	-308.816E-12	-1.65829E+0	-54.0364E-9	-2.55612E-12	2.23195E-12
-1.63819E+0	-306.481E-12	-1.63819E+0	-54.0364E-9	-2.46874E-12	2.35995E-12
-1.61809E+0	-304.172E-12	-1.61809E+0	-54.0364E-9	-2.35996E-12	2.47592E-12
-1.59799E+0	-301.519E-12	-1.59799E+0	-54.0364E-9	-2.41915E-12	2.71033E-12
-1.57789E+0	-298.377E-12	-1.57789E+0	-54.0364E-9	-2.53728E-12	2.80588E-12
-1.55779E+0	-295.502E-12	-1.55779E+0	-54.0364E-9	-2.29760E-12	2.67625E-12
-1.53769E+0	-293.035E-12	-1.53769E+0	-54.0364E-9	-2.43385E-12	2.55778E-12
-1.51759E+0	-290.382E-12	-1.51759E+0	-54.0364E-9	-2.38607E-12	2.24451E-12
-1.49749E+0	-288.393E-12	-1.49749E+0	-54.0364E-9	-2.53921E-12	1.96032E-12
-1.47739E+0	-286.643E-12	-1.47739E+0	-54.0364E-9	-2.57918E-12	1.86915E-12
-1.45729E+0	-284.687E-12	-1.45729E+0	-54.0364E-9	-2.59522E-12	1.97935E-12
-1.43719E+0	-283.063E-12	-1.43719E+0	-54.0364E-9	-2.50842E-12	1.99357E-12
-1.41709E+0	-281.367E-12	-1.41709E+0	-54.0364E-9	-2.44963E-12	2.11170E-12
-1.39698E+0	-279.097E-12	-1.39698E+0	-54.0364E-9	-2.54748E-12	2.02351E-12
-1.37688E+0	-277.481E-12	-1.37688E+0	-54.0364E-9	-2.56456E-12	1.78629E-12
-1.35678E+0	-275.579E-12	-1.35678E+0	-54.0364E-9	-2.60838E-12	2.13866E-12
-1.33668E+0	-273.322E-12	-1.33668E+0	-54.0364E-9	-2.41320E-12	2.30499E-12
-1.31658E+0	-271.058E-12	-1.31658E+0	-54.0364E-9	-2.48379E-12	2.51881E-12
-1.29648E+0	-268.124E-12	-1.29648E+0	-54.0364E-9	-2.65625E-12	2.10200E-12
-1.27638E+0	-266.168E-12	-1.27638E+0	-54.0364E-9	-2.35702E-12	2.05057E-12
-1.25628E+0	-264.019E-12	-1.25628E+0	-54.0364E-9	-2.58619E-12	1.97026E-12
-1.23618E+0	-262.546E-12	-1.23618E+0	-54.0364E-9	-2.37199E-12	2.18866E-12
-1.21608E+0	-260.115E-12	-1.21608E+0	-54.0364E-9	-2.23720E-12	2.55564E-12
-1.19598E+0	-256.365E-12	-1.19598E+0	-54.0364E-9	-2.33156E-12	2.69344E-12
-1.17588E+0	-253.271E-12	-1.17588E+0	-54.0364E-9	-2.43204E-12	2.75019E-12
-1.15578E+0	-251.160E-12	-1.15578E+0	-54.0364E-9	-2.54169E-12	2.47914E-12
-1.13568E+0	-249.256E-12	-1.13568E+0	-54.0364E-9	-2.41307E-12	2.15437E-12
-1.11558E+0	-246.978E-12	-1.11558E+0	-54.0364E-9	-2.54745E-12	1.74897E-12
-1.09548E+0	-244.856E-12	-1.09548E+0	-54.0364E-9	-2.58457E-12	1.75348E-12
-1.07538E+0	-243.639E-12	-1.07538E+0	-54.0364E-9	-2.62127E-12	1.70617E-12
-1.05528E+0	-241.795E-12	-1.05528E+0	-54.0364E-9	-2.54496E-12	1.85898E-12
-1.03518E+0	-240.123E-12	-1.03518E+0	-54.0364E-9	-2.55184E-12	1.93367E-12
-1.01508E+0	-237.587E-12	-1.01508E+0	-54.0364E-9	-2.38254E-12	2.22149E-12
-994.975E-3	-234.848E-12	-994.975E-3	-54.0364E-9	-2.38048E-12	2.57006E-12
-974.874E-3	-232.095E-12	-974.874E-3	-54.0364E-9	-2.44730E-12	2.95827E-12
-954.774E-3	-228.911E-12	-954.774E-3	-54.0364E-9	-2.60871E-12	3.15789E-12
-934.673E-3	-225.676E-12	-934.673E-3	-54.0364E-9	-2.30130E-12	3.31841E-12
-914.573E-3	-221.052E-12	-914.573E-3	-54.0364E-9	-2.13392E-12	3.41222E-12
-894.472E-3	-217.729E-12	-894.472E-3	-54.0364E-9	-2.40480E-12	3.26063E-12
-874.372E-3	-214.387E-12	-874.372E-3	-54.0364E-9	-2.57648E-12	2.75149E-12
-854.271E-3	-212.126E-12	-854.271E-3	-54.0364E-9	-2.36336E-12	2.51502E-12
-834.171E-3	-209.676E-12	-834.171E-3	-54.0364E-9	-2.57037E-12	2.24035E-12
-814.070E-3	-206.687E-12	-814.070E-3	-54.0364E-9	-2.40355E-12	2.32617E-12
-793.970E-3	-204.222E-12	-793.970E-3	-54.0364E-9	-2.56896E-12	2.52400E-12
-773.869E-3	-201.835E-12	-773.869E-3	-54.0364E-9	-2.30742E-12	2.94882E-12
-753.769E-3	-198.592E-12	-753.769E-3	-54.0364E-9	-2.22978E-12	2.81361E-12
-733.668E-3	-195.201E-12	-733.668E-3	-54.0364E-9	-2.20383E-12	2.82863E-12
-713.568E-3	-191.538E-12	-713.568E-3	-54.0364E-9	-2.21880E-12	2.98840E-12
-693.467E-3	-188.732E-12	-693.467E-3	-54.0364E-9	-2.30157E-12	2.87137E-12
-673.367E-3	-185.714E-12	-673.367E-3	-54.0364E-9	-2.13093E-12	3.07390E-12
-653.266E-3	-181.553E-12	-653.266E-3	-54.0364E-9	-2.21358E-12	3.20079E-12
-633.166E-3	-177.453E-12	-633.166E-3	-54.0364E-9	-2.10125E-12	3.27347E-12
-613.065E-3	-173.879E-12	-613.065E-3	-54.0364E-9	-2.07648E-12	3.40252E-12
-592.965E-3	-170.348E-12	-592.965E-3	-54.0364E-9	-1.97835E-12	3.67148E-12
-572.864E-3	-165.502E-12	-572.864E-3	-54.0364E-9	-1.96172E-12	3.95246E-12
-552.764E-3	-160.671E-12	-552.764E-3	-54.0364E-9	-1.92913E-12	3.72344E-12
-532.663E-3	-156.387E-12	-532.663E-3	-54.0364E-9	-2.11309E-12	3.40590E-12
-512.563E-3	-153.273E-12	-512.563E-3	-54.0364E-9	-2.27337E-12	3.09757E-12
-492.462E-3	-150.067E-12	-492.462E-3	-54.0364E-9	-2.14884E-12	3.11828E-12
-472.362E-3	-145.522E-12	-472.362E-3	-54.0364E-9	-2.00395E-12	3.79162E-12
-452.261E-3	-139.806E-12	-452.261E-3	-54.0364E-9	-1.62505E-12	4.74965E-12
-432.161E-3	-132.533E-12	-432.161E-3	-54.0364E-9	-1.39777E-12	6.01726E-12
-412.060E-3	-125.870E-12	-412.060E-3	-54.0364E-9	-1.56655E-12	5.22239E-12
-391.960E-3	-119.445E-12	-391.960E-3	-54.0364E-9	-1.92340E-12	4.25048E-12
-371.859E-3	-114.335E-12	-371.859E-3	-54.0364E-9	-2.09432E-12	4.18619E-12
-351.759E-3	-108.374E-12	-351.759E-3	-54.0364E-9	-1.86139E-12	5.00447E-12
-331.658E-3	-101.268E-12	-331.658E-3	-54.0364E-9	-1.17874E-12	5.77753E-12
-311.558E-3	-92.6882E-12	-311.558E-3	-54.0364E-9	-1.20639E-12	6.60763E-12
-291.457E-3	-83.6713E-12	-291.457E-3	-54.0364E-9	-1.19453E-12	6.66040E-12
-271.357E-3	-75.9887E-12	-271.357E-3	-54.0364E-9	-1.64446E-12	5.61099E-12
-251.256E-3	-69.3897E-12	-251.256E-3	-54.0364E-9	-1.74657E-12	4.66123E-12
-231.156E-3	-63.9236E-12	-231.156E-3	-54.0364E-9	-1.87270E-12	4.43041E-12
-211.055E-3	-58.5776E-12	-211.055E-3	-54.0364E-9	-1.91663E-12	4.11252E-12
-190.955E-3	-53.4343E-12	-190.955E-3	-54.0364E-9	-1.92373E-12	4.26965E-12
-170.854E-3	-47.9192E-12	-170.854E-3	-54.0364E-9	-1.79430E-12	4.32727E-12
-150.754E-3	-42.1246E-12	-150.754E-3	-54.0364E-9	-1.68309E-12	4.55249E-12
-130.653E-3	-36.6712E-12	-130.653E-3	-54.0364E-9	-1.74826E-12	4.40630E-12
-110.553E-3	-31.3368E-12	-110.553E-3	-54.0364E-9	-1.94374E-12	4.09740E-12
-90.4523E-3	-26.2424E-12	-90.4523E-3	-54.0364E-9	-1.95093E-12	4.01859E-12
-70.3518E-3	-20.7847E-12	-70.3518E-3	-54.0364E-9	-1.97090E-12	4.36364E-12
-50.2512E-3	-14.8896E-12	-50.2513E-3	-54.0364E-9	-1.83801E-12	4.58029E-12
-30.1508E-3	-8.92123E-12	-30.1508E-3	-54.0364E-9	-1.86539E-12	4.61580E-12
-10.0503E-3	-3.11197E-12	-10.0503E-3	-54.0364E-9	-1.98180E-12	4.45188E-12
10.0503E-3	2.32849E-12	10.0503E-3	-54.0364E-9	-1.88776E-12	4.22858E-12
30.1507E-3	7.62316E-12	30.1508E-3	-54.0364E-9	-1.85700E-12	4.00779E-12
50.2512E-3	13.0310E-12	50.2513E-3	-54.0364E-9	-1.94698E-12	4.35578E-12
70.3518E-3	18.8013E-12	70.3518E-3	-54.0364E-9	-1.69379E-12	4.67952E-12
90.4522E-3	24.5646E-12	90.4523E-3	-54.0364E-9	-1.73069E-12	4.38578E-12
110.553E-3	30.2265E-12	110.553E-3	-54.0364E-9	-1.80205E-12	4.44709E-12
130.653E-3	36.0653E-12	130.653E-3	-54.0364E-9	-1.80087E-12	4.72487E-12
150.754E-3	42.1416E-12	150.754E-3	-54.0364E-9	-1.59021E-12	4.80067E-12
170.854E-3	48.1957E-12	170.854E-3	-54.0364E-9	-1.64549E-12	4.75003E-12
190.955E-3	54.0254E-12	190.955E-3	-54.0364E-9	-1.68909E-12	4.63381E-12
211.055E-3	59.5657E-12	211.055E-3	-54.0364E-9	-1.93764E-12	4.34073E-12
231.156E-3	65.0378E-12	231.156E-3	-54.0364E-9	-1.88403E-12	4.38319E-12
251.256E-3	70.4017E-12	251.256E-3	-54.0364E-9	-1.77811E-12	4.45150E-12
271.357E-3	75.8101E-12	271.357E-3	-54.0364E-9	-1.87370E-12	4.47259E-12
291.457E-3	81.2408E-12	291.457E-3	-54.0364E-9	-2.00655E-12	4.42755E-12
311.558E-3	86.3595E-12	311.558E-3	-54.0364E-9	-1.80056E-12	4.20780E-12
331.658E-3	92.0708E-12	331.658E-3	-54.0364E-9	-1.77488E-12	4.33528E-12
351.759E-3	97.6361E-12	351.759E-3	-54.0364E-9	-1.92763E-12	4.60256E-12
371.859E-3	103.636E-12	371.859E-3	-54.0364E-9	-1.57290E-12	4.81988E-12
391.960E-3	109.983E-12	391.960E-3	-54.0364E-9	-1.71483E-12	4.91236E-12
412.060E-3	116.401E-12	412.060E-3	-54.0364E-9	-1.73182E-12	5.10247E-12
432.161E-3	122.859E-12	432.161E-3	-54.0364E-9	-2.10628E-12	4.78296E-12
452.261E-3	127.965E-12	452.261E-3	-54.0364E-9	-1.85518E-12	4.28983E-12
472.362E-3	133.418E-12	472.362E-3	-54.0364E-9	-2.03539E-12	4.38442E-12
492.462E-3	138.602E-12	492.462E-3	-54.0364E-9	-2.02383E-12	4.29758E-12
512.563E-3	144.619E-12	512.563E-3	-54.0364E-9	-1.73906E-12	4.54072E-12
532.663E-3	150.297E-12	532.663E-3	-54.0364E-9	-1.60502E-12	4.86764E-12
552.764E-3	156.071E-12	552.764E-3	-54.0364E-9	-1.72483E-12	4.85632E-12
572.864E-3	162.163E-12	572.864E-3	-54.0364E-9	-1.64619E-12	4.95314E-12
592.965E-3	168.842E-12	592.965E-3	-54.0364E-9	-1.55652E-12	4.86594E-12
613.065E-3	175.311E-12	613.065E-3	-54.0364E-9	-1.66604E-12	4.87650E-12
633.166E-3	180.928E-12	633.166E-3	-54.0364E-9	-1.68463E-12	4.76895E-12
653.266E-3	186.511E-12	653.266E-3	-54.0364E-9	-1.86411E-12	4.64971E-12
673.367E-3	193.109E-12	673.367E-3	-54.0364E-9	-1.58668E-12	4.74598E-12
693.467E-3	199.662E-12	693.467E-3	-54.0364E-9	-1.65112E-12	5.10459E-12
713.568E-3	205.697E-12	713.568E-3	-54.0364E-9	-1.68409E-12	4.95197E-12
733.668E-3	211.175E-12	733.668E-3	-54.0364E-9	-1.86667E-12	4.90065E-12
753.769E-3	218.086E-12	753.769E-3	-54.0364E-9	-1.65661E-12	5.02322E-12
773.869E-3	225.333E-12	773.869E-3	-54.0364E-9	-1.68869E-12	5.22815E-12
793.970E-3	231.785E-12	793.970E-3	-54.0364E-9	-1.51026E-12	5.13113E-12
814.070E-3	237.770E-12	814.070E-3	-54.0364E-9	-1.64135E-12	5.03126E-12
834.171E-3	243.523E-12	834.171E-3	-54.0364E-9	-1.74993E-12	4.99023E-12
854.271E-3	250.866E-12	854.271E-3	-54.0364E-9	-1.78334E-12	4.71402E-12
874.372E-3	256.950E-12	874.372E-3	-54.0364E-9	-1.60117E-12	4.77193E-12
894.472E-3	262.461E-12	894.472E-3	-54.0364E-9	-1.82438E-12	4.93793E-12
914.573E-3	268.072E-12	914.573E-3	-54.0364E-9	-1.74354E-12	5.04126E-12
934.673E-3	274.823E-12	934.673E-3	-54.0364E-9	-1.70259E-12	4.74507E-12
954.774E-3	281.808E-12	954.774E-3	-54.0364E-9	-1.70537E-12	4.77585E-12
974.874E-3	287.164E-12	974.874E-3	-54.0364E-9	-1.74390E-12	4.89513E-12
994.975E-3	292.709E-12	994.975E-3	-54.0364E-9	-1.57525E-12	4.80635E-12
1.01508E+0	299.335E-12	1.01508E+0	-54.0364E-9	-1.64242E-12	4.84988E-12
1.03518E+0	306.275E-12	1.03518E+0	-54.0364E-9	-1.54195E-12	5.09490E-12
1.05528E+0	312.633E-12	1.05528E+0	-54.0364E-9	-1.55284E-12	5.08809E-12
1.07538E+0	318.298E-12	1.07538E+0	-54.0364E-9	-1.39088E-12	5.00830E-12
1.09548E+0	324.449E-12	1.09548E+0	-54.0364E-9	-1.68887E-12	5.09926E-12
1.11558E+0	331.883E-12	1.11558E+0	-54.0364E-9	-1.63857E-12	4.95368E-12
1.13568E+0	338.042E-12	1.13568E+0	-54.0364E-9	-1.50162E-12	5.13501E-12
1.15578E+0	344.030E-12	1.15578E+0	-54.0364E-9	-1.58992E-12	5.15293E-12
1.17588E+0	350.033E-12	1.17588E+0	-54.0364E-9	-1.75511E-12	5.00318E-12
1.19598E+0	356.877E-12	1.19598E+0	-54.0364E-9	-1.64561E-12	5.10255E-12
1.21608E+0	363.736E-12	1.21608E+0	-54.0364E-9	-1.52271E-12	5.17352E-12
1.23618E+0	370.463E-12	1.23618E+0	-54.0364E-9	-1.51475E-12	5.55282E-12
1.25628E+0	376.811E-12	1.25628E+0	-54.0364E-9	-1.52638E-12	5.30897E-12
1.27638E+0	383.562E-12	1.27638E+0	-54.0364E-9	-1.57498E-12	5.41358E-12
1.29648E+0	391.254E-12	1.29648E+0	-54.0364E-9	-1.44950E-12	5.27733E-12
1.31658E+0	397.767E-12	1.31658E+0	-54.0364E-9	-1.49014E-12	5.27023E-12
1.33668E+0	404.682E-12	1.33668E+0	-54.0364E-9	-1.67658E-12	5.29090E-12
1.35678E+0	410.996E-12	1.35678E+0	-54.0364E-9	-1.64633E-12	5.24871E-12
1.37688E+0	418.454E-12	1.37688E+0	-54.0364E-9	-1.60122E-12	5.04536E-12
1.39698E+0	424.545E-12	1.39698E+0	-54.0364E-9	-1.58488E-12	5.13241E-12
1.41709E+0	430.893E-12	1.41709E+0	-54.0364E-9	-1.67574E-12	5.03753E-12
1.43719E+0	436.229E-12	1.43719E+0	-54.0364E-9	-1.78793E-12	5.23236E-12
1.45729E+0	443.534E-12	1.45729E+0	-54.0364E-9	-1.79198E-12	5.15043E-12
1.47739E+0	449.690E-12	1.47739E+0	-54.0364E-9	-1.57896E-12	5.16635E-12
1.49749E+0	455.850E-12	1.49749E+0	-54.0364E-9	-1.52081E-12	5.14918E-12
1.51759E+0	462.949E-12	1.51759E+0	-54.0364E-9	-1.79015E-12	5.09771E-12
1.53769E+0	469.905E-12	1.53769E+0	-54.0364E-9	-1.55970E-12	5.01209E-12
1.55779E+0	476.483E-12	1.55779E+0	-54.0364E-9	-1.40088E-12	5.13154E-12
1.57789E+0	481.634E-12	1.57789E+0	-54.0364E-9	-1.53559E-12	5.01199E-12
1.59799E+0	488.208E-12	1.59799E+0	-54.0364E-9	-1.48825E-12	5.44169E-12
1.61809E+0	495.732E-12	1.61809E+0	-54.0364E-9	-1.73844E-12	5.28604E-12
1.63819E+0	503.643E-12	1.63819E+0	-54.0364E-9	-1.58872E-12	5.48461E-12
1.65829E+0	508.035E-12	1.65829E+0	-54.0364E-9	-1.59580E-12	5.37895E-12
1.67839E+0	514.389E-12	1.67839E+0	-54.0364E-9	-1.49217E-12	5.53391E-12
1.69849E+0	523.637E-12	1.69849E+0	-54.0364E-9	-1.50959E-12	5.76501E-12
1.71859E+0	532.160E-12	1.71859E+0	-54.0364E-9	-1.32521E-12	5.76209E-12
1.73869E+0	537.548E-12	1.73869E+0	-54.0364E-9	-1.41044E-12	5.88451E-12
1.75879E+0	543.066E-12	1.75879E+0	-54.0364E-9	-1.42576E-12	5.80179E-12
1.77889E+0	552.058E-12	1.77889E+0	-54.0364E-9	-1.41201E-12	5.76528E-12
1.79900E+0	561.133E-12	1.79900E+0	-54.0364E-9	-1.43207E-12	5.65483E-12
1.81910E+0	568.003E-12	1.81910E+0	-54.0364E-9	-1.57905E-12	5.77967E-12
1.83920E+0	571.763E-12	1.83920E+0	-54.0364E-9	-1.39651E-12	5.84732E-12
1.85930E+0	579.863E-12	1.85930E+0	-54.0364E-9	-1.62912E-12	5.63362E-12
1.87940E+0	588.893E-12	1.87940E+0	-54.0364E-9	-1.50312E-12	5.42552E-12
1.89950E+0	595.980E-12	1.89950E+0	-54.0364E-9	-1.58240E-12	5.56172E-12
1.91960E+0	599.905E-12	1.91960E+0	-54.0364E-9	-1.62232E-12	5.53758E-12
1.93970E+0	607.340E-12	1.93970E+0	-54.0364E-9	-1.44129E-12	5.58323E-12
1.95980E+0	615.969E-12	1.95980E+0	-54.0364E-9	-1.34849E-12	5.66144E-12
1.97990E+0	624.563E-12	1.97990E+0	-54.0364E-9	-1.40978E-12	5.62450E-12
2.00000E+0	629.077E-12	2.00000E+0	-54.0364E-9	-1.30383E-12	5.58016E-12
