# Supplementary material for: Circumventing the stability problems of graphene nanoribbon zigzag edges
Source: Nat Chem. 2022 Sep 26;14(12):1451–8. doi: 10.1038/s41557-022-01042-8 (PMC10665199; doi:10.1038/s41557-022-01042-8)
Supplement: Supplementary file 3 — Source data for Supplementary Fig. 9. [file 41557_2022_1042_MOESM3_ESM.zip › 4 units/Point spectra374.dat]

Experiment	bias spectroscopy
Saved Date	21.07.2020 23:29:16
User
Date
X (m)	-356.73E-9
Y (m)	-186.001E-9
Z (m)	-54.0312E-9
Z offset (m)	0E+0
Settling time (s)	20E-3
Integration time (s)	70E-3
Z-Ctrl hold	TRUE
Final Z (m)	N/A
Start time	21.07.2020 23:28:58
Filter type	None
Order
Cutoff frq
Bias>Bias (V)	-500E-3
Bias>Calibration (V/V)	-1E+0
Bias>Offset (V)	0E+0
Bias Spectroscopy>Sweep Start (V)	-2E+0
Bias Spectroscopy>Sweep End (V)	2E+0
Bias Spectroscopy>Num Pixel	200
Bias Spectroscopy>Z Avg time (s)	100E-3
Bias Spectroscopy>Z offset (m)	0E+0
Bias Spectroscopy>1st Settling time (s)	60E-3
Bias Spectroscopy>Settling time (s)	20E-3
Bias Spectroscopy>Integration time (s)	70E-3
Bias Spectroscopy>End Settling time (s)	50E-3
Bias Spectroscopy>Z control time (s)	50E-3
Bias Spectroscopy>Max Slew rate (V/s)	Inf
Bias Spectroscopy>backward sweep	FALSE
Bias Spectroscopy>Z-controller hold	TRUE
Bias Spectroscopy>Number of sweeps	1
Bias Spectroscopy>Channels	Current (A);Bias (V);Z (m);LI Demod 1 Y (A);LI Demod 1 X (A)
Bias Spectroscopy>Reset Bias	TRUE
Bias Spectroscopy>Record final Z	FALSE
Bias Spectroscopy>Lock-In run	TRUE
Current>Current (A)	247.032E-12
Current>Calibration (A/V)	330E-12
Current>Offset (A)	0E+0
Current>Gain	High
Lock-in>Lock-in status	ON
Lock-in>Modulated signal	Bias (V)
Lock-in>Frequency (Hz)	828E+0
Lock-in>Amplitude	20E-3
Lock-in>Demodulated signal	Current (A)
Lock-in>HP Filter Cutoff D1 (Hz)	155.425E+0
Lock-in>HP Filter Cutoff D2 (Hz)	155.425E+0
Lock-in>HP Filter Order D1	1
Lock-in>HP Filter Order D2	1
Lock-in>Harmonic D1	1
Lock-in>Harmonic D2	2
Lock-in>Reference phase D1 (deg)	-158.815E+0
Lock-in>Reference phase D2 (deg)	174.64E+0
Lock-in>LP Filter Cutoff D1 (Hz)	9.71405E+0
Lock-in>LP Filter Cutoff D2 (Hz)	4.85702E+0
Lock-in>LP Filter Order D1	2
Lock-in>LP Filter Order D2	2
Lock-in>Sync Filter D1	OFF
Lock-in>Sync Filter D2	OFF
[DATA]
Bias calc (V)	Current (A)	Bias (V)	Z (m)	LI Demod 1 Y (A)	LI Demod 1 X (A)
-2.00000E+0	-360.445E-12	-2.00000E+0	-54.0312E-9	-2.25844E-12	2.99791E-12
-1.97990E+0	-358.710E-12	-1.97990E+0	-54.0312E-9	-2.30144E-12	3.16249E-12
-1.95980E+0	-355.992E-12	-1.95980E+0	-54.0312E-9	-2.33777E-12	3.07253E-12
-1.93970E+0	-352.746E-12	-1.93970E+0	-54.0312E-9	-2.27466E-12	3.08110E-12
-1.91960E+0	-347.350E-12	-1.91960E+0	-54.0312E-9	-2.49759E-12	3.06353E-12
-1.89950E+0	-344.325E-12	-1.89950E+0	-54.0312E-9	-2.23059E-12	2.96449E-12
-1.87940E+0	-342.587E-12	-1.87940E+0	-54.0312E-9	-2.27651E-12	2.96116E-12
-1.85930E+0	-339.144E-12	-1.85930E+0	-54.0312E-9	-2.32772E-12	2.96716E-12
-1.83920E+0	-335.550E-12	-1.83920E+0	-54.0312E-9	-2.46141E-12	2.84962E-12
-1.81910E+0	-331.094E-12	-1.81910E+0	-54.0312E-9	-2.53526E-12	3.19622E-12
-1.79900E+0	-329.614E-12	-1.79900E+0	-54.0312E-9	-2.48426E-12	2.81761E-12
-1.77889E+0	-327.018E-12	-1.77889E+0	-54.0312E-9	-2.46479E-12	2.68713E-12
-1.75879E+0	-323.615E-12	-1.75879E+0	-54.0312E-9	-2.18105E-12	2.55427E-12
-1.73869E+0	-319.878E-12	-1.73869E+0	-54.0312E-9	-2.32450E-12	2.49033E-12
-1.71859E+0	-317.652E-12	-1.71859E+0	-54.0312E-9	-2.20645E-12	2.71567E-12
-1.69849E+0	-315.468E-12	-1.69849E+0	-54.0312E-9	-2.18531E-12	2.99036E-12
-1.67839E+0	-311.833E-12	-1.67839E+0	-54.0312E-9	-2.29612E-12	2.49598E-12
-1.65829E+0	-309.242E-12	-1.65829E+0	-54.0312E-9	-2.45952E-12	2.41891E-12
-1.63819E+0	-306.869E-12	-1.63819E+0	-54.0312E-9	-2.42713E-12	2.34677E-12
-1.61809E+0	-304.821E-12	-1.61809E+0	-54.0312E-9	-2.30955E-12	2.45296E-12
-1.59799E+0	-301.906E-12	-1.59799E+0	-54.0312E-9	-2.18102E-12	2.84237E-12
-1.57789E+0	-298.262E-12	-1.57789E+0	-54.0312E-9	-2.20981E-12	2.96633E-12
-1.55779E+0	-295.172E-12	-1.55779E+0	-54.0312E-9	-2.21791E-12	2.87749E-12
-1.53769E+0	-293.428E-12	-1.53769E+0	-54.0312E-9	-2.44756E-12	2.58722E-12
-1.51759E+0	-290.718E-12	-1.51759E+0	-54.0312E-9	-2.39191E-12	2.22589E-12
-1.49749E+0	-288.262E-12	-1.49749E+0	-54.0312E-9	-2.43876E-12	2.00047E-12
-1.47739E+0	-285.858E-12	-1.47739E+0	-54.0312E-9	-2.44228E-12	2.21289E-12
-1.45729E+0	-284.923E-12	-1.45729E+0	-54.0312E-9	-2.31531E-12	2.24410E-12
-1.43719E+0	-282.678E-12	-1.43719E+0	-54.0312E-9	-2.61018E-12	2.08094E-12
-1.41709E+0	-279.589E-12	-1.41709E+0	-54.0312E-9	-2.53379E-12	2.33448E-12
-1.39698E+0	-277.484E-12	-1.39698E+0	-54.0312E-9	-2.52134E-12	2.18112E-12
-1.37688E+0	-276.473E-12	-1.37688E+0	-54.0312E-9	-2.60722E-12	2.01147E-12
-1.35678E+0	-274.836E-12	-1.35678E+0	-54.0312E-9	-2.61798E-12	2.04097E-12
-1.33668E+0	-271.518E-12	-1.33668E+0	-54.0312E-9	-2.52778E-12	2.32735E-12
-1.31658E+0	-268.843E-12	-1.31658E+0	-54.0312E-9	-2.43117E-12	2.45073E-12
-1.29648E+0	-267.455E-12	-1.29648E+0	-54.0312E-9	-2.58113E-12	2.24580E-12
-1.27638E+0	-266.145E-12	-1.27638E+0	-54.0312E-9	-2.63879E-12	1.92997E-12
-1.25628E+0	-263.141E-12	-1.25628E+0	-54.0312E-9	-2.66156E-12	2.03792E-12
-1.23618E+0	-260.707E-12	-1.23618E+0	-54.0312E-9	-2.38746E-12	2.38103E-12
-1.21608E+0	-258.578E-12	-1.21608E+0	-54.0312E-9	-2.35366E-12	2.67661E-12
-1.19598E+0	-256.226E-12	-1.19598E+0	-54.0312E-9	-2.21409E-12	2.79309E-12
-1.17588E+0	-252.269E-12	-1.17588E+0	-54.0312E-9	-2.23377E-12	2.89187E-12
-1.15578E+0	-248.943E-12	-1.15578E+0	-54.0312E-9	-2.36437E-12	2.50842E-12
-1.13568E+0	-247.699E-12	-1.13568E+0	-54.0312E-9	-2.40752E-12	2.23966E-12
-1.11558E+0	-245.655E-12	-1.11558E+0	-54.0312E-9	-2.33927E-12	1.96038E-12
-1.09548E+0	-244.002E-12	-1.09548E+0	-54.0312E-9	-2.67675E-12	2.05730E-12
-1.07538E+0	-241.774E-12	-1.07538E+0	-54.0312E-9	-2.66340E-12	2.02115E-12
-1.05528E+0	-239.910E-12	-1.05528E+0	-54.0312E-9	-2.65596E-12	1.80828E-12
-1.03518E+0	-239.033E-12	-1.03518E+0	-54.0312E-9	-2.71003E-12	2.06993E-12
-1.01508E+0	-236.681E-12	-1.01508E+0	-54.0312E-9	-2.40248E-12	2.18272E-12
-994.975E-3	-233.440E-12	-994.975E-3	-54.0312E-9	-2.33301E-12	2.61607E-12
-974.874E-3	-230.192E-12	-974.874E-3	-54.0312E-9	-2.30694E-12	2.73496E-12
-954.774E-3	-228.164E-12	-954.774E-3	-54.0312E-9	-2.20959E-12	2.75005E-12
-934.673E-3	-224.437E-12	-934.673E-3	-54.0312E-9	-2.08428E-12	3.42361E-12
-914.573E-3	-220.008E-12	-914.573E-3	-54.0312E-9	-2.05963E-12	3.34237E-12
-894.472E-3	-215.936E-12	-894.472E-3	-54.0312E-9	-2.20460E-12	3.15593E-12
-874.372E-3	-213.590E-12	-874.372E-3	-54.0312E-9	-2.31212E-12	2.68568E-12
-854.271E-3	-211.117E-12	-854.271E-3	-54.0312E-9	-2.39178E-12	2.58216E-12
-834.171E-3	-208.150E-12	-834.171E-3	-54.0312E-9	-2.35801E-12	2.28188E-12
-814.070E-3	-205.146E-12	-814.070E-3	-54.0312E-9	-2.53538E-12	2.46352E-12
-793.970E-3	-202.703E-12	-793.970E-3	-54.0312E-9	-2.50091E-12	2.68726E-12
-773.869E-3	-200.612E-12	-773.869E-3	-54.0312E-9	-2.23201E-12	2.72728E-12
-753.769E-3	-197.170E-12	-753.769E-3	-54.0312E-9	-2.26462E-12	2.69390E-12
-733.668E-3	-193.596E-12	-733.668E-3	-54.0312E-9	-2.34380E-12	2.80336E-12
-713.568E-3	-190.447E-12	-713.568E-3	-54.0312E-9	-2.25997E-12	2.80988E-12
-693.467E-3	-188.209E-12	-693.467E-3	-54.0312E-9	-2.31231E-12	2.89447E-12
-673.367E-3	-184.801E-12	-673.367E-3	-54.0312E-9	-2.36135E-12	3.07284E-12
-653.266E-3	-180.948E-12	-653.266E-3	-54.0312E-9	-2.16341E-12	3.07499E-12
-633.166E-3	-177.009E-12	-633.166E-3	-54.0312E-9	-2.11317E-12	3.17839E-12
-613.065E-3	-173.258E-12	-613.065E-3	-54.0312E-9	-2.08567E-12	3.20532E-12
-592.965E-3	-169.695E-12	-592.965E-3	-54.0312E-9	-2.12212E-12	3.70835E-12
-572.864E-3	-164.800E-12	-572.864E-3	-54.0312E-9	-2.01554E-12	3.91648E-12
-552.764E-3	-159.791E-12	-552.764E-3	-54.0312E-9	-2.15148E-12	3.72221E-12
-532.663E-3	-155.949E-12	-532.663E-3	-54.0312E-9	-2.28092E-12	3.35646E-12
-512.563E-3	-152.854E-12	-512.563E-3	-54.0312E-9	-2.39995E-12	3.06805E-12
-492.462E-3	-148.888E-12	-492.462E-3	-54.0312E-9	-2.23497E-12	2.96426E-12
-472.362E-3	-144.755E-12	-472.362E-3	-54.0312E-9	-2.07998E-12	3.43598E-12
-452.261E-3	-139.264E-12	-452.261E-3	-54.0312E-9	-1.99995E-12	4.74138E-12
-432.161E-3	-132.803E-12	-432.161E-3	-54.0312E-9	-1.54852E-12	5.74002E-12
-412.060E-3	-126.169E-12	-412.060E-3	-54.0312E-9	-1.58646E-12	5.24595E-12
-391.960E-3	-120.065E-12	-391.960E-3	-54.0312E-9	-1.87072E-12	4.31195E-12
-371.859E-3	-115.027E-12	-371.859E-3	-54.0312E-9	-1.87939E-12	4.43172E-12
-351.759E-3	-109.243E-12	-351.759E-3	-54.0312E-9	-1.83822E-12	4.85142E-12
-331.658E-3	-102.217E-12	-331.658E-3	-54.0312E-9	-1.18220E-12	5.87002E-12
-311.558E-3	-93.1895E-12	-311.558E-3	-54.0312E-9	-1.03357E-12	6.87581E-12
-291.457E-3	-84.2865E-12	-291.457E-3	-54.0312E-9	-962.574E-15	6.69790E-12
-271.357E-3	-76.4117E-12	-271.357E-3	-54.0312E-9	-1.35076E-12	5.69888E-12
-251.256E-3	-69.9111E-12	-251.256E-3	-54.0312E-9	-1.90204E-12	4.86212E-12
-231.156E-3	-64.1944E-12	-231.156E-3	-54.0312E-9	-1.99996E-12	4.55114E-12
-211.055E-3	-58.8701E-12	-211.055E-3	-54.0312E-9	-1.94476E-12	4.17464E-12
-190.955E-3	-53.6538E-12	-190.955E-3	-54.0312E-9	-1.86267E-12	4.30103E-12
-170.854E-3	-48.1018E-12	-170.854E-3	-54.0312E-9	-1.84851E-12	4.43001E-12
-150.754E-3	-42.3726E-12	-150.754E-3	-54.0312E-9	-1.82134E-12	4.47772E-12
-130.653E-3	-36.8357E-12	-130.653E-3	-54.0312E-9	-1.85633E-12	4.45329E-12
-110.553E-3	-31.6018E-12	-110.553E-3	-54.0312E-9	-1.93115E-12	4.14516E-12
-90.4523E-3	-26.5296E-12	-90.4523E-3	-54.0312E-9	-2.07966E-12	4.07428E-12
-70.3518E-3	-20.9830E-12	-70.3518E-3	-54.0312E-9	-1.99511E-12	4.32879E-12
-50.2512E-3	-15.0342E-12	-50.2513E-3	-54.0312E-9	-1.64436E-12	4.81243E-12
-30.1508E-3	-8.98630E-12	-30.1508E-3	-54.0312E-9	-1.71026E-12	4.72681E-12
-10.0503E-3	-3.14195E-12	-10.0503E-3	-54.0312E-9	-1.72827E-12	4.59150E-12
10.0503E-3	2.27132E-12	10.0503E-3	-54.0312E-9	-1.79843E-12	4.27572E-12
30.1507E-3	7.39558E-12	30.1508E-3	-54.0312E-9	-1.88221E-12	4.14627E-12
50.2512E-3	12.6537E-12	50.2513E-3	-54.0312E-9	-1.95364E-12	4.15435E-12
70.3518E-3	18.1953E-12	70.3518E-3	-54.0312E-9	-1.87182E-12	4.31701E-12
90.4522E-3	23.7295E-12	90.4523E-3	-54.0312E-9	-1.90818E-12	4.17837E-12
110.553E-3	29.1296E-12	110.553E-3	-54.0312E-9	-1.75347E-12	4.49996E-12
130.653E-3	34.8945E-12	130.653E-3	-54.0312E-9	-1.74647E-12	4.66303E-12
150.754E-3	41.0592E-12	150.754E-3	-54.0312E-9	-1.67962E-12	4.64080E-12
170.854E-3	47.1092E-12	170.854E-3	-54.0312E-9	-1.82025E-12	4.65446E-12
190.955E-3	52.8846E-12	190.955E-3	-54.0312E-9	-1.81157E-12	4.67603E-12
211.055E-3	58.4904E-12	211.055E-3	-54.0312E-9	-1.84252E-12	4.39209E-12
231.156E-3	64.2300E-12	231.156E-3	-54.0312E-9	-1.72169E-12	4.43001E-12
251.256E-3	69.8041E-12	251.256E-3	-54.0312E-9	-1.85462E-12	4.31020E-12
271.357E-3	74.9922E-12	271.357E-3	-54.0312E-9	-1.90944E-12	4.29553E-12
291.457E-3	80.1383E-12	291.457E-3	-54.0312E-9	-1.90597E-12	4.41915E-12
311.558E-3	85.6766E-12	311.558E-3	-54.0312E-9	-1.93136E-12	4.29572E-12
331.658E-3	91.4169E-12	331.658E-3	-54.0312E-9	-1.96827E-12	4.27132E-12
351.759E-3	96.8028E-12	351.759E-3	-54.0312E-9	-1.86699E-12	4.75373E-12
371.859E-3	102.321E-12	371.859E-3	-54.0312E-9	-1.66730E-12	4.87009E-12
391.960E-3	108.451E-12	391.960E-3	-54.0312E-9	-1.79930E-12	4.86458E-12
412.060E-3	115.227E-12	412.060E-3	-54.0312E-9	-1.78522E-12	4.96579E-12
432.161E-3	121.202E-12	432.161E-3	-54.0312E-9	-1.78548E-12	4.66462E-12
452.261E-3	125.719E-12	452.261E-3	-54.0312E-9	-1.83671E-12	4.32751E-12
472.362E-3	130.911E-12	472.362E-3	-54.0312E-9	-2.10512E-12	4.12303E-12
492.462E-3	136.722E-12	492.462E-3	-54.0312E-9	-1.77974E-12	4.18080E-12
512.563E-3	142.679E-12	512.563E-3	-54.0312E-9	-1.78322E-12	4.30717E-12
532.663E-3	147.861E-12	532.663E-3	-54.0312E-9	-1.86785E-12	4.49774E-12
552.764E-3	153.216E-12	552.764E-3	-54.0312E-9	-1.77050E-12	4.78207E-12
572.864E-3	159.562E-12	572.864E-3	-54.0312E-9	-1.91957E-12	4.95084E-12
592.965E-3	166.163E-12	592.965E-3	-54.0312E-9	-1.89796E-12	4.64777E-12
613.065E-3	172.061E-12	613.065E-3	-54.0312E-9	-1.83162E-12	4.77205E-12
633.166E-3	177.301E-12	633.166E-3	-54.0312E-9	-1.81374E-12	4.61669E-12
653.266E-3	182.846E-12	653.266E-3	-54.0312E-9	-1.55693E-12	4.54476E-12
673.367E-3	189.582E-12	673.367E-3	-54.0312E-9	-1.80248E-12	4.72542E-12
693.467E-3	196.141E-12	693.467E-3	-54.0312E-9	-1.80273E-12	4.68911E-12
713.568E-3	201.115E-12	713.568E-3	-54.0312E-9	-1.75772E-12	4.76865E-12
733.668E-3	206.777E-12	733.668E-3	-54.0312E-9	-1.46764E-12	4.82864E-12
753.769E-3	213.794E-12	753.769E-3	-54.0312E-9	-1.82740E-12	5.00373E-12
773.869E-3	220.748E-12	773.869E-3	-54.0312E-9	-1.74315E-12	4.97442E-12
793.970E-3	226.898E-12	793.970E-3	-54.0312E-9	-1.55392E-12	5.23169E-12
814.070E-3	231.891E-12	814.070E-3	-54.0312E-9	-1.81398E-12	4.88537E-12
834.171E-3	238.464E-12	834.171E-3	-54.0312E-9	-1.85944E-12	4.85526E-12
854.271E-3	245.221E-12	854.271E-3	-54.0312E-9	-1.74080E-12	4.88176E-12
874.372E-3	251.198E-12	874.372E-3	-54.0312E-9	-1.70937E-12	4.53406E-12
894.472E-3	256.636E-12	894.472E-3	-54.0312E-9	-1.60796E-12	4.58184E-12
914.573E-3	261.598E-12	914.573E-3	-54.0312E-9	-1.75899E-12	4.81502E-12
934.673E-3	268.728E-12	934.673E-3	-54.0312E-9	-1.74280E-12	4.76690E-12
954.774E-3	275.082E-12	954.774E-3	-54.0312E-9	-1.60441E-12	4.77772E-12
974.874E-3	280.797E-12	974.874E-3	-54.0312E-9	-2.02514E-12	4.76264E-12
994.975E-3	285.900E-12	994.975E-3	-54.0312E-9	-1.86660E-12	4.92448E-12
1.01508E+0	292.503E-12	1.01508E+0	-54.0312E-9	-1.67791E-12	4.80188E-12
1.03518E+0	300.261E-12	1.03518E+0	-54.0312E-9	-1.57598E-12	5.04106E-12
1.05528E+0	306.509E-12	1.05528E+0	-54.0312E-9	-1.64052E-12	4.92501E-12
1.07538E+0	311.835E-12	1.07538E+0	-54.0312E-9	-1.52153E-12	5.20624E-12
1.09548E+0	317.715E-12	1.09548E+0	-54.0312E-9	-1.71473E-12	5.07690E-12
1.11558E+0	325.430E-12	1.11558E+0	-54.0312E-9	-1.73550E-12	5.19849E-12
1.13568E+0	333.011E-12	1.13568E+0	-54.0312E-9	-1.66765E-12	4.91554E-12
1.15578E+0	337.924E-12	1.15578E+0	-54.0312E-9	-1.71706E-12	5.07230E-12
1.17588E+0	343.407E-12	1.17588E+0	-54.0312E-9	-1.57870E-12	4.99719E-12
1.19598E+0	350.529E-12	1.19598E+0	-54.0312E-9	-1.79080E-12	5.28288E-12
1.21608E+0	358.817E-12	1.21608E+0	-54.0312E-9	-1.47251E-12	5.51205E-12
1.23618E+0	364.569E-12	1.23618E+0	-54.0312E-9	-1.66693E-12	5.33272E-12
1.25628E+0	370.435E-12	1.25628E+0	-54.0312E-9	-1.44363E-12	5.20637E-12
1.27638E+0	378.314E-12	1.27638E+0	-54.0312E-9	-1.70682E-12	5.51270E-12
1.29648E+0	385.954E-12	1.29648E+0	-54.0312E-9	-1.49186E-12	5.53963E-12
1.31658E+0	392.121E-12	1.31658E+0	-54.0312E-9	-1.67995E-12	5.29420E-12
1.33668E+0	398.358E-12	1.33668E+0	-54.0312E-9	-1.58342E-12	5.38045E-12
1.35678E+0	406.116E-12	1.35678E+0	-54.0312E-9	-1.34367E-12	5.39063E-12
1.37688E+0	413.162E-12	1.37688E+0	-54.0312E-9	-1.79948E-12	5.33533E-12
1.39698E+0	419.474E-12	1.39698E+0	-54.0312E-9	-1.64849E-12	5.10043E-12
1.41709E+0	425.298E-12	1.41709E+0	-54.0312E-9	-1.61019E-12	5.17512E-12
1.43719E+0	432.917E-12	1.43719E+0	-54.0312E-9	-1.74359E-12	5.13247E-12
1.45729E+0	440.696E-12	1.45729E+0	-54.0312E-9	-1.56918E-12	5.31165E-12
1.47739E+0	446.067E-12	1.47739E+0	-54.0312E-9	-1.49220E-12	5.34295E-12
1.49749E+0	451.986E-12	1.49749E+0	-54.0312E-9	-1.47333E-12	5.43766E-12
1.51759E+0	460.161E-12	1.51759E+0	-54.0312E-9	-1.74682E-12	5.30829E-12
1.53769E+0	467.969E-12	1.53769E+0	-54.0312E-9	-1.48669E-12	5.46487E-12
1.55779E+0	473.106E-12	1.55779E+0	-54.0312E-9	-1.44977E-12	5.43480E-12
1.57789E+0	479.158E-12	1.57789E+0	-54.0312E-9	-1.47489E-12	5.45182E-12
1.59799E+0	485.987E-12	1.59799E+0	-54.0312E-9	-1.57218E-12	5.49528E-12
1.61809E+0	495.028E-12	1.61809E+0	-54.0312E-9	-1.57088E-12	5.36336E-12
1.63819E+0	501.683E-12	1.63819E+0	-54.0312E-9	-1.41920E-12	5.48985E-12
1.65829E+0	506.115E-12	1.65829E+0	-54.0312E-9	-1.43009E-12	5.67900E-12
1.67839E+0	513.289E-12	1.67839E+0	-54.0312E-9	-1.54431E-12	5.57204E-12
1.69849E+0	522.512E-12	1.69849E+0	-54.0312E-9	-1.31030E-12	5.86062E-12
1.71859E+0	530.695E-12	1.71859E+0	-54.0312E-9	-1.57148E-12	5.90988E-12
1.73869E+0	535.836E-12	1.73869E+0	-54.0312E-9	-1.66483E-12	5.81835E-12
1.75879E+0	541.433E-12	1.75879E+0	-54.0312E-9	-1.44071E-12	5.72717E-12
1.77889E+0	550.623E-12	1.77889E+0	-54.0312E-9	-1.19929E-12	5.80463E-12
1.79900E+0	559.911E-12	1.79900E+0	-54.0312E-9	-1.32988E-12	5.50886E-12
1.81910E+0	566.177E-12	1.81910E+0	-54.0312E-9	-1.49136E-12	5.66794E-12
1.83920E+0	570.139E-12	1.83920E+0	-54.0312E-9	-1.38258E-12	5.58771E-12
1.85930E+0	579.429E-12	1.85930E+0	-54.0312E-9	-1.40223E-12	5.61211E-12
1.87940E+0	588.973E-12	1.87940E+0	-54.0312E-9	-1.45096E-12	5.78397E-12
1.89950E+0	596.218E-12	1.89950E+0	-54.0312E-9	-1.52128E-12	5.68022E-12
1.91960E+0	599.745E-12	1.91960E+0	-54.0312E-9	-1.41751E-12	5.66379E-12
1.93970E+0	607.099E-12	1.93970E+0	-54.0312E-9	-1.52746E-12	5.78176E-12
1.95980E+0	617.278E-12	1.95980E+0	-54.0312E-9	-1.46352E-12	5.65666E-12
1.97990E+0	624.664E-12	1.97990E+0	-54.0312E-9	-1.41918E-12	5.83375E-12
2.00000E+0	629.556E-12	2.00000E+0	-54.0312E-9	-1.33583E-12	5.82748E-12
