# Supplementary material for: Circumventing the stability problems of graphene nanoribbon zigzag edges
Source: Nat Chem. 2022 Sep 26;14(12):1451–8. doi: 10.1038/s41557-022-01042-8 (PMC10665199; doi:10.1038/s41557-022-01042-8)
Supplement: Supplementary file 3 — Source data for Supplementary Fig. 9. [file 41557_2022_1042_MOESM3_ESM.zip › 4 units/Point spectra375.dat]

Experiment	bias spectroscopy
Saved Date	21.07.2020 23:29:35
User
Date
X (m)	-356.806E-9
Y (m)	-186.091E-9
Z (m)	-54.0255E-9
Z offset (m)	0E+0
Settling time (s)	20E-3
Integration time (s)	70E-3
Z-Ctrl hold	TRUE
Final Z (m)	N/A
Start time	21.07.2020 23:29:17
Filter type	None
Order
Cutoff frq
Bias>Bias (V)	-500E-3
Bias>Calibration (V/V)	-1E+0
Bias>Offset (V)	0E+0
Bias Spectroscopy>Sweep Start (V)	-2E+0
Bias Spectroscopy>Sweep End (V)	2E+0
Bias Spectroscopy>Num Pixel	200
Bias Spectroscopy>Z Avg time (s)	100E-3
Bias Spectroscopy>Z offset (m)	0E+0
Bias Spectroscopy>1st Settling time (s)	60E-3
Bias Spectroscopy>Settling time (s)	20E-3
Bias Spectroscopy>Integration time (s)	70E-3
Bias Spectroscopy>End Settling time (s)	50E-3
Bias Spectroscopy>Z control time (s)	50E-3
Bias Spectroscopy>Max Slew rate (V/s)	Inf
Bias Spectroscopy>backward sweep	FALSE
Bias Spectroscopy>Z-controller hold	TRUE
Bias Spectroscopy>Number of sweeps	1
Bias Spectroscopy>Channels	Current (A);Bias (V);Z (m);LI Demod 1 Y (A);LI Demod 1 X (A)
Bias Spectroscopy>Reset Bias	TRUE
Bias Spectroscopy>Record final Z	FALSE
Bias Spectroscopy>Lock-In run	TRUE
Current>Current (A)	462.303E-12
Current>Calibration (A/V)	330E-12
Current>Offset (A)	0E+0
Current>Gain	High
Lock-in>Lock-in status	ON
Lock-in>Modulated signal	Bias (V)
Lock-in>Frequency (Hz)	828E+0
Lock-in>Amplitude	20E-3
Lock-in>Demodulated signal	Current (A)
Lock-in>HP Filter Cutoff D1 (Hz)	155.425E+0
Lock-in>HP Filter Cutoff D2 (Hz)	155.425E+0
Lock-in>HP Filter Order D1	1
Lock-in>HP Filter Order D2	1
Lock-in>Harmonic D1	1
Lock-in>Harmonic D2	2
Lock-in>Reference phase D1 (deg)	-158.815E+0
Lock-in>Reference phase D2 (deg)	174.64E+0
Lock-in>LP Filter Cutoff D1 (Hz)	9.71405E+0
Lock-in>LP Filter Cutoff D2 (Hz)	4.85702E+0
Lock-in>LP Filter Order D1	2
Lock-in>LP Filter Order D2	2
Lock-in>Sync Filter D1	OFF
Lock-in>Sync Filter D2	OFF
[DATA]
Bias calc (V)	Current (A)	Bias (V)	Z (m)	LI Demod 1 Y (A)	LI Demod 1 X (A)
-2.00000E+0	-370.794E-12	-2.00000E+0	-54.0255E-9	-2.12118E-12	3.24575E-12
-1.97990E+0	-366.135E-12	-1.97990E+0	-54.0255E-9	-2.21625E-12	3.35526E-12
-1.95980E+0	-363.051E-12	-1.95980E+0	-54.0255E-9	-2.03597E-12	3.27982E-12
-1.93970E+0	-360.930E-12	-1.93970E+0	-54.0255E-9	-2.22759E-12	3.39105E-12
-1.91960E+0	-355.589E-12	-1.91960E+0	-54.0255E-9	-2.28293E-12	3.33607E-12
-1.89950E+0	-352.106E-12	-1.89950E+0	-54.0255E-9	-2.14803E-12	2.96216E-12
-1.87940E+0	-348.137E-12	-1.87940E+0	-54.0255E-9	-2.11996E-12	3.20066E-12
-1.85930E+0	-345.729E-12	-1.85930E+0	-54.0255E-9	-2.13526E-12	3.17282E-12
-1.83920E+0	-341.653E-12	-1.83920E+0	-54.0255E-9	-2.17586E-12	3.14706E-12
-1.81910E+0	-337.401E-12	-1.81910E+0	-54.0255E-9	-2.44547E-12	3.04243E-12
-1.79900E+0	-334.455E-12	-1.79900E+0	-54.0255E-9	-2.27917E-12	3.04988E-12
-1.77889E+0	-331.124E-12	-1.77889E+0	-54.0255E-9	-2.24569E-12	2.77678E-12
-1.75879E+0	-328.192E-12	-1.75879E+0	-54.0255E-9	-2.49813E-12	2.81015E-12
-1.73869E+0	-324.118E-12	-1.73869E+0	-54.0255E-9	-2.38536E-12	2.75351E-12
-1.71859E+0	-321.923E-12	-1.71859E+0	-54.0255E-9	-2.32221E-12	2.92573E-12
-1.69849E+0	-318.122E-12	-1.69849E+0	-54.0255E-9	-2.19095E-12	2.86097E-12
-1.67839E+0	-315.704E-12	-1.67839E+0	-54.0255E-9	-2.46509E-12	2.93681E-12
-1.65829E+0	-312.607E-12	-1.65829E+0	-54.0255E-9	-2.50740E-12	2.59833E-12
-1.63819E+0	-309.637E-12	-1.63819E+0	-54.0255E-9	-2.24925E-12	2.65066E-12
-1.61809E+0	-307.452E-12	-1.61809E+0	-54.0255E-9	-2.27280E-12	2.91122E-12
-1.59799E+0	-304.291E-12	-1.59799E+0	-54.0255E-9	-2.25135E-12	3.07647E-12
-1.57789E+0	-300.445E-12	-1.57789E+0	-54.0255E-9	-2.45910E-12	3.13402E-12
-1.55779E+0	-297.749E-12	-1.55779E+0	-54.0255E-9	-2.28828E-12	3.05703E-12
-1.53769E+0	-294.494E-12	-1.53769E+0	-54.0255E-9	-2.31935E-12	2.78729E-12
-1.51759E+0	-292.820E-12	-1.51759E+0	-54.0255E-9	-2.55191E-12	2.50384E-12
-1.49749E+0	-289.566E-12	-1.49749E+0	-54.0255E-9	-2.81683E-12	2.29128E-12
-1.47739E+0	-287.640E-12	-1.47739E+0	-54.0255E-9	-2.55625E-12	2.10901E-12
-1.45729E+0	-285.410E-12	-1.45729E+0	-54.0255E-9	-2.55897E-12	2.19572E-12
-1.43719E+0	-283.784E-12	-1.43719E+0	-54.0255E-9	-2.45609E-12	2.22384E-12
-1.41709E+0	-281.086E-12	-1.41709E+0	-54.0255E-9	-2.34007E-12	2.28884E-12
-1.39698E+0	-277.723E-12	-1.39698E+0	-54.0255E-9	-2.56529E-12	2.07717E-12
-1.37688E+0	-276.491E-12	-1.37688E+0	-54.0255E-9	-2.49310E-12	1.91335E-12
-1.35678E+0	-274.684E-12	-1.35678E+0	-54.0255E-9	-2.45465E-12	2.08892E-12
-1.33668E+0	-272.524E-12	-1.33668E+0	-54.0255E-9	-2.26655E-12	2.47259E-12
-1.31658E+0	-268.977E-12	-1.31658E+0	-54.0255E-9	-2.44793E-12	2.28587E-12
-1.29648E+0	-266.855E-12	-1.29648E+0	-54.0255E-9	-2.37135E-12	2.21467E-12
-1.27638E+0	-265.947E-12	-1.27638E+0	-54.0255E-9	-2.46642E-12	1.93591E-12
-1.25628E+0	-263.834E-12	-1.25628E+0	-54.0255E-9	-2.61111E-12	1.95389E-12
-1.23618E+0	-260.710E-12	-1.23618E+0	-54.0255E-9	-2.60549E-12	2.28733E-12
-1.21608E+0	-257.693E-12	-1.21608E+0	-54.0255E-9	-2.40678E-12	2.95667E-12
-1.19598E+0	-255.494E-12	-1.19598E+0	-54.0255E-9	-2.23520E-12	3.09250E-12
-1.17588E+0	-252.855E-12	-1.17588E+0	-54.0255E-9	-2.53071E-12	2.83412E-12
-1.15578E+0	-249.346E-12	-1.15578E+0	-54.0255E-9	-2.44121E-12	2.65654E-12
-1.13568E+0	-246.629E-12	-1.13568E+0	-54.0255E-9	-2.52488E-12	2.12957E-12
-1.11558E+0	-244.458E-12	-1.11558E+0	-54.0255E-9	-2.71863E-12	2.08556E-12
-1.09548E+0	-244.152E-12	-1.09548E+0	-54.0255E-9	-2.65868E-12	1.94395E-12
-1.07538E+0	-241.408E-12	-1.07538E+0	-54.0255E-9	-2.72903E-12	1.96612E-12
-1.05528E+0	-239.569E-12	-1.05528E+0	-54.0255E-9	-2.60289E-12	1.99008E-12
-1.03518E+0	-236.958E-12	-1.03518E+0	-54.0255E-9	-2.76915E-12	2.18777E-12
-1.01508E+0	-236.133E-12	-1.01508E+0	-54.0255E-9	-2.46110E-12	2.18296E-12
-994.975E-3	-233.534E-12	-994.975E-3	-54.0255E-9	-2.55358E-12	2.59997E-12
-974.874E-3	-230.158E-12	-974.874E-3	-54.0255E-9	-2.47794E-12	2.56255E-12
-954.774E-3	-227.016E-12	-954.774E-3	-54.0255E-9	-2.39799E-12	2.80489E-12
-934.673E-3	-223.656E-12	-934.673E-3	-54.0255E-9	-2.31218E-12	3.21573E-12
-914.573E-3	-220.432E-12	-914.573E-3	-54.0255E-9	-2.33900E-12	3.38098E-12
-894.472E-3	-215.697E-12	-894.472E-3	-54.0255E-9	-2.14460E-12	3.23836E-12
-874.372E-3	-212.743E-12	-874.372E-3	-54.0255E-9	-2.34960E-12	2.73184E-12
-854.271E-3	-210.094E-12	-854.271E-3	-54.0255E-9	-2.38513E-12	2.47665E-12
-834.171E-3	-207.904E-12	-834.171E-3	-54.0255E-9	-2.52956E-12	2.35818E-12
-814.070E-3	-205.199E-12	-814.070E-3	-54.0255E-9	-2.48577E-12	2.45901E-12
-793.970E-3	-202.030E-12	-793.970E-3	-54.0255E-9	-2.23681E-12	2.60780E-12
-773.869E-3	-199.673E-12	-773.869E-3	-54.0255E-9	-2.29913E-12	2.59968E-12
-753.769E-3	-196.926E-12	-753.769E-3	-54.0255E-9	-2.38090E-12	2.59431E-12
-733.668E-3	-193.747E-12	-733.668E-3	-54.0255E-9	-2.50418E-12	2.68673E-12
-713.568E-3	-190.419E-12	-713.568E-3	-54.0255E-9	-2.52285E-12	2.65459E-12
-693.467E-3	-187.611E-12	-693.467E-3	-54.0255E-9	-2.33263E-12	2.73486E-12
-673.367E-3	-185.117E-12	-673.367E-3	-54.0255E-9	-2.25732E-12	2.90920E-12
-653.266E-3	-181.299E-12	-653.266E-3	-54.0255E-9	-2.06445E-12	2.94285E-12
-633.166E-3	-177.377E-12	-633.166E-3	-54.0255E-9	-2.14434E-12	3.50598E-12
-613.065E-3	-173.348E-12	-613.065E-3	-54.0255E-9	-2.19926E-12	3.42214E-12
-592.965E-3	-170.292E-12	-592.965E-3	-54.0255E-9	-2.15542E-12	3.55414E-12
-572.864E-3	-165.425E-12	-572.864E-3	-54.0255E-9	-2.04747E-12	3.79162E-12
-552.764E-3	-160.347E-12	-552.764E-3	-54.0255E-9	-1.91885E-12	3.63257E-12
-532.663E-3	-156.106E-12	-532.663E-3	-54.0255E-9	-2.14643E-12	3.17444E-12
-512.563E-3	-153.037E-12	-512.563E-3	-54.0255E-9	-2.17374E-12	3.06802E-12
-492.462E-3	-149.908E-12	-492.462E-3	-54.0255E-9	-2.21858E-12	3.09448E-12
-472.362E-3	-145.107E-12	-472.362E-3	-54.0255E-9	-2.04545E-12	3.55760E-12
-452.261E-3	-139.724E-12	-452.261E-3	-54.0255E-9	-1.89524E-12	4.41563E-12
-432.161E-3	-133.663E-12	-432.161E-3	-54.0255E-9	-1.47843E-12	5.32037E-12
-412.060E-3	-127.722E-12	-412.060E-3	-54.0255E-9	-1.83414E-12	4.77422E-12
-391.960E-3	-122.076E-12	-391.960E-3	-54.0255E-9	-1.79518E-12	3.99068E-12
-371.859E-3	-116.492E-12	-371.859E-3	-54.0255E-9	-1.94682E-12	4.02876E-12
-351.759E-3	-110.699E-12	-351.759E-3	-54.0255E-9	-1.70684E-12	4.99585E-12
-331.658E-3	-103.941E-12	-331.658E-3	-54.0255E-9	-1.27092E-12	6.03281E-12
-311.558E-3	-95.0853E-12	-311.558E-3	-54.0255E-9	-1.04129E-12	6.79438E-12
-291.457E-3	-85.4402E-12	-291.457E-3	-54.0255E-9	-1.02210E-12	6.81885E-12
-271.357E-3	-77.2485E-12	-271.357E-3	-54.0255E-9	-1.51115E-12	5.74564E-12
-251.256E-3	-71.0605E-12	-251.256E-3	-54.0255E-9	-1.86296E-12	4.89530E-12
-231.156E-3	-65.5609E-12	-231.156E-3	-54.0255E-9	-1.89334E-12	4.42634E-12
-211.055E-3	-59.8669E-12	-211.055E-3	-54.0255E-9	-1.90884E-12	4.33394E-12
-190.955E-3	-54.2227E-12	-190.955E-3	-54.0255E-9	-1.78458E-12	4.30944E-12
-170.854E-3	-48.8854E-12	-170.854E-3	-54.0255E-9	-1.68829E-12	4.44130E-12
-150.754E-3	-43.2789E-12	-150.754E-3	-54.0255E-9	-1.87321E-12	4.64023E-12
-130.653E-3	-37.5314E-12	-130.653E-3	-54.0255E-9	-1.82197E-12	4.20649E-12
-110.553E-3	-32.0559E-12	-110.553E-3	-54.0255E-9	-1.98226E-12	4.21664E-12
-90.4523E-3	-26.9209E-12	-90.4523E-3	-54.0255E-9	-1.83445E-12	4.04428E-12
-70.3518E-3	-21.4605E-12	-70.3518E-3	-54.0255E-9	-1.66939E-12	4.54314E-12
-50.2512E-3	-15.3451E-12	-50.2513E-3	-54.0255E-9	-1.72582E-12	4.88602E-12
-30.1508E-3	-9.10402E-12	-30.1508E-3	-54.0255E-9	-1.66177E-12	4.87359E-12
-10.0503E-3	-3.18275E-12	-10.0503E-3	-54.0255E-9	-1.95510E-12	4.71857E-12
10.0503E-3	2.23696E-12	10.0503E-3	-54.0255E-9	-1.95588E-12	4.16619E-12
30.1507E-3	7.35882E-12	30.1508E-3	-54.0255E-9	-1.82972E-12	4.05134E-12
50.2512E-3	12.4806E-12	50.2513E-3	-54.0255E-9	-1.80271E-12	4.22684E-12
70.3518E-3	17.7416E-12	70.3518E-3	-54.0255E-9	-1.89028E-12	4.25821E-12
90.4522E-3	23.1984E-12	90.4523E-3	-54.0255E-9	-1.83548E-12	4.25095E-12
110.553E-3	28.7381E-12	110.553E-3	-54.0255E-9	-1.92924E-12	4.51382E-12
130.653E-3	34.3332E-12	130.653E-3	-54.0255E-9	-1.74331E-12	4.62621E-12
150.754E-3	40.2816E-12	150.754E-3	-54.0255E-9	-1.71828E-12	4.77413E-12
170.854E-3	46.5120E-12	170.854E-3	-54.0255E-9	-1.75679E-12	4.91065E-12
190.955E-3	52.7485E-12	190.955E-3	-54.0255E-9	-1.95210E-12	4.65191E-12
211.055E-3	58.4692E-12	211.055E-3	-54.0255E-9	-1.71009E-12	4.68343E-12
231.156E-3	63.9742E-12	231.156E-3	-54.0255E-9	-1.95609E-12	4.39929E-12
251.256E-3	69.6077E-12	251.256E-3	-54.0255E-9	-1.93143E-12	4.35269E-12
271.357E-3	75.2527E-12	271.357E-3	-54.0255E-9	-1.71091E-12	4.32216E-12
291.457E-3	80.7430E-12	291.457E-3	-54.0255E-9	-1.75121E-12	4.34227E-12
311.558E-3	85.8777E-12	311.558E-3	-54.0255E-9	-1.90052E-12	4.35501E-12
331.658E-3	91.2073E-12	331.658E-3	-54.0255E-9	-1.87236E-12	4.12492E-12
351.759E-3	96.9560E-12	351.759E-3	-54.0255E-9	-1.87962E-12	4.43175E-12
371.859E-3	102.844E-12	371.859E-3	-54.0255E-9	-1.77293E-12	4.78832E-12
391.960E-3	108.948E-12	391.960E-3	-54.0255E-9	-1.78609E-12	4.67097E-12
412.060E-3	114.749E-12	412.060E-3	-54.0255E-9	-1.88883E-12	4.68826E-12
432.161E-3	120.784E-12	432.161E-3	-54.0255E-9	-1.85408E-12	4.51200E-12
452.261E-3	125.975E-12	452.261E-3	-54.0255E-9	-1.97655E-12	4.33739E-12
472.362E-3	131.330E-12	472.362E-3	-54.0255E-9	-1.77162E-12	4.19444E-12
492.462E-3	136.341E-12	492.462E-3	-54.0255E-9	-1.88323E-12	4.15323E-12
512.563E-3	141.829E-12	512.563E-3	-54.0255E-9	-1.84806E-12	4.48280E-12
532.663E-3	147.676E-12	532.663E-3	-54.0255E-9	-1.64350E-12	4.80173E-12
552.764E-3	153.544E-12	552.764E-3	-54.0255E-9	-1.70445E-12	4.75019E-12
572.864E-3	159.319E-12	572.864E-3	-54.0255E-9	-1.86556E-12	4.73715E-12
592.965E-3	165.101E-12	592.965E-3	-54.0255E-9	-1.58618E-12	4.75713E-12
613.065E-3	171.293E-12	613.065E-3	-54.0255E-9	-1.80813E-12	4.77352E-12
633.166E-3	177.140E-12	633.166E-3	-54.0255E-9	-1.66642E-12	4.46400E-12
653.266E-3	182.561E-12	653.266E-3	-54.0255E-9	-1.69077E-12	4.62173E-12
673.367E-3	188.362E-12	673.367E-3	-54.0255E-9	-1.76438E-12	4.32790E-12
693.467E-3	194.488E-12	693.467E-3	-54.0255E-9	-1.80546E-12	4.58268E-12
713.568E-3	200.580E-12	713.568E-3	-54.0255E-9	-1.67097E-12	4.58285E-12
733.668E-3	206.041E-12	733.668E-3	-54.0255E-9	-1.68986E-12	4.82247E-12
753.769E-3	211.769E-12	753.769E-3	-54.0255E-9	-1.63868E-12	4.84363E-12
773.869E-3	218.759E-12	773.869E-3	-54.0255E-9	-1.75151E-12	4.98669E-12
793.970E-3	225.039E-12	793.970E-3	-54.0255E-9	-1.62398E-12	4.93853E-12
814.070E-3	231.029E-12	814.070E-3	-54.0255E-9	-1.81615E-12	4.79807E-12
834.171E-3	236.532E-12	834.171E-3	-54.0255E-9	-1.81820E-12	4.72515E-12
854.271E-3	242.748E-12	854.271E-3	-54.0255E-9	-1.71333E-12	4.71896E-12
874.372E-3	249.438E-12	874.372E-3	-54.0255E-9	-1.85993E-12	4.70020E-12
894.472E-3	254.595E-12	894.472E-3	-54.0255E-9	-1.88594E-12	4.68145E-12
914.573E-3	260.127E-12	914.573E-3	-54.0255E-9	-1.77749E-12	4.69518E-12
934.673E-3	265.956E-12	934.673E-3	-54.0255E-9	-1.69836E-12	4.74667E-12
954.774E-3	273.033E-12	954.774E-3	-54.0255E-9	-1.72023E-12	4.81199E-12
974.874E-3	278.252E-12	974.874E-3	-54.0255E-9	-1.71076E-12	4.85626E-12
994.975E-3	284.364E-12	994.975E-3	-54.0255E-9	-1.59548E-12	4.87645E-12
1.01508E+0	290.222E-12	1.01508E+0	-54.0255E-9	-1.66790E-12	5.04528E-12
1.03518E+0	297.218E-12	1.03518E+0	-54.0255E-9	-1.50821E-12	5.09324E-12
1.05528E+0	303.973E-12	1.05528E+0	-54.0255E-9	-1.47773E-12	5.22364E-12
1.07538E+0	309.830E-12	1.07538E+0	-54.0255E-9	-1.66977E-12	5.25213E-12
1.09548E+0	316.607E-12	1.09548E+0	-54.0255E-9	-1.81231E-12	5.21757E-12
1.11558E+0	323.328E-12	1.11558E+0	-54.0255E-9	-1.37039E-12	5.21856E-12
1.13568E+0	330.471E-12	1.13568E+0	-54.0255E-9	-1.65138E-12	5.26276E-12
1.15578E+0	336.537E-12	1.15578E+0	-54.0255E-9	-1.69373E-12	5.15656E-12
1.17588E+0	343.347E-12	1.17588E+0	-54.0255E-9	-1.56925E-12	5.26035E-12
1.19598E+0	349.783E-12	1.19598E+0	-54.0255E-9	-1.81140E-12	5.34291E-12
1.21608E+0	356.343E-12	1.21608E+0	-54.0255E-9	-1.42174E-12	5.46031E-12
1.23618E+0	364.424E-12	1.23618E+0	-54.0255E-9	-1.62811E-12	5.30156E-12
1.25628E+0	370.662E-12	1.25628E+0	-54.0255E-9	-1.59777E-12	5.51053E-12
1.27638E+0	377.414E-12	1.27638E+0	-54.0255E-9	-1.53047E-12	5.47841E-12
1.29648E+0	384.320E-12	1.29648E+0	-54.0255E-9	-1.41148E-12	5.68149E-12
1.31658E+0	392.353E-12	1.31658E+0	-54.0255E-9	-1.29848E-12	5.58726E-12
1.33668E+0	399.987E-12	1.33668E+0	-54.0255E-9	-1.46233E-12	5.57653E-12
1.35678E+0	406.462E-12	1.35678E+0	-54.0255E-9	-1.50244E-12	5.40116E-12
1.37688E+0	412.957E-12	1.37688E+0	-54.0255E-9	-1.43396E-12	5.71164E-12
1.39698E+0	420.827E-12	1.39698E+0	-54.0255E-9	-1.57664E-12	5.50279E-12
1.41709E+0	428.616E-12	1.41709E+0	-54.0255E-9	-1.49805E-12	5.46648E-12
1.43719E+0	434.665E-12	1.43719E+0	-54.0255E-9	-1.46784E-12	5.66287E-12
1.45729E+0	441.445E-12	1.45729E+0	-54.0255E-9	-1.44897E-12	5.83807E-12
1.47739E+0	449.377E-12	1.47739E+0	-54.0255E-9	-1.35352E-12	5.62949E-12
1.49749E+0	458.237E-12	1.49749E+0	-54.0255E-9	-1.35178E-12	5.79555E-12
1.51759E+0	465.100E-12	1.51759E+0	-54.0255E-9	-1.31972E-12	5.75629E-12
1.53769E+0	471.601E-12	1.53769E+0	-54.0255E-9	-1.42000E-12	5.71564E-12
1.55779E+0	479.835E-12	1.55779E+0	-54.0255E-9	-1.46649E-12	5.78945E-12
1.57789E+0	487.538E-12	1.57789E+0	-54.0255E-9	-1.43641E-12	5.84668E-12
1.59799E+0	495.585E-12	1.59799E+0	-54.0255E-9	-1.50419E-12	6.01168E-12
1.61809E+0	501.077E-12	1.61809E+0	-54.0255E-9	-1.31188E-12	5.86972E-12
1.63819E+0	509.337E-12	1.63819E+0	-54.0255E-9	-1.40892E-12	5.67817E-12
1.65829E+0	516.797E-12	1.65829E+0	-54.0255E-9	-1.48836E-12	5.93037E-12
1.67839E+0	525.577E-12	1.67839E+0	-54.0255E-9	-1.08819E-12	6.10626E-12
1.69849E+0	531.275E-12	1.69849E+0	-54.0255E-9	-1.30624E-12	6.05359E-12
1.71859E+0	540.431E-12	1.71859E+0	-54.0255E-9	-1.43896E-12	6.22590E-12
1.73869E+0	549.263E-12	1.73869E+0	-54.0255E-9	-1.37499E-12	6.15113E-12
1.75879E+0	556.394E-12	1.75879E+0	-54.0255E-9	-1.28394E-12	6.02662E-12
1.77889E+0	564.169E-12	1.77889E+0	-54.0255E-9	-1.37340E-12	6.12291E-12
1.79900E+0	570.446E-12	1.79900E+0	-54.0255E-9	-1.23183E-12	6.03673E-12
1.81910E+0	579.494E-12	1.81910E+0	-54.0255E-9	-1.24082E-12	6.01647E-12
1.83920E+0	587.011E-12	1.83920E+0	-54.0255E-9	-1.22247E-12	5.94675E-12
1.85930E+0	594.310E-12	1.85930E+0	-54.0255E-9	-1.35904E-12	6.06923E-12
1.87940E+0	601.294E-12	1.87940E+0	-54.0255E-9	-1.18667E-12	5.95938E-12
1.89950E+0	610.599E-12	1.89950E+0	-54.0255E-9	-1.33823E-12	6.09480E-12
1.91960E+0	618.641E-12	1.91960E+0	-54.0255E-9	-1.37109E-12	6.12785E-12
1.93970E+0	625.565E-12	1.93970E+0	-54.0255E-9	-1.28691E-12	6.06985E-12
1.95980E+0	632.419E-12	1.95980E+0	-54.0255E-9	-1.32922E-12	6.07890E-12
1.97990E+0	641.674E-12	1.97990E+0	-54.0255E-9	-1.21759E-12	6.12931E-12
2.00000E+0	650.590E-12	2.00000E+0	-54.0255E-9	-1.29594E-12	6.30664E-12
