# Supplementary material for: Circumventing the stability problems of graphene nanoribbon zigzag edges
Source: Nat Chem. 2022 Sep 26;14(12):1451–8. doi: 10.1038/s41557-022-01042-8 (PMC10665199; doi:10.1038/s41557-022-01042-8)
Supplement: Supplementary file 3 — Source data for Supplementary Fig. 9. [file 41557_2022_1042_MOESM3_ESM.zip › 4 units/Point spectra376.dat]

Experiment	bias spectroscopy
Saved Date	21.07.2020 23:29:53
User
Date
X (m)	-356.882E-9
Y (m)	-186.181E-9
Z (m)	-54.0191E-9
Z offset (m)	0E+0
Settling time (s)	20E-3
Integration time (s)	70E-3
Z-Ctrl hold	TRUE
Final Z (m)	N/A
Start time	21.07.2020 23:29:35
Filter type	None
Order
Cutoff frq
Bias>Bias (V)	-500E-3
Bias>Calibration (V/V)	-1E+0
Bias>Offset (V)	0E+0
Bias Spectroscopy>Sweep Start (V)	-2E+0
Bias Spectroscopy>Sweep End (V)	2E+0
Bias Spectroscopy>Num Pixel	200
Bias Spectroscopy>Z Avg time (s)	100E-3
Bias Spectroscopy>Z offset (m)	0E+0
Bias Spectroscopy>1st Settling time (s)	60E-3
Bias Spectroscopy>Settling time (s)	20E-3
Bias Spectroscopy>Integration time (s)	70E-3
Bias Spectroscopy>End Settling time (s)	50E-3
Bias Spectroscopy>Z control time (s)	50E-3
Bias Spectroscopy>Max Slew rate (V/s)	Inf
Bias Spectroscopy>backward sweep	FALSE
Bias Spectroscopy>Z-controller hold	TRUE
Bias Spectroscopy>Number of sweeps	1
Bias Spectroscopy>Channels	Current (A);Bias (V);Z (m);LI Demod 1 Y (A);LI Demod 1 X (A)
Bias Spectroscopy>Reset Bias	TRUE
Bias Spectroscopy>Record final Z	FALSE
Bias Spectroscopy>Lock-In run	TRUE
Current>Current (A)	678.591E-12
Current>Calibration (A/V)	330E-12
Current>Offset (A)	0E+0
Current>Gain	High
Lock-in>Lock-in status	ON
Lock-in>Modulated signal	Bias (V)
Lock-in>Frequency (Hz)	828E+0
Lock-in>Amplitude	20E-3
Lock-in>Demodulated signal	Current (A)
Lock-in>HP Filter Cutoff D1 (Hz)	155.425E+0
Lock-in>HP Filter Cutoff D2 (Hz)	155.425E+0
Lock-in>HP Filter Order D1	1
Lock-in>HP Filter Order D2	1
Lock-in>Harmonic D1	1
Lock-in>Harmonic D2	2
Lock-in>Reference phase D1 (deg)	-158.815E+0
Lock-in>Reference phase D2 (deg)	174.64E+0
Lock-in>LP Filter Cutoff D1 (Hz)	9.71405E+0
Lock-in>LP Filter Cutoff D2 (Hz)	4.85702E+0
Lock-in>LP Filter Order D1	2
Lock-in>LP Filter Order D2	2
Lock-in>Sync Filter D1	OFF
Lock-in>Sync Filter D2	OFF
[DATA]
Bias calc (V)	Current (A)	Bias (V)	Z (m)	LI Demod 1 Y (A)	LI Demod 1 X (A)
-2.00000E+0	-381.914E-12	-2.00000E+0	-54.0191E-9	-2.02754E-12	3.84804E-12
-1.97990E+0	-376.601E-12	-1.97990E+0	-54.0191E-9	-2.10423E-12	3.90779E-12
-1.95980E+0	-371.633E-12	-1.95980E+0	-54.0191E-9	-1.82012E-12	3.51941E-12
-1.93970E+0	-368.373E-12	-1.93970E+0	-54.0191E-9	-1.99865E-12	3.88464E-12
-1.91960E+0	-364.481E-12	-1.91960E+0	-54.0191E-9	-1.92261E-12	3.74555E-12
-1.89950E+0	-359.529E-12	-1.89950E+0	-54.0191E-9	-2.06853E-12	3.89118E-12
-1.87940E+0	-354.770E-12	-1.87940E+0	-54.0191E-9	-2.21720E-12	3.47342E-12
-1.85930E+0	-351.417E-12	-1.85930E+0	-54.0191E-9	-2.18266E-12	3.40203E-12
-1.83920E+0	-348.571E-12	-1.83920E+0	-54.0191E-9	-2.13963E-12	3.28019E-12
-1.81910E+0	-343.785E-12	-1.81910E+0	-54.0191E-9	-2.18451E-12	3.53877E-12
-1.79900E+0	-339.161E-12	-1.79900E+0	-54.0191E-9	-2.17771E-12	3.39902E-12
-1.77889E+0	-335.788E-12	-1.77889E+0	-54.0191E-9	-2.27513E-12	3.29527E-12
-1.75879E+0	-333.611E-12	-1.75879E+0	-54.0191E-9	-2.06118E-12	3.03312E-12
-1.73869E+0	-329.727E-12	-1.73869E+0	-54.0191E-9	-2.11962E-12	3.36766E-12
-1.71859E+0	-325.006E-12	-1.71859E+0	-54.0191E-9	-2.20149E-12	3.33433E-12
-1.69849E+0	-321.284E-12	-1.69849E+0	-54.0191E-9	-2.30376E-12	3.23054E-12
-1.67839E+0	-318.671E-12	-1.67839E+0	-54.0191E-9	-2.34871E-12	3.07994E-12
-1.65829E+0	-316.319E-12	-1.65829E+0	-54.0191E-9	-2.27405E-12	2.96801E-12
-1.63819E+0	-311.215E-12	-1.63819E+0	-54.0191E-9	-2.30639E-12	2.80061E-12
-1.61809E+0	-308.103E-12	-1.61809E+0	-54.0191E-9	-2.27109E-12	3.08627E-12
-1.59799E+0	-305.032E-12	-1.59799E+0	-54.0191E-9	-2.06406E-12	3.14085E-12
-1.57789E+0	-302.630E-12	-1.57789E+0	-54.0191E-9	-2.23337E-12	3.15224E-12
-1.55779E+0	-297.774E-12	-1.55779E+0	-54.0191E-9	-2.26950E-12	3.14850E-12
-1.53769E+0	-293.874E-12	-1.53769E+0	-54.0191E-9	-2.32945E-12	3.14248E-12
-1.51759E+0	-291.640E-12	-1.51759E+0	-54.0191E-9	-2.33037E-12	2.70814E-12
-1.49749E+0	-289.868E-12	-1.49749E+0	-54.0191E-9	-2.64314E-12	2.34076E-12
-1.47739E+0	-287.054E-12	-1.47739E+0	-54.0191E-9	-2.62986E-12	2.55655E-12
-1.45729E+0	-283.764E-12	-1.45729E+0	-54.0191E-9	-2.39797E-12	2.58634E-12
-1.43719E+0	-281.383E-12	-1.43719E+0	-54.0191E-9	-2.41037E-12	2.53701E-12
-1.41709E+0	-279.295E-12	-1.41709E+0	-54.0191E-9	-2.58207E-12	2.50220E-12
-1.39698E+0	-277.260E-12	-1.39698E+0	-54.0191E-9	-2.51598E-12	2.42129E-12
-1.37688E+0	-274.435E-12	-1.37688E+0	-54.0191E-9	-2.39479E-12	2.16589E-12
-1.35678E+0	-271.551E-12	-1.35678E+0	-54.0191E-9	-2.68321E-12	2.31213E-12
-1.33668E+0	-270.476E-12	-1.33668E+0	-54.0191E-9	-2.49503E-12	2.55522E-12
-1.31658E+0	-267.490E-12	-1.31658E+0	-54.0191E-9	-2.69963E-12	2.50698E-12
-1.29648E+0	-265.930E-12	-1.29648E+0	-54.0191E-9	-2.39081E-12	2.20197E-12
-1.27638E+0	-262.798E-12	-1.27638E+0	-54.0191E-9	-2.55758E-12	2.20019E-12
-1.25628E+0	-261.464E-12	-1.25628E+0	-54.0191E-9	-2.44922E-12	2.02872E-12
-1.23618E+0	-259.875E-12	-1.23618E+0	-54.0191E-9	-2.55836E-12	2.33901E-12
-1.21608E+0	-256.800E-12	-1.21608E+0	-54.0191E-9	-2.35666E-12	2.58718E-12
-1.19598E+0	-253.316E-12	-1.19598E+0	-54.0191E-9	-2.47750E-12	2.91763E-12
-1.17588E+0	-250.174E-12	-1.17588E+0	-54.0191E-9	-2.48984E-12	2.80022E-12
-1.15578E+0	-247.894E-12	-1.15578E+0	-54.0191E-9	-2.29534E-12	2.60677E-12
-1.13568E+0	-244.808E-12	-1.13568E+0	-54.0191E-9	-2.41983E-12	2.27435E-12
-1.11558E+0	-242.643E-12	-1.11558E+0	-54.0191E-9	-2.57417E-12	2.04532E-12
-1.09548E+0	-241.065E-12	-1.09548E+0	-54.0191E-9	-2.63819E-12	1.87810E-12
-1.07538E+0	-239.418E-12	-1.07538E+0	-54.0191E-9	-2.71680E-12	1.97417E-12
-1.05528E+0	-237.241E-12	-1.05528E+0	-54.0191E-9	-2.41891E-12	1.93965E-12
-1.03518E+0	-234.956E-12	-1.03518E+0	-54.0191E-9	-2.56810E-12	1.93732E-12
-1.01508E+0	-233.433E-12	-1.01508E+0	-54.0191E-9	-2.52071E-12	2.20650E-12
-994.975E-3	-231.251E-12	-994.975E-3	-54.0191E-9	-2.48270E-12	2.48478E-12
-974.874E-3	-227.979E-12	-974.874E-3	-54.0191E-9	-2.27688E-12	2.55995E-12
-954.774E-3	-224.580E-12	-954.774E-3	-54.0191E-9	-2.31484E-12	2.85169E-12
-934.673E-3	-221.545E-12	-934.673E-3	-54.0191E-9	-2.25287E-12	3.24400E-12
-914.573E-3	-218.509E-12	-914.573E-3	-54.0191E-9	-2.00164E-12	3.27985E-12
-894.472E-3	-213.993E-12	-894.472E-3	-54.0191E-9	-2.24721E-12	2.98910E-12
-874.372E-3	-210.378E-12	-874.372E-3	-54.0191E-9	-2.48054E-12	2.62275E-12
-854.271E-3	-208.059E-12	-854.271E-3	-54.0191E-9	-2.28697E-12	2.35685E-12
-834.171E-3	-206.161E-12	-834.171E-3	-54.0191E-9	-2.50639E-12	2.29052E-12
-814.070E-3	-203.831E-12	-814.070E-3	-54.0191E-9	-2.48282E-12	2.29281E-12
-793.970E-3	-200.391E-12	-793.970E-3	-54.0191E-9	-2.18673E-12	2.52985E-12
-773.869E-3	-197.608E-12	-773.869E-3	-54.0191E-9	-2.33607E-12	2.56087E-12
-753.769E-3	-195.382E-12	-753.769E-3	-54.0191E-9	-2.41467E-12	2.59955E-12
-733.668E-3	-192.797E-12	-733.668E-3	-54.0191E-9	-2.43950E-12	2.63436E-12
-713.568E-3	-189.633E-12	-713.568E-3	-54.0191E-9	-2.44521E-12	2.58004E-12
-693.467E-3	-186.332E-12	-693.467E-3	-54.0191E-9	-2.39200E-12	2.59689E-12
-673.367E-3	-184.152E-12	-673.367E-3	-54.0191E-9	-2.19185E-12	2.84119E-12
-653.266E-3	-181.033E-12	-653.266E-3	-54.0191E-9	-2.17406E-12	2.94824E-12
-633.166E-3	-177.337E-12	-633.166E-3	-54.0191E-9	-2.23359E-12	3.12803E-12
-613.065E-3	-172.987E-12	-613.065E-3	-54.0191E-9	-2.36453E-12	3.16315E-12
-592.965E-3	-169.254E-12	-592.965E-3	-54.0191E-9	-2.03257E-12	3.47170E-12
-572.864E-3	-165.486E-12	-572.864E-3	-54.0191E-9	-2.07594E-12	3.82144E-12
-552.764E-3	-160.735E-12	-552.764E-3	-54.0191E-9	-1.96698E-12	3.39345E-12
-532.663E-3	-156.249E-12	-532.663E-3	-54.0191E-9	-2.09630E-12	3.25386E-12
-512.563E-3	-152.700E-12	-512.563E-3	-54.0191E-9	-2.01309E-12	3.04220E-12
-492.462E-3	-149.642E-12	-492.462E-3	-54.0191E-9	-2.33506E-12	2.89145E-12
-472.362E-3	-145.999E-12	-472.362E-3	-54.0191E-9	-2.10605E-12	3.32234E-12
-452.261E-3	-140.837E-12	-452.261E-3	-54.0191E-9	-1.94885E-12	4.07087E-12
-432.161E-3	-134.678E-12	-432.161E-3	-54.0191E-9	-1.65766E-12	4.86850E-12
-412.060E-3	-128.454E-12	-412.060E-3	-54.0191E-9	-1.82856E-12	4.63318E-12
-391.960E-3	-123.714E-12	-391.960E-3	-54.0191E-9	-2.08689E-12	3.90262E-12
-371.859E-3	-118.404E-12	-371.859E-3	-54.0191E-9	-1.97771E-12	4.12271E-12
-351.759E-3	-112.466E-12	-351.759E-3	-54.0191E-9	-1.66607E-12	4.94461E-12
-331.658E-3	-105.194E-12	-331.658E-3	-54.0191E-9	-1.47640E-12	6.02103E-12
-311.558E-3	-96.3644E-12	-311.558E-3	-54.0191E-9	-1.14344E-12	7.11508E-12
-291.457E-3	-87.4787E-12	-291.457E-3	-54.0191E-9	-1.21412E-12	6.96091E-12
-271.357E-3	-78.8500E-12	-271.357E-3	-54.0191E-9	-1.56187E-12	5.93059E-12
-251.256E-3	-72.0822E-12	-251.256E-3	-54.0191E-9	-1.91655E-12	5.06844E-12
-231.156E-3	-66.3318E-12	-231.156E-3	-54.0191E-9	-1.93554E-12	4.55759E-12
-211.055E-3	-61.0018E-12	-211.055E-3	-54.0191E-9	-1.97248E-12	4.53993E-12
-190.955E-3	-55.4287E-12	-190.955E-3	-54.0191E-9	-1.98715E-12	4.48023E-12
-170.854E-3	-49.5249E-12	-170.854E-3	-54.0191E-9	-1.83051E-12	4.64205E-12
-150.754E-3	-43.7929E-12	-150.754E-3	-54.0191E-9	-1.83844E-12	4.69824E-12
-130.653E-3	-38.0923E-12	-130.653E-3	-54.0191E-9	-1.78563E-12	4.44689E-12
-110.553E-3	-32.7419E-12	-110.553E-3	-54.0191E-9	-2.03415E-12	4.25231E-12
-90.4523E-3	-27.3406E-12	-90.4523E-3	-54.0191E-9	-2.02002E-12	4.30799E-12
-70.3518E-3	-21.6346E-12	-70.3518E-3	-54.0191E-9	-1.81379E-12	4.40810E-12
-50.2512E-3	-15.5408E-12	-50.2513E-3	-54.0191E-9	-1.64995E-12	4.96372E-12
-30.1508E-3	-9.29324E-12	-30.1508E-3	-54.0191E-9	-1.76745E-12	4.83960E-12
-10.0503E-3	-3.25161E-12	-10.0503E-3	-54.0191E-9	-1.87939E-12	4.75326E-12
10.0503E-3	2.19583E-12	10.0503E-3	-54.0191E-9	-1.96876E-12	4.20101E-12
30.1507E-3	7.32573E-12	30.1508E-3	-54.0191E-9	-1.89525E-12	4.17987E-12
50.2512E-3	12.3897E-12	50.2513E-3	-54.0191E-9	-1.80539E-12	4.12062E-12
70.3518E-3	17.6963E-12	70.3518E-3	-54.0191E-9	-1.72703E-12	4.43250E-12
90.4522E-3	22.9448E-12	90.4523E-3	-54.0191E-9	-1.86468E-12	4.15788E-12
110.553E-3	28.3165E-12	110.553E-3	-54.0191E-9	-1.90538E-12	4.33166E-12
130.653E-3	34.1134E-12	130.653E-3	-54.0191E-9	-1.82817E-12	4.58256E-12
150.754E-3	40.1633E-12	150.754E-3	-54.0191E-9	-1.72054E-12	4.78599E-12
170.854E-3	46.4151E-12	170.854E-3	-54.0191E-9	-1.61732E-12	4.80558E-12
190.955E-3	52.3950E-12	190.955E-3	-54.0191E-9	-1.79202E-12	4.71435E-12
211.055E-3	58.5089E-12	211.055E-3	-54.0191E-9	-1.93129E-12	4.77683E-12
231.156E-3	64.2175E-12	231.156E-3	-54.0191E-9	-1.79603E-12	4.52255E-12
251.256E-3	69.9411E-12	251.256E-3	-54.0191E-9	-1.66993E-12	4.38954E-12
271.357E-3	75.4265E-12	271.357E-3	-54.0191E-9	-1.95509E-12	4.31270E-12
291.457E-3	80.8244E-12	291.457E-3	-54.0191E-9	-1.99172E-12	4.37375E-12
311.558E-3	86.2931E-12	311.558E-3	-54.0191E-9	-1.93631E-12	4.43943E-12
331.658E-3	91.7335E-12	331.658E-3	-54.0191E-9	-1.92652E-12	4.39819E-12
351.759E-3	97.3120E-12	351.759E-3	-54.0191E-9	-1.96982E-12	4.47921E-12
371.859E-3	102.917E-12	371.859E-3	-54.0191E-9	-1.66345E-12	4.65237E-12
391.960E-3	108.810E-12	391.960E-3	-54.0191E-9	-1.99819E-12	4.66153E-12
412.060E-3	115.026E-12	412.060E-3	-54.0191E-9	-1.77094E-12	4.68578E-12
432.161E-3	120.805E-12	432.161E-3	-54.0191E-9	-2.03019E-12	4.40910E-12
452.261E-3	125.901E-12	452.261E-3	-54.0191E-9	-1.81440E-12	4.24006E-12
472.362E-3	130.861E-12	472.362E-3	-54.0191E-9	-1.85281E-12	4.17510E-12
492.462E-3	136.660E-12	492.462E-3	-54.0191E-9	-1.93912E-12	4.39045E-12
512.563E-3	142.371E-12	512.563E-3	-54.0191E-9	-1.78758E-12	4.60120E-12
532.663E-3	147.948E-12	532.663E-3	-54.0191E-9	-1.68212E-12	4.71037E-12
552.764E-3	153.682E-12	552.764E-3	-54.0191E-9	-1.67294E-12	4.66158E-12
572.864E-3	159.649E-12	572.864E-3	-54.0191E-9	-1.66126E-12	4.56344E-12
592.965E-3	165.834E-12	592.965E-3	-54.0191E-9	-1.67286E-12	4.57118E-12
613.065E-3	171.406E-12	613.065E-3	-54.0191E-9	-1.71534E-12	4.53351E-12
633.166E-3	176.862E-12	633.166E-3	-54.0191E-9	-1.73469E-12	4.64719E-12
653.266E-3	182.550E-12	653.266E-3	-54.0191E-9	-1.90460E-12	4.44520E-12
673.367E-3	188.357E-12	673.367E-3	-54.0191E-9	-1.83181E-12	4.50211E-12
693.467E-3	194.089E-12	693.467E-3	-54.0191E-9	-1.87216E-12	4.42895E-12
713.568E-3	199.011E-12	713.568E-3	-54.0191E-9	-1.89407E-12	4.55586E-12
733.668E-3	205.111E-12	733.668E-3	-54.0191E-9	-1.99448E-12	4.72145E-12
753.769E-3	211.305E-12	753.769E-3	-54.0191E-9	-1.65932E-12	4.69304E-12
773.869E-3	217.062E-12	773.869E-3	-54.0191E-9	-1.79949E-12	4.94597E-12
793.970E-3	222.852E-12	793.970E-3	-54.0191E-9	-1.73197E-12	4.95611E-12
814.070E-3	229.423E-12	814.070E-3	-54.0191E-9	-1.83908E-12	4.80725E-12
834.171E-3	235.591E-12	834.171E-3	-54.0191E-9	-1.68814E-12	4.58838E-12
854.271E-3	241.338E-12	854.271E-3	-54.0191E-9	-1.70713E-12	4.69496E-12
874.372E-3	246.964E-12	874.372E-3	-54.0191E-9	-1.57961E-12	4.77238E-12
894.472E-3	253.168E-12	894.472E-3	-54.0191E-9	-1.71295E-12	4.71019E-12
914.573E-3	259.460E-12	914.573E-3	-54.0191E-9	-1.85788E-12	4.72637E-12
934.673E-3	265.427E-12	934.673E-3	-54.0191E-9	-1.75591E-12	4.78230E-12
954.774E-3	270.781E-12	954.774E-3	-54.0191E-9	-1.75697E-12	4.62271E-12
974.874E-3	277.084E-12	974.874E-3	-54.0191E-9	-1.75066E-12	5.02173E-12
994.975E-3	283.757E-12	994.975E-3	-54.0191E-9	-1.82185E-12	4.95105E-12
1.01508E+0	290.242E-12	1.01508E+0	-54.0191E-9	-1.48077E-12	5.19043E-12
1.03518E+0	295.894E-12	1.03518E+0	-54.0191E-9	-1.54739E-12	5.23993E-12
1.05528E+0	302.891E-12	1.05528E+0	-54.0191E-9	-1.37582E-12	5.45041E-12
1.07538E+0	310.544E-12	1.07538E+0	-54.0191E-9	-1.54987E-12	5.67274E-12
1.09548E+0	318.242E-12	1.09548E+0	-54.0191E-9	-1.71269E-12	5.47350E-12
1.11558E+0	324.028E-12	1.11558E+0	-54.0191E-9	-1.51774E-12	5.41794E-12
1.13568E+0	330.547E-12	1.13568E+0	-54.0191E-9	-1.60038E-12	5.48454E-12
1.15578E+0	338.988E-12	1.15578E+0	-54.0191E-9	-1.57088E-12	5.57299E-12
1.17588E+0	346.563E-12	1.17588E+0	-54.0191E-9	-1.66622E-12	5.73648E-12
1.19598E+0	353.027E-12	1.19598E+0	-54.0191E-9	-1.39905E-12	5.61339E-12
1.21608E+0	359.022E-12	1.21608E+0	-54.0191E-9	-1.46959E-12	5.70794E-12
1.23618E+0	367.697E-12	1.23618E+0	-54.0191E-9	-1.37666E-12	5.91865E-12
1.25628E+0	376.304E-12	1.25628E+0	-54.0191E-9	-1.41194E-12	5.75111E-12
1.27638E+0	383.250E-12	1.27638E+0	-54.0191E-9	-1.43405E-12	5.82690E-12
1.29648E+0	389.483E-12	1.29648E+0	-54.0191E-9	-1.43283E-12	5.81150E-12
1.31658E+0	397.656E-12	1.31658E+0	-54.0191E-9	-1.35146E-12	5.93622E-12
1.33668E+0	407.191E-12	1.33668E+0	-54.0191E-9	-1.17488E-12	5.95390E-12
1.35678E+0	414.777E-12	1.35678E+0	-54.0191E-9	-1.33775E-12	6.23699E-12
1.37688E+0	421.151E-12	1.37688E+0	-54.0191E-9	-1.32714E-12	6.32743E-12
1.39698E+0	428.963E-12	1.39698E+0	-54.0191E-9	-1.21472E-12	6.10209E-12
1.41709E+0	438.359E-12	1.41709E+0	-54.0191E-9	-1.15154E-12	6.28898E-12
1.43719E+0	447.623E-12	1.43719E+0	-54.0191E-9	-1.17249E-12	6.57777E-12
1.45729E+0	454.729E-12	1.45729E+0	-54.0191E-9	-1.18476E-12	6.65080E-12
1.47739E+0	462.381E-12	1.47739E+0	-54.0191E-9	-1.14417E-12	6.61557E-12
1.49749E+0	471.943E-12	1.49749E+0	-54.0191E-9	-1.24957E-12	6.73194E-12
1.51759E+0	482.389E-12	1.51759E+0	-54.0191E-9	-1.15508E-12	6.87937E-12
1.53769E+0	489.715E-12	1.53769E+0	-54.0191E-9	-1.39416E-12	6.84071E-12
1.55779E+0	497.650E-12	1.55779E+0	-54.0191E-9	-961.128E-15	6.69680E-12
1.57789E+0	507.386E-12	1.57789E+0	-54.0191E-9	-941.952E-15	6.73269E-12
1.59799E+0	517.899E-12	1.59799E+0	-54.0191E-9	-1.35380E-12	6.82778E-12
1.61809E+0	525.515E-12	1.61809E+0	-54.0191E-9	-1.14717E-12	6.59614E-12
1.63819E+0	533.141E-12	1.63819E+0	-54.0191E-9	-1.36102E-12	6.54044E-12
1.65829E+0	541.903E-12	1.65829E+0	-54.0191E-9	-1.22608E-12	6.79073E-12
1.67839E+0	552.131E-12	1.67839E+0	-54.0191E-9	-1.07709E-12	6.87754E-12
1.69849E+0	561.609E-12	1.69849E+0	-54.0191E-9	-803.370E-15	6.98804E-12
1.71859E+0	568.960E-12	1.71859E+0	-54.0191E-9	-945.907E-15	6.87912E-12
1.73869E+0	577.263E-12	1.73869E+0	-54.0191E-9	-1.05227E-12	6.81480E-12
1.75879E+0	588.049E-12	1.75879E+0	-54.0191E-9	-1.29261E-12	6.90331E-12
1.77889E+0	596.286E-12	1.77889E+0	-54.0191E-9	-1.32427E-12	6.64048E-12
1.79900E+0	604.375E-12	1.79900E+0	-54.0191E-9	-1.12843E-12	6.77626E-12
1.81910E+0	611.377E-12	1.81910E+0	-54.0191E-9	-1.16061E-12	6.57992E-12
1.83920E+0	621.326E-12	1.83920E+0	-54.0191E-9	-1.11274E-12	6.80541E-12
1.85930E+0	630.726E-12	1.85930E+0	-54.0191E-9	-1.22581E-12	6.63415E-12
1.87940E+0	638.298E-12	1.87940E+0	-54.0191E-9	-1.15866E-12	6.69344E-12
1.89950E+0	646.142E-12	1.89950E+0	-54.0191E-9	-990.906E-15	6.57552E-12
1.91960E+0	655.179E-12	1.91960E+0	-54.0191E-9	-1.08975E-12	6.76901E-12
1.93970E+0	665.041E-12	1.93970E+0	-54.0191E-9	-1.06679E-12	6.65285E-12
1.95980E+0	673.006E-12	1.95980E+0	-54.0191E-9	-1.36766E-12	6.93433E-12
1.97990E+0	681.207E-12	1.97990E+0	-54.0191E-9	-1.13881E-12	6.72847E-12
2.00000E+0	689.596E-12	2.00000E+0	-54.0191E-9	-979.064E-15	6.70426E-12
