# Supplementary material for: Circumventing the stability problems of graphene nanoribbon zigzag edges
Source: Nat Chem. 2022 Sep 26;14(12):1451–8. doi: 10.1038/s41557-022-01042-8 (PMC10665199; doi:10.1038/s41557-022-01042-8)
Supplement: Supplementary file 3 — Source data for Supplementary Fig. 9. [file 41557_2022_1042_MOESM3_ESM.zip › 4 units/Point spectra377.dat]

Experiment	bias spectroscopy
Saved Date	21.07.2020 23:30:12
User
Date
X (m)	-356.958E-9
Y (m)	-186.271E-9
Z (m)	-54.0099E-9
Z offset (m)	0E+0
Settling time (s)	20E-3
Integration time (s)	70E-3
Z-Ctrl hold	TRUE
Final Z (m)	N/A
Start time	21.07.2020 23:29:53
Filter type	None
Order
Cutoff frq
Bias>Bias (V)	-500E-3
Bias>Calibration (V/V)	-1E+0
Bias>Offset (V)	0E+0
Bias Spectroscopy>Sweep Start (V)	-2E+0
Bias Spectroscopy>Sweep End (V)	2E+0
Bias Spectroscopy>Num Pixel	200
Bias Spectroscopy>Z Avg time (s)	100E-3
Bias Spectroscopy>Z offset (m)	0E+0
Bias Spectroscopy>1st Settling time (s)	60E-3
Bias Spectroscopy>Settling time (s)	20E-3
Bias Spectroscopy>Integration time (s)	70E-3
Bias Spectroscopy>End Settling time (s)	50E-3
Bias Spectroscopy>Z control time (s)	50E-3
Bias Spectroscopy>Max Slew rate (V/s)	Inf
Bias Spectroscopy>backward sweep	FALSE
Bias Spectroscopy>Z-controller hold	TRUE
Bias Spectroscopy>Number of sweeps	1
Bias Spectroscopy>Channels	Current (A);Bias (V);Z (m);LI Demod 1 Y (A);LI Demod 1 X (A)
Bias Spectroscopy>Reset Bias	TRUE
Bias Spectroscopy>Record final Z	FALSE
Bias Spectroscopy>Lock-In run	TRUE
Current>Current (A)	847.588E-12
Current>Calibration (A/V)	330E-12
Current>Offset (A)	0E+0
Current>Gain	High
Lock-in>Lock-in status	ON
Lock-in>Modulated signal	Bias (V)
Lock-in>Frequency (Hz)	828E+0
Lock-in>Amplitude	20E-3
Lock-in>Demodulated signal	Current (A)
Lock-in>HP Filter Cutoff D1 (Hz)	155.425E+0
Lock-in>HP Filter Cutoff D2 (Hz)	155.425E+0
Lock-in>HP Filter Order D1	1
Lock-in>HP Filter Order D2	1
Lock-in>Harmonic D1	1
Lock-in>Harmonic D2	2
Lock-in>Reference phase D1 (deg)	-158.815E+0
Lock-in>Reference phase D2 (deg)	174.64E+0
Lock-in>LP Filter Cutoff D1 (Hz)	9.71405E+0
Lock-in>LP Filter Cutoff D2 (Hz)	4.85702E+0
Lock-in>LP Filter Order D1	2
Lock-in>LP Filter Order D2	2
Lock-in>Sync Filter D1	OFF
Lock-in>Sync Filter D2	OFF
[DATA]
Bias calc (V)	Current (A)	Bias (V)	Z (m)	LI Demod 1 Y (A)	LI Demod 1 X (A)
-2.00000E+0	-422.424E-12	-2.00000E+0	-54.0099E-9	-1.37767E-12	5.77122E-12
-1.97990E+0	-415.556E-12	-1.97990E+0	-54.0099E-9	-1.65384E-12	5.68881E-12
-1.95980E+0	-409.440E-12	-1.95980E+0	-54.0099E-9	-1.35862E-12	5.65044E-12
-1.93970E+0	-402.262E-12	-1.93970E+0	-54.0099E-9	-1.43802E-12	5.43110E-12
-1.91960E+0	-394.594E-12	-1.91960E+0	-54.0099E-9	-1.56165E-12	5.20843E-12
-1.89950E+0	-388.806E-12	-1.89950E+0	-54.0099E-9	-1.69862E-12	5.02985E-12
-1.87940E+0	-384.072E-12	-1.87940E+0	-54.0099E-9	-1.91419E-12	4.85490E-12
-1.85930E+0	-378.134E-12	-1.85930E+0	-54.0099E-9	-1.71206E-12	4.58248E-12
-1.83920E+0	-371.445E-12	-1.83920E+0	-54.0099E-9	-1.79881E-12	4.42907E-12
-1.81910E+0	-365.208E-12	-1.81910E+0	-54.0099E-9	-1.78560E-12	4.58545E-12
-1.79900E+0	-361.346E-12	-1.79900E+0	-54.0099E-9	-1.98497E-12	4.35597E-12
-1.77889E+0	-356.410E-12	-1.77889E+0	-54.0099E-9	-1.95303E-12	3.91257E-12
-1.75879E+0	-350.639E-12	-1.75879E+0	-54.0099E-9	-1.96538E-12	3.90093E-12
-1.73869E+0	-345.558E-12	-1.73869E+0	-54.0099E-9	-1.92908E-12	3.96591E-12
-1.71859E+0	-341.963E-12	-1.71859E+0	-54.0099E-9	-1.73126E-12	3.97430E-12
-1.69849E+0	-337.602E-12	-1.69849E+0	-54.0099E-9	-2.00719E-12	3.88150E-12
-1.67839E+0	-332.341E-12	-1.67839E+0	-54.0099E-9	-2.13142E-12	3.84693E-12
-1.65829E+0	-327.082E-12	-1.65829E+0	-54.0099E-9	-2.11262E-12	3.59178E-12
-1.63819E+0	-323.544E-12	-1.63819E+0	-54.0099E-9	-2.18242E-12	3.78492E-12
-1.61809E+0	-319.686E-12	-1.61809E+0	-54.0099E-9	-1.96218E-12	3.66628E-12
-1.59799E+0	-314.651E-12	-1.59799E+0	-54.0099E-9	-1.91961E-12	3.84916E-12
-1.57789E+0	-308.955E-12	-1.57789E+0	-54.0099E-9	-2.08608E-12	3.96999E-12
-1.55779E+0	-305.120E-12	-1.55779E+0	-54.0099E-9	-2.20514E-12	3.70182E-12
-1.53769E+0	-301.890E-12	-1.53769E+0	-54.0099E-9	-1.97114E-12	3.48245E-12
-1.51759E+0	-297.630E-12	-1.51759E+0	-54.0099E-9	-2.30601E-12	3.44949E-12
-1.49749E+0	-294.056E-12	-1.49749E+0	-54.0099E-9	-2.33504E-12	3.05680E-12
-1.47739E+0	-290.498E-12	-1.47739E+0	-54.0099E-9	-2.38932E-12	2.93346E-12
-1.45729E+0	-287.867E-12	-1.45729E+0	-54.0099E-9	-2.15680E-12	3.05315E-12
-1.43719E+0	-284.893E-12	-1.43719E+0	-54.0099E-9	-2.34761E-12	3.07610E-12
-1.41709E+0	-280.982E-12	-1.41709E+0	-54.0099E-9	-2.37305E-12	2.83872E-12
-1.39698E+0	-277.866E-12	-1.39698E+0	-54.0099E-9	-2.45951E-12	2.56559E-12
-1.37688E+0	-275.740E-12	-1.37688E+0	-54.0099E-9	-2.51124E-12	2.35165E-12
-1.35678E+0	-273.602E-12	-1.35678E+0	-54.0099E-9	-2.67419E-12	2.32297E-12
-1.33668E+0	-270.707E-12	-1.33668E+0	-54.0099E-9	-2.35248E-12	2.53523E-12
-1.31658E+0	-268.101E-12	-1.31658E+0	-54.0099E-9	-2.40325E-12	2.32707E-12
-1.29648E+0	-265.850E-12	-1.29648E+0	-54.0099E-9	-2.54515E-12	2.38776E-12
-1.27638E+0	-263.899E-12	-1.27638E+0	-54.0099E-9	-2.53953E-12	2.01298E-12
-1.25628E+0	-262.116E-12	-1.25628E+0	-54.0099E-9	-2.49601E-12	1.89132E-12
-1.23618E+0	-259.199E-12	-1.23618E+0	-54.0099E-9	-2.36632E-12	2.32586E-12
-1.21608E+0	-256.507E-12	-1.21608E+0	-54.0099E-9	-2.43452E-12	2.67611E-12
-1.19598E+0	-253.457E-12	-1.19598E+0	-54.0099E-9	-2.31366E-12	3.03746E-12
-1.17588E+0	-250.539E-12	-1.17588E+0	-54.0099E-9	-2.23739E-12	2.81928E-12
-1.15578E+0	-246.811E-12	-1.15578E+0	-54.0099E-9	-2.19668E-12	2.54215E-12
-1.13568E+0	-243.988E-12	-1.13568E+0	-54.0099E-9	-2.47518E-12	2.39577E-12
-1.11558E+0	-241.987E-12	-1.11558E+0	-54.0099E-9	-2.49350E-12	2.03070E-12
-1.09548E+0	-240.280E-12	-1.09548E+0	-54.0099E-9	-2.65243E-12	1.98544E-12
-1.07538E+0	-237.913E-12	-1.07538E+0	-54.0099E-9	-2.47731E-12	2.01896E-12
-1.05528E+0	-235.014E-12	-1.05528E+0	-54.0099E-9	-2.40920E-12	1.98773E-12
-1.03518E+0	-233.070E-12	-1.03518E+0	-54.0099E-9	-2.31325E-12	2.28228E-12
-1.01508E+0	-231.325E-12	-1.01508E+0	-54.0099E-9	-2.39354E-12	2.34479E-12
-994.975E-3	-228.667E-12	-994.975E-3	-54.0099E-9	-2.37843E-12	2.36105E-12
-974.874E-3	-225.407E-12	-974.874E-3	-54.0099E-9	-2.35512E-12	2.77516E-12
-954.774E-3	-222.225E-12	-954.774E-3	-54.0099E-9	-2.35371E-12	2.84559E-12
-934.673E-3	-219.308E-12	-934.673E-3	-54.0099E-9	-2.09559E-12	3.15335E-12
-914.573E-3	-215.417E-12	-914.573E-3	-54.0099E-9	-2.21554E-12	3.31828E-12
-894.472E-3	-211.384E-12	-894.472E-3	-54.0099E-9	-2.19806E-12	3.21358E-12
-874.372E-3	-208.082E-12	-874.372E-3	-54.0099E-9	-2.32265E-12	2.75872E-12
-854.271E-3	-205.527E-12	-854.271E-3	-54.0099E-9	-2.49351E-12	2.54896E-12
-834.171E-3	-203.441E-12	-834.171E-3	-54.0099E-9	-2.50611E-12	2.39107E-12
-814.070E-3	-200.813E-12	-814.070E-3	-54.0099E-9	-2.47711E-12	2.29736E-12
-793.970E-3	-198.268E-12	-793.970E-3	-54.0099E-9	-2.19630E-12	2.34422E-12
-773.869E-3	-195.615E-12	-773.869E-3	-54.0099E-9	-2.38885E-12	2.34137E-12
-753.769E-3	-193.400E-12	-753.769E-3	-54.0099E-9	-2.29848E-12	2.54143E-12
-733.668E-3	-190.138E-12	-733.668E-3	-54.0099E-9	-2.53445E-12	2.32861E-12
-713.568E-3	-187.618E-12	-713.568E-3	-54.0099E-9	-2.44256E-12	2.45901E-12
-693.467E-3	-185.252E-12	-693.467E-3	-54.0099E-9	-2.43724E-12	2.28896E-12
-673.367E-3	-182.904E-12	-673.367E-3	-54.0099E-9	-2.46425E-12	2.65890E-12
-653.266E-3	-179.438E-12	-653.266E-3	-54.0099E-9	-2.24030E-12	2.98748E-12
-633.166E-3	-175.891E-12	-633.166E-3	-54.0099E-9	-2.27794E-12	3.25482E-12
-613.065E-3	-172.553E-12	-613.065E-3	-54.0099E-9	-2.20963E-12	3.38705E-12
-592.965E-3	-168.623E-12	-592.965E-3	-54.0099E-9	-2.19163E-12	3.36939E-12
-572.864E-3	-164.332E-12	-572.864E-3	-54.0099E-9	-2.15951E-12	3.75403E-12
-552.764E-3	-159.836E-12	-552.764E-3	-54.0099E-9	-1.95735E-12	3.50859E-12
-532.663E-3	-156.100E-12	-532.663E-3	-54.0099E-9	-2.17533E-12	3.33655E-12
-512.563E-3	-152.383E-12	-512.563E-3	-54.0099E-9	-2.35137E-12	3.03350E-12
-492.462E-3	-149.086E-12	-492.462E-3	-54.0099E-9	-2.21718E-12	3.01134E-12
-472.362E-3	-145.320E-12	-472.362E-3	-54.0099E-9	-2.24336E-12	3.19441E-12
-452.261E-3	-140.721E-12	-452.261E-3	-54.0099E-9	-1.93799E-12	3.93560E-12
-432.161E-3	-135.014E-12	-432.161E-3	-54.0099E-9	-1.92014E-12	4.87568E-12
-412.060E-3	-129.342E-12	-412.060E-3	-54.0099E-9	-1.84734E-12	4.61890E-12
-391.960E-3	-124.366E-12	-391.960E-3	-54.0099E-9	-1.89432E-12	3.87418E-12
-371.859E-3	-119.414E-12	-371.859E-3	-54.0099E-9	-1.89701E-12	4.07822E-12
-351.759E-3	-113.663E-12	-351.759E-3	-54.0099E-9	-1.81980E-12	4.91195E-12
-331.658E-3	-106.504E-12	-331.658E-3	-54.0099E-9	-1.44149E-12	5.94235E-12
-311.558E-3	-97.8611E-12	-311.558E-3	-54.0099E-9	-1.23240E-12	6.72743E-12
-291.457E-3	-88.5379E-12	-291.457E-3	-54.0099E-9	-1.20016E-12	6.91303E-12
-271.357E-3	-80.2276E-12	-271.357E-3	-54.0099E-9	-1.24285E-12	5.86404E-12
-251.256E-3	-73.3760E-12	-251.256E-3	-54.0099E-9	-1.75316E-12	5.03294E-12
-231.156E-3	-67.5685E-12	-231.156E-3	-54.0099E-9	-1.70196E-12	4.51986E-12
-211.055E-3	-61.9744E-12	-211.055E-3	-54.0099E-9	-1.75827E-12	4.54559E-12
-190.955E-3	-56.1878E-12	-190.955E-3	-54.0099E-9	-1.82544E-12	4.60813E-12
-170.854E-3	-50.3787E-12	-170.854E-3	-54.0099E-9	-1.78531E-12	4.56736E-12
-150.754E-3	-44.3560E-12	-150.754E-3	-54.0099E-9	-1.78469E-12	4.66339E-12
-130.653E-3	-38.4614E-12	-130.653E-3	-54.0099E-9	-1.73240E-12	4.47154E-12
-110.553E-3	-32.8926E-12	-110.553E-3	-54.0099E-9	-2.06867E-12	4.30419E-12
-90.4523E-3	-27.5200E-12	-90.4523E-3	-54.0099E-9	-1.92029E-12	4.43262E-12
-70.3518E-3	-21.7859E-12	-70.3518E-3	-54.0099E-9	-1.81071E-12	4.58998E-12
-50.2512E-3	-15.6048E-12	-50.2513E-3	-54.0099E-9	-1.73374E-12	5.00742E-12
-30.1508E-3	-9.30008E-12	-30.1508E-3	-54.0099E-9	-1.88023E-12	5.07775E-12
-10.0503E-3	-3.25800E-12	-10.0503E-3	-54.0099E-9	-1.92682E-12	4.73233E-12
10.0503E-3	2.27243E-12	10.0503E-3	-54.0099E-9	-2.03202E-12	4.33474E-12
30.1507E-3	7.45568E-12	30.1508E-3	-54.0099E-9	-1.93894E-12	4.10806E-12
50.2512E-3	12.5479E-12	50.2513E-3	-54.0099E-9	-1.70976E-12	4.07317E-12
70.3518E-3	17.8505E-12	70.3518E-3	-54.0099E-9	-1.88545E-12	4.40801E-12
90.4522E-3	23.2182E-12	90.4523E-3	-54.0099E-9	-1.82036E-12	4.16648E-12
110.553E-3	28.5788E-12	110.553E-3	-54.0099E-9	-1.97713E-12	4.33399E-12
130.653E-3	34.2518E-12	130.653E-3	-54.0099E-9	-1.73578E-12	4.62790E-12
150.754E-3	40.3001E-12	150.754E-3	-54.0099E-9	-1.63531E-12	4.77625E-12
170.854E-3	46.5834E-12	170.854E-3	-54.0099E-9	-1.58030E-12	4.76773E-12
190.955E-3	52.8088E-12	190.955E-3	-54.0099E-9	-1.68507E-12	4.76738E-12
211.055E-3	58.7176E-12	211.055E-3	-54.0099E-9	-1.87763E-12	4.67491E-12
231.156E-3	64.5983E-12	231.156E-3	-54.0099E-9	-1.85444E-12	4.51682E-12
251.256E-3	70.2410E-12	251.256E-3	-54.0099E-9	-1.76361E-12	4.49840E-12
271.357E-3	75.8583E-12	271.357E-3	-54.0099E-9	-1.85589E-12	4.45332E-12
291.457E-3	81.2649E-12	291.457E-3	-54.0099E-9	-1.82356E-12	4.35852E-12
311.558E-3	86.4445E-12	311.558E-3	-54.0099E-9	-2.07899E-12	4.47123E-12
331.658E-3	91.7915E-12	331.658E-3	-54.0099E-9	-1.91129E-12	4.14295E-12
351.759E-3	97.4366E-12	351.759E-3	-54.0099E-9	-2.05130E-12	4.29714E-12
371.859E-3	103.280E-12	371.859E-3	-54.0099E-9	-1.60516E-12	4.54602E-12
391.960E-3	108.971E-12	391.960E-3	-54.0099E-9	-1.79199E-12	4.63417E-12
412.060E-3	114.787E-12	412.060E-3	-54.0099E-9	-1.85361E-12	4.83470E-12
432.161E-3	120.608E-12	432.161E-3	-54.0099E-9	-2.02806E-12	4.31110E-12
452.261E-3	126.151E-12	452.261E-3	-54.0099E-9	-2.07239E-12	4.30979E-12
472.362E-3	131.053E-12	472.362E-3	-54.0099E-9	-1.88182E-12	4.25426E-12
492.462E-3	136.432E-12	492.462E-3	-54.0099E-9	-1.84388E-12	4.20873E-12
512.563E-3	142.359E-12	512.563E-3	-54.0099E-9	-1.81055E-12	4.55245E-12
532.663E-3	148.343E-12	532.663E-3	-54.0099E-9	-1.77449E-12	4.72427E-12
552.764E-3	153.986E-12	552.764E-3	-54.0099E-9	-1.83652E-12	4.53617E-12
572.864E-3	159.553E-12	572.864E-3	-54.0099E-9	-1.92668E-12	4.35969E-12
592.965E-3	165.663E-12	592.965E-3	-54.0099E-9	-1.76821E-12	4.26074E-12
613.065E-3	171.557E-12	613.065E-3	-54.0099E-9	-1.86872E-12	4.56865E-12
633.166E-3	176.863E-12	633.166E-3	-54.0099E-9	-1.60444E-12	4.41719E-12
653.266E-3	182.273E-12	653.266E-3	-54.0099E-9	-1.88868E-12	4.47380E-12
673.367E-3	187.760E-12	673.367E-3	-54.0099E-9	-1.99504E-12	4.32016E-12
693.467E-3	193.748E-12	693.467E-3	-54.0099E-9	-1.77812E-12	4.30964E-12
713.568E-3	199.225E-12	713.568E-3	-54.0099E-9	-1.78793E-12	4.56372E-12
733.668E-3	204.152E-12	733.668E-3	-54.0099E-9	-1.88190E-12	4.85581E-12
753.769E-3	210.718E-12	753.769E-3	-54.0099E-9	-1.71510E-12	4.79988E-12
773.869E-3	217.116E-12	773.869E-3	-54.0099E-9	-1.63494E-12	4.80855E-12
793.970E-3	223.714E-12	793.970E-3	-54.0099E-9	-1.52613E-12	5.01205E-12
814.070E-3	229.358E-12	814.070E-3	-54.0099E-9	-1.72204E-12	5.07488E-12
834.171E-3	236.034E-12	834.171E-3	-54.0099E-9	-1.60952E-12	5.09371E-12
854.271E-3	243.353E-12	854.271E-3	-54.0099E-9	-1.62989E-12	4.92644E-12
874.372E-3	249.942E-12	874.372E-3	-54.0099E-9	-1.60748E-12	5.19711E-12
894.472E-3	256.516E-12	894.472E-3	-54.0099E-9	-1.48344E-12	5.27286E-12
914.573E-3	262.892E-12	914.573E-3	-54.0099E-9	-1.65433E-12	5.48740E-12
934.673E-3	270.807E-12	934.673E-3	-54.0099E-9	-1.44556E-12	5.44462E-12
954.774E-3	278.268E-12	954.774E-3	-54.0099E-9	-1.48122E-12	5.65528E-12
974.874E-3	284.964E-12	974.874E-3	-54.0099E-9	-1.61474E-12	5.71148E-12
994.975E-3	292.018E-12	994.975E-3	-54.0099E-9	-1.40759E-12	5.84627E-12
1.01508E+0	299.977E-12	1.01508E+0	-54.0099E-9	-1.41003E-12	6.05359E-12
1.03518E+0	308.660E-12	1.03518E+0	-54.0099E-9	-1.12290E-12	6.22594E-12
1.05528E+0	316.199E-12	1.05528E+0	-54.0099E-9	-1.11564E-12	6.40463E-12
1.07538E+0	324.458E-12	1.07538E+0	-54.0099E-9	-1.04896E-12	6.70123E-12
1.09548E+0	333.429E-12	1.09548E+0	-54.0099E-9	-1.13183E-12	6.86406E-12
1.11558E+0	343.481E-12	1.11558E+0	-54.0099E-9	-1.19612E-12	6.89207E-12
1.13568E+0	352.454E-12	1.13568E+0	-54.0099E-9	-1.16488E-12	6.81157E-12
1.15578E+0	360.600E-12	1.15578E+0	-54.0099E-9	-1.14081E-12	7.05879E-12
1.17588E+0	370.247E-12	1.17588E+0	-54.0099E-9	-1.10067E-12	7.01697E-12
1.19598E+0	380.840E-12	1.19598E+0	-54.0099E-9	-1.10625E-12	7.29222E-12
1.21608E+0	390.955E-12	1.21608E+0	-54.0099E-9	-833.125E-15	7.44484E-12
1.23618E+0	399.700E-12	1.23618E+0	-54.0099E-9	-868.935E-15	7.73205E-12
1.25628E+0	409.891E-12	1.25628E+0	-54.0099E-9	-698.975E-15	7.88023E-12
1.27638E+0	421.815E-12	1.27638E+0	-54.0099E-9	-807.305E-15	7.94986E-12
1.29648E+0	432.622E-12	1.29648E+0	-54.0099E-9	-822.358E-15	8.12659E-12
1.31658E+0	442.556E-12	1.31658E+0	-54.0099E-9	-628.285E-15	8.47484E-12
1.33668E+0	453.611E-12	1.33668E+0	-54.0099E-9	-744.456E-15	8.70204E-12
1.35678E+0	467.101E-12	1.35678E+0	-54.0099E-9	-519.634E-15	8.80874E-12
1.37688E+0	479.130E-12	1.37688E+0	-54.0099E-9	-561.493E-15	9.10467E-12
1.39698E+0	490.639E-12	1.39698E+0	-54.0099E-9	-544.466E-15	9.10905E-12
1.41709E+0	502.779E-12	1.41709E+0	-54.0099E-9	-290.674E-15	9.52583E-12
1.43719E+0	517.241E-12	1.43719E+0	-54.0099E-9	-196.657E-15	9.80183E-12
1.45729E+0	531.485E-12	1.45729E+0	-54.0099E-9	-68.7312E-15	10.5512E-12
1.47739E+0	544.368E-12	1.47739E+0	-54.0099E-9	32.5815E-15	10.5089E-12
1.49749E+0	558.636E-12	1.49749E+0	-54.0099E-9	168.309E-15	10.8155E-12
1.51759E+0	572.966E-12	1.51759E+0	-54.0099E-9	278.848E-15	10.6754E-12
1.53769E+0	590.187E-12	1.53769E+0	-54.0099E-9	336.471E-15	11.0415E-12
1.55779E+0	603.727E-12	1.55779E+0	-54.0099E-9	345.225E-15	10.9383E-12
1.57789E+0	617.191E-12	1.57789E+0	-54.0099E-9	65.6246E-15	10.7227E-12
1.59799E+0	631.963E-12	1.59799E+0	-54.0099E-9	158.479E-15	10.6681E-12
1.61809E+0	647.651E-12	1.61809E+0	-54.0099E-9	-75.0944E-15	10.4935E-12
1.63819E+0	660.419E-12	1.63819E+0	-54.0099E-9	-61.8910E-15	9.87449E-12
1.65829E+0	672.085E-12	1.65829E+0	-54.0099E-9	-53.2957E-15	9.93880E-12
1.67839E+0	686.668E-12	1.67839E+0	-54.0099E-9	142.802E-15	10.0746E-12
1.69849E+0	700.162E-12	1.69849E+0	-54.0099E-9	-117.027E-15	9.75918E-12
1.71859E+0	713.242E-12	1.71859E+0	-54.0099E-9	-284.878E-15	9.77108E-12
1.73869E+0	725.405E-12	1.73869E+0	-54.0099E-9	-105.055E-15	9.45425E-12
1.75879E+0	736.558E-12	1.75879E+0	-54.0099E-9	-301.141E-15	9.19642E-12
1.77889E+0	750.606E-12	1.77889E+0	-54.0099E-9	-451.195E-15	8.96845E-12
1.79900E+0	761.544E-12	1.79900E+0	-54.0099E-9	-524.711E-15	8.74451E-12
1.81910E+0	772.352E-12	1.81910E+0	-54.0099E-9	-440.520E-15	8.79197E-12
1.83920E+0	783.581E-12	1.83920E+0	-54.0099E-9	-435.053E-15	8.79337E-12
1.85930E+0	796.145E-12	1.85930E+0	-54.0099E-9	-413.083E-15	8.63667E-12
1.87940E+0	808.283E-12	1.87940E+0	-54.0099E-9	-485.294E-15	8.62912E-12
1.89950E+0	818.110E-12	1.89950E+0	-54.0099E-9	-420.221E-15	8.66567E-12
1.91960E+0	829.886E-12	1.91960E+0	-54.0099E-9	-383.584E-15	8.49420E-12
1.93970E+0	839.899E-12	1.93970E+0	-54.0099E-9	-695.773E-15	8.18517E-12
1.95980E+0	853.583E-12	1.95980E+0	-54.0099E-9	-608.263E-15	8.34517E-12
1.97990E+0	860.958E-12	1.97990E+0	-54.0099E-9	-554.863E-15	8.02695E-12
2.00000E+0	872.444E-12	2.00000E+0	-54.0099E-9	-479.295E-15	8.23568E-12
