# Supplementary material for: Circumventing the stability problems of graphene nanoribbon zigzag edges
Source: Nat Chem. 2022 Sep 26;14(12):1451–8. doi: 10.1038/s41557-022-01042-8 (PMC10665199; doi:10.1038/s41557-022-01042-8)
Supplement: Supplementary file 3 — Source data for Supplementary Fig. 9. [file 41557_2022_1042_MOESM3_ESM.zip › 4 units/Point spectra378.dat]

Experiment	bias spectroscopy
Saved Date	21.07.2020 23:30:30
User
Date
X (m)	-357.034E-9
Y (m)	-186.361E-9
Z (m)	-53.9973E-9
Z offset (m)	0E+0
Settling time (s)	20E-3
Integration time (s)	70E-3
Z-Ctrl hold	TRUE
Final Z (m)	N/A
Start time	21.07.2020 23:30:12
Filter type	None
Order
Cutoff frq
Bias>Bias (V)	-500E-3
Bias>Calibration (V/V)	-1E+0
Bias>Offset (V)	0E+0
Bias Spectroscopy>Sweep Start (V)	-2E+0
Bias Spectroscopy>Sweep End (V)	2E+0
Bias Spectroscopy>Num Pixel	200
Bias Spectroscopy>Z Avg time (s)	100E-3
Bias Spectroscopy>Z offset (m)	0E+0
Bias Spectroscopy>1st Settling time (s)	60E-3
Bias Spectroscopy>Settling time (s)	20E-3
Bias Spectroscopy>Integration time (s)	70E-3
Bias Spectroscopy>End Settling time (s)	50E-3
Bias Spectroscopy>Z control time (s)	50E-3
Bias Spectroscopy>Max Slew rate (V/s)	Inf
Bias Spectroscopy>backward sweep	FALSE
Bias Spectroscopy>Z-controller hold	TRUE
Bias Spectroscopy>Number of sweeps	1
Bias Spectroscopy>Channels	Current (A);Bias (V);Z (m);LI Demod 1 Y (A);LI Demod 1 X (A)
Bias Spectroscopy>Reset Bias	TRUE
Bias Spectroscopy>Record final Z	FALSE
Bias Spectroscopy>Lock-In run	TRUE
Current>Current (A)	813.634E-12
Current>Calibration (A/V)	330E-12
Current>Offset (A)	0E+0
Current>Gain	High
Lock-in>Lock-in status	ON
Lock-in>Modulated signal	Bias (V)
Lock-in>Frequency (Hz)	828E+0
Lock-in>Amplitude	20E-3
Lock-in>Demodulated signal	Current (A)
Lock-in>HP Filter Cutoff D1 (Hz)	155.425E+0
Lock-in>HP Filter Cutoff D2 (Hz)	155.425E+0
Lock-in>HP Filter Order D1	1
Lock-in>HP Filter Order D2	1
Lock-in>Harmonic D1	1
Lock-in>Harmonic D2	2
Lock-in>Reference phase D1 (deg)	-158.815E+0
Lock-in>Reference phase D2 (deg)	174.64E+0
Lock-in>LP Filter Cutoff D1 (Hz)	9.71405E+0
Lock-in>LP Filter Cutoff D2 (Hz)	4.85702E+0
Lock-in>LP Filter Order D1	2
Lock-in>LP Filter Order D2	2
Lock-in>Sync Filter D1	OFF
Lock-in>Sync Filter D2	OFF
[DATA]
Bias calc (V)	Current (A)	Bias (V)	Z (m)	LI Demod 1 Y (A)	LI Demod 1 X (A)
-2.00000E+0	-498.635E-12	-2.00000E+0	-53.9973E-9	323.292E-15	11.0488E-12
-1.97990E+0	-483.420E-12	-1.97990E+0	-53.9973E-9	46.7664E-15	10.1800E-12
-1.95980E+0	-471.770E-12	-1.95980E+0	-53.9973E-9	-303.259E-15	9.32044E-12
-1.93970E+0	-459.528E-12	-1.93970E+0	-53.9973E-9	-628.531E-15	8.67198E-12
-1.91960E+0	-449.147E-12	-1.91960E+0	-53.9973E-9	-792.279E-15	8.14713E-12
-1.89950E+0	-438.499E-12	-1.89950E+0	-53.9973E-9	-655.551E-15	7.55610E-12
-1.87940E+0	-428.952E-12	-1.87940E+0	-53.9973E-9	-1.11012E-12	7.03850E-12
-1.85930E+0	-421.004E-12	-1.85930E+0	-53.9973E-9	-1.14902E-12	6.57898E-12
-1.83920E+0	-412.389E-12	-1.83920E+0	-53.9973E-9	-1.23025E-12	6.31284E-12
-1.81910E+0	-404.242E-12	-1.81910E+0	-53.9973E-9	-1.23447E-12	6.22292E-12
-1.79900E+0	-396.112E-12	-1.79900E+0	-53.9973E-9	-1.40877E-12	5.95783E-12
-1.77889E+0	-389.731E-12	-1.77889E+0	-53.9973E-9	-1.39296E-12	5.75655E-12
-1.75879E+0	-382.948E-12	-1.75879E+0	-53.9973E-9	-1.66379E-12	5.27560E-12
-1.73869E+0	-376.282E-12	-1.73869E+0	-53.9973E-9	-1.56378E-12	5.28205E-12
-1.71859E+0	-369.679E-12	-1.71859E+0	-53.9973E-9	-1.65953E-12	5.14228E-12
-1.69849E+0	-363.114E-12	-1.69849E+0	-53.9973E-9	-1.57852E-12	5.16763E-12
-1.67839E+0	-357.814E-12	-1.67839E+0	-53.9973E-9	-1.75902E-12	5.11770E-12
-1.65829E+0	-350.891E-12	-1.65829E+0	-53.9973E-9	-1.79560E-12	4.78434E-12
-1.63819E+0	-344.785E-12	-1.63819E+0	-53.9973E-9	-1.87822E-12	4.75992E-12
-1.61809E+0	-338.729E-12	-1.61809E+0	-53.9973E-9	-1.84450E-12	4.77717E-12
-1.59799E+0	-333.534E-12	-1.59799E+0	-53.9973E-9	-1.74653E-12	4.87147E-12
-1.57789E+0	-327.368E-12	-1.57789E+0	-53.9973E-9	-1.82303E-12	4.76024E-12
-1.55779E+0	-321.200E-12	-1.55779E+0	-53.9973E-9	-1.85697E-12	4.43948E-12
-1.53769E+0	-316.152E-12	-1.53769E+0	-53.9973E-9	-1.68766E-12	4.21691E-12
-1.51759E+0	-311.385E-12	-1.51759E+0	-53.9973E-9	-1.94766E-12	3.95693E-12
-1.49749E+0	-306.737E-12	-1.49749E+0	-53.9973E-9	-1.87359E-12	3.72597E-12
-1.47739E+0	-302.290E-12	-1.47739E+0	-53.9973E-9	-2.27610E-12	3.45397E-12
-1.45729E+0	-298.180E-12	-1.45729E+0	-53.9973E-9	-2.24111E-12	3.55391E-12
-1.43719E+0	-293.661E-12	-1.43719E+0	-53.9973E-9	-1.87393E-12	3.56207E-12
-1.41709E+0	-290.127E-12	-1.41709E+0	-53.9973E-9	-2.14306E-12	3.38980E-12
-1.39698E+0	-286.235E-12	-1.39698E+0	-53.9973E-9	-2.18518E-12	3.04183E-12
-1.37688E+0	-282.959E-12	-1.37688E+0	-53.9973E-9	-2.11851E-12	2.81931E-12
-1.35678E+0	-280.078E-12	-1.35678E+0	-53.9973E-9	-2.48580E-12	2.82217E-12
-1.33668E+0	-277.139E-12	-1.33668E+0	-53.9973E-9	-2.25177E-12	3.03772E-12
-1.31658E+0	-274.387E-12	-1.31658E+0	-53.9973E-9	-2.25081E-12	2.67263E-12
-1.29648E+0	-271.226E-12	-1.29648E+0	-53.9973E-9	-2.39366E-12	2.48877E-12
-1.27638E+0	-269.311E-12	-1.27638E+0	-53.9973E-9	-2.31459E-12	2.32820E-12
-1.25628E+0	-266.882E-12	-1.25628E+0	-53.9973E-9	-2.56163E-12	2.15344E-12
-1.23618E+0	-264.487E-12	-1.23618E+0	-53.9973E-9	-2.49364E-12	2.48912E-12
-1.21608E+0	-261.592E-12	-1.21608E+0	-53.9973E-9	-2.26012E-12	3.00370E-12
-1.19598E+0	-258.000E-12	-1.19598E+0	-53.9973E-9	-2.21858E-12	3.26960E-12
-1.17588E+0	-254.374E-12	-1.17588E+0	-53.9973E-9	-2.46371E-12	3.21795E-12
-1.15578E+0	-251.061E-12	-1.15578E+0	-53.9973E-9	-2.28135E-12	3.06940E-12
-1.13568E+0	-248.010E-12	-1.13568E+0	-53.9973E-9	-2.35678E-12	2.53843E-12
-1.11558E+0	-245.193E-12	-1.11558E+0	-53.9973E-9	-2.44282E-12	2.71854E-12
-1.09548E+0	-242.459E-12	-1.09548E+0	-53.9973E-9	-2.50771E-12	2.60534E-12
-1.07538E+0	-239.440E-12	-1.07538E+0	-53.9973E-9	-2.56585E-12	2.41290E-12
-1.05528E+0	-236.937E-12	-1.05528E+0	-53.9973E-9	-2.34278E-12	2.67102E-12
-1.03518E+0	-234.185E-12	-1.03518E+0	-53.9973E-9	-2.42645E-12	2.52327E-12
-1.01508E+0	-231.542E-12	-1.01508E+0	-53.9973E-9	-2.36699E-12	2.76599E-12
-994.975E-3	-228.582E-12	-994.975E-3	-53.9973E-9	-2.16578E-12	2.75252E-12
-974.874E-3	-225.554E-12	-974.874E-3	-53.9973E-9	-2.23663E-12	2.89553E-12
-954.774E-3	-222.363E-12	-954.774E-3	-53.9973E-9	-2.19509E-12	2.99101E-12
-934.673E-3	-218.789E-12	-934.673E-3	-53.9973E-9	-2.13359E-12	3.27082E-12
-914.573E-3	-214.782E-12	-914.573E-3	-53.9973E-9	-2.17760E-12	3.28914E-12
-894.472E-3	-211.025E-12	-894.472E-3	-53.9973E-9	-2.09973E-12	3.32487E-12
-874.372E-3	-207.630E-12	-874.372E-3	-53.9973E-9	-2.51824E-12	2.97361E-12
-854.271E-3	-205.079E-12	-854.271E-3	-53.9973E-9	-2.53600E-12	2.37509E-12
-834.171E-3	-202.771E-12	-834.171E-3	-53.9973E-9	-2.43440E-12	2.15377E-12
-814.070E-3	-200.553E-12	-814.070E-3	-53.9973E-9	-2.49113E-12	2.48537E-12
-793.970E-3	-198.229E-12	-793.970E-3	-53.9973E-9	-2.56360E-12	2.19639E-12
-773.869E-3	-195.574E-12	-773.869E-3	-53.9973E-9	-2.44438E-12	2.57739E-12
-753.769E-3	-192.870E-12	-753.769E-3	-53.9973E-9	-2.39407E-12	2.57840E-12
-733.668E-3	-190.108E-12	-733.668E-3	-53.9973E-9	-2.38808E-12	2.42139E-12
-713.568E-3	-187.742E-12	-713.568E-3	-53.9973E-9	-2.44782E-12	2.35633E-12
-693.467E-3	-185.453E-12	-693.467E-3	-53.9973E-9	-2.55910E-12	2.40043E-12
-673.367E-3	-183.016E-12	-673.367E-3	-53.9973E-9	-2.36006E-12	2.36097E-12
-653.266E-3	-180.026E-12	-653.266E-3	-53.9973E-9	-2.36540E-12	2.67348E-12
-633.166E-3	-176.699E-12	-633.166E-3	-53.9973E-9	-2.14750E-12	2.95105E-12
-613.065E-3	-173.205E-12	-613.065E-3	-53.9973E-9	-2.27866E-12	3.19734E-12
-592.965E-3	-169.327E-12	-592.965E-3	-53.9973E-9	-2.22370E-12	3.59847E-12
-572.864E-3	-165.038E-12	-572.864E-3	-53.9973E-9	-2.12741E-12	3.48526E-12
-552.764E-3	-160.838E-12	-552.764E-3	-53.9973E-9	-2.15570E-12	3.48897E-12
-532.663E-3	-157.011E-12	-532.663E-3	-53.9973E-9	-2.32602E-12	3.31880E-12
-512.563E-3	-153.409E-12	-512.563E-3	-53.9973E-9	-2.19600E-12	2.94467E-12
-492.462E-3	-149.746E-12	-492.462E-3	-53.9973E-9	-2.26608E-12	3.03364E-12
-472.362E-3	-146.025E-12	-472.362E-3	-53.9973E-9	-2.05208E-12	3.25941E-12
-452.261E-3	-141.623E-12	-452.261E-3	-53.9973E-9	-1.99086E-12	4.01983E-12
-432.161E-3	-136.316E-12	-432.161E-3	-53.9973E-9	-1.83636E-12	4.70723E-12
-412.060E-3	-130.523E-12	-412.060E-3	-53.9973E-9	-1.88290E-12	4.54724E-12
-391.960E-3	-125.486E-12	-391.960E-3	-53.9973E-9	-1.99455E-12	3.95999E-12
-371.859E-3	-120.700E-12	-371.859E-3	-53.9973E-9	-2.03796E-12	4.09571E-12
-351.759E-3	-115.248E-12	-351.759E-3	-53.9973E-9	-1.76219E-12	4.76096E-12
-331.658E-3	-107.884E-12	-331.658E-3	-53.9973E-9	-1.66975E-12	5.70317E-12
-311.558E-3	-99.3998E-12	-311.558E-3	-53.9973E-9	-1.12260E-12	6.77918E-12
-291.457E-3	-90.3483E-12	-291.457E-3	-53.9973E-9	-1.19103E-12	6.72665E-12
-271.357E-3	-82.1011E-12	-271.357E-3	-53.9973E-9	-1.41225E-12	6.13429E-12
-251.256E-3	-75.1274E-12	-251.256E-3	-53.9973E-9	-1.73113E-12	5.06117E-12
-231.156E-3	-69.0257E-12	-231.156E-3	-53.9973E-9	-1.85871E-12	4.56488E-12
-211.055E-3	-63.2141E-12	-211.055E-3	-53.9973E-9	-1.85690E-12	4.37644E-12
-190.955E-3	-57.3941E-12	-190.955E-3	-53.9973E-9	-1.79542E-12	4.76702E-12
-170.854E-3	-51.3316E-12	-170.854E-3	-53.9973E-9	-1.77373E-12	4.88953E-12
-150.754E-3	-44.9606E-12	-150.754E-3	-53.9973E-9	-1.84664E-12	4.91403E-12
-130.653E-3	-38.8895E-12	-130.653E-3	-53.9973E-9	-1.83459E-12	4.81325E-12
-110.553E-3	-33.1635E-12	-110.553E-3	-53.9973E-9	-1.89312E-12	4.43196E-12
-90.4523E-3	-27.6520E-12	-90.4523E-3	-53.9973E-9	-1.67657E-12	4.37789E-12
-70.3518E-3	-21.7719E-12	-70.3518E-3	-53.9973E-9	-1.72212E-12	4.59707E-12
-50.2512E-3	-15.5648E-12	-50.2513E-3	-53.9973E-9	-1.98688E-12	5.04530E-12
-30.1508E-3	-9.29393E-12	-30.1508E-3	-53.9973E-9	-1.64231E-12	5.02892E-12
-10.0503E-3	-3.26922E-12	-10.0503E-3	-53.9973E-9	-1.88818E-12	4.67614E-12
10.0503E-3	2.32268E-12	10.0503E-3	-53.9973E-9	-1.86729E-12	4.42663E-12
30.1507E-3	7.64854E-12	30.1508E-3	-53.9973E-9	-1.68976E-12	4.30360E-12
50.2512E-3	12.9385E-12	50.2513E-3	-53.9973E-9	-1.84519E-12	4.26383E-12
70.3518E-3	18.4111E-12	70.3518E-3	-53.9973E-9	-1.93857E-12	4.53942E-12
90.4522E-3	23.8807E-12	90.4523E-3	-53.9973E-9	-1.88249E-12	4.31465E-12
110.553E-3	29.3300E-12	110.553E-3	-53.9973E-9	-1.95454E-12	4.31385E-12
130.653E-3	35.0502E-12	130.653E-3	-53.9973E-9	-1.80066E-12	4.72491E-12
150.754E-3	41.0634E-12	150.754E-3	-53.9973E-9	-1.62310E-12	4.76086E-12
170.854E-3	47.2298E-12	170.854E-3	-53.9973E-9	-1.69572E-12	4.79229E-12
190.955E-3	53.3319E-12	190.955E-3	-53.9973E-9	-1.70117E-12	4.86330E-12
211.055E-3	59.2340E-12	211.055E-3	-53.9973E-9	-1.65638E-12	4.67290E-12
231.156E-3	65.0821E-12	231.156E-3	-53.9973E-9	-1.95725E-12	4.51125E-12
251.256E-3	70.6929E-12	251.256E-3	-53.9973E-9	-1.97216E-12	4.29846E-12
271.357E-3	76.1337E-12	271.357E-3	-53.9973E-9	-1.86697E-12	4.28332E-12
291.457E-3	81.5296E-12	291.457E-3	-53.9973E-9	-1.92289E-12	4.32783E-12
311.558E-3	86.8499E-12	311.558E-3	-53.9973E-9	-1.87833E-12	4.33352E-12
331.658E-3	92.1958E-12	331.658E-3	-53.9973E-9	-2.01855E-12	4.24486E-12
351.759E-3	97.6940E-12	351.759E-3	-53.9973E-9	-1.90531E-12	4.35528E-12
371.859E-3	103.491E-12	371.859E-3	-53.9973E-9	-1.75774E-12	4.46403E-12
391.960E-3	109.309E-12	391.960E-3	-53.9973E-9	-1.94712E-12	4.77180E-12
412.060E-3	115.263E-12	412.060E-3	-53.9973E-9	-1.62631E-12	4.49162E-12
432.161E-3	120.814E-12	432.161E-3	-53.9973E-9	-1.85054E-12	4.36589E-12
452.261E-3	126.330E-12	452.261E-3	-53.9973E-9	-1.79779E-12	4.22719E-12
472.362E-3	131.569E-12	472.362E-3	-53.9973E-9	-2.02083E-12	4.43066E-12
492.462E-3	137.051E-12	492.462E-3	-53.9973E-9	-1.85920E-12	4.41938E-12
512.563E-3	142.673E-12	512.563E-3	-53.9973E-9	-1.78383E-12	4.36043E-12
532.663E-3	148.938E-12	532.663E-3	-53.9973E-9	-1.68419E-12	4.83451E-12
552.764E-3	154.988E-12	552.764E-3	-53.9973E-9	-1.64664E-12	4.85720E-12
572.864E-3	160.939E-12	572.864E-3	-53.9973E-9	-1.71496E-12	4.52765E-12
592.965E-3	166.812E-12	592.965E-3	-53.9973E-9	-1.70631E-12	4.62995E-12
613.065E-3	172.968E-12	613.065E-3	-53.9973E-9	-1.70999E-12	4.72769E-12
633.166E-3	178.950E-12	633.166E-3	-53.9973E-9	-1.86283E-12	4.59221E-12
653.266E-3	184.532E-12	653.266E-3	-53.9973E-9	-1.69043E-12	4.60394E-12
673.367E-3	190.189E-12	673.367E-3	-53.9973E-9	-1.86160E-12	4.72338E-12
693.467E-3	196.380E-12	693.467E-3	-53.9973E-9	-1.75596E-12	4.90245E-12
713.568E-3	202.897E-12	713.568E-3	-53.9973E-9	-1.68095E-12	5.06395E-12
733.668E-3	209.217E-12	733.668E-3	-53.9973E-9	-1.74156E-12	5.24671E-12
753.769E-3	215.567E-12	753.769E-3	-53.9973E-9	-1.50624E-12	5.45990E-12
773.869E-3	223.231E-12	773.869E-3	-53.9973E-9	-1.49505E-12	5.61671E-12
793.970E-3	230.835E-12	793.970E-3	-53.9973E-9	-1.45056E-12	5.88820E-12
814.070E-3	238.928E-12	814.070E-3	-53.9973E-9	-1.56234E-12	6.11561E-12
834.171E-3	246.645E-12	834.171E-3	-53.9973E-9	-1.43243E-12	6.39269E-12
854.271E-3	255.550E-12	854.271E-3	-53.9973E-9	-1.14725E-12	6.47780E-12
874.372E-3	265.120E-12	874.372E-3	-53.9973E-9	-1.22758E-12	6.66244E-12
894.472E-3	273.392E-12	894.472E-3	-53.9973E-9	-960.767E-15	7.07000E-12
914.573E-3	282.963E-12	914.573E-3	-53.9973E-9	-1.03862E-12	6.92764E-12
934.673E-3	292.507E-12	934.673E-3	-53.9973E-9	-1.11676E-12	7.20091E-12
954.774E-3	302.532E-12	954.774E-3	-53.9973E-9	-896.004E-15	7.54168E-12
974.874E-3	312.403E-12	974.874E-3	-53.9973E-9	-970.360E-15	7.74014E-12
994.975E-3	323.257E-12	994.975E-3	-53.9973E-9	-690.723E-15	8.04241E-12
1.01508E+0	335.030E-12	1.01508E+0	-53.9973E-9	-540.527E-15	8.53943E-12
1.03518E+0	346.544E-12	1.03518E+0	-53.9973E-9	-422.307E-15	8.95445E-12
1.05528E+0	358.364E-12	1.05528E+0	-53.9973E-9	-552.414E-15	9.21745E-12
1.07538E+0	371.306E-12	1.07538E+0	-53.9973E-9	-268.889E-15	9.38171E-12
1.09548E+0	385.168E-12	1.09548E+0	-53.9973E-9	47.7669E-15	10.0636E-12
1.11558E+0	398.938E-12	1.11558E+0	-53.9973E-9	-320.040E-15	10.1363E-12
1.13568E+0	412.635E-12	1.13568E+0	-53.9973E-9	-30.4333E-15	10.2451E-12
1.15578E+0	426.527E-12	1.15578E+0	-53.9973E-9	-75.0304E-15	10.3606E-12
1.17588E+0	440.506E-12	1.17588E+0	-53.9973E-9	50.3134E-15	10.5552E-12
1.19598E+0	456.098E-12	1.19598E+0	-53.9973E-9	182.525E-15	10.9104E-12
1.21608E+0	470.829E-12	1.21608E+0	-53.9973E-9	244.723E-15	11.1434E-12
1.23618E+0	486.027E-12	1.23618E+0	-53.9973E-9	263.270E-15	11.6403E-12
1.25628E+0	502.889E-12	1.25628E+0	-53.9973E-9	191.665E-15	11.8000E-12
1.27638E+0	520.049E-12	1.27638E+0	-53.9973E-9	539.365E-15	12.1117E-12
1.29648E+0	537.031E-12	1.29648E+0	-53.9973E-9	573.100E-15	12.6260E-12
1.31658E+0	555.774E-12	1.31658E+0	-53.9973E-9	911.028E-15	13.5810E-12
1.33668E+0	574.063E-12	1.33668E+0	-53.9973E-9	1.09952E-12	13.8170E-12
1.35678E+0	593.693E-12	1.35678E+0	-53.9973E-9	1.36989E-12	14.4409E-12
1.37688E+0	614.967E-12	1.37688E+0	-53.9973E-9	1.48731E-12	15.0021E-12
1.39698E+0	636.375E-12	1.39698E+0	-53.9973E-9	1.63240E-12	15.8439E-12
1.41709E+0	658.768E-12	1.41709E+0	-53.9973E-9	1.85469E-12	16.6182E-12
1.43719E+0	681.968E-12	1.43719E+0	-53.9973E-9	2.19344E-12	17.6992E-12
1.45729E+0	708.152E-12	1.45729E+0	-53.9973E-9	2.45980E-12	18.5075E-12
1.47739E+0	735.187E-12	1.47739E+0	-53.9973E-9	2.88034E-12	19.4419E-12
1.49749E+0	761.783E-12	1.49749E+0	-53.9973E-9	3.08089E-12	20.0146E-12
1.51759E+0	790.229E-12	1.51759E+0	-53.9973E-9	3.22224E-12	20.7337E-12
1.53769E+0	818.767E-12	1.53769E+0	-53.9973E-9	3.37033E-12	20.7869E-12
1.55779E+0	850.692E-12	1.55779E+0	-53.9973E-9	3.41336E-12	20.9697E-12
1.57789E+0	878.636E-12	1.57789E+0	-53.9973E-9	3.03491E-12	20.7310E-12
1.59799E+0	905.294E-12	1.59799E+0	-53.9973E-9	3.01728E-12	20.4333E-12
1.61809E+0	933.290E-12	1.61809E+0	-53.9973E-9	3.31313E-12	20.2208E-12
1.63819E+0	961.182E-12	1.63819E+0	-53.9973E-9	3.07687E-12	19.7298E-12
1.65829E+0	989.694E-12	1.65829E+0	-53.9973E-9	2.85399E-12	19.5958E-12
1.67839E+0	1.01169E-9	1.67839E+0	-53.9973E-9	3.01157E-12	18.9517E-12
1.69849E+0	1.03750E-9	1.69849E+0	-53.9973E-9	2.78806E-12	18.7157E-12
1.71859E+0	1.06295E-9	1.71859E+0	-53.9973E-9	2.82503E-12	18.1945E-12
1.73869E+0	1.09091E-9	1.73869E+0	-53.9973E-9	2.40391E-12	17.9504E-12
1.75879E+0	1.11149E-9	1.75879E+0	-53.9973E-9	2.35424E-12	17.6206E-12
1.77889E+0	1.13363E-9	1.77889E+0	-53.9973E-9	2.30152E-12	17.2608E-12
1.79900E+0	1.15618E-9	1.79900E+0	-53.9973E-9	2.21945E-12	16.9788E-12
1.81910E+0	1.18139E-9	1.81910E+0	-53.9973E-9	2.39773E-12	16.7777E-12
1.83920E+0	1.20369E-9	1.83920E+0	-53.9973E-9	2.26640E-12	16.5822E-12
1.85930E+0	1.22337E-9	1.85930E+0	-53.9973E-9	2.23255E-12	16.6935E-12
1.87940E+0	1.24534E-9	1.87940E+0	-53.9973E-9	2.16368E-12	16.4787E-12
1.89950E+0	1.26863E-9	1.89950E+0	-53.9973E-9	2.34632E-12	16.6254E-12
1.91960E+0	1.29168E-9	1.91960E+0	-53.9973E-9	2.42633E-12	16.3500E-12
1.93970E+0	1.30993E-9	1.93970E+0	-53.9973E-9	2.04442E-12	15.9571E-12
1.95980E+0	1.32814E-9	1.95980E+0	-53.9973E-9	1.97327E-12	15.4067E-12
1.97990E+0	1.35100E-9	1.97990E+0	-53.9973E-9	1.54972E-12	14.9326E-12
2.00000E+0	1.37136E-9	2.00000E+0	-53.9973E-9	1.92730E-12	14.6169E-12
