# Supplementary material for: Circumventing the stability problems of graphene nanoribbon zigzag edges
Source: Nat Chem. 2022 Sep 26;14(12):1451–8. doi: 10.1038/s41557-022-01042-8 (PMC10665199; doi:10.1038/s41557-022-01042-8)
Supplement: Supplementary file 3 — Source data for Supplementary Fig. 9. [file 41557_2022_1042_MOESM3_ESM.zip › 4 units/Point spectra379.dat]

Experiment	bias spectroscopy
Saved Date	21.07.2020 23:30:48
User
Date
X (m)	-357.11E-9
Y (m)	-186.451E-9
Z (m)	-53.9856E-9
Z offset (m)	0E+0
Settling time (s)	20E-3
Integration time (s)	70E-3
Z-Ctrl hold	TRUE
Final Z (m)	N/A
Start time	21.07.2020 23:30:30
Filter type	None
Order
Cutoff frq
Bias>Bias (V)	-500E-3
Bias>Calibration (V/V)	-1E+0
Bias>Offset (V)	0E+0
Bias Spectroscopy>Sweep Start (V)	-2E+0
Bias Spectroscopy>Sweep End (V)	2E+0
Bias Spectroscopy>Num Pixel	200
Bias Spectroscopy>Z Avg time (s)	100E-3
Bias Spectroscopy>Z offset (m)	0E+0
Bias Spectroscopy>1st Settling time (s)	60E-3
Bias Spectroscopy>Settling time (s)	20E-3
Bias Spectroscopy>Integration time (s)	70E-3
Bias Spectroscopy>End Settling time (s)	50E-3
Bias Spectroscopy>Z control time (s)	50E-3
Bias Spectroscopy>Max Slew rate (V/s)	Inf
Bias Spectroscopy>backward sweep	FALSE
Bias Spectroscopy>Z-controller hold	TRUE
Bias Spectroscopy>Number of sweeps	1
Bias Spectroscopy>Channels	Current (A);Bias (V);Z (m);LI Demod 1 Y (A);LI Demod 1 X (A)
Bias Spectroscopy>Reset Bias	TRUE
Bias Spectroscopy>Record final Z	FALSE
Bias Spectroscopy>Lock-In run	TRUE
Current>Current (A)	1.75048E-9
Current>Calibration (A/V)	330E-12
Current>Offset (A)	0E+0
Current>Gain	High
Lock-in>Lock-in status	ON
Lock-in>Modulated signal	Bias (V)
Lock-in>Frequency (Hz)	828E+0
Lock-in>Amplitude	20E-3
Lock-in>Demodulated signal	Current (A)
Lock-in>HP Filter Cutoff D1 (Hz)	155.425E+0
Lock-in>HP Filter Cutoff D2 (Hz)	155.425E+0
Lock-in>HP Filter Order D1	1
Lock-in>HP Filter Order D2	1
Lock-in>Harmonic D1	1
Lock-in>Harmonic D2	2
Lock-in>Reference phase D1 (deg)	-158.815E+0
Lock-in>Reference phase D2 (deg)	174.64E+0
Lock-in>LP Filter Cutoff D1 (Hz)	9.71405E+0
Lock-in>LP Filter Cutoff D2 (Hz)	4.85702E+0
Lock-in>LP Filter Order D1	2
Lock-in>LP Filter Order D2	2
Lock-in>Sync Filter D1	OFF
Lock-in>Sync Filter D2	OFF
[DATA]
Bias calc (V)	Current (A)	Bias (V)	Z (m)	LI Demod 1 Y (A)	LI Demod 1 X (A)
-2.00000E+0	-569.873E-12	-2.00000E+0	-53.9856E-9	1.53009E-12	16.1103E-12
-1.97990E+0	-548.571E-12	-1.97990E+0	-53.9856E-9	1.34883E-12	14.8239E-12
-1.95980E+0	-530.166E-12	-1.95980E+0	-53.9856E-9	812.964E-15	13.3826E-12
-1.93970E+0	-513.127E-12	-1.93970E+0	-53.9856E-9	481.055E-15	11.8325E-12
-1.91960E+0	-497.898E-12	-1.91960E+0	-53.9856E-9	10.0667E-15	10.9775E-12
-1.89950E+0	-484.150E-12	-1.89950E+0	-53.9856E-9	-154.916E-15	10.1111E-12
-1.87940E+0	-471.113E-12	-1.87940E+0	-53.9856E-9	-301.182E-15	9.30368E-12
-1.85930E+0	-458.838E-12	-1.85930E+0	-53.9856E-9	-566.463E-15	8.61145E-12
-1.83920E+0	-448.663E-12	-1.83920E+0	-53.9856E-9	-606.333E-15	8.17618E-12
-1.81910E+0	-438.553E-12	-1.81910E+0	-53.9856E-9	-655.739E-15	7.93463E-12
-1.79900E+0	-428.043E-12	-1.79900E+0	-53.9856E-9	-844.233E-15	7.63918E-12
-1.77889E+0	-417.930E-12	-1.77889E+0	-53.9856E-9	-1.05091E-12	7.23733E-12
-1.75879E+0	-408.703E-12	-1.75879E+0	-53.9856E-9	-1.07982E-12	6.96822E-12
-1.73869E+0	-400.710E-12	-1.73869E+0	-53.9856E-9	-1.10352E-12	6.87133E-12
-1.71859E+0	-391.952E-12	-1.71859E+0	-53.9856E-9	-1.02366E-12	6.63277E-12
-1.69849E+0	-382.694E-12	-1.69849E+0	-53.9856E-9	-1.31976E-12	6.46446E-12
-1.67839E+0	-375.347E-12	-1.67839E+0	-53.9856E-9	-1.14632E-12	6.18529E-12
-1.65829E+0	-367.790E-12	-1.65829E+0	-53.9856E-9	-1.49537E-12	6.13281E-12
-1.63819E+0	-360.107E-12	-1.63819E+0	-53.9856E-9	-1.38770E-12	5.89467E-12
-1.61809E+0	-351.927E-12	-1.61809E+0	-53.9856E-9	-1.48278E-12	5.80637E-12
-1.59799E+0	-345.138E-12	-1.59799E+0	-53.9856E-9	-1.60084E-12	5.81542E-12
-1.57789E+0	-338.276E-12	-1.57789E+0	-53.9856E-9	-1.45049E-12	5.53127E-12
-1.55779E+0	-331.161E-12	-1.55779E+0	-53.9856E-9	-1.51668E-12	5.36818E-12
-1.53769E+0	-324.670E-12	-1.53769E+0	-53.9856E-9	-1.62509E-12	5.00541E-12
-1.51759E+0	-318.387E-12	-1.51759E+0	-53.9856E-9	-1.73837E-12	4.90301E-12
-1.49749E+0	-313.189E-12	-1.49749E+0	-53.9856E-9	-1.94648E-12	4.48362E-12
-1.47739E+0	-307.684E-12	-1.47739E+0	-53.9856E-9	-1.80649E-12	4.31612E-12
-1.45729E+0	-302.281E-12	-1.45729E+0	-53.9856E-9	-1.92111E-12	4.13364E-12
-1.43719E+0	-297.779E-12	-1.43719E+0	-53.9856E-9	-1.86073E-12	4.25788E-12
-1.41709E+0	-293.010E-12	-1.41709E+0	-53.9856E-9	-1.82285E-12	3.86298E-12
-1.39698E+0	-288.352E-12	-1.39698E+0	-53.9856E-9	-1.81964E-12	3.75589E-12
-1.37688E+0	-284.332E-12	-1.37688E+0	-53.9856E-9	-2.13078E-12	3.31532E-12
-1.35678E+0	-280.951E-12	-1.35678E+0	-53.9856E-9	-2.13615E-12	3.00894E-12
-1.33668E+0	-277.717E-12	-1.33668E+0	-53.9856E-9	-2.17063E-12	3.08240E-12
-1.31658E+0	-274.253E-12	-1.31658E+0	-53.9856E-9	-2.27867E-12	2.97322E-12
-1.29648E+0	-271.002E-12	-1.29648E+0	-53.9856E-9	-2.28865E-12	2.76074E-12
-1.27638E+0	-268.768E-12	-1.27638E+0	-53.9856E-9	-2.44025E-12	2.33895E-12
-1.25628E+0	-265.973E-12	-1.25628E+0	-53.9856E-9	-2.40128E-12	2.43842E-12
-1.23618E+0	-263.205E-12	-1.23618E+0	-53.9856E-9	-2.28738E-12	2.65857E-12
-1.21608E+0	-260.124E-12	-1.21608E+0	-53.9856E-9	-2.25860E-12	2.78252E-12
-1.19598E+0	-256.779E-12	-1.19598E+0	-53.9856E-9	-2.29897E-12	3.28865E-12
-1.17588E+0	-253.360E-12	-1.17588E+0	-53.9856E-9	-2.19345E-12	3.13944E-12
-1.15578E+0	-249.556E-12	-1.15578E+0	-53.9856E-9	-2.37292E-12	3.19899E-12
-1.13568E+0	-246.294E-12	-1.13568E+0	-53.9856E-9	-2.38911E-12	2.78857E-12
-1.11558E+0	-243.438E-12	-1.11558E+0	-53.9856E-9	-2.32402E-12	2.82522E-12
-1.09548E+0	-239.954E-12	-1.09548E+0	-53.9856E-9	-2.38955E-12	2.77951E-12
-1.07538E+0	-237.042E-12	-1.07538E+0	-53.9856E-9	-2.21967E-12	2.93781E-12
-1.05528E+0	-233.958E-12	-1.05528E+0	-53.9856E-9	-2.29785E-12	2.89807E-12
-1.03518E+0	-231.208E-12	-1.03518E+0	-53.9856E-9	-2.30298E-12	2.79522E-12
-1.01508E+0	-228.085E-12	-1.01508E+0	-53.9856E-9	-2.50118E-12	2.70042E-12
-994.975E-3	-225.173E-12	-994.975E-3	-53.9856E-9	-2.35053E-12	2.69089E-12
-974.874E-3	-222.064E-12	-974.874E-3	-53.9856E-9	-2.50203E-12	2.72072E-12
-954.774E-3	-218.859E-12	-954.774E-3	-53.9856E-9	-2.40287E-12	2.77503E-12
-934.673E-3	-215.277E-12	-934.673E-3	-53.9856E-9	-2.21594E-12	3.37007E-12
-914.573E-3	-211.511E-12	-914.573E-3	-53.9856E-9	-2.11899E-12	3.36860E-12
-894.472E-3	-208.177E-12	-894.472E-3	-53.9856E-9	-2.25849E-12	3.17916E-12
-874.372E-3	-204.927E-12	-874.372E-3	-53.9856E-9	-2.10754E-12	2.60771E-12
-854.271E-3	-202.009E-12	-854.271E-3	-53.9856E-9	-2.45308E-12	2.51512E-12
-834.171E-3	-199.882E-12	-834.171E-3	-53.9856E-9	-2.65423E-12	2.19800E-12
-814.070E-3	-198.002E-12	-814.070E-3	-53.9856E-9	-2.57263E-12	2.17336E-12
-793.970E-3	-195.447E-12	-793.970E-3	-53.9856E-9	-2.57232E-12	2.24541E-12
-773.869E-3	-192.983E-12	-773.869E-3	-53.9856E-9	-2.57196E-12	2.38445E-12
-753.769E-3	-190.514E-12	-753.769E-3	-53.9856E-9	-2.48202E-12	2.48911E-12
-733.668E-3	-188.435E-12	-733.668E-3	-53.9856E-9	-2.41776E-12	2.33920E-12
-713.568E-3	-185.904E-12	-713.568E-3	-53.9856E-9	-2.55313E-12	2.11300E-12
-693.467E-3	-183.479E-12	-693.467E-3	-53.9856E-9	-2.49412E-12	2.18945E-12
-673.367E-3	-181.097E-12	-673.367E-3	-53.9856E-9	-2.41264E-12	2.20183E-12
-653.266E-3	-178.224E-12	-653.266E-3	-53.9856E-9	-2.35280E-12	2.67066E-12
-633.166E-3	-175.203E-12	-633.166E-3	-53.9856E-9	-2.18960E-12	2.85505E-12
-613.065E-3	-171.530E-12	-613.065E-3	-53.9856E-9	-1.99243E-12	3.09121E-12
-592.965E-3	-168.053E-12	-592.965E-3	-53.9856E-9	-2.21776E-12	3.39326E-12
-572.864E-3	-164.079E-12	-572.864E-3	-53.9856E-9	-2.35392E-12	3.13356E-12
-552.764E-3	-160.311E-12	-552.764E-3	-53.9856E-9	-2.18046E-12	3.30279E-12
-532.663E-3	-156.340E-12	-532.663E-3	-53.9856E-9	-2.21271E-12	3.10977E-12
-512.563E-3	-153.095E-12	-512.563E-3	-53.9856E-9	-2.25697E-12	2.83218E-12
-492.462E-3	-149.889E-12	-492.462E-3	-53.9856E-9	-2.20669E-12	2.91720E-12
-472.362E-3	-146.356E-12	-472.362E-3	-53.9856E-9	-2.08929E-12	3.10887E-12
-452.261E-3	-142.205E-12	-452.261E-3	-53.9856E-9	-2.16497E-12	3.78749E-12
-432.161E-3	-136.922E-12	-432.161E-3	-53.9856E-9	-1.83154E-12	4.51568E-12
-412.060E-3	-131.728E-12	-412.060E-3	-53.9856E-9	-1.94042E-12	4.23458E-12
-391.960E-3	-126.875E-12	-391.960E-3	-53.9856E-9	-2.08718E-12	3.74931E-12
-371.859E-3	-122.324E-12	-371.859E-3	-53.9856E-9	-2.08696E-12	3.98224E-12
-351.759E-3	-116.725E-12	-351.759E-3	-53.9856E-9	-1.86923E-12	4.79721E-12
-331.658E-3	-109.750E-12	-331.658E-3	-53.9856E-9	-1.33812E-12	5.61992E-12
-311.558E-3	-101.490E-12	-311.558E-3	-53.9856E-9	-1.26415E-12	6.59654E-12
-291.457E-3	-92.2680E-12	-291.457E-3	-53.9856E-9	-1.17316E-12	6.95173E-12
-271.357E-3	-83.8445E-12	-271.357E-3	-53.9856E-9	-1.31543E-12	6.06659E-12
-251.256E-3	-76.6076E-12	-251.256E-3	-53.9856E-9	-1.60902E-12	5.07206E-12
-231.156E-3	-70.5434E-12	-231.156E-3	-53.9856E-9	-1.86473E-12	4.68955E-12
-211.055E-3	-64.5713E-12	-211.055E-3	-53.9856E-9	-1.76775E-12	4.77708E-12
-190.955E-3	-58.3605E-12	-190.955E-3	-53.9856E-9	-1.77613E-12	4.93944E-12
-170.854E-3	-51.9755E-12	-170.854E-3	-53.9856E-9	-1.82037E-12	4.97063E-12
-150.754E-3	-45.3594E-12	-150.754E-3	-53.9856E-9	-1.51998E-12	5.23581E-12
-130.653E-3	-38.9473E-12	-130.653E-3	-53.9856E-9	-1.52367E-12	5.01259E-12
-110.553E-3	-32.8697E-12	-110.553E-3	-53.9856E-9	-1.75844E-12	4.66758E-12
-90.4523E-3	-27.1587E-12	-90.4523E-3	-53.9856E-9	-1.85244E-12	4.46663E-12
-70.3518E-3	-21.2917E-12	-70.3518E-3	-53.9856E-9	-1.67003E-12	4.48076E-12
-50.2512E-3	-15.1659E-12	-50.2513E-3	-53.9856E-9	-1.59418E-12	4.94933E-12
-30.1508E-3	-9.05518E-12	-30.1508E-3	-53.9856E-9	-1.78578E-12	4.77012E-12
-10.0503E-3	-3.14528E-12	-10.0503E-3	-53.9856E-9	-1.82096E-12	4.61815E-12
10.0503E-3	2.35514E-12	10.0503E-3	-53.9856E-9	-1.90425E-12	4.37613E-12
30.1507E-3	7.76465E-12	30.1508E-3	-53.9856E-9	-1.83373E-12	4.24055E-12
50.2512E-3	13.1720E-12	50.2513E-3	-53.9856E-9	-1.75230E-12	4.24651E-12
70.3518E-3	18.8050E-12	70.3518E-3	-53.9856E-9	-1.89301E-12	4.47146E-12
90.4522E-3	24.3547E-12	90.4523E-3	-53.9856E-9	-1.94883E-12	4.40951E-12
110.553E-3	29.9049E-12	110.553E-3	-53.9856E-9	-1.82506E-12	4.45661E-12
130.653E-3	35.5176E-12	130.653E-3	-53.9856E-9	-1.76239E-12	4.62614E-12
150.754E-3	41.4007E-12	150.754E-3	-53.9856E-9	-1.78353E-12	4.56948E-12
170.854E-3	47.2541E-12	170.854E-3	-53.9856E-9	-1.71599E-12	4.66602E-12
190.955E-3	53.1477E-12	190.955E-3	-53.9856E-9	-1.76696E-12	4.70679E-12
211.055E-3	59.0337E-12	211.055E-3	-53.9856E-9	-1.50556E-12	4.44548E-12
231.156E-3	64.6748E-12	231.156E-3	-53.9856E-9	-1.94165E-12	4.33076E-12
251.256E-3	69.9133E-12	251.256E-3	-53.9856E-9	-1.87683E-12	4.31249E-12
271.357E-3	75.1089E-12	271.357E-3	-53.9856E-9	-1.92385E-12	4.15485E-12
291.457E-3	80.4606E-12	291.457E-3	-53.9856E-9	-1.86094E-12	4.23190E-12
311.558E-3	85.7520E-12	311.558E-3	-53.9856E-9	-1.86585E-12	4.08251E-12
331.658E-3	90.9241E-12	331.658E-3	-53.9856E-9	-1.99632E-12	4.32477E-12
351.759E-3	96.3253E-12	351.759E-3	-53.9856E-9	-1.95315E-12	4.45156E-12
371.859E-3	102.291E-12	371.859E-3	-53.9856E-9	-1.83408E-12	4.73161E-12
391.960E-3	108.220E-12	391.960E-3	-53.9856E-9	-1.74923E-12	4.71299E-12
412.060E-3	113.911E-12	412.060E-3	-53.9856E-9	-1.73798E-12	4.70940E-12
432.161E-3	119.373E-12	432.161E-3	-53.9856E-9	-1.82827E-12	4.49292E-12
452.261E-3	124.969E-12	452.261E-3	-53.9856E-9	-1.77196E-12	4.17483E-12
472.362E-3	130.312E-12	472.362E-3	-53.9856E-9	-1.77066E-12	4.21105E-12
492.462E-3	135.508E-12	492.462E-3	-53.9856E-9	-1.95909E-12	4.37417E-12
512.563E-3	141.181E-12	512.563E-3	-53.9856E-9	-1.74979E-12	4.47750E-12
532.663E-3	147.063E-12	532.663E-3	-53.9856E-9	-1.71199E-12	4.71811E-12
552.764E-3	153.271E-12	552.764E-3	-53.9856E-9	-1.90207E-12	4.74454E-12
572.864E-3	159.567E-12	572.864E-3	-53.9856E-9	-1.89375E-12	4.86735E-12
592.965E-3	165.620E-12	592.965E-3	-53.9856E-9	-1.68125E-12	4.76433E-12
613.065E-3	171.823E-12	613.065E-3	-53.9856E-9	-1.85217E-12	4.84138E-12
633.166E-3	178.027E-12	633.166E-3	-53.9856E-9	-1.75937E-12	4.93405E-12
653.266E-3	184.342E-12	653.266E-3	-53.9856E-9	-1.75160E-12	4.93930E-12
673.367E-3	190.311E-12	673.367E-3	-53.9856E-9	-1.68061E-12	4.83733E-12
693.467E-3	196.508E-12	693.467E-3	-53.9856E-9	-1.59121E-12	4.83801E-12
713.568E-3	203.412E-12	713.568E-3	-53.9856E-9	-1.41350E-12	5.22532E-12
733.668E-3	210.346E-12	733.668E-3	-53.9856E-9	-1.50488E-12	5.40511E-12
753.769E-3	217.642E-12	753.769E-3	-53.9856E-9	-1.41655E-12	5.84415E-12
773.869E-3	225.448E-12	773.869E-3	-53.9856E-9	-1.36116E-12	6.07919E-12
793.970E-3	233.872E-12	793.970E-3	-53.9856E-9	-1.22517E-12	6.43932E-12
814.070E-3	242.842E-12	814.070E-3	-53.9856E-9	-1.30940E-12	6.74920E-12
834.171E-3	251.964E-12	834.171E-3	-53.9856E-9	-1.24901E-12	6.96155E-12
854.271E-3	261.343E-12	854.271E-3	-53.9856E-9	-994.033E-15	7.23205E-12
874.372E-3	271.461E-12	874.372E-3	-53.9856E-9	-911.724E-15	7.59365E-12
894.472E-3	282.550E-12	894.472E-3	-53.9856E-9	-858.785E-15	7.64796E-12
914.573E-3	293.131E-12	914.573E-3	-53.9856E-9	-633.532E-15	8.24588E-12
934.673E-3	304.201E-12	934.673E-3	-53.9856E-9	-627.070E-15	8.57739E-12
954.774E-3	315.904E-12	954.774E-3	-53.9856E-9	-663.608E-15	8.83014E-12
974.874E-3	328.261E-12	974.874E-3	-53.9856E-9	-557.453E-15	9.06813E-12
994.975E-3	341.517E-12	994.975E-3	-53.9856E-9	-390.230E-15	9.55430E-12
1.01508E+0	354.493E-12	1.01508E+0	-53.9856E-9	-399.602E-15	9.95578E-12
1.03518E+0	368.497E-12	1.03518E+0	-53.9856E-9	-96.4903E-15	10.5401E-12
1.05528E+0	383.755E-12	1.05528E+0	-53.9856E-9	393.357E-15	11.0944E-12
1.07538E+0	399.973E-12	1.07538E+0	-53.9856E-9	368.156E-15	11.4277E-12
1.09548E+0	415.409E-12	1.09548E+0	-53.9856E-9	277.299E-15	11.7975E-12
1.11558E+0	432.094E-12	1.11558E+0	-53.9856E-9	534.859E-15	12.1266E-12
1.13568E+0	449.292E-12	1.13568E+0	-53.9856E-9	472.942E-15	11.9084E-12
1.15578E+0	466.667E-12	1.15578E+0	-53.9856E-9	442.104E-15	12.2914E-12
1.17588E+0	483.567E-12	1.17588E+0	-53.9856E-9	471.722E-15	12.5547E-12
1.19598E+0	500.659E-12	1.19598E+0	-53.9856E-9	783.339E-15	12.9502E-12
1.21608E+0	519.968E-12	1.21608E+0	-53.9856E-9	682.030E-15	13.5880E-12
1.23618E+0	539.032E-12	1.23618E+0	-53.9856E-9	850.213E-15	13.9340E-12
1.25628E+0	558.907E-12	1.25628E+0	-53.9856E-9	1.24609E-12	14.6940E-12
1.27638E+0	578.535E-12	1.27638E+0	-53.9856E-9	1.34313E-12	15.1469E-12
1.29648E+0	600.777E-12	1.29648E+0	-53.9856E-9	1.66087E-12	15.7934E-12
1.31658E+0	624.612E-12	1.31658E+0	-53.9856E-9	1.73180E-12	16.4694E-12
1.33668E+0	646.793E-12	1.33668E+0	-53.9856E-9	2.16748E-12	17.2611E-12
1.35678E+0	671.525E-12	1.35678E+0	-53.9856E-9	2.47314E-12	18.0733E-12
1.37688E+0	696.342E-12	1.37688E+0	-53.9856E-9	2.71689E-12	18.7256E-12
1.39698E+0	725.648E-12	1.39698E+0	-53.9856E-9	2.86496E-12	20.0773E-12
1.41709E+0	753.112E-12	1.41709E+0	-53.9856E-9	3.50095E-12	20.9962E-12
1.43719E+0	783.146E-12	1.43719E+0	-53.9856E-9	3.54129E-12	22.5816E-12
1.45729E+0	815.381E-12	1.45729E+0	-53.9856E-9	4.39913E-12	24.2654E-12
1.47739E+0	853.187E-12	1.47739E+0	-53.9856E-9	4.84911E-12	26.0321E-12
1.49749E+0	891.078E-12	1.49749E+0	-53.9856E-9	5.45680E-12	27.6919E-12
1.51759E+0	927.112E-12	1.51759E+0	-53.9856E-9	5.75165E-12	28.8991E-12
1.53769E+0	969.551E-12	1.53769E+0	-53.9856E-9	6.19846E-12	29.8283E-12
1.55779E+0	1.01081E-9	1.55779E+0	-53.9856E-9	6.15083E-12	30.7471E-12
1.57789E+0	1.05605E-9	1.57789E+0	-53.9856E-9	6.71294E-12	30.8247E-12
1.59799E+0	1.09473E-9	1.59799E+0	-53.9856E-9	6.59928E-12	30.8278E-12
1.61809E+0	1.13750E-9	1.61809E+0	-53.9856E-9	6.77313E-12	30.8669E-12
1.63819E+0	1.18507E-9	1.63819E+0	-53.9856E-9	6.63767E-12	30.5547E-12
1.65829E+0	1.22634E-9	1.65829E+0	-53.9856E-9	6.81923E-12	30.6028E-12
1.67839E+0	1.26468E-9	1.67839E+0	-53.9856E-9	6.57200E-12	30.4796E-12
1.69849E+0	1.29894E-9	1.69849E+0	-53.9856E-9	6.53165E-12	30.1067E-12
1.71859E+0	1.34126E-9	1.71859E+0	-53.9856E-9	6.43937E-12	29.8094E-12
1.73869E+0	1.38242E-9	1.73869E+0	-53.9856E-9	6.55842E-12	29.1203E-12
1.75879E+0	1.42289E-9	1.75879E+0	-53.9856E-9	6.44869E-12	28.4780E-12
1.77889E+0	1.45814E-9	1.77889E+0	-53.9856E-9	6.33568E-12	28.9852E-12
1.79900E+0	1.49140E-9	1.79900E+0	-53.9856E-9	6.33928E-12	28.2419E-12
1.81910E+0	1.53340E-9	1.81910E+0	-53.9856E-9	6.28042E-12	28.3863E-12
1.83920E+0	1.57257E-9	1.83920E+0	-53.9856E-9	6.47961E-12	28.3683E-12
1.85930E+0	1.60959E-9	1.85930E+0	-53.9856E-9	6.23537E-12	28.6787E-12
1.87940E+0	1.64305E-9	1.87940E+0	-53.9856E-9	6.47771E-12	28.3858E-12
1.89950E+0	1.68143E-9	1.89950E+0	-53.9856E-9	6.52227E-12	28.6659E-12
1.91960E+0	1.72282E-9	1.91960E+0	-53.9856E-9	6.74257E-12	28.1383E-12
1.93970E+0	1.76014E-9	1.93970E+0	-53.9856E-9	6.09205E-12	27.6515E-12
1.95980E+0	1.79173E-9	1.95980E+0	-53.9856E-9	6.38705E-12	27.0316E-12
1.97990E+0	1.82497E-9	1.97990E+0	-53.9856E-9	5.63110E-12	26.7134E-12
2.00000E+0	1.86153E-9	2.00000E+0	-53.9856E-9	5.86512E-12	26.1047E-12
