# Supplementary material for: Circumventing the stability problems of graphene nanoribbon zigzag edges
Source: Nat Chem. 2022 Sep 26;14(12):1451–8. doi: 10.1038/s41557-022-01042-8 (PMC10665199; doi:10.1038/s41557-022-01042-8)
Supplement: Supplementary file 3 — Source data for Supplementary Fig. 9. [file 41557_2022_1042_MOESM3_ESM.zip › 4 units/Point spectra380.dat]

Experiment	bias spectroscopy
Saved Date	21.07.2020 23:31:07
User
Date
X (m)	-357.187E-9
Y (m)	-186.541E-9
Z (m)	-53.9558E-9
Z offset (m)	0E+0
Settling time (s)	20E-3
Integration time (s)	70E-3
Z-Ctrl hold	TRUE
Final Z (m)	N/A
Start time	21.07.2020 23:30:49
Filter type	None
Order
Cutoff frq
Bias>Bias (V)	-500E-3
Bias>Calibration (V/V)	-1E+0
Bias>Offset (V)	0E+0
Bias Spectroscopy>Sweep Start (V)	-2E+0
Bias Spectroscopy>Sweep End (V)	2E+0
Bias Spectroscopy>Num Pixel	200
Bias Spectroscopy>Z Avg time (s)	100E-3
Bias Spectroscopy>Z offset (m)	0E+0
Bias Spectroscopy>1st Settling time (s)	60E-3
Bias Spectroscopy>Settling time (s)	20E-3
Bias Spectroscopy>Integration time (s)	70E-3
Bias Spectroscopy>End Settling time (s)	50E-3
Bias Spectroscopy>Z control time (s)	50E-3
Bias Spectroscopy>Max Slew rate (V/s)	Inf
Bias Spectroscopy>backward sweep	FALSE
Bias Spectroscopy>Z-controller hold	TRUE
Bias Spectroscopy>Number of sweeps	1
Bias Spectroscopy>Channels	Current (A);Bias (V);Z (m);LI Demod 1 Y (A);LI Demod 1 X (A)
Bias Spectroscopy>Reset Bias	TRUE
Bias Spectroscopy>Record final Z	FALSE
Bias Spectroscopy>Lock-In run	TRUE
Current>Current (A)	663.93E-12
Current>Calibration (A/V)	330E-12
Current>Offset (A)	0E+0
Current>Gain	High
Lock-in>Lock-in status	ON
Lock-in>Modulated signal	Bias (V)
Lock-in>Frequency (Hz)	828E+0
Lock-in>Amplitude	20E-3
Lock-in>Demodulated signal	Current (A)
Lock-in>HP Filter Cutoff D1 (Hz)	155.425E+0
Lock-in>HP Filter Cutoff D2 (Hz)	155.425E+0
Lock-in>HP Filter Order D1	1
Lock-in>HP Filter Order D2	1
Lock-in>Harmonic D1	1
Lock-in>Harmonic D2	2
Lock-in>Reference phase D1 (deg)	-158.815E+0
Lock-in>Reference phase D2 (deg)	174.64E+0
Lock-in>LP Filter Cutoff D1 (Hz)	9.71405E+0
Lock-in>LP Filter Cutoff D2 (Hz)	4.85702E+0
Lock-in>LP Filter Order D1	2
Lock-in>LP Filter Order D2	2
Lock-in>Sync Filter D1	OFF
Lock-in>Sync Filter D2	OFF
[DATA]
Bias calc (V)	Current (A)	Bias (V)	Z (m)	LI Demod 1 Y (A)	LI Demod 1 X (A)
-2.00000E+0	-790.405E-12	-2.00000E+0	-53.9558E-9	4.05644E-12	23.7763E-12
-1.97990E+0	-756.181E-12	-1.97990E+0	-53.9558E-9	3.52960E-12	21.9354E-12
-1.95980E+0	-731.676E-12	-1.95980E+0	-53.9558E-9	2.82023E-12	20.0249E-12
-1.93970E+0	-707.492E-12	-1.93970E+0	-53.9558E-9	2.35333E-12	17.9603E-12
-1.91960E+0	-685.471E-12	-1.91960E+0	-53.9558E-9	2.04397E-12	16.8264E-12
-1.89950E+0	-660.140E-12	-1.89950E+0	-53.9558E-9	1.58888E-12	15.5748E-12
-1.87940E+0	-640.529E-12	-1.87940E+0	-53.9558E-9	1.20331E-12	14.5023E-12
-1.85930E+0	-625.029E-12	-1.85930E+0	-53.9558E-9	1.15113E-12	13.7690E-12
-1.83920E+0	-607.323E-12	-1.83920E+0	-53.9558E-9	936.292E-15	13.1458E-12
-1.81910E+0	-587.394E-12	-1.81910E+0	-53.9558E-9	945.740E-15	13.1061E-12
-1.79900E+0	-567.349E-12	-1.79900E+0	-53.9558E-9	768.295E-15	12.9486E-12
-1.77889E+0	-554.100E-12	-1.77889E+0	-53.9558E-9	767.637E-15	13.2916E-12
-1.75879E+0	-535.803E-12	-1.75879E+0	-53.9558E-9	696.351E-15	13.1530E-12
-1.73869E+0	-518.041E-12	-1.73869E+0	-53.9558E-9	818.597E-15	12.9612E-12
-1.71859E+0	-498.097E-12	-1.71859E+0	-53.9558E-9	538.063E-15	12.0230E-12
-1.69849E+0	-485.141E-12	-1.69849E+0	-53.9558E-9	424.592E-15	11.1364E-12
-1.67839E+0	-472.858E-12	-1.67839E+0	-53.9558E-9	-97.5326E-15	10.1142E-12
-1.65829E+0	-458.424E-12	-1.65829E+0	-53.9558E-9	-206.669E-15	9.45832E-12
-1.63819E+0	-444.796E-12	-1.63819E+0	-53.9558E-9	-638.290E-15	9.02300E-12
-1.61809E+0	-432.375E-12	-1.61809E+0	-53.9558E-9	-341.114E-15	8.69095E-12
-1.59799E+0	-423.779E-12	-1.59799E+0	-53.9558E-9	-589.397E-15	8.40975E-12
-1.57789E+0	-412.309E-12	-1.57789E+0	-53.9558E-9	-657.044E-15	8.17679E-12
-1.55779E+0	-400.632E-12	-1.55779E+0	-53.9558E-9	-867.002E-15	7.81438E-12
-1.53769E+0	-389.412E-12	-1.53769E+0	-53.9558E-9	-898.506E-15	7.80393E-12
-1.51759E+0	-380.629E-12	-1.51759E+0	-53.9558E-9	-1.03750E-12	7.61318E-12
-1.49749E+0	-371.880E-12	-1.49749E+0	-53.9558E-9	-968.192E-15	7.32124E-12
-1.47739E+0	-362.016E-12	-1.47739E+0	-53.9558E-9	-1.16787E-12	6.59740E-12
-1.45729E+0	-352.901E-12	-1.45729E+0	-53.9558E-9	-1.31344E-12	6.25202E-12
-1.43719E+0	-345.523E-12	-1.43719E+0	-53.9558E-9	-1.33988E-12	5.87059E-12
-1.41709E+0	-339.542E-12	-1.41709E+0	-53.9558E-9	-1.62586E-12	5.35848E-12
-1.39698E+0	-332.812E-12	-1.39698E+0	-53.9558E-9	-1.52844E-12	4.75829E-12
-1.37688E+0	-326.095E-12	-1.37688E+0	-53.9558E-9	-1.81790E-12	4.32959E-12
-1.35678E+0	-321.245E-12	-1.35678E+0	-53.9558E-9	-1.86421E-12	4.17077E-12
-1.33668E+0	-318.302E-12	-1.33668E+0	-53.9558E-9	-1.96184E-12	4.12171E-12
-1.31658E+0	-313.567E-12	-1.31658E+0	-53.9558E-9	-2.12700E-12	3.92483E-12
-1.29648E+0	-308.052E-12	-1.29648E+0	-53.9558E-9	-1.93062E-12	3.67179E-12
-1.27638E+0	-303.148E-12	-1.27638E+0	-53.9558E-9	-2.09760E-12	3.59131E-12
-1.25628E+0	-300.067E-12	-1.25628E+0	-53.9558E-9	-2.14400E-12	3.73064E-12
-1.23618E+0	-296.840E-12	-1.23618E+0	-53.9558E-9	-1.93859E-12	3.73987E-12
-1.21608E+0	-291.395E-12	-1.21608E+0	-53.9558E-9	-1.99927E-12	3.85295E-12
-1.19598E+0	-285.555E-12	-1.19598E+0	-53.9558E-9	-2.04114E-12	3.92084E-12
-1.17588E+0	-281.518E-12	-1.17588E+0	-53.9558E-9	-2.04341E-12	4.12336E-12
-1.15578E+0	-277.695E-12	-1.15578E+0	-53.9558E-9	-2.01488E-12	3.83184E-12
-1.13568E+0	-273.212E-12	-1.13568E+0	-53.9558E-9	-2.03433E-12	3.41225E-12
-1.11558E+0	-268.115E-12	-1.11558E+0	-53.9558E-9	-2.28927E-12	3.36041E-12
-1.09548E+0	-264.728E-12	-1.09548E+0	-53.9558E-9	-2.13064E-12	3.27836E-12
-1.07538E+0	-261.920E-12	-1.07538E+0	-53.9558E-9	-2.08024E-12	3.14499E-12
-1.05528E+0	-258.749E-12	-1.05528E+0	-53.9558E-9	-2.40083E-12	3.13626E-12
-1.03518E+0	-253.827E-12	-1.03518E+0	-53.9558E-9	-2.17468E-12	3.45206E-12
-1.01508E+0	-249.389E-12	-1.01508E+0	-53.9558E-9	-2.03111E-12	3.35073E-12
-994.975E-3	-246.341E-12	-994.975E-3	-53.9558E-9	-2.13954E-12	3.45198E-12
-974.874E-3	-242.374E-12	-974.874E-3	-53.9558E-9	-2.12551E-12	3.57357E-12
-954.774E-3	-237.319E-12	-954.774E-3	-53.9558E-9	-2.03846E-12	3.50263E-12
-934.673E-3	-232.395E-12	-934.673E-3	-53.9558E-9	-1.89415E-12	3.89124E-12
-914.573E-3	-228.127E-12	-914.573E-3	-53.9558E-9	-1.90784E-12	3.94261E-12
-894.472E-3	-225.133E-12	-894.472E-3	-53.9558E-9	-2.03751E-12	3.40062E-12
-874.372E-3	-220.728E-12	-874.372E-3	-53.9558E-9	-2.31243E-12	3.35171E-12
-854.271E-3	-216.945E-12	-854.271E-3	-53.9558E-9	-2.13306E-12	2.93142E-12
-834.171E-3	-213.606E-12	-834.171E-3	-53.9558E-9	-2.35148E-12	2.80549E-12
-814.070E-3	-211.702E-12	-814.070E-3	-53.9558E-9	-2.05272E-12	3.01987E-12
-793.970E-3	-208.318E-12	-793.970E-3	-53.9558E-9	-2.26044E-12	2.95673E-12
-773.869E-3	-204.234E-12	-773.869E-3	-53.9558E-9	-2.26801E-12	2.98881E-12
-753.769E-3	-200.375E-12	-753.769E-3	-53.9558E-9	-2.20515E-12	2.91198E-12
-733.668E-3	-197.699E-12	-733.668E-3	-53.9558E-9	-2.20436E-12	3.00863E-12
-713.568E-3	-194.554E-12	-713.568E-3	-53.9558E-9	-2.22948E-12	2.96882E-12
-693.467E-3	-190.444E-12	-693.467E-3	-53.9558E-9	-2.32100E-12	3.13719E-12
-673.367E-3	-186.354E-12	-673.367E-3	-53.9558E-9	-2.26775E-12	3.17411E-12
-653.266E-3	-183.344E-12	-653.266E-3	-53.9558E-9	-2.19436E-12	3.30880E-12
-633.166E-3	-179.592E-12	-633.166E-3	-53.9558E-9	-2.07687E-12	3.38300E-12
-613.065E-3	-175.064E-12	-613.065E-3	-53.9558E-9	-2.09058E-12	3.35658E-12
-592.965E-3	-170.239E-12	-592.965E-3	-53.9558E-9	-2.09708E-12	3.53242E-12
-572.864E-3	-166.471E-12	-572.864E-3	-53.9558E-9	-2.07536E-12	3.82513E-12
-552.764E-3	-162.239E-12	-552.764E-3	-53.9558E-9	-2.04618E-12	3.60234E-12
-532.663E-3	-158.164E-12	-532.663E-3	-53.9558E-9	-2.17775E-12	3.28183E-12
-512.563E-3	-153.809E-12	-512.563E-3	-53.9558E-9	-2.09705E-12	3.19790E-12
-492.462E-3	-150.812E-12	-492.462E-3	-53.9558E-9	-2.29993E-12	3.01502E-12
-472.362E-3	-147.475E-12	-472.362E-3	-53.9558E-9	-2.25226E-12	3.18158E-12
-452.261E-3	-143.275E-12	-452.261E-3	-53.9558E-9	-2.01956E-12	3.74336E-12
-432.161E-3	-137.692E-12	-432.161E-3	-53.9558E-9	-1.86445E-12	4.36385E-12
-412.060E-3	-132.893E-12	-412.060E-3	-53.9558E-9	-1.98866E-12	4.15348E-12
-391.960E-3	-128.420E-12	-391.960E-3	-53.9558E-9	-1.99782E-12	3.84218E-12
-371.859E-3	-123.688E-12	-371.859E-3	-53.9558E-9	-2.02420E-12	3.82987E-12
-351.759E-3	-118.009E-12	-351.759E-3	-53.9558E-9	-1.94708E-12	4.43675E-12
-331.658E-3	-111.585E-12	-331.658E-3	-53.9558E-9	-1.63268E-12	5.32804E-12
-311.558E-3	-104.172E-12	-311.558E-3	-53.9558E-9	-1.32624E-12	6.30642E-12
-291.457E-3	-95.1511E-12	-291.457E-3	-53.9558E-9	-1.13010E-12	6.69770E-12
-271.357E-3	-86.9219E-12	-271.357E-3	-53.9558E-9	-1.39817E-12	5.83457E-12
-251.256E-3	-79.7796E-12	-251.256E-3	-53.9558E-9	-1.72230E-12	5.16181E-12
-231.156E-3	-73.9266E-12	-231.156E-3	-53.9558E-9	-1.93497E-12	4.83406E-12
-211.055E-3	-67.6016E-12	-211.055E-3	-53.9558E-9	-1.81647E-12	4.87141E-12
-190.955E-3	-60.9520E-12	-190.955E-3	-53.9558E-9	-1.70348E-12	5.13290E-12
-170.854E-3	-54.1356E-12	-170.854E-3	-53.9558E-9	-1.65500E-12	5.34622E-12
-150.754E-3	-47.0058E-12	-150.754E-3	-53.9558E-9	-1.58334E-12	5.53578E-12
-130.653E-3	-40.0932E-12	-130.653E-3	-53.9558E-9	-1.47918E-12	5.23885E-12
-110.553E-3	-33.3307E-12	-110.553E-3	-53.9558E-9	-1.58329E-12	5.22150E-12
-90.4523E-3	-27.2754E-12	-90.4523E-3	-53.9558E-9	-1.70221E-12	4.89987E-12
-70.3518E-3	-21.1917E-12	-70.3518E-3	-53.9558E-9	-1.69161E-12	4.81854E-12
-50.2512E-3	-14.9789E-12	-50.2513E-3	-53.9558E-9	-1.69494E-12	5.11677E-12
-30.1508E-3	-8.89080E-12	-30.1508E-3	-53.9558E-9	-1.72157E-12	4.74371E-12
-10.0503E-3	-3.07302E-12	-10.0503E-3	-53.9558E-9	-1.83130E-12	4.33294E-12
10.0503E-3	2.40441E-12	10.0503E-3	-53.9558E-9	-1.94650E-12	4.34783E-12
30.1507E-3	7.83598E-12	30.1508E-3	-53.9558E-9	-2.00226E-12	4.35642E-12
50.2512E-3	13.3938E-12	50.2513E-3	-53.9558E-9	-1.93800E-12	4.68158E-12
70.3518E-3	19.1402E-12	70.3518E-3	-53.9558E-9	-1.53364E-12	4.56292E-12
90.4522E-3	25.0039E-12	90.4523E-3	-53.9558E-9	-1.86431E-12	4.48209E-12
110.553E-3	30.7941E-12	110.553E-3	-53.9558E-9	-1.83391E-12	4.41926E-12
130.653E-3	36.5214E-12	130.653E-3	-53.9558E-9	-1.77920E-12	4.50474E-12
150.754E-3	42.4483E-12	150.754E-3	-53.9558E-9	-1.72731E-12	4.64570E-12
170.854E-3	48.4597E-12	170.854E-3	-53.9558E-9	-1.93054E-12	4.59921E-12
190.955E-3	54.4431E-12	190.955E-3	-53.9558E-9	-1.85038E-12	4.48913E-12
211.055E-3	59.8385E-12	211.055E-3	-53.9558E-9	-1.95900E-12	4.18942E-12
231.156E-3	64.9391E-12	231.156E-3	-53.9558E-9	-1.83583E-12	4.10533E-12
251.256E-3	69.9674E-12	251.256E-3	-53.9558E-9	-1.96636E-12	3.94364E-12
271.357E-3	75.3013E-12	271.357E-3	-53.9558E-9	-2.13569E-12	3.95166E-12
291.457E-3	80.0777E-12	291.457E-3	-53.9558E-9	-2.07629E-12	4.06390E-12
311.558E-3	85.2680E-12	311.558E-3	-53.9558E-9	-1.87024E-12	4.14399E-12
331.658E-3	90.2914E-12	331.658E-3	-53.9558E-9	-2.06383E-12	4.16735E-12
351.759E-3	96.1143E-12	351.759E-3	-53.9558E-9	-1.95098E-12	4.49489E-12
371.859E-3	102.013E-12	371.859E-3	-53.9558E-9	-1.64676E-12	4.82310E-12
391.960E-3	108.050E-12	391.960E-3	-53.9558E-9	-1.78260E-12	4.68639E-12
412.060E-3	113.547E-12	412.060E-3	-53.9558E-9	-1.86029E-12	4.80927E-12
432.161E-3	119.320E-12	432.161E-3	-53.9558E-9	-2.06992E-12	4.50774E-12
452.261E-3	125.015E-12	452.261E-3	-53.9558E-9	-1.92044E-12	4.13559E-12
472.362E-3	130.120E-12	472.362E-3	-53.9558E-9	-1.88763E-12	4.18055E-12
492.462E-3	134.761E-12	492.462E-3	-53.9558E-9	-1.77626E-12	4.16666E-12
512.563E-3	140.111E-12	512.563E-3	-53.9558E-9	-1.80447E-12	4.33889E-12
532.663E-3	146.167E-12	532.663E-3	-53.9558E-9	-1.81254E-12	4.44384E-12
552.764E-3	151.880E-12	552.764E-3	-53.9558E-9	-1.82596E-12	4.71899E-12
572.864E-3	157.352E-12	572.864E-3	-53.9558E-9	-1.70625E-12	4.63772E-12
592.965E-3	163.236E-12	592.965E-3	-53.9558E-9	-1.80121E-12	4.69584E-12
613.065E-3	169.829E-12	613.065E-3	-53.9558E-9	-1.79805E-12	4.47324E-12
633.166E-3	175.657E-12	633.166E-3	-53.9558E-9	-1.98281E-12	4.63866E-12
653.266E-3	180.934E-12	653.266E-3	-53.9558E-9	-1.92247E-12	4.52395E-12
673.367E-3	186.070E-12	673.367E-3	-53.9558E-9	-1.82189E-12	4.59768E-12
693.467E-3	192.579E-12	693.467E-3	-53.9558E-9	-1.82684E-12	4.53294E-12
713.568E-3	199.244E-12	713.568E-3	-53.9558E-9	-1.74734E-12	4.84301E-12
733.668E-3	204.807E-12	733.668E-3	-53.9558E-9	-1.66731E-12	4.87824E-12
753.769E-3	210.478E-12	753.769E-3	-53.9558E-9	-1.56010E-12	5.00732E-12
773.869E-3	217.559E-12	773.869E-3	-53.9558E-9	-1.80043E-12	5.12819E-12
793.970E-3	225.647E-12	793.970E-3	-53.9558E-9	-1.70240E-12	5.54396E-12
814.070E-3	232.901E-12	814.070E-3	-53.9558E-9	-1.41281E-12	5.72117E-12
834.171E-3	239.073E-12	834.171E-3	-53.9558E-9	-1.47475E-12	5.85145E-12
854.271E-3	247.282E-12	854.271E-3	-53.9558E-9	-1.31293E-12	6.07823E-12
874.372E-3	255.988E-12	874.372E-3	-53.9558E-9	-1.44610E-12	6.41852E-12
894.472E-3	264.905E-12	894.472E-3	-53.9558E-9	-1.28241E-12	6.37085E-12
914.573E-3	272.672E-12	914.573E-3	-53.9558E-9	-1.32780E-12	6.63513E-12
934.673E-3	281.508E-12	934.673E-3	-53.9558E-9	-982.333E-15	6.98032E-12
954.774E-3	292.794E-12	954.774E-3	-53.9558E-9	-1.00312E-12	7.25875E-12
974.874E-3	303.728E-12	974.874E-3	-53.9558E-9	-770.970E-15	7.76798E-12
994.975E-3	313.700E-12	994.975E-3	-53.9558E-9	-692.677E-15	8.15601E-12
1.01508E+0	323.864E-12	1.01508E+0	-53.9558E-9	-590.169E-15	8.55454E-12
1.03518E+0	336.801E-12	1.03518E+0	-53.9558E-9	-544.130E-15	9.02275E-12
1.05528E+0	350.781E-12	1.05528E+0	-53.9558E-9	-321.197E-15	9.43628E-12
1.07538E+0	362.587E-12	1.07538E+0	-53.9558E-9	-286.043E-15	9.72729E-12
1.09548E+0	374.664E-12	1.09548E+0	-53.9558E-9	-357.540E-15	9.87721E-12
1.11558E+0	389.293E-12	1.11558E+0	-53.9558E-9	-50.3778E-15	9.95340E-12
1.13568E+0	404.619E-12	1.13568E+0	-53.9558E-9	-198.809E-15	10.0128E-12
1.15578E+0	417.711E-12	1.15578E+0	-53.9558E-9	-117.759E-15	10.2162E-12
1.17588E+0	430.346E-12	1.17588E+0	-53.9558E-9	-120.849E-15	10.5091E-12
1.19598E+0	445.422E-12	1.19598E+0	-53.9558E-9	121.802E-15	10.7850E-12
1.21608E+0	462.090E-12	1.21608E+0	-53.9558E-9	297.510E-15	11.3248E-12
1.23618E+0	478.018E-12	1.23618E+0	-53.9558E-9	450.322E-15	11.8285E-12
1.25628E+0	493.131E-12	1.25628E+0	-53.9558E-9	408.257E-15	12.3270E-12
1.27638E+0	510.586E-12	1.27638E+0	-53.9558E-9	755.435E-15	12.8820E-12
1.29648E+0	531.658E-12	1.29648E+0	-53.9558E-9	879.965E-15	13.3932E-12
1.31658E+0	550.551E-12	1.31658E+0	-53.9558E-9	1.24499E-12	14.3110E-12
1.33668E+0	569.184E-12	1.33668E+0	-53.9558E-9	1.19959E-12	15.0133E-12
1.35678E+0	589.309E-12	1.35678E+0	-53.9558E-9	1.62057E-12	15.5412E-12
1.37688E+0	614.387E-12	1.37688E+0	-53.9558E-9	1.82927E-12	15.9939E-12
1.39698E+0	637.241E-12	1.39698E+0	-53.9558E-9	1.98662E-12	16.7388E-12
1.41709E+0	659.683E-12	1.41709E+0	-53.9558E-9	2.22955E-12	17.4926E-12
1.43719E+0	684.081E-12	1.43719E+0	-53.9558E-9	2.65101E-12	18.8891E-12
1.45729E+0	713.474E-12	1.45729E+0	-53.9558E-9	3.09496E-12	20.3197E-12
1.47739E+0	744.104E-12	1.47739E+0	-53.9558E-9	3.42089E-12	21.5809E-12
1.49749E+0	774.603E-12	1.49749E+0	-53.9558E-9	3.99395E-12	23.1245E-12
1.51759E+0	807.310E-12	1.51759E+0	-53.9558E-9	4.49745E-12	24.6345E-12
1.53769E+0	843.482E-12	1.53769E+0	-53.9558E-9	4.71074E-12	25.7308E-12
1.55779E+0	881.403E-12	1.55779E+0	-53.9558E-9	4.90188E-12	26.8774E-12
1.57789E+0	917.956E-12	1.57789E+0	-53.9558E-9	5.30416E-12	27.2977E-12
1.59799E+0	954.879E-12	1.59799E+0	-53.9558E-9	5.43392E-12	28.0624E-12
1.61809E+0	994.711E-12	1.61809E+0	-53.9558E-9	5.83804E-12	28.3380E-12
1.63819E+0	1.03538E-9	1.63819E+0	-53.9558E-9	5.68054E-12	28.5757E-12
1.65829E+0	1.07636E-9	1.65829E+0	-53.9558E-9	5.85691E-12	28.7618E-12
1.67839E+0	1.11372E-9	1.67839E+0	-53.9558E-9	5.81390E-12	28.4906E-12
1.69849E+0	1.15182E-9	1.69849E+0	-53.9558E-9	5.90645E-12	28.5415E-12
1.71859E+0	1.19122E-9	1.71859E+0	-53.9558E-9	5.55549E-12	28.1726E-12
1.73869E+0	1.22977E-9	1.73869E+0	-53.9558E-9	5.88116E-12	27.9666E-12
1.75879E+0	1.26617E-9	1.75879E+0	-53.9558E-9	5.61327E-12	27.3017E-12
1.77889E+0	1.30093E-9	1.77889E+0	-53.9558E-9	5.59003E-12	26.9578E-12
1.79900E+0	1.33797E-9	1.79900E+0	-53.9558E-9	5.66824E-12	26.8540E-12
1.81910E+0	1.37474E-9	1.81910E+0	-53.9558E-9	5.87147E-12	27.3171E-12
1.83920E+0	1.41337E-9	1.83920E+0	-53.9558E-9	5.97022E-12	27.7937E-12
1.85930E+0	1.44902E-9	1.85930E+0	-53.9558E-9	6.38295E-12	28.4706E-12
1.87940E+0	1.48539E-9	1.87940E+0	-53.9558E-9	6.37065E-12	28.6034E-12
1.89950E+0	1.52603E-9	1.89950E+0	-53.9558E-9	6.21393E-12	28.9909E-12
1.91960E+0	1.56708E-9	1.91960E+0	-53.9558E-9	6.49654E-12	28.9966E-12
1.93970E+0	1.60438E-9	1.93970E+0	-53.9558E-9	6.57503E-12	29.0823E-12
1.95980E+0	1.63650E-9	1.95980E+0	-53.9558E-9	6.22504E-12	28.1113E-12
1.97990E+0	1.67555E-9	1.97990E+0	-53.9558E-9	6.17071E-12	27.5386E-12
2.00000E+0	1.71203E-9	2.00000E+0	-53.9558E-9	6.00337E-12	26.5764E-12
