# Supplementary material for: Circumventing the stability problems of graphene nanoribbon zigzag edges
Source: Nat Chem. 2022 Sep 26;14(12):1451–8. doi: 10.1038/s41557-022-01042-8 (PMC10665199; doi:10.1038/s41557-022-01042-8)
Supplement: Supplementary file 3 — Source data for Supplementary Fig. 9. [file 41557_2022_1042_MOESM3_ESM.zip › 4 units/Point spectra381.dat]

Experiment	bias spectroscopy
Saved Date	21.07.2020 23:31:25
User
Date
X (m)	-357.263E-9
Y (m)	-186.631E-9
Z (m)	-53.9111E-9
Z offset (m)	0E+0
Settling time (s)	20E-3
Integration time (s)	70E-3
Z-Ctrl hold	TRUE
Final Z (m)	N/A
Start time	21.07.2020 23:31:07
Filter type	None
Order
Cutoff frq
Bias>Bias (V)	-500E-3
Bias>Calibration (V/V)	-1E+0
Bias>Offset (V)	0E+0
Bias Spectroscopy>Sweep Start (V)	-2E+0
Bias Spectroscopy>Sweep End (V)	2E+0
Bias Spectroscopy>Num Pixel	200
Bias Spectroscopy>Z Avg time (s)	100E-3
Bias Spectroscopy>Z offset (m)	0E+0
Bias Spectroscopy>1st Settling time (s)	60E-3
Bias Spectroscopy>Settling time (s)	20E-3
Bias Spectroscopy>Integration time (s)	70E-3
Bias Spectroscopy>End Settling time (s)	50E-3
Bias Spectroscopy>Z control time (s)	50E-3
Bias Spectroscopy>Max Slew rate (V/s)	Inf
Bias Spectroscopy>backward sweep	FALSE
Bias Spectroscopy>Z-controller hold	TRUE
Bias Spectroscopy>Number of sweeps	1
Bias Spectroscopy>Channels	Current (A);Bias (V);Z (m);LI Demod 1 Y (A);LI Demod 1 X (A)
Bias Spectroscopy>Reset Bias	TRUE
Bias Spectroscopy>Record final Z	FALSE
Bias Spectroscopy>Lock-In run	TRUE
Current>Current (A)	1.10953E-9
Current>Calibration (A/V)	330E-12
Current>Offset (A)	0E+0
Current>Gain	High
Lock-in>Lock-in status	ON
Lock-in>Modulated signal	Bias (V)
Lock-in>Frequency (Hz)	828E+0
Lock-in>Amplitude	20E-3
Lock-in>Demodulated signal	Current (A)
Lock-in>HP Filter Cutoff D1 (Hz)	155.425E+0
Lock-in>HP Filter Cutoff D2 (Hz)	155.425E+0
Lock-in>HP Filter Order D1	1
Lock-in>HP Filter Order D2	1
Lock-in>Harmonic D1	1
Lock-in>Harmonic D2	2
Lock-in>Reference phase D1 (deg)	-158.815E+0
Lock-in>Reference phase D2 (deg)	174.64E+0
Lock-in>LP Filter Cutoff D1 (Hz)	9.71405E+0
Lock-in>LP Filter Cutoff D2 (Hz)	4.85702E+0
Lock-in>LP Filter Order D1	2
Lock-in>LP Filter Order D2	2
Lock-in>Sync Filter D1	OFF
Lock-in>Sync Filter D2	OFF
[DATA]
Bias calc (V)	Current (A)	Bias (V)	Z (m)	LI Demod 1 Y (A)	LI Demod 1 X (A)
-2.00000E+0	-787.655E-12	-2.00000E+0	-53.9111E-9	3.27730E-12	20.5273E-12
-1.97990E+0	-759.773E-12	-1.97990E+0	-53.9111E-9	2.72670E-12	19.3291E-12
-1.95980E+0	-736.476E-12	-1.95980E+0	-53.9111E-9	2.34219E-12	17.2924E-12
-1.93970E+0	-714.004E-12	-1.93970E+0	-53.9111E-9	1.60945E-12	15.7751E-12
-1.91960E+0	-693.046E-12	-1.91960E+0	-53.9111E-9	1.46223E-12	14.6563E-12
-1.89950E+0	-672.906E-12	-1.89950E+0	-53.9111E-9	1.19883E-12	13.7483E-12
-1.87940E+0	-657.173E-12	-1.87940E+0	-53.9111E-9	1.00275E-12	12.8131E-12
-1.85930E+0	-639.854E-12	-1.85930E+0	-53.9111E-9	609.337E-15	12.2338E-12
-1.83920E+0	-622.758E-12	-1.83920E+0	-53.9111E-9	406.181E-15	11.7968E-12
-1.81910E+0	-605.891E-12	-1.81910E+0	-53.9111E-9	255.766E-15	11.7526E-12
-1.79900E+0	-590.512E-12	-1.79900E+0	-53.9111E-9	295.448E-15	11.8755E-12
-1.77889E+0	-576.542E-12	-1.77889E+0	-53.9111E-9	524.834E-15	11.8461E-12
-1.75879E+0	-557.818E-12	-1.75879E+0	-53.9111E-9	546.916E-15	11.9053E-12
-1.73869E+0	-541.589E-12	-1.73869E+0	-53.9111E-9	347.647E-15	11.6411E-12
-1.71859E+0	-526.726E-12	-1.71859E+0	-53.9111E-9	229.905E-15	11.3049E-12
-1.69849E+0	-513.570E-12	-1.69849E+0	-53.9111E-9	-242.040E-15	10.3698E-12
-1.67839E+0	-499.266E-12	-1.67839E+0	-53.9111E-9	-591.640E-15	9.41429E-12
-1.65829E+0	-487.049E-12	-1.65829E+0	-53.9111E-9	-557.465E-15	8.80885E-12
-1.63819E+0	-475.724E-12	-1.63819E+0	-53.9111E-9	-548.397E-15	8.11944E-12
-1.61809E+0	-466.224E-12	-1.61809E+0	-53.9111E-9	-878.403E-15	7.84782E-12
-1.59799E+0	-455.132E-12	-1.59799E+0	-53.9111E-9	-666.276E-15	7.87149E-12
-1.57789E+0	-444.760E-12	-1.57789E+0	-53.9111E-9	-843.908E-15	7.52843E-12
-1.55779E+0	-434.103E-12	-1.55779E+0	-53.9111E-9	-835.711E-15	7.30853E-12
-1.53769E+0	-425.625E-12	-1.53769E+0	-53.9111E-9	-910.854E-15	7.19842E-12
-1.51759E+0	-415.772E-12	-1.51759E+0	-53.9111E-9	-941.352E-15	7.22072E-12
-1.49749E+0	-406.585E-12	-1.49749E+0	-53.9111E-9	-1.06425E-12	7.11704E-12
-1.47739E+0	-396.664E-12	-1.47739E+0	-53.9111E-9	-1.22812E-12	6.75794E-12
-1.45729E+0	-389.222E-12	-1.45729E+0	-53.9111E-9	-1.23281E-12	6.20345E-12
-1.43719E+0	-382.094E-12	-1.43719E+0	-53.9111E-9	-1.11198E-12	6.26988E-12
-1.41709E+0	-374.341E-12	-1.41709E+0	-53.9111E-9	-1.40933E-12	5.90653E-12
-1.39698E+0	-366.061E-12	-1.39698E+0	-53.9111E-9	-1.60652E-12	5.09241E-12
-1.37688E+0	-360.615E-12	-1.37688E+0	-53.9111E-9	-1.49585E-12	4.70256E-12
-1.35678E+0	-356.448E-12	-1.35678E+0	-53.9111E-9	-1.81671E-12	4.41821E-12
-1.33668E+0	-350.446E-12	-1.33668E+0	-53.9111E-9	-1.60845E-12	4.59529E-12
-1.31658E+0	-344.076E-12	-1.31658E+0	-53.9111E-9	-1.75097E-12	4.65801E-12
-1.29648E+0	-338.180E-12	-1.29648E+0	-53.9111E-9	-1.92741E-12	4.51071E-12
-1.27638E+0	-334.205E-12	-1.27638E+0	-53.9111E-9	-2.03008E-12	4.40604E-12
-1.25628E+0	-329.340E-12	-1.25628E+0	-53.9111E-9	-1.78935E-12	4.34974E-12
-1.23618E+0	-322.679E-12	-1.23618E+0	-53.9111E-9	-1.87439E-12	4.28003E-12
-1.21608E+0	-316.730E-12	-1.21608E+0	-53.9111E-9	-1.61547E-12	4.53874E-12
-1.19598E+0	-311.796E-12	-1.19598E+0	-53.9111E-9	-1.66867E-12	4.59650E-12
-1.17588E+0	-306.231E-12	-1.17588E+0	-53.9111E-9	-1.82714E-12	4.52869E-12
-1.15578E+0	-300.112E-12	-1.15578E+0	-53.9111E-9	-1.91922E-12	4.36722E-12
-1.13568E+0	-294.709E-12	-1.13568E+0	-53.9111E-9	-2.02841E-12	4.00992E-12
-1.11558E+0	-290.014E-12	-1.11558E+0	-53.9111E-9	-1.84982E-12	3.77470E-12
-1.09548E+0	-287.971E-12	-1.09548E+0	-53.9111E-9	-2.02346E-12	3.67530E-12
-1.07538E+0	-282.810E-12	-1.07538E+0	-53.9111E-9	-2.01661E-12	3.50658E-12
-1.05528E+0	-278.163E-12	-1.05528E+0	-53.9111E-9	-2.36933E-12	3.55261E-12
-1.03518E+0	-274.201E-12	-1.03518E+0	-53.9111E-9	-1.99718E-12	3.52737E-12
-1.01508E+0	-270.932E-12	-1.01508E+0	-53.9111E-9	-1.92842E-12	3.90524E-12
-994.975E-3	-265.890E-12	-994.975E-3	-53.9111E-9	-1.98734E-12	3.86277E-12
-974.874E-3	-260.183E-12	-974.874E-3	-53.9111E-9	-1.85033E-12	4.23752E-12
-954.774E-3	-254.664E-12	-954.774E-3	-53.9111E-9	-1.92387E-12	4.24022E-12
-934.673E-3	-250.449E-12	-934.673E-3	-53.9111E-9	-1.94664E-12	4.32142E-12
-914.573E-3	-245.097E-12	-914.573E-3	-53.9111E-9	-2.02454E-12	4.19662E-12
-894.472E-3	-239.635E-12	-894.472E-3	-53.9111E-9	-1.96940E-12	3.96157E-12
-874.372E-3	-234.532E-12	-874.372E-3	-53.9111E-9	-2.26406E-12	3.65292E-12
-854.271E-3	-231.143E-12	-854.271E-3	-53.9111E-9	-2.12170E-12	3.48673E-12
-834.171E-3	-227.670E-12	-834.171E-3	-53.9111E-9	-2.26462E-12	3.38453E-12
-814.070E-3	-223.360E-12	-814.070E-3	-53.9111E-9	-2.05717E-12	3.34942E-12
-793.970E-3	-218.185E-12	-793.970E-3	-53.9111E-9	-2.04601E-12	3.79508E-12
-773.869E-3	-214.193E-12	-773.869E-3	-53.9111E-9	-2.03020E-12	3.83482E-12
-753.769E-3	-210.459E-12	-753.769E-3	-53.9111E-9	-2.02544E-12	3.73047E-12
-733.668E-3	-205.656E-12	-733.668E-3	-53.9111E-9	-2.04123E-12	3.81907E-12
-713.568E-3	-200.062E-12	-713.568E-3	-53.9111E-9	-1.95686E-12	3.90691E-12
-693.467E-3	-195.492E-12	-693.467E-3	-53.9111E-9	-1.84341E-12	3.89416E-12
-673.367E-3	-191.295E-12	-673.367E-3	-53.9111E-9	-1.82891E-12	4.06108E-12
-653.266E-3	-186.973E-12	-653.266E-3	-53.9111E-9	-2.09694E-12	4.03858E-12
-633.166E-3	-181.506E-12	-633.166E-3	-53.9111E-9	-1.94758E-12	3.96186E-12
-613.065E-3	-176.283E-12	-613.065E-3	-53.9111E-9	-1.94578E-12	4.04188E-12
-592.965E-3	-171.695E-12	-592.965E-3	-53.9111E-9	-1.84101E-12	4.23261E-12
-572.864E-3	-166.603E-12	-572.864E-3	-53.9111E-9	-1.94817E-12	4.26781E-12
-552.764E-3	-161.423E-12	-552.764E-3	-53.9111E-9	-2.00040E-12	4.04468E-12
-532.663E-3	-156.342E-12	-532.663E-3	-53.9111E-9	-1.92802E-12	3.71674E-12
-512.563E-3	-152.461E-12	-512.563E-3	-53.9111E-9	-2.06886E-12	3.66064E-12
-492.462E-3	-148.291E-12	-492.462E-3	-53.9111E-9	-1.98708E-12	3.50632E-12
-472.362E-3	-144.281E-12	-472.362E-3	-53.9111E-9	-2.16427E-12	3.47118E-12
-452.261E-3	-139.248E-12	-452.261E-3	-53.9111E-9	-2.17221E-12	3.65515E-12
-432.161E-3	-134.624E-12	-432.161E-3	-53.9111E-9	-1.87257E-12	4.22750E-12
-412.060E-3	-130.020E-12	-412.060E-3	-53.9111E-9	-1.90478E-12	4.01115E-12
-391.960E-3	-124.798E-12	-391.960E-3	-53.9111E-9	-1.92075E-12	4.11480E-12
-371.859E-3	-119.785E-12	-371.859E-3	-53.9111E-9	-2.02773E-12	4.04419E-12
-351.759E-3	-114.821E-12	-351.759E-3	-53.9111E-9	-1.80794E-12	4.38947E-12
-331.658E-3	-109.422E-12	-331.658E-3	-53.9111E-9	-1.78611E-12	5.03079E-12
-311.558E-3	-101.914E-12	-311.558E-3	-53.9111E-9	-1.47854E-12	5.58417E-12
-291.457E-3	-93.6716E-12	-291.457E-3	-53.9111E-9	-1.47745E-12	5.94291E-12
-271.357E-3	-86.0674E-12	-271.357E-3	-53.9111E-9	-1.72322E-12	5.44315E-12
-251.256E-3	-80.2401E-12	-251.256E-3	-53.9111E-9	-1.70701E-12	5.10526E-12
-231.156E-3	-74.1610E-12	-231.156E-3	-53.9111E-9	-1.72638E-12	4.48321E-12
-211.055E-3	-67.7831E-12	-211.055E-3	-53.9111E-9	-1.90091E-12	4.81253E-12
-190.955E-3	-61.4630E-12	-190.955E-3	-53.9111E-9	-1.63634E-12	4.90379E-12
-170.854E-3	-54.9819E-12	-170.854E-3	-53.9111E-9	-1.68824E-12	5.40578E-12
-150.754E-3	-47.7591E-12	-150.754E-3	-53.9111E-9	-1.56069E-12	5.61886E-12
-130.653E-3	-40.4154E-12	-130.653E-3	-53.9111E-9	-1.50630E-12	5.43224E-12
-110.553E-3	-33.6609E-12	-110.553E-3	-53.9111E-9	-1.74232E-12	5.15602E-12
-90.4523E-3	-27.5169E-12	-90.4523E-3	-53.9111E-9	-1.77243E-12	4.85064E-12
-70.3518E-3	-21.4168E-12	-70.3518E-3	-53.9111E-9	-1.76934E-12	4.75247E-12
-50.2512E-3	-15.0403E-12	-50.2513E-3	-53.9111E-9	-1.76681E-12	4.92996E-12
-30.1508E-3	-8.86144E-12	-30.1508E-3	-53.9111E-9	-1.69717E-12	4.78936E-12
-10.0503E-3	-3.09306E-12	-10.0503E-3	-53.9111E-9	-1.87016E-12	4.47200E-12
10.0503E-3	2.43064E-12	10.0503E-3	-53.9111E-9	-2.02252E-12	4.15253E-12
30.1507E-3	7.84451E-12	30.1508E-3	-53.9111E-9	-1.72839E-12	4.35950E-12
50.2512E-3	13.4720E-12	50.2513E-3	-53.9111E-9	-1.76461E-12	4.51320E-12
70.3518E-3	19.5061E-12	70.3518E-3	-53.9111E-9	-1.64477E-12	4.69367E-12
90.4522E-3	25.7389E-12	90.4523E-3	-53.9111E-9	-1.53033E-12	4.86642E-12
110.553E-3	31.7229E-12	110.553E-3	-53.9111E-9	-1.89327E-12	4.82991E-12
130.653E-3	37.5072E-12	130.653E-3	-53.9111E-9	-1.81717E-12	4.95341E-12
150.754E-3	43.8804E-12	150.754E-3	-53.9111E-9	-1.85410E-12	4.83367E-12
170.854E-3	50.3530E-12	170.854E-3	-53.9111E-9	-1.72097E-12	4.79892E-12
190.955E-3	56.2547E-12	190.955E-3	-53.9111E-9	-1.85280E-12	4.37612E-12
211.055E-3	61.4937E-12	211.055E-3	-53.9111E-9	-1.86410E-12	4.40455E-12
231.156E-3	66.4019E-12	231.156E-3	-53.9111E-9	-1.86766E-12	4.12887E-12
251.256E-3	71.8876E-12	251.256E-3	-53.9111E-9	-2.02728E-12	4.09308E-12
271.357E-3	76.8953E-12	271.357E-3	-53.9111E-9	-2.09194E-12	3.95961E-12
291.457E-3	81.8475E-12	291.457E-3	-53.9111E-9	-2.08770E-12	4.08294E-12
311.558E-3	86.3737E-12	311.558E-3	-53.9111E-9	-2.10002E-12	3.99689E-12
331.658E-3	92.4636E-12	331.658E-3	-53.9111E-9	-1.87765E-12	4.34913E-12
351.759E-3	98.2209E-12	351.759E-3	-53.9111E-9	-1.74379E-12	4.60446E-12
371.859E-3	103.901E-12	371.859E-3	-53.9111E-9	-1.66195E-12	4.92750E-12
391.960E-3	109.783E-12	391.960E-3	-53.9111E-9	-1.64679E-12	4.92739E-12
412.060E-3	116.166E-12	412.060E-3	-53.9111E-9	-1.64615E-12	4.78352E-12
432.161E-3	122.728E-12	432.161E-3	-53.9111E-9	-1.62388E-12	4.45040E-12
452.261E-3	127.867E-12	452.261E-3	-53.9111E-9	-2.00758E-12	4.25022E-12
472.362E-3	132.592E-12	472.362E-3	-53.9111E-9	-1.95202E-12	4.15519E-12
492.462E-3	137.703E-12	492.462E-3	-53.9111E-9	-1.83856E-12	4.02040E-12
512.563E-3	143.468E-12	512.563E-3	-53.9111E-9	-1.81863E-12	4.07686E-12
532.663E-3	149.430E-12	532.663E-3	-53.9111E-9	-1.68343E-12	4.52540E-12
552.764E-3	154.397E-12	552.764E-3	-53.9111E-9	-1.96162E-12	4.65453E-12
572.864E-3	159.697E-12	572.864E-3	-53.9111E-9	-1.89848E-12	4.63461E-12
592.965E-3	165.993E-12	592.965E-3	-53.9111E-9	-1.85123E-12	4.66386E-12
613.065E-3	172.717E-12	613.065E-3	-53.9111E-9	-1.93155E-12	4.46009E-12
633.166E-3	178.044E-12	633.166E-3	-53.9111E-9	-1.70310E-12	4.35237E-12
653.266E-3	182.835E-12	653.266E-3	-53.9111E-9	-2.09772E-12	4.52858E-12
673.367E-3	188.879E-12	673.367E-3	-53.9111E-9	-1.83508E-12	4.51730E-12
693.467E-3	195.233E-12	693.467E-3	-53.9111E-9	-1.84549E-12	4.48589E-12
713.568E-3	201.355E-12	713.568E-3	-53.9111E-9	-1.81112E-12	4.61876E-12
733.668E-3	205.816E-12	733.668E-3	-53.9111E-9	-1.63301E-12	4.51014E-12
753.769E-3	211.412E-12	753.769E-3	-53.9111E-9	-1.75991E-12	4.71898E-12
773.869E-3	218.862E-12	773.869E-3	-53.9111E-9	-1.79264E-12	4.86660E-12
793.970E-3	224.899E-12	793.970E-3	-53.9111E-9	-1.55237E-12	5.10987E-12
814.070E-3	230.724E-12	814.070E-3	-53.9111E-9	-1.84132E-12	4.87886E-12
834.171E-3	236.100E-12	834.171E-3	-53.9111E-9	-1.53594E-12	5.24924E-12
854.271E-3	243.759E-12	854.271E-3	-53.9111E-9	-1.60638E-12	4.97851E-12
874.372E-3	251.508E-12	874.372E-3	-53.9111E-9	-1.70516E-12	5.22299E-12
894.472E-3	256.521E-12	894.472E-3	-53.9111E-9	-1.51083E-12	5.37037E-12
914.573E-3	263.286E-12	914.573E-3	-53.9111E-9	-1.58604E-12	5.78801E-12
934.673E-3	271.799E-12	934.673E-3	-53.9111E-9	-1.49301E-12	5.94689E-12
954.774E-3	281.464E-12	954.774E-3	-53.9111E-9	-1.46461E-12	6.32419E-12
974.874E-3	288.270E-12	974.874E-3	-53.9111E-9	-1.30907E-12	6.49776E-12
994.975E-3	296.507E-12	994.975E-3	-53.9111E-9	-1.03074E-12	6.88432E-12
1.01508E+0	306.101E-12	1.01508E+0	-53.9111E-9	-1.07172E-12	7.08220E-12
1.03518E+0	318.034E-12	1.03518E+0	-53.9111E-9	-1.00676E-12	7.60688E-12
1.05528E+0	326.812E-12	1.05528E+0	-53.9111E-9	-1.00671E-12	7.63912E-12
1.07538E+0	335.968E-12	1.07538E+0	-53.9111E-9	-969.416E-15	7.86551E-12
1.09548E+0	347.026E-12	1.09548E+0	-53.9111E-9	-681.823E-15	7.88455E-12
1.11558E+0	359.095E-12	1.11558E+0	-53.9111E-9	-888.321E-15	8.04614E-12
1.13568E+0	368.889E-12	1.13568E+0	-53.9111E-9	-466.717E-15	7.82966E-12
1.15578E+0	378.992E-12	1.15578E+0	-53.9111E-9	-640.084E-15	8.18054E-12
1.17588E+0	389.720E-12	1.17588E+0	-53.9111E-9	-559.235E-15	8.07549E-12
1.19598E+0	402.265E-12	1.19598E+0	-53.9111E-9	-525.738E-15	8.50630E-12
1.21608E+0	414.029E-12	1.21608E+0	-53.9111E-9	-281.450E-15	9.13291E-12
1.23618E+0	426.320E-12	1.23618E+0	-53.9111E-9	-298.296E-15	9.26410E-12
1.25628E+0	438.315E-12	1.25628E+0	-53.9111E-9	-148.055E-15	9.79448E-12
1.27638E+0	453.715E-12	1.27638E+0	-53.9111E-9	-71.3715E-15	10.2119E-12
1.29648E+0	468.984E-12	1.29648E+0	-53.9111E-9	326.827E-15	11.2553E-12
1.31658E+0	484.738E-12	1.31658E+0	-53.9111E-9	518.197E-15	11.6743E-12
1.33668E+0	499.637E-12	1.33668E+0	-53.9111E-9	426.610E-15	12.3460E-12
1.35678E+0	518.593E-12	1.35678E+0	-53.9111E-9	624.076E-15	12.7681E-12
1.37688E+0	536.838E-12	1.37688E+0	-53.9111E-9	692.537E-15	13.0887E-12
1.39698E+0	555.746E-12	1.39698E+0	-53.9111E-9	917.992E-15	13.3605E-12
1.41709E+0	572.166E-12	1.41709E+0	-53.9111E-9	874.178E-15	13.3015E-12
1.43719E+0	590.271E-12	1.43719E+0	-53.9111E-9	1.09532E-12	13.6207E-12
1.45729E+0	611.515E-12	1.45729E+0	-53.9111E-9	1.23331E-12	14.1656E-12
1.47739E+0	631.618E-12	1.47739E+0	-53.9111E-9	1.37308E-12	14.7308E-12
1.49749E+0	650.429E-12	1.49749E+0	-53.9111E-9	1.39485E-12	15.2330E-12
1.51759E+0	672.414E-12	1.51759E+0	-53.9111E-9	1.69352E-12	15.9041E-12
1.53769E+0	696.928E-12	1.53769E+0	-53.9111E-9	1.86427E-12	16.6072E-12
1.55779E+0	720.547E-12	1.55779E+0	-53.9111E-9	2.29242E-12	16.8260E-12
1.57789E+0	742.091E-12	1.57789E+0	-53.9111E-9	2.02100E-12	17.3203E-12
1.59799E+0	765.381E-12	1.59799E+0	-53.9111E-9	2.15421E-12	17.1371E-12
1.61809E+0	789.784E-12	1.61809E+0	-53.9111E-9	2.00549E-12	17.2629E-12
1.63819E+0	815.629E-12	1.63819E+0	-53.9111E-9	2.35515E-12	17.1400E-12
1.65829E+0	835.515E-12	1.65829E+0	-53.9111E-9	2.09195E-12	17.2387E-12
1.67839E+0	857.569E-12	1.67839E+0	-53.9111E-9	2.18504E-12	16.8426E-12
1.69849E+0	881.292E-12	1.69849E+0	-53.9111E-9	2.01039E-12	16.8240E-12
1.71859E+0	906.193E-12	1.71859E+0	-53.9111E-9	1.91460E-12	16.5736E-12
1.73869E+0	928.331E-12	1.73869E+0	-53.9111E-9	1.97748E-12	16.4585E-12
1.75879E+0	947.677E-12	1.75879E+0	-53.9111E-9	1.94398E-12	15.9539E-12
1.77889E+0	968.283E-12	1.77889E+0	-53.9111E-9	1.72281E-12	15.7441E-12
1.79900E+0	993.330E-12	1.79900E+0	-53.9111E-9	1.71513E-12	15.5069E-12
1.81910E+0	1.01386E-9	1.81910E+0	-53.9111E-9	1.66626E-12	15.3044E-12
1.83920E+0	1.03015E-9	1.83920E+0	-53.9111E-9	1.83048E-12	15.5175E-12
1.85930E+0	1.05070E-9	1.85930E+0	-53.9111E-9	1.78979E-12	15.4700E-12
1.87940E+0	1.07432E-9	1.87940E+0	-53.9111E-9	1.62365E-12	15.6585E-12
1.89950E+0	1.09572E-9	1.89950E+0	-53.9111E-9	1.79168E-12	15.7586E-12
1.91960E+0	1.11448E-9	1.91960E+0	-53.9111E-9	1.94307E-12	15.7402E-12
1.93970E+0	1.13490E-9	1.93970E+0	-53.9111E-9	1.53490E-12	15.3202E-12
1.95980E+0	1.15550E-9	1.95980E+0	-53.9111E-9	1.64514E-12	15.4513E-12
1.97990E+0	1.17761E-9	1.97990E+0	-53.9111E-9	1.42222E-12	14.9111E-12
2.00000E+0	1.19528E-9	2.00000E+0	-53.9111E-9	1.43949E-12	14.3610E-12
