# Supplementary material for: Circumventing the stability problems of graphene nanoribbon zigzag edges
Source: Nat Chem. 2022 Sep 26;14(12):1451–8. doi: 10.1038/s41557-022-01042-8 (PMC10665199; doi:10.1038/s41557-022-01042-8)
Supplement: Supplementary file 3 — Source data for Supplementary Fig. 9. [file 41557_2022_1042_MOESM3_ESM.zip › 4 units/Point spectra382.dat]

Experiment	bias spectroscopy
Saved Date	21.07.2020 23:31:44
User
Date
X (m)	-357.339E-9
Y (m)	-186.721E-9
Z (m)	-53.8923E-9
Z offset (m)	0E+0
Settling time (s)	20E-3
Integration time (s)	70E-3
Z-Ctrl hold	TRUE
Final Z (m)	N/A
Start time	21.07.2020 23:31:25
Filter type	None
Order
Cutoff frq
Bias>Bias (V)	-500E-3
Bias>Calibration (V/V)	-1E+0
Bias>Offset (V)	0E+0
Bias Spectroscopy>Sweep Start (V)	-2E+0
Bias Spectroscopy>Sweep End (V)	2E+0
Bias Spectroscopy>Num Pixel	200
Bias Spectroscopy>Z Avg time (s)	100E-3
Bias Spectroscopy>Z offset (m)	0E+0
Bias Spectroscopy>1st Settling time (s)	60E-3
Bias Spectroscopy>Settling time (s)	20E-3
Bias Spectroscopy>Integration time (s)	70E-3
Bias Spectroscopy>End Settling time (s)	50E-3
Bias Spectroscopy>Z control time (s)	50E-3
Bias Spectroscopy>Max Slew rate (V/s)	Inf
Bias Spectroscopy>backward sweep	FALSE
Bias Spectroscopy>Z-controller hold	TRUE
Bias Spectroscopy>Number of sweeps	1
Bias Spectroscopy>Channels	Current (A);Bias (V);Z (m);LI Demod 1 Y (A);LI Demod 1 X (A)
Bias Spectroscopy>Reset Bias	TRUE
Bias Spectroscopy>Record final Z	FALSE
Bias Spectroscopy>Lock-In run	TRUE
Current>Current (A)	280.34E-12
Current>Calibration (A/V)	330E-12
Current>Offset (A)	0E+0
Current>Gain	High
Lock-in>Lock-in status	ON
Lock-in>Modulated signal	Bias (V)
Lock-in>Frequency (Hz)	828E+0
Lock-in>Amplitude	20E-3
Lock-in>Demodulated signal	Current (A)
Lock-in>HP Filter Cutoff D1 (Hz)	155.425E+0
Lock-in>HP Filter Cutoff D2 (Hz)	155.425E+0
Lock-in>HP Filter Order D1	1
Lock-in>HP Filter Order D2	1
Lock-in>Harmonic D1	1
Lock-in>Harmonic D2	2
Lock-in>Reference phase D1 (deg)	-158.815E+0
Lock-in>Reference phase D2 (deg)	174.64E+0
Lock-in>LP Filter Cutoff D1 (Hz)	9.71405E+0
Lock-in>LP Filter Cutoff D2 (Hz)	4.85702E+0
Lock-in>LP Filter Order D1	2
Lock-in>LP Filter Order D2	2
Lock-in>Sync Filter D1	OFF
Lock-in>Sync Filter D2	OFF
[DATA]
Bias calc (V)	Current (A)	Bias (V)	Z (m)	LI Demod 1 Y (A)	LI Demod 1 X (A)
-2.00000E+0	-652.593E-12	-2.00000E+0	-53.8923E-9	1.18222E-12	14.2903E-12
-1.97990E+0	-633.718E-12	-1.97990E+0	-53.8923E-9	684.984E-15	12.8636E-12
-1.95980E+0	-614.779E-12	-1.95980E+0	-53.8923E-9	513.356E-15	11.6245E-12
-1.93970E+0	-599.576E-12	-1.93970E+0	-53.8923E-9	203.096E-15	10.7387E-12
-1.91960E+0	-588.331E-12	-1.91960E+0	-53.8923E-9	-232.489E-15	9.89124E-12
-1.89950E+0	-575.731E-12	-1.89950E+0	-53.8923E-9	-195.365E-15	9.33580E-12
-1.87940E+0	-561.843E-12	-1.87940E+0	-53.8923E-9	-510.261E-15	8.78136E-12
-1.85930E+0	-549.325E-12	-1.85930E+0	-53.8923E-9	-594.054E-15	8.46440E-12
-1.83920E+0	-541.271E-12	-1.83920E+0	-53.8923E-9	-700.037E-15	8.10107E-12
-1.81910E+0	-531.866E-12	-1.81910E+0	-53.8923E-9	-654.034E-15	7.95086E-12
-1.79900E+0	-518.288E-12	-1.79900E+0	-53.8923E-9	-862.367E-15	7.85765E-12
-1.77889E+0	-507.723E-12	-1.77889E+0	-53.8923E-9	-858.122E-15	7.96694E-12
-1.75879E+0	-499.335E-12	-1.75879E+0	-53.8923E-9	-635.001E-15	7.95194E-12
-1.73869E+0	-488.963E-12	-1.73869E+0	-53.8923E-9	-714.898E-15	7.78408E-12
-1.71859E+0	-477.025E-12	-1.71859E+0	-53.8923E-9	-892.132E-15	7.59706E-12
-1.69849E+0	-466.225E-12	-1.69849E+0	-53.8923E-9	-1.04376E-12	7.23005E-12
-1.67839E+0	-459.397E-12	-1.67839E+0	-53.8923E-9	-990.580E-15	6.66313E-12
-1.65829E+0	-452.271E-12	-1.65829E+0	-53.8923E-9	-1.38328E-12	6.38611E-12
-1.63819E+0	-441.611E-12	-1.63819E+0	-53.8923E-9	-1.37329E-12	6.14400E-12
-1.61809E+0	-434.146E-12	-1.61809E+0	-53.8923E-9	-1.37605E-12	6.07086E-12
-1.59799E+0	-427.064E-12	-1.59799E+0	-53.8923E-9	-1.24577E-12	5.97818E-12
-1.57789E+0	-420.504E-12	-1.57789E+0	-53.8923E-9	-1.52224E-12	5.96295E-12
-1.55779E+0	-411.561E-12	-1.55779E+0	-53.8923E-9	-1.48867E-12	5.96776E-12
-1.53769E+0	-403.105E-12	-1.53769E+0	-53.8923E-9	-1.55302E-12	5.59728E-12
-1.51759E+0	-397.625E-12	-1.51759E+0	-53.8923E-9	-1.48024E-12	5.34866E-12
-1.49749E+0	-391.075E-12	-1.49749E+0	-53.8923E-9	-1.67420E-12	5.20051E-12
-1.47739E+0	-384.112E-12	-1.47739E+0	-53.8923E-9	-1.61243E-12	5.21970E-12
-1.45729E+0	-376.806E-12	-1.45729E+0	-53.8923E-9	-1.59588E-12	5.19523E-12
-1.43719E+0	-370.801E-12	-1.43719E+0	-53.8923E-9	-1.61276E-12	5.12031E-12
-1.41709E+0	-365.936E-12	-1.41709E+0	-53.8923E-9	-1.86247E-12	4.67269E-12
-1.39698E+0	-359.611E-12	-1.39698E+0	-53.8923E-9	-1.82141E-12	4.67224E-12
-1.37688E+0	-353.549E-12	-1.37688E+0	-53.8923E-9	-1.91442E-12	4.14568E-12
-1.35678E+0	-349.027E-12	-1.35678E+0	-53.8923E-9	-1.82659E-12	3.94563E-12
-1.33668E+0	-345.193E-12	-1.33668E+0	-53.8923E-9	-1.78886E-12	4.07909E-12
-1.31658E+0	-340.135E-12	-1.31658E+0	-53.8923E-9	-2.00888E-12	4.22499E-12
-1.29648E+0	-333.428E-12	-1.29648E+0	-53.8923E-9	-1.89157E-12	4.23375E-12
-1.27638E+0	-328.659E-12	-1.27638E+0	-53.8923E-9	-1.83423E-12	4.04856E-12
-1.25628E+0	-324.599E-12	-1.25628E+0	-53.8923E-9	-1.93686E-12	3.98873E-12
-1.23618E+0	-320.566E-12	-1.23618E+0	-53.8923E-9	-2.02708E-12	4.12173E-12
-1.21608E+0	-314.009E-12	-1.21608E+0	-53.8923E-9	-1.82591E-12	4.29326E-12
-1.19598E+0	-308.220E-12	-1.19598E+0	-53.8923E-9	-1.74403E-12	4.38841E-12
-1.17588E+0	-303.693E-12	-1.17588E+0	-53.8923E-9	-1.88946E-12	4.35596E-12
-1.15578E+0	-299.074E-12	-1.15578E+0	-53.8923E-9	-1.94118E-12	4.06835E-12
-1.13568E+0	-293.954E-12	-1.13568E+0	-53.8923E-9	-2.03521E-12	3.67483E-12
-1.11558E+0	-288.848E-12	-1.11558E+0	-53.8923E-9	-2.12891E-12	3.42195E-12
-1.09548E+0	-285.635E-12	-1.09548E+0	-53.8923E-9	-2.42893E-12	3.41471E-12
-1.07538E+0	-282.661E-12	-1.07538E+0	-53.8923E-9	-2.15889E-12	3.34018E-12
-1.05528E+0	-278.677E-12	-1.05528E+0	-53.8923E-9	-2.12521E-12	3.60933E-12
-1.03518E+0	-272.984E-12	-1.03518E+0	-53.8923E-9	-2.03249E-12	3.57964E-12
-1.01508E+0	-269.359E-12	-1.01508E+0	-53.8923E-9	-1.77272E-12	3.85157E-12
-994.975E-3	-265.001E-12	-994.975E-3	-53.8923E-9	-1.98767E-12	3.82907E-12
-974.874E-3	-261.065E-12	-974.874E-3	-53.8923E-9	-1.95082E-12	4.20705E-12
-954.774E-3	-254.607E-12	-954.774E-3	-53.8923E-9	-2.05703E-12	4.08430E-12
-934.673E-3	-249.541E-12	-934.673E-3	-53.8923E-9	-1.90693E-12	4.09712E-12
-914.573E-3	-245.040E-12	-914.573E-3	-53.8923E-9	-1.90038E-12	4.32566E-12
-894.472E-3	-240.783E-12	-894.472E-3	-53.8923E-9	-1.96972E-12	4.11205E-12
-874.372E-3	-235.280E-12	-874.372E-3	-53.8923E-9	-2.17821E-12	3.56758E-12
-854.271E-3	-230.614E-12	-854.271E-3	-53.8923E-9	-2.05854E-12	3.41826E-12
-834.171E-3	-226.994E-12	-834.171E-3	-53.8923E-9	-2.18896E-12	3.35405E-12
-814.070E-3	-224.054E-12	-814.070E-3	-53.8923E-9	-2.16744E-12	3.53667E-12
-793.970E-3	-219.403E-12	-793.970E-3	-53.8923E-9	-1.99092E-12	3.43336E-12
-773.869E-3	-214.644E-12	-773.869E-3	-53.8923E-9	-1.89283E-12	3.76974E-12
-753.769E-3	-209.717E-12	-753.769E-3	-53.8923E-9	-2.14910E-12	3.63286E-12
-733.668E-3	-205.819E-12	-733.668E-3	-53.8923E-9	-1.98551E-12	3.84464E-12
-713.568E-3	-201.416E-12	-713.568E-3	-53.8923E-9	-1.98106E-12	4.04947E-12
-693.467E-3	-196.181E-12	-693.467E-3	-53.8923E-9	-2.16937E-12	3.99506E-12
-673.367E-3	-190.844E-12	-673.367E-3	-53.8923E-9	-2.07224E-12	3.98290E-12
-653.266E-3	-186.126E-12	-653.266E-3	-53.8923E-9	-2.21135E-12	4.12113E-12
-633.166E-3	-181.727E-12	-633.166E-3	-53.8923E-9	-2.07587E-12	4.11102E-12
-613.065E-3	-176.282E-12	-613.065E-3	-53.8923E-9	-1.83068E-12	4.17434E-12
-592.965E-3	-170.907E-12	-592.965E-3	-53.8923E-9	-1.68019E-12	4.02931E-12
-572.864E-3	-165.354E-12	-572.864E-3	-53.8923E-9	-1.92799E-12	4.15891E-12
-552.764E-3	-160.792E-12	-552.764E-3	-53.8923E-9	-2.19594E-12	3.97994E-12
-532.663E-3	-156.514E-12	-532.663E-3	-53.8923E-9	-2.08236E-12	3.69518E-12
-512.563E-3	-151.540E-12	-512.563E-3	-53.8923E-9	-2.09904E-12	3.75997E-12
-492.462E-3	-147.228E-12	-492.462E-3	-53.8923E-9	-2.10471E-12	3.55746E-12
-472.362E-3	-143.101E-12	-472.362E-3	-53.8923E-9	-2.20678E-12	3.65050E-12
-452.261E-3	-139.059E-12	-452.261E-3	-53.8923E-9	-2.31026E-12	3.77396E-12
-432.161E-3	-133.836E-12	-432.161E-3	-53.8923E-9	-2.03685E-12	4.06761E-12
-412.060E-3	-128.889E-12	-412.060E-3	-53.8923E-9	-2.01375E-12	4.13177E-12
-391.960E-3	-124.146E-12	-391.960E-3	-53.8923E-9	-1.88632E-12	3.86860E-12
-371.859E-3	-119.577E-12	-371.859E-3	-53.8923E-9	-2.02563E-12	3.76588E-12
-351.759E-3	-114.392E-12	-351.759E-3	-53.8923E-9	-1.99171E-12	4.13308E-12
-331.658E-3	-108.387E-12	-331.658E-3	-53.8923E-9	-1.68861E-12	4.80456E-12
-311.558E-3	-101.664E-12	-311.558E-3	-53.8923E-9	-1.45744E-12	5.41092E-12
-291.457E-3	-94.1465E-12	-291.457E-3	-53.8923E-9	-1.45639E-12	5.90437E-12
-271.357E-3	-86.8952E-12	-271.357E-3	-53.8923E-9	-1.52867E-12	5.29132E-12
-251.256E-3	-80.5171E-12	-251.256E-3	-53.8923E-9	-1.81122E-12	4.87961E-12
-231.156E-3	-74.8768E-12	-231.156E-3	-53.8923E-9	-1.98176E-12	4.51216E-12
-211.055E-3	-69.0777E-12	-211.055E-3	-53.8923E-9	-1.93498E-12	4.73525E-12
-190.955E-3	-62.6286E-12	-190.955E-3	-53.8923E-9	-1.66896E-12	5.09359E-12
-170.854E-3	-55.8724E-12	-170.854E-3	-53.8923E-9	-1.55000E-12	5.47461E-12
-150.754E-3	-48.5639E-12	-150.754E-3	-53.8923E-9	-1.56086E-12	5.72275E-12
-130.653E-3	-41.3052E-12	-130.653E-3	-53.8923E-9	-1.25816E-12	5.44344E-12
-110.553E-3	-34.3547E-12	-110.553E-3	-53.8923E-9	-1.66755E-12	5.18124E-12
-90.4523E-3	-27.9032E-12	-90.4523E-3	-53.8923E-9	-1.83870E-12	4.89153E-12
-70.3518E-3	-21.7336E-12	-70.3518E-3	-53.8923E-9	-1.82992E-12	4.82836E-12
-50.2512E-3	-15.3530E-12	-50.2513E-3	-53.8923E-9	-1.75179E-12	5.14328E-12
-30.1508E-3	-9.10446E-12	-30.1508E-3	-53.8923E-9	-1.68155E-12	4.81861E-12
-10.0503E-3	-3.12899E-12	-10.0503E-3	-53.8923E-9	-1.78483E-12	4.51239E-12
10.0503E-3	2.53398E-12	10.0503E-3	-53.8923E-9	-1.93997E-12	4.30319E-12
30.1507E-3	8.18919E-12	30.1508E-3	-53.8923E-9	-1.66895E-12	4.39515E-12
50.2512E-3	14.1523E-12	50.2513E-3	-53.8923E-9	-1.72303E-12	4.67778E-12
70.3518E-3	20.4355E-12	70.3518E-3	-53.8923E-9	-1.69427E-12	5.02989E-12
90.4522E-3	26.9975E-12	90.4523E-3	-53.8923E-9	-1.63337E-12	5.06769E-12
110.553E-3	33.4870E-12	110.553E-3	-53.8923E-9	-1.63247E-12	4.99124E-12
130.653E-3	39.8976E-12	130.653E-3	-53.8923E-9	-1.68815E-12	4.91332E-12
150.754E-3	46.4773E-12	150.754E-3	-53.8923E-9	-1.52156E-12	5.27135E-12
170.854E-3	52.8959E-12	170.854E-3	-53.8923E-9	-1.59307E-12	4.90909E-12
190.955E-3	59.1878E-12	190.955E-3	-53.8923E-9	-1.54895E-12	4.81929E-12
211.055E-3	65.0449E-12	211.055E-3	-53.8923E-9	-1.73661E-12	4.49622E-12
231.156E-3	70.3075E-12	231.156E-3	-53.8923E-9	-1.81131E-12	4.28176E-12
251.256E-3	75.5797E-12	251.256E-3	-53.8923E-9	-1.97750E-12	4.11092E-12
271.357E-3	80.7031E-12	271.357E-3	-53.8923E-9	-1.87965E-12	4.24625E-12
291.457E-3	86.2121E-12	291.457E-3	-53.8923E-9	-1.88553E-12	4.25048E-12
311.558E-3	91.7450E-12	311.558E-3	-53.8923E-9	-1.91343E-12	4.59167E-12
331.658E-3	97.2846E-12	331.658E-3	-53.8923E-9	-1.70531E-12	4.43965E-12
351.759E-3	103.481E-12	351.759E-3	-53.8923E-9	-1.45484E-12	4.93230E-12
371.859E-3	109.869E-12	371.859E-3	-53.8923E-9	-1.60260E-12	5.29611E-12
391.960E-3	117.184E-12	391.960E-3	-53.8923E-9	-1.56535E-12	5.40653E-12
412.060E-3	123.847E-12	412.060E-3	-53.8923E-9	-1.57586E-12	5.38175E-12
432.161E-3	130.314E-12	432.161E-3	-53.8923E-9	-1.83452E-12	4.78624E-12
452.261E-3	135.944E-12	452.261E-3	-53.8923E-9	-2.04397E-12	4.44997E-12
472.362E-3	142.091E-12	472.362E-3	-53.8923E-9	-1.84034E-12	4.57322E-12
492.462E-3	148.004E-12	492.462E-3	-53.8923E-9	-1.89821E-12	4.20040E-12
512.563E-3	153.448E-12	512.563E-3	-53.8923E-9	-1.90989E-12	4.63080E-12
532.663E-3	159.124E-12	532.663E-3	-53.8923E-9	-1.73363E-12	4.73198E-12
552.764E-3	164.794E-12	552.764E-3	-53.8923E-9	-1.69103E-12	4.94661E-12
572.864E-3	172.227E-12	572.864E-3	-53.8923E-9	-1.68786E-12	4.99888E-12
592.965E-3	178.444E-12	592.965E-3	-53.8923E-9	-1.70170E-12	4.90935E-12
613.065E-3	184.201E-12	613.065E-3	-53.8923E-9	-1.59600E-12	5.02590E-12
633.166E-3	190.335E-12	633.166E-3	-53.8923E-9	-1.75285E-12	5.16573E-12
653.266E-3	197.358E-12	653.266E-3	-53.8923E-9	-1.67040E-12	5.14922E-12
673.367E-3	204.807E-12	673.367E-3	-53.8923E-9	-1.72310E-12	5.02798E-12
693.467E-3	210.211E-12	693.467E-3	-53.8923E-9	-1.55715E-12	5.16110E-12
713.568E-3	216.782E-12	713.568E-3	-53.8923E-9	-1.61473E-12	5.12459E-12
733.668E-3	223.260E-12	733.668E-3	-53.8923E-9	-1.78961E-12	5.33825E-12
753.769E-3	231.182E-12	753.769E-3	-53.8923E-9	-1.52729E-12	5.16992E-12
773.869E-3	237.334E-12	773.869E-3	-53.8923E-9	-1.52075E-12	5.18213E-12
793.970E-3	242.891E-12	793.970E-3	-53.8923E-9	-1.68073E-12	5.35466E-12
814.070E-3	250.171E-12	814.070E-3	-53.8923E-9	-1.80195E-12	5.53592E-12
834.171E-3	258.359E-12	834.171E-3	-53.8923E-9	-1.54193E-12	5.50499E-12
854.271E-3	265.390E-12	854.271E-3	-53.8923E-9	-1.56993E-12	5.49355E-12
874.372E-3	270.704E-12	874.372E-3	-53.8923E-9	-1.40944E-12	5.44691E-12
894.472E-3	277.690E-12	894.472E-3	-53.8923E-9	-1.48263E-12	5.64113E-12
914.573E-3	286.703E-12	914.573E-3	-53.8923E-9	-1.39771E-12	5.54148E-12
934.673E-3	294.839E-12	934.673E-3	-53.8923E-9	-1.40233E-12	5.91271E-12
954.774E-3	301.698E-12	954.774E-3	-53.8923E-9	-1.20804E-12	6.29924E-12
974.874E-3	308.827E-12	974.874E-3	-53.8923E-9	-1.38370E-12	6.69462E-12
994.975E-3	320.469E-12	994.975E-3	-53.8923E-9	-1.12905E-12	6.91801E-12
1.01508E+0	330.049E-12	1.01508E+0	-53.8923E-9	-1.20804E-12	7.12683E-12
1.03518E+0	339.611E-12	1.03518E+0	-53.8923E-9	-872.751E-15	7.74548E-12
1.05528E+0	347.719E-12	1.05528E+0	-53.8923E-9	-1.01348E-12	7.60741E-12
1.07538E+0	359.598E-12	1.07538E+0	-53.8923E-9	-823.281E-15	7.79067E-12
1.09548E+0	371.422E-12	1.09548E+0	-53.8923E-9	-861.741E-15	7.75412E-12
1.11558E+0	381.039E-12	1.11558E+0	-53.8923E-9	-580.771E-15	7.81569E-12
1.13568E+0	389.940E-12	1.13568E+0	-53.8923E-9	-908.389E-15	7.82748E-12
1.15578E+0	401.092E-12	1.15578E+0	-53.8923E-9	-767.207E-15	8.12680E-12
1.17588E+0	414.253E-12	1.17588E+0	-53.8923E-9	-623.839E-15	8.28749E-12
1.19598E+0	425.025E-12	1.19598E+0	-53.8923E-9	-742.996E-15	8.61105E-12
1.21608E+0	435.631E-12	1.21608E+0	-53.8923E-9	-687.014E-15	8.91212E-12
1.23618E+0	447.601E-12	1.23618E+0	-53.8923E-9	-107.295E-15	9.47189E-12
1.25628E+0	463.182E-12	1.25628E+0	-53.8923E-9	-219.990E-15	9.98437E-12
1.27638E+0	477.727E-12	1.27638E+0	-53.8923E-9	-4.24202E-15	10.5294E-12
1.29648E+0	490.394E-12	1.29648E+0	-53.8923E-9	246.349E-15	11.1801E-12
1.31658E+0	505.507E-12	1.31658E+0	-53.8923E-9	395.025E-15	11.8323E-12
1.33668E+0	524.430E-12	1.33668E+0	-53.8923E-9	626.789E-15	12.4692E-12
1.35678E+0	543.397E-12	1.35678E+0	-53.8923E-9	592.723E-15	13.0247E-12
1.37688E+0	559.080E-12	1.37688E+0	-53.8923E-9	770.201E-15	12.9906E-12
1.39698E+0	575.643E-12	1.39698E+0	-53.8923E-9	781.423E-15	13.4971E-12
1.41709E+0	595.552E-12	1.41709E+0	-53.8923E-9	896.903E-15	13.2429E-12
1.43719E+0	616.986E-12	1.43719E+0	-53.8923E-9	881.330E-15	13.6515E-12
1.45729E+0	633.490E-12	1.45729E+0	-53.8923E-9	1.15467E-12	14.0279E-12
1.47739E+0	650.911E-12	1.47739E+0	-53.8923E-9	1.24327E-12	14.1462E-12
1.49749E+0	670.723E-12	1.49749E+0	-53.8923E-9	1.31486E-12	14.5916E-12
1.51759E+0	695.326E-12	1.51759E+0	-53.8923E-9	1.46647E-12	14.9105E-12
1.53769E+0	713.741E-12	1.53769E+0	-53.8923E-9	1.67346E-12	15.0588E-12
1.55779E+0	732.927E-12	1.55779E+0	-53.8923E-9	1.53986E-12	15.1640E-12
1.57789E+0	752.428E-12	1.57789E+0	-53.8923E-9	1.62262E-12	15.3209E-12
1.59799E+0	776.540E-12	1.59799E+0	-53.8923E-9	1.66842E-12	15.4041E-12
1.61809E+0	798.089E-12	1.61809E+0	-53.8923E-9	1.45790E-12	15.1027E-12
1.63819E+0	815.272E-12	1.63819E+0	-53.8923E-9	1.48540E-12	14.9734E-12
1.65829E+0	833.701E-12	1.65829E+0	-53.8923E-9	1.57454E-12	14.9509E-12
1.67839E+0	857.775E-12	1.67839E+0	-53.8923E-9	1.52761E-12	14.7907E-12
1.69849E+0	880.246E-12	1.69849E+0	-53.8923E-9	1.34333E-12	14.7514E-12
1.71859E+0	896.829E-12	1.71859E+0	-53.8923E-9	1.15539E-12	14.7869E-12
1.73869E+0	912.984E-12	1.73869E+0	-53.8923E-9	1.36879E-12	14.7326E-12
1.75879E+0	934.780E-12	1.75879E+0	-53.8923E-9	1.33284E-12	14.3711E-12
1.77889E+0	957.771E-12	1.77889E+0	-53.8923E-9	1.30744E-12	14.0661E-12
1.79900E+0	972.783E-12	1.79900E+0	-53.8923E-9	974.700E-15	13.5601E-12
1.81910E+0	987.036E-12	1.81910E+0	-53.8923E-9	959.769E-15	13.2975E-12
1.83920E+0	1.00483E-9	1.83920E+0	-53.8923E-9	861.738E-15	12.7190E-12
1.85930E+0	1.02673E-9	1.85930E+0	-53.8923E-9	760.355E-15	12.7869E-12
1.87940E+0	1.04322E-9	1.87940E+0	-53.8923E-9	828.101E-15	12.5026E-12
1.89950E+0	1.05329E-9	1.89950E+0	-53.8923E-9	796.189E-15	12.3115E-12
1.91960E+0	1.06993E-9	1.91960E+0	-53.8923E-9	667.342E-15	12.3285E-12
1.93970E+0	1.09073E-9	1.93970E+0	-53.8923E-9	544.437E-15	11.9961E-12
1.95980E+0	1.10713E-9	1.95980E+0	-53.8923E-9	414.887E-15	11.5584E-12
1.97990E+0	1.11810E-9	1.97990E+0	-53.8923E-9	641.121E-15	11.4446E-12
2.00000E+0	1.12897E-9	2.00000E+0	-53.8923E-9	370.869E-15	11.1392E-12
