# Supplementary material for: Circumventing the stability problems of graphene nanoribbon zigzag edges
Source: Nat Chem. 2022 Sep 26;14(12):1451–8. doi: 10.1038/s41557-022-01042-8 (PMC10665199; doi:10.1038/s41557-022-01042-8)
Supplement: Supplementary file 3 — Source data for Supplementary Fig. 9. [file 41557_2022_1042_MOESM3_ESM.zip › 4 units/Point spectra383.dat]

Experiment	bias spectroscopy
Saved Date	21.07.2020 23:32:02
User
Date
X (m)	-357.415E-9
Y (m)	-186.811E-9
Z (m)	-53.8914E-9
Z offset (m)	0E+0
Settling time (s)	20E-3
Integration time (s)	70E-3
Z-Ctrl hold	TRUE
Final Z (m)	N/A
Start time	21.07.2020 23:31:44
Filter type	None
Order
Cutoff frq
Bias>Bias (V)	-500E-3
Bias>Calibration (V/V)	-1E+0
Bias>Offset (V)	0E+0
Bias Spectroscopy>Sweep Start (V)	-2E+0
Bias Spectroscopy>Sweep End (V)	2E+0
Bias Spectroscopy>Num Pixel	200
Bias Spectroscopy>Z Avg time (s)	100E-3
Bias Spectroscopy>Z offset (m)	0E+0
Bias Spectroscopy>1st Settling time (s)	60E-3
Bias Spectroscopy>Settling time (s)	20E-3
Bias Spectroscopy>Integration time (s)	70E-3
Bias Spectroscopy>End Settling time (s)	50E-3
Bias Spectroscopy>Z control time (s)	50E-3
Bias Spectroscopy>Max Slew rate (V/s)	Inf
Bias Spectroscopy>backward sweep	FALSE
Bias Spectroscopy>Z-controller hold	TRUE
Bias Spectroscopy>Number of sweeps	1
Bias Spectroscopy>Channels	Current (A);Bias (V);Z (m);LI Demod 1 Y (A);LI Demod 1 X (A)
Bias Spectroscopy>Reset Bias	TRUE
Bias Spectroscopy>Record final Z	FALSE
Bias Spectroscopy>Lock-In run	TRUE
Current>Current (A)	886.367E-12
Current>Calibration (A/V)	330E-12
Current>Offset (A)	0E+0
Current>Gain	High
Lock-in>Lock-in status	ON
Lock-in>Modulated signal	Bias (V)
Lock-in>Frequency (Hz)	828E+0
Lock-in>Amplitude	20E-3
Lock-in>Demodulated signal	Current (A)
Lock-in>HP Filter Cutoff D1 (Hz)	155.425E+0
Lock-in>HP Filter Cutoff D2 (Hz)	155.425E+0
Lock-in>HP Filter Order D1	1
Lock-in>HP Filter Order D2	1
Lock-in>Harmonic D1	1
Lock-in>Harmonic D2	2
Lock-in>Reference phase D1 (deg)	-158.815E+0
Lock-in>Reference phase D2 (deg)	174.64E+0
Lock-in>LP Filter Cutoff D1 (Hz)	9.71405E+0
Lock-in>LP Filter Cutoff D2 (Hz)	4.85702E+0
Lock-in>LP Filter Order D1	2
Lock-in>LP Filter Order D2	2
Lock-in>Sync Filter D1	OFF
Lock-in>Sync Filter D2	OFF
[DATA]
Bias calc (V)	Current (A)	Bias (V)	Z (m)	LI Demod 1 Y (A)	LI Demod 1 X (A)
-2.00000E+0	-589.929E-12	-2.00000E+0	-53.8914E-9	83.8855E-15	10.7383E-12
-1.97990E+0	-571.557E-12	-1.97990E+0	-53.8914E-9	-81.1543E-15	9.79648E-12
-1.95980E+0	-559.759E-12	-1.95980E+0	-53.8914E-9	-320.857E-15	8.87770E-12
-1.93970E+0	-551.315E-12	-1.93970E+0	-53.8914E-9	-607.622E-15	8.59509E-12
-1.91960E+0	-541.466E-12	-1.91960E+0	-53.8914E-9	-814.981E-15	7.87251E-12
-1.89950E+0	-528.982E-12	-1.89950E+0	-53.8914E-9	-818.632E-15	7.59947E-12
-1.87940E+0	-518.136E-12	-1.87940E+0	-53.8914E-9	-906.008E-15	7.19119E-12
-1.85930E+0	-512.047E-12	-1.85930E+0	-53.8914E-9	-1.14524E-12	6.53999E-12
-1.83920E+0	-505.469E-12	-1.83920E+0	-53.8914E-9	-1.16306E-12	6.50520E-12
-1.81910E+0	-494.881E-12	-1.81910E+0	-53.8914E-9	-1.33529E-12	6.55634E-12
-1.79900E+0	-484.751E-12	-1.79900E+0	-53.8914E-9	-1.18372E-12	6.41100E-12
-1.77889E+0	-477.544E-12	-1.77889E+0	-53.8914E-9	-1.22074E-12	6.18325E-12
-1.75879E+0	-472.323E-12	-1.75879E+0	-53.8914E-9	-1.27913E-12	6.26617E-12
-1.73869E+0	-463.518E-12	-1.73869E+0	-53.8914E-9	-1.26199E-12	6.17941E-12
-1.71859E+0	-452.865E-12	-1.71859E+0	-53.8914E-9	-1.31944E-12	6.21743E-12
-1.69849E+0	-446.563E-12	-1.69849E+0	-53.8914E-9	-1.26721E-12	6.06614E-12
-1.67839E+0	-441.281E-12	-1.67839E+0	-53.8914E-9	-1.32013E-12	5.75322E-12
-1.65829E+0	-434.140E-12	-1.65829E+0	-53.8914E-9	-1.54465E-12	5.42329E-12
-1.63819E+0	-425.705E-12	-1.63819E+0	-53.8914E-9	-1.59161E-12	5.39541E-12
-1.61809E+0	-418.016E-12	-1.61809E+0	-53.8914E-9	-1.68498E-12	5.40721E-12
-1.59799E+0	-414.008E-12	-1.59799E+0	-53.8914E-9	-1.53745E-12	5.33850E-12
-1.57789E+0	-407.581E-12	-1.57789E+0	-53.8914E-9	-1.56570E-12	5.25434E-12
-1.55779E+0	-399.000E-12	-1.55779E+0	-53.8914E-9	-1.60332E-12	5.14044E-12
-1.53769E+0	-392.791E-12	-1.53769E+0	-53.8914E-9	-1.62364E-12	4.95078E-12
-1.51759E+0	-388.882E-12	-1.51759E+0	-53.8914E-9	-1.76824E-12	4.73122E-12
-1.49749E+0	-382.998E-12	-1.49749E+0	-53.8914E-9	-1.76236E-12	4.58229E-12
-1.47739E+0	-376.033E-12	-1.47739E+0	-53.8914E-9	-1.89204E-12	4.43801E-12
-1.45729E+0	-369.068E-12	-1.45729E+0	-53.8914E-9	-1.48068E-12	4.61809E-12
-1.43719E+0	-364.195E-12	-1.43719E+0	-53.8914E-9	-1.89679E-12	4.55276E-12
-1.41709E+0	-359.981E-12	-1.41709E+0	-53.8914E-9	-1.79310E-12	4.48674E-12
-1.39698E+0	-353.851E-12	-1.39698E+0	-53.8914E-9	-1.96591E-12	4.16207E-12
-1.37688E+0	-348.592E-12	-1.37688E+0	-53.8914E-9	-2.08751E-12	4.04423E-12
-1.35678E+0	-343.933E-12	-1.35678E+0	-53.8914E-9	-2.24496E-12	3.85999E-12
-1.33668E+0	-341.219E-12	-1.33668E+0	-53.8914E-9	-1.94645E-12	3.89761E-12
-1.31658E+0	-335.817E-12	-1.31658E+0	-53.8914E-9	-2.02947E-12	3.90842E-12
-1.29648E+0	-329.555E-12	-1.29648E+0	-53.8914E-9	-2.07512E-12	4.07531E-12
-1.27638E+0	-325.639E-12	-1.27638E+0	-53.8914E-9	-2.21338E-12	4.00541E-12
-1.25628E+0	-320.992E-12	-1.25628E+0	-53.8914E-9	-2.09001E-12	3.77059E-12
-1.23618E+0	-318.002E-12	-1.23618E+0	-53.8914E-9	-2.01027E-12	3.81833E-12
-1.21608E+0	-310.879E-12	-1.21608E+0	-53.8914E-9	-2.01292E-12	3.97731E-12
-1.19598E+0	-306.732E-12	-1.19598E+0	-53.8914E-9	-1.91694E-12	4.16192E-12
-1.17588E+0	-301.871E-12	-1.17588E+0	-53.8914E-9	-1.88362E-12	4.28238E-12
-1.15578E+0	-298.501E-12	-1.15578E+0	-53.8914E-9	-1.92377E-12	3.91690E-12
-1.13568E+0	-293.407E-12	-1.13568E+0	-53.8914E-9	-2.13641E-12	3.67868E-12
-1.11558E+0	-287.723E-12	-1.11558E+0	-53.8914E-9	-2.24079E-12	3.32147E-12
-1.09548E+0	-286.063E-12	-1.09548E+0	-53.8914E-9	-2.22524E-12	3.33952E-12
-1.07538E+0	-282.042E-12	-1.07538E+0	-53.8914E-9	-2.25832E-12	3.35702E-12
-1.05528E+0	-277.886E-12	-1.05528E+0	-53.8914E-9	-2.04060E-12	3.83746E-12
-1.03518E+0	-272.507E-12	-1.03518E+0	-53.8914E-9	-2.06472E-12	3.67281E-12
-1.01508E+0	-268.665E-12	-1.01508E+0	-53.8914E-9	-2.21237E-12	3.50719E-12
-994.975E-3	-265.630E-12	-994.975E-3	-53.8914E-9	-2.01059E-12	3.87806E-12
-974.874E-3	-260.304E-12	-974.874E-3	-53.8914E-9	-1.96945E-12	3.86946E-12
-954.774E-3	-254.986E-12	-954.774E-3	-53.8914E-9	-1.97902E-12	3.87018E-12
-934.673E-3	-249.355E-12	-934.673E-3	-53.8914E-9	-1.83916E-12	4.08531E-12
-914.573E-3	-245.463E-12	-914.573E-3	-53.8914E-9	-1.93746E-12	4.15691E-12
-894.472E-3	-240.621E-12	-894.472E-3	-53.8914E-9	-2.01042E-12	4.01978E-12
-874.372E-3	-236.014E-12	-874.372E-3	-53.8914E-9	-1.98194E-12	3.51519E-12
-854.271E-3	-230.839E-12	-854.271E-3	-53.8914E-9	-2.17317E-12	3.33022E-12
-834.171E-3	-227.526E-12	-834.171E-3	-53.8914E-9	-2.01099E-12	3.42096E-12
-814.070E-3	-224.778E-12	-814.070E-3	-53.8914E-9	-2.09818E-12	3.23521E-12
-793.970E-3	-219.951E-12	-793.970E-3	-53.8914E-9	-2.05442E-12	3.47741E-12
-773.869E-3	-215.222E-12	-773.869E-3	-53.8914E-9	-1.92984E-12	3.61146E-12
-753.769E-3	-210.706E-12	-753.769E-3	-53.8914E-9	-1.85496E-12	3.90027E-12
-733.668E-3	-206.968E-12	-733.668E-3	-53.8914E-9	-2.16674E-12	3.61129E-12
-713.568E-3	-202.878E-12	-713.568E-3	-53.8914E-9	-2.02017E-12	3.90405E-12
-693.467E-3	-197.234E-12	-693.467E-3	-53.8914E-9	-1.88770E-12	3.95876E-12
-673.367E-3	-192.107E-12	-673.367E-3	-53.8914E-9	-1.96661E-12	4.05397E-12
-653.266E-3	-187.522E-12	-653.266E-3	-53.8914E-9	-1.92196E-12	4.11941E-12
-633.166E-3	-182.823E-12	-633.166E-3	-53.8914E-9	-1.97931E-12	4.07660E-12
-613.065E-3	-177.420E-12	-613.065E-3	-53.8914E-9	-1.78441E-12	4.13590E-12
-592.965E-3	-171.813E-12	-592.965E-3	-53.8914E-9	-1.82549E-12	4.09281E-12
-572.864E-3	-166.650E-12	-572.864E-3	-53.8914E-9	-1.75179E-12	4.20780E-12
-552.764E-3	-162.435E-12	-552.764E-3	-53.8914E-9	-1.91824E-12	4.01531E-12
-532.663E-3	-157.549E-12	-532.663E-3	-53.8914E-9	-2.14971E-12	3.72116E-12
-512.563E-3	-152.669E-12	-512.563E-3	-53.8914E-9	-2.16364E-12	3.85562E-12
-492.462E-3	-148.461E-12	-492.462E-3	-53.8914E-9	-2.01412E-12	3.66889E-12
-472.362E-3	-144.607E-12	-472.362E-3	-53.8914E-9	-2.03281E-12	3.50527E-12
-452.261E-3	-140.280E-12	-452.261E-3	-53.8914E-9	-1.81582E-12	3.59622E-12
-432.161E-3	-135.038E-12	-432.161E-3	-53.8914E-9	-1.95562E-12	4.08123E-12
-412.060E-3	-130.114E-12	-412.060E-3	-53.8914E-9	-2.02882E-12	4.02372E-12
-391.960E-3	-125.495E-12	-391.960E-3	-53.8914E-9	-2.02719E-12	3.98634E-12
-371.859E-3	-120.976E-12	-371.859E-3	-53.8914E-9	-1.85887E-12	3.89060E-12
-351.759E-3	-115.618E-12	-351.759E-3	-53.8914E-9	-1.90184E-12	4.14059E-12
-331.658E-3	-109.373E-12	-331.658E-3	-53.8914E-9	-1.66452E-12	4.71271E-12
-311.558E-3	-103.015E-12	-311.558E-3	-53.8914E-9	-1.58673E-12	5.45723E-12
-291.457E-3	-95.8641E-12	-291.457E-3	-53.8914E-9	-1.33155E-12	5.65206E-12
-271.357E-3	-88.7732E-12	-271.357E-3	-53.8914E-9	-1.79517E-12	5.39604E-12
-251.256E-3	-82.3958E-12	-251.256E-3	-53.8914E-9	-1.61798E-12	4.78630E-12
-231.156E-3	-76.7504E-12	-231.156E-3	-53.8914E-9	-1.84246E-12	4.50187E-12
-211.055E-3	-70.9599E-12	-211.055E-3	-53.8914E-9	-1.77562E-12	4.62486E-12
-190.955E-3	-64.7333E-12	-190.955E-3	-53.8914E-9	-1.58981E-12	5.01890E-12
-170.854E-3	-57.4939E-12	-170.854E-3	-53.8914E-9	-1.53897E-12	5.47730E-12
-150.754E-3	-50.0753E-12	-150.754E-3	-53.8914E-9	-1.45658E-12	5.67055E-12
-130.653E-3	-42.4291E-12	-130.653E-3	-53.8914E-9	-1.53311E-12	5.84900E-12
-110.553E-3	-35.3383E-12	-110.553E-3	-53.8914E-9	-1.50770E-12	5.34660E-12
-90.4523E-3	-28.6670E-12	-90.4523E-3	-53.8914E-9	-1.90805E-12	5.06669E-12
-70.3518E-3	-22.2352E-12	-70.3518E-3	-53.8914E-9	-1.63820E-12	4.91674E-12
-50.2512E-3	-15.7620E-12	-50.2513E-3	-53.8914E-9	-1.74039E-12	5.15097E-12
-30.1508E-3	-9.31237E-12	-30.1508E-3	-53.8914E-9	-1.77272E-12	5.00863E-12
-10.0503E-3	-3.20143E-12	-10.0503E-3	-53.8914E-9	-1.65041E-12	4.66511E-12
10.0503E-3	2.64916E-12	10.0503E-3	-53.8914E-9	-1.76471E-12	4.64817E-12
30.1507E-3	8.64784E-12	30.1508E-3	-53.8914E-9	-1.89905E-12	4.74812E-12
50.2512E-3	14.9184E-12	50.2513E-3	-53.8914E-9	-1.55921E-12	4.93436E-12
70.3518E-3	21.5635E-12	70.3518E-3	-53.8914E-9	-1.44706E-12	5.35571E-12
90.4522E-3	28.4375E-12	90.4523E-3	-53.8914E-9	-1.47841E-12	5.34540E-12
110.553E-3	35.3396E-12	110.553E-3	-53.8914E-9	-1.75625E-12	5.30906E-12
130.653E-3	42.5437E-12	130.653E-3	-53.8914E-9	-1.55757E-12	5.34891E-12
150.754E-3	49.2353E-12	150.754E-3	-53.8914E-9	-1.64155E-12	5.51958E-12
170.854E-3	56.0554E-12	170.854E-3	-53.8914E-9	-1.56169E-12	5.24365E-12
190.955E-3	62.7401E-12	190.955E-3	-53.8914E-9	-1.60932E-12	5.01072E-12
211.055E-3	69.1947E-12	211.055E-3	-53.8914E-9	-1.85467E-12	4.75123E-12
231.156E-3	74.9073E-12	231.156E-3	-53.8914E-9	-1.81199E-12	4.42978E-12
251.256E-3	79.9001E-12	251.256E-3	-53.8914E-9	-1.91565E-12	4.38873E-12
271.357E-3	85.7947E-12	271.357E-3	-53.8914E-9	-1.80501E-12	4.59854E-12
291.457E-3	91.7687E-12	291.457E-3	-53.8914E-9	-1.67771E-12	4.60757E-12
311.558E-3	98.0647E-12	311.558E-3	-53.8914E-9	-1.73165E-12	4.93930E-12
331.658E-3	103.473E-12	331.658E-3	-53.8914E-9	-1.78729E-12	4.90771E-12
351.759E-3	110.272E-12	351.759E-3	-53.8914E-9	-1.59379E-12	5.31282E-12
371.859E-3	118.187E-12	371.859E-3	-53.8914E-9	-1.55590E-12	5.70540E-12
391.960E-3	125.918E-12	391.960E-3	-53.8914E-9	-1.51136E-12	5.71371E-12
412.060E-3	132.999E-12	412.060E-3	-53.8914E-9	-1.54040E-12	5.84538E-12
432.161E-3	139.067E-12	432.161E-3	-53.8914E-9	-1.53062E-12	5.44807E-12
452.261E-3	147.347E-12	452.261E-3	-53.8914E-9	-1.65735E-12	4.95924E-12
472.362E-3	153.760E-12	472.362E-3	-53.8914E-9	-1.89802E-12	4.94912E-12
492.462E-3	159.704E-12	492.462E-3	-53.8914E-9	-1.66351E-12	5.02872E-12
512.563E-3	164.893E-12	512.563E-3	-53.8914E-9	-1.61645E-12	5.03191E-12
532.663E-3	172.458E-12	532.663E-3	-53.8914E-9	-1.65543E-12	5.39243E-12
552.764E-3	180.038E-12	552.764E-3	-53.8914E-9	-1.52644E-12	5.46165E-12
572.864E-3	186.667E-12	572.864E-3	-53.8914E-9	-1.46200E-12	5.28093E-12
592.965E-3	192.937E-12	592.965E-3	-53.8914E-9	-1.35604E-12	5.49834E-12
613.065E-3	200.098E-12	613.065E-3	-53.8914E-9	-1.56375E-12	5.48817E-12
633.166E-3	209.180E-12	633.166E-3	-53.8914E-9	-1.38419E-12	5.95816E-12
653.266E-3	216.292E-12	653.266E-3	-53.8914E-9	-1.38079E-12	5.72977E-12
673.367E-3	222.765E-12	673.367E-3	-53.8914E-9	-1.36571E-12	5.88365E-12
693.467E-3	230.193E-12	693.467E-3	-53.8914E-9	-1.48102E-12	5.87136E-12
713.568E-3	239.579E-12	713.568E-3	-53.8914E-9	-1.41014E-12	5.79272E-12
733.668E-3	247.465E-12	733.668E-3	-53.8914E-9	-1.40263E-12	5.85314E-12
753.769E-3	254.154E-12	753.769E-3	-53.8914E-9	-1.27754E-12	6.23710E-12
773.869E-3	261.332E-12	773.869E-3	-53.8914E-9	-1.33179E-12	6.05337E-12
793.970E-3	270.627E-12	793.970E-3	-53.8914E-9	-1.41284E-12	6.13137E-12
814.070E-3	279.979E-12	814.070E-3	-53.8914E-9	-1.31426E-12	6.08306E-12
834.171E-3	286.555E-12	834.171E-3	-53.8914E-9	-1.25119E-12	6.08696E-12
854.271E-3	293.872E-12	854.271E-3	-53.8914E-9	-1.24571E-12	6.14679E-12
874.372E-3	302.340E-12	874.372E-3	-53.8914E-9	-1.22061E-12	6.28358E-12
894.472E-3	311.673E-12	894.472E-3	-53.8914E-9	-1.35559E-12	6.28438E-12
914.573E-3	318.940E-12	914.573E-3	-53.8914E-9	-1.24227E-12	6.30628E-12
934.673E-3	326.453E-12	934.673E-3	-53.8914E-9	-1.21603E-12	6.24431E-12
954.774E-3	335.655E-12	954.774E-3	-53.8914E-9	-1.23813E-12	6.64675E-12
974.874E-3	345.309E-12	974.874E-3	-53.8914E-9	-1.03602E-12	6.96370E-12
994.975E-3	354.462E-12	994.975E-3	-53.8914E-9	-1.07441E-12	7.14711E-12
1.01508E+0	363.963E-12	1.01508E+0	-53.8914E-9	-850.677E-15	7.36931E-12
1.03518E+0	372.586E-12	1.03518E+0	-53.8914E-9	-1.02581E-12	7.65279E-12
1.05528E+0	384.389E-12	1.05528E+0	-53.8914E-9	-890.062E-15	7.80640E-12
1.07538E+0	395.066E-12	1.07538E+0	-53.8914E-9	-971.139E-15	7.92520E-12
1.09548E+0	405.731E-12	1.09548E+0	-53.8914E-9	-736.046E-15	7.87413E-12
1.11558E+0	414.661E-12	1.11558E+0	-53.8914E-9	-670.678E-15	8.08401E-12
1.13568E+0	426.763E-12	1.13568E+0	-53.8914E-9	-740.773E-15	8.14993E-12
1.15578E+0	436.821E-12	1.15578E+0	-53.8914E-9	-533.579E-15	8.15999E-12
1.17588E+0	449.402E-12	1.17588E+0	-53.8914E-9	-528.165E-15	8.54562E-12
1.19598E+0	459.188E-12	1.19598E+0	-53.8914E-9	-507.715E-15	8.74253E-12
1.21608E+0	471.843E-12	1.21608E+0	-53.8914E-9	-415.411E-15	9.15889E-12
1.23618E+0	486.017E-12	1.23618E+0	-53.8914E-9	-192.437E-15	9.52976E-12
1.25628E+0	498.918E-12	1.25628E+0	-53.8914E-9	-23.7561E-15	10.0990E-12
1.27638E+0	513.174E-12	1.27638E+0	-53.8914E-9	-117.113E-15	10.6962E-12
1.29648E+0	526.545E-12	1.29648E+0	-53.8914E-9	258.018E-15	11.1616E-12
1.31658E+0	545.052E-12	1.31658E+0	-53.8914E-9	669.039E-15	12.1705E-12
1.33668E+0	561.856E-12	1.33668E+0	-53.8914E-9	708.122E-15	12.6675E-12
1.35678E+0	578.638E-12	1.35678E+0	-53.8914E-9	764.319E-15	13.1990E-12
1.37688E+0	596.200E-12	1.37688E+0	-53.8914E-9	767.904E-15	13.6917E-12
1.39698E+0	616.001E-12	1.39698E+0	-53.8914E-9	1.08441E-12	13.8557E-12
1.41709E+0	637.370E-12	1.41709E+0	-53.8914E-9	1.28641E-12	14.0318E-12
1.43719E+0	654.153E-12	1.43719E+0	-53.8914E-9	1.35659E-12	14.2271E-12
1.45729E+0	674.307E-12	1.45729E+0	-53.8914E-9	1.15887E-12	14.7322E-12
1.47739E+0	694.072E-12	1.47739E+0	-53.8914E-9	1.44599E-12	15.2741E-12
1.49749E+0	717.620E-12	1.49749E+0	-53.8914E-9	1.47530E-12	15.7363E-12
1.51759E+0	739.254E-12	1.51759E+0	-53.8914E-9	1.99792E-12	16.0252E-12
1.53769E+0	760.058E-12	1.53769E+0	-53.8914E-9	1.89059E-12	16.5356E-12
1.55779E+0	782.562E-12	1.55779E+0	-53.8914E-9	1.93206E-12	16.5045E-12
1.57789E+0	806.617E-12	1.57789E+0	-53.8914E-9	1.87288E-12	16.6494E-12
1.59799E+0	830.955E-12	1.59799E+0	-53.8914E-9	2.02347E-12	16.7010E-12
1.61809E+0	851.756E-12	1.61809E+0	-53.8914E-9	1.85885E-12	16.6735E-12
1.63819E+0	873.042E-12	1.63819E+0	-53.8914E-9	2.10579E-12	16.5850E-12
1.65829E+0	898.190E-12	1.65829E+0	-53.8914E-9	1.65229E-12	16.6292E-12
1.67839E+0	920.077E-12	1.67839E+0	-53.8914E-9	2.09396E-12	16.4409E-12
1.69849E+0	942.880E-12	1.69849E+0	-53.8914E-9	2.00454E-12	16.5904E-12
1.71859E+0	960.264E-12	1.71859E+0	-53.8914E-9	2.12200E-12	16.3628E-12
1.73869E+0	984.578E-12	1.73869E+0	-53.8914E-9	1.86026E-12	16.2061E-12
1.75879E+0	1.00715E-9	1.75879E+0	-53.8914E-9	1.91892E-12	16.0445E-12
1.77889E+0	1.02598E-9	1.77889E+0	-53.8914E-9	1.78408E-12	15.4973E-12
1.79900E+0	1.04589E-9	1.79900E+0	-53.8914E-9	1.79026E-12	15.0349E-12
1.81910E+0	1.06522E-9	1.81910E+0	-53.8914E-9	1.47940E-12	14.7012E-12
1.83920E+0	1.08714E-9	1.83920E+0	-53.8914E-9	1.24891E-12	14.5438E-12
1.85930E+0	1.10339E-9	1.85930E+0	-53.8914E-9	1.28954E-12	14.1459E-12
1.87940E+0	1.11969E-9	1.87940E+0	-53.8914E-9	1.05097E-12	13.7260E-12
1.89950E+0	1.13964E-9	1.89950E+0	-53.8914E-9	921.360E-15	13.4034E-12
1.91960E+0	1.15717E-9	1.91960E+0	-53.8914E-9	953.491E-15	12.9873E-12
1.93970E+0	1.17496E-9	1.93970E+0	-53.8914E-9	934.118E-15	12.8420E-12
1.95980E+0	1.18848E-9	1.95980E+0	-53.8914E-9	920.730E-15	12.6173E-12
1.97990E+0	1.20572E-9	1.97990E+0	-53.8914E-9	744.594E-15	12.2774E-12
2.00000E+0	1.22306E-9	2.00000E+0	-53.8914E-9	697.658E-15	12.0331E-12
