# Supplementary material for: Circumventing the stability problems of graphene nanoribbon zigzag edges
Source: Nat Chem. 2022 Sep 26;14(12):1451–8. doi: 10.1038/s41557-022-01042-8 (PMC10665199; doi:10.1038/s41557-022-01042-8)
Supplement: Supplementary file 3 — Source data for Supplementary Fig. 9. [file 41557_2022_1042_MOESM3_ESM.zip › 4 units/Point spectra384.dat]

Experiment	bias spectroscopy
Saved Date	21.07.2020 23:32:21
User
Date
X (m)	-357.491E-9
Y (m)	-186.901E-9
Z (m)	-53.8964E-9
Z offset (m)	0E+0
Settling time (s)	20E-3
Integration time (s)	70E-3
Z-Ctrl hold	TRUE
Final Z (m)	N/A
Start time	21.07.2020 23:32:02
Filter type	None
Order
Cutoff frq
Bias>Bias (V)	-500E-3
Bias>Calibration (V/V)	-1E+0
Bias>Offset (V)	0E+0
Bias Spectroscopy>Sweep Start (V)	-2E+0
Bias Spectroscopy>Sweep End (V)	2E+0
Bias Spectroscopy>Num Pixel	200
Bias Spectroscopy>Z Avg time (s)	100E-3
Bias Spectroscopy>Z offset (m)	0E+0
Bias Spectroscopy>1st Settling time (s)	60E-3
Bias Spectroscopy>Settling time (s)	20E-3
Bias Spectroscopy>Integration time (s)	70E-3
Bias Spectroscopy>End Settling time (s)	50E-3
Bias Spectroscopy>Z control time (s)	50E-3
Bias Spectroscopy>Max Slew rate (V/s)	Inf
Bias Spectroscopy>backward sweep	FALSE
Bias Spectroscopy>Z-controller hold	TRUE
Bias Spectroscopy>Number of sweeps	1
Bias Spectroscopy>Channels	Current (A);Bias (V);Z (m);LI Demod 1 Y (A);LI Demod 1 X (A)
Bias Spectroscopy>Reset Bias	TRUE
Bias Spectroscopy>Record final Z	FALSE
Bias Spectroscopy>Lock-In run	TRUE
Current>Current (A)	1.32409E-9
Current>Calibration (A/V)	330E-12
Current>Offset (A)	0E+0
Current>Gain	High
Lock-in>Lock-in status	ON
Lock-in>Modulated signal	Bias (V)
Lock-in>Frequency (Hz)	828E+0
Lock-in>Amplitude	20E-3
Lock-in>Demodulated signal	Current (A)
Lock-in>HP Filter Cutoff D1 (Hz)	155.425E+0
Lock-in>HP Filter Cutoff D2 (Hz)	155.425E+0
Lock-in>HP Filter Order D1	1
Lock-in>HP Filter Order D2	1
Lock-in>Harmonic D1	1
Lock-in>Harmonic D2	2
Lock-in>Reference phase D1 (deg)	-158.815E+0
Lock-in>Reference phase D2 (deg)	174.64E+0
Lock-in>LP Filter Cutoff D1 (Hz)	9.71405E+0
Lock-in>LP Filter Cutoff D2 (Hz)	4.85702E+0
Lock-in>LP Filter Order D1	2
Lock-in>LP Filter Order D2	2
Lock-in>Sync Filter D1	OFF
Lock-in>Sync Filter D2	OFF
[DATA]
Bias calc (V)	Current (A)	Bias (V)	Z (m)	LI Demod 1 Y (A)	LI Demod 1 X (A)
-2.00000E+0	-605.153E-12	-2.00000E+0	-53.8964E-9	-144.959E-15	10.0834E-12
-1.97990E+0	-596.617E-12	-1.97990E+0	-53.8964E-9	-266.137E-15	9.51708E-12
-1.95980E+0	-583.347E-12	-1.95980E+0	-53.8964E-9	-711.341E-15	8.73671E-12
-1.93970E+0	-572.472E-12	-1.93970E+0	-53.8964E-9	-536.940E-15	8.51494E-12
-1.91960E+0	-560.248E-12	-1.91960E+0	-53.8964E-9	-665.459E-15	7.86160E-12
-1.89950E+0	-550.896E-12	-1.89950E+0	-53.8964E-9	-814.035E-15	7.61853E-12
-1.87940E+0	-543.558E-12	-1.87940E+0	-53.8964E-9	-766.817E-15	7.31139E-12
-1.85930E+0	-531.745E-12	-1.85930E+0	-53.8964E-9	-1.07026E-12	6.86545E-12
-1.83920E+0	-524.282E-12	-1.83920E+0	-53.8964E-9	-1.00694E-12	6.99914E-12
-1.81910E+0	-514.309E-12	-1.81910E+0	-53.8964E-9	-822.794E-15	7.16257E-12
-1.79900E+0	-507.573E-12	-1.79900E+0	-53.8964E-9	-1.00593E-12	6.99549E-12
-1.77889E+0	-497.460E-12	-1.77889E+0	-53.8964E-9	-1.05652E-12	7.25177E-12
-1.75879E+0	-486.270E-12	-1.75879E+0	-53.8964E-9	-1.00017E-12	7.30657E-12
-1.73869E+0	-476.460E-12	-1.73869E+0	-53.8964E-9	-1.05688E-12	7.21099E-12
-1.71859E+0	-466.852E-12	-1.71859E+0	-53.8964E-9	-910.114E-15	7.11052E-12
-1.69849E+0	-459.234E-12	-1.69849E+0	-53.8964E-9	-1.14335E-12	6.75184E-12
-1.67839E+0	-449.552E-12	-1.67839E+0	-53.8964E-9	-1.12536E-12	6.45196E-12
-1.65829E+0	-441.361E-12	-1.65829E+0	-53.8964E-9	-1.55592E-12	6.20969E-12
-1.63819E+0	-434.344E-12	-1.63819E+0	-53.8964E-9	-1.10308E-12	6.16982E-12
-1.61809E+0	-428.378E-12	-1.61809E+0	-53.8964E-9	-1.25686E-12	6.06912E-12
-1.59799E+0	-418.845E-12	-1.59799E+0	-53.8964E-9	-1.27780E-12	6.06066E-12
-1.57789E+0	-410.146E-12	-1.57789E+0	-53.8964E-9	-1.31321E-12	6.19245E-12
-1.55779E+0	-403.226E-12	-1.55779E+0	-53.8964E-9	-1.36099E-12	5.99869E-12
-1.53769E+0	-396.589E-12	-1.53769E+0	-53.8964E-9	-1.40350E-12	5.75161E-12
-1.51759E+0	-389.766E-12	-1.51759E+0	-53.8964E-9	-1.48688E-12	5.71693E-12
-1.49749E+0	-379.633E-12	-1.49749E+0	-53.8964E-9	-1.58452E-12	5.11915E-12
-1.47739E+0	-375.944E-12	-1.47739E+0	-53.8964E-9	-1.66735E-12	5.03582E-12
-1.45729E+0	-368.446E-12	-1.45729E+0	-53.8964E-9	-1.71799E-12	4.95863E-12
-1.43719E+0	-363.292E-12	-1.43719E+0	-53.8964E-9	-1.56525E-12	4.80337E-12
-1.41709E+0	-356.203E-12	-1.41709E+0	-53.8964E-9	-1.80785E-12	4.68293E-12
-1.39698E+0	-350.032E-12	-1.39698E+0	-53.8964E-9	-1.87746E-12	4.43196E-12
-1.37688E+0	-346.704E-12	-1.37688E+0	-53.8964E-9	-1.98872E-12	4.04005E-12
-1.35678E+0	-341.253E-12	-1.35678E+0	-53.8964E-9	-2.16977E-12	3.71775E-12
-1.33668E+0	-337.024E-12	-1.33668E+0	-53.8964E-9	-1.89704E-12	3.88944E-12
-1.31658E+0	-331.321E-12	-1.31658E+0	-53.8964E-9	-1.94676E-12	4.02755E-12
-1.29648E+0	-326.042E-12	-1.29648E+0	-53.8964E-9	-1.89549E-12	3.95177E-12
-1.27638E+0	-322.512E-12	-1.27638E+0	-53.8964E-9	-1.88891E-12	3.98273E-12
-1.25628E+0	-317.272E-12	-1.25628E+0	-53.8964E-9	-2.16925E-12	3.75445E-12
-1.23618E+0	-312.887E-12	-1.23618E+0	-53.8964E-9	-2.03898E-12	3.89024E-12
-1.21608E+0	-306.929E-12	-1.21608E+0	-53.8964E-9	-2.00243E-12	3.90625E-12
-1.19598E+0	-303.170E-12	-1.19598E+0	-53.8964E-9	-2.04606E-12	4.13514E-12
-1.17588E+0	-298.663E-12	-1.17588E+0	-53.8964E-9	-2.08806E-12	4.15014E-12
-1.15578E+0	-293.390E-12	-1.15578E+0	-53.8964E-9	-2.04280E-12	3.97279E-12
-1.13568E+0	-288.888E-12	-1.13568E+0	-53.8964E-9	-1.98120E-12	3.47269E-12
-1.11558E+0	-284.536E-12	-1.11558E+0	-53.8964E-9	-2.15500E-12	3.30334E-12
-1.09548E+0	-281.859E-12	-1.09548E+0	-53.8964E-9	-2.13665E-12	3.00465E-12
-1.07538E+0	-277.343E-12	-1.07538E+0	-53.8964E-9	-2.13390E-12	3.19672E-12
-1.05528E+0	-273.841E-12	-1.05528E+0	-53.8964E-9	-2.14005E-12	3.39073E-12
-1.03518E+0	-269.550E-12	-1.03518E+0	-53.8964E-9	-2.18214E-12	3.67843E-12
-1.01508E+0	-264.578E-12	-1.01508E+0	-53.8964E-9	-2.03662E-12	3.60425E-12
-994.975E-3	-260.381E-12	-994.975E-3	-53.8964E-9	-2.15835E-12	3.80279E-12
-974.874E-3	-255.483E-12	-974.874E-3	-53.8964E-9	-2.08055E-12	3.91784E-12
-954.774E-3	-252.164E-12	-954.774E-3	-53.8964E-9	-2.05908E-12	3.87633E-12
-934.673E-3	-246.190E-12	-934.673E-3	-53.8964E-9	-1.99775E-12	3.97350E-12
-914.573E-3	-241.182E-12	-914.573E-3	-53.8964E-9	-1.92279E-12	3.97948E-12
-894.472E-3	-236.662E-12	-894.472E-3	-53.8964E-9	-1.93729E-12	3.91560E-12
-874.372E-3	-232.893E-12	-874.372E-3	-53.8964E-9	-1.90755E-12	3.53320E-12
-854.271E-3	-229.216E-12	-854.271E-3	-53.8964E-9	-2.16733E-12	3.37380E-12
-834.171E-3	-224.751E-12	-834.171E-3	-53.8964E-9	-2.19018E-12	3.10992E-12
-814.070E-3	-221.074E-12	-814.070E-3	-53.8964E-9	-2.13949E-12	3.28656E-12
-793.970E-3	-217.665E-12	-793.970E-3	-53.8964E-9	-2.19798E-12	3.48380E-12
-773.869E-3	-213.830E-12	-773.869E-3	-53.8964E-9	-1.99821E-12	3.63781E-12
-753.769E-3	-209.089E-12	-753.769E-3	-53.8964E-9	-2.15698E-12	3.54922E-12
-733.668E-3	-204.095E-12	-733.668E-3	-53.8964E-9	-2.12861E-12	3.50131E-12
-713.568E-3	-200.461E-12	-713.568E-3	-53.8964E-9	-2.01200E-12	3.74912E-12
-693.467E-3	-195.807E-12	-693.467E-3	-53.8964E-9	-2.02491E-12	3.77262E-12
-673.367E-3	-190.761E-12	-673.367E-3	-53.8964E-9	-1.98647E-12	4.00816E-12
-653.266E-3	-185.683E-12	-653.266E-3	-53.8964E-9	-1.77685E-12	3.99783E-12
-633.166E-3	-180.479E-12	-633.166E-3	-53.8964E-9	-2.02224E-12	3.93964E-12
-613.065E-3	-176.307E-12	-613.065E-3	-53.8964E-9	-1.75632E-12	4.19182E-12
-592.965E-3	-170.557E-12	-592.965E-3	-53.8964E-9	-1.85390E-12	4.14504E-12
-572.864E-3	-165.464E-12	-572.864E-3	-53.8964E-9	-1.96118E-12	4.08106E-12
-552.764E-3	-160.897E-12	-552.764E-3	-53.8964E-9	-2.12601E-12	3.80893E-12
-532.663E-3	-156.720E-12	-532.663E-3	-53.8964E-9	-2.27942E-12	3.69874E-12
-512.563E-3	-152.463E-12	-512.563E-3	-53.8964E-9	-2.10786E-12	3.57251E-12
-492.462E-3	-147.359E-12	-492.462E-3	-53.8964E-9	-2.16640E-12	3.44518E-12
-472.362E-3	-143.703E-12	-472.362E-3	-53.8964E-9	-2.24323E-12	3.61916E-12
-452.261E-3	-139.184E-12	-452.261E-3	-53.8964E-9	-1.95793E-12	3.87907E-12
-432.161E-3	-134.908E-12	-432.161E-3	-53.8964E-9	-2.02191E-12	3.88675E-12
-412.060E-3	-129.777E-12	-412.060E-3	-53.8964E-9	-2.02917E-12	3.67567E-12
-391.960E-3	-124.905E-12	-391.960E-3	-53.8964E-9	-2.08377E-12	3.99667E-12
-371.859E-3	-120.415E-12	-371.859E-3	-53.8964E-9	-2.09239E-12	4.12976E-12
-351.759E-3	-115.374E-12	-351.759E-3	-53.8964E-9	-2.07936E-12	4.25620E-12
-331.658E-3	-109.945E-12	-331.658E-3	-53.8964E-9	-1.86104E-12	4.90151E-12
-311.558E-3	-102.798E-12	-311.558E-3	-53.8964E-9	-1.49714E-12	5.25631E-12
-291.457E-3	-96.2132E-12	-291.457E-3	-53.8964E-9	-1.58010E-12	5.42523E-12
-271.357E-3	-89.5734E-12	-271.357E-3	-53.8964E-9	-1.79879E-12	5.12603E-12
-251.256E-3	-83.6450E-12	-251.256E-3	-53.8964E-9	-1.85665E-12	4.45885E-12
-231.156E-3	-77.9013E-12	-231.156E-3	-53.8964E-9	-1.78614E-12	4.45916E-12
-211.055E-3	-71.8898E-12	-211.055E-3	-53.8964E-9	-1.80205E-12	4.60773E-12
-190.955E-3	-65.7607E-12	-190.955E-3	-53.8964E-9	-1.72544E-12	5.12156E-12
-170.854E-3	-58.6212E-12	-170.854E-3	-53.8964E-9	-1.52729E-12	5.61811E-12
-150.754E-3	-51.0161E-12	-150.754E-3	-53.8964E-9	-1.24169E-12	5.97239E-12
-130.653E-3	-43.0758E-12	-130.653E-3	-53.8964E-9	-1.36686E-12	5.88451E-12
-110.553E-3	-35.6919E-12	-110.553E-3	-53.8964E-9	-1.42047E-12	5.61583E-12
-90.4523E-3	-28.9677E-12	-90.4523E-3	-53.8964E-9	-1.44826E-12	5.00870E-12
-70.3518E-3	-22.4771E-12	-70.3518E-3	-53.8964E-9	-1.46598E-12	4.96507E-12
-50.2512E-3	-15.8119E-12	-50.2513E-3	-53.8964E-9	-1.37906E-12	5.28248E-12
-30.1508E-3	-9.33590E-12	-30.1508E-3	-53.8964E-9	-1.68205E-12	4.85930E-12
-10.0503E-3	-3.23816E-12	-10.0503E-3	-53.8964E-9	-1.80159E-12	4.70285E-12
10.0503E-3	2.69009E-12	10.0503E-3	-53.8964E-9	-1.84084E-12	4.63303E-12
30.1507E-3	8.70887E-12	30.1508E-3	-53.8964E-9	-1.79416E-12	4.73659E-12
50.2512E-3	14.9845E-12	50.2513E-3	-53.8964E-9	-1.67379E-12	4.94202E-12
70.3518E-3	21.8013E-12	70.3518E-3	-53.8964E-9	-1.73334E-12	5.32937E-12
90.4522E-3	28.8947E-12	90.4523E-3	-53.8964E-9	-1.45091E-12	5.38242E-12
110.553E-3	35.9552E-12	110.553E-3	-53.8964E-9	-1.51361E-12	5.34266E-12
130.653E-3	43.1429E-12	130.653E-3	-53.8964E-9	-1.50192E-12	5.36378E-12
150.754E-3	50.1686E-12	150.754E-3	-53.8964E-9	-1.48188E-12	5.51529E-12
170.854E-3	57.4804E-12	170.854E-3	-53.8964E-9	-1.55134E-12	5.47953E-12
190.955E-3	64.2139E-12	190.955E-3	-53.8964E-9	-1.62900E-12	5.25446E-12
211.055E-3	70.7942E-12	211.055E-3	-53.8964E-9	-1.63241E-12	4.90076E-12
231.156E-3	76.6782E-12	231.156E-3	-53.8964E-9	-1.77382E-12	4.76877E-12
251.256E-3	82.2045E-12	251.256E-3	-53.8964E-9	-1.90162E-12	4.63035E-12
271.357E-3	88.3621E-12	271.357E-3	-53.8964E-9	-1.76027E-12	4.66559E-12
291.457E-3	94.1881E-12	291.457E-3	-53.8964E-9	-1.83966E-12	4.75889E-12
311.558E-3	100.778E-12	311.558E-3	-53.8964E-9	-1.74937E-12	5.10973E-12
331.658E-3	106.713E-12	331.658E-3	-53.8964E-9	-1.55944E-12	5.19185E-12
351.759E-3	114.043E-12	351.759E-3	-53.8964E-9	-1.41665E-12	5.54654E-12
371.859E-3	121.721E-12	371.859E-3	-53.8964E-9	-1.46189E-12	5.94985E-12
391.960E-3	129.908E-12	391.960E-3	-53.8964E-9	-1.40822E-12	5.96862E-12
412.060E-3	137.411E-12	412.060E-3	-53.8964E-9	-1.39889E-12	5.76014E-12
432.161E-3	144.659E-12	432.161E-3	-53.8964E-9	-1.59743E-12	5.55639E-12
452.261E-3	152.296E-12	452.261E-3	-53.8964E-9	-1.56684E-12	5.50074E-12
472.362E-3	159.023E-12	472.362E-3	-53.8964E-9	-1.52589E-12	5.32124E-12
492.462E-3	165.785E-12	492.462E-3	-53.8964E-9	-1.49530E-12	5.37620E-12
512.563E-3	172.558E-12	512.563E-3	-53.8964E-9	-1.45517E-12	5.33083E-12
532.663E-3	179.501E-12	532.663E-3	-53.8964E-9	-1.38915E-12	5.50575E-12
552.764E-3	187.874E-12	552.764E-3	-53.8964E-9	-1.50085E-12	5.67527E-12
572.864E-3	194.888E-12	572.864E-3	-53.8964E-9	-1.22827E-12	5.92275E-12
592.965E-3	203.022E-12	592.965E-3	-53.8964E-9	-1.23595E-12	6.10000E-12
613.065E-3	211.227E-12	613.065E-3	-53.8964E-9	-1.23583E-12	6.59487E-12
633.166E-3	220.243E-12	633.166E-3	-53.8964E-9	-1.08190E-12	6.74265E-12
653.266E-3	229.380E-12	653.266E-3	-53.8964E-9	-1.05066E-12	6.94984E-12
673.367E-3	238.363E-12	673.367E-3	-53.8964E-9	-1.05923E-12	7.02375E-12
693.467E-3	247.809E-12	693.467E-3	-53.8964E-9	-855.524E-15	7.32246E-12
713.568E-3	257.637E-12	713.568E-3	-53.8964E-9	-862.911E-15	7.20582E-12
733.668E-3	267.052E-12	733.668E-3	-53.8964E-9	-856.893E-15	7.07818E-12
753.769E-3	277.680E-12	753.769E-3	-53.8964E-9	-780.780E-15	7.29403E-12
773.869E-3	286.958E-12	773.869E-3	-53.8964E-9	-760.346E-15	7.57489E-12
793.970E-3	297.625E-12	793.970E-3	-53.8964E-9	-790.963E-15	7.56371E-12
814.070E-3	307.063E-12	814.070E-3	-53.8964E-9	-928.526E-15	7.56557E-12
834.171E-3	318.147E-12	834.171E-3	-53.8964E-9	-814.296E-15	7.55350E-12
854.271E-3	328.182E-12	854.271E-3	-53.8964E-9	-1.01154E-12	7.34338E-12
874.372E-3	338.566E-12	874.372E-3	-53.8964E-9	-739.692E-15	7.61608E-12
894.472E-3	348.228E-12	894.472E-3	-53.8964E-9	-917.622E-15	7.86996E-12
914.573E-3	358.481E-12	914.573E-3	-53.8964E-9	-744.204E-15	7.70515E-12
934.673E-3	370.524E-12	934.673E-3	-53.8964E-9	-696.041E-15	8.21196E-12
954.774E-3	379.737E-12	954.774E-3	-53.8964E-9	-649.793E-15	8.00674E-12
974.874E-3	391.040E-12	974.874E-3	-53.8964E-9	-911.034E-15	8.29922E-12
994.975E-3	401.024E-12	994.975E-3	-53.8964E-9	-771.598E-15	8.42988E-12
1.01508E+0	415.086E-12	1.01508E+0	-53.8964E-9	-574.609E-15	8.67942E-12
1.03518E+0	425.616E-12	1.03518E+0	-53.8964E-9	-548.904E-15	8.72491E-12
1.05528E+0	436.010E-12	1.05528E+0	-53.8964E-9	-542.687E-15	8.70106E-12
1.07538E+0	447.792E-12	1.07538E+0	-53.8964E-9	-561.952E-15	8.73666E-12
1.09548E+0	460.343E-12	1.09548E+0	-53.8964E-9	-540.023E-15	8.65961E-12
1.11558E+0	473.574E-12	1.11558E+0	-53.8964E-9	-601.514E-15	8.84278E-12
1.13568E+0	483.414E-12	1.13568E+0	-53.8964E-9	-474.190E-15	8.72171E-12
1.15578E+0	494.592E-12	1.15578E+0	-53.8964E-9	-442.442E-15	8.95811E-12
1.17588E+0	507.736E-12	1.17588E+0	-53.8964E-9	-477.180E-15	9.19648E-12
1.19598E+0	521.932E-12	1.19598E+0	-53.8964E-9	-375.739E-15	9.28307E-12
1.21608E+0	533.369E-12	1.21608E+0	-53.8964E-9	-276.234E-15	9.58175E-12
1.23618E+0	544.380E-12	1.23618E+0	-53.8964E-9	-53.8862E-15	10.0978E-12
1.25628E+0	559.487E-12	1.25628E+0	-53.8964E-9	-65.8063E-15	10.4303E-12
1.27638E+0	575.286E-12	1.27638E+0	-53.8964E-9	110.829E-15	11.1188E-12
1.29648E+0	590.530E-12	1.29648E+0	-53.8964E-9	435.263E-15	11.6819E-12
1.31658E+0	604.786E-12	1.31658E+0	-53.8964E-9	359.947E-15	12.4665E-12
1.33668E+0	622.107E-12	1.33668E+0	-53.8964E-9	915.471E-15	12.9229E-12
1.35678E+0	643.315E-12	1.35678E+0	-53.8964E-9	1.03662E-12	13.6172E-12
1.37688E+0	661.335E-12	1.37688E+0	-53.8964E-9	1.30555E-12	14.2885E-12
1.39698E+0	681.897E-12	1.39698E+0	-53.8964E-9	1.27284E-12	14.8173E-12
1.41709E+0	699.731E-12	1.41709E+0	-53.8964E-9	1.53479E-12	15.1230E-12
1.43719E+0	723.064E-12	1.43719E+0	-53.8964E-9	1.38894E-12	15.7003E-12
1.45729E+0	744.417E-12	1.45729E+0	-53.8964E-9	1.95025E-12	16.1847E-12
1.47739E+0	767.736E-12	1.47739E+0	-53.8964E-9	1.94155E-12	17.2110E-12
1.49749E+0	790.880E-12	1.49749E+0	-53.8964E-9	2.59606E-12	17.7154E-12
1.51759E+0	816.903E-12	1.51759E+0	-53.8964E-9	2.53480E-12	18.3860E-12
1.53769E+0	843.642E-12	1.53769E+0	-53.8964E-9	2.77499E-12	18.8153E-12
1.55779E+0	867.014E-12	1.55779E+0	-53.8964E-9	2.69169E-12	18.9107E-12
1.57789E+0	894.449E-12	1.57789E+0	-53.8964E-9	2.90316E-12	19.2519E-12
1.59799E+0	920.040E-12	1.59799E+0	-53.8964E-9	2.62922E-12	19.2295E-12
1.61809E+0	945.799E-12	1.61809E+0	-53.8964E-9	2.91843E-12	19.2991E-12
1.63819E+0	972.701E-12	1.63819E+0	-53.8964E-9	3.00672E-12	18.9607E-12
1.65829E+0	995.841E-12	1.65829E+0	-53.8964E-9	2.83226E-12	19.0701E-12
1.67839E+0	1.02392E-9	1.67839E+0	-53.8964E-9	2.83498E-12	19.0855E-12
1.69849E+0	1.04664E-9	1.69849E+0	-53.8964E-9	2.64826E-12	19.0031E-12
1.71859E+0	1.07322E-9	1.71859E+0	-53.8964E-9	2.84315E-12	18.5664E-12
1.73869E+0	1.09658E-9	1.73869E+0	-53.8964E-9	2.74593E-12	18.2511E-12
1.75879E+0	1.12015E-9	1.75879E+0	-53.8964E-9	2.35610E-12	17.7579E-12
1.77889E+0	1.14443E-9	1.77889E+0	-53.8964E-9	2.54235E-12	17.1939E-12
1.79900E+0	1.16549E-9	1.79900E+0	-53.8964E-9	2.33112E-12	16.4523E-12
1.81910E+0	1.18774E-9	1.81910E+0	-53.8964E-9	2.00742E-12	16.1886E-12
1.83920E+0	1.20708E-9	1.83920E+0	-53.8964E-9	1.99512E-12	15.5224E-12
1.85930E+0	1.22950E-9	1.85930E+0	-53.8964E-9	1.92430E-12	15.2500E-12
1.87940E+0	1.24843E-9	1.87940E+0	-53.8964E-9	1.75858E-12	14.8180E-12
1.89950E+0	1.26764E-9	1.89950E+0	-53.8964E-9	1.53001E-12	14.4865E-12
1.91960E+0	1.28643E-9	1.91960E+0	-53.8964E-9	1.57356E-12	14.4805E-12
1.93970E+0	1.30397E-9	1.93970E+0	-53.8964E-9	1.19429E-12	14.1785E-12
1.95980E+0	1.32189E-9	1.95980E+0	-53.8964E-9	1.24420E-12	13.8774E-12
1.97990E+0	1.33772E-9	1.97990E+0	-53.8964E-9	882.297E-15	13.2970E-12
2.00000E+0	1.35670E-9	2.00000E+0	-53.8964E-9	746.734E-15	12.7375E-12
