# Supplementary material for: Circumventing the stability problems of graphene nanoribbon zigzag edges
Source: Nat Chem. 2022 Sep 26;14(12):1451–8. doi: 10.1038/s41557-022-01042-8 (PMC10665199; doi:10.1038/s41557-022-01042-8)
Supplement: Supplementary file 3 — Source data for Supplementary Fig. 9. [file 41557_2022_1042_MOESM3_ESM.zip › 4 units/Point spectra385.dat]

Experiment	bias spectroscopy
Saved Date	21.07.2020 23:32:39
User
Date
X (m)	-357.567E-9
Y (m)	-186.99E-9
Z (m)	-53.9038E-9
Z offset (m)	0E+0
Settling time (s)	20E-3
Integration time (s)	70E-3
Z-Ctrl hold	TRUE
Final Z (m)	N/A
Start time	21.07.2020 23:32:21
Filter type	None
Order
Cutoff frq
Bias>Bias (V)	-500E-3
Bias>Calibration (V/V)	-1E+0
Bias>Offset (V)	0E+0
Bias Spectroscopy>Sweep Start (V)	-2E+0
Bias Spectroscopy>Sweep End (V)	2E+0
Bias Spectroscopy>Num Pixel	200
Bias Spectroscopy>Z Avg time (s)	100E-3
Bias Spectroscopy>Z offset (m)	0E+0
Bias Spectroscopy>1st Settling time (s)	60E-3
Bias Spectroscopy>Settling time (s)	20E-3
Bias Spectroscopy>Integration time (s)	70E-3
Bias Spectroscopy>End Settling time (s)	50E-3
Bias Spectroscopy>Z control time (s)	50E-3
Bias Spectroscopy>Max Slew rate (V/s)	Inf
Bias Spectroscopy>backward sweep	FALSE
Bias Spectroscopy>Z-controller hold	TRUE
Bias Spectroscopy>Number of sweeps	1
Bias Spectroscopy>Channels	Current (A);Bias (V);Z (m);LI Demod 1 Y (A);LI Demod 1 X (A)
Bias Spectroscopy>Reset Bias	TRUE
Bias Spectroscopy>Record final Z	FALSE
Bias Spectroscopy>Lock-In run	TRUE
Current>Current (A)	892.06E-12
Current>Calibration (A/V)	330E-12
Current>Offset (A)	0E+0
Current>Gain	High
Lock-in>Lock-in status	ON
Lock-in>Modulated signal	Bias (V)
Lock-in>Frequency (Hz)	828E+0
Lock-in>Amplitude	20E-3
Lock-in>Demodulated signal	Current (A)
Lock-in>HP Filter Cutoff D1 (Hz)	155.425E+0
Lock-in>HP Filter Cutoff D2 (Hz)	155.425E+0
Lock-in>HP Filter Order D1	1
Lock-in>HP Filter Order D2	1
Lock-in>Harmonic D1	1
Lock-in>Harmonic D2	2
Lock-in>Reference phase D1 (deg)	-158.815E+0
Lock-in>Reference phase D2 (deg)	174.64E+0
Lock-in>LP Filter Cutoff D1 (Hz)	9.71405E+0
Lock-in>LP Filter Cutoff D2 (Hz)	4.85702E+0
Lock-in>LP Filter Order D1	2
Lock-in>LP Filter Order D2	2
Lock-in>Sync Filter D1	OFF
Lock-in>Sync Filter D2	OFF
[DATA]
Bias calc (V)	Current (A)	Bias (V)	Z (m)	LI Demod 1 Y (A)	LI Demod 1 X (A)
-2.00000E+0	-647.097E-12	-2.00000E+0	-53.9038E-9	968.412E-15	12.9817E-12
-1.97990E+0	-635.044E-12	-1.97990E+0	-53.9038E-9	536.365E-15	12.2858E-12
-1.95980E+0	-617.148E-12	-1.95980E+0	-53.9038E-9	455.785E-15	11.2295E-12
-1.93970E+0	-603.428E-12	-1.93970E+0	-53.9038E-9	-2.54921E-15	10.3125E-12
-1.91960E+0	-588.401E-12	-1.91960E+0	-53.9038E-9	-91.1796E-15	9.87057E-12
-1.89950E+0	-576.439E-12	-1.89950E+0	-53.9038E-9	-359.433E-15	9.22556E-12
-1.87940E+0	-564.202E-12	-1.87940E+0	-53.9038E-9	-651.476E-15	8.49881E-12
-1.85930E+0	-552.836E-12	-1.85930E+0	-53.9038E-9	-642.042E-15	7.97601E-12
-1.83920E+0	-545.575E-12	-1.83920E+0	-53.9038E-9	-852.624E-15	7.75818E-12
-1.81910E+0	-534.865E-12	-1.81910E+0	-53.9038E-9	-801.755E-15	8.12464E-12
-1.79900E+0	-524.997E-12	-1.79900E+0	-53.9038E-9	-586.175E-15	8.03417E-12
-1.77889E+0	-511.861E-12	-1.77889E+0	-53.9038E-9	-439.694E-15	8.11016E-12
-1.75879E+0	-500.712E-12	-1.75879E+0	-53.9038E-9	-643.642E-15	8.33978E-12
-1.73869E+0	-489.095E-12	-1.73869E+0	-53.9038E-9	-738.267E-15	8.06610E-12
-1.71859E+0	-479.005E-12	-1.71859E+0	-53.9038E-9	-949.917E-15	8.07541E-12
-1.69849E+0	-467.131E-12	-1.69849E+0	-53.9038E-9	-727.679E-15	7.67209E-12
-1.67839E+0	-458.108E-12	-1.67839E+0	-53.9038E-9	-1.07872E-12	7.24984E-12
-1.65829E+0	-449.842E-12	-1.65829E+0	-53.9038E-9	-1.04878E-12	7.08730E-12
-1.63819E+0	-439.908E-12	-1.63819E+0	-53.9038E-9	-967.458E-15	6.98398E-12
-1.61809E+0	-430.895E-12	-1.61809E+0	-53.9038E-9	-1.15518E-12	6.82027E-12
-1.59799E+0	-421.234E-12	-1.59799E+0	-53.9038E-9	-1.17605E-12	6.84529E-12
-1.57789E+0	-414.104E-12	-1.57789E+0	-53.9038E-9	-1.03986E-12	6.57567E-12
-1.55779E+0	-404.664E-12	-1.55779E+0	-53.9038E-9	-1.25323E-12	6.48601E-12
-1.53769E+0	-395.970E-12	-1.53769E+0	-53.9038E-9	-1.10143E-12	6.40364E-12
-1.51759E+0	-387.851E-12	-1.51759E+0	-53.9038E-9	-1.42477E-12	5.94423E-12
-1.49749E+0	-380.839E-12	-1.49749E+0	-53.9038E-9	-1.43051E-12	5.68086E-12
-1.47739E+0	-374.548E-12	-1.47739E+0	-53.9038E-9	-1.56779E-12	5.43913E-12
-1.45729E+0	-365.908E-12	-1.45729E+0	-53.9038E-9	-1.55612E-12	5.22456E-12
-1.43719E+0	-360.329E-12	-1.43719E+0	-53.9038E-9	-1.60736E-12	4.87792E-12
-1.41709E+0	-353.708E-12	-1.41709E+0	-53.9038E-9	-1.61141E-12	4.74414E-12
-1.39698E+0	-349.174E-12	-1.39698E+0	-53.9038E-9	-1.80233E-12	4.44781E-12
-1.37688E+0	-344.109E-12	-1.37688E+0	-53.9038E-9	-1.94866E-12	3.99466E-12
-1.35678E+0	-339.472E-12	-1.35678E+0	-53.9038E-9	-2.16244E-12	3.92025E-12
-1.33668E+0	-333.848E-12	-1.33668E+0	-53.9038E-9	-1.92586E-12	4.05408E-12
-1.31658E+0	-329.166E-12	-1.31658E+0	-53.9038E-9	-1.79368E-12	4.13850E-12
-1.29648E+0	-324.681E-12	-1.29648E+0	-53.9038E-9	-1.69509E-12	4.09209E-12
-1.27638E+0	-318.519E-12	-1.27638E+0	-53.9038E-9	-2.04401E-12	3.90714E-12
-1.25628E+0	-314.272E-12	-1.25628E+0	-53.9038E-9	-1.83114E-12	3.75072E-12
-1.23618E+0	-310.301E-12	-1.23618E+0	-53.9038E-9	-1.96748E-12	3.98885E-12
-1.21608E+0	-305.287E-12	-1.21608E+0	-53.9038E-9	-2.10427E-12	3.82372E-12
-1.19598E+0	-300.282E-12	-1.19598E+0	-53.9038E-9	-1.95500E-12	3.96141E-12
-1.17588E+0	-294.898E-12	-1.17588E+0	-53.9038E-9	-2.08211E-12	3.94987E-12
-1.15578E+0	-290.871E-12	-1.15578E+0	-53.9038E-9	-2.13055E-12	3.84196E-12
-1.13568E+0	-286.693E-12	-1.13568E+0	-53.9038E-9	-2.17217E-12	3.65730E-12
-1.11558E+0	-283.742E-12	-1.11558E+0	-53.9038E-9	-2.14250E-12	3.43105E-12
-1.09548E+0	-279.777E-12	-1.09548E+0	-53.9038E-9	-2.21624E-12	3.41463E-12
-1.07538E+0	-275.736E-12	-1.07538E+0	-53.9038E-9	-2.23487E-12	3.29542E-12
-1.05528E+0	-272.102E-12	-1.05528E+0	-53.9038E-9	-2.00312E-12	3.46546E-12
-1.03518E+0	-268.050E-12	-1.03518E+0	-53.9038E-9	-1.99460E-12	3.68270E-12
-1.01508E+0	-263.434E-12	-1.01508E+0	-53.9038E-9	-2.10326E-12	3.79284E-12
-994.975E-3	-258.453E-12	-994.975E-3	-53.9038E-9	-1.91760E-12	3.64095E-12
-974.874E-3	-253.897E-12	-974.874E-3	-53.9038E-9	-2.16447E-12	3.80963E-12
-954.774E-3	-249.285E-12	-954.774E-3	-53.9038E-9	-1.93101E-12	3.83383E-12
-934.673E-3	-244.892E-12	-934.673E-3	-53.9038E-9	-1.92177E-12	4.05499E-12
-914.573E-3	-239.576E-12	-914.573E-3	-53.9038E-9	-2.03727E-12	4.03059E-12
-894.472E-3	-235.160E-12	-894.472E-3	-53.9038E-9	-1.80975E-12	3.71416E-12
-874.372E-3	-230.635E-12	-874.372E-3	-53.9038E-9	-2.20746E-12	3.45532E-12
-854.271E-3	-227.050E-12	-854.271E-3	-53.9038E-9	-2.23046E-12	3.03765E-12
-834.171E-3	-222.533E-12	-834.171E-3	-53.9038E-9	-2.22735E-12	3.18902E-12
-814.070E-3	-219.080E-12	-814.070E-3	-53.9038E-9	-2.27609E-12	3.01355E-12
-793.970E-3	-215.545E-12	-793.970E-3	-53.9038E-9	-2.18522E-12	3.32830E-12
-773.869E-3	-211.341E-12	-773.869E-3	-53.9038E-9	-2.27322E-12	3.28685E-12
-753.769E-3	-207.185E-12	-753.769E-3	-53.9038E-9	-2.08311E-12	3.60035E-12
-733.668E-3	-203.285E-12	-733.668E-3	-53.9038E-9	-2.26701E-12	3.63378E-12
-713.568E-3	-198.523E-12	-713.568E-3	-53.9038E-9	-2.19321E-12	3.66573E-12
-693.467E-3	-194.300E-12	-693.467E-3	-53.9038E-9	-1.91265E-12	3.91089E-12
-673.367E-3	-189.284E-12	-673.367E-3	-53.9038E-9	-1.87863E-12	4.01029E-12
-653.266E-3	-184.118E-12	-653.266E-3	-53.9038E-9	-2.07772E-12	4.07597E-12
-633.166E-3	-179.321E-12	-633.166E-3	-53.9038E-9	-2.00689E-12	4.19214E-12
-613.065E-3	-174.181E-12	-613.065E-3	-53.9038E-9	-1.94361E-12	4.15679E-12
-592.965E-3	-169.760E-12	-592.965E-3	-53.9038E-9	-1.81958E-12	4.07116E-12
-572.864E-3	-164.379E-12	-572.864E-3	-53.9038E-9	-1.95823E-12	3.78850E-12
-552.764E-3	-160.094E-12	-552.764E-3	-53.9038E-9	-2.03577E-12	3.88500E-12
-532.663E-3	-155.759E-12	-532.663E-3	-53.9038E-9	-1.93495E-12	3.65059E-12
-512.563E-3	-151.731E-12	-512.563E-3	-53.9038E-9	-2.18661E-12	3.49159E-12
-492.462E-3	-147.772E-12	-492.462E-3	-53.9038E-9	-2.05396E-12	3.49427E-12
-472.362E-3	-142.905E-12	-472.362E-3	-53.9038E-9	-2.10116E-12	3.48735E-12
-452.261E-3	-139.347E-12	-452.261E-3	-53.9038E-9	-2.01690E-12	3.43566E-12
-432.161E-3	-134.178E-12	-432.161E-3	-53.9038E-9	-2.12985E-12	3.90064E-12
-412.060E-3	-130.132E-12	-412.060E-3	-53.9038E-9	-1.95097E-12	3.86202E-12
-391.960E-3	-125.130E-12	-391.960E-3	-53.9038E-9	-2.08795E-12	3.91975E-12
-371.859E-3	-120.636E-12	-371.859E-3	-53.9038E-9	-2.13225E-12	3.88043E-12
-351.759E-3	-115.507E-12	-351.759E-3	-53.9038E-9	-1.99402E-12	4.18785E-12
-331.658E-3	-109.467E-12	-331.658E-3	-53.9038E-9	-1.56602E-12	4.76375E-12
-311.558E-3	-103.700E-12	-311.558E-3	-53.9038E-9	-1.71726E-12	5.05967E-12
-291.457E-3	-96.6682E-12	-291.457E-3	-53.9038E-9	-1.58245E-12	5.26373E-12
-271.357E-3	-90.4281E-12	-271.357E-3	-53.9038E-9	-1.65878E-12	4.77419E-12
-251.256E-3	-84.1952E-12	-251.256E-3	-53.9038E-9	-1.84820E-12	4.48270E-12
-231.156E-3	-78.8145E-12	-231.156E-3	-53.9038E-9	-1.79326E-12	4.52528E-12
-211.055E-3	-73.1181E-12	-211.055E-3	-53.9038E-9	-1.67458E-12	4.61204E-12
-190.955E-3	-66.7501E-12	-190.955E-3	-53.9038E-9	-1.56922E-12	5.06265E-12
-170.854E-3	-59.4844E-12	-170.854E-3	-53.9038E-9	-1.61649E-12	5.72784E-12
-150.754E-3	-51.4318E-12	-150.754E-3	-53.9038E-9	-1.34584E-12	6.09029E-12
-130.653E-3	-43.7015E-12	-130.653E-3	-53.9038E-9	-1.36019E-12	5.95798E-12
-110.553E-3	-36.0774E-12	-110.553E-3	-53.9038E-9	-1.53000E-12	5.54066E-12
-90.4523E-3	-29.1722E-12	-90.4523E-3	-53.9038E-9	-1.71229E-12	5.20346E-12
-70.3518E-3	-22.4013E-12	-70.3518E-3	-53.9038E-9	-1.68964E-12	4.99701E-12
-50.2512E-3	-15.8641E-12	-50.2513E-3	-53.9038E-9	-1.48604E-12	5.25659E-12
-30.1508E-3	-9.42654E-12	-30.1508E-3	-53.9038E-9	-1.63235E-12	4.97550E-12
-10.0503E-3	-3.21705E-12	-10.0503E-3	-53.9038E-9	-1.88300E-12	4.60772E-12
10.0503E-3	2.67352E-12	10.0503E-3	-53.9038E-9	-1.77124E-12	4.77878E-12
30.1507E-3	8.60283E-12	30.1508E-3	-53.9038E-9	-1.67223E-12	4.82803E-12
50.2512E-3	14.9922E-12	50.2513E-3	-53.9038E-9	-1.59755E-12	4.96632E-12
70.3518E-3	21.6741E-12	70.3518E-3	-53.9038E-9	-1.62998E-12	5.42443E-12
90.4522E-3	28.5717E-12	90.4523E-3	-53.9038E-9	-1.47134E-12	5.31240E-12
110.553E-3	35.6062E-12	110.553E-3	-53.9038E-9	-1.74962E-12	5.34699E-12
130.653E-3	43.0137E-12	130.653E-3	-53.9038E-9	-1.48571E-12	5.69046E-12
150.754E-3	50.1920E-12	150.754E-3	-53.9038E-9	-1.66587E-12	5.67001E-12
170.854E-3	57.2488E-12	170.854E-3	-53.9038E-9	-1.48499E-12	5.46869E-12
190.955E-3	64.0544E-12	190.955E-3	-53.9038E-9	-1.58990E-12	5.18662E-12
211.055E-3	70.7054E-12	211.055E-3	-53.9038E-9	-1.67404E-12	5.04951E-12
231.156E-3	76.9806E-12	231.156E-3	-53.9038E-9	-1.67065E-12	4.50268E-12
251.256E-3	82.5123E-12	251.256E-3	-53.9038E-9	-1.61644E-12	4.50920E-12
271.357E-3	88.3761E-12	271.357E-3	-53.9038E-9	-1.69323E-12	4.78094E-12
291.457E-3	94.6715E-12	291.457E-3	-53.9038E-9	-1.80048E-12	4.84573E-12
311.558E-3	101.213E-12	311.558E-3	-53.9038E-9	-1.73931E-12	4.88568E-12
331.658E-3	107.674E-12	331.658E-3	-53.9038E-9	-1.69198E-12	5.16835E-12
351.759E-3	114.201E-12	351.759E-3	-53.9038E-9	-1.49662E-12	5.72929E-12
371.859E-3	122.304E-12	371.859E-3	-53.9038E-9	-1.35958E-12	6.02671E-12
391.960E-3	130.161E-12	391.960E-3	-53.9038E-9	-1.30890E-12	6.21202E-12
412.060E-3	138.233E-12	412.060E-3	-53.9038E-9	-1.49029E-12	6.02557E-12
432.161E-3	145.184E-12	432.161E-3	-53.9038E-9	-1.71007E-12	5.70842E-12
452.261E-3	152.505E-12	452.261E-3	-53.9038E-9	-1.62364E-12	5.67359E-12
472.362E-3	160.178E-12	472.362E-3	-53.9038E-9	-1.59295E-12	5.42044E-12
492.462E-3	166.853E-12	492.462E-3	-53.9038E-9	-1.43428E-12	5.51258E-12
512.563E-3	173.842E-12	512.563E-3	-53.9038E-9	-1.41155E-12	5.57537E-12
532.663E-3	181.599E-12	532.663E-3	-53.9038E-9	-1.40993E-12	6.10437E-12
552.764E-3	190.513E-12	552.764E-3	-53.9038E-9	-1.12499E-12	6.24205E-12
572.864E-3	198.966E-12	572.864E-3	-53.9038E-9	-1.17918E-12	6.62049E-12
592.965E-3	208.069E-12	592.965E-3	-53.9038E-9	-994.447E-15	7.10082E-12
613.065E-3	217.899E-12	613.065E-3	-53.9038E-9	-906.742E-15	7.69703E-12
633.166E-3	230.055E-12	633.166E-3	-53.9038E-9	-866.916E-15	8.40274E-12
653.266E-3	240.696E-12	653.266E-3	-53.9038E-9	-463.799E-15	8.53236E-12
673.367E-3	253.060E-12	673.367E-3	-53.9038E-9	-487.693E-15	8.83053E-12
693.467E-3	264.510E-12	693.467E-3	-53.9038E-9	-371.258E-15	9.07386E-12
713.568E-3	278.751E-12	713.568E-3	-53.9038E-9	-292.927E-15	9.29973E-12
733.668E-3	290.381E-12	733.668E-3	-53.9038E-9	-444.763E-15	9.37208E-12
753.769E-3	302.774E-12	753.769E-3	-53.9038E-9	-382.142E-15	9.40071E-12
773.869E-3	316.288E-12	773.869E-3	-53.9038E-9	-360.907E-15	9.68646E-12
793.970E-3	330.133E-12	793.970E-3	-53.9038E-9	-133.026E-15	9.90254E-12
814.070E-3	342.886E-12	814.070E-3	-53.9038E-9	-211.882E-15	9.91963E-12
834.171E-3	354.809E-12	834.171E-3	-53.9038E-9	-339.413E-15	9.67857E-12
854.271E-3	369.155E-12	854.271E-3	-53.9038E-9	-399.295E-15	9.67072E-12
874.372E-3	381.631E-12	874.372E-3	-53.9038E-9	-288.303E-15	9.75360E-12
894.472E-3	396.415E-12	894.472E-3	-53.9038E-9	-210.979E-15	9.68422E-12
914.573E-3	408.420E-12	914.573E-3	-53.9038E-9	-265.965E-15	9.99212E-12
934.673E-3	422.693E-12	934.673E-3	-53.9038E-9	-144.598E-15	10.2727E-12
954.774E-3	437.988E-12	954.774E-3	-53.9038E-9	76.3941E-15	10.6387E-12
974.874E-3	451.931E-12	974.874E-3	-53.9038E-9	270.465E-15	10.5111E-12
994.975E-3	466.731E-12	994.975E-3	-53.9038E-9	342.363E-15	11.0795E-12
1.01508E+0	480.891E-12	1.01508E+0	-53.9038E-9	214.192E-15	10.8939E-12
1.03518E+0	497.057E-12	1.03518E+0	-53.9038E-9	15.9613E-15	10.9420E-12
1.05528E+0	510.949E-12	1.05528E+0	-53.9038E-9	213.683E-15	10.6097E-12
1.07538E+0	524.030E-12	1.07538E+0	-53.9038E-9	-225.992E-15	10.4611E-12
1.09548E+0	537.628E-12	1.09548E+0	-53.9038E-9	97.6135E-15	9.99215E-12
1.11558E+0	551.953E-12	1.11558E+0	-53.9038E-9	-294.516E-15	9.86173E-12
1.13568E+0	566.322E-12	1.13568E+0	-53.9038E-9	-309.766E-15	9.70854E-12
1.15578E+0	576.925E-12	1.15578E+0	-53.9038E-9	-186.327E-15	9.56731E-12
1.17588E+0	590.260E-12	1.17588E+0	-53.9038E-9	-229.819E-15	9.69865E-12
1.19598E+0	603.210E-12	1.19598E+0	-53.9038E-9	-306.288E-15	9.94448E-12
1.21608E+0	617.772E-12	1.21608E+0	-53.9038E-9	-196.242E-15	10.0649E-12
1.23618E+0	632.002E-12	1.23618E+0	-53.9038E-9	-83.1772E-15	10.5941E-12
1.25628E+0	643.820E-12	1.25628E+0	-53.9038E-9	90.0130E-15	10.9215E-12
1.27638E+0	660.480E-12	1.27638E+0	-53.9038E-9	326.287E-15	11.4244E-12
1.29648E+0	677.255E-12	1.29648E+0	-53.9038E-9	578.968E-15	12.3673E-12
1.31658E+0	695.888E-12	1.31658E+0	-53.9038E-9	937.385E-15	12.9676E-12
1.33668E+0	712.405E-12	1.33668E+0	-53.9038E-9	1.18398E-12	14.0820E-12
1.35678E+0	732.324E-12	1.35678E+0	-53.9038E-9	1.67144E-12	14.5919E-12
1.37688E+0	754.997E-12	1.37688E+0	-53.9038E-9	1.75968E-12	15.5361E-12
1.39698E+0	776.777E-12	1.39698E+0	-53.9038E-9	1.89316E-12	15.8202E-12
1.41709E+0	797.321E-12	1.41709E+0	-53.9038E-9	2.01560E-12	16.5693E-12
1.43719E+0	820.134E-12	1.43719E+0	-53.9038E-9	2.13928E-12	17.0880E-12
1.45729E+0	844.800E-12	1.45729E+0	-53.9038E-9	2.40288E-12	18.0914E-12
1.47739E+0	871.939E-12	1.47739E+0	-53.9038E-9	2.66512E-12	18.7137E-12
1.49749E+0	895.964E-12	1.49749E+0	-53.9038E-9	2.72083E-12	19.3998E-12
1.51759E+0	921.720E-12	1.51759E+0	-53.9038E-9	3.10668E-12	20.1432E-12
1.53769E+0	950.562E-12	1.53769E+0	-53.9038E-9	3.15924E-12	20.5685E-12
1.55779E+0	982.074E-12	1.55779E+0	-53.9038E-9	3.63151E-12	20.9182E-12
1.57789E+0	1.00772E-9	1.57789E+0	-53.9038E-9	3.57104E-12	21.0581E-12
1.59799E+0	1.03540E-9	1.59799E+0	-53.9038E-9	3.65934E-12	21.0774E-12
1.61809E+0	1.06454E-9	1.61809E+0	-53.9038E-9	3.66799E-12	21.1247E-12
1.63819E+0	1.09458E-9	1.63819E+0	-53.9038E-9	3.78395E-12	21.0005E-12
1.65829E+0	1.12075E-9	1.65829E+0	-53.9038E-9	3.42449E-12	20.5562E-12
1.67839E+0	1.14798E-9	1.67839E+0	-53.9038E-9	3.56945E-12	20.8614E-12
1.69849E+0	1.17533E-9	1.69849E+0	-53.9038E-9	3.34079E-12	20.6619E-12
1.71859E+0	1.20654E-9	1.71859E+0	-53.9038E-9	3.36894E-12	20.3816E-12
1.73869E+0	1.23197E-9	1.73869E+0	-53.9038E-9	2.93550E-12	19.7086E-12
1.75879E+0	1.25262E-9	1.75879E+0	-53.9038E-9	3.03198E-12	18.9738E-12
1.77889E+0	1.27808E-9	1.77889E+0	-53.9038E-9	2.54753E-12	18.2130E-12
1.79900E+0	1.30570E-9	1.79900E+0	-53.9038E-9	2.54290E-12	17.4358E-12
1.81910E+0	1.32778E-9	1.81910E+0	-53.9038E-9	2.34605E-12	16.7386E-12
1.83920E+0	1.34660E-9	1.83920E+0	-53.9038E-9	2.08144E-12	16.3492E-12
1.85930E+0	1.36275E-9	1.85930E+0	-53.9038E-9	2.15266E-12	15.5015E-12
1.87940E+0	1.38817E-9	1.87940E+0	-53.9038E-9	1.80058E-12	15.5103E-12
1.89950E+0	1.40622E-9	1.89950E+0	-53.9038E-9	1.79543E-12	15.0945E-12
1.91960E+0	1.42531E-9	1.91960E+0	-53.9038E-9	1.49505E-12	14.4993E-12
1.93970E+0	1.44082E-9	1.93970E+0	-53.9038E-9	1.65284E-12	14.0418E-12
1.95980E+0	1.45864E-9	1.95980E+0	-53.9038E-9	1.41187E-12	13.7339E-12
1.97990E+0	1.47950E-9	1.97990E+0	-53.9038E-9	1.32513E-12	13.3667E-12
2.00000E+0	1.49409E-9	2.00000E+0	-53.9038E-9	941.441E-15	12.8058E-12
