# Supplementary material for: Circumventing the stability problems of graphene nanoribbon zigzag edges
Source: Nat Chem. 2022 Sep 26;14(12):1451–8. doi: 10.1038/s41557-022-01042-8 (PMC10665199; doi:10.1038/s41557-022-01042-8)
Supplement: Supplementary file 3 — Source data for Supplementary Fig. 9. [file 41557_2022_1042_MOESM3_ESM.zip › 4 units/Point spectra386.dat]

Experiment	bias spectroscopy
Saved Date	21.07.2020 23:32:57
User
Date
X (m)	-357.643E-9
Y (m)	-187.08E-9
Z (m)	-53.9156E-9
Z offset (m)	0E+0
Settling time (s)	20E-3
Integration time (s)	70E-3
Z-Ctrl hold	TRUE
Final Z (m)	N/A
Start time	21.07.2020 23:32:39
Filter type	None
Order
Cutoff frq
Bias>Bias (V)	-500E-3
Bias>Calibration (V/V)	-1E+0
Bias>Offset (V)	0E+0
Bias Spectroscopy>Sweep Start (V)	-2E+0
Bias Spectroscopy>Sweep End (V)	2E+0
Bias Spectroscopy>Num Pixel	200
Bias Spectroscopy>Z Avg time (s)	100E-3
Bias Spectroscopy>Z offset (m)	0E+0
Bias Spectroscopy>1st Settling time (s)	60E-3
Bias Spectroscopy>Settling time (s)	20E-3
Bias Spectroscopy>Integration time (s)	70E-3
Bias Spectroscopy>End Settling time (s)	50E-3
Bias Spectroscopy>Z control time (s)	50E-3
Bias Spectroscopy>Max Slew rate (V/s)	Inf
Bias Spectroscopy>backward sweep	FALSE
Bias Spectroscopy>Z-controller hold	TRUE
Bias Spectroscopy>Number of sweeps	1
Bias Spectroscopy>Channels	Current (A);Bias (V);Z (m);LI Demod 1 Y (A);LI Demod 1 X (A)
Bias Spectroscopy>Reset Bias	TRUE
Bias Spectroscopy>Record final Z	FALSE
Bias Spectroscopy>Lock-In run	TRUE
Current>Current (A)	2.06343E-9
Current>Calibration (A/V)	330E-12
Current>Offset (A)	0E+0
Current>Gain	High
Lock-in>Lock-in status	ON
Lock-in>Modulated signal	Bias (V)
Lock-in>Frequency (Hz)	828E+0
Lock-in>Amplitude	20E-3
Lock-in>Demodulated signal	Current (A)
Lock-in>HP Filter Cutoff D1 (Hz)	155.425E+0
Lock-in>HP Filter Cutoff D2 (Hz)	155.425E+0
Lock-in>HP Filter Order D1	1
Lock-in>HP Filter Order D2	1
Lock-in>Harmonic D1	1
Lock-in>Harmonic D2	2
Lock-in>Reference phase D1 (deg)	-158.815E+0
Lock-in>Reference phase D2 (deg)	174.64E+0
Lock-in>LP Filter Cutoff D1 (Hz)	9.71405E+0
Lock-in>LP Filter Cutoff D2 (Hz)	4.85702E+0
Lock-in>LP Filter Order D1	2
Lock-in>LP Filter Order D2	2
Lock-in>Sync Filter D1	OFF
Lock-in>Sync Filter D2	OFF
[DATA]
Bias calc (V)	Current (A)	Bias (V)	Z (m)	LI Demod 1 Y (A)	LI Demod 1 X (A)
-2.00000E+0	-742.908E-12	-2.00000E+0	-53.9156E-9	4.24787E-12	24.2040E-12
-1.97990E+0	-709.598E-12	-1.97990E+0	-53.9156E-9	3.53587E-12	21.8085E-12
-1.95980E+0	-683.543E-12	-1.95980E+0	-53.9156E-9	2.62017E-12	18.8919E-12
-1.93970E+0	-657.985E-12	-1.93970E+0	-53.9156E-9	1.86159E-12	16.4401E-12
-1.91960E+0	-639.601E-12	-1.91960E+0	-53.9156E-9	1.32580E-12	14.7284E-12
-1.89950E+0	-618.702E-12	-1.89950E+0	-53.9156E-9	908.175E-15	12.9892E-12
-1.87940E+0	-604.605E-12	-1.87940E+0	-53.9156E-9	458.740E-15	11.6142E-12
-1.85930E+0	-588.858E-12	-1.85930E+0	-53.9156E-9	267.620E-15	10.8275E-12
-1.83920E+0	-575.207E-12	-1.83920E+0	-53.9156E-9	-45.7365E-15	9.96167E-12
-1.81910E+0	-561.632E-12	-1.81910E+0	-53.9156E-9	-107.485E-15	9.77060E-12
-1.79900E+0	-548.758E-12	-1.79900E+0	-53.9156E-9	-314.168E-15	9.26348E-12
-1.77889E+0	-537.893E-12	-1.77889E+0	-53.9156E-9	-215.974E-15	9.18721E-12
-1.75879E+0	-525.958E-12	-1.75879E+0	-53.9156E-9	-544.063E-15	9.02322E-12
-1.73869E+0	-515.455E-12	-1.73869E+0	-53.9156E-9	-519.638E-15	8.92577E-12
-1.71859E+0	-501.805E-12	-1.71859E+0	-53.9156E-9	-676.896E-15	8.53666E-12
-1.69849E+0	-492.202E-12	-1.69849E+0	-53.9156E-9	-727.592E-15	8.54474E-12
-1.67839E+0	-480.903E-12	-1.67839E+0	-53.9156E-9	-854.542E-15	8.18850E-12
-1.65829E+0	-470.255E-12	-1.65829E+0	-53.9156E-9	-874.711E-15	7.92536E-12
-1.63819E+0	-460.017E-12	-1.63819E+0	-53.9156E-9	-833.221E-15	7.69512E-12
-1.61809E+0	-447.069E-12	-1.61809E+0	-53.9156E-9	-654.434E-15	7.66522E-12
-1.59799E+0	-440.295E-12	-1.59799E+0	-53.9156E-9	-1.02149E-12	7.57865E-12
-1.57789E+0	-429.286E-12	-1.57789E+0	-53.9156E-9	-815.324E-15	7.30450E-12
-1.55779E+0	-421.109E-12	-1.55779E+0	-53.9156E-9	-1.00920E-12	7.09573E-12
-1.53769E+0	-407.639E-12	-1.53769E+0	-53.9156E-9	-1.01756E-12	7.19575E-12
-1.51759E+0	-399.035E-12	-1.51759E+0	-53.9156E-9	-1.03861E-12	6.97072E-12
-1.49749E+0	-392.815E-12	-1.49749E+0	-53.9156E-9	-1.35347E-12	6.65020E-12
-1.47739E+0	-383.067E-12	-1.47739E+0	-53.9156E-9	-1.25400E-12	6.24464E-12
-1.45729E+0	-375.546E-12	-1.45729E+0	-53.9156E-9	-1.48420E-12	6.07058E-12
-1.43719E+0	-364.781E-12	-1.43719E+0	-53.9156E-9	-1.39335E-12	6.04269E-12
-1.41709E+0	-361.175E-12	-1.41709E+0	-53.9156E-9	-1.41840E-12	5.52803E-12
-1.39698E+0	-353.781E-12	-1.39698E+0	-53.9156E-9	-1.74445E-12	4.99823E-12
-1.37688E+0	-347.971E-12	-1.37688E+0	-53.9156E-9	-1.83471E-12	4.51490E-12
-1.35678E+0	-340.786E-12	-1.35678E+0	-53.9156E-9	-1.89473E-12	4.38212E-12
-1.33668E+0	-336.510E-12	-1.33668E+0	-53.9156E-9	-1.94035E-12	4.23681E-12
-1.31658E+0	-332.834E-12	-1.31658E+0	-53.9156E-9	-1.92355E-12	4.20173E-12
-1.29648E+0	-325.947E-12	-1.29648E+0	-53.9156E-9	-1.79113E-12	4.21258E-12
-1.27638E+0	-321.632E-12	-1.27638E+0	-53.9156E-9	-1.85445E-12	4.27938E-12
-1.25628E+0	-315.122E-12	-1.25628E+0	-53.9156E-9	-2.06526E-12	3.96069E-12
-1.23618E+0	-311.836E-12	-1.23618E+0	-53.9156E-9	-1.87511E-12	4.05212E-12
-1.21608E+0	-307.050E-12	-1.21608E+0	-53.9156E-9	-1.89881E-12	3.92197E-12
-1.19598E+0	-301.411E-12	-1.19598E+0	-53.9156E-9	-1.96052E-12	4.04965E-12
-1.17588E+0	-296.484E-12	-1.17588E+0	-53.9156E-9	-1.95435E-12	4.29617E-12
-1.15578E+0	-290.483E-12	-1.15578E+0	-53.9156E-9	-1.89706E-12	4.24391E-12
-1.13568E+0	-287.871E-12	-1.13568E+0	-53.9156E-9	-2.23564E-12	3.87770E-12
-1.11558E+0	-281.472E-12	-1.11558E+0	-53.9156E-9	-2.19520E-12	3.64328E-12
-1.09548E+0	-279.517E-12	-1.09548E+0	-53.9156E-9	-2.03715E-12	3.55467E-12
-1.07538E+0	-273.209E-12	-1.07538E+0	-53.9156E-9	-1.95125E-12	3.42466E-12
-1.05528E+0	-270.009E-12	-1.05528E+0	-53.9156E-9	-1.99837E-12	3.63699E-12
-1.03518E+0	-266.009E-12	-1.03518E+0	-53.9156E-9	-2.01046E-12	3.91799E-12
-1.01508E+0	-259.958E-12	-1.01508E+0	-53.9156E-9	-1.96202E-12	3.93619E-12
-994.975E-3	-256.791E-12	-994.975E-3	-53.9156E-9	-2.04334E-12	3.91750E-12
-974.874E-3	-249.985E-12	-974.874E-3	-53.9156E-9	-1.90905E-12	3.81844E-12
-954.774E-3	-247.730E-12	-954.774E-3	-53.9156E-9	-2.03783E-12	3.85137E-12
-934.673E-3	-241.113E-12	-934.673E-3	-53.9156E-9	-1.98720E-12	4.09271E-12
-914.573E-3	-236.718E-12	-914.573E-3	-53.9156E-9	-2.02695E-12	4.09210E-12
-894.472E-3	-231.965E-12	-894.472E-3	-53.9156E-9	-1.90246E-12	3.70434E-12
-874.372E-3	-227.637E-12	-874.372E-3	-53.9156E-9	-2.13092E-12	3.50384E-12
-854.271E-3	-224.865E-12	-854.271E-3	-53.9156E-9	-2.25693E-12	3.22779E-12
-834.171E-3	-220.007E-12	-834.171E-3	-53.9156E-9	-2.41022E-12	3.01608E-12
-814.070E-3	-218.299E-12	-814.070E-3	-53.9156E-9	-2.36276E-12	3.15176E-12
-793.970E-3	-212.918E-12	-793.970E-3	-53.9156E-9	-2.23751E-12	3.39395E-12
-773.869E-3	-209.765E-12	-773.869E-3	-53.9156E-9	-1.96166E-12	3.33678E-12
-753.769E-3	-205.572E-12	-753.769E-3	-53.9156E-9	-2.12298E-12	3.39955E-12
-733.668E-3	-201.259E-12	-733.668E-3	-53.9156E-9	-2.04881E-12	3.39060E-12
-713.568E-3	-197.410E-12	-713.568E-3	-53.9156E-9	-2.06895E-12	3.42904E-12
-693.467E-3	-191.979E-12	-693.467E-3	-53.9156E-9	-2.00151E-12	3.76067E-12
-673.367E-3	-188.596E-12	-673.367E-3	-53.9156E-9	-2.06907E-12	4.00049E-12
-653.266E-3	-182.508E-12	-653.266E-3	-53.9156E-9	-1.92199E-12	4.12807E-12
-633.166E-3	-178.413E-12	-633.166E-3	-53.9156E-9	-2.08331E-12	4.04009E-12
-613.065E-3	-173.007E-12	-613.065E-3	-53.9156E-9	-2.03784E-12	3.95272E-12
-592.965E-3	-168.289E-12	-592.965E-3	-53.9156E-9	-1.97043E-12	3.90873E-12
-572.864E-3	-164.131E-12	-572.864E-3	-53.9156E-9	-2.04733E-12	3.78663E-12
-552.764E-3	-159.451E-12	-552.764E-3	-53.9156E-9	-2.16867E-12	3.68385E-12
-532.663E-3	-155.352E-12	-532.663E-3	-53.9156E-9	-1.98482E-12	3.48825E-12
-512.563E-3	-151.178E-12	-512.563E-3	-53.9156E-9	-2.23080E-12	3.38111E-12
-492.462E-3	-147.366E-12	-492.462E-3	-53.9156E-9	-2.16994E-12	3.49925E-12
-472.362E-3	-143.301E-12	-472.362E-3	-53.9156E-9	-2.18753E-12	3.52570E-12
-452.261E-3	-138.770E-12	-452.261E-3	-53.9156E-9	-2.26775E-12	3.49915E-12
-432.161E-3	-133.905E-12	-432.161E-3	-53.9156E-9	-2.08812E-12	3.99282E-12
-412.060E-3	-130.066E-12	-412.060E-3	-53.9156E-9	-2.02535E-12	3.92646E-12
-391.960E-3	-125.255E-12	-391.960E-3	-53.9156E-9	-1.99055E-12	3.74278E-12
-371.859E-3	-120.777E-12	-371.859E-3	-53.9156E-9	-2.04561E-12	3.96244E-12
-351.759E-3	-114.841E-12	-351.759E-3	-53.9156E-9	-1.94201E-12	4.45733E-12
-331.658E-3	-109.654E-12	-331.658E-3	-53.9156E-9	-1.82998E-12	4.49382E-12
-311.558E-3	-103.567E-12	-311.558E-3	-53.9156E-9	-1.68309E-12	5.00081E-12
-291.457E-3	-96.9897E-12	-291.457E-3	-53.9156E-9	-1.62249E-12	5.15237E-12
-271.357E-3	-90.6898E-12	-271.357E-3	-53.9156E-9	-1.76341E-12	4.88655E-12
-251.256E-3	-84.4169E-12	-251.256E-3	-53.9156E-9	-1.80152E-12	4.46055E-12
-231.156E-3	-79.5202E-12	-231.156E-3	-53.9156E-9	-1.84995E-12	4.36295E-12
-211.055E-3	-73.3808E-12	-211.055E-3	-53.9156E-9	-1.67711E-12	4.47136E-12
-190.955E-3	-67.1269E-12	-190.955E-3	-53.9156E-9	-1.71680E-12	5.16096E-12
-170.854E-3	-59.7274E-12	-170.854E-3	-53.9156E-9	-1.39322E-12	5.55188E-12
-150.754E-3	-51.7912E-12	-150.754E-3	-53.9156E-9	-1.43495E-12	6.14155E-12
-130.653E-3	-43.8331E-12	-130.653E-3	-53.9156E-9	-1.19178E-12	6.16748E-12
-110.553E-3	-36.0791E-12	-110.553E-3	-53.9156E-9	-1.36020E-12	5.61070E-12
-90.4523E-3	-29.1166E-12	-90.4523E-3	-53.9156E-9	-1.47143E-12	5.01487E-12
-70.3518E-3	-22.3524E-12	-70.3518E-3	-53.9156E-9	-1.76383E-12	4.97934E-12
-50.2512E-3	-15.8043E-12	-50.2513E-3	-53.9156E-9	-1.54771E-12	5.13214E-12
-30.1508E-3	-9.35351E-12	-30.1508E-3	-53.9156E-9	-1.75800E-12	5.10099E-12
-10.0503E-3	-3.21035E-12	-10.0503E-3	-53.9156E-9	-1.72142E-12	4.84399E-12
10.0503E-3	2.64727E-12	10.0503E-3	-53.9156E-9	-1.79170E-12	4.60806E-12
30.1507E-3	8.55051E-12	30.1508E-3	-53.9156E-9	-1.74836E-12	4.67650E-12
50.2512E-3	14.7492E-12	50.2513E-3	-53.9156E-9	-1.67199E-12	4.84634E-12
70.3518E-3	21.1502E-12	70.3518E-3	-53.9156E-9	-1.65464E-12	5.05132E-12
90.4522E-3	27.9438E-12	90.4523E-3	-53.9156E-9	-1.53682E-12	5.33762E-12
110.553E-3	34.7373E-12	110.553E-3	-53.9156E-9	-1.60145E-12	5.43242E-12
130.653E-3	41.7176E-12	130.653E-3	-53.9156E-9	-1.60890E-12	5.48849E-12
150.754E-3	48.8948E-12	150.754E-3	-53.9156E-9	-1.45626E-12	5.78242E-12
170.854E-3	55.5696E-12	170.854E-3	-53.9156E-9	-1.46657E-12	5.31199E-12
190.955E-3	62.6864E-12	190.955E-3	-53.9156E-9	-1.60382E-12	5.21258E-12
211.055E-3	68.7056E-12	211.055E-3	-53.9156E-9	-1.76585E-12	4.84674E-12
231.156E-3	75.1838E-12	231.156E-3	-53.9156E-9	-1.74802E-12	4.52989E-12
251.256E-3	80.6988E-12	251.256E-3	-53.9156E-9	-1.79697E-12	4.64951E-12
271.357E-3	86.4255E-12	271.357E-3	-53.9156E-9	-1.85079E-12	4.71856E-12
291.457E-3	92.5685E-12	291.457E-3	-53.9156E-9	-1.70702E-12	4.71457E-12
311.558E-3	98.6718E-12	311.558E-3	-53.9156E-9	-1.73603E-12	4.93727E-12
331.658E-3	105.459E-12	331.658E-3	-53.9156E-9	-1.79261E-12	4.88086E-12
351.759E-3	111.671E-12	351.759E-3	-53.9156E-9	-1.57530E-12	5.21166E-12
371.859E-3	119.071E-12	371.859E-3	-53.9156E-9	-1.28035E-12	5.67549E-12
391.960E-3	126.546E-12	391.960E-3	-53.9156E-9	-1.38799E-12	5.78285E-12
412.060E-3	134.659E-12	412.060E-3	-53.9156E-9	-1.50371E-12	5.60395E-12
432.161E-3	141.731E-12	432.161E-3	-53.9156E-9	-1.55549E-12	5.48669E-12
452.261E-3	148.471E-12	452.261E-3	-53.9156E-9	-1.42012E-12	5.34883E-12
472.362E-3	155.476E-12	472.362E-3	-53.9156E-9	-1.62129E-12	5.48829E-12
492.462E-3	162.753E-12	492.462E-3	-53.9156E-9	-1.52824E-12	5.65822E-12
512.563E-3	171.020E-12	512.563E-3	-53.9156E-9	-1.57326E-12	5.74557E-12
532.663E-3	178.103E-12	532.663E-3	-53.9156E-9	-1.06633E-12	6.26025E-12
552.764E-3	187.012E-12	552.764E-3	-53.9156E-9	-1.13222E-12	6.89064E-12
572.864E-3	196.236E-12	572.864E-3	-53.9156E-9	-921.906E-15	7.13042E-12
592.965E-3	207.612E-12	592.965E-3	-53.9156E-9	-929.899E-15	7.66895E-12
613.065E-3	218.132E-12	613.065E-3	-53.9156E-9	-462.344E-15	8.72090E-12
633.166E-3	229.727E-12	633.166E-3	-53.9156E-9	-332.243E-15	9.12681E-12
653.266E-3	243.053E-12	653.266E-3	-53.9156E-9	-175.989E-15	9.78881E-12
673.367E-3	257.214E-12	673.367E-3	-53.9156E-9	-101.949E-15	10.0085E-12
693.467E-3	271.774E-12	693.467E-3	-53.9156E-9	-136.348E-15	10.1821E-12
713.568E-3	283.942E-12	713.568E-3	-53.9156E-9	-190.353E-15	10.1563E-12
733.668E-3	298.675E-12	733.668E-3	-53.9156E-9	-102.300E-15	10.2654E-12
753.769E-3	312.609E-12	753.769E-3	-53.9156E-9	-181.259E-15	10.3761E-12
773.869E-3	328.640E-12	773.869E-3	-53.9156E-9	-24.9207E-15	10.5605E-12
793.970E-3	342.086E-12	793.970E-3	-53.9156E-9	-10.3447E-15	10.6060E-12
814.070E-3	354.520E-12	814.070E-3	-53.9156E-9	335.960E-15	10.6087E-12
834.171E-3	371.373E-12	834.171E-3	-53.9156E-9	-21.6840E-15	10.4678E-12
854.271E-3	385.967E-12	854.271E-3	-53.9156E-9	-58.4692E-15	10.4550E-12
874.372E-3	401.419E-12	874.372E-3	-53.9156E-9	96.9914E-15	10.3630E-12
894.472E-3	412.287E-12	894.472E-3	-53.9156E-9	187.761E-15	10.6452E-12
914.573E-3	427.658E-12	914.573E-3	-53.9156E-9	60.9144E-15	10.7261E-12
934.673E-3	444.889E-12	934.673E-3	-53.9156E-9	146.079E-15	10.8451E-12
954.774E-3	459.999E-12	954.774E-3	-53.9156E-9	198.556E-15	10.9666E-12
974.874E-3	473.672E-12	974.874E-3	-53.9156E-9	157.682E-15	11.2744E-12
994.975E-3	487.372E-12	994.975E-3	-53.9156E-9	377.584E-15	11.0667E-12
1.01508E+0	505.520E-12	1.01508E+0	-53.9156E-9	311.279E-15	11.3049E-12
1.03518E+0	521.449E-12	1.03518E+0	-53.9156E-9	237.090E-15	11.0000E-12
1.05528E+0	535.901E-12	1.05528E+0	-53.9156E-9	8.17293E-15	10.8149E-12
1.07538E+0	547.604E-12	1.07538E+0	-53.9156E-9	157.035E-15	10.6315E-12
1.09548E+0	562.388E-12	1.09548E+0	-53.9156E-9	141.971E-15	10.6304E-12
1.11558E+0	579.435E-12	1.11558E+0	-53.9156E-9	248.320E-15	10.4579E-12
1.13568E+0	592.566E-12	1.13568E+0	-53.9156E-9	-193.439E-15	10.3658E-12
1.15578E+0	605.319E-12	1.15578E+0	-53.9156E-9	-50.7942E-15	10.4630E-12
1.17588E+0	617.596E-12	1.17588E+0	-53.9156E-9	209.456E-15	10.8916E-12
1.19598E+0	636.583E-12	1.19598E+0	-53.9156E-9	362.082E-15	11.4131E-12
1.21608E+0	653.303E-12	1.21608E+0	-53.9156E-9	375.661E-15	11.8086E-12
1.23618E+0	667.427E-12	1.23618E+0	-53.9156E-9	826.569E-15	12.4652E-12
1.25628E+0	684.902E-12	1.25628E+0	-53.9156E-9	793.968E-15	13.1156E-12
1.27638E+0	701.469E-12	1.27638E+0	-53.9156E-9	1.18486E-12	13.8742E-12
1.29648E+0	726.763E-12	1.29648E+0	-53.9156E-9	1.20252E-12	14.9352E-12
1.31658E+0	745.440E-12	1.31658E+0	-53.9156E-9	1.87758E-12	16.3562E-12
1.33668E+0	768.537E-12	1.33668E+0	-53.9156E-9	2.33128E-12	17.6085E-12
1.35678E+0	793.042E-12	1.35678E+0	-53.9156E-9	2.82772E-12	19.0199E-12
1.37688E+0	823.045E-12	1.37688E+0	-53.9156E-9	3.22834E-12	20.3520E-12
1.39698E+0	853.049E-12	1.39698E+0	-53.9156E-9	3.66133E-12	21.9885E-12
1.41709E+0	882.728E-12	1.41709E+0	-53.9156E-9	4.33519E-12	23.6347E-12
1.43719E+0	916.922E-12	1.43719E+0	-53.9156E-9	4.94272E-12	25.2330E-12
1.45729E+0	953.838E-12	1.45729E+0	-53.9156E-9	5.41887E-12	27.0545E-12
1.47739E+0	992.799E-12	1.47739E+0	-53.9156E-9	5.95479E-12	29.1382E-12
1.49749E+0	1.03431E-9	1.49749E+0	-53.9156E-9	6.56190E-12	30.7154E-12
1.51759E+0	1.07681E-9	1.51759E+0	-53.9156E-9	7.01236E-12	32.5784E-12
1.53769E+0	1.12374E-9	1.53769E+0	-53.9156E-9	7.55524E-12	33.5261E-12
1.55779E+0	1.17059E-9	1.55779E+0	-53.9156E-9	7.97968E-12	34.7480E-12
1.57789E+0	1.21834E-9	1.57789E+0	-53.9156E-9	8.47776E-12	35.3417E-12
1.59799E+0	1.26739E-9	1.59799E+0	-53.9156E-9	8.35831E-12	36.0757E-12
1.61809E+0	1.31741E-9	1.61809E+0	-53.9156E-9	8.89762E-12	36.4572E-12
1.63819E+0	1.36677E-9	1.63819E+0	-53.9156E-9	8.77167E-12	36.8333E-12
1.65829E+0	1.41463E-9	1.65829E+0	-53.9156E-9	8.95299E-12	37.0956E-12
1.67839E+0	1.46610E-9	1.67839E+0	-53.9156E-9	9.12935E-12	37.4503E-12
1.69849E+0	1.51741E-9	1.69849E+0	-53.9156E-9	9.41946E-12	37.1940E-12
1.71859E+0	1.56386E-9	1.71859E+0	-53.9156E-9	8.77061E-12	36.2560E-12
1.73869E+0	1.61141E-9	1.73869E+0	-53.9156E-9	8.78563E-12	35.8713E-12
1.75879E+0	1.65583E-9	1.75879E+0	-53.9156E-9	8.64327E-12	34.6253E-12
1.77889E+0	1.70530E-9	1.77889E+0	-53.9156E-9	8.08186E-12	33.3407E-12
1.79900E+0	1.74598E-9	1.79900E+0	-53.9156E-9	7.35709E-12	31.8801E-12
1.81910E+0	1.78328E-9	1.81910E+0	-53.9156E-9	7.50737E-12	31.0027E-12
1.83920E+0	1.82352E-9	1.83920E+0	-53.9156E-9	7.05235E-12	30.0123E-12
1.85930E+0	1.86234E-9	1.85930E+0	-53.9156E-9	7.09011E-12	29.4844E-12
1.87940E+0	1.90399E-9	1.87940E+0	-53.9156E-9	6.91823E-12	28.7502E-12
1.89950E+0	1.93463E-9	1.89950E+0	-53.9156E-9	6.80729E-12	28.5761E-12
1.91960E+0	1.97024E-9	1.91960E+0	-53.9156E-9	6.63899E-12	27.8601E-12
1.93970E+0	2.00847E-9	1.93970E+0	-53.9156E-9	6.26918E-12	27.7769E-12
1.95980E+0	2.04239E-9	1.95980E+0	-53.9156E-9	6.49413E-12	26.6895E-12
1.97990E+0	2.07765E-9	1.97990E+0	-53.9156E-9	5.90801E-12	25.8555E-12
2.00000E+0	2.09811E-9	2.00000E+0	-53.9156E-9	5.71502E-12	24.5480E-12
