# Supplementary material for: Circumventing the stability problems of graphene nanoribbon zigzag edges
Source: Nat Chem. 2022 Sep 26;14(12):1451–8. doi: 10.1038/s41557-022-01042-8 (PMC10665199; doi:10.1038/s41557-022-01042-8)
Supplement: Supplementary file 3 — Source data for Supplementary Fig. 9. [file 41557_2022_1042_MOESM3_ESM.zip › 4 units/Point spectra387.dat]

Experiment	bias spectroscopy
Saved Date	21.07.2020 23:33:16
User
Date
X (m)	-357.719E-9
Y (m)	-187.17E-9
Z (m)	-53.9237E-9
Z offset (m)	0E+0
Settling time (s)	20E-3
Integration time (s)	70E-3
Z-Ctrl hold	TRUE
Final Z (m)	N/A
Start time	21.07.2020 23:32:58
Filter type	None
Order
Cutoff frq
Bias>Bias (V)	-500E-3
Bias>Calibration (V/V)	-1E+0
Bias>Offset (V)	0E+0
Bias Spectroscopy>Sweep Start (V)	-2E+0
Bias Spectroscopy>Sweep End (V)	2E+0
Bias Spectroscopy>Num Pixel	200
Bias Spectroscopy>Z Avg time (s)	100E-3
Bias Spectroscopy>Z offset (m)	0E+0
Bias Spectroscopy>1st Settling time (s)	60E-3
Bias Spectroscopy>Settling time (s)	20E-3
Bias Spectroscopy>Integration time (s)	70E-3
Bias Spectroscopy>End Settling time (s)	50E-3
Bias Spectroscopy>Z control time (s)	50E-3
Bias Spectroscopy>Max Slew rate (V/s)	Inf
Bias Spectroscopy>backward sweep	FALSE
Bias Spectroscopy>Z-controller hold	TRUE
Bias Spectroscopy>Number of sweeps	1
Bias Spectroscopy>Channels	Current (A);Bias (V);Z (m);LI Demod 1 Y (A);LI Demod 1 X (A)
Bias Spectroscopy>Reset Bias	TRUE
Bias Spectroscopy>Record final Z	FALSE
Bias Spectroscopy>Lock-In run	TRUE
Current>Current (A)	1.14038E-9
Current>Calibration (A/V)	330E-12
Current>Offset (A)	0E+0
Current>Gain	High
Lock-in>Lock-in status	ON
Lock-in>Modulated signal	Bias (V)
Lock-in>Frequency (Hz)	828E+0
Lock-in>Amplitude	20E-3
Lock-in>Demodulated signal	Current (A)
Lock-in>HP Filter Cutoff D1 (Hz)	155.425E+0
Lock-in>HP Filter Cutoff D2 (Hz)	155.425E+0
Lock-in>HP Filter Order D1	1
Lock-in>HP Filter Order D2	1
Lock-in>Harmonic D1	1
Lock-in>Harmonic D2	2
Lock-in>Reference phase D1 (deg)	-158.815E+0
Lock-in>Reference phase D2 (deg)	174.64E+0
Lock-in>LP Filter Cutoff D1 (Hz)	9.71405E+0
Lock-in>LP Filter Cutoff D2 (Hz)	4.85702E+0
Lock-in>LP Filter Order D1	2
Lock-in>LP Filter Order D2	2
Lock-in>Sync Filter D1	OFF
Lock-in>Sync Filter D2	OFF
[DATA]
Bias calc (V)	Current (A)	Bias (V)	Z (m)	LI Demod 1 Y (A)	LI Demod 1 X (A)
-2.00000E+0	-828.307E-12	-2.00000E+0	-53.9237E-9	5.48884E-12	28.6349E-12
-1.97990E+0	-786.805E-12	-1.97990E+0	-53.9237E-9	4.62419E-12	26.2561E-12
-1.95980E+0	-749.386E-12	-1.95980E+0	-53.9237E-9	3.95317E-12	22.4831E-12
-1.93970E+0	-726.442E-12	-1.93970E+0	-53.9237E-9	3.00178E-12	19.6438E-12
-1.91960E+0	-703.940E-12	-1.91960E+0	-53.9237E-9	2.26458E-12	17.1229E-12
-1.89950E+0	-681.181E-12	-1.89950E+0	-53.9237E-9	1.45246E-12	15.3005E-12
-1.87940E+0	-655.483E-12	-1.87940E+0	-53.9237E-9	1.14978E-12	13.7008E-12
-1.85930E+0	-639.782E-12	-1.85930E+0	-53.9237E-9	620.585E-15	12.7114E-12
-1.83920E+0	-625.696E-12	-1.83920E+0	-53.9237E-9	507.869E-15	12.0139E-12
-1.81910E+0	-611.547E-12	-1.81910E+0	-53.9237E-9	502.413E-15	11.2774E-12
-1.79900E+0	-591.080E-12	-1.79900E+0	-53.9237E-9	392.734E-15	11.1105E-12
-1.77889E+0	-576.352E-12	-1.77889E+0	-53.9237E-9	232.799E-15	10.8894E-12
-1.75879E+0	-564.136E-12	-1.75879E+0	-53.9237E-9	341.979E-15	10.8520E-12
-1.73869E+0	-550.951E-12	-1.73869E+0	-53.9237E-9	-45.3474E-15	10.6966E-12
-1.71859E+0	-536.307E-12	-1.71859E+0	-53.9237E-9	-21.4627E-15	10.4999E-12
-1.69849E+0	-518.993E-12	-1.69849E+0	-53.9237E-9	6.87404E-15	10.1006E-12
-1.67839E+0	-508.499E-12	-1.67839E+0	-53.9237E-9	-260.307E-15	9.87180E-12
-1.65829E+0	-497.237E-12	-1.65829E+0	-53.9237E-9	-240.017E-15	9.68679E-12
-1.63819E+0	-484.049E-12	-1.63819E+0	-53.9237E-9	-315.653E-15	9.65058E-12
-1.61809E+0	-469.337E-12	-1.61809E+0	-53.9237E-9	-433.208E-15	9.60023E-12
-1.59799E+0	-455.573E-12	-1.59799E+0	-53.9237E-9	-381.760E-15	9.25045E-12
-1.57789E+0	-446.326E-12	-1.57789E+0	-53.9237E-9	-390.047E-15	8.84393E-12
-1.55779E+0	-434.376E-12	-1.55779E+0	-53.9237E-9	-447.745E-15	9.04806E-12
-1.53769E+0	-421.708E-12	-1.53769E+0	-53.9237E-9	-610.611E-15	9.01841E-12
-1.51759E+0	-408.154E-12	-1.51759E+0	-53.9237E-9	-490.397E-15	8.88206E-12
-1.49749E+0	-397.567E-12	-1.49749E+0	-53.9237E-9	-820.221E-15	8.11702E-12
-1.47739E+0	-389.789E-12	-1.47739E+0	-53.9237E-9	-778.820E-15	7.39877E-12
-1.45729E+0	-378.626E-12	-1.45729E+0	-53.9237E-9	-1.13269E-12	7.23136E-12
-1.43719E+0	-370.372E-12	-1.43719E+0	-53.9237E-9	-1.05001E-12	6.78156E-12
-1.41709E+0	-361.274E-12	-1.41709E+0	-53.9237E-9	-1.44132E-12	6.28091E-12
-1.39698E+0	-355.987E-12	-1.39698E+0	-53.9237E-9	-1.56696E-12	5.43814E-12
-1.37688E+0	-350.166E-12	-1.37688E+0	-53.9237E-9	-1.62933E-12	5.04097E-12
-1.35678E+0	-342.739E-12	-1.35678E+0	-53.9237E-9	-1.83959E-12	4.47296E-12
-1.33668E+0	-337.177E-12	-1.33668E+0	-53.9237E-9	-1.87339E-12	4.42216E-12
-1.31658E+0	-331.594E-12	-1.31658E+0	-53.9237E-9	-1.84876E-12	4.54705E-12
-1.29648E+0	-327.362E-12	-1.29648E+0	-53.9237E-9	-1.74028E-12	4.55390E-12
-1.27638E+0	-321.407E-12	-1.27638E+0	-53.9237E-9	-1.76817E-12	4.42340E-12
-1.25628E+0	-315.477E-12	-1.25628E+0	-53.9237E-9	-1.90980E-12	4.40350E-12
-1.23618E+0	-311.381E-12	-1.23618E+0	-53.9237E-9	-1.96894E-12	4.20087E-12
-1.21608E+0	-305.118E-12	-1.21608E+0	-53.9237E-9	-2.02485E-12	4.06743E-12
-1.19598E+0	-300.844E-12	-1.19598E+0	-53.9237E-9	-2.16141E-12	4.15823E-12
-1.17588E+0	-295.600E-12	-1.17588E+0	-53.9237E-9	-1.88143E-12	4.20402E-12
-1.15578E+0	-290.690E-12	-1.15578E+0	-53.9237E-9	-1.84850E-12	3.98785E-12
-1.13568E+0	-286.246E-12	-1.13568E+0	-53.9237E-9	-1.93090E-12	3.84496E-12
-1.11558E+0	-280.786E-12	-1.11558E+0	-53.9237E-9	-2.03600E-12	3.59156E-12
-1.09548E+0	-277.942E-12	-1.09548E+0	-53.9237E-9	-1.98958E-12	3.54205E-12
-1.07538E+0	-273.164E-12	-1.07538E+0	-53.9237E-9	-1.89586E-12	3.52102E-12
-1.05528E+0	-269.231E-12	-1.05528E+0	-53.9237E-9	-1.95938E-12	3.82064E-12
-1.03518E+0	-263.117E-12	-1.03518E+0	-53.9237E-9	-1.92948E-12	3.74973E-12
-1.01508E+0	-259.084E-12	-1.01508E+0	-53.9237E-9	-1.99527E-12	4.00429E-12
-994.975E-3	-255.338E-12	-994.975E-3	-53.9237E-9	-1.96399E-12	3.91737E-12
-974.874E-3	-249.350E-12	-974.874E-3	-53.9237E-9	-2.16222E-12	4.10505E-12
-954.774E-3	-244.966E-12	-954.774E-3	-53.9237E-9	-1.76263E-12	4.01509E-12
-934.673E-3	-238.476E-12	-934.673E-3	-53.9237E-9	-1.93307E-12	4.08785E-12
-914.573E-3	-235.565E-12	-914.573E-3	-53.9237E-9	-1.91380E-12	3.99632E-12
-894.472E-3	-231.628E-12	-894.472E-3	-53.9237E-9	-2.22682E-12	3.70844E-12
-874.372E-3	-226.244E-12	-874.372E-3	-53.9237E-9	-2.09969E-12	3.19636E-12
-854.271E-3	-222.594E-12	-854.271E-3	-53.9237E-9	-2.17618E-12	3.15380E-12
-834.171E-3	-219.290E-12	-834.171E-3	-53.9237E-9	-2.23298E-12	2.93913E-12
-814.070E-3	-217.779E-12	-814.070E-3	-53.9237E-9	-2.26798E-12	2.93175E-12
-793.970E-3	-213.202E-12	-793.970E-3	-53.9237E-9	-2.19948E-12	3.16029E-12
-773.869E-3	-208.637E-12	-773.869E-3	-53.9237E-9	-2.37280E-12	3.20543E-12
-753.769E-3	-204.488E-12	-753.769E-3	-53.9237E-9	-2.18640E-12	3.36298E-12
-733.668E-3	-201.842E-12	-733.668E-3	-53.9237E-9	-2.07471E-12	3.37634E-12
-713.568E-3	-198.120E-12	-713.568E-3	-53.9237E-9	-1.88783E-12	3.55077E-12
-693.467E-3	-192.007E-12	-693.467E-3	-53.9237E-9	-2.05801E-12	3.64170E-12
-673.367E-3	-187.174E-12	-673.367E-3	-53.9237E-9	-1.95117E-12	3.80302E-12
-653.266E-3	-183.176E-12	-653.266E-3	-53.9237E-9	-2.00361E-12	3.88136E-12
-633.166E-3	-179.567E-12	-633.166E-3	-53.9237E-9	-1.82297E-12	3.85903E-12
-613.065E-3	-173.605E-12	-613.065E-3	-53.9237E-9	-2.01783E-12	3.75010E-12
-592.965E-3	-168.432E-12	-592.965E-3	-53.9237E-9	-2.06877E-12	3.85822E-12
-572.864E-3	-164.302E-12	-572.864E-3	-53.9237E-9	-2.07168E-12	3.66073E-12
-552.764E-3	-161.152E-12	-552.764E-3	-53.9237E-9	-2.03462E-12	3.40346E-12
-532.663E-3	-156.924E-12	-532.663E-3	-53.9237E-9	-2.31001E-12	3.29969E-12
-512.563E-3	-151.998E-12	-512.563E-3	-53.9237E-9	-2.34288E-12	3.33223E-12
-492.462E-3	-148.577E-12	-492.462E-3	-53.9237E-9	-2.20894E-12	3.36275E-12
-472.362E-3	-144.977E-12	-472.362E-3	-53.9237E-9	-2.21227E-12	3.26535E-12
-452.261E-3	-141.276E-12	-452.261E-3	-53.9237E-9	-2.25765E-12	3.24443E-12
-432.161E-3	-136.003E-12	-432.161E-3	-53.9237E-9	-2.06357E-12	3.45313E-12
-412.060E-3	-131.687E-12	-412.060E-3	-53.9237E-9	-1.89735E-12	3.74461E-12
-391.960E-3	-127.556E-12	-391.960E-3	-53.9237E-9	-1.95023E-12	3.69562E-12
-371.859E-3	-123.208E-12	-371.859E-3	-53.9237E-9	-2.03126E-12	3.89542E-12
-351.759E-3	-117.973E-12	-351.759E-3	-53.9237E-9	-1.92844E-12	4.08824E-12
-331.658E-3	-111.774E-12	-331.658E-3	-53.9237E-9	-1.87982E-12	4.54067E-12
-311.558E-3	-106.237E-12	-311.558E-3	-53.9237E-9	-1.64883E-12	4.67714E-12
-291.457E-3	-99.8686E-12	-291.457E-3	-53.9237E-9	-1.61782E-12	4.99827E-12
-271.357E-3	-93.6225E-12	-271.357E-3	-53.9237E-9	-1.63306E-12	4.80523E-12
-251.256E-3	-87.5753E-12	-251.256E-3	-53.9237E-9	-1.67892E-12	4.59343E-12
-231.156E-3	-82.0029E-12	-231.156E-3	-53.9237E-9	-1.91549E-12	4.51565E-12
-211.055E-3	-76.5324E-12	-211.055E-3	-53.9237E-9	-1.79484E-12	4.76701E-12
-190.955E-3	-69.8202E-12	-190.955E-3	-53.9237E-9	-1.63014E-12	5.14346E-12
-170.854E-3	-62.4054E-12	-170.854E-3	-53.9237E-9	-1.40201E-12	5.86271E-12
-150.754E-3	-53.8837E-12	-150.754E-3	-53.9237E-9	-1.18830E-12	6.38633E-12
-130.653E-3	-45.4905E-12	-130.653E-3	-53.9237E-9	-1.19871E-12	6.35240E-12
-110.553E-3	-37.4403E-12	-110.553E-3	-53.9237E-9	-1.50437E-12	5.92661E-12
-90.4523E-3	-30.2092E-12	-90.4523E-3	-53.9237E-9	-1.50612E-12	5.58377E-12
-70.3518E-3	-23.1606E-12	-70.3518E-3	-53.9237E-9	-1.64980E-12	5.40793E-12
-50.2512E-3	-16.2348E-12	-50.2513E-3	-53.9237E-9	-1.56963E-12	5.39376E-12
-30.1508E-3	-9.59327E-12	-30.1508E-3	-53.9237E-9	-1.56317E-12	5.22236E-12
-10.0503E-3	-3.32614E-12	-10.0503E-3	-53.9237E-9	-1.74642E-12	4.77214E-12
10.0503E-3	2.66310E-12	10.0503E-3	-53.9237E-9	-1.92301E-12	4.53690E-12
30.1507E-3	8.52129E-12	30.1508E-3	-53.9237E-9	-1.86525E-12	4.72504E-12
50.2512E-3	14.5577E-12	50.2513E-3	-53.9237E-9	-1.68154E-12	4.93820E-12
70.3518E-3	20.8521E-12	70.3518E-3	-53.9237E-9	-1.62709E-12	4.89682E-12
90.4522E-3	27.3324E-12	90.4523E-3	-53.9237E-9	-1.71945E-12	4.99638E-12
110.553E-3	33.7934E-12	110.553E-3	-53.9237E-9	-1.68483E-12	5.07796E-12
130.653E-3	40.3962E-12	130.653E-3	-53.9237E-9	-1.66258E-12	5.22948E-12
150.754E-3	47.5108E-12	150.754E-3	-53.9237E-9	-1.34599E-12	5.46287E-12
170.854E-3	54.4254E-12	170.854E-3	-53.9237E-9	-1.63650E-12	5.23953E-12
190.955E-3	61.1107E-12	190.955E-3	-53.9237E-9	-1.75230E-12	5.10092E-12
211.055E-3	67.3405E-12	211.055E-3	-53.9237E-9	-1.68681E-12	4.77348E-12
231.156E-3	73.2081E-12	231.156E-3	-53.9237E-9	-1.79649E-12	4.69674E-12
251.256E-3	79.1946E-12	251.256E-3	-53.9237E-9	-1.71602E-12	4.65912E-12
271.357E-3	85.2717E-12	271.357E-3	-53.9237E-9	-1.80470E-12	4.68743E-12
291.457E-3	91.0956E-12	291.457E-3	-53.9237E-9	-1.60743E-12	4.73477E-12
311.558E-3	96.9943E-12	311.558E-3	-53.9237E-9	-1.65553E-12	4.78283E-12
331.658E-3	103.154E-12	331.658E-3	-53.9237E-9	-1.54126E-12	4.76085E-12
351.759E-3	109.635E-12	351.759E-3	-53.9237E-9	-1.49344E-12	5.00655E-12
371.859E-3	116.658E-12	371.859E-3	-53.9237E-9	-1.48864E-12	5.29624E-12
391.960E-3	123.604E-12	391.960E-3	-53.9237E-9	-1.34110E-12	5.50038E-12
412.060E-3	130.956E-12	412.060E-3	-53.9237E-9	-1.73505E-12	5.66707E-12
432.161E-3	137.751E-12	432.161E-3	-53.9237E-9	-1.51721E-12	5.53501E-12
452.261E-3	144.912E-12	452.261E-3	-53.9237E-9	-1.56508E-12	5.18904E-12
472.362E-3	151.239E-12	472.362E-3	-53.9237E-9	-1.51677E-12	5.30924E-12
492.462E-3	158.708E-12	492.462E-3	-53.9237E-9	-1.61363E-12	5.47327E-12
512.563E-3	165.779E-12	512.563E-3	-53.9237E-9	-1.47616E-12	5.83556E-12
532.663E-3	173.984E-12	532.663E-3	-53.9237E-9	-1.30022E-12	6.38055E-12
552.764E-3	183.093E-12	552.764E-3	-53.9237E-9	-999.555E-15	6.77906E-12
572.864E-3	192.273E-12	572.864E-3	-53.9237E-9	-1.07749E-12	7.16732E-12
592.965E-3	202.486E-12	592.965E-3	-53.9237E-9	-805.598E-15	7.76084E-12
613.065E-3	213.266E-12	613.065E-3	-53.9237E-9	-567.042E-15	8.46247E-12
633.166E-3	225.952E-12	633.166E-3	-53.9237E-9	-596.639E-15	9.10853E-12
653.266E-3	238.987E-12	653.266E-3	-53.9237E-9	-465.371E-15	9.46379E-12
673.367E-3	251.880E-12	673.367E-3	-53.9237E-9	-308.874E-15	9.52723E-12
693.467E-3	264.259E-12	693.467E-3	-53.9237E-9	-307.281E-15	9.75006E-12
713.568E-3	278.326E-12	713.568E-3	-53.9237E-9	-90.9642E-15	9.79798E-12
733.668E-3	292.105E-12	733.668E-3	-53.9237E-9	-291.807E-15	9.73339E-12
753.769E-3	305.465E-12	753.769E-3	-53.9237E-9	-134.383E-15	9.90491E-12
773.869E-3	317.842E-12	773.869E-3	-53.9237E-9	-378.309E-15	10.0765E-12
793.970E-3	332.632E-12	793.970E-3	-53.9237E-9	-78.9598E-15	10.2333E-12
814.070E-3	347.095E-12	814.070E-3	-53.9237E-9	62.0656E-15	10.1940E-12
834.171E-3	361.769E-12	834.171E-3	-53.9237E-9	40.9721E-15	10.5084E-12
854.271E-3	374.509E-12	854.271E-3	-53.9237E-9	-52.2147E-15	10.5528E-12
874.372E-3	389.225E-12	874.372E-3	-53.9237E-9	-127.134E-15	10.6428E-12
894.472E-3	404.604E-12	894.472E-3	-53.9237E-9	30.8633E-15	10.7416E-12
914.573E-3	419.768E-12	914.573E-3	-53.9237E-9	140.759E-15	10.8051E-12
934.673E-3	434.275E-12	934.673E-3	-53.9237E-9	54.9848E-15	10.9913E-12
954.774E-3	447.889E-12	954.774E-3	-53.9237E-9	273.744E-15	10.9503E-12
974.874E-3	464.415E-12	974.874E-3	-53.9237E-9	304.501E-15	11.0604E-12
994.975E-3	480.489E-12	994.975E-3	-53.9237E-9	166.002E-15	11.3578E-12
1.01508E+0	495.436E-12	1.01508E+0	-53.9237E-9	71.0973E-15	11.3370E-12
1.03518E+0	509.292E-12	1.03518E+0	-53.9237E-9	14.8398E-15	11.3781E-12
1.05528E+0	524.793E-12	1.05528E+0	-53.9237E-9	345.251E-15	11.1789E-12
1.07538E+0	541.946E-12	1.07538E+0	-53.9237E-9	251.677E-15	11.4630E-12
1.09548E+0	556.407E-12	1.09548E+0	-53.9237E-9	491.709E-15	11.4593E-12
1.11558E+0	570.985E-12	1.11558E+0	-53.9237E-9	256.119E-15	11.4687E-12
1.13568E+0	587.398E-12	1.13568E+0	-53.9237E-9	485.811E-15	11.8137E-12
1.15578E+0	605.148E-12	1.15578E+0	-53.9237E-9	525.593E-15	12.5311E-12
1.17588E+0	622.019E-12	1.17588E+0	-53.9237E-9	566.126E-15	12.9079E-12
1.19598E+0	638.869E-12	1.19598E+0	-53.9237E-9	502.316E-15	13.4269E-12
1.21608E+0	658.964E-12	1.21608E+0	-53.9237E-9	1.22055E-12	14.2685E-12
1.23618E+0	680.091E-12	1.23618E+0	-53.9237E-9	1.53314E-12	15.1858E-12
1.25628E+0	701.808E-12	1.25628E+0	-53.9237E-9	1.67614E-12	16.0023E-12
1.27638E+0	724.418E-12	1.27638E+0	-53.9237E-9	2.05153E-12	17.1130E-12
1.29648E+0	749.792E-12	1.29648E+0	-53.9237E-9	2.80038E-12	19.0269E-12
1.31658E+0	779.711E-12	1.31658E+0	-53.9237E-9	3.40815E-12	20.8239E-12
1.33668E+0	810.459E-12	1.33668E+0	-53.9237E-9	3.98471E-12	23.3006E-12
1.35678E+0	843.135E-12	1.35678E+0	-53.9237E-9	4.53786E-12	25.2387E-12
1.37688E+0	880.314E-12	1.37688E+0	-53.9237E-9	5.64477E-12	27.6917E-12
1.39698E+0	922.105E-12	1.39698E+0	-53.9237E-9	6.23770E-12	29.9437E-12
1.41709E+0	967.081E-12	1.41709E+0	-53.9237E-9	7.08045E-12	32.3816E-12
1.43719E+0	1.01235E-9	1.43719E+0	-53.9237E-9	7.72867E-12	34.8071E-12
1.45729E+0	1.06209E-9	1.45729E+0	-53.9237E-9	8.81394E-12	38.0547E-12
1.47739E+0	1.11895E-9	1.47739E+0	-53.9237E-9	9.75427E-12	40.7432E-12
1.49749E+0	1.17844E-9	1.49749E+0	-53.9237E-9	10.5622E-12	43.5151E-12
1.51759E+0	1.23905E-9	1.51759E+0	-53.9237E-9	11.4598E-12	45.9313E-12
1.53769E+0	1.29956E-9	1.53769E+0	-53.9237E-9	12.1115E-12	48.2222E-12
1.55779E+0	1.36956E-9	1.55779E+0	-53.9237E-9	13.0437E-12	49.6651E-12
1.57789E+0	1.43996E-9	1.57789E+0	-53.9237E-9	13.5671E-12	50.9114E-12
1.59799E+0	1.50651E-9	1.59799E+0	-53.9237E-9	13.8565E-12	51.7360E-12
1.61809E+0	1.57352E-9	1.61809E+0	-53.9237E-9	14.1265E-12	52.9246E-12
1.63819E+0	1.64606E-9	1.63819E+0	-53.9237E-9	14.9478E-12	53.3976E-12
1.65829E+0	1.72337E-9	1.65829E+0	-53.9237E-9	15.0225E-12	54.6155E-12
1.67839E+0	1.79072E-9	1.67839E+0	-53.9237E-9	15.5912E-12	54.7141E-12
1.69849E+0	1.86109E-9	1.69849E+0	-53.9237E-9	15.4141E-12	54.6384E-12
1.71859E+0	1.92898E-9	1.71859E+0	-53.9237E-9	15.4436E-12	53.7290E-12
1.73869E+0	2.00711E-9	1.73869E+0	-53.9237E-9	14.8062E-12	52.6225E-12
1.75879E+0	2.06923E-9	1.75879E+0	-53.9237E-9	14.5994E-12	50.9458E-12
1.77889E+0	2.13123E-9	1.77889E+0	-53.9237E-9	13.8563E-12	48.5806E-12
1.79900E+0	2.19042E-9	1.79900E+0	-53.9237E-9	13.8556E-12	46.8117E-12
1.81910E+0	2.25232E-9	1.81910E+0	-53.9237E-9	12.5379E-12	44.7980E-12
1.83920E+0	2.31409E-9	1.83920E+0	-53.9237E-9	12.5308E-12	43.5602E-12
1.85930E+0	2.36019E-9	1.85930E+0	-53.9237E-9	12.1176E-12	42.8524E-12
1.87940E+0	2.41418E-9	1.87940E+0	-53.9237E-9	13.0827E-12	42.8588E-12
1.89950E+0	2.46917E-9	1.89950E+0	-53.9237E-9	12.4105E-12	42.6738E-12
1.91960E+0	2.52909E-9	1.91960E+0	-53.9237E-9	12.5959E-12	42.8033E-12
1.93970E+0	2.57651E-9	1.93970E+0	-53.9237E-9	12.4478E-12	42.3726E-12
1.95980E+0	2.62576E-9	1.95980E+0	-53.9237E-9	12.2397E-12	41.5793E-12
1.97990E+0	2.68077E-9	1.97990E+0	-53.9237E-9	11.8272E-12	40.2798E-12
2.00000E+0	2.73341E-9	2.00000E+0	-53.9237E-9	11.3981E-12	38.8388E-12
