# Supplementary material for: Circumventing the stability problems of graphene nanoribbon zigzag edges
Source: Nat Chem. 2022 Sep 26;14(12):1451–8. doi: 10.1038/s41557-022-01042-8 (PMC10665199; doi:10.1038/s41557-022-01042-8)
Supplement: Supplementary file 3 — Source data for Supplementary Fig. 9. [file 41557_2022_1042_MOESM3_ESM.zip › 4 units/Point spectra388.dat]

Experiment	bias spectroscopy
Saved Date	21.07.2020 23:33:34
User
Date
X (m)	-357.795E-9
Y (m)	-187.26E-9
Z (m)	-53.9116E-9
Z offset (m)	0E+0
Settling time (s)	20E-3
Integration time (s)	70E-3
Z-Ctrl hold	TRUE
Final Z (m)	N/A
Start time	21.07.2020 23:33:16
Filter type	None
Order
Cutoff frq
Bias>Bias (V)	-500E-3
Bias>Calibration (V/V)	-1E+0
Bias>Offset (V)	0E+0
Bias Spectroscopy>Sweep Start (V)	-2E+0
Bias Spectroscopy>Sweep End (V)	2E+0
Bias Spectroscopy>Num Pixel	200
Bias Spectroscopy>Z Avg time (s)	100E-3
Bias Spectroscopy>Z offset (m)	0E+0
Bias Spectroscopy>1st Settling time (s)	60E-3
Bias Spectroscopy>Settling time (s)	20E-3
Bias Spectroscopy>Integration time (s)	70E-3
Bias Spectroscopy>End Settling time (s)	50E-3
Bias Spectroscopy>Z control time (s)	50E-3
Bias Spectroscopy>Max Slew rate (V/s)	Inf
Bias Spectroscopy>backward sweep	FALSE
Bias Spectroscopy>Z-controller hold	TRUE
Bias Spectroscopy>Number of sweeps	1
Bias Spectroscopy>Channels	Current (A);Bias (V);Z (m);LI Demod 1 Y (A);LI Demod 1 X (A)
Bias Spectroscopy>Reset Bias	TRUE
Bias Spectroscopy>Record final Z	FALSE
Bias Spectroscopy>Lock-In run	TRUE
Current>Current (A)	1.74614E-9
Current>Calibration (A/V)	330E-12
Current>Offset (A)	0E+0
Current>Gain	High
Lock-in>Lock-in status	ON
Lock-in>Modulated signal	Bias (V)
Lock-in>Frequency (Hz)	828E+0
Lock-in>Amplitude	20E-3
Lock-in>Demodulated signal	Current (A)
Lock-in>HP Filter Cutoff D1 (Hz)	155.425E+0
Lock-in>HP Filter Cutoff D2 (Hz)	155.425E+0
Lock-in>HP Filter Order D1	1
Lock-in>HP Filter Order D2	1
Lock-in>Harmonic D1	1
Lock-in>Harmonic D2	2
Lock-in>Reference phase D1 (deg)	-158.815E+0
Lock-in>Reference phase D2 (deg)	174.64E+0
Lock-in>LP Filter Cutoff D1 (Hz)	9.71405E+0
Lock-in>LP Filter Cutoff D2 (Hz)	4.85702E+0
Lock-in>LP Filter Order D1	2
Lock-in>LP Filter Order D2	2
Lock-in>Sync Filter D1	OFF
Lock-in>Sync Filter D2	OFF
[DATA]
Bias calc (V)	Current (A)	Bias (V)	Z (m)	LI Demod 1 Y (A)	LI Demod 1 X (A)
-2.00000E+0	-780.560E-12	-2.00000E+0	-53.9116E-9	2.88165E-12	19.7614E-12
-1.97990E+0	-755.920E-12	-1.97990E+0	-53.9116E-9	2.31491E-12	18.1523E-12
-1.95980E+0	-734.745E-12	-1.95980E+0	-53.9116E-9	1.74314E-12	16.7101E-12
-1.93970E+0	-712.811E-12	-1.93970E+0	-53.9116E-9	1.48752E-12	15.0786E-12
-1.91960E+0	-691.280E-12	-1.91960E+0	-53.9116E-9	1.06629E-12	13.7647E-12
-1.89950E+0	-675.705E-12	-1.89950E+0	-53.9116E-9	872.012E-15	12.3178E-12
-1.87940E+0	-660.574E-12	-1.87940E+0	-53.9116E-9	405.201E-15	11.7527E-12
-1.85930E+0	-645.813E-12	-1.85930E+0	-53.9116E-9	411.635E-15	11.3924E-12
-1.83920E+0	-630.071E-12	-1.83920E+0	-53.9116E-9	217.242E-15	10.8245E-12
-1.81910E+0	-615.767E-12	-1.81910E+0	-53.9116E-9	1.30663E-15	10.3118E-12
-1.79900E+0	-603.630E-12	-1.79900E+0	-53.9116E-9	-285.859E-15	10.3125E-12
-1.77889E+0	-590.576E-12	-1.77889E+0	-53.9116E-9	-19.7893E-15	10.0147E-12
-1.75879E+0	-575.769E-12	-1.75879E+0	-53.9116E-9	-64.5983E-15	9.86194E-12
-1.73869E+0	-563.532E-12	-1.73869E+0	-53.9116E-9	-165.757E-15	9.55651E-12
-1.71859E+0	-551.428E-12	-1.71859E+0	-53.9116E-9	-233.670E-15	9.42282E-12
-1.69849E+0	-539.521E-12	-1.69849E+0	-53.9116E-9	-144.135E-15	9.23172E-12
-1.67839E+0	-526.885E-12	-1.67839E+0	-53.9116E-9	-476.983E-15	9.21275E-12
-1.65829E+0	-513.793E-12	-1.65829E+0	-53.9116E-9	-265.617E-15	9.15641E-12
-1.63819E+0	-500.984E-12	-1.63819E+0	-53.9116E-9	-355.366E-15	9.25721E-12
-1.61809E+0	-490.071E-12	-1.61809E+0	-53.9116E-9	-405.711E-15	9.38029E-12
-1.59799E+0	-477.536E-12	-1.59799E+0	-53.9116E-9	-546.320E-15	9.24796E-12
-1.57789E+0	-463.715E-12	-1.57789E+0	-53.9116E-9	-363.906E-15	9.42644E-12
-1.55779E+0	-451.348E-12	-1.55779E+0	-53.9116E-9	-301.071E-15	9.41618E-12
-1.53769E+0	-439.629E-12	-1.53769E+0	-53.9116E-9	-293.590E-15	9.85956E-12
-1.51759E+0	-426.003E-12	-1.51759E+0	-53.9116E-9	11.3925E-15	9.90593E-12
-1.49749E+0	-412.322E-12	-1.49749E+0	-53.9116E-9	-458.440E-15	9.55157E-12
-1.47739E+0	-400.956E-12	-1.47739E+0	-53.9116E-9	-741.810E-15	8.61529E-12
-1.45729E+0	-390.560E-12	-1.45729E+0	-53.9116E-9	-903.988E-15	8.27177E-12
-1.43719E+0	-380.811E-12	-1.43719E+0	-53.9116E-9	-779.578E-15	7.64843E-12
-1.41709E+0	-370.154E-12	-1.41709E+0	-53.9116E-9	-1.34210E-12	6.67047E-12
-1.39698E+0	-362.211E-12	-1.39698E+0	-53.9116E-9	-1.53586E-12	5.69887E-12
-1.37688E+0	-356.256E-12	-1.37688E+0	-53.9116E-9	-1.78469E-12	4.93171E-12
-1.35678E+0	-351.701E-12	-1.35678E+0	-53.9116E-9	-1.76828E-12	4.49058E-12
-1.33668E+0	-345.071E-12	-1.33668E+0	-53.9116E-9	-1.77761E-12	4.60607E-12
-1.31658E+0	-338.307E-12	-1.31658E+0	-53.9116E-9	-1.63225E-12	4.52929E-12
-1.29648E+0	-333.795E-12	-1.29648E+0	-53.9116E-9	-1.68701E-12	4.72979E-12
-1.27638E+0	-328.844E-12	-1.27638E+0	-53.9116E-9	-1.87232E-12	4.56486E-12
-1.25628E+0	-322.538E-12	-1.25628E+0	-53.9116E-9	-1.81610E-12	4.36349E-12
-1.23618E+0	-315.875E-12	-1.23618E+0	-53.9116E-9	-1.81326E-12	4.25695E-12
-1.21608E+0	-310.983E-12	-1.21608E+0	-53.9116E-9	-1.90738E-12	4.26709E-12
-1.19598E+0	-307.260E-12	-1.19598E+0	-53.9116E-9	-1.70883E-12	4.22584E-12
-1.17588E+0	-301.217E-12	-1.17588E+0	-53.9116E-9	-1.99337E-12	4.14341E-12
-1.15578E+0	-295.218E-12	-1.15578E+0	-53.9116E-9	-1.96108E-12	4.21152E-12
-1.13568E+0	-290.339E-12	-1.13568E+0	-53.9116E-9	-2.03453E-12	3.85291E-12
-1.11558E+0	-287.511E-12	-1.11558E+0	-53.9116E-9	-2.03163E-12	3.65115E-12
-1.09548E+0	-283.473E-12	-1.09548E+0	-53.9116E-9	-2.22404E-12	3.41738E-12
-1.07538E+0	-278.888E-12	-1.07538E+0	-53.9116E-9	-2.19081E-12	3.57983E-12
-1.05528E+0	-273.212E-12	-1.05528E+0	-53.9116E-9	-2.09796E-12	3.63668E-12
-1.03518E+0	-270.049E-12	-1.03518E+0	-53.9116E-9	-1.97837E-12	3.89719E-12
-1.01508E+0	-265.597E-12	-1.01508E+0	-53.9116E-9	-2.02294E-12	4.01767E-12
-994.975E-3	-260.093E-12	-994.975E-3	-53.9116E-9	-1.96868E-12	4.31971E-12
-974.874E-3	-254.389E-12	-974.874E-3	-53.9116E-9	-1.85362E-12	4.21408E-12
-954.774E-3	-249.207E-12	-954.774E-3	-53.9116E-9	-1.82361E-12	4.12046E-12
-934.673E-3	-245.662E-12	-934.673E-3	-53.9116E-9	-1.95024E-12	4.17489E-12
-914.573E-3	-239.847E-12	-914.573E-3	-53.9116E-9	-2.06271E-12	4.11593E-12
-894.472E-3	-235.168E-12	-894.472E-3	-53.9116E-9	-2.00871E-12	3.78963E-12
-874.372E-3	-230.496E-12	-874.372E-3	-53.9116E-9	-2.11801E-12	3.34735E-12
-854.271E-3	-228.448E-12	-854.271E-3	-53.9116E-9	-2.28032E-12	3.11002E-12
-834.171E-3	-225.310E-12	-834.171E-3	-53.9116E-9	-2.22168E-12	3.10894E-12
-814.070E-3	-219.927E-12	-814.070E-3	-53.9116E-9	-2.21777E-12	3.05295E-12
-793.970E-3	-217.018E-12	-793.970E-3	-53.9116E-9	-2.11977E-12	3.37474E-12
-773.869E-3	-213.153E-12	-773.869E-3	-53.9116E-9	-2.15868E-12	3.55699E-12
-753.769E-3	-209.588E-12	-753.769E-3	-53.9116E-9	-2.17282E-12	3.72507E-12
-733.668E-3	-204.434E-12	-733.668E-3	-53.9116E-9	-2.03517E-12	3.68864E-12
-713.568E-3	-199.820E-12	-713.568E-3	-53.9116E-9	-1.77993E-12	3.79676E-12
-693.467E-3	-195.670E-12	-693.467E-3	-53.9116E-9	-1.80406E-12	4.06799E-12
-673.367E-3	-190.469E-12	-673.367E-3	-53.9116E-9	-1.88748E-12	4.00522E-12
-653.266E-3	-185.426E-12	-653.266E-3	-53.9116E-9	-1.76438E-12	3.94672E-12
-633.166E-3	-179.754E-12	-633.166E-3	-53.9116E-9	-1.94408E-12	3.99548E-12
-613.065E-3	-175.672E-12	-613.065E-3	-53.9116E-9	-1.94766E-12	4.11481E-12
-592.965E-3	-170.673E-12	-592.965E-3	-53.9116E-9	-2.13108E-12	3.92381E-12
-572.864E-3	-165.980E-12	-572.864E-3	-53.9116E-9	-1.82579E-12	3.86402E-12
-552.764E-3	-160.766E-12	-552.764E-3	-53.9116E-9	-2.10682E-12	3.50752E-12
-532.663E-3	-156.814E-12	-532.663E-3	-53.9116E-9	-2.12057E-12	3.51111E-12
-512.563E-3	-153.280E-12	-512.563E-3	-53.9116E-9	-2.08595E-12	3.62604E-12
-492.462E-3	-148.583E-12	-492.462E-3	-53.9116E-9	-2.18729E-12	3.31052E-12
-472.362E-3	-144.591E-12	-472.362E-3	-53.9116E-9	-2.05607E-12	3.49864E-12
-452.261E-3	-140.338E-12	-452.261E-3	-53.9116E-9	-1.87229E-12	3.32911E-12
-432.161E-3	-136.635E-12	-432.161E-3	-53.9116E-9	-2.15041E-12	3.79143E-12
-412.060E-3	-132.002E-12	-412.060E-3	-53.9116E-9	-2.10783E-12	3.75420E-12
-391.960E-3	-126.923E-12	-391.960E-3	-53.9116E-9	-2.22382E-12	3.63636E-12
-371.859E-3	-122.765E-12	-371.859E-3	-53.9116E-9	-2.10432E-12	3.83675E-12
-351.759E-3	-117.943E-12	-351.759E-3	-53.9116E-9	-2.02976E-12	4.03190E-12
-331.658E-3	-112.806E-12	-331.658E-3	-53.9116E-9	-1.71090E-12	4.30340E-12
-311.558E-3	-106.441E-12	-311.558E-3	-53.9116E-9	-1.79879E-12	4.66416E-12
-291.457E-3	-100.705E-12	-291.457E-3	-53.9116E-9	-1.87310E-12	4.84780E-12
-271.357E-3	-95.0418E-12	-271.357E-3	-53.9116E-9	-1.87738E-12	4.65670E-12
-251.256E-3	-89.4490E-12	-251.256E-3	-53.9116E-9	-1.86615E-12	4.49937E-12
-231.156E-3	-83.8722E-12	-231.156E-3	-53.9116E-9	-1.86054E-12	4.30526E-12
-211.055E-3	-77.8610E-12	-211.055E-3	-53.9116E-9	-1.81544E-12	4.69918E-12
-190.955E-3	-71.5867E-12	-190.955E-3	-53.9116E-9	-1.61306E-12	5.31487E-12
-170.854E-3	-64.1496E-12	-170.854E-3	-53.9116E-9	-1.26787E-12	5.80465E-12
-150.754E-3	-55.6877E-12	-150.754E-3	-53.9116E-9	-1.29904E-12	6.28755E-12
-130.653E-3	-46.9853E-12	-130.653E-3	-53.9116E-9	-1.32341E-12	6.48204E-12
-110.553E-3	-38.8929E-12	-110.553E-3	-53.9116E-9	-1.40964E-12	5.91814E-12
-90.4523E-3	-31.4710E-12	-90.4523E-3	-53.9116E-9	-1.42484E-12	5.53668E-12
-70.3518E-3	-24.1925E-12	-70.3518E-3	-53.9116E-9	-1.47129E-12	5.48402E-12
-50.2512E-3	-16.9197E-12	-50.2513E-3	-53.9116E-9	-1.48491E-12	5.43859E-12
-30.1508E-3	-10.0056E-12	-30.1508E-3	-53.9116E-9	-1.51644E-12	5.10935E-12
-10.0503E-3	-3.45457E-12	-10.0503E-3	-53.9116E-9	-1.78409E-12	5.01379E-12
10.0503E-3	2.66750E-12	10.0503E-3	-53.9116E-9	-1.61961E-12	4.74956E-12
30.1507E-3	8.52584E-12	30.1508E-3	-53.9116E-9	-1.82981E-12	4.51874E-12
50.2512E-3	14.4056E-12	50.2513E-3	-53.9116E-9	-1.75358E-12	4.76493E-12
70.3518E-3	20.5333E-12	70.3518E-3	-53.9116E-9	-1.65043E-12	4.83695E-12
90.4522E-3	26.8024E-12	90.4523E-3	-53.9116E-9	-1.67249E-12	4.73723E-12
110.553E-3	33.0420E-12	110.553E-3	-53.9116E-9	-1.70223E-12	4.75704E-12
130.653E-3	39.6067E-12	130.653E-3	-53.9116E-9	-1.73574E-12	5.11616E-12
150.754E-3	46.5339E-12	150.754E-3	-53.9116E-9	-1.48464E-12	5.57521E-12
170.854E-3	53.7195E-12	170.854E-3	-53.9116E-9	-1.68052E-12	5.58420E-12
190.955E-3	60.2894E-12	190.955E-3	-53.9116E-9	-1.61755E-12	5.19070E-12
211.055E-3	66.5963E-12	211.055E-3	-53.9116E-9	-1.67038E-12	4.81404E-12
231.156E-3	72.4256E-12	231.156E-3	-53.9116E-9	-1.68489E-12	4.68022E-12
251.256E-3	78.7165E-12	251.256E-3	-53.9116E-9	-1.79349E-12	4.65367E-12
271.357E-3	84.5710E-12	271.357E-3	-53.9116E-9	-1.78223E-12	4.79740E-12
291.457E-3	90.8226E-12	291.457E-3	-53.9116E-9	-1.81832E-12	4.89950E-12
311.558E-3	96.7907E-12	311.558E-3	-53.9116E-9	-1.93320E-12	4.83024E-12
331.658E-3	103.059E-12	331.658E-3	-53.9116E-9	-1.85185E-12	4.61173E-12
351.759E-3	109.356E-12	351.759E-3	-53.9116E-9	-1.65784E-12	5.01503E-12
371.859E-3	115.975E-12	371.859E-3	-53.9116E-9	-1.69521E-12	5.34334E-12
391.960E-3	123.123E-12	391.960E-3	-53.9116E-9	-1.62677E-12	5.36051E-12
412.060E-3	129.727E-12	412.060E-3	-53.9116E-9	-1.43307E-12	5.33445E-12
432.161E-3	137.068E-12	432.161E-3	-53.9116E-9	-1.61311E-12	5.41660E-12
452.261E-3	143.444E-12	452.261E-3	-53.9116E-9	-1.59493E-12	5.06914E-12
472.362E-3	150.067E-12	472.362E-3	-53.9116E-9	-1.54025E-12	5.14076E-12
492.462E-3	156.865E-12	492.462E-3	-53.9116E-9	-1.69234E-12	5.58692E-12
512.563E-3	164.246E-12	512.563E-3	-53.9116E-9	-1.49817E-12	5.81023E-12
532.663E-3	172.348E-12	532.663E-3	-53.9116E-9	-1.32364E-12	6.08818E-12
552.764E-3	180.916E-12	552.764E-3	-53.9116E-9	-1.35699E-12	6.71989E-12
572.864E-3	190.162E-12	572.864E-3	-53.9116E-9	-1.14927E-12	7.16117E-12
592.965E-3	199.857E-12	592.965E-3	-53.9116E-9	-878.797E-15	7.63333E-12
613.065E-3	211.682E-12	613.065E-3	-53.9116E-9	-704.987E-15	8.50453E-12
633.166E-3	223.944E-12	633.166E-3	-53.9116E-9	-628.302E-15	9.34334E-12
653.266E-3	237.027E-12	653.266E-3	-53.9116E-9	-255.683E-15	9.71521E-12
673.367E-3	250.962E-12	673.367E-3	-53.9116E-9	-40.5725E-15	10.0329E-12
693.467E-3	264.615E-12	693.467E-3	-53.9116E-9	-422.935E-15	9.81014E-12
713.568E-3	278.268E-12	713.568E-3	-53.9116E-9	-189.490E-15	9.75073E-12
733.668E-3	290.975E-12	733.668E-3	-53.9116E-9	-340.911E-15	9.52457E-12
753.769E-3	303.763E-12	753.769E-3	-53.9116E-9	-273.584E-15	9.43658E-12
773.869E-3	318.141E-12	773.869E-3	-53.9116E-9	-132.844E-15	9.88973E-12
793.970E-3	331.293E-12	793.970E-3	-53.9116E-9	-303.906E-15	9.96268E-12
814.070E-3	344.937E-12	814.070E-3	-53.9116E-9	60.7611E-15	10.0500E-12
834.171E-3	357.474E-12	834.171E-3	-53.9116E-9	-145.330E-15	9.87754E-12
854.271E-3	372.205E-12	854.271E-3	-53.9116E-9	-34.0320E-15	9.86456E-12
874.372E-3	386.381E-12	874.372E-3	-53.9116E-9	-213.947E-15	10.0136E-12
894.472E-3	399.682E-12	894.472E-3	-53.9116E-9	-59.7386E-15	10.4179E-12
914.573E-3	414.282E-12	914.573E-3	-53.9116E-9	67.3828E-15	10.8350E-12
934.673E-3	429.696E-12	934.673E-3	-53.9116E-9	234.978E-15	11.2797E-12
954.774E-3	447.256E-12	954.774E-3	-53.9116E-9	434.467E-15	11.8301E-12
974.874E-3	462.486E-12	974.874E-3	-53.9116E-9	483.250E-15	12.2341E-12
994.975E-3	479.055E-12	994.975E-3	-53.9116E-9	573.862E-15	12.2734E-12
1.01508E+0	496.426E-12	1.01508E+0	-53.9116E-9	601.990E-15	12.4174E-12
1.03518E+0	514.382E-12	1.03518E+0	-53.9116E-9	659.406E-15	12.1636E-12
1.05528E+0	530.790E-12	1.05528E+0	-53.9116E-9	520.486E-15	11.8137E-12
1.07538E+0	545.937E-12	1.07538E+0	-53.9116E-9	451.933E-15	11.4372E-12
1.09548E+0	560.431E-12	1.09548E+0	-53.9116E-9	-33.8206E-15	10.8548E-12
1.11558E+0	575.812E-12	1.11558E+0	-53.9116E-9	135.728E-15	10.6434E-12
1.13568E+0	591.866E-12	1.13568E+0	-53.9116E-9	-17.1706E-15	10.8494E-12
1.15578E+0	604.482E-12	1.15578E+0	-53.9116E-9	189.845E-15	10.7841E-12
1.17588E+0	619.285E-12	1.17588E+0	-53.9116E-9	252.548E-15	11.0560E-12
1.19598E+0	634.919E-12	1.19598E+0	-53.9116E-9	338.567E-15	11.5527E-12
1.21608E+0	651.013E-12	1.21608E+0	-53.9116E-9	386.150E-15	11.8105E-12
1.23618E+0	667.732E-12	1.23618E+0	-53.9116E-9	640.926E-15	12.1002E-12
1.25628E+0	683.893E-12	1.25628E+0	-53.9116E-9	693.112E-15	12.5586E-12
1.27638E+0	701.195E-12	1.27638E+0	-53.9116E-9	859.032E-15	13.2051E-12
1.29648E+0	720.148E-12	1.29648E+0	-53.9116E-9	1.04969E-12	13.8508E-12
1.31658E+0	740.600E-12	1.31658E+0	-53.9116E-9	1.42545E-12	15.1890E-12
1.33668E+0	763.122E-12	1.33668E+0	-53.9116E-9	1.70657E-12	16.2805E-12
1.35678E+0	785.413E-12	1.35678E+0	-53.9116E-9	2.28380E-12	17.5114E-12
1.37688E+0	812.937E-12	1.37688E+0	-53.9116E-9	2.64324E-12	18.9856E-12
1.39698E+0	839.970E-12	1.39698E+0	-53.9116E-9	3.09834E-12	20.2483E-12
1.41709E+0	870.251E-12	1.41709E+0	-53.9116E-9	3.57050E-12	21.4031E-12
1.43719E+0	899.329E-12	1.43719E+0	-53.9116E-9	4.24800E-12	23.1559E-12
1.45729E+0	932.635E-12	1.45729E+0	-53.9116E-9	4.53859E-12	24.5316E-12
1.47739E+0	966.978E-12	1.47739E+0	-53.9116E-9	5.28167E-12	26.4908E-12
1.49749E+0	1.00680E-9	1.49749E+0	-53.9116E-9	5.56096E-12	27.9631E-12
1.51759E+0	1.04482E-9	1.51759E+0	-53.9116E-9	6.18113E-12	29.3107E-12
1.53769E+0	1.08659E-9	1.53769E+0	-53.9116E-9	6.38317E-12	30.2068E-12
1.55779E+0	1.12863E-9	1.55779E+0	-53.9116E-9	6.78035E-12	31.1452E-12
1.57789E+0	1.16924E-9	1.57789E+0	-53.9116E-9	6.85302E-12	31.4778E-12
1.59799E+0	1.21435E-9	1.59799E+0	-53.9116E-9	7.04629E-12	31.8630E-12
1.61809E+0	1.25641E-9	1.61809E+0	-53.9116E-9	7.33793E-12	31.9990E-12
1.63819E+0	1.30061E-9	1.63819E+0	-53.9116E-9	7.22413E-12	32.2920E-12
1.65829E+0	1.34284E-9	1.65829E+0	-53.9116E-9	7.49118E-12	32.3572E-12
1.67839E+0	1.38579E-9	1.67839E+0	-53.9116E-9	7.36861E-12	32.7815E-12
1.69849E+0	1.43114E-9	1.69849E+0	-53.9116E-9	7.68045E-12	32.5464E-12
1.71859E+0	1.47350E-9	1.71859E+0	-53.9116E-9	7.32880E-12	32.5897E-12
1.73869E+0	1.51454E-9	1.73869E+0	-53.9116E-9	7.32788E-12	31.6198E-12
1.75879E+0	1.55577E-9	1.75879E+0	-53.9116E-9	6.77093E-12	30.6920E-12
1.77889E+0	1.59715E-9	1.77889E+0	-53.9116E-9	6.82837E-12	29.3957E-12
1.79900E+0	1.63353E-9	1.79900E+0	-53.9116E-9	6.35345E-12	28.3670E-12
1.81910E+0	1.67219E-9	1.81910E+0	-53.9116E-9	6.35694E-12	27.5885E-12
1.83920E+0	1.70437E-9	1.83920E+0	-53.9116E-9	5.70772E-12	27.2506E-12
1.85930E+0	1.74172E-9	1.85930E+0	-53.9116E-9	5.89834E-12	26.6647E-12
1.87940E+0	1.77569E-9	1.87940E+0	-53.9116E-9	5.73740E-12	26.5599E-12
1.89950E+0	1.80962E-9	1.89950E+0	-53.9116E-9	6.08403E-12	26.9388E-12
1.91960E+0	1.84420E-9	1.91960E+0	-53.9116E-9	6.00565E-12	26.8123E-12
1.93970E+0	1.87825E-9	1.93970E+0	-53.9116E-9	6.02173E-12	26.8053E-12
1.95980E+0	1.91369E-9	1.95980E+0	-53.9116E-9	5.92220E-12	26.7839E-12
1.97990E+0	1.94385E-9	1.97990E+0	-53.9116E-9	5.77594E-12	26.2482E-12
2.00000E+0	1.97759E-9	2.00000E+0	-53.9116E-9	5.84332E-12	25.2427E-12
