# Supplementary material for: Circumventing the stability problems of graphene nanoribbon zigzag edges
Source: Nat Chem. 2022 Sep 26;14(12):1451–8. doi: 10.1038/s41557-022-01042-8 (PMC10665199; doi:10.1038/s41557-022-01042-8)
Supplement: Supplementary file 3 — Source data for Supplementary Fig. 9. [file 41557_2022_1042_MOESM3_ESM.zip › 4 units/Point spectra389.dat]

Experiment	bias spectroscopy
Saved Date	21.07.2020 23:33:53
User
Date
X (m)	-357.871E-9
Y (m)	-187.35E-9
Z (m)	-53.8998E-9
Z offset (m)	0E+0
Settling time (s)	20E-3
Integration time (s)	70E-3
Z-Ctrl hold	TRUE
Final Z (m)	N/A
Start time	21.07.2020 23:33:34
Filter type	None
Order
Cutoff frq
Bias>Bias (V)	-500E-3
Bias>Calibration (V/V)	-1E+0
Bias>Offset (V)	0E+0
Bias Spectroscopy>Sweep Start (V)	-2E+0
Bias Spectroscopy>Sweep End (V)	2E+0
Bias Spectroscopy>Num Pixel	200
Bias Spectroscopy>Z Avg time (s)	100E-3
Bias Spectroscopy>Z offset (m)	0E+0
Bias Spectroscopy>1st Settling time (s)	60E-3
Bias Spectroscopy>Settling time (s)	20E-3
Bias Spectroscopy>Integration time (s)	70E-3
Bias Spectroscopy>End Settling time (s)	50E-3
Bias Spectroscopy>Z control time (s)	50E-3
Bias Spectroscopy>Max Slew rate (V/s)	Inf
Bias Spectroscopy>backward sweep	FALSE
Bias Spectroscopy>Z-controller hold	TRUE
Bias Spectroscopy>Number of sweeps	1
Bias Spectroscopy>Channels	Current (A);Bias (V);Z (m);LI Demod 1 Y (A);LI Demod 1 X (A)
Bias Spectroscopy>Reset Bias	TRUE
Bias Spectroscopy>Record final Z	FALSE
Bias Spectroscopy>Lock-In run	TRUE
Current>Current (A)	727.662E-12
Current>Calibration (A/V)	330E-12
Current>Offset (A)	0E+0
Current>Gain	High
Lock-in>Lock-in status	ON
Lock-in>Modulated signal	Bias (V)
Lock-in>Frequency (Hz)	828E+0
Lock-in>Amplitude	20E-3
Lock-in>Demodulated signal	Current (A)
Lock-in>HP Filter Cutoff D1 (Hz)	155.425E+0
Lock-in>HP Filter Cutoff D2 (Hz)	155.425E+0
Lock-in>HP Filter Order D1	1
Lock-in>HP Filter Order D2	1
Lock-in>Harmonic D1	1
Lock-in>Harmonic D2	2
Lock-in>Reference phase D1 (deg)	-158.815E+0
Lock-in>Reference phase D2 (deg)	174.64E+0
Lock-in>LP Filter Cutoff D1 (Hz)	9.71405E+0
Lock-in>LP Filter Cutoff D2 (Hz)	4.85702E+0
Lock-in>LP Filter Order D1	2
Lock-in>LP Filter Order D2	2
Lock-in>Sync Filter D1	OFF
Lock-in>Sync Filter D2	OFF
[DATA]
Bias calc (V)	Current (A)	Bias (V)	Z (m)	LI Demod 1 Y (A)	LI Demod 1 X (A)
-2.00000E+0	-683.018E-12	-2.00000E+0	-53.8998E-9	1.14851E-12	13.7710E-12
-1.97990E+0	-665.290E-12	-1.97990E+0	-53.8998E-9	694.278E-15	12.8642E-12
-1.95980E+0	-647.339E-12	-1.95980E+0	-53.8998E-9	258.138E-15	11.8927E-12
-1.93970E+0	-632.588E-12	-1.93970E+0	-53.8998E-9	36.0177E-15	10.7520E-12
-1.91960E+0	-619.230E-12	-1.91960E+0	-53.8998E-9	-148.228E-15	10.0817E-12
-1.89950E+0	-607.386E-12	-1.89950E+0	-53.8998E-9	-320.103E-15	9.36925E-12
-1.87940E+0	-593.440E-12	-1.87940E+0	-53.8998E-9	-587.497E-15	8.75282E-12
-1.85930E+0	-581.597E-12	-1.85930E+0	-53.8998E-9	-608.177E-15	8.26723E-12
-1.83920E+0	-572.877E-12	-1.83920E+0	-53.8998E-9	-627.615E-15	8.03929E-12
-1.81910E+0	-562.017E-12	-1.81910E+0	-53.8998E-9	-746.771E-15	8.09232E-12
-1.79900E+0	-550.105E-12	-1.79900E+0	-53.8998E-9	-766.588E-15	8.17730E-12
-1.77889E+0	-538.663E-12	-1.77889E+0	-53.8998E-9	-1.08607E-12	7.73475E-12
-1.75879E+0	-529.639E-12	-1.75879E+0	-53.8998E-9	-870.310E-15	7.70605E-12
-1.73869E+0	-519.565E-12	-1.73869E+0	-53.8998E-9	-651.442E-15	7.82414E-12
-1.71859E+0	-508.631E-12	-1.71859E+0	-53.8998E-9	-796.811E-15	7.67165E-12
-1.69849E+0	-497.439E-12	-1.69849E+0	-53.8998E-9	-801.648E-15	7.75760E-12
-1.67839E+0	-488.270E-12	-1.67839E+0	-53.8998E-9	-823.543E-15	7.60800E-12
-1.65829E+0	-479.053E-12	-1.65829E+0	-53.8998E-9	-881.431E-15	7.61720E-12
-1.63819E+0	-468.700E-12	-1.63819E+0	-53.8998E-9	-719.339E-15	7.53812E-12
-1.61809E+0	-458.046E-12	-1.61809E+0	-53.8998E-9	-928.205E-15	7.75468E-12
-1.59799E+0	-448.293E-12	-1.59799E+0	-53.8998E-9	-1.02569E-12	7.45115E-12
-1.57789E+0	-439.083E-12	-1.57789E+0	-53.8998E-9	-695.160E-15	7.45342E-12
-1.55779E+0	-429.780E-12	-1.55779E+0	-53.8998E-9	-863.348E-15	7.42605E-12
-1.53769E+0	-418.916E-12	-1.53769E+0	-53.8998E-9	-874.855E-15	7.70336E-12
-1.51759E+0	-407.550E-12	-1.51759E+0	-53.8998E-9	-921.369E-15	7.64771E-12
-1.49749E+0	-399.091E-12	-1.49749E+0	-53.8998E-9	-1.01540E-12	7.32064E-12
-1.47739E+0	-390.931E-12	-1.47739E+0	-53.8998E-9	-1.10169E-12	6.77363E-12
-1.45729E+0	-381.372E-12	-1.45729E+0	-53.8998E-9	-1.11688E-12	6.44477E-12
-1.43719E+0	-372.716E-12	-1.43719E+0	-53.8998E-9	-1.17912E-12	6.43335E-12
-1.41709E+0	-365.163E-12	-1.41709E+0	-53.8998E-9	-1.44978E-12	5.70524E-12
-1.39698E+0	-359.436E-12	-1.39698E+0	-53.8998E-9	-1.65973E-12	4.91181E-12
-1.37688E+0	-353.949E-12	-1.37688E+0	-53.8998E-9	-1.82699E-12	4.50011E-12
-1.35678E+0	-347.901E-12	-1.35678E+0	-53.8998E-9	-1.75645E-12	4.37429E-12
-1.33668E+0	-342.838E-12	-1.33668E+0	-53.8998E-9	-1.91625E-12	4.30607E-12
-1.31658E+0	-337.855E-12	-1.31658E+0	-53.8998E-9	-1.77425E-12	4.43555E-12
-1.29648E+0	-332.773E-12	-1.29648E+0	-53.8998E-9	-1.78137E-12	4.41656E-12
-1.27638E+0	-326.338E-12	-1.27638E+0	-53.8998E-9	-1.82862E-12	4.49413E-12
-1.25628E+0	-320.590E-12	-1.25628E+0	-53.8998E-9	-1.98029E-12	4.06037E-12
-1.23618E+0	-315.951E-12	-1.23618E+0	-53.8998E-9	-1.76344E-12	4.08045E-12
-1.21608E+0	-311.570E-12	-1.21608E+0	-53.8998E-9	-1.75215E-12	4.01766E-12
-1.19598E+0	-306.198E-12	-1.19598E+0	-53.8998E-9	-1.88445E-12	4.35105E-12
-1.17588E+0	-300.492E-12	-1.17588E+0	-53.8998E-9	-2.10113E-12	4.31649E-12
-1.15578E+0	-295.732E-12	-1.15578E+0	-53.8998E-9	-1.97255E-12	4.02963E-12
-1.13568E+0	-291.743E-12	-1.13568E+0	-53.8998E-9	-1.92733E-12	3.68421E-12
-1.11558E+0	-288.119E-12	-1.11558E+0	-53.8998E-9	-2.16407E-12	3.63139E-12
-1.09548E+0	-282.419E-12	-1.09548E+0	-53.8998E-9	-2.12159E-12	3.37716E-12
-1.07538E+0	-279.431E-12	-1.07538E+0	-53.8998E-9	-2.01663E-12	3.44943E-12
-1.05528E+0	-275.601E-12	-1.05528E+0	-53.8998E-9	-1.90610E-12	3.47370E-12
-1.03518E+0	-271.578E-12	-1.03518E+0	-53.8998E-9	-1.91801E-12	3.84602E-12
-1.01508E+0	-266.096E-12	-1.01508E+0	-53.8998E-9	-1.99355E-12	4.03741E-12
-994.975E-3	-260.664E-12	-994.975E-3	-53.8998E-9	-1.87492E-12	4.09923E-12
-974.874E-3	-257.204E-12	-974.874E-3	-53.8998E-9	-1.90902E-12	4.29874E-12
-954.774E-3	-251.276E-12	-954.774E-3	-53.8998E-9	-1.93378E-12	4.00118E-12
-934.673E-3	-246.488E-12	-934.673E-3	-53.8998E-9	-1.89290E-12	4.06463E-12
-914.573E-3	-240.674E-12	-914.573E-3	-53.8998E-9	-1.95451E-12	3.89776E-12
-894.472E-3	-236.883E-12	-894.472E-3	-53.8998E-9	-2.19951E-12	3.88301E-12
-874.372E-3	-233.085E-12	-874.372E-3	-53.8998E-9	-2.08184E-12	3.30921E-12
-854.271E-3	-228.287E-12	-854.271E-3	-53.8998E-9	-2.37258E-12	3.27092E-12
-834.171E-3	-225.414E-12	-834.171E-3	-53.8998E-9	-2.24173E-12	2.88984E-12
-814.070E-3	-221.549E-12	-814.070E-3	-53.8998E-9	-2.10631E-12	3.32524E-12
-793.970E-3	-218.679E-12	-793.970E-3	-53.8998E-9	-2.19689E-12	3.33710E-12
-773.869E-3	-213.606E-12	-773.869E-3	-53.8998E-9	-1.94155E-12	3.49755E-12
-753.769E-3	-209.113E-12	-753.769E-3	-53.8998E-9	-2.15127E-12	3.54110E-12
-733.668E-3	-205.795E-12	-733.668E-3	-53.8998E-9	-1.99914E-12	3.79856E-12
-713.568E-3	-200.569E-12	-713.568E-3	-53.8998E-9	-2.14375E-12	3.96201E-12
-693.467E-3	-196.235E-12	-693.467E-3	-53.8998E-9	-2.05341E-12	3.91002E-12
-673.367E-3	-190.094E-12	-673.367E-3	-53.8998E-9	-1.83329E-12	4.02455E-12
-653.266E-3	-185.707E-12	-653.266E-3	-53.8998E-9	-1.90460E-12	4.12587E-12
-633.166E-3	-180.514E-12	-633.166E-3	-53.8998E-9	-1.84456E-12	4.03881E-12
-613.065E-3	-175.075E-12	-613.065E-3	-53.8998E-9	-1.81340E-12	3.94407E-12
-592.965E-3	-170.005E-12	-592.965E-3	-53.8998E-9	-1.86228E-12	4.06178E-12
-572.864E-3	-164.828E-12	-572.864E-3	-53.8998E-9	-2.17330E-12	3.92558E-12
-552.764E-3	-160.583E-12	-552.764E-3	-53.8998E-9	-2.10724E-12	3.74871E-12
-532.663E-3	-155.975E-12	-532.663E-3	-53.8998E-9	-2.06411E-12	3.81609E-12
-512.563E-3	-151.708E-12	-512.563E-3	-53.8998E-9	-2.04988E-12	3.58074E-12
-492.462E-3	-147.520E-12	-492.462E-3	-53.8998E-9	-2.09055E-12	3.40850E-12
-472.362E-3	-143.222E-12	-472.362E-3	-53.8998E-9	-2.16985E-12	3.38568E-12
-452.261E-3	-139.132E-12	-452.261E-3	-53.8998E-9	-2.01599E-12	3.60209E-12
-432.161E-3	-134.887E-12	-432.161E-3	-53.8998E-9	-2.26667E-12	3.60699E-12
-412.060E-3	-130.532E-12	-412.060E-3	-53.8998E-9	-2.10543E-12	3.64722E-12
-391.960E-3	-125.872E-12	-391.960E-3	-53.8998E-9	-1.91927E-12	3.85574E-12
-371.859E-3	-121.237E-12	-371.859E-3	-53.8998E-9	-1.92436E-12	3.86143E-12
-351.759E-3	-116.385E-12	-351.759E-3	-53.8998E-9	-1.86759E-12	3.97993E-12
-331.658E-3	-110.982E-12	-331.658E-3	-53.8998E-9	-1.78259E-12	4.31292E-12
-311.558E-3	-105.499E-12	-311.558E-3	-53.8998E-9	-1.79973E-12	4.57885E-12
-291.457E-3	-99.7728E-12	-291.457E-3	-53.8998E-9	-1.83793E-12	4.42889E-12
-271.357E-3	-94.1267E-12	-271.357E-3	-53.8998E-9	-1.76325E-12	4.47610E-12
-251.256E-3	-88.7054E-12	-251.256E-3	-53.8998E-9	-1.88091E-12	4.43675E-12
-231.156E-3	-83.3902E-12	-231.156E-3	-53.8998E-9	-1.89047E-12	4.36995E-12
-211.055E-3	-77.8992E-12	-211.055E-3	-53.8998E-9	-1.80416E-12	4.60260E-12
-190.955E-3	-71.4958E-12	-190.955E-3	-53.8998E-9	-1.69983E-12	5.09560E-12
-170.854E-3	-64.2625E-12	-170.854E-3	-53.8998E-9	-1.35789E-12	5.70562E-12
-150.754E-3	-55.8950E-12	-150.754E-3	-53.8998E-9	-1.52586E-12	6.29530E-12
-130.653E-3	-47.5839E-12	-130.653E-3	-53.8998E-9	-1.20489E-12	6.50444E-12
-110.553E-3	-39.4257E-12	-110.553E-3	-53.8998E-9	-1.44561E-12	6.03730E-12
-90.4523E-3	-31.9429E-12	-90.4523E-3	-53.8998E-9	-1.52898E-12	5.40456E-12
-70.3518E-3	-24.6269E-12	-70.3518E-3	-53.8998E-9	-1.54099E-12	5.53588E-12
-50.2512E-3	-17.3401E-12	-50.2513E-3	-53.8998E-9	-1.41667E-12	5.62965E-12
-30.1508E-3	-10.2499E-12	-30.1508E-3	-53.8998E-9	-1.59318E-12	5.39836E-12
-10.0503E-3	-3.55331E-12	-10.0503E-3	-53.8998E-9	-1.68144E-12	5.36830E-12
10.0503E-3	2.66325E-12	10.0503E-3	-53.8998E-9	-1.65682E-12	4.93279E-12
30.1507E-3	8.55497E-12	30.1508E-3	-53.8998E-9	-1.82331E-12	4.56748E-12
50.2512E-3	14.4153E-12	50.2513E-3	-53.8998E-9	-1.95584E-12	4.53104E-12
70.3518E-3	20.5689E-12	70.3518E-3	-53.8998E-9	-1.61861E-12	4.85149E-12
90.4522E-3	26.8026E-12	90.4523E-3	-53.8998E-9	-1.59901E-12	4.83475E-12
110.553E-3	33.0999E-12	110.553E-3	-53.8998E-9	-1.91621E-12	4.92555E-12
130.653E-3	39.6819E-12	130.653E-3	-53.8998E-9	-1.57907E-12	5.19766E-12
150.754E-3	46.6995E-12	150.754E-3	-53.8998E-9	-1.53095E-12	5.52658E-12
170.854E-3	53.8704E-12	170.854E-3	-53.8998E-9	-1.71104E-12	5.47956E-12
190.955E-3	60.6481E-12	190.955E-3	-53.8998E-9	-1.60100E-12	5.21118E-12
211.055E-3	66.8338E-12	211.055E-3	-53.8998E-9	-1.64338E-12	5.11644E-12
231.156E-3	73.1140E-12	231.156E-3	-53.8998E-9	-1.65430E-12	4.73014E-12
251.256E-3	79.2512E-12	251.256E-3	-53.8998E-9	-1.77677E-12	4.83035E-12
271.357E-3	85.7696E-12	271.357E-3	-53.8998E-9	-1.72492E-12	5.01868E-12
291.457E-3	91.9342E-12	291.457E-3	-53.8998E-9	-1.64078E-12	5.05631E-12
311.558E-3	98.1867E-12	311.558E-3	-53.8998E-9	-1.59372E-12	4.97490E-12
331.658E-3	104.483E-12	331.658E-3	-53.8998E-9	-1.66041E-12	4.74455E-12
351.759E-3	111.165E-12	351.759E-3	-53.8998E-9	-1.76430E-12	4.98903E-12
371.859E-3	118.177E-12	371.859E-3	-53.8998E-9	-1.56293E-12	5.21359E-12
391.960E-3	125.138E-12	391.960E-3	-53.8998E-9	-1.60130E-12	5.62443E-12
412.060E-3	132.422E-12	412.060E-3	-53.8998E-9	-1.37084E-12	5.73868E-12
432.161E-3	139.452E-12	432.161E-3	-53.8998E-9	-1.50869E-12	5.37217E-12
452.261E-3	146.544E-12	452.261E-3	-53.8998E-9	-1.48213E-12	5.03514E-12
472.362E-3	153.101E-12	472.362E-3	-53.8998E-9	-1.49327E-12	5.21588E-12
492.462E-3	159.782E-12	492.462E-3	-53.8998E-9	-1.60720E-12	5.45809E-12
512.563E-3	167.124E-12	512.563E-3	-53.8998E-9	-1.47823E-12	5.65307E-12
532.663E-3	175.383E-12	532.663E-3	-53.8998E-9	-1.26127E-12	6.29181E-12
552.764E-3	184.113E-12	552.764E-3	-53.8998E-9	-1.21075E-12	6.33040E-12
572.864E-3	192.536E-12	572.864E-3	-53.8998E-9	-1.14856E-12	6.53497E-12
592.965E-3	201.855E-12	592.965E-3	-53.8998E-9	-997.730E-15	7.19264E-12
613.065E-3	212.119E-12	613.065E-3	-53.8998E-9	-757.113E-15	7.75535E-12
633.166E-3	223.645E-12	633.166E-3	-53.8998E-9	-591.845E-15	8.45990E-12
653.266E-3	235.215E-12	653.266E-3	-53.8998E-9	-548.502E-15	8.82621E-12
673.367E-3	247.441E-12	673.367E-3	-53.8998E-9	-680.994E-15	8.79495E-12
693.467E-3	259.437E-12	693.467E-3	-53.8998E-9	-444.870E-15	8.98952E-12
713.568E-3	271.545E-12	713.568E-3	-53.8998E-9	-664.020E-15	8.73509E-12
733.668E-3	283.912E-12	733.668E-3	-53.8998E-9	-577.731E-15	8.82298E-12
753.769E-3	294.836E-12	753.769E-3	-53.8998E-9	-601.772E-15	8.52244E-12
773.869E-3	307.000E-12	773.869E-3	-53.8998E-9	-507.658E-15	8.87639E-12
793.970E-3	318.291E-12	793.970E-3	-53.8998E-9	-625.947E-15	8.93429E-12
814.070E-3	331.583E-12	814.070E-3	-53.8998E-9	-556.637E-15	8.96630E-12
834.171E-3	343.284E-12	834.171E-3	-53.8998E-9	-420.330E-15	8.76116E-12
854.271E-3	355.008E-12	854.271E-3	-53.8998E-9	-421.274E-15	8.83226E-12
874.372E-3	367.900E-12	874.372E-3	-53.8998E-9	-453.184E-15	9.10242E-12
894.472E-3	380.383E-12	894.472E-3	-53.8998E-9	-419.271E-15	9.40867E-12
914.573E-3	394.250E-12	914.573E-3	-53.8998E-9	-154.997E-15	9.90484E-12
934.673E-3	406.980E-12	934.673E-3	-53.8998E-9	-58.5630E-15	10.1389E-12
954.774E-3	422.254E-12	954.774E-3	-53.8998E-9	97.5925E-15	10.7061E-12
974.874E-3	437.065E-12	974.874E-3	-53.8998E-9	102.598E-15	11.2513E-12
994.975E-3	453.283E-12	994.975E-3	-53.8998E-9	408.462E-15	11.6579E-12
1.01508E+0	468.961E-12	1.01508E+0	-53.8998E-9	530.037E-15	11.8077E-12
1.03518E+0	484.322E-12	1.03518E+0	-53.8998E-9	386.061E-15	11.6128E-12
1.05528E+0	500.008E-12	1.05528E+0	-53.8998E-9	322.323E-15	11.3537E-12
1.07538E+0	514.389E-12	1.07538E+0	-53.8998E-9	158.249E-15	10.9000E-12
1.09548E+0	529.095E-12	1.09548E+0	-53.8998E-9	36.8409E-15	10.4504E-12
1.11558E+0	543.066E-12	1.11558E+0	-53.8998E-9	-133.423E-15	10.0305E-12
1.13568E+0	556.709E-12	1.13568E+0	-53.8998E-9	-430.808E-15	9.91014E-12
1.15578E+0	569.836E-12	1.15578E+0	-53.8998E-9	-145.249E-15	9.79287E-12
1.17588E+0	582.423E-12	1.17588E+0	-53.8998E-9	-113.192E-15	10.0128E-12
1.19598E+0	597.228E-12	1.19598E+0	-53.8998E-9	-87.1756E-15	10.1699E-12
1.21608E+0	611.037E-12	1.21608E+0	-53.8998E-9	22.7416E-15	10.4220E-12
1.23618E+0	625.461E-12	1.23618E+0	-53.8998E-9	231.378E-15	10.5147E-12
1.25628E+0	638.998E-12	1.25628E+0	-53.8998E-9	224.874E-15	10.5264E-12
1.27638E+0	654.082E-12	1.27638E+0	-53.8998E-9	347.273E-15	11.1272E-12
1.29648E+0	670.017E-12	1.29648E+0	-53.8998E-9	358.349E-15	11.6046E-12
1.31658E+0	685.630E-12	1.31658E+0	-53.8998E-9	528.716E-15	12.0478E-12
1.33668E+0	702.745E-12	1.33668E+0	-53.8998E-9	753.168E-15	12.5811E-12
1.35678E+0	719.321E-12	1.35678E+0	-53.8998E-9	850.387E-15	13.5046E-12
1.37688E+0	738.822E-12	1.37688E+0	-53.8998E-9	1.20417E-12	14.2611E-12
1.39698E+0	759.428E-12	1.39698E+0	-53.8998E-9	1.55056E-12	15.1561E-12
1.41709E+0	781.430E-12	1.41709E+0	-53.8998E-9	1.85292E-12	15.9603E-12
1.43719E+0	802.824E-12	1.43719E+0	-53.8998E-9	2.11550E-12	17.2747E-12
1.45729E+0	828.349E-12	1.45729E+0	-53.8998E-9	2.65137E-12	18.2044E-12
1.47739E+0	854.886E-12	1.47739E+0	-53.8998E-9	2.84591E-12	19.3073E-12
1.49749E+0	881.930E-12	1.49749E+0	-53.8998E-9	3.21099E-12	20.5002E-12
1.51759E+0	911.879E-12	1.51759E+0	-53.8998E-9	3.49990E-12	21.1868E-12
1.53769E+0	938.900E-12	1.53769E+0	-53.8998E-9	3.66655E-12	21.3546E-12
1.55779E+0	968.605E-12	1.55779E+0	-53.8998E-9	3.80708E-12	21.8399E-12
1.57789E+0	998.606E-12	1.57789E+0	-53.8998E-9	3.63885E-12	22.0925E-12
1.59799E+0	1.02985E-9	1.59799E+0	-53.8998E-9	3.47154E-12	21.8967E-12
1.61809E+0	1.05630E-9	1.61809E+0	-53.8998E-9	3.86538E-12	21.4979E-12
1.63819E+0	1.08365E-9	1.63819E+0	-53.8998E-9	3.59540E-12	21.3695E-12
1.65829E+0	1.11481E-9	1.65829E+0	-53.8998E-9	3.68290E-12	21.2111E-12
1.67839E+0	1.14452E-9	1.67839E+0	-53.8998E-9	3.49647E-12	21.5242E-12
1.69849E+0	1.17187E-9	1.69849E+0	-53.8998E-9	3.51877E-12	21.0708E-12
1.71859E+0	1.19742E-9	1.71859E+0	-53.8998E-9	3.30507E-12	20.6046E-12
1.73869E+0	1.22394E-9	1.73869E+0	-53.8998E-9	3.51859E-12	20.3779E-12
1.75879E+0	1.25445E-9	1.75879E+0	-53.8998E-9	3.27905E-12	19.8163E-12
1.77889E+0	1.27920E-9	1.77889E+0	-53.8998E-9	3.13388E-12	19.0171E-12
1.79900E+0	1.30202E-9	1.79900E+0	-53.8998E-9	2.70732E-12	18.3096E-12
1.81910E+0	1.32358E-9	1.81910E+0	-53.8998E-9	2.60970E-12	17.8996E-12
1.83920E+0	1.35063E-9	1.83920E+0	-53.8998E-9	2.53400E-12	17.3029E-12
1.85930E+0	1.37353E-9	1.85930E+0	-53.8998E-9	2.23437E-12	16.8864E-12
1.87940E+0	1.39359E-9	1.87940E+0	-53.8998E-9	2.30169E-12	16.7912E-12
1.89950E+0	1.41068E-9	1.89950E+0	-53.8998E-9	2.33219E-12	16.6903E-12
1.91960E+0	1.43540E-9	1.91960E+0	-53.8998E-9	2.53119E-12	16.4189E-12
1.93970E+0	1.45863E-9	1.93970E+0	-53.8998E-9	2.25821E-12	16.6135E-12
1.95980E+0	1.47925E-9	1.95980E+0	-53.8998E-9	2.54100E-12	16.3848E-12
1.97990E+0	1.49398E-9	1.97990E+0	-53.8998E-9	2.06141E-12	16.3327E-12
2.00000E+0	1.51900E-9	2.00000E+0	-53.8998E-9	2.49220E-12	16.3817E-12
