# Supplementary material for: Circumventing the stability problems of graphene nanoribbon zigzag edges
Source: Nat Chem. 2022 Sep 26;14(12):1451–8. doi: 10.1038/s41557-022-01042-8 (PMC10665199; doi:10.1038/s41557-022-01042-8)
Supplement: Supplementary file 3 — Source data for Supplementary Fig. 9. [file 41557_2022_1042_MOESM3_ESM.zip › 4 units/Point spectra390.dat]

Experiment	bias spectroscopy
Saved Date	21.07.2020 23:34:11
User
Date
X (m)	-357.947E-9
Y (m)	-187.44E-9
Z (m)	-53.8981E-9
Z offset (m)	0E+0
Settling time (s)	20E-3
Integration time (s)	70E-3
Z-Ctrl hold	TRUE
Final Z (m)	N/A
Start time	21.07.2020 23:33:53
Filter type	None
Order
Cutoff frq
Bias>Bias (V)	-500E-3
Bias>Calibration (V/V)	-1E+0
Bias>Offset (V)	0E+0
Bias Spectroscopy>Sweep Start (V)	-2E+0
Bias Spectroscopy>Sweep End (V)	2E+0
Bias Spectroscopy>Num Pixel	200
Bias Spectroscopy>Z Avg time (s)	100E-3
Bias Spectroscopy>Z offset (m)	0E+0
Bias Spectroscopy>1st Settling time (s)	60E-3
Bias Spectroscopy>Settling time (s)	20E-3
Bias Spectroscopy>Integration time (s)	70E-3
Bias Spectroscopy>End Settling time (s)	50E-3
Bias Spectroscopy>Z control time (s)	50E-3
Bias Spectroscopy>Max Slew rate (V/s)	Inf
Bias Spectroscopy>backward sweep	FALSE
Bias Spectroscopy>Z-controller hold	TRUE
Bias Spectroscopy>Number of sweeps	1
Bias Spectroscopy>Channels	Current (A);Bias (V);Z (m);LI Demod 1 Y (A);LI Demod 1 X (A)
Bias Spectroscopy>Reset Bias	TRUE
Bias Spectroscopy>Record final Z	FALSE
Bias Spectroscopy>Lock-In run	TRUE
Current>Current (A)	1.19644E-9
Current>Calibration (A/V)	330E-12
Current>Offset (A)	0E+0
Current>Gain	High
Lock-in>Lock-in status	ON
Lock-in>Modulated signal	Bias (V)
Lock-in>Frequency (Hz)	828E+0
Lock-in>Amplitude	20E-3
Lock-in>Demodulated signal	Current (A)
Lock-in>HP Filter Cutoff D1 (Hz)	155.425E+0
Lock-in>HP Filter Cutoff D2 (Hz)	155.425E+0
Lock-in>HP Filter Order D1	1
Lock-in>HP Filter Order D2	1
Lock-in>Harmonic D1	1
Lock-in>Harmonic D2	2
Lock-in>Reference phase D1 (deg)	-158.815E+0
Lock-in>Reference phase D2 (deg)	174.64E+0
Lock-in>LP Filter Cutoff D1 (Hz)	9.71405E+0
Lock-in>LP Filter Cutoff D2 (Hz)	4.85702E+0
Lock-in>LP Filter Order D1	2
Lock-in>LP Filter Order D2	2
Lock-in>Sync Filter D1	OFF
Lock-in>Sync Filter D2	OFF
[DATA]
Bias calc (V)	Current (A)	Bias (V)	Z (m)	LI Demod 1 Y (A)	LI Demod 1 X (A)
-2.00000E+0	-649.745E-12	-2.00000E+0	-53.8981E-9	110.578E-15	11.1601E-12
-1.97990E+0	-635.829E-12	-1.97990E+0	-53.8981E-9	130.852E-15	10.5379E-12
-1.95980E+0	-625.288E-12	-1.95980E+0	-53.8981E-9	-141.117E-15	9.85788E-12
-1.93970E+0	-609.985E-12	-1.93970E+0	-53.8981E-9	-317.676E-15	9.55499E-12
-1.91960E+0	-599.028E-12	-1.91960E+0	-53.8981E-9	-694.960E-15	8.88653E-12
-1.89950E+0	-585.424E-12	-1.89950E+0	-53.8981E-9	-548.478E-15	8.30321E-12
-1.87940E+0	-578.836E-12	-1.87940E+0	-53.8981E-9	-783.343E-15	8.03190E-12
-1.85930E+0	-566.832E-12	-1.85930E+0	-53.8981E-9	-700.474E-15	7.72287E-12
-1.83920E+0	-556.076E-12	-1.83920E+0	-53.8981E-9	-691.015E-15	7.50065E-12
-1.81910E+0	-546.267E-12	-1.81910E+0	-53.8981E-9	-1.00595E-12	7.47732E-12
-1.79900E+0	-537.385E-12	-1.79900E+0	-53.8981E-9	-949.285E-15	7.23805E-12
-1.77889E+0	-529.250E-12	-1.77889E+0	-53.8981E-9	-811.164E-15	7.41776E-12
-1.75879E+0	-516.743E-12	-1.75879E+0	-53.8981E-9	-1.02518E-12	7.27221E-12
-1.73869E+0	-508.914E-12	-1.73869E+0	-53.8981E-9	-996.994E-15	7.33612E-12
-1.71859E+0	-498.911E-12	-1.71859E+0	-53.8981E-9	-1.07308E-12	7.29002E-12
-1.69849E+0	-490.178E-12	-1.69849E+0	-53.8981E-9	-952.682E-15	7.19262E-12
-1.67839E+0	-479.727E-12	-1.67839E+0	-53.8981E-9	-949.227E-15	7.23173E-12
-1.65829E+0	-469.945E-12	-1.65829E+0	-53.8981E-9	-1.06017E-12	7.21452E-12
-1.63819E+0	-462.276E-12	-1.63819E+0	-53.8981E-9	-889.431E-15	7.19557E-12
-1.61809E+0	-452.581E-12	-1.61809E+0	-53.8981E-9	-863.213E-15	7.30404E-12
-1.59799E+0	-442.345E-12	-1.59799E+0	-53.8981E-9	-1.00346E-12	7.30188E-12
-1.57789E+0	-432.814E-12	-1.57789E+0	-53.8981E-9	-991.121E-15	7.21804E-12
-1.55779E+0	-423.435E-12	-1.55779E+0	-53.8981E-9	-844.327E-15	7.48703E-12
-1.53769E+0	-414.389E-12	-1.53769E+0	-53.8981E-9	-781.568E-15	7.98848E-12
-1.51759E+0	-402.856E-12	-1.51759E+0	-53.8981E-9	-763.261E-15	7.93299E-12
-1.49749E+0	-391.979E-12	-1.49749E+0	-53.8981E-9	-904.554E-15	7.69392E-12
-1.47739E+0	-383.631E-12	-1.47739E+0	-53.8981E-9	-956.413E-15	7.10301E-12
-1.45729E+0	-375.084E-12	-1.45729E+0	-53.8981E-9	-1.14105E-12	7.06113E-12
-1.43719E+0	-366.162E-12	-1.43719E+0	-53.8981E-9	-1.28077E-12	6.48998E-12
-1.41709E+0	-357.637E-12	-1.41709E+0	-53.8981E-9	-1.48626E-12	5.56481E-12
-1.39698E+0	-351.118E-12	-1.39698E+0	-53.8981E-9	-1.59512E-12	4.65089E-12
-1.37688E+0	-346.572E-12	-1.37688E+0	-53.8981E-9	-1.92464E-12	4.31295E-12
-1.35678E+0	-342.313E-12	-1.35678E+0	-53.8981E-9	-2.07167E-12	4.07390E-12
-1.33668E+0	-336.418E-12	-1.33668E+0	-53.8981E-9	-2.08201E-12	4.15083E-12
-1.31658E+0	-330.903E-12	-1.31658E+0	-53.8981E-9	-1.91735E-12	4.28198E-12
-1.29648E+0	-325.677E-12	-1.29648E+0	-53.8981E-9	-1.82972E-12	4.18288E-12
-1.27638E+0	-321.934E-12	-1.27638E+0	-53.8981E-9	-1.99548E-12	4.24091E-12
-1.25628E+0	-316.176E-12	-1.25628E+0	-53.8981E-9	-2.02274E-12	4.11969E-12
-1.23618E+0	-310.339E-12	-1.23618E+0	-53.8981E-9	-2.00765E-12	4.11464E-12
-1.21608E+0	-306.215E-12	-1.21608E+0	-53.8981E-9	-1.81977E-12	4.01933E-12
-1.19598E+0	-302.376E-12	-1.19598E+0	-53.8981E-9	-2.01085E-12	4.01078E-12
-1.17588E+0	-297.613E-12	-1.17588E+0	-53.8981E-9	-1.97164E-12	3.78658E-12
-1.15578E+0	-291.479E-12	-1.15578E+0	-53.8981E-9	-2.00808E-12	3.78343E-12
-1.13568E+0	-287.354E-12	-1.13568E+0	-53.8981E-9	-2.13098E-12	3.57831E-12
-1.11558E+0	-284.031E-12	-1.11558E+0	-53.8981E-9	-2.13815E-12	3.10599E-12
-1.09548E+0	-280.940E-12	-1.09548E+0	-53.8981E-9	-2.22211E-12	3.23187E-12
-1.07538E+0	-276.753E-12	-1.07538E+0	-53.8981E-9	-2.20983E-12	3.22788E-12
-1.05528E+0	-271.788E-12	-1.05528E+0	-53.8981E-9	-2.23573E-12	3.54117E-12
-1.03518E+0	-268.701E-12	-1.03518E+0	-53.8981E-9	-2.13294E-12	3.71310E-12
-1.01508E+0	-264.070E-12	-1.01508E+0	-53.8981E-9	-1.93701E-12	3.81419E-12
-994.975E-3	-259.615E-12	-994.975E-3	-53.8981E-9	-2.03668E-12	3.84857E-12
-974.874E-3	-253.475E-12	-974.874E-3	-53.8981E-9	-1.89090E-12	3.85466E-12
-954.774E-3	-249.139E-12	-954.774E-3	-53.8981E-9	-1.97931E-12	3.99721E-12
-934.673E-3	-245.237E-12	-934.673E-3	-53.8981E-9	-1.99086E-12	4.11131E-12
-914.573E-3	-239.829E-12	-914.573E-3	-53.8981E-9	-1.88881E-12	3.87958E-12
-894.472E-3	-235.324E-12	-894.472E-3	-53.8981E-9	-2.19221E-12	3.68712E-12
-874.372E-3	-230.588E-12	-874.372E-3	-53.8981E-9	-2.15523E-12	3.13704E-12
-854.271E-3	-228.101E-12	-854.271E-3	-53.8981E-9	-2.28685E-12	3.02273E-12
-834.171E-3	-224.680E-12	-834.171E-3	-53.8981E-9	-2.26086E-12	3.03688E-12
-814.070E-3	-221.063E-12	-814.070E-3	-53.8981E-9	-2.31612E-12	3.14180E-12
-793.970E-3	-217.081E-12	-793.970E-3	-53.8981E-9	-2.17275E-12	3.38045E-12
-773.869E-3	-213.136E-12	-773.869E-3	-53.8981E-9	-2.06854E-12	3.48627E-12
-753.769E-3	-209.787E-12	-753.769E-3	-53.8981E-9	-2.17369E-12	3.37306E-12
-733.668E-3	-205.324E-12	-733.668E-3	-53.8981E-9	-2.18251E-12	3.72426E-12
-713.568E-3	-200.531E-12	-713.568E-3	-53.8981E-9	-1.90782E-12	3.87901E-12
-693.467E-3	-195.563E-12	-693.467E-3	-53.8981E-9	-1.93225E-12	4.23129E-12
-673.367E-3	-190.638E-12	-673.367E-3	-53.8981E-9	-2.00910E-12	4.24724E-12
-653.266E-3	-185.877E-12	-653.266E-3	-53.8981E-9	-1.88918E-12	4.35778E-12
-633.166E-3	-180.325E-12	-633.166E-3	-53.8981E-9	-1.88368E-12	4.21384E-12
-613.065E-3	-175.362E-12	-613.065E-3	-53.8981E-9	-2.06819E-12	3.98453E-12
-592.965E-3	-169.941E-12	-592.965E-3	-53.8981E-9	-1.82930E-12	4.07562E-12
-572.864E-3	-165.670E-12	-572.864E-3	-53.8981E-9	-1.90217E-12	3.86549E-12
-552.764E-3	-160.722E-12	-552.764E-3	-53.8981E-9	-2.00758E-12	3.61898E-12
-532.663E-3	-156.320E-12	-532.663E-3	-53.8981E-9	-2.24587E-12	3.43600E-12
-512.563E-3	-152.373E-12	-512.563E-3	-53.8981E-9	-2.03324E-12	3.60237E-12
-492.462E-3	-148.066E-12	-492.462E-3	-53.8981E-9	-2.09096E-12	3.68291E-12
-472.362E-3	-144.077E-12	-472.362E-3	-53.8981E-9	-2.01896E-12	3.54075E-12
-452.261E-3	-139.886E-12	-452.261E-3	-53.8981E-9	-2.26982E-12	3.48505E-12
-432.161E-3	-135.706E-12	-432.161E-3	-53.8981E-9	-2.22208E-12	3.65314E-12
-412.060E-3	-131.895E-12	-412.060E-3	-53.8981E-9	-1.96751E-12	3.48325E-12
-391.960E-3	-126.583E-12	-391.960E-3	-53.8981E-9	-2.11613E-12	3.62738E-12
-371.859E-3	-122.598E-12	-371.859E-3	-53.8981E-9	-2.08425E-12	3.78245E-12
-351.759E-3	-117.479E-12	-351.759E-3	-53.8981E-9	-2.08860E-12	3.94723E-12
-331.658E-3	-112.697E-12	-331.658E-3	-53.8981E-9	-1.92808E-12	4.40798E-12
-311.558E-3	-106.606E-12	-311.558E-3	-53.8981E-9	-1.81182E-12	4.38621E-12
-291.457E-3	-100.924E-12	-291.457E-3	-53.8981E-9	-1.87770E-12	4.53243E-12
-271.357E-3	-95.7223E-12	-271.357E-3	-53.8981E-9	-1.90004E-12	4.31047E-12
-251.256E-3	-90.4484E-12	-251.256E-3	-53.8981E-9	-1.85004E-12	4.24227E-12
-231.156E-3	-85.0523E-12	-231.156E-3	-53.8981E-9	-1.78760E-12	4.15341E-12
-211.055E-3	-78.8532E-12	-211.055E-3	-53.8981E-9	-1.68043E-12	4.57073E-12
-190.955E-3	-73.0059E-12	-190.955E-3	-53.8981E-9	-1.63955E-12	5.17828E-12
-170.854E-3	-66.0678E-12	-170.854E-3	-53.8981E-9	-1.41786E-12	5.72411E-12
-150.754E-3	-57.4895E-12	-150.754E-3	-53.8981E-9	-1.34790E-12	6.47764E-12
-130.653E-3	-48.7993E-12	-130.653E-3	-53.8981E-9	-1.19743E-12	6.42030E-12
-110.553E-3	-40.3341E-12	-110.553E-3	-53.8981E-9	-1.30691E-12	6.09839E-12
-90.4523E-3	-33.0173E-12	-90.4523E-3	-53.8981E-9	-1.52427E-12	5.64944E-12
-70.3518E-3	-25.4548E-12	-70.3518E-3	-53.8981E-9	-1.63859E-12	5.60054E-12
-50.2512E-3	-17.8895E-12	-50.2513E-3	-53.8981E-9	-1.44383E-12	5.72131E-12
-30.1508E-3	-10.5763E-12	-30.1508E-3	-53.8981E-9	-1.60570E-12	5.34299E-12
-10.0503E-3	-3.65650E-12	-10.0503E-3	-53.8981E-9	-1.48844E-12	5.20077E-12
10.0503E-3	2.73874E-12	10.0503E-3	-53.8981E-9	-1.63677E-12	5.05181E-12
30.1507E-3	8.72625E-12	30.1508E-3	-53.8981E-9	-1.91598E-12	4.70665E-12
50.2512E-3	14.7021E-12	50.2513E-3	-53.8981E-9	-1.62971E-12	4.75055E-12
70.3518E-3	20.9034E-12	70.3518E-3	-53.8981E-9	-1.60525E-12	4.98216E-12
90.4522E-3	27.3287E-12	90.4523E-3	-53.8981E-9	-1.70199E-12	4.83191E-12
110.553E-3	33.7181E-12	110.553E-3	-53.8981E-9	-1.63897E-12	5.19636E-12
130.653E-3	40.2961E-12	130.653E-3	-53.8981E-9	-1.67578E-12	5.29110E-12
150.754E-3	47.3644E-12	150.754E-3	-53.8981E-9	-1.58864E-12	5.49016E-12
170.854E-3	54.6636E-12	170.854E-3	-53.8981E-9	-1.65238E-12	5.59781E-12
190.955E-3	61.8103E-12	190.955E-3	-53.8981E-9	-1.68827E-12	5.33796E-12
211.055E-3	68.1042E-12	211.055E-3	-53.8981E-9	-1.80405E-12	5.18853E-12
231.156E-3	74.6470E-12	231.156E-3	-53.8981E-9	-1.83228E-12	4.94733E-12
251.256E-3	81.0040E-12	251.256E-3	-53.8981E-9	-1.56071E-12	5.13814E-12
271.357E-3	87.8047E-12	271.357E-3	-53.8981E-9	-1.61687E-12	5.28003E-12
291.457E-3	94.6141E-12	291.457E-3	-53.8981E-9	-1.62870E-12	5.22531E-12
311.558E-3	100.844E-12	311.558E-3	-53.8981E-9	-1.69908E-12	4.86812E-12
331.658E-3	107.602E-12	331.658E-3	-53.8981E-9	-1.62240E-12	4.89980E-12
351.759E-3	114.426E-12	351.759E-3	-53.8981E-9	-1.52190E-12	5.20790E-12
371.859E-3	121.957E-12	371.859E-3	-53.8981E-9	-1.40076E-12	5.56796E-12
391.960E-3	129.289E-12	391.960E-3	-53.8981E-9	-1.39918E-12	5.88175E-12
412.060E-3	136.744E-12	412.060E-3	-53.8981E-9	-1.52055E-12	5.92235E-12
432.161E-3	144.094E-12	432.161E-3	-53.8981E-9	-1.47538E-12	5.54239E-12
452.261E-3	151.824E-12	452.261E-3	-53.8981E-9	-1.50905E-12	5.39951E-12
472.362E-3	158.881E-12	472.362E-3	-53.8981E-9	-1.55687E-12	5.47367E-12
492.462E-3	165.858E-12	492.462E-3	-53.8981E-9	-1.52042E-12	5.88650E-12
512.563E-3	173.989E-12	512.563E-3	-53.8981E-9	-1.43327E-12	6.28605E-12
532.663E-3	182.284E-12	532.663E-3	-53.8981E-9	-1.10931E-12	6.28816E-12
552.764E-3	191.280E-12	552.764E-3	-53.8981E-9	-1.24283E-12	6.83874E-12
572.864E-3	200.155E-12	572.864E-3	-53.8981E-9	-1.38133E-12	7.14360E-12
592.965E-3	209.299E-12	592.965E-3	-53.8981E-9	-1.04996E-12	6.97079E-12
613.065E-3	220.103E-12	613.065E-3	-53.8981E-9	-817.778E-15	7.60819E-12
633.166E-3	230.544E-12	633.166E-3	-53.8981E-9	-565.998E-15	7.97145E-12
653.266E-3	241.927E-12	653.266E-3	-53.8981E-9	-559.038E-15	8.37878E-12
673.367E-3	252.878E-12	673.367E-3	-53.8981E-9	-821.500E-15	8.30420E-12
693.467E-3	263.984E-12	693.467E-3	-53.8981E-9	-717.656E-15	8.12810E-12
713.568E-3	274.919E-12	713.568E-3	-53.8981E-9	-663.121E-15	7.80876E-12
733.668E-3	285.338E-12	733.668E-3	-53.8981E-9	-788.149E-15	7.88834E-12
753.769E-3	296.468E-12	753.769E-3	-53.8981E-9	-738.160E-15	7.89725E-12
773.869E-3	306.778E-12	773.869E-3	-53.8981E-9	-774.665E-15	8.08202E-12
793.970E-3	318.192E-12	793.970E-3	-53.8981E-9	-656.696E-15	7.99320E-12
814.070E-3	328.376E-12	814.070E-3	-53.8981E-9	-535.770E-15	8.25495E-12
834.171E-3	339.888E-12	834.171E-3	-53.8981E-9	-522.092E-15	8.24811E-12
854.271E-3	351.312E-12	854.271E-3	-53.8981E-9	-648.794E-15	8.12275E-12
874.372E-3	362.291E-12	874.372E-3	-53.8981E-9	-956.508E-15	8.40878E-12
894.472E-3	373.027E-12	894.472E-3	-53.8981E-9	-566.616E-15	8.30777E-12
914.573E-3	384.513E-12	914.573E-3	-53.8981E-9	-458.556E-15	8.71815E-12
934.673E-3	398.749E-12	934.673E-3	-53.8981E-9	-430.588E-15	9.20126E-12
954.774E-3	410.835E-12	954.774E-3	-53.8981E-9	-311.977E-15	9.69421E-12
974.874E-3	424.001E-12	974.874E-3	-53.8981E-9	-165.417E-15	10.1362E-12
994.975E-3	437.960E-12	994.975E-3	-53.8981E-9	45.5563E-15	10.5636E-12
1.01508E+0	453.755E-12	1.01508E+0	-53.8981E-9	75.4441E-15	10.4899E-12
1.03518E+0	469.382E-12	1.03518E+0	-53.8981E-9	-50.8421E-15	10.5854E-12
1.05528E+0	481.281E-12	1.05528E+0	-53.8981E-9	38.3586E-15	10.4280E-12
1.07538E+0	495.348E-12	1.07538E+0	-53.8981E-9	42.1592E-15	10.2457E-12
1.09548E+0	509.563E-12	1.09548E+0	-53.8981E-9	-121.033E-15	10.3121E-12
1.11558E+0	525.648E-12	1.11558E+0	-53.8981E-9	-147.468E-15	9.83244E-12
1.13568E+0	537.084E-12	1.13568E+0	-53.8981E-9	-366.277E-15	9.72744E-12
1.15578E+0	548.234E-12	1.15578E+0	-53.8981E-9	50.1939E-15	9.61240E-12
1.17588E+0	561.828E-12	1.17588E+0	-53.8981E-9	-128.030E-15	9.63284E-12
1.19598E+0	577.025E-12	1.19598E+0	-53.8981E-9	-149.554E-15	9.78742E-12
1.21608E+0	589.645E-12	1.21608E+0	-53.8981E-9	-59.3007E-15	9.91845E-12
1.23618E+0	601.245E-12	1.23618E+0	-53.8981E-9	-155.032E-15	10.0001E-12
1.25628E+0	613.722E-12	1.25628E+0	-53.8981E-9	-201.818E-15	10.1724E-12
1.27638E+0	630.092E-12	1.27638E+0	-53.8981E-9	-217.353E-15	10.5705E-12
1.29648E+0	645.768E-12	1.29648E+0	-53.8981E-9	247.607E-15	10.5225E-12
1.31658E+0	658.432E-12	1.31658E+0	-53.8981E-9	317.458E-15	11.2278E-12
1.33668E+0	671.721E-12	1.33668E+0	-53.8981E-9	419.287E-15	11.5075E-12
1.35678E+0	689.682E-12	1.35678E+0	-53.8981E-9	542.754E-15	12.0214E-12
1.37688E+0	707.559E-12	1.37688E+0	-53.8981E-9	723.233E-15	12.4857E-12
1.39698E+0	724.419E-12	1.39698E+0	-53.8981E-9	966.516E-15	13.3773E-12
1.41709E+0	741.558E-12	1.41709E+0	-53.8981E-9	1.14774E-12	14.0537E-12
1.43719E+0	761.104E-12	1.43719E+0	-53.8981E-9	1.41956E-12	15.1609E-12
1.45729E+0	786.644E-12	1.45729E+0	-53.8981E-9	1.90581E-12	16.1068E-12
1.47739E+0	807.074E-12	1.47739E+0	-53.8981E-9	1.95319E-12	16.8001E-12
1.49749E+0	829.913E-12	1.49749E+0	-53.8981E-9	2.24836E-12	17.3989E-12
1.51759E+0	853.146E-12	1.51759E+0	-53.8981E-9	2.42594E-12	17.7864E-12
1.53769E+0	878.880E-12	1.53769E+0	-53.8981E-9	2.63243E-12	17.8881E-12
1.55779E+0	904.322E-12	1.55779E+0	-53.8981E-9	2.43041E-12	17.9223E-12
1.57789E+0	927.363E-12	1.57789E+0	-53.8981E-9	2.22191E-12	17.8946E-12
1.59799E+0	949.971E-12	1.59799E+0	-53.8981E-9	2.41869E-12	17.4884E-12
1.61809E+0	971.785E-12	1.61809E+0	-53.8981E-9	2.49086E-12	17.4511E-12
1.63819E+0	997.609E-12	1.63819E+0	-53.8981E-9	2.05745E-12	16.8923E-12
1.65829E+0	1.02018E-9	1.65829E+0	-53.8981E-9	2.08198E-12	16.6413E-12
1.67839E+0	1.04025E-9	1.67839E+0	-53.8981E-9	2.05830E-12	16.7175E-12
1.69849E+0	1.06051E-9	1.69849E+0	-53.8981E-9	2.07155E-12	16.4039E-12
1.71859E+0	1.08463E-9	1.71859E+0	-53.8981E-9	1.91117E-12	16.2321E-12
1.73869E+0	1.10714E-9	1.73869E+0	-53.8981E-9	1.83297E-12	15.8808E-12
1.75879E+0	1.12654E-9	1.75879E+0	-53.8981E-9	1.95638E-12	15.4260E-12
1.77889E+0	1.14496E-9	1.77889E+0	-53.8981E-9	1.65307E-12	14.8957E-12
1.79900E+0	1.16297E-9	1.79900E+0	-53.8981E-9	1.54818E-12	14.3169E-12
1.81910E+0	1.18477E-9	1.81910E+0	-53.8981E-9	1.48852E-12	14.2884E-12
1.83920E+0	1.20355E-9	1.83920E+0	-53.8981E-9	1.29210E-12	13.9749E-12
1.85930E+0	1.21821E-9	1.85930E+0	-53.8981E-9	1.16350E-12	13.8203E-12
1.87940E+0	1.23690E-9	1.87940E+0	-53.8981E-9	1.22448E-12	13.3996E-12
1.89950E+0	1.25461E-9	1.89950E+0	-53.8981E-9	1.30727E-12	13.6223E-12
1.91960E+0	1.27327E-9	1.91960E+0	-53.8981E-9	1.27136E-12	13.3922E-12
1.93970E+0	1.28925E-9	1.93970E+0	-53.8981E-9	1.23702E-12	13.1612E-12
1.95980E+0	1.30504E-9	1.95980E+0	-53.8981E-9	1.36217E-12	13.2689E-12
1.97990E+0	1.32231E-9	1.97990E+0	-53.8981E-9	1.30762E-12	13.3953E-12
2.00000E+0	1.34231E-9	2.00000E+0	-53.8981E-9	1.19238E-12	13.4439E-12
