# Supplementary material for: Circumventing the stability problems of graphene nanoribbon zigzag edges
Source: Nat Chem. 2022 Sep 26;14(12):1451–8. doi: 10.1038/s41557-022-01042-8 (PMC10665199; doi:10.1038/s41557-022-01042-8)
Supplement: Supplementary file 3 — Source data for Supplementary Fig. 9. [file 41557_2022_1042_MOESM3_ESM.zip › 4 units/Point spectra391.dat]

Experiment	bias spectroscopy
Saved Date	21.07.2020 23:34:30
User
Date
X (m)	-358.024E-9
Y (m)	-187.53E-9
Z (m)	-53.9022E-9
Z offset (m)	0E+0
Settling time (s)	20E-3
Integration time (s)	70E-3
Z-Ctrl hold	TRUE
Final Z (m)	N/A
Start time	21.07.2020 23:34:11
Filter type	None
Order
Cutoff frq
Bias>Bias (V)	-500E-3
Bias>Calibration (V/V)	-1E+0
Bias>Offset (V)	0E+0
Bias Spectroscopy>Sweep Start (V)	-2E+0
Bias Spectroscopy>Sweep End (V)	2E+0
Bias Spectroscopy>Num Pixel	200
Bias Spectroscopy>Z Avg time (s)	100E-3
Bias Spectroscopy>Z offset (m)	0E+0
Bias Spectroscopy>1st Settling time (s)	60E-3
Bias Spectroscopy>Settling time (s)	20E-3
Bias Spectroscopy>Integration time (s)	70E-3
Bias Spectroscopy>End Settling time (s)	50E-3
Bias Spectroscopy>Z control time (s)	50E-3
Bias Spectroscopy>Max Slew rate (V/s)	Inf
Bias Spectroscopy>backward sweep	FALSE
Bias Spectroscopy>Z-controller hold	TRUE
Bias Spectroscopy>Number of sweeps	1
Bias Spectroscopy>Channels	Current (A);Bias (V);Z (m);LI Demod 1 Y (A);LI Demod 1 X (A)
Bias Spectroscopy>Reset Bias	TRUE
Bias Spectroscopy>Record final Z	FALSE
Bias Spectroscopy>Lock-In run	TRUE
Current>Current (A)	1.32761E-9
Current>Calibration (A/V)	330E-12
Current>Offset (A)	0E+0
Current>Gain	High
Lock-in>Lock-in status	ON
Lock-in>Modulated signal	Bias (V)
Lock-in>Frequency (Hz)	828E+0
Lock-in>Amplitude	20E-3
Lock-in>Demodulated signal	Current (A)
Lock-in>HP Filter Cutoff D1 (Hz)	155.425E+0
Lock-in>HP Filter Cutoff D2 (Hz)	155.425E+0
Lock-in>HP Filter Order D1	1
Lock-in>HP Filter Order D2	1
Lock-in>Harmonic D1	1
Lock-in>Harmonic D2	2
Lock-in>Reference phase D1 (deg)	-158.815E+0
Lock-in>Reference phase D2 (deg)	174.64E+0
Lock-in>LP Filter Cutoff D1 (Hz)	9.71405E+0
Lock-in>LP Filter Cutoff D2 (Hz)	4.85702E+0
Lock-in>LP Filter Order D1	2
Lock-in>LP Filter Order D2	2
Lock-in>Sync Filter D1	OFF
Lock-in>Sync Filter D2	OFF
[DATA]
Bias calc (V)	Current (A)	Bias (V)	Z (m)	LI Demod 1 Y (A)	LI Demod 1 X (A)
-2.00000E+0	-666.047E-12	-2.00000E+0	-53.9022E-9	167.010E-15	10.4254E-12
-1.97990E+0	-653.853E-12	-1.97990E+0	-53.9022E-9	53.2461E-15	10.2589E-12
-1.95980E+0	-640.581E-12	-1.95980E+0	-53.9022E-9	-222.948E-15	9.75500E-12
-1.93970E+0	-626.185E-12	-1.93970E+0	-53.9022E-9	-336.586E-15	9.31546E-12
-1.91960E+0	-613.926E-12	-1.91960E+0	-53.9022E-9	-294.818E-15	8.71634E-12
-1.89950E+0	-603.383E-12	-1.89950E+0	-53.9022E-9	-455.411E-15	8.43630E-12
-1.87940E+0	-594.066E-12	-1.87940E+0	-53.9022E-9	-804.651E-15	7.68047E-12
-1.85930E+0	-583.322E-12	-1.85930E+0	-53.9022E-9	-1.04315E-12	7.41754E-12
-1.83920E+0	-573.180E-12	-1.83920E+0	-53.9022E-9	-901.289E-15	7.36323E-12
-1.81910E+0	-564.714E-12	-1.81910E+0	-53.9022E-9	-996.918E-15	7.45052E-12
-1.79900E+0	-555.646E-12	-1.79900E+0	-53.9022E-9	-962.650E-15	7.25448E-12
-1.77889E+0	-545.510E-12	-1.77889E+0	-53.9022E-9	-989.284E-15	7.16017E-12
-1.75879E+0	-535.786E-12	-1.75879E+0	-53.9022E-9	-995.486E-15	7.38617E-12
-1.73869E+0	-526.478E-12	-1.73869E+0	-53.9022E-9	-1.04588E-12	7.22961E-12
-1.71859E+0	-518.925E-12	-1.71859E+0	-53.9022E-9	-982.754E-15	7.39917E-12
-1.69849E+0	-504.941E-12	-1.69849E+0	-53.9022E-9	-729.822E-15	7.42502E-12
-1.67839E+0	-498.025E-12	-1.67839E+0	-53.9022E-9	-1.14117E-12	7.66945E-12
-1.65829E+0	-486.603E-12	-1.65829E+0	-53.9022E-9	-727.708E-15	7.85312E-12
-1.63819E+0	-478.402E-12	-1.63819E+0	-53.9022E-9	-789.380E-15	7.87119E-12
-1.61809E+0	-466.316E-12	-1.61809E+0	-53.9022E-9	-663.476E-15	7.99823E-12
-1.59799E+0	-454.921E-12	-1.59799E+0	-53.9022E-9	-1.05376E-12	8.15226E-12
-1.57789E+0	-445.051E-12	-1.57789E+0	-53.9022E-9	-772.242E-15	8.32675E-12
-1.55779E+0	-433.135E-12	-1.55779E+0	-53.9022E-9	-695.578E-15	8.98821E-12
-1.53769E+0	-421.375E-12	-1.53769E+0	-53.9022E-9	-123.714E-15	9.51539E-12
-1.51759E+0	-406.662E-12	-1.51759E+0	-53.9022E-9	-130.453E-15	9.99206E-12
-1.49749E+0	-394.034E-12	-1.49749E+0	-53.9022E-9	-267.420E-15	9.51750E-12
-1.47739E+0	-381.686E-12	-1.47739E+0	-53.9022E-9	-442.870E-15	8.98255E-12
-1.45729E+0	-369.646E-12	-1.45729E+0	-53.9022E-9	-384.601E-15	8.60047E-12
-1.43719E+0	-359.324E-12	-1.43719E+0	-53.9022E-9	-841.860E-15	8.04276E-12
-1.41709E+0	-348.179E-12	-1.41709E+0	-53.9022E-9	-1.07518E-12	6.56137E-12
-1.39698E+0	-343.125E-12	-1.39698E+0	-53.9022E-9	-1.67628E-12	5.16238E-12
-1.37688E+0	-336.628E-12	-1.37688E+0	-53.9022E-9	-1.72110E-12	4.23685E-12
-1.35678E+0	-332.271E-12	-1.35678E+0	-53.9022E-9	-1.95136E-12	4.02564E-12
-1.33668E+0	-325.924E-12	-1.33668E+0	-53.9022E-9	-2.03164E-12	3.92681E-12
-1.31658E+0	-322.072E-12	-1.31658E+0	-53.9022E-9	-2.12602E-12	4.26534E-12
-1.29648E+0	-317.419E-12	-1.29648E+0	-53.9022E-9	-1.80346E-12	4.03609E-12
-1.27638E+0	-311.515E-12	-1.27638E+0	-53.9022E-9	-1.89770E-12	4.16331E-12
-1.25628E+0	-306.778E-12	-1.25628E+0	-53.9022E-9	-2.10042E-12	3.85399E-12
-1.23618E+0	-301.942E-12	-1.23618E+0	-53.9022E-9	-2.03836E-12	3.86227E-12
-1.21608E+0	-298.898E-12	-1.21608E+0	-53.9022E-9	-2.03982E-12	3.61348E-12
-1.19598E+0	-293.739E-12	-1.19598E+0	-53.9022E-9	-2.24116E-12	3.70960E-12
-1.17588E+0	-288.542E-12	-1.17588E+0	-53.9022E-9	-2.09017E-12	3.98138E-12
-1.15578E+0	-285.162E-12	-1.15578E+0	-53.9022E-9	-1.95674E-12	3.63764E-12
-1.13568E+0	-279.942E-12	-1.13568E+0	-53.9022E-9	-2.03538E-12	3.36431E-12
-1.11558E+0	-277.850E-12	-1.11558E+0	-53.9022E-9	-2.37056E-12	3.07982E-12
-1.09548E+0	-271.804E-12	-1.09548E+0	-53.9022E-9	-2.19337E-12	2.95989E-12
-1.07538E+0	-270.199E-12	-1.07538E+0	-53.9022E-9	-2.18626E-12	3.15120E-12
-1.05528E+0	-266.052E-12	-1.05528E+0	-53.9022E-9	-2.21940E-12	3.38376E-12
-1.03518E+0	-262.192E-12	-1.03518E+0	-53.9022E-9	-2.19505E-12	3.46837E-12
-1.01508E+0	-257.627E-12	-1.01508E+0	-53.9022E-9	-2.15141E-12	3.79931E-12
-994.975E-3	-252.282E-12	-994.975E-3	-53.9022E-9	-2.07486E-12	3.59986E-12
-974.874E-3	-248.763E-12	-974.874E-3	-53.9022E-9	-2.21735E-12	3.67523E-12
-954.774E-3	-243.639E-12	-954.774E-3	-53.9022E-9	-2.08305E-12	3.76888E-12
-934.673E-3	-239.542E-12	-934.673E-3	-53.9022E-9	-1.98128E-12	3.78226E-12
-914.573E-3	-233.820E-12	-914.573E-3	-53.9022E-9	-2.17172E-12	3.97241E-12
-894.472E-3	-230.036E-12	-894.472E-3	-53.9022E-9	-2.22330E-12	3.53937E-12
-874.372E-3	-226.829E-12	-874.372E-3	-53.9022E-9	-2.44602E-12	3.21981E-12
-854.271E-3	-223.434E-12	-854.271E-3	-53.9022E-9	-2.32046E-12	2.73701E-12
-834.171E-3	-220.188E-12	-834.171E-3	-53.9022E-9	-2.12358E-12	2.78430E-12
-814.070E-3	-216.377E-12	-814.070E-3	-53.9022E-9	-2.28646E-12	2.83131E-12
-793.970E-3	-214.154E-12	-793.970E-3	-53.9022E-9	-2.00271E-12	3.03252E-12
-773.869E-3	-210.199E-12	-773.869E-3	-53.9022E-9	-2.21831E-12	3.33994E-12
-753.769E-3	-206.468E-12	-753.769E-3	-53.9022E-9	-2.31456E-12	3.45311E-12
-733.668E-3	-201.936E-12	-733.668E-3	-53.9022E-9	-2.21463E-12	3.53246E-12
-713.568E-3	-197.812E-12	-713.568E-3	-53.9022E-9	-2.07115E-12	3.58339E-12
-693.467E-3	-193.796E-12	-693.467E-3	-53.9022E-9	-2.19129E-12	3.79881E-12
-673.367E-3	-188.615E-12	-673.367E-3	-53.9022E-9	-2.01055E-12	4.04212E-12
-653.266E-3	-183.541E-12	-653.266E-3	-53.9022E-9	-1.92414E-12	4.19808E-12
-633.166E-3	-177.927E-12	-633.166E-3	-53.9022E-9	-1.92739E-12	3.99808E-12
-613.065E-3	-173.715E-12	-613.065E-3	-53.9022E-9	-1.85319E-12	4.10311E-12
-592.965E-3	-168.867E-12	-592.965E-3	-53.9022E-9	-1.86560E-12	3.99948E-12
-572.864E-3	-163.942E-12	-572.864E-3	-53.9022E-9	-2.19855E-12	3.70558E-12
-552.764E-3	-159.686E-12	-552.764E-3	-53.9022E-9	-2.13551E-12	3.59298E-12
-532.663E-3	-155.633E-12	-532.663E-3	-53.9022E-9	-2.20193E-12	3.48737E-12
-512.563E-3	-152.053E-12	-512.563E-3	-53.9022E-9	-2.09620E-12	3.38430E-12
-492.462E-3	-147.549E-12	-492.462E-3	-53.9022E-9	-1.94876E-12	3.39956E-12
-472.362E-3	-143.801E-12	-472.362E-3	-53.9022E-9	-2.27790E-12	3.35093E-12
-452.261E-3	-139.320E-12	-452.261E-3	-53.9022E-9	-2.05686E-12	3.09397E-12
-432.161E-3	-135.986E-12	-432.161E-3	-53.9022E-9	-2.16447E-12	3.26530E-12
-412.060E-3	-131.723E-12	-412.060E-3	-53.9022E-9	-2.20012E-12	3.57803E-12
-391.960E-3	-127.477E-12	-391.960E-3	-53.9022E-9	-2.13228E-12	3.55376E-12
-371.859E-3	-122.958E-12	-371.859E-3	-53.9022E-9	-1.95744E-12	3.81913E-12
-351.759E-3	-117.693E-12	-351.759E-3	-53.9022E-9	-1.86318E-12	3.93208E-12
-331.658E-3	-113.482E-12	-331.658E-3	-53.9022E-9	-2.01183E-12	4.01683E-12
-311.558E-3	-107.772E-12	-311.558E-3	-53.9022E-9	-1.87373E-12	4.42638E-12
-291.457E-3	-102.185E-12	-291.457E-3	-53.9022E-9	-2.03744E-12	4.62759E-12
-271.357E-3	-96.6737E-12	-271.357E-3	-53.9022E-9	-1.89381E-12	4.49654E-12
-251.256E-3	-91.1809E-12	-251.256E-3	-53.9022E-9	-1.97596E-12	4.30080E-12
-231.156E-3	-86.4854E-12	-231.156E-3	-53.9022E-9	-1.97082E-12	4.37122E-12
-211.055E-3	-80.5865E-12	-211.055E-3	-53.9022E-9	-1.87736E-12	4.58296E-12
-190.955E-3	-74.4040E-12	-190.955E-3	-53.9022E-9	-1.68464E-12	5.30661E-12
-170.854E-3	-66.8293E-12	-170.854E-3	-53.9022E-9	-1.25121E-12	5.66952E-12
-150.754E-3	-58.7022E-12	-150.754E-3	-53.9022E-9	-1.28313E-12	6.51467E-12
-130.653E-3	-50.0208E-12	-130.653E-3	-53.9022E-9	-1.31013E-12	6.67313E-12
-110.553E-3	-41.4465E-12	-110.553E-3	-53.9022E-9	-1.22996E-12	6.15294E-12
-90.4523E-3	-33.4617E-12	-90.4523E-3	-53.9022E-9	-1.51153E-12	5.72894E-12
-70.3518E-3	-25.9838E-12	-70.3518E-3	-53.9022E-9	-1.47054E-12	5.69908E-12
-50.2512E-3	-18.3850E-12	-50.2513E-3	-53.9022E-9	-1.33926E-12	5.86952E-12
-30.1508E-3	-10.8880E-12	-30.1508E-3	-53.9022E-9	-1.30891E-12	5.73201E-12
-10.0503E-3	-3.75892E-12	-10.0503E-3	-53.9022E-9	-1.60122E-12	5.23255E-12
10.0503E-3	2.74574E-12	10.0503E-3	-53.9022E-9	-1.75864E-12	5.00605E-12
30.1507E-3	8.83994E-12	30.1508E-3	-53.9022E-9	-1.87433E-12	4.69766E-12
50.2512E-3	14.8650E-12	50.2513E-3	-53.9022E-9	-1.82225E-12	4.63632E-12
70.3518E-3	20.9303E-12	70.3518E-3	-53.9022E-9	-1.72164E-12	4.95868E-12
90.4522E-3	27.1597E-12	90.4523E-3	-53.9022E-9	-1.66536E-12	4.71500E-12
110.553E-3	33.4752E-12	110.553E-3	-53.9022E-9	-1.62517E-12	4.92756E-12
130.653E-3	40.4105E-12	130.653E-3	-53.9022E-9	-1.61206E-12	5.23921E-12
150.754E-3	47.2312E-12	150.754E-3	-53.9022E-9	-1.63581E-12	5.47750E-12
170.854E-3	54.2615E-12	170.854E-3	-53.9022E-9	-1.39111E-12	5.47871E-12
190.955E-3	61.1117E-12	190.955E-3	-53.9022E-9	-1.63299E-12	5.34640E-12
211.055E-3	67.8952E-12	211.055E-3	-53.9022E-9	-1.77392E-12	5.19199E-12
231.156E-3	74.7829E-12	231.156E-3	-53.9022E-9	-1.72692E-12	5.10224E-12
251.256E-3	81.0293E-12	251.256E-3	-53.9022E-9	-1.64361E-12	5.11395E-12
271.357E-3	87.7189E-12	271.357E-3	-53.9022E-9	-1.61202E-12	5.29057E-12
291.457E-3	94.5106E-12	291.457E-3	-53.9022E-9	-1.55698E-12	5.10289E-12
311.558E-3	101.538E-12	311.558E-3	-53.9022E-9	-1.60470E-12	5.24494E-12
331.658E-3	108.597E-12	331.658E-3	-53.9022E-9	-1.66379E-12	5.14096E-12
351.759E-3	115.032E-12	351.759E-3	-53.9022E-9	-1.43707E-12	5.47963E-12
371.859E-3	122.289E-12	371.859E-3	-53.9022E-9	-1.31738E-12	5.81158E-12
391.960E-3	130.523E-12	391.960E-3	-53.9022E-9	-1.22864E-12	5.84965E-12
412.060E-3	138.885E-12	412.060E-3	-53.9022E-9	-1.19910E-12	6.21702E-12
432.161E-3	146.409E-12	432.161E-3	-53.9022E-9	-1.46112E-12	5.89314E-12
452.261E-3	153.290E-12	452.261E-3	-53.9022E-9	-1.42166E-12	5.87441E-12
472.362E-3	161.394E-12	472.362E-3	-53.9022E-9	-1.21308E-12	5.88269E-12
492.462E-3	169.953E-12	492.462E-3	-53.9022E-9	-1.51100E-12	5.95831E-12
512.563E-3	178.794E-12	512.563E-3	-53.9022E-9	-1.27492E-12	6.63212E-12
532.663E-3	187.222E-12	532.663E-3	-53.9022E-9	-1.05867E-12	7.41278E-12
552.764E-3	196.648E-12	552.764E-3	-53.9022E-9	-844.487E-15	7.57047E-12
572.864E-3	208.352E-12	572.864E-3	-53.9022E-9	-836.962E-15	7.92948E-12
592.965E-3	220.605E-12	592.965E-3	-53.9022E-9	-516.414E-15	8.91394E-12
613.065E-3	233.969E-12	613.065E-3	-53.9022E-9	-354.849E-15	9.93788E-12
633.166E-3	246.961E-12	633.166E-3	-53.9022E-9	29.4242E-15	10.7496E-12
653.266E-3	262.581E-12	653.266E-3	-53.9022E-9	125.807E-15	11.1847E-12
673.367E-3	278.976E-12	673.367E-3	-53.9022E-9	124.272E-15	11.1058E-12
693.467E-3	294.471E-12	693.467E-3	-53.9022E-9	29.9032E-15	10.5280E-12
713.568E-3	307.045E-12	713.568E-3	-53.9022E-9	-228.181E-15	10.0601E-12
733.668E-3	319.667E-12	733.668E-3	-53.9022E-9	-243.866E-15	9.71737E-12
753.769E-3	334.501E-12	753.769E-3	-53.9022E-9	-239.431E-15	9.67240E-12
773.869E-3	347.518E-12	773.869E-3	-53.9022E-9	-256.039E-15	9.40362E-12
793.970E-3	359.888E-12	793.970E-3	-53.9022E-9	-457.991E-15	9.25790E-12
814.070E-3	370.854E-12	814.070E-3	-53.9022E-9	-561.001E-15	8.89024E-12
834.171E-3	383.494E-12	834.171E-3	-53.9022E-9	-719.887E-15	8.72959E-12
854.271E-3	394.787E-12	854.271E-3	-53.9022E-9	-650.278E-15	8.40217E-12
874.372E-3	406.494E-12	874.372E-3	-53.9022E-9	-878.141E-15	8.34356E-12
894.472E-3	417.936E-12	894.472E-3	-53.9022E-9	-612.747E-15	8.44902E-12
914.573E-3	428.347E-12	914.573E-3	-53.9022E-9	-624.973E-15	8.78091E-12
934.673E-3	441.593E-12	934.673E-3	-53.9022E-9	-388.321E-15	9.02758E-12
954.774E-3	453.748E-12	954.774E-3	-53.9022E-9	-231.500E-15	9.60965E-12
974.874E-3	468.684E-12	974.874E-3	-53.9022E-9	-91.9816E-15	10.1698E-12
994.975E-3	481.511E-12	994.975E-3	-53.9022E-9	-101.132E-15	10.4117E-12
1.01508E+0	496.567E-12	1.01508E+0	-53.9022E-9	125.113E-15	10.9947E-12
1.03518E+0	510.955E-12	1.03518E+0	-53.9022E-9	-44.9946E-15	10.9333E-12
1.05528E+0	526.311E-12	1.05528E+0	-53.9022E-9	185.522E-15	10.7672E-12
1.07538E+0	541.831E-12	1.07538E+0	-53.9022E-9	88.9477E-15	10.6436E-12
1.09548E+0	553.047E-12	1.09548E+0	-53.9022E-9	73.8320E-15	10.5641E-12
1.11558E+0	569.273E-12	1.11558E+0	-53.9022E-9	-13.5776E-15	9.95435E-12
1.13568E+0	580.549E-12	1.13568E+0	-53.9022E-9	-109.236E-15	10.0196E-12
1.15578E+0	597.316E-12	1.15578E+0	-53.9022E-9	-359.660E-15	9.81467E-12
1.17588E+0	607.793E-12	1.17588E+0	-53.9022E-9	-165.713E-15	9.90964E-12
1.19598E+0	621.145E-12	1.19598E+0	-53.9022E-9	-298.218E-15	9.90257E-12
1.21608E+0	633.418E-12	1.21608E+0	-53.9022E-9	-262.004E-15	9.95653E-12
1.23618E+0	647.578E-12	1.23618E+0	-53.9022E-9	-329.050E-15	9.65979E-12
1.25628E+0	663.696E-12	1.25628E+0	-53.9022E-9	-72.6834E-15	10.1753E-12
1.27638E+0	672.484E-12	1.27638E+0	-53.9022E-9	101.793E-15	10.1623E-12
1.29648E+0	688.055E-12	1.29648E+0	-53.9022E-9	111.981E-15	10.6488E-12
1.31658E+0	701.761E-12	1.31658E+0	-53.9022E-9	120.908E-15	10.7690E-12
1.33668E+0	720.684E-12	1.33668E+0	-53.9022E-9	230.890E-15	11.2476E-12
1.35678E+0	734.904E-12	1.35678E+0	-53.9022E-9	265.350E-15	11.5925E-12
1.37688E+0	746.652E-12	1.37688E+0	-53.9022E-9	604.243E-15	12.4829E-12
1.39698E+0	767.879E-12	1.39698E+0	-53.9022E-9	875.981E-15	13.0896E-12
1.41709E+0	785.262E-12	1.41709E+0	-53.9022E-9	1.13483E-12	13.8965E-12
1.43719E+0	809.233E-12	1.43719E+0	-53.9022E-9	1.67243E-12	15.0786E-12
1.45729E+0	823.181E-12	1.45729E+0	-53.9022E-9	1.68727E-12	16.1451E-12
1.47739E+0	848.141E-12	1.47739E+0	-53.9022E-9	2.31477E-12	16.8255E-12
1.49749E+0	873.800E-12	1.49749E+0	-53.9022E-9	2.20599E-12	17.6433E-12
1.51759E+0	901.552E-12	1.51759E+0	-53.9022E-9	2.74584E-12	18.0795E-12
1.53769E+0	921.172E-12	1.53769E+0	-53.9022E-9	2.70728E-12	18.0694E-12
1.55779E+0	942.860E-12	1.55779E+0	-53.9022E-9	2.55125E-12	18.0894E-12
1.57789E+0	970.530E-12	1.57789E+0	-53.9022E-9	2.08716E-12	17.7531E-12
1.59799E+0	996.707E-12	1.59799E+0	-53.9022E-9	2.34674E-12	17.6505E-12
1.61809E+0	1.02024E-9	1.61809E+0	-53.9022E-9	2.05898E-12	16.8019E-12
1.63819E+0	1.03645E-9	1.63819E+0	-53.9022E-9	2.02960E-12	16.5580E-12
1.65829E+0	1.05865E-9	1.65829E+0	-53.9022E-9	1.99648E-12	16.0827E-12
1.67839E+0	1.08452E-9	1.67839E+0	-53.9022E-9	1.90510E-12	15.8860E-12
1.69849E+0	1.10356E-9	1.69849E+0	-53.9022E-9	1.55618E-12	15.4985E-12
1.71859E+0	1.12193E-9	1.71859E+0	-53.9022E-9	1.53511E-12	15.0365E-12
1.73869E+0	1.13689E-9	1.73869E+0	-53.9022E-9	1.52210E-12	14.6257E-12
1.75879E+0	1.16177E-9	1.75879E+0	-53.9022E-9	1.56601E-12	14.2924E-12
1.77889E+0	1.18183E-9	1.77889E+0	-53.9022E-9	1.33593E-12	13.9281E-12
1.79900E+0	1.19693E-9	1.79900E+0	-53.9022E-9	1.25626E-12	13.7077E-12
1.81910E+0	1.21124E-9	1.81910E+0	-53.9022E-9	1.24458E-12	13.2742E-12
1.83920E+0	1.22937E-9	1.83920E+0	-53.9022E-9	969.920E-15	13.3858E-12
1.85930E+0	1.25010E-9	1.85930E+0	-53.9022E-9	967.209E-15	13.1114E-12
1.87940E+0	1.26810E-9	1.87940E+0	-53.9022E-9	1.01989E-12	13.1061E-12
1.89950E+0	1.27999E-9	1.89950E+0	-53.9022E-9	1.09058E-12	12.9636E-12
1.91960E+0	1.29392E-9	1.91960E+0	-53.9022E-9	904.403E-15	12.8524E-12
1.93970E+0	1.31436E-9	1.93970E+0	-53.9022E-9	1.04161E-12	12.5511E-12
1.95980E+0	1.33230E-9	1.95980E+0	-53.9022E-9	845.709E-15	12.4975E-12
1.97990E+0	1.34508E-9	1.97990E+0	-53.9022E-9	1.13267E-12	12.4592E-12
2.00000E+0	1.35972E-9	2.00000E+0	-53.9022E-9	954.571E-15	12.5364E-12
