# Supplementary material for: Circumventing the stability problems of graphene nanoribbon zigzag edges
Source: Nat Chem. 2022 Sep 26;14(12):1451–8. doi: 10.1038/s41557-022-01042-8 (PMC10665199; doi:10.1038/s41557-022-01042-8)
Supplement: Supplementary file 3 — Source data for Supplementary Fig. 9. [file 41557_2022_1042_MOESM3_ESM.zip › 4 units/Point spectra392.dat]

Experiment	bias spectroscopy
Saved Date	21.07.2020 23:34:48
User
Date
X (m)	-358.1E-9
Y (m)	-187.62E-9
Z (m)	-53.9117E-9
Z offset (m)	0E+0
Settling time (s)	20E-3
Integration time (s)	70E-3
Z-Ctrl hold	TRUE
Final Z (m)	N/A
Start time	21.07.2020 23:34:30
Filter type	None
Order
Cutoff frq
Bias>Bias (V)	-500E-3
Bias>Calibration (V/V)	-1E+0
Bias>Offset (V)	0E+0
Bias Spectroscopy>Sweep Start (V)	-2E+0
Bias Spectroscopy>Sweep End (V)	2E+0
Bias Spectroscopy>Num Pixel	200
Bias Spectroscopy>Z Avg time (s)	100E-3
Bias Spectroscopy>Z offset (m)	0E+0
Bias Spectroscopy>1st Settling time (s)	60E-3
Bias Spectroscopy>Settling time (s)	20E-3
Bias Spectroscopy>Integration time (s)	70E-3
Bias Spectroscopy>End Settling time (s)	50E-3
Bias Spectroscopy>Z control time (s)	50E-3
Bias Spectroscopy>Max Slew rate (V/s)	Inf
Bias Spectroscopy>backward sweep	FALSE
Bias Spectroscopy>Z-controller hold	TRUE
Bias Spectroscopy>Number of sweeps	1
Bias Spectroscopy>Channels	Current (A);Bias (V);Z (m);LI Demod 1 Y (A);LI Demod 1 X (A)
Bias Spectroscopy>Reset Bias	TRUE
Bias Spectroscopy>Record final Z	FALSE
Bias Spectroscopy>Lock-In run	TRUE
Current>Current (A)	1.02627E-9
Current>Calibration (A/V)	330E-12
Current>Offset (A)	0E+0
Current>Gain	High
Lock-in>Lock-in status	ON
Lock-in>Modulated signal	Bias (V)
Lock-in>Frequency (Hz)	828E+0
Lock-in>Amplitude	20E-3
Lock-in>Demodulated signal	Current (A)
Lock-in>HP Filter Cutoff D1 (Hz)	155.425E+0
Lock-in>HP Filter Cutoff D2 (Hz)	155.425E+0
Lock-in>HP Filter Order D1	1
Lock-in>HP Filter Order D2	1
Lock-in>Harmonic D1	1
Lock-in>Harmonic D2	2
Lock-in>Reference phase D1 (deg)	-158.815E+0
Lock-in>Reference phase D2 (deg)	174.64E+0
Lock-in>LP Filter Cutoff D1 (Hz)	9.71405E+0
Lock-in>LP Filter Cutoff D2 (Hz)	4.85702E+0
Lock-in>LP Filter Order D1	2
Lock-in>LP Filter Order D2	2
Lock-in>Sync Filter D1	OFF
Lock-in>Sync Filter D2	OFF
[DATA]
Bias calc (V)	Current (A)	Bias (V)	Z (m)	LI Demod 1 Y (A)	LI Demod 1 X (A)
-2.00000E+0	-665.327E-12	-2.00000E+0	-53.9117E-9	925.708E-15	13.1205E-12
-1.97990E+0	-647.256E-12	-1.97990E+0	-53.9117E-9	457.611E-15	12.6214E-12
-1.95980E+0	-627.822E-12	-1.95980E+0	-53.9117E-9	359.997E-15	11.8747E-12
-1.93970E+0	-615.013E-12	-1.93970E+0	-53.9117E-9	127.284E-15	10.9672E-12
-1.91960E+0	-603.718E-12	-1.91960E+0	-53.9117E-9	-303.105E-15	10.0956E-12
-1.89950E+0	-588.841E-12	-1.89950E+0	-53.9117E-9	-603.710E-15	9.24032E-12
-1.87940E+0	-576.053E-12	-1.87940E+0	-53.9117E-9	-598.994E-15	8.68315E-12
-1.85930E+0	-563.842E-12	-1.85930E+0	-53.9117E-9	-801.530E-15	8.09536E-12
-1.83920E+0	-556.919E-12	-1.83920E+0	-53.9117E-9	-622.941E-15	7.76174E-12
-1.81910E+0	-547.704E-12	-1.81910E+0	-53.9117E-9	-847.115E-15	7.58896E-12
-1.79900E+0	-535.770E-12	-1.79900E+0	-53.9117E-9	-837.989E-15	7.57485E-12
-1.77889E+0	-524.233E-12	-1.77889E+0	-53.9117E-9	-994.376E-15	7.46474E-12
-1.75879E+0	-514.703E-12	-1.75879E+0	-53.9117E-9	-890.878E-15	7.52396E-12
-1.73869E+0	-507.584E-12	-1.73869E+0	-53.9117E-9	-914.498E-15	7.41948E-12
-1.71859E+0	-498.029E-12	-1.71859E+0	-53.9117E-9	-846.741E-15	7.46699E-12
-1.69849E+0	-485.566E-12	-1.69849E+0	-53.9117E-9	-913.122E-15	7.33624E-12
-1.67839E+0	-475.557E-12	-1.67839E+0	-53.9117E-9	-967.832E-15	7.41281E-12
-1.65829E+0	-466.616E-12	-1.65829E+0	-53.9117E-9	-887.271E-15	7.42850E-12
-1.63819E+0	-458.427E-12	-1.63819E+0	-53.9117E-9	-879.570E-15	7.60489E-12
-1.61809E+0	-448.205E-12	-1.61809E+0	-53.9117E-9	-972.280E-15	7.52485E-12
-1.59799E+0	-434.963E-12	-1.59799E+0	-53.9117E-9	-992.678E-15	7.29032E-12
-1.57789E+0	-425.400E-12	-1.57789E+0	-53.9117E-9	-902.841E-15	7.51806E-12
-1.55779E+0	-418.357E-12	-1.55779E+0	-53.9117E-9	-908.629E-15	7.44458E-12
-1.53769E+0	-409.028E-12	-1.53769E+0	-53.9117E-9	-814.841E-15	7.61875E-12
-1.51759E+0	-395.983E-12	-1.51759E+0	-53.9117E-9	-686.205E-15	7.79456E-12
-1.49749E+0	-384.046E-12	-1.49749E+0	-53.9117E-9	-778.060E-15	7.64105E-12
-1.47739E+0	-375.420E-12	-1.47739E+0	-53.9117E-9	-955.560E-15	7.42600E-12
-1.45729E+0	-369.277E-12	-1.45729E+0	-53.9117E-9	-1.04637E-12	7.33730E-12
-1.43719E+0	-357.243E-12	-1.43719E+0	-53.9117E-9	-1.02722E-12	6.96632E-12
-1.41709E+0	-347.661E-12	-1.41709E+0	-53.9117E-9	-1.26432E-12	5.74458E-12
-1.39698E+0	-340.997E-12	-1.39698E+0	-53.9117E-9	-1.76655E-12	4.95500E-12
-1.37688E+0	-337.329E-12	-1.37688E+0	-53.9117E-9	-1.82131E-12	4.30196E-12
-1.35678E+0	-333.888E-12	-1.35678E+0	-53.9117E-9	-2.11125E-12	4.13846E-12
-1.33668E+0	-326.506E-12	-1.33668E+0	-53.9117E-9	-2.03371E-12	4.12113E-12
-1.31658E+0	-320.366E-12	-1.31658E+0	-53.9117E-9	-1.92081E-12	4.21979E-12
-1.29648E+0	-317.376E-12	-1.29648E+0	-53.9117E-9	-1.96478E-12	4.08903E-12
-1.27638E+0	-313.144E-12	-1.27638E+0	-53.9117E-9	-2.04794E-12	4.12033E-12
-1.25628E+0	-307.857E-12	-1.25628E+0	-53.9117E-9	-2.05455E-12	3.95802E-12
-1.23618E+0	-301.851E-12	-1.23618E+0	-53.9117E-9	-2.14781E-12	3.63726E-12
-1.21608E+0	-297.333E-12	-1.21608E+0	-53.9117E-9	-2.12159E-12	3.70220E-12
-1.19598E+0	-294.907E-12	-1.19598E+0	-53.9117E-9	-2.10223E-12	3.74501E-12
-1.17588E+0	-290.313E-12	-1.17588E+0	-53.9117E-9	-1.95408E-12	3.94755E-12
-1.15578E+0	-284.860E-12	-1.15578E+0	-53.9117E-9	-1.96779E-12	3.75372E-12
-1.13568E+0	-279.448E-12	-1.13568E+0	-53.9117E-9	-1.99634E-12	3.62855E-12
-1.11558E+0	-275.968E-12	-1.11558E+0	-53.9117E-9	-2.29220E-12	3.44188E-12
-1.09548E+0	-273.942E-12	-1.09548E+0	-53.9117E-9	-2.29742E-12	3.36759E-12
-1.07538E+0	-269.061E-12	-1.07538E+0	-53.9117E-9	-2.21589E-12	3.25070E-12
-1.05528E+0	-265.092E-12	-1.05528E+0	-53.9117E-9	-2.24432E-12	3.33351E-12
-1.03518E+0	-259.926E-12	-1.03518E+0	-53.9117E-9	-1.94150E-12	3.66878E-12
-1.01508E+0	-256.978E-12	-1.01508E+0	-53.9117E-9	-2.11000E-12	3.74095E-12
-994.975E-3	-252.527E-12	-994.975E-3	-53.9117E-9	-1.88155E-12	3.75381E-12
-974.874E-3	-247.479E-12	-974.874E-3	-53.9117E-9	-2.08272E-12	3.75552E-12
-954.774E-3	-241.868E-12	-954.774E-3	-53.9117E-9	-2.01239E-12	3.99640E-12
-934.673E-3	-237.540E-12	-934.673E-3	-53.9117E-9	-1.95627E-12	3.87827E-12
-914.573E-3	-234.495E-12	-914.573E-3	-53.9117E-9	-1.80832E-12	3.99543E-12
-894.472E-3	-229.053E-12	-894.472E-3	-53.9117E-9	-2.23074E-12	3.68745E-12
-874.372E-3	-225.105E-12	-874.372E-3	-53.9117E-9	-2.29501E-12	3.14415E-12
-854.271E-3	-221.296E-12	-854.271E-3	-53.9117E-9	-2.24279E-12	2.86750E-12
-834.171E-3	-218.714E-12	-834.171E-3	-53.9117E-9	-2.36888E-12	2.81907E-12
-814.070E-3	-216.952E-12	-814.070E-3	-53.9117E-9	-2.48417E-12	2.83844E-12
-793.970E-3	-211.875E-12	-793.970E-3	-53.9117E-9	-2.15341E-12	2.86021E-12
-773.869E-3	-208.851E-12	-773.869E-3	-53.9117E-9	-2.24653E-12	3.13642E-12
-753.769E-3	-204.845E-12	-753.769E-3	-53.9117E-9	-2.34825E-12	3.38120E-12
-733.668E-3	-201.680E-12	-733.668E-3	-53.9117E-9	-2.17294E-12	3.41509E-12
-713.568E-3	-197.527E-12	-713.568E-3	-53.9117E-9	-1.98374E-12	3.69921E-12
-693.467E-3	-191.961E-12	-693.467E-3	-53.9117E-9	-1.94871E-12	3.70833E-12
-673.367E-3	-188.176E-12	-673.367E-3	-53.9117E-9	-2.09013E-12	3.97079E-12
-653.266E-3	-182.455E-12	-653.266E-3	-53.9117E-9	-2.06868E-12	4.07071E-12
-633.166E-3	-178.617E-12	-633.166E-3	-53.9117E-9	-2.06543E-12	4.05424E-12
-613.065E-3	-172.997E-12	-613.065E-3	-53.9117E-9	-1.88534E-12	3.85359E-12
-592.965E-3	-168.366E-12	-592.965E-3	-53.9117E-9	-2.10927E-12	3.71546E-12
-572.864E-3	-163.892E-12	-572.864E-3	-53.9117E-9	-2.15959E-12	3.75674E-12
-552.764E-3	-159.406E-12	-552.764E-3	-53.9117E-9	-2.21528E-12	3.32254E-12
-532.663E-3	-156.507E-12	-532.663E-3	-53.9117E-9	-2.15736E-12	3.37356E-12
-512.563E-3	-151.566E-12	-512.563E-3	-53.9117E-9	-2.03593E-12	3.29136E-12
-492.462E-3	-147.927E-12	-492.462E-3	-53.9117E-9	-2.11756E-12	3.33100E-12
-472.362E-3	-143.374E-12	-472.362E-3	-53.9117E-9	-2.06981E-12	3.65159E-12
-452.261E-3	-140.323E-12	-452.261E-3	-53.9117E-9	-2.05834E-12	3.46285E-12
-432.161E-3	-136.426E-12	-432.161E-3	-53.9117E-9	-2.08401E-12	3.24280E-12
-412.060E-3	-131.513E-12	-412.060E-3	-53.9117E-9	-2.10212E-12	3.49205E-12
-391.960E-3	-127.739E-12	-391.960E-3	-53.9117E-9	-2.05357E-12	3.70912E-12
-371.859E-3	-122.694E-12	-371.859E-3	-53.9117E-9	-1.82450E-12	3.95882E-12
-351.759E-3	-119.066E-12	-351.759E-3	-53.9117E-9	-1.85370E-12	4.06067E-12
-331.658E-3	-112.973E-12	-331.658E-3	-53.9117E-9	-1.84426E-12	4.15599E-12
-311.558E-3	-107.468E-12	-311.558E-3	-53.9117E-9	-1.79617E-12	4.21694E-12
-291.457E-3	-102.325E-12	-291.457E-3	-53.9117E-9	-1.81686E-12	4.47544E-12
-271.357E-3	-96.6223E-12	-271.357E-3	-53.9117E-9	-1.78800E-12	4.22382E-12
-251.256E-3	-91.7649E-12	-251.256E-3	-53.9117E-9	-2.10750E-12	4.33516E-12
-231.156E-3	-85.4621E-12	-231.156E-3	-53.9117E-9	-1.87689E-12	4.30401E-12
-211.055E-3	-80.4100E-12	-211.055E-3	-53.9117E-9	-1.83549E-12	4.41369E-12
-190.955E-3	-74.0539E-12	-190.955E-3	-53.9117E-9	-1.68740E-12	4.99405E-12
-170.854E-3	-67.0942E-12	-170.854E-3	-53.9117E-9	-1.34237E-12	5.66474E-12
-150.754E-3	-58.6989E-12	-150.754E-3	-53.9117E-9	-1.18094E-12	6.29157E-12
-130.653E-3	-49.7972E-12	-130.653E-3	-53.9117E-9	-1.11158E-12	6.52016E-12
-110.553E-3	-41.6528E-12	-110.553E-3	-53.9117E-9	-1.35681E-12	6.22417E-12
-90.4523E-3	-33.7104E-12	-90.4523E-3	-53.9117E-9	-1.73935E-12	6.02871E-12
-70.3518E-3	-26.2578E-12	-70.3518E-3	-53.9117E-9	-1.28922E-12	5.73794E-12
-50.2512E-3	-18.4369E-12	-50.2513E-3	-53.9117E-9	-1.30047E-12	5.75182E-12
-30.1508E-3	-10.9413E-12	-30.1508E-3	-53.9117E-9	-1.39891E-12	5.73063E-12
-10.0503E-3	-3.83004E-12	-10.0503E-3	-53.9117E-9	-1.52526E-12	5.44460E-12
10.0503E-3	2.75031E-12	10.0503E-3	-53.9117E-9	-1.87343E-12	4.92802E-12
30.1507E-3	8.95612E-12	30.1508E-3	-53.9117E-9	-1.70535E-12	4.54140E-12
50.2512E-3	14.8195E-12	50.2513E-3	-53.9117E-9	-1.73921E-12	4.60281E-12
70.3518E-3	21.0658E-12	70.3518E-3	-53.9117E-9	-1.62507E-12	4.81135E-12
90.4522E-3	27.2741E-12	90.4523E-3	-53.9117E-9	-1.69445E-12	4.88537E-12
110.553E-3	33.6736E-12	110.553E-3	-53.9117E-9	-1.68022E-12	4.89348E-12
130.653E-3	40.0137E-12	130.653E-3	-53.9117E-9	-1.63341E-12	5.19093E-12
150.754E-3	46.6825E-12	150.754E-3	-53.9117E-9	-1.52230E-12	5.11316E-12
170.854E-3	53.8641E-12	170.854E-3	-53.9117E-9	-1.49492E-12	5.42679E-12
190.955E-3	60.6869E-12	190.955E-3	-53.9117E-9	-1.61176E-12	5.18209E-12
211.055E-3	67.3393E-12	211.055E-3	-53.9117E-9	-1.55715E-12	5.14620E-12
231.156E-3	73.3993E-12	231.156E-3	-53.9117E-9	-1.55603E-12	5.04699E-12
251.256E-3	79.9612E-12	251.256E-3	-53.9117E-9	-1.73371E-12	5.05425E-12
271.357E-3	87.0992E-12	271.357E-3	-53.9117E-9	-1.48666E-12	5.22548E-12
291.457E-3	93.8996E-12	291.457E-3	-53.9117E-9	-1.59671E-12	5.11243E-12
311.558E-3	100.580E-12	311.558E-3	-53.9117E-9	-1.37037E-12	5.17598E-12
331.658E-3	106.858E-12	331.658E-3	-53.9117E-9	-1.49419E-12	5.17846E-12
351.759E-3	114.725E-12	351.759E-3	-53.9117E-9	-1.54368E-12	5.68212E-12
371.859E-3	122.539E-12	371.859E-3	-53.9117E-9	-1.43345E-12	5.93795E-12
391.960E-3	130.515E-12	391.960E-3	-53.9117E-9	-1.34921E-12	6.00921E-12
412.060E-3	137.823E-12	412.060E-3	-53.9117E-9	-1.40315E-12	6.16790E-12
432.161E-3	145.904E-12	432.161E-3	-53.9117E-9	-1.28682E-12	5.98726E-12
452.261E-3	154.769E-12	452.261E-3	-53.9117E-9	-1.54804E-12	6.26726E-12
472.362E-3	162.700E-12	472.362E-3	-53.9117E-9	-1.39711E-12	6.27050E-12
492.462E-3	170.524E-12	492.462E-3	-53.9117E-9	-1.32800E-12	6.50882E-12
512.563E-3	179.298E-12	512.563E-3	-53.9117E-9	-1.04027E-12	6.97504E-12
532.663E-3	189.881E-12	532.663E-3	-53.9117E-9	-908.796E-15	7.79104E-12
552.764E-3	201.372E-12	552.764E-3	-53.9117E-9	-902.443E-15	8.51374E-12
572.864E-3	213.461E-12	572.864E-3	-53.9117E-9	-391.312E-15	9.45432E-12
592.965E-3	227.400E-12	592.965E-3	-53.9117E-9	63.0927E-15	10.7141E-12
613.065E-3	243.947E-12	613.065E-3	-53.9117E-9	479.167E-15	11.9719E-12
633.166E-3	262.626E-12	633.166E-3	-53.9117E-9	978.089E-15	13.4789E-12
653.266E-3	281.789E-12	653.266E-3	-53.9117E-9	877.840E-15	14.0352E-12
673.367E-3	301.375E-12	673.367E-3	-53.9117E-9	1.09069E-12	14.1084E-12
693.467E-3	319.963E-12	693.467E-3	-53.9117E-9	867.123E-15	13.2874E-12
713.568E-3	337.871E-12	713.568E-3	-53.9117E-9	681.557E-15	12.8185E-12
733.668E-3	355.209E-12	733.668E-3	-53.9117E-9	459.659E-15	12.0792E-12
753.769E-3	370.924E-12	753.769E-3	-53.9117E-9	253.784E-15	11.5685E-12
773.869E-3	386.449E-12	773.869E-3	-53.9117E-9	253.927E-15	10.9286E-12
793.970E-3	401.377E-12	793.970E-3	-53.9117E-9	130.433E-15	10.8243E-12
814.070E-3	415.695E-12	814.070E-3	-53.9117E-9	123.616E-15	10.2099E-12
834.171E-3	429.618E-12	834.171E-3	-53.9117E-9	-338.710E-15	9.88364E-12
854.271E-3	441.558E-12	854.271E-3	-53.9117E-9	-281.528E-15	9.47623E-12
874.372E-3	455.466E-12	874.372E-3	-53.9117E-9	-478.423E-15	9.37894E-12
894.472E-3	466.492E-12	894.472E-3	-53.9117E-9	-286.216E-15	9.34436E-12
914.573E-3	480.314E-12	914.573E-3	-53.9117E-9	-342.576E-15	9.96433E-12
934.673E-3	495.616E-12	934.673E-3	-53.9117E-9	50.6082E-15	10.4470E-12
954.774E-3	509.350E-12	954.774E-3	-53.9117E-9	47.1954E-15	11.0258E-12
974.874E-3	525.644E-12	974.874E-3	-53.9117E-9	485.670E-15	11.8366E-12
994.975E-3	541.005E-12	994.975E-3	-53.9117E-9	439.629E-15	12.5015E-12
1.01508E+0	560.512E-12	1.01508E+0	-53.9117E-9	914.247E-15	12.7520E-12
1.03518E+0	577.145E-12	1.03518E+0	-53.9117E-9	678.748E-15	12.6032E-12
1.05528E+0	593.365E-12	1.05528E+0	-53.9117E-9	808.791E-15	12.5243E-12
1.07538E+0	610.066E-12	1.07538E+0	-53.9117E-9	383.992E-15	12.4313E-12
1.09548E+0	627.036E-12	1.09548E+0	-53.9117E-9	627.793E-15	12.1970E-12
1.11558E+0	645.440E-12	1.11558E+0	-53.9117E-9	511.858E-15	12.0007E-12
1.13568E+0	658.933E-12	1.13568E+0	-53.9117E-9	525.252E-15	11.8919E-12
1.15578E+0	674.574E-12	1.15578E+0	-53.9117E-9	349.648E-15	11.7747E-12
1.17588E+0	689.227E-12	1.17588E+0	-53.9117E-9	729.852E-15	12.1193E-12
1.19598E+0	708.434E-12	1.19598E+0	-53.9117E-9	454.692E-15	11.8972E-12
1.21608E+0	725.841E-12	1.21608E+0	-53.9117E-9	551.696E-15	12.4900E-12
1.23618E+0	738.541E-12	1.23618E+0	-53.9117E-9	838.290E-15	12.7013E-12
1.25628E+0	758.019E-12	1.25628E+0	-53.9117E-9	939.956E-15	13.0404E-12
1.27638E+0	776.289E-12	1.27638E+0	-53.9117E-9	831.483E-15	13.2357E-12
1.29648E+0	796.130E-12	1.29648E+0	-53.9117E-9	1.00036E-12	13.7812E-12
1.31658E+0	813.723E-12	1.31658E+0	-53.9117E-9	1.30541E-12	14.4810E-12
1.33668E+0	829.679E-12	1.33668E+0	-53.9117E-9	1.48933E-12	15.1080E-12
1.35678E+0	855.352E-12	1.35678E+0	-53.9117E-9	1.79769E-12	15.7477E-12
1.37688E+0	876.942E-12	1.37688E+0	-53.9117E-9	1.93415E-12	16.7819E-12
1.39698E+0	901.074E-12	1.39698E+0	-53.9117E-9	2.26986E-12	17.5240E-12
1.41709E+0	921.745E-12	1.41709E+0	-53.9117E-9	2.58016E-12	18.4687E-12
1.43719E+0	949.422E-12	1.43719E+0	-53.9117E-9	3.20073E-12	19.4445E-12
1.45729E+0	979.827E-12	1.45729E+0	-53.9117E-9	3.20779E-12	20.7304E-12
1.47739E+0	1.00648E-9	1.47739E+0	-53.9117E-9	3.76754E-12	21.5102E-12
1.49749E+0	1.03674E-9	1.49749E+0	-53.9117E-9	3.87803E-12	22.2885E-12
1.51759E+0	1.06490E-9	1.51759E+0	-53.9117E-9	4.26992E-12	22.7795E-12
1.53769E+0	1.09850E-9	1.53769E+0	-53.9117E-9	4.00920E-12	22.7572E-12
1.55779E+0	1.12744E-9	1.55779E+0	-53.9117E-9	4.14536E-12	22.3179E-12
1.57789E+0	1.15875E-9	1.57789E+0	-53.9117E-9	3.62613E-12	21.7711E-12
1.59799E+0	1.18435E-9	1.59799E+0	-53.9117E-9	3.74078E-12	21.2130E-12
1.61809E+0	1.21238E-9	1.61809E+0	-53.9117E-9	3.41296E-12	20.7599E-12
1.63819E+0	1.24286E-9	1.63819E+0	-53.9117E-9	3.27315E-12	20.0049E-12
1.65829E+0	1.26496E-9	1.65829E+0	-53.9117E-9	3.25267E-12	19.0372E-12
1.67839E+0	1.29329E-9	1.67839E+0	-53.9117E-9	3.09725E-12	18.9024E-12
1.69849E+0	1.31226E-9	1.69849E+0	-53.9117E-9	2.85727E-12	18.4101E-12
1.71859E+0	1.34176E-9	1.71859E+0	-53.9117E-9	2.86988E-12	17.8723E-12
1.73869E+0	1.36340E-9	1.73869E+0	-53.9117E-9	2.69070E-12	17.4564E-12
1.75879E+0	1.38562E-9	1.75879E+0	-53.9117E-9	2.43758E-12	17.4952E-12
1.77889E+0	1.40693E-9	1.77889E+0	-53.9117E-9	2.12908E-12	16.5847E-12
1.79900E+0	1.42615E-9	1.79900E+0	-53.9117E-9	2.36927E-12	16.2863E-12
1.81910E+0	1.45192E-9	1.81910E+0	-53.9117E-9	2.14481E-12	16.2502E-12
1.83920E+0	1.46959E-9	1.83920E+0	-53.9117E-9	1.85737E-12	16.0391E-12
1.85930E+0	1.49119E-9	1.85930E+0	-53.9117E-9	2.22498E-12	16.0618E-12
1.87940E+0	1.50760E-9	1.87940E+0	-53.9117E-9	2.08869E-12	15.8906E-12
1.89950E+0	1.53331E-9	1.89950E+0	-53.9117E-9	2.29554E-12	15.8708E-12
1.91960E+0	1.55103E-9	1.91960E+0	-53.9117E-9	2.15254E-12	15.7718E-12
1.93970E+0	1.57223E-9	1.93970E+0	-53.9117E-9	1.93697E-12	15.3278E-12
1.95980E+0	1.58904E-9	1.95980E+0	-53.9117E-9	1.95679E-12	15.4072E-12
1.97990E+0	1.60844E-9	1.97990E+0	-53.9117E-9	2.27648E-12	15.0999E-12
2.00000E+0	1.63070E-9	2.00000E+0	-53.9117E-9	1.72220E-12	14.6628E-12
