# Supplementary material for: Circumventing the stability problems of graphene nanoribbon zigzag edges
Source: Nat Chem. 2022 Sep 26;14(12):1451–8. doi: 10.1038/s41557-022-01042-8 (PMC10665199; doi:10.1038/s41557-022-01042-8)
Supplement: Supplementary file 3 — Source data for Supplementary Fig. 9. [file 41557_2022_1042_MOESM3_ESM.zip › 4 units/Point spectra393.dat]

Experiment	bias spectroscopy
Saved Date	21.07.2020 23:35:07
User
Date
X (m)	-358.176E-9
Y (m)	-187.71E-9
Z (m)	-53.925E-9
Z offset (m)	0E+0
Settling time (s)	20E-3
Integration time (s)	70E-3
Z-Ctrl hold	TRUE
Final Z (m)	N/A
Start time	21.07.2020 23:34:48
Filter type	None
Order
Cutoff frq
Bias>Bias (V)	-500E-3
Bias>Calibration (V/V)	-1E+0
Bias>Offset (V)	0E+0
Bias Spectroscopy>Sweep Start (V)	-2E+0
Bias Spectroscopy>Sweep End (V)	2E+0
Bias Spectroscopy>Num Pixel	200
Bias Spectroscopy>Z Avg time (s)	100E-3
Bias Spectroscopy>Z offset (m)	0E+0
Bias Spectroscopy>1st Settling time (s)	60E-3
Bias Spectroscopy>Settling time (s)	20E-3
Bias Spectroscopy>Integration time (s)	70E-3
Bias Spectroscopy>End Settling time (s)	50E-3
Bias Spectroscopy>Z control time (s)	50E-3
Bias Spectroscopy>Max Slew rate (V/s)	Inf
Bias Spectroscopy>backward sweep	FALSE
Bias Spectroscopy>Z-controller hold	TRUE
Bias Spectroscopy>Number of sweeps	1
Bias Spectroscopy>Channels	Current (A);Bias (V);Z (m);LI Demod 1 Y (A);LI Demod 1 X (A)
Bias Spectroscopy>Reset Bias	TRUE
Bias Spectroscopy>Record final Z	FALSE
Bias Spectroscopy>Lock-In run	TRUE
Current>Current (A)	2.51739E-9
Current>Calibration (A/V)	330E-12
Current>Offset (A)	0E+0
Current>Gain	High
Lock-in>Lock-in status	ON
Lock-in>Modulated signal	Bias (V)
Lock-in>Frequency (Hz)	828E+0
Lock-in>Amplitude	20E-3
Lock-in>Demodulated signal	Current (A)
Lock-in>HP Filter Cutoff D1 (Hz)	155.425E+0
Lock-in>HP Filter Cutoff D2 (Hz)	155.425E+0
Lock-in>HP Filter Order D1	1
Lock-in>HP Filter Order D2	1
Lock-in>Harmonic D1	1
Lock-in>Harmonic D2	2
Lock-in>Reference phase D1 (deg)	-158.815E+0
Lock-in>Reference phase D2 (deg)	174.64E+0
Lock-in>LP Filter Cutoff D1 (Hz)	9.71405E+0
Lock-in>LP Filter Cutoff D2 (Hz)	4.85702E+0
Lock-in>LP Filter Order D1	2
Lock-in>LP Filter Order D2	2
Lock-in>Sync Filter D1	OFF
Lock-in>Sync Filter D2	OFF
[DATA]
Bias calc (V)	Current (A)	Bias (V)	Z (m)	LI Demod 1 Y (A)	LI Demod 1 X (A)
-2.00000E+0	-771.476E-12	-2.00000E+0	-53.9250E-9	3.79875E-12	22.6766E-12
-1.97990E+0	-745.800E-12	-1.97990E+0	-53.9250E-9	3.42787E-12	21.6879E-12
-1.95980E+0	-716.345E-12	-1.95980E+0	-53.9250E-9	3.10477E-12	19.6733E-12
-1.93970E+0	-691.455E-12	-1.93970E+0	-53.9250E-9	2.21269E-12	17.8111E-12
-1.91960E+0	-669.471E-12	-1.91960E+0	-53.9250E-9	1.62591E-12	15.4991E-12
-1.89950E+0	-648.361E-12	-1.89950E+0	-53.9250E-9	889.336E-15	13.8271E-12
-1.87940E+0	-634.206E-12	-1.87940E+0	-53.9250E-9	774.746E-15	12.3971E-12
-1.85930E+0	-615.592E-12	-1.85930E+0	-53.9250E-9	210.284E-15	11.2404E-12
-1.83920E+0	-603.521E-12	-1.83920E+0	-53.9250E-9	78.0667E-15	10.6767E-12
-1.81910E+0	-588.307E-12	-1.81910E+0	-53.9250E-9	-156.649E-15	9.91586E-12
-1.79900E+0	-575.410E-12	-1.79900E+0	-53.9250E-9	-317.510E-15	9.79791E-12
-1.77889E+0	-562.572E-12	-1.77889E+0	-53.9250E-9	-376.950E-15	9.44832E-12
-1.75879E+0	-550.505E-12	-1.75879E+0	-53.9250E-9	-417.309E-15	9.32863E-12
-1.73869E+0	-539.986E-12	-1.73869E+0	-53.9250E-9	-472.679E-15	9.07854E-12
-1.71859E+0	-525.676E-12	-1.71859E+0	-53.9250E-9	-319.884E-15	8.93213E-12
-1.69849E+0	-515.548E-12	-1.69849E+0	-53.9250E-9	-414.855E-15	8.55844E-12
-1.67839E+0	-502.513E-12	-1.67839E+0	-53.9250E-9	-746.654E-15	8.45952E-12
-1.65829E+0	-493.848E-12	-1.65829E+0	-53.9250E-9	-652.616E-15	8.34771E-12
-1.63819E+0	-481.463E-12	-1.63819E+0	-53.9250E-9	-570.388E-15	8.72180E-12
-1.61809E+0	-468.905E-12	-1.61809E+0	-53.9250E-9	-556.553E-15	8.21104E-12
-1.59799E+0	-458.175E-12	-1.59799E+0	-53.9250E-9	-584.251E-15	8.41944E-12
-1.57789E+0	-447.725E-12	-1.57789E+0	-53.9250E-9	-686.673E-15	8.19789E-12
-1.55779E+0	-439.051E-12	-1.55779E+0	-53.9250E-9	-645.924E-15	8.13030E-12
-1.53769E+0	-426.006E-12	-1.53769E+0	-53.9250E-9	-810.417E-15	7.83034E-12
-1.51759E+0	-416.090E-12	-1.51759E+0	-53.9250E-9	-904.860E-15	7.68111E-12
-1.49749E+0	-405.876E-12	-1.49749E+0	-53.9250E-9	-707.587E-15	8.07972E-12
-1.47739E+0	-394.939E-12	-1.47739E+0	-53.9250E-9	-751.488E-15	8.50135E-12
-1.45729E+0	-383.201E-12	-1.45729E+0	-53.9250E-9	-676.343E-15	8.89416E-12
-1.43719E+0	-370.041E-12	-1.43719E+0	-53.9250E-9	-756.416E-15	8.55185E-12
-1.41709E+0	-361.052E-12	-1.41709E+0	-53.9250E-9	-1.04430E-12	6.73524E-12
-1.39698E+0	-353.430E-12	-1.39698E+0	-53.9250E-9	-1.45198E-12	5.72168E-12
-1.37688E+0	-346.439E-12	-1.37688E+0	-53.9250E-9	-1.84609E-12	5.07999E-12
-1.35678E+0	-340.004E-12	-1.35678E+0	-53.9250E-9	-1.85333E-12	4.55939E-12
-1.33668E+0	-334.381E-12	-1.33668E+0	-53.9250E-9	-1.82868E-12	4.71037E-12
-1.31658E+0	-328.830E-12	-1.31658E+0	-53.9250E-9	-1.70065E-12	4.54968E-12
-1.29648E+0	-324.201E-12	-1.29648E+0	-53.9250E-9	-1.47505E-12	4.49930E-12
-1.27638E+0	-318.669E-12	-1.27638E+0	-53.9250E-9	-1.79185E-12	4.32926E-12
-1.25628E+0	-312.833E-12	-1.25628E+0	-53.9250E-9	-1.94475E-12	4.06646E-12
-1.23618E+0	-308.396E-12	-1.23618E+0	-53.9250E-9	-2.08604E-12	3.98810E-12
-1.21608E+0	-303.350E-12	-1.21608E+0	-53.9250E-9	-2.06781E-12	3.83106E-12
-1.19598E+0	-299.474E-12	-1.19598E+0	-53.9250E-9	-1.90526E-12	3.86774E-12
-1.17588E+0	-294.328E-12	-1.17588E+0	-53.9250E-9	-1.88304E-12	4.22769E-12
-1.15578E+0	-287.815E-12	-1.15578E+0	-53.9250E-9	-1.83188E-12	4.13200E-12
-1.13568E+0	-284.332E-12	-1.13568E+0	-53.9250E-9	-1.87853E-12	4.00879E-12
-1.11558E+0	-279.659E-12	-1.11558E+0	-53.9250E-9	-2.02042E-12	3.69405E-12
-1.09548E+0	-276.058E-12	-1.09548E+0	-53.9250E-9	-2.02385E-12	3.45379E-12
-1.07538E+0	-270.751E-12	-1.07538E+0	-53.9250E-9	-2.10086E-12	3.58385E-12
-1.05528E+0	-266.168E-12	-1.05528E+0	-53.9250E-9	-2.20929E-12	3.48740E-12
-1.03518E+0	-262.638E-12	-1.03518E+0	-53.9250E-9	-2.04916E-12	3.85307E-12
-1.01508E+0	-257.864E-12	-1.01508E+0	-53.9250E-9	-2.10576E-12	4.12178E-12
-994.975E-3	-252.602E-12	-994.975E-3	-53.9250E-9	-1.79343E-12	3.90028E-12
-974.874E-3	-246.618E-12	-974.874E-3	-53.9250E-9	-1.93125E-12	3.95844E-12
-954.774E-3	-243.301E-12	-954.774E-3	-53.9250E-9	-1.90801E-12	4.15550E-12
-934.673E-3	-237.792E-12	-934.673E-3	-53.9250E-9	-1.84366E-12	4.17457E-12
-914.573E-3	-233.154E-12	-914.573E-3	-53.9250E-9	-1.76926E-12	3.98570E-12
-894.472E-3	-227.962E-12	-894.472E-3	-53.9250E-9	-2.01421E-12	3.61175E-12
-874.372E-3	-224.177E-12	-874.372E-3	-53.9250E-9	-2.13216E-12	3.35116E-12
-854.271E-3	-221.327E-12	-854.271E-3	-53.9250E-9	-2.25761E-12	3.02434E-12
-834.171E-3	-217.682E-12	-834.171E-3	-53.9250E-9	-2.41093E-12	2.90833E-12
-814.070E-3	-214.999E-12	-814.070E-3	-53.9250E-9	-2.11975E-12	2.70009E-12
-793.970E-3	-211.068E-12	-793.970E-3	-53.9250E-9	-2.06449E-12	3.03414E-12
-773.869E-3	-207.955E-12	-773.869E-3	-53.9250E-9	-2.14952E-12	3.19323E-12
-753.769E-3	-204.302E-12	-753.769E-3	-53.9250E-9	-2.06845E-12	3.25692E-12
-733.668E-3	-200.557E-12	-733.668E-3	-53.9250E-9	-2.19955E-12	3.45525E-12
-713.568E-3	-196.374E-12	-713.568E-3	-53.9250E-9	-2.07206E-12	3.44687E-12
-693.467E-3	-191.637E-12	-693.467E-3	-53.9250E-9	-1.91022E-12	3.85387E-12
-673.367E-3	-187.188E-12	-673.367E-3	-53.9250E-9	-1.95794E-12	3.92898E-12
-653.266E-3	-182.532E-12	-653.266E-3	-53.9250E-9	-1.96517E-12	3.96108E-12
-633.166E-3	-177.645E-12	-633.166E-3	-53.9250E-9	-2.06416E-12	3.88735E-12
-613.065E-3	-172.651E-12	-613.065E-3	-53.9250E-9	-2.10026E-12	3.64245E-12
-592.965E-3	-168.217E-12	-592.965E-3	-53.9250E-9	-2.15125E-12	3.60583E-12
-572.864E-3	-163.829E-12	-572.864E-3	-53.9250E-9	-1.97841E-12	3.63880E-12
-552.764E-3	-159.816E-12	-552.764E-3	-53.9250E-9	-2.15741E-12	3.62450E-12
-532.663E-3	-156.018E-12	-532.663E-3	-53.9250E-9	-2.12121E-12	3.43159E-12
-512.563E-3	-151.639E-12	-512.563E-3	-53.9250E-9	-2.13332E-12	3.35373E-12
-492.462E-3	-148.184E-12	-492.462E-3	-53.9250E-9	-2.26510E-12	3.32235E-12
-472.362E-3	-144.232E-12	-472.362E-3	-53.9250E-9	-2.09971E-12	3.33354E-12
-452.261E-3	-140.075E-12	-452.261E-3	-53.9250E-9	-2.17012E-12	3.49229E-12
-432.161E-3	-136.004E-12	-432.161E-3	-53.9250E-9	-2.30367E-12	3.47306E-12
-412.060E-3	-131.698E-12	-412.060E-3	-53.9250E-9	-2.23317E-12	3.45484E-12
-391.960E-3	-127.559E-12	-391.960E-3	-53.9250E-9	-2.24550E-12	3.76154E-12
-371.859E-3	-122.893E-12	-371.859E-3	-53.9250E-9	-1.84818E-12	3.89161E-12
-351.759E-3	-117.628E-12	-351.759E-3	-53.9250E-9	-2.00585E-12	4.29230E-12
-331.658E-3	-112.547E-12	-331.658E-3	-53.9250E-9	-1.92510E-12	4.47300E-12
-311.558E-3	-106.868E-12	-311.558E-3	-53.9250E-9	-1.80837E-12	4.40435E-12
-291.457E-3	-101.722E-12	-291.457E-3	-53.9250E-9	-1.81223E-12	4.52697E-12
-271.357E-3	-95.6768E-12	-271.357E-3	-53.9250E-9	-1.98698E-12	4.31964E-12
-251.256E-3	-90.5321E-12	-251.256E-3	-53.9250E-9	-1.93670E-12	4.42363E-12
-231.156E-3	-84.8065E-12	-231.156E-3	-53.9250E-9	-1.89115E-12	4.36865E-12
-211.055E-3	-78.9699E-12	-211.055E-3	-53.9250E-9	-1.89671E-12	4.55832E-12
-190.955E-3	-73.0500E-12	-190.955E-3	-53.9250E-9	-1.54651E-12	4.87843E-12
-170.854E-3	-65.9305E-12	-170.854E-3	-53.9250E-9	-1.42630E-12	5.69179E-12
-150.754E-3	-58.0056E-12	-150.754E-3	-53.9250E-9	-1.21171E-12	6.34838E-12
-130.653E-3	-49.2393E-12	-130.653E-3	-53.9250E-9	-1.34899E-12	6.50291E-12
-110.553E-3	-41.1913E-12	-110.553E-3	-53.9250E-9	-1.23586E-12	6.09643E-12
-90.4523E-3	-33.5425E-12	-90.4523E-3	-53.9250E-9	-1.54061E-12	5.73491E-12
-70.3518E-3	-26.0777E-12	-70.3518E-3	-53.9250E-9	-1.52351E-12	5.73634E-12
-50.2512E-3	-18.3373E-12	-50.2513E-3	-53.9250E-9	-1.42539E-12	5.79587E-12
-30.1508E-3	-10.8460E-12	-30.1508E-3	-53.9250E-9	-1.63650E-12	5.49702E-12
-10.0503E-3	-3.79907E-12	-10.0503E-3	-53.9250E-9	-1.60261E-12	5.44186E-12
10.0503E-3	2.79389E-12	10.0503E-3	-53.9250E-9	-1.64113E-12	5.17290E-12
30.1507E-3	8.99212E-12	30.1508E-3	-53.9250E-9	-1.91780E-12	4.59740E-12
50.2512E-3	14.9930E-12	50.2513E-3	-53.9250E-9	-1.68353E-12	4.88968E-12
70.3518E-3	21.1908E-12	70.3518E-3	-53.9250E-9	-1.60199E-12	4.89410E-12
90.4522E-3	27.6452E-12	90.4523E-3	-53.9250E-9	-1.69508E-12	4.89036E-12
110.553E-3	33.7972E-12	110.553E-3	-53.9250E-9	-1.65954E-12	4.86530E-12
130.653E-3	40.1230E-12	130.653E-3	-53.9250E-9	-1.67041E-12	5.03366E-12
150.754E-3	46.6260E-12	150.754E-3	-53.9250E-9	-1.53796E-12	5.20497E-12
170.854E-3	53.7666E-12	170.854E-3	-53.9250E-9	-1.65419E-12	5.15529E-12
190.955E-3	60.4319E-12	190.955E-3	-53.9250E-9	-1.57487E-12	5.11731E-12
211.055E-3	66.7104E-12	211.055E-3	-53.9250E-9	-1.68749E-12	5.15274E-12
231.156E-3	72.8747E-12	231.156E-3	-53.9250E-9	-1.77895E-12	4.99047E-12
251.256E-3	79.3970E-12	251.256E-3	-53.9250E-9	-1.62454E-12	5.19856E-12
271.357E-3	86.6359E-12	271.357E-3	-53.9250E-9	-1.67187E-12	5.12873E-12
291.457E-3	92.8080E-12	291.457E-3	-53.9250E-9	-1.67923E-12	5.24369E-12
311.558E-3	99.3207E-12	311.558E-3	-53.9250E-9	-1.80948E-12	5.21831E-12
331.658E-3	105.998E-12	331.658E-3	-53.9250E-9	-1.44845E-12	5.27572E-12
351.759E-3	114.102E-12	351.759E-3	-53.9250E-9	-1.43511E-12	5.73245E-12
371.859E-3	121.792E-12	371.859E-3	-53.9250E-9	-1.29856E-12	6.13386E-12
391.960E-3	129.443E-12	391.960E-3	-53.9250E-9	-1.00162E-12	6.14627E-12
412.060E-3	137.338E-12	412.060E-3	-53.9250E-9	-1.34486E-12	6.13199E-12
432.161E-3	145.775E-12	432.161E-3	-53.9250E-9	-1.48419E-12	6.28520E-12
452.261E-3	154.606E-12	452.261E-3	-53.9250E-9	-1.40744E-12	6.02837E-12
472.362E-3	161.538E-12	472.362E-3	-53.9250E-9	-1.45666E-12	6.02556E-12
492.462E-3	169.956E-12	492.462E-3	-53.9250E-9	-1.15472E-12	6.45967E-12
512.563E-3	178.457E-12	512.563E-3	-53.9250E-9	-1.13905E-12	6.98398E-12
532.663E-3	189.839E-12	532.663E-3	-53.9250E-9	-913.202E-15	7.55354E-12
552.764E-3	200.458E-12	552.764E-3	-53.9250E-9	-583.229E-15	8.52045E-12
572.864E-3	212.008E-12	572.864E-3	-53.9250E-9	-547.948E-15	9.27926E-12
592.965E-3	225.919E-12	592.965E-3	-53.9250E-9	-181.638E-15	10.3968E-12
613.065E-3	240.591E-12	613.065E-3	-53.9250E-9	138.166E-15	11.0688E-12
633.166E-3	258.791E-12	633.166E-3	-53.9250E-9	341.227E-15	11.8678E-12
653.266E-3	273.277E-12	653.266E-3	-53.9250E-9	435.902E-15	12.0159E-12
673.367E-3	290.864E-12	673.367E-3	-53.9250E-9	639.774E-15	11.8841E-12
693.467E-3	306.054E-12	693.467E-3	-53.9250E-9	285.807E-15	11.8751E-12
713.568E-3	323.924E-12	713.568E-3	-53.9250E-9	266.602E-15	11.6475E-12
733.668E-3	339.890E-12	733.668E-3	-53.9250E-9	429.665E-15	11.4013E-12
753.769E-3	354.064E-12	753.769E-3	-53.9250E-9	515.471E-15	11.5273E-12
773.869E-3	371.464E-12	773.869E-3	-53.9250E-9	410.519E-15	11.3968E-12
793.970E-3	386.645E-12	793.970E-3	-53.9250E-9	496.105E-15	12.1243E-12
814.070E-3	405.735E-12	814.070E-3	-53.9250E-9	565.964E-15	11.9115E-12
834.171E-3	420.290E-12	834.171E-3	-53.9250E-9	357.691E-15	12.2328E-12
854.271E-3	437.864E-12	854.271E-3	-53.9250E-9	529.632E-15	12.3877E-12
874.372E-3	455.443E-12	874.372E-3	-53.9250E-9	635.701E-15	12.7356E-12
894.472E-3	473.604E-12	894.472E-3	-53.9250E-9	1.03781E-12	13.1973E-12
914.573E-3	494.369E-12	914.573E-3	-53.9250E-9	992.790E-15	14.2070E-12
934.673E-3	512.463E-12	934.673E-3	-53.9250E-9	1.43897E-12	15.1773E-12
954.774E-3	537.272E-12	954.774E-3	-53.9250E-9	1.95279E-12	16.6542E-12
974.874E-3	559.388E-12	974.874E-3	-53.9250E-9	2.17225E-12	17.4169E-12
994.975E-3	586.275E-12	994.975E-3	-53.9250E-9	2.16293E-12	18.1780E-12
1.01508E+0	609.891E-12	1.01508E+0	-53.9250E-9	2.52743E-12	18.5174E-12
1.03518E+0	637.250E-12	1.03518E+0	-53.9250E-9	2.33476E-12	18.6356E-12
1.05528E+0	662.574E-12	1.05528E+0	-53.9250E-9	2.39729E-12	18.5073E-12
1.07538E+0	685.786E-12	1.07538E+0	-53.9250E-9	2.42526E-12	18.0726E-12
1.09548E+0	712.227E-12	1.09548E+0	-53.9250E-9	2.33089E-12	17.7484E-12
1.11558E+0	736.813E-12	1.11558E+0	-53.9250E-9	2.25090E-12	17.7749E-12
1.13568E+0	762.357E-12	1.13568E+0	-53.9250E-9	2.20061E-12	17.6769E-12
1.15578E+0	783.441E-12	1.15578E+0	-53.9250E-9	2.01257E-12	17.8314E-12
1.17588E+0	808.307E-12	1.17588E+0	-53.9250E-9	2.48316E-12	17.8808E-12
1.19598E+0	832.828E-12	1.19598E+0	-53.9250E-9	2.46283E-12	18.2949E-12
1.21608E+0	859.841E-12	1.21608E+0	-53.9250E-9	2.82507E-12	18.7940E-12
1.23618E+0	884.289E-12	1.23618E+0	-53.9250E-9	2.75814E-12	19.2849E-12
1.25628E+0	909.244E-12	1.25628E+0	-53.9250E-9	3.26775E-12	20.0127E-12
1.27638E+0	940.219E-12	1.27638E+0	-53.9250E-9	3.79524E-12	21.1278E-12
1.29648E+0	970.284E-12	1.29648E+0	-53.9250E-9	3.80960E-12	22.9292E-12
1.31658E+0	1.00435E-9	1.31658E+0	-53.9250E-9	4.52667E-12	23.9465E-12
1.33668E+0	1.03429E-9	1.33668E+0	-53.9250E-9	4.98020E-12	25.7509E-12
1.35678E+0	1.07307E-9	1.35678E+0	-53.9250E-9	5.60326E-12	27.3830E-12
1.37688E+0	1.11372E-9	1.37688E+0	-53.9250E-9	6.21315E-12	29.3876E-12
1.39698E+0	1.15698E-9	1.39698E+0	-53.9250E-9	6.78540E-12	31.2873E-12
1.41709E+0	1.19987E-9	1.41709E+0	-53.9250E-9	7.49932E-12	33.6897E-12
1.43719E+0	1.24426E-9	1.43719E+0	-53.9250E-9	8.51316E-12	36.1294E-12
1.45729E+0	1.30072E-9	1.45729E+0	-53.9250E-9	9.26578E-12	39.1942E-12
1.47739E+0	1.35557E-9	1.47739E+0	-53.9250E-9	10.4788E-12	41.6970E-12
1.49749E+0	1.41418E-9	1.49749E+0	-53.9250E-9	11.0452E-12	44.1291E-12
1.51759E+0	1.47065E-9	1.51759E+0	-53.9250E-9	11.9325E-12	45.6232E-12
1.53769E+0	1.53193E-9	1.53769E+0	-53.9250E-9	11.9321E-12	45.9929E-12
1.55779E+0	1.60053E-9	1.55779E+0	-53.9250E-9	12.0720E-12	45.4821E-12
1.57789E+0	1.65581E-9	1.57789E+0	-53.9250E-9	11.6638E-12	44.2247E-12
1.59799E+0	1.71143E-9	1.59799E+0	-53.9250E-9	11.7567E-12	42.7980E-12
1.61809E+0	1.76132E-9	1.61809E+0	-53.9250E-9	10.6997E-12	41.1682E-12
1.63819E+0	1.82473E-9	1.63819E+0	-53.9250E-9	10.6230E-12	39.3695E-12
1.65829E+0	1.87136E-9	1.65829E+0	-53.9250E-9	9.66100E-12	37.7193E-12
1.67839E+0	1.91693E-9	1.67839E+0	-53.9250E-9	9.46736E-12	36.3580E-12
1.69849E+0	1.95654E-9	1.69849E+0	-53.9250E-9	8.58240E-12	34.9122E-12
1.71859E+0	2.00429E-9	1.71859E+0	-53.9250E-9	8.62380E-12	33.7007E-12
1.73869E+0	2.05401E-9	1.73869E+0	-53.9250E-9	8.33926E-12	32.8204E-12
1.75879E+0	2.08966E-9	1.75879E+0	-53.9250E-9	7.95530E-12	32.0374E-12
1.77889E+0	2.12689E-9	1.77889E+0	-53.9250E-9	7.62902E-12	31.1675E-12
1.79900E+0	2.16583E-9	1.79900E+0	-53.9250E-9	7.64033E-12	30.9471E-12
1.81910E+0	2.21448E-9	1.81910E+0	-53.9250E-9	7.60778E-12	30.7138E-12
1.83920E+0	2.25013E-9	1.83920E+0	-53.9250E-9	7.97024E-12	31.0289E-12
1.85930E+0	2.28565E-9	1.85930E+0	-53.9250E-9	8.01530E-12	31.4341E-12
1.87940E+0	2.32640E-9	1.87940E+0	-53.9250E-9	8.23610E-12	32.3455E-12
1.89950E+0	2.37037E-9	1.89950E+0	-53.9250E-9	8.95646E-12	32.0616E-12
1.91960E+0	2.41414E-9	1.91960E+0	-53.9250E-9	9.17400E-12	32.5371E-12
1.93970E+0	2.44986E-9	1.93970E+0	-53.9250E-9	9.06104E-12	31.9741E-12
1.95980E+0	2.49015E-9	1.95980E+0	-53.9250E-9	8.73092E-12	32.2217E-12
1.97990E+0	2.52956E-9	1.97990E+0	-53.9250E-9	8.30167E-12	31.4266E-12
2.00000E+0	2.57308E-9	2.00000E+0	-53.9250E-9	7.91822E-12	30.5586E-12
