# Supplementary material for: Circumventing the stability problems of graphene nanoribbon zigzag edges
Source: Nat Chem. 2022 Sep 26;14(12):1451–8. doi: 10.1038/s41557-022-01042-8 (PMC10665199; doi:10.1038/s41557-022-01042-8)
Supplement: Supplementary file 3 — Source data for Supplementary Fig. 9. [file 41557_2022_1042_MOESM3_ESM.zip › 4 units/Point spectra394.dat]

Experiment	bias spectroscopy
Saved Date	21.07.2020 23:35:25
User
Date
X (m)	-358.252E-9
Y (m)	-187.8E-9
Z (m)	-53.9288E-9
Z offset (m)	0E+0
Settling time (s)	20E-3
Integration time (s)	70E-3
Z-Ctrl hold	TRUE
Final Z (m)	N/A
Start time	21.07.2020 23:35:07
Filter type	None
Order
Cutoff frq
Bias>Bias (V)	-500E-3
Bias>Calibration (V/V)	-1E+0
Bias>Offset (V)	0E+0
Bias Spectroscopy>Sweep Start (V)	-2E+0
Bias Spectroscopy>Sweep End (V)	2E+0
Bias Spectroscopy>Num Pixel	200
Bias Spectroscopy>Z Avg time (s)	100E-3
Bias Spectroscopy>Z offset (m)	0E+0
Bias Spectroscopy>1st Settling time (s)	60E-3
Bias Spectroscopy>Settling time (s)	20E-3
Bias Spectroscopy>Integration time (s)	70E-3
Bias Spectroscopy>End Settling time (s)	50E-3
Bias Spectroscopy>Z control time (s)	50E-3
Bias Spectroscopy>Max Slew rate (V/s)	Inf
Bias Spectroscopy>backward sweep	FALSE
Bias Spectroscopy>Z-controller hold	TRUE
Bias Spectroscopy>Number of sweeps	1
Bias Spectroscopy>Channels	Current (A);Bias (V);Z (m);LI Demod 1 Y (A);LI Demod 1 X (A)
Bias Spectroscopy>Reset Bias	TRUE
Bias Spectroscopy>Record final Z	FALSE
Bias Spectroscopy>Lock-In run	TRUE
Current>Current (A)	1.45492E-9
Current>Calibration (A/V)	330E-12
Current>Offset (A)	0E+0
Current>Gain	High
Lock-in>Lock-in status	ON
Lock-in>Modulated signal	Bias (V)
Lock-in>Frequency (Hz)	828E+0
Lock-in>Amplitude	20E-3
Lock-in>Demodulated signal	Current (A)
Lock-in>HP Filter Cutoff D1 (Hz)	155.425E+0
Lock-in>HP Filter Cutoff D2 (Hz)	155.425E+0
Lock-in>HP Filter Order D1	1
Lock-in>HP Filter Order D2	1
Lock-in>Harmonic D1	1
Lock-in>Harmonic D2	2
Lock-in>Reference phase D1 (deg)	-158.815E+0
Lock-in>Reference phase D2 (deg)	174.64E+0
Lock-in>LP Filter Cutoff D1 (Hz)	9.71405E+0
Lock-in>LP Filter Cutoff D2 (Hz)	4.85702E+0
Lock-in>LP Filter Order D1	2
Lock-in>LP Filter Order D2	2
Lock-in>Sync Filter D1	OFF
Lock-in>Sync Filter D2	OFF
[DATA]
Bias calc (V)	Current (A)	Bias (V)	Z (m)	LI Demod 1 Y (A)	LI Demod 1 X (A)
-2.00000E+0	-862.232E-12	-2.00000E+0	-53.9288E-9	4.72535E-12	25.8176E-12
-1.97990E+0	-826.969E-12	-1.97990E+0	-53.9288E-9	4.34629E-12	24.6366E-12
-1.95980E+0	-799.179E-12	-1.95980E+0	-53.9288E-9	3.86281E-12	22.6609E-12
-1.93970E+0	-769.458E-12	-1.93970E+0	-53.9288E-9	3.14842E-12	20.3708E-12
-1.91960E+0	-744.414E-12	-1.91960E+0	-53.9288E-9	2.40694E-12	18.2489E-12
-1.89950E+0	-718.350E-12	-1.89950E+0	-53.9288E-9	1.75113E-12	16.0138E-12
-1.87940E+0	-701.406E-12	-1.87940E+0	-53.9288E-9	1.32308E-12	14.6415E-12
-1.85930E+0	-682.434E-12	-1.85930E+0	-53.9288E-9	1.10001E-12	13.6106E-12
-1.83920E+0	-665.766E-12	-1.83920E+0	-53.9288E-9	606.331E-15	13.0701E-12
-1.81910E+0	-646.192E-12	-1.81910E+0	-53.9288E-9	815.622E-15	12.6170E-12
-1.79900E+0	-627.498E-12	-1.79900E+0	-53.9288E-9	833.311E-15	12.7548E-12
-1.77889E+0	-614.332E-12	-1.77889E+0	-53.9288E-9	783.873E-15	12.4504E-12
-1.75879E+0	-596.713E-12	-1.75879E+0	-53.9288E-9	501.590E-15	11.7977E-12
-1.73869E+0	-581.203E-12	-1.73869E+0	-53.9288E-9	427.100E-15	11.3635E-12
-1.71859E+0	-564.127E-12	-1.71859E+0	-53.9288E-9	-29.7990E-15	10.6184E-12
-1.69849E+0	-551.746E-12	-1.69849E+0	-53.9288E-9	-59.0168E-15	10.1070E-12
-1.67839E+0	-538.765E-12	-1.67839E+0	-53.9288E-9	-222.474E-15	10.0261E-12
-1.65829E+0	-524.758E-12	-1.65829E+0	-53.9288E-9	68.1757E-15	10.0833E-12
-1.63819E+0	-510.213E-12	-1.63819E+0	-53.9288E-9	21.5215E-15	10.3948E-12
-1.61809E+0	-495.591E-12	-1.61809E+0	-53.9288E-9	-189.473E-15	10.1730E-12
-1.59799E+0	-485.486E-12	-1.59799E+0	-53.9288E-9	-256.887E-15	9.67286E-12
-1.57789E+0	-471.095E-12	-1.57789E+0	-53.9288E-9	-227.119E-15	9.61114E-12
-1.55779E+0	-457.546E-12	-1.55779E+0	-53.9288E-9	-350.843E-15	9.29523E-12
-1.53769E+0	-445.468E-12	-1.53769E+0	-53.9288E-9	-451.555E-15	9.47816E-12
-1.51759E+0	-433.668E-12	-1.51759E+0	-53.9288E-9	-374.955E-15	9.32574E-12
-1.49749E+0	-420.588E-12	-1.49749E+0	-53.9288E-9	-226.697E-15	9.52186E-12
-1.47739E+0	-406.725E-12	-1.47739E+0	-53.9288E-9	-405.851E-15	9.67298E-12
-1.45729E+0	-392.418E-12	-1.45729E+0	-53.9288E-9	-73.3550E-15	10.3189E-12
-1.43719E+0	-381.213E-12	-1.43719E+0	-53.9288E-9	-224.560E-15	9.90217E-12
-1.41709E+0	-368.788E-12	-1.41709E+0	-53.9288E-9	-830.841E-15	7.93052E-12
-1.39698E+0	-358.377E-12	-1.39698E+0	-53.9288E-9	-1.10877E-12	6.15974E-12
-1.37688E+0	-352.467E-12	-1.37688E+0	-53.9288E-9	-1.50863E-12	5.52143E-12
-1.35678E+0	-346.491E-12	-1.35678E+0	-53.9288E-9	-1.56398E-12	5.03514E-12
-1.33668E+0	-341.029E-12	-1.33668E+0	-53.9288E-9	-1.84737E-12	4.77255E-12
-1.31658E+0	-334.313E-12	-1.31658E+0	-53.9288E-9	-1.57456E-12	4.72768E-12
-1.29648E+0	-326.992E-12	-1.29648E+0	-53.9288E-9	-1.79162E-12	4.63867E-12
-1.27638E+0	-323.378E-12	-1.27638E+0	-53.9288E-9	-1.80592E-12	4.58192E-12
-1.25628E+0	-317.506E-12	-1.25628E+0	-53.9288E-9	-1.92641E-12	4.34090E-12
-1.23618E+0	-312.469E-12	-1.23618E+0	-53.9288E-9	-1.89358E-12	4.30830E-12
-1.21608E+0	-305.913E-12	-1.21608E+0	-53.9288E-9	-1.97525E-12	4.19941E-12
-1.19598E+0	-300.854E-12	-1.19598E+0	-53.9288E-9	-2.01906E-12	4.18478E-12
-1.17588E+0	-297.512E-12	-1.17588E+0	-53.9288E-9	-1.79911E-12	4.34813E-12
-1.15578E+0	-291.516E-12	-1.15578E+0	-53.9288E-9	-1.92452E-12	4.38019E-12
-1.13568E+0	-285.401E-12	-1.13568E+0	-53.9288E-9	-1.85620E-12	4.02893E-12
-1.11558E+0	-280.621E-12	-1.11558E+0	-53.9288E-9	-2.06289E-12	3.98692E-12
-1.09548E+0	-277.508E-12	-1.09548E+0	-53.9288E-9	-2.03104E-12	3.47966E-12
-1.07538E+0	-273.178E-12	-1.07538E+0	-53.9288E-9	-2.02771E-12	3.67249E-12
-1.05528E+0	-268.054E-12	-1.05528E+0	-53.9288E-9	-2.07385E-12	3.84098E-12
-1.03518E+0	-262.767E-12	-1.03518E+0	-53.9288E-9	-1.97665E-12	4.12361E-12
-1.01508E+0	-259.270E-12	-1.01508E+0	-53.9288E-9	-2.12310E-12	4.01892E-12
-994.975E-3	-253.901E-12	-994.975E-3	-53.9288E-9	-1.86087E-12	4.17652E-12
-974.874E-3	-248.910E-12	-974.874E-3	-53.9288E-9	-1.93943E-12	4.25081E-12
-954.774E-3	-242.837E-12	-954.774E-3	-53.9288E-9	-2.08956E-12	4.06425E-12
-934.673E-3	-238.672E-12	-934.673E-3	-53.9288E-9	-1.88408E-12	4.06950E-12
-914.573E-3	-234.422E-12	-914.573E-3	-53.9288E-9	-2.07175E-12	3.97775E-12
-894.472E-3	-228.727E-12	-894.472E-3	-53.9288E-9	-2.11641E-12	3.69468E-12
-874.372E-3	-224.955E-12	-874.372E-3	-53.9288E-9	-2.30869E-12	3.23363E-12
-854.271E-3	-221.577E-12	-854.271E-3	-53.9288E-9	-2.12798E-12	3.01115E-12
-834.171E-3	-219.578E-12	-834.171E-3	-53.9288E-9	-2.33884E-12	2.69779E-12
-814.070E-3	-215.625E-12	-814.070E-3	-53.9288E-9	-2.22973E-12	3.06560E-12
-793.970E-3	-211.640E-12	-793.970E-3	-53.9288E-9	-2.19005E-12	3.31477E-12
-773.869E-3	-208.558E-12	-773.869E-3	-53.9288E-9	-2.00332E-12	3.21924E-12
-753.769E-3	-205.096E-12	-753.769E-3	-53.9288E-9	-2.23876E-12	3.33772E-12
-733.668E-3	-200.959E-12	-733.668E-3	-53.9288E-9	-2.15461E-12	3.46841E-12
-713.568E-3	-196.384E-12	-713.568E-3	-53.9288E-9	-1.92580E-12	3.44542E-12
-693.467E-3	-192.322E-12	-693.467E-3	-53.9288E-9	-1.94892E-12	3.82165E-12
-673.367E-3	-187.990E-12	-673.367E-3	-53.9288E-9	-1.99181E-12	3.68027E-12
-653.266E-3	-183.356E-12	-653.266E-3	-53.9288E-9	-2.02934E-12	3.82796E-12
-633.166E-3	-178.401E-12	-633.166E-3	-53.9288E-9	-2.24419E-12	3.80497E-12
-613.065E-3	-174.154E-12	-613.065E-3	-53.9288E-9	-2.15394E-12	3.68805E-12
-592.965E-3	-169.130E-12	-592.965E-3	-53.9288E-9	-2.12066E-12	3.66762E-12
-572.864E-3	-165.245E-12	-572.864E-3	-53.9288E-9	-2.25201E-12	3.58260E-12
-552.764E-3	-160.465E-12	-552.764E-3	-53.9288E-9	-2.14589E-12	3.49836E-12
-532.663E-3	-156.563E-12	-532.663E-3	-53.9288E-9	-2.36098E-12	3.28045E-12
-512.563E-3	-152.684E-12	-512.563E-3	-53.9288E-9	-2.30135E-12	3.28944E-12
-492.462E-3	-148.814E-12	-492.462E-3	-53.9288E-9	-2.32878E-12	3.28447E-12
-472.362E-3	-145.098E-12	-472.362E-3	-53.9288E-9	-2.11296E-12	3.34245E-12
-452.261E-3	-141.475E-12	-452.261E-3	-53.9288E-9	-2.23701E-12	3.32742E-12
-432.161E-3	-137.224E-12	-432.161E-3	-53.9288E-9	-2.21733E-12	3.31545E-12
-412.060E-3	-133.249E-12	-412.060E-3	-53.9288E-9	-2.28387E-12	3.67723E-12
-391.960E-3	-129.125E-12	-391.960E-3	-53.9288E-9	-2.01820E-12	3.58971E-12
-371.859E-3	-124.077E-12	-371.859E-3	-53.9288E-9	-1.87748E-12	3.87013E-12
-351.759E-3	-119.472E-12	-351.759E-3	-53.9288E-9	-1.84447E-12	4.05165E-12
-331.658E-3	-113.936E-12	-331.658E-3	-53.9288E-9	-2.04766E-12	4.23225E-12
-311.558E-3	-108.897E-12	-311.558E-3	-53.9288E-9	-1.76296E-12	4.41856E-12
-291.457E-3	-103.328E-12	-291.457E-3	-53.9288E-9	-1.81947E-12	4.45811E-12
-271.357E-3	-97.4494E-12	-271.357E-3	-53.9288E-9	-1.92450E-12	4.57778E-12
-251.256E-3	-91.8849E-12	-251.256E-3	-53.9288E-9	-1.81640E-12	4.64512E-12
-231.156E-3	-86.0233E-12	-231.156E-3	-53.9288E-9	-1.82590E-12	4.60251E-12
-211.055E-3	-80.4058E-12	-211.055E-3	-53.9288E-9	-1.81895E-12	4.72817E-12
-190.955E-3	-73.8693E-12	-190.955E-3	-53.9288E-9	-1.74937E-12	4.82181E-12
-170.854E-3	-66.5885E-12	-170.854E-3	-53.9288E-9	-1.64118E-12	5.81298E-12
-150.754E-3	-58.6258E-12	-150.754E-3	-53.9288E-9	-1.41847E-12	6.29798E-12
-130.653E-3	-50.2342E-12	-130.653E-3	-53.9288E-9	-1.40943E-12	6.26328E-12
-110.553E-3	-41.9707E-12	-110.553E-3	-53.9288E-9	-1.29284E-12	5.95648E-12
-90.4523E-3	-34.0152E-12	-90.4523E-3	-53.9288E-9	-1.37555E-12	5.93531E-12
-70.3518E-3	-26.3046E-12	-70.3518E-3	-53.9288E-9	-1.37678E-12	5.85274E-12
-50.2512E-3	-18.4877E-12	-50.2513E-3	-53.9288E-9	-1.46670E-12	5.86686E-12
-30.1508E-3	-10.9307E-12	-30.1508E-3	-53.9288E-9	-1.43648E-12	5.53199E-12
-10.0503E-3	-3.80657E-12	-10.0503E-3	-53.9288E-9	-1.59669E-12	5.30907E-12
10.0503E-3	2.77888E-12	10.0503E-3	-53.9288E-9	-1.71790E-12	5.09297E-12
30.1507E-3	9.06929E-12	30.1508E-3	-53.9288E-9	-1.99209E-12	4.74989E-12
50.2512E-3	15.2107E-12	50.2513E-3	-53.9288E-9	-1.71751E-12	4.94376E-12
70.3518E-3	21.4768E-12	70.3518E-3	-53.9288E-9	-1.87296E-12	5.03507E-12
90.4522E-3	27.8785E-12	90.4523E-3	-53.9288E-9	-1.73627E-12	5.31786E-12
110.553E-3	34.2451E-12	110.553E-3	-53.9288E-9	-1.73250E-12	4.72378E-12
130.653E-3	40.6871E-12	130.653E-3	-53.9288E-9	-1.60545E-12	5.06667E-12
150.754E-3	47.1406E-12	150.754E-3	-53.9288E-9	-1.73340E-12	5.21638E-12
170.854E-3	54.0544E-12	170.854E-3	-53.9288E-9	-1.74900E-12	5.07454E-12
190.955E-3	60.7925E-12	190.955E-3	-53.9288E-9	-1.63331E-12	4.80454E-12
211.055E-3	67.0884E-12	211.055E-3	-53.9288E-9	-1.73345E-12	4.98067E-12
231.156E-3	73.1064E-12	231.156E-3	-53.9288E-9	-1.51428E-12	4.91930E-12
251.256E-3	79.3494E-12	251.256E-3	-53.9288E-9	-1.77487E-12	4.98550E-12
271.357E-3	86.2383E-12	271.357E-3	-53.9288E-9	-1.58017E-12	5.11187E-12
291.457E-3	93.0294E-12	291.457E-3	-53.9288E-9	-1.63625E-12	5.22299E-12
311.558E-3	99.3357E-12	311.558E-3	-53.9288E-9	-1.71498E-12	5.17492E-12
331.658E-3	106.272E-12	331.658E-3	-53.9288E-9	-1.59472E-12	5.18099E-12
351.759E-3	113.750E-12	351.759E-3	-53.9288E-9	-1.46806E-12	5.71672E-12
371.859E-3	121.837E-12	371.859E-3	-53.9288E-9	-1.30402E-12	5.88866E-12
391.960E-3	129.619E-12	391.960E-3	-53.9288E-9	-1.29668E-12	6.38185E-12
412.060E-3	137.885E-12	412.060E-3	-53.9288E-9	-1.30742E-12	6.35326E-12
432.161E-3	146.248E-12	432.161E-3	-53.9288E-9	-1.35105E-12	6.26800E-12
452.261E-3	154.294E-12	452.261E-3	-53.9288E-9	-1.41451E-12	6.09176E-12
472.362E-3	162.240E-12	472.362E-3	-53.9288E-9	-1.42598E-12	6.28603E-12
492.462E-3	170.206E-12	492.462E-3	-53.9288E-9	-1.32161E-12	6.12712E-12
512.563E-3	179.399E-12	512.563E-3	-53.9288E-9	-1.25971E-12	6.94481E-12
532.663E-3	189.104E-12	532.663E-3	-53.9288E-9	-1.11154E-12	7.64111E-12
552.764E-3	200.486E-12	552.764E-3	-53.9288E-9	-606.011E-15	8.38336E-12
572.864E-3	212.696E-12	572.864E-3	-53.9288E-9	-432.512E-15	9.15178E-12
592.965E-3	225.802E-12	592.965E-3	-53.9288E-9	-182.982E-15	10.0806E-12
613.065E-3	241.127E-12	613.065E-3	-53.9288E-9	8.43013E-15	10.9201E-12
633.166E-3	257.049E-12	633.166E-3	-53.9288E-9	339.311E-15	11.6136E-12
653.266E-3	273.273E-12	653.266E-3	-53.9288E-9	410.531E-15	11.7951E-12
673.367E-3	289.270E-12	673.367E-3	-53.9288E-9	368.515E-15	11.8014E-12
693.467E-3	306.480E-12	693.467E-3	-53.9288E-9	543.779E-15	11.9083E-12
713.568E-3	322.946E-12	713.568E-3	-53.9288E-9	494.590E-15	11.5453E-12
733.668E-3	339.122E-12	733.668E-3	-53.9288E-9	467.179E-15	11.6335E-12
753.769E-3	354.686E-12	753.769E-3	-53.9288E-9	399.098E-15	12.0095E-12
773.869E-3	372.605E-12	773.869E-3	-53.9288E-9	554.319E-15	12.3650E-12
793.970E-3	390.553E-12	793.970E-3	-53.9288E-9	808.766E-15	13.0817E-12
814.070E-3	408.491E-12	814.070E-3	-53.9288E-9	776.924E-15	13.2180E-12
834.171E-3	426.875E-12	834.171E-3	-53.9288E-9	781.302E-15	13.4547E-12
854.271E-3	446.288E-12	854.271E-3	-53.9288E-9	985.179E-15	14.0112E-12
874.372E-3	466.563E-12	874.372E-3	-53.9288E-9	1.05086E-12	14.3677E-12
894.472E-3	486.913E-12	894.472E-3	-53.9288E-9	1.47168E-12	15.1692E-12
914.573E-3	509.421E-12	914.573E-3	-53.9288E-9	1.59932E-12	16.3371E-12
934.673E-3	532.557E-12	934.673E-3	-53.9288E-9	2.24590E-12	17.6168E-12
954.774E-3	560.363E-12	954.774E-3	-53.9288E-9	2.61195E-12	19.3047E-12
974.874E-3	588.835E-12	974.874E-3	-53.9288E-9	3.13149E-12	20.4795E-12
994.975E-3	617.788E-12	994.975E-3	-53.9288E-9	3.43566E-12	21.5297E-12
1.01508E+0	647.224E-12	1.01508E+0	-53.9288E-9	3.55255E-12	22.0482E-12
1.03518E+0	679.140E-12	1.03518E+0	-53.9288E-9	3.52515E-12	21.6190E-12
1.05528E+0	709.443E-12	1.05528E+0	-53.9288E-9	3.24002E-12	21.3772E-12
1.07538E+0	737.615E-12	1.07538E+0	-53.9288E-9	3.15296E-12	20.6370E-12
1.09548E+0	764.652E-12	1.09548E+0	-53.9288E-9	2.80843E-12	20.0901E-12
1.11558E+0	792.868E-12	1.11558E+0	-53.9288E-9	2.92807E-12	19.5316E-12
1.13568E+0	819.405E-12	1.13568E+0	-53.9288E-9	3.03280E-12	19.5502E-12
1.15578E+0	845.361E-12	1.15578E+0	-53.9288E-9	2.70713E-12	19.2286E-12
1.17588E+0	870.736E-12	1.17588E+0	-53.9288E-9	2.78209E-12	19.3872E-12
1.19598E+0	898.729E-12	1.19598E+0	-53.9288E-9	3.09555E-12	19.7182E-12
1.21608E+0	925.895E-12	1.21608E+0	-53.9288E-9	3.25619E-12	20.3261E-12
1.23618E+0	954.940E-12	1.23618E+0	-53.9288E-9	3.46381E-12	21.1275E-12
1.25628E+0	983.524E-12	1.25628E+0	-53.9288E-9	3.63357E-12	22.1541E-12
1.27638E+0	1.01522E-9	1.27638E+0	-53.9288E-9	4.33527E-12	23.6667E-12
1.29648E+0	1.05070E-9	1.29648E+0	-53.9288E-9	4.91554E-12	25.6190E-12
1.31658E+0	1.08529E-9	1.31658E+0	-53.9288E-9	5.64962E-12	27.4128E-12
1.33668E+0	1.12536E-9	1.33668E+0	-53.9288E-9	6.30491E-12	29.7132E-12
1.35678E+0	1.16701E-9	1.35678E+0	-53.9288E-9	7.21246E-12	31.7811E-12
1.37688E+0	1.21366E-9	1.37688E+0	-53.9288E-9	7.69703E-12	33.7359E-12
1.39698E+0	1.26186E-9	1.39698E+0	-53.9288E-9	8.49612E-12	36.0319E-12
1.41709E+0	1.31228E-9	1.41709E+0	-53.9288E-9	9.24592E-12	38.6496E-12
1.43719E+0	1.36484E-9	1.43719E+0	-53.9288E-9	10.4127E-12	41.6781E-12
1.45729E+0	1.42634E-9	1.45729E+0	-53.9288E-9	11.5236E-12	45.0181E-12
1.47739E+0	1.49061E-9	1.47739E+0	-53.9288E-9	12.8842E-12	48.8447E-12
1.49749E+0	1.56034E-9	1.49749E+0	-53.9288E-9	13.7168E-12	51.6171E-12
1.51759E+0	1.62836E-9	1.51759E+0	-53.9288E-9	14.8348E-12	54.0683E-12
1.53769E+0	1.70068E-9	1.53769E+0	-53.9288E-9	15.2375E-12	54.8262E-12
1.55779E+0	1.77587E-9	1.55779E+0	-53.9288E-9	15.4481E-12	55.2781E-12
1.57789E+0	1.84905E-9	1.57789E+0	-53.9288E-9	15.1851E-12	54.1112E-12
1.59799E+0	1.91572E-9	1.59799E+0	-53.9288E-9	14.9484E-12	53.1389E-12
1.61809E+0	1.98011E-9	1.61809E+0	-53.9288E-9	14.4751E-12	50.6595E-12
1.63819E+0	2.04878E-9	1.63819E+0	-53.9288E-9	13.8517E-12	48.8213E-12
1.65829E+0	2.10769E-9	1.65829E+0	-53.9288E-9	12.9615E-12	45.9482E-12
1.67839E+0	2.16595E-9	1.67839E+0	-53.9288E-9	12.3790E-12	44.4586E-12
1.69849E+0	2.21765E-9	1.69849E+0	-53.9288E-9	11.9465E-12	42.2969E-12
1.71859E+0	2.27134E-9	1.71859E+0	-53.9288E-9	11.4410E-12	41.3571E-12
1.73869E+0	2.32625E-9	1.73869E+0	-53.9288E-9	11.4192E-12	39.8021E-12
1.75879E+0	2.37438E-9	1.75879E+0	-53.9288E-9	11.0787E-12	38.9229E-12
1.77889E+0	2.42356E-9	1.77889E+0	-53.9288E-9	11.4990E-12	37.9288E-12
1.79900E+0	2.46776E-9	1.79900E+0	-53.9288E-9	10.5880E-12	38.1754E-12
1.81910E+0	2.52327E-9	1.81910E+0	-53.9288E-9	10.9762E-12	38.0070E-12
1.83920E+0	2.56676E-9	1.83920E+0	-53.9288E-9	10.5636E-12	38.3400E-12
1.85930E+0	2.61591E-9	1.85930E+0	-53.9288E-9	11.4148E-12	38.7939E-12
1.87940E+0	2.66248E-9	1.87940E+0	-53.9288E-9	11.3690E-12	39.5186E-12
1.89950E+0	2.71208E-9	1.89950E+0	-53.9288E-9	11.8050E-12	39.9355E-12
1.91960E+0	2.76897E-9	1.91960E+0	-53.9288E-9	11.7260E-12	40.0211E-12
1.93970E+0	2.81218E-9	1.93970E+0	-53.9288E-9	12.0324E-12	39.9739E-12
1.95980E+0	2.86572E-9	1.95980E+0	-53.9288E-9	11.7639E-12	39.0410E-12
1.97990E+0	2.90603E-9	1.97990E+0	-53.9288E-9	11.8338E-12	38.4201E-12
2.00000E+0	2.95814E-9	2.00000E+0	-53.9288E-9	10.7286E-12	37.4808E-12
