# Supplementary material for: Circumventing the stability problems of graphene nanoribbon zigzag edges
Source: Nat Chem. 2022 Sep 26;14(12):1451–8. doi: 10.1038/s41557-022-01042-8 (PMC10665199; doi:10.1038/s41557-022-01042-8)
Supplement: Supplementary file 3 — Source data for Supplementary Fig. 9. [file 41557_2022_1042_MOESM3_ESM.zip › 4 units/Point spectra395.dat]

Experiment	bias spectroscopy
Saved Date	21.07.2020 23:35:43
User
Date
X (m)	-358.328E-9
Y (m)	-187.889E-9
Z (m)	-53.9129E-9
Z offset (m)	0E+0
Settling time (s)	20E-3
Integration time (s)	70E-3
Z-Ctrl hold	TRUE
Final Z (m)	N/A
Start time	21.07.2020 23:35:25
Filter type	None
Order
Cutoff frq
Bias>Bias (V)	-500E-3
Bias>Calibration (V/V)	-1E+0
Bias>Offset (V)	0E+0
Bias Spectroscopy>Sweep Start (V)	-2E+0
Bias Spectroscopy>Sweep End (V)	2E+0
Bias Spectroscopy>Num Pixel	200
Bias Spectroscopy>Z Avg time (s)	100E-3
Bias Spectroscopy>Z offset (m)	0E+0
Bias Spectroscopy>1st Settling time (s)	60E-3
Bias Spectroscopy>Settling time (s)	20E-3
Bias Spectroscopy>Integration time (s)	70E-3
Bias Spectroscopy>End Settling time (s)	50E-3
Bias Spectroscopy>Z control time (s)	50E-3
Bias Spectroscopy>Max Slew rate (V/s)	Inf
Bias Spectroscopy>backward sweep	FALSE
Bias Spectroscopy>Z-controller hold	TRUE
Bias Spectroscopy>Number of sweeps	1
Bias Spectroscopy>Channels	Current (A);Bias (V);Z (m);LI Demod 1 Y (A);LI Demod 1 X (A)
Bias Spectroscopy>Reset Bias	TRUE
Bias Spectroscopy>Record final Z	FALSE
Bias Spectroscopy>Lock-In run	TRUE
Current>Current (A)	2.03469E-9
Current>Calibration (A/V)	330E-12
Current>Offset (A)	0E+0
Current>Gain	High
Lock-in>Lock-in status	ON
Lock-in>Modulated signal	Bias (V)
Lock-in>Frequency (Hz)	828E+0
Lock-in>Amplitude	20E-3
Lock-in>Demodulated signal	Current (A)
Lock-in>HP Filter Cutoff D1 (Hz)	155.425E+0
Lock-in>HP Filter Cutoff D2 (Hz)	155.425E+0
Lock-in>HP Filter Order D1	1
Lock-in>HP Filter Order D2	1
Lock-in>Harmonic D1	1
Lock-in>Harmonic D2	2
Lock-in>Reference phase D1 (deg)	-158.815E+0
Lock-in>Reference phase D2 (deg)	174.64E+0
Lock-in>LP Filter Cutoff D1 (Hz)	9.71405E+0
Lock-in>LP Filter Cutoff D2 (Hz)	4.85702E+0
Lock-in>LP Filter Order D1	2
Lock-in>LP Filter Order D2	2
Lock-in>Sync Filter D1	OFF
Lock-in>Sync Filter D2	OFF
[DATA]
Bias calc (V)	Current (A)	Bias (V)	Z (m)	LI Demod 1 Y (A)	LI Demod 1 X (A)
-2.00000E+0	-844.577E-12	-2.00000E+0	-53.9129E-9	3.24796E-12	20.9799E-12
-1.97990E+0	-818.354E-12	-1.97990E+0	-53.9129E-9	3.17260E-12	20.2697E-12
-1.95980E+0	-791.056E-12	-1.95980E+0	-53.9129E-9	2.51857E-12	18.5141E-12
-1.93970E+0	-768.733E-12	-1.93970E+0	-53.9129E-9	2.03026E-12	17.0747E-12
-1.91960E+0	-746.400E-12	-1.91960E+0	-53.9129E-9	1.51590E-12	15.4004E-12
-1.89950E+0	-726.557E-12	-1.89950E+0	-53.9129E-9	1.14545E-12	14.0942E-12
-1.87940E+0	-708.632E-12	-1.87940E+0	-53.9129E-9	867.306E-15	13.1715E-12
-1.85930E+0	-690.116E-12	-1.85930E+0	-53.9129E-9	933.074E-15	12.7846E-12
-1.83920E+0	-675.329E-12	-1.83920E+0	-53.9129E-9	754.847E-15	12.4713E-12
-1.81910E+0	-655.823E-12	-1.81910E+0	-53.9129E-9	670.752E-15	12.7935E-12
-1.79900E+0	-637.987E-12	-1.79900E+0	-53.9129E-9	944.144E-15	12.9987E-12
-1.77889E+0	-621.464E-12	-1.77889E+0	-53.9129E-9	976.405E-15	13.5888E-12
-1.75879E+0	-603.874E-12	-1.75879E+0	-53.9129E-9	944.946E-15	13.4795E-12
-1.73869E+0	-585.399E-12	-1.73869E+0	-53.9129E-9	676.423E-15	12.8547E-12
-1.71859E+0	-567.426E-12	-1.71859E+0	-53.9129E-9	446.522E-15	11.5977E-12
-1.69849E+0	-554.519E-12	-1.69849E+0	-53.9129E-9	29.8445E-15	10.7954E-12
-1.67839E+0	-540.927E-12	-1.67839E+0	-53.9129E-9	56.2614E-15	10.2870E-12
-1.65829E+0	-527.769E-12	-1.65829E+0	-53.9129E-9	-274.471E-15	9.84106E-12
-1.63819E+0	-511.823E-12	-1.63819E+0	-53.9129E-9	-298.074E-15	9.88556E-12
-1.61809E+0	-499.761E-12	-1.61809E+0	-53.9129E-9	-161.881E-15	9.77543E-12
-1.59799E+0	-488.683E-12	-1.59799E+0	-53.9129E-9	24.3662E-15	9.47904E-12
-1.57789E+0	-476.872E-12	-1.57789E+0	-53.9129E-9	-633.353E-15	8.74681E-12
-1.55779E+0	-464.917E-12	-1.55779E+0	-53.9129E-9	-610.030E-15	8.17062E-12
-1.53769E+0	-452.521E-12	-1.53769E+0	-53.9129E-9	-604.417E-15	8.07384E-12
-1.51759E+0	-443.700E-12	-1.51759E+0	-53.9129E-9	-618.806E-15	8.21658E-12
-1.49749E+0	-433.554E-12	-1.49749E+0	-53.9129E-9	-830.826E-15	8.29570E-12
-1.47739E+0	-421.211E-12	-1.47739E+0	-53.9129E-9	-449.862E-15	8.91988E-12
-1.45729E+0	-406.597E-12	-1.45729E+0	-53.9129E-9	-286.807E-15	9.75496E-12
-1.43719E+0	-392.940E-12	-1.43719E+0	-53.9129E-9	-78.6512E-15	9.79152E-12
-1.41709E+0	-384.852E-12	-1.41709E+0	-53.9129E-9	-856.501E-15	8.16548E-12
-1.39698E+0	-373.920E-12	-1.39698E+0	-53.9129E-9	-1.24445E-12	6.37621E-12
-1.37688E+0	-365.379E-12	-1.37688E+0	-53.9129E-9	-1.42322E-12	5.56324E-12
-1.35678E+0	-359.043E-12	-1.35678E+0	-53.9129E-9	-1.69329E-12	4.88837E-12
-1.33668E+0	-354.491E-12	-1.33668E+0	-53.9129E-9	-1.67018E-12	4.77462E-12
-1.31658E+0	-349.333E-12	-1.31658E+0	-53.9129E-9	-1.83248E-12	4.65037E-12
-1.29648E+0	-339.912E-12	-1.29648E+0	-53.9129E-9	-1.83614E-12	4.90815E-12
-1.27638E+0	-335.405E-12	-1.27638E+0	-53.9129E-9	-1.81345E-12	4.83053E-12
-1.25628E+0	-329.582E-12	-1.25628E+0	-53.9129E-9	-1.81076E-12	4.45706E-12
-1.23618E+0	-325.837E-12	-1.23618E+0	-53.9129E-9	-2.00315E-12	4.48245E-12
-1.21608E+0	-317.643E-12	-1.21608E+0	-53.9129E-9	-1.90690E-12	4.47943E-12
-1.19598E+0	-312.383E-12	-1.19598E+0	-53.9129E-9	-1.76483E-12	4.39649E-12
-1.17588E+0	-307.668E-12	-1.17588E+0	-53.9129E-9	-1.73804E-12	4.40943E-12
-1.15578E+0	-302.522E-12	-1.15578E+0	-53.9129E-9	-1.97678E-12	4.33281E-12
-1.13568E+0	-296.781E-12	-1.13568E+0	-53.9129E-9	-2.15524E-12	4.03147E-12
-1.11558E+0	-290.152E-12	-1.11558E+0	-53.9129E-9	-2.01310E-12	3.81663E-12
-1.09548E+0	-287.833E-12	-1.09548E+0	-53.9129E-9	-2.15147E-12	3.94208E-12
-1.07538E+0	-283.490E-12	-1.07538E+0	-53.9129E-9	-2.17211E-12	3.73310E-12
-1.05528E+0	-278.902E-12	-1.05528E+0	-53.9129E-9	-2.08722E-12	3.94404E-12
-1.03518E+0	-273.852E-12	-1.03518E+0	-53.9129E-9	-2.11242E-12	3.82429E-12
-1.01508E+0	-269.001E-12	-1.01508E+0	-53.9129E-9	-1.95630E-12	4.11119E-12
-994.975E-3	-264.952E-12	-994.975E-3	-53.9129E-9	-1.88051E-12	4.17826E-12
-974.874E-3	-258.451E-12	-974.874E-3	-53.9129E-9	-1.78931E-12	4.31658E-12
-954.774E-3	-253.163E-12	-954.774E-3	-53.9129E-9	-1.86621E-12	4.38120E-12
-934.673E-3	-247.816E-12	-934.673E-3	-53.9129E-9	-1.94039E-12	4.31327E-12
-914.573E-3	-243.454E-12	-914.573E-3	-53.9129E-9	-1.80423E-12	4.14325E-12
-894.472E-3	-237.936E-12	-894.472E-3	-53.9129E-9	-1.97294E-12	3.87089E-12
-874.372E-3	-233.853E-12	-874.372E-3	-53.9129E-9	-2.03743E-12	3.27279E-12
-854.271E-3	-229.920E-12	-854.271E-3	-53.9129E-9	-2.07249E-12	3.18794E-12
-834.171E-3	-227.400E-12	-834.171E-3	-53.9129E-9	-2.41072E-12	3.01270E-12
-814.070E-3	-223.865E-12	-814.070E-3	-53.9129E-9	-2.20940E-12	3.23815E-12
-793.970E-3	-218.763E-12	-793.970E-3	-53.9129E-9	-2.17037E-12	3.42323E-12
-773.869E-3	-215.252E-12	-773.869E-3	-53.9129E-9	-2.08094E-12	3.59218E-12
-753.769E-3	-211.908E-12	-753.769E-3	-53.9129E-9	-1.98866E-12	3.50462E-12
-733.668E-3	-207.487E-12	-733.668E-3	-53.9129E-9	-2.02200E-12	3.70099E-12
-713.568E-3	-202.074E-12	-713.568E-3	-53.9129E-9	-1.76716E-12	3.88773E-12
-693.467E-3	-196.611E-12	-693.467E-3	-53.9129E-9	-1.87242E-12	4.16021E-12
-673.367E-3	-192.442E-12	-673.367E-3	-53.9129E-9	-1.84884E-12	4.20404E-12
-653.266E-3	-187.172E-12	-653.266E-3	-53.9129E-9	-2.08709E-12	4.21853E-12
-633.166E-3	-182.174E-12	-633.166E-3	-53.9129E-9	-1.85944E-12	3.97215E-12
-613.065E-3	-176.427E-12	-613.065E-3	-53.9129E-9	-2.10759E-12	4.15326E-12
-592.965E-3	-171.482E-12	-592.965E-3	-53.9129E-9	-1.99912E-12	4.04781E-12
-572.864E-3	-167.456E-12	-572.864E-3	-53.9129E-9	-2.09406E-12	4.10589E-12
-552.764E-3	-162.609E-12	-552.764E-3	-53.9129E-9	-2.19087E-12	3.74940E-12
-532.663E-3	-157.864E-12	-532.663E-3	-53.9129E-9	-2.08885E-12	3.65725E-12
-512.563E-3	-152.543E-12	-512.563E-3	-53.9129E-9	-2.02721E-12	3.54900E-12
-492.462E-3	-149.122E-12	-492.462E-3	-53.9129E-9	-2.05065E-12	3.61764E-12
-472.362E-3	-145.309E-12	-472.362E-3	-53.9129E-9	-2.14738E-12	3.41811E-12
-452.261E-3	-140.603E-12	-452.261E-3	-53.9129E-9	-2.41174E-12	3.44767E-12
-432.161E-3	-136.424E-12	-432.161E-3	-53.9129E-9	-2.21738E-12	3.49477E-12
-412.060E-3	-132.128E-12	-412.060E-3	-53.9129E-9	-1.98647E-12	3.62317E-12
-391.960E-3	-128.832E-12	-391.960E-3	-53.9129E-9	-1.96376E-12	3.64122E-12
-371.859E-3	-123.238E-12	-371.859E-3	-53.9129E-9	-2.06680E-12	3.74371E-12
-351.759E-3	-117.838E-12	-351.759E-3	-53.9129E-9	-2.14160E-12	4.15884E-12
-331.658E-3	-113.068E-12	-331.658E-3	-53.9129E-9	-1.75819E-12	4.34867E-12
-311.558E-3	-108.150E-12	-311.558E-3	-53.9129E-9	-1.85821E-12	4.32052E-12
-291.457E-3	-102.927E-12	-291.457E-3	-53.9129E-9	-1.70666E-12	4.63627E-12
-271.357E-3	-96.3498E-12	-271.357E-3	-53.9129E-9	-1.68666E-12	4.43684E-12
-251.256E-3	-90.7954E-12	-251.256E-3	-53.9129E-9	-1.88074E-12	4.59688E-12
-231.156E-3	-85.6209E-12	-231.156E-3	-53.9129E-9	-1.72596E-12	4.56153E-12
-211.055E-3	-79.6950E-12	-211.055E-3	-53.9129E-9	-1.64559E-12	4.70485E-12
-190.955E-3	-72.9109E-12	-190.955E-3	-53.9129E-9	-1.55890E-12	5.11601E-12
-170.854E-3	-65.5382E-12	-170.854E-3	-53.9129E-9	-1.63297E-12	5.65849E-12
-150.754E-3	-58.0943E-12	-150.754E-3	-53.9129E-9	-1.50576E-12	6.15162E-12
-130.653E-3	-49.9511E-12	-130.653E-3	-53.9129E-9	-1.43345E-12	6.26739E-12
-110.553E-3	-41.7244E-12	-110.553E-3	-53.9129E-9	-1.42841E-12	6.02781E-12
-90.4523E-3	-33.6999E-12	-90.4523E-3	-53.9129E-9	-1.24499E-12	5.94625E-12
-70.3518E-3	-26.0937E-12	-70.3518E-3	-53.9129E-9	-1.50421E-12	5.80616E-12
-50.2512E-3	-18.3558E-12	-50.2513E-3	-53.9129E-9	-1.34234E-12	6.00751E-12
-30.1508E-3	-10.8376E-12	-30.1508E-3	-53.9129E-9	-1.52685E-12	5.54179E-12
-10.0503E-3	-3.74194E-12	-10.0503E-3	-53.9129E-9	-1.54786E-12	5.30917E-12
10.0503E-3	2.68867E-12	10.0503E-3	-53.9129E-9	-1.70886E-12	4.94091E-12
30.1507E-3	8.83406E-12	30.1508E-3	-53.9129E-9	-1.82386E-12	4.88579E-12
50.2512E-3	14.9733E-12	50.2513E-3	-53.9129E-9	-1.63456E-12	4.85042E-12
70.3518E-3	21.2511E-12	70.3518E-3	-53.9129E-9	-1.60634E-12	4.97127E-12
90.4522E-3	27.5336E-12	90.4523E-3	-53.9129E-9	-1.68168E-12	4.99453E-12
110.553E-3	33.9387E-12	110.553E-3	-53.9129E-9	-1.78459E-12	4.98368E-12
130.653E-3	40.5352E-12	130.653E-3	-53.9129E-9	-1.77338E-12	5.16990E-12
150.754E-3	47.2413E-12	150.754E-3	-53.9129E-9	-1.75546E-12	5.41658E-12
170.854E-3	53.6271E-12	170.854E-3	-53.9129E-9	-1.61055E-12	5.18926E-12
190.955E-3	60.2451E-12	190.955E-3	-53.9129E-9	-1.85437E-12	4.96931E-12
211.055E-3	66.4794E-12	211.055E-3	-53.9129E-9	-1.68547E-12	4.79167E-12
231.156E-3	72.6372E-12	231.156E-3	-53.9129E-9	-1.66323E-12	4.81879E-12
251.256E-3	78.5305E-12	251.256E-3	-53.9129E-9	-1.71966E-12	4.82128E-12
271.357E-3	84.5226E-12	271.357E-3	-53.9129E-9	-1.77305E-12	4.99291E-12
291.457E-3	91.3264E-12	291.457E-3	-53.9129E-9	-1.58388E-12	5.00648E-12
311.558E-3	98.0776E-12	311.558E-3	-53.9129E-9	-1.55426E-12	4.98563E-12
331.658E-3	104.503E-12	331.658E-3	-53.9129E-9	-1.50352E-12	5.19454E-12
351.759E-3	111.234E-12	351.759E-3	-53.9129E-9	-1.45209E-12	5.54262E-12
371.859E-3	118.821E-12	371.859E-3	-53.9129E-9	-1.53784E-12	6.06807E-12
391.960E-3	127.191E-12	391.960E-3	-53.9129E-9	-1.50745E-12	5.98213E-12
412.060E-3	134.775E-12	412.060E-3	-53.9129E-9	-1.47250E-12	5.95497E-12
432.161E-3	142.286E-12	432.161E-3	-53.9129E-9	-1.43558E-12	5.71213E-12
452.261E-3	149.378E-12	452.261E-3	-53.9129E-9	-1.61952E-12	5.74720E-12
472.362E-3	157.116E-12	472.362E-3	-53.9129E-9	-1.47413E-12	5.53837E-12
492.462E-3	164.670E-12	492.462E-3	-53.9129E-9	-1.38889E-12	5.93945E-12
512.563E-3	172.513E-12	512.563E-3	-53.9129E-9	-1.50499E-12	6.09201E-12
532.663E-3	181.640E-12	532.663E-3	-53.9129E-9	-1.16771E-12	6.79594E-12
552.764E-3	190.995E-12	552.764E-3	-53.9129E-9	-926.789E-15	7.66218E-12
572.864E-3	202.674E-12	572.864E-3	-53.9129E-9	-864.644E-15	8.40787E-12
592.965E-3	215.078E-12	592.965E-3	-53.9129E-9	-67.4970E-15	9.57528E-12
613.065E-3	229.917E-12	613.065E-3	-53.9129E-9	97.6534E-15	11.0683E-12
633.166E-3	246.304E-12	633.166E-3	-53.9129E-9	494.889E-15	12.1045E-12
653.266E-3	263.842E-12	653.266E-3	-53.9129E-9	681.480E-15	12.9809E-12
673.367E-3	282.459E-12	673.367E-3	-53.9129E-9	877.671E-15	12.9661E-12
693.467E-3	300.947E-12	693.467E-3	-53.9129E-9	630.056E-15	12.8407E-12
713.568E-3	317.715E-12	713.568E-3	-53.9129E-9	576.894E-15	12.3783E-12
733.668E-3	334.146E-12	733.668E-3	-53.9129E-9	365.429E-15	11.5750E-12
753.769E-3	348.783E-12	753.769E-3	-53.9129E-9	253.211E-15	11.1146E-12
773.869E-3	366.874E-12	773.869E-3	-53.9129E-9	182.834E-15	11.2452E-12
793.970E-3	382.188E-12	793.970E-3	-53.9129E-9	211.438E-15	11.2015E-12
814.070E-3	396.486E-12	814.070E-3	-53.9129E-9	110.495E-15	11.1633E-12
834.171E-3	411.147E-12	834.171E-3	-53.9129E-9	328.788E-15	11.0268E-12
854.271E-3	427.587E-12	854.271E-3	-53.9129E-9	84.6232E-15	10.9367E-12
874.372E-3	443.030E-12	874.372E-3	-53.9129E-9	82.9529E-15	11.1480E-12
894.472E-3	457.101E-12	894.472E-3	-53.9129E-9	182.894E-15	11.2798E-12
914.573E-3	472.350E-12	914.573E-3	-53.9129E-9	545.722E-15	11.6636E-12
934.673E-3	490.142E-12	934.673E-3	-53.9129E-9	505.639E-15	12.4245E-12
954.774E-3	509.315E-12	954.774E-3	-53.9129E-9	865.454E-15	13.1689E-12
974.874E-3	528.027E-12	974.874E-3	-53.9129E-9	1.01209E-12	13.9645E-12
994.975E-3	546.302E-12	994.975E-3	-53.9129E-9	1.34515E-12	14.9323E-12
1.01508E+0	568.755E-12	1.01508E+0	-53.9129E-9	1.40241E-12	15.2337E-12
1.03518E+0	589.071E-12	1.03518E+0	-53.9129E-9	1.51808E-12	14.9905E-12
1.05528E+0	611.533E-12	1.05528E+0	-53.9129E-9	1.40070E-12	14.7727E-12
1.07538E+0	629.331E-12	1.07538E+0	-53.9129E-9	1.35526E-12	14.4318E-12
1.09548E+0	649.164E-12	1.09548E+0	-53.9129E-9	1.23037E-12	13.9225E-12
1.11558E+0	668.130E-12	1.11558E+0	-53.9129E-9	1.14378E-12	13.8477E-12
1.13568E+0	688.594E-12	1.13568E+0	-53.9129E-9	1.25157E-12	14.0398E-12
1.15578E+0	707.563E-12	1.15578E+0	-53.9129E-9	1.21910E-12	14.2049E-12
1.17588E+0	725.757E-12	1.17588E+0	-53.9129E-9	1.33673E-12	14.5661E-12
1.19598E+0	746.417E-12	1.19598E+0	-53.9129E-9	1.63849E-12	15.3426E-12
1.21608E+0	769.000E-12	1.21608E+0	-53.9129E-9	2.01065E-12	15.7605E-12
1.23618E+0	791.244E-12	1.23618E+0	-53.9129E-9	1.84138E-12	16.4197E-12
1.25628E+0	814.352E-12	1.25628E+0	-53.9129E-9	2.06832E-12	17.1820E-12
1.27638E+0	836.532E-12	1.27638E+0	-53.9129E-9	2.25307E-12	18.2594E-12
1.29648E+0	866.096E-12	1.29648E+0	-53.9129E-9	2.94216E-12	19.3373E-12
1.31658E+0	891.638E-12	1.31658E+0	-53.9129E-9	3.19800E-12	20.9435E-12
1.33668E+0	923.273E-12	1.33668E+0	-53.9129E-9	3.75616E-12	22.3541E-12
1.35678E+0	953.084E-12	1.35678E+0	-53.9129E-9	4.18323E-12	23.5229E-12
1.37688E+0	987.617E-12	1.37688E+0	-53.9129E-9	4.76371E-12	24.3316E-12
1.39698E+0	1.01980E-9	1.39698E+0	-53.9129E-9	4.65244E-12	25.3716E-12
1.41709E+0	1.05689E-9	1.41709E+0	-53.9129E-9	5.10567E-12	26.1320E-12
1.43719E+0	1.09303E-9	1.43719E+0	-53.9129E-9	5.19096E-12	27.2929E-12
1.45729E+0	1.12927E-9	1.45729E+0	-53.9129E-9	6.00304E-12	28.2535E-12
1.47739E+0	1.16953E-9	1.47739E+0	-53.9129E-9	6.11749E-12	29.0889E-12
1.49749E+0	1.20849E-9	1.49749E+0	-53.9129E-9	6.82456E-12	30.3335E-12
1.51759E+0	1.25384E-9	1.51759E+0	-53.9129E-9	6.82627E-12	31.2255E-12
1.53769E+0	1.29440E-9	1.53769E+0	-53.9129E-9	7.06251E-12	31.8352E-12
1.55779E+0	1.33665E-9	1.55779E+0	-53.9129E-9	7.14155E-12	31.5073E-12
1.57789E+0	1.37971E-9	1.57789E+0	-53.9129E-9	7.05315E-12	31.5230E-12
1.59799E+0	1.41982E-9	1.59799E+0	-53.9129E-9	6.88152E-12	30.8269E-12
1.61809E+0	1.45976E-9	1.61809E+0	-53.9129E-9	6.70811E-12	30.0837E-12
1.63819E+0	1.49735E-9	1.63819E+0	-53.9129E-9	6.42765E-12	29.0604E-12
1.65829E+0	1.53757E-9	1.65829E+0	-53.9129E-9	6.14025E-12	28.4520E-12
1.67839E+0	1.57131E-9	1.67839E+0	-53.9129E-9	6.05133E-12	27.5527E-12
1.69849E+0	1.60704E-9	1.69849E+0	-53.9129E-9	5.73582E-12	27.0438E-12
1.71859E+0	1.64225E-9	1.71859E+0	-53.9129E-9	5.67816E-12	26.1425E-12
1.73869E+0	1.67701E-9	1.73869E+0	-53.9129E-9	5.42252E-12	25.8738E-12
1.75879E+0	1.70509E-9	1.75879E+0	-53.9129E-9	5.47146E-12	25.0912E-12
1.77889E+0	1.73986E-9	1.77889E+0	-53.9129E-9	5.04669E-12	24.3932E-12
1.79900E+0	1.77250E-9	1.79900E+0	-53.9129E-9	5.20424E-12	24.0553E-12
1.81910E+0	1.80533E-9	1.81910E+0	-53.9129E-9	4.97607E-12	23.7091E-12
1.83920E+0	1.83230E-9	1.83920E+0	-53.9129E-9	5.03912E-12	23.7399E-12
1.85930E+0	1.86185E-9	1.85930E+0	-53.9129E-9	5.35217E-12	23.9713E-12
1.87940E+0	1.89778E-9	1.87940E+0	-53.9129E-9	5.72522E-12	24.3509E-12
1.89950E+0	1.93068E-9	1.89950E+0	-53.9129E-9	5.37200E-12	24.6937E-12
1.91960E+0	1.95847E-9	1.91960E+0	-53.9129E-9	5.28462E-12	24.7126E-12
1.93970E+0	1.98479E-9	1.93970E+0	-53.9129E-9	5.37648E-12	24.9395E-12
1.95980E+0	2.02254E-9	1.95980E+0	-53.9129E-9	5.65128E-12	24.5549E-12
1.97990E+0	2.05328E-9	1.97990E+0	-53.9129E-9	5.05346E-12	23.9497E-12
2.00000E+0	2.07974E-9	2.00000E+0	-53.9129E-9	5.04676E-12	23.3689E-12
