# Supplementary material for: Circumventing the stability problems of graphene nanoribbon zigzag edges
Source: Nat Chem. 2022 Sep 26;14(12):1451–8. doi: 10.1038/s41557-022-01042-8 (PMC10665199; doi:10.1038/s41557-022-01042-8)
Supplement: Supplementary file 3 — Source data for Supplementary Fig. 9. [file 41557_2022_1042_MOESM3_ESM.zip › 4 units/Point spectra396.dat]

Experiment	bias spectroscopy
Saved Date	21.07.2020 23:36:02
User
Date
X (m)	-358.404E-9
Y (m)	-187.979E-9
Z (m)	-53.9027E-9
Z offset (m)	0E+0
Settling time (s)	20E-3
Integration time (s)	70E-3
Z-Ctrl hold	TRUE
Final Z (m)	N/A
Start time	21.07.2020 23:35:43
Filter type	None
Order
Cutoff frq
Bias>Bias (V)	-500E-3
Bias>Calibration (V/V)	-1E+0
Bias>Offset (V)	0E+0
Bias Spectroscopy>Sweep Start (V)	-2E+0
Bias Spectroscopy>Sweep End (V)	2E+0
Bias Spectroscopy>Num Pixel	200
Bias Spectroscopy>Z Avg time (s)	100E-3
Bias Spectroscopy>Z offset (m)	0E+0
Bias Spectroscopy>1st Settling time (s)	60E-3
Bias Spectroscopy>Settling time (s)	20E-3
Bias Spectroscopy>Integration time (s)	70E-3
Bias Spectroscopy>End Settling time (s)	50E-3
Bias Spectroscopy>Z control time (s)	50E-3
Bias Spectroscopy>Max Slew rate (V/s)	Inf
Bias Spectroscopy>backward sweep	FALSE
Bias Spectroscopy>Z-controller hold	TRUE
Bias Spectroscopy>Number of sweeps	1
Bias Spectroscopy>Channels	Current (A);Bias (V);Z (m);LI Demod 1 Y (A);LI Demod 1 X (A)
Bias Spectroscopy>Reset Bias	TRUE
Bias Spectroscopy>Record final Z	FALSE
Bias Spectroscopy>Lock-In run	TRUE
Current>Current (A)	916.397E-12
Current>Calibration (A/V)	330E-12
Current>Offset (A)	0E+0
Current>Gain	High
Lock-in>Lock-in status	ON
Lock-in>Modulated signal	Bias (V)
Lock-in>Frequency (Hz)	828E+0
Lock-in>Amplitude	20E-3
Lock-in>Demodulated signal	Current (A)
Lock-in>HP Filter Cutoff D1 (Hz)	155.425E+0
Lock-in>HP Filter Cutoff D2 (Hz)	155.425E+0
Lock-in>HP Filter Order D1	1
Lock-in>HP Filter Order D2	1
Lock-in>Harmonic D1	1
Lock-in>Harmonic D2	2
Lock-in>Reference phase D1 (deg)	-158.815E+0
Lock-in>Reference phase D2 (deg)	174.64E+0
Lock-in>LP Filter Cutoff D1 (Hz)	9.71405E+0
Lock-in>LP Filter Cutoff D2 (Hz)	4.85702E+0
Lock-in>LP Filter Order D1	2
Lock-in>LP Filter Order D2	2
Lock-in>Sync Filter D1	OFF
Lock-in>Sync Filter D2	OFF
[DATA]
Bias calc (V)	Current (A)	Bias (V)	Z (m)	LI Demod 1 Y (A)	LI Demod 1 X (A)
-2.00000E+0	-723.295E-12	-2.00000E+0	-53.9027E-9	1.55556E-12	15.6074E-12
-1.97990E+0	-706.335E-12	-1.97990E+0	-53.9027E-9	1.51064E-12	14.8488E-12
-1.95980E+0	-687.236E-12	-1.95980E+0	-53.9027E-9	1.06369E-12	13.7281E-12
-1.93970E+0	-667.291E-12	-1.93970E+0	-53.9027E-9	831.388E-15	12.8861E-12
-1.91960E+0	-650.049E-12	-1.91960E+0	-53.9027E-9	459.271E-15	11.9074E-12
-1.89950E+0	-637.603E-12	-1.89950E+0	-53.9027E-9	219.393E-15	11.2796E-12
-1.87940E+0	-624.795E-12	-1.87940E+0	-53.9027E-9	71.2889E-15	10.4576E-12
-1.85930E+0	-608.505E-12	-1.85930E+0	-53.9027E-9	-279.360E-15	9.78332E-12
-1.83920E+0	-594.351E-12	-1.83920E+0	-53.9027E-9	-370.542E-15	9.36225E-12
-1.81910E+0	-582.942E-12	-1.81910E+0	-53.9027E-9	-308.179E-15	9.44002E-12
-1.79900E+0	-572.100E-12	-1.79900E+0	-53.9027E-9	-138.127E-15	9.48088E-12
-1.77889E+0	-558.417E-12	-1.77889E+0	-53.9027E-9	-115.768E-15	9.75633E-12
-1.75879E+0	-542.587E-12	-1.75879E+0	-53.9027E-9	-251.129E-15	9.67222E-12
-1.73869E+0	-530.448E-12	-1.73869E+0	-53.9027E-9	-367.292E-15	9.54475E-12
-1.71859E+0	-520.688E-12	-1.71859E+0	-53.9027E-9	-362.633E-15	8.81526E-12
-1.69849E+0	-510.317E-12	-1.69849E+0	-53.9027E-9	-373.871E-15	8.23518E-12
-1.67839E+0	-497.020E-12	-1.67839E+0	-53.9027E-9	-833.740E-15	8.01213E-12
-1.65829E+0	-485.908E-12	-1.65829E+0	-53.9027E-9	-885.895E-15	7.87665E-12
-1.63819E+0	-477.231E-12	-1.63819E+0	-53.9027E-9	-551.764E-15	7.87300E-12
-1.61809E+0	-468.418E-12	-1.61809E+0	-53.9027E-9	-737.196E-15	7.43353E-12
-1.59799E+0	-457.306E-12	-1.59799E+0	-53.9027E-9	-1.05658E-12	7.32283E-12
-1.57789E+0	-445.873E-12	-1.57789E+0	-53.9027E-9	-1.12310E-12	7.17596E-12
-1.55779E+0	-438.931E-12	-1.55779E+0	-53.9027E-9	-1.02538E-12	6.89313E-12
-1.53769E+0	-429.818E-12	-1.53769E+0	-53.9027E-9	-1.19777E-12	6.78609E-12
-1.51759E+0	-422.331E-12	-1.51759E+0	-53.9027E-9	-1.18314E-12	6.45985E-12
-1.49749E+0	-411.980E-12	-1.49749E+0	-53.9027E-9	-1.06252E-12	6.44723E-12
-1.47739E+0	-403.017E-12	-1.47739E+0	-53.9027E-9	-1.14928E-12	6.76497E-12
-1.45729E+0	-395.259E-12	-1.45729E+0	-53.9027E-9	-1.20343E-12	7.40652E-12
-1.43719E+0	-385.552E-12	-1.43719E+0	-53.9027E-9	-961.362E-15	7.33336E-12
-1.41709E+0	-376.534E-12	-1.41709E+0	-53.9027E-9	-1.39895E-12	6.25450E-12
-1.39698E+0	-368.747E-12	-1.39698E+0	-53.9027E-9	-1.53914E-12	5.40532E-12
-1.37688E+0	-362.406E-12	-1.37688E+0	-53.9027E-9	-1.50853E-12	4.77447E-12
-1.35678E+0	-357.851E-12	-1.35678E+0	-53.9027E-9	-1.79163E-12	4.55274E-12
-1.33668E+0	-351.347E-12	-1.33668E+0	-53.9027E-9	-1.88655E-12	4.53223E-12
-1.31658E+0	-345.824E-12	-1.31658E+0	-53.9027E-9	-1.84082E-12	4.46656E-12
-1.29648E+0	-339.780E-12	-1.29648E+0	-53.9027E-9	-1.68419E-12	4.64485E-12
-1.27638E+0	-334.489E-12	-1.27638E+0	-53.9027E-9	-1.87539E-12	4.77882E-12
-1.25628E+0	-329.371E-12	-1.25628E+0	-53.9027E-9	-1.83836E-12	4.37039E-12
-1.23618E+0	-323.552E-12	-1.23618E+0	-53.9027E-9	-1.92537E-12	4.18406E-12
-1.21608E+0	-318.780E-12	-1.21608E+0	-53.9027E-9	-1.89899E-12	4.08986E-12
-1.19598E+0	-312.904E-12	-1.19598E+0	-53.9027E-9	-1.74896E-12	4.40252E-12
-1.17588E+0	-307.591E-12	-1.17588E+0	-53.9027E-9	-1.76466E-12	4.43786E-12
-1.15578E+0	-302.183E-12	-1.15578E+0	-53.9027E-9	-1.92325E-12	4.42575E-12
-1.13568E+0	-297.418E-12	-1.13568E+0	-53.9027E-9	-1.85174E-12	3.72487E-12
-1.11558E+0	-292.280E-12	-1.11558E+0	-53.9027E-9	-2.10633E-12	3.63270E-12
-1.09548E+0	-287.962E-12	-1.09548E+0	-53.9027E-9	-2.23080E-12	3.57143E-12
-1.07538E+0	-284.432E-12	-1.07538E+0	-53.9027E-9	-2.22719E-12	3.41998E-12
-1.05528E+0	-280.664E-12	-1.05528E+0	-53.9027E-9	-2.01700E-12	3.64798E-12
-1.03518E+0	-275.527E-12	-1.03518E+0	-53.9027E-9	-2.19493E-12	3.86661E-12
-1.01508E+0	-270.051E-12	-1.01508E+0	-53.9027E-9	-1.81503E-12	4.14730E-12
-994.975E-3	-265.626E-12	-994.975E-3	-53.9027E-9	-1.87591E-12	4.21619E-12
-974.874E-3	-261.191E-12	-974.874E-3	-53.9027E-9	-2.01033E-12	4.24992E-12
-954.774E-3	-256.020E-12	-954.774E-3	-53.9027E-9	-1.98500E-12	4.13319E-12
-934.673E-3	-249.864E-12	-934.673E-3	-53.9027E-9	-1.72233E-12	4.23294E-12
-914.573E-3	-244.388E-12	-914.573E-3	-53.9027E-9	-1.71533E-12	4.25442E-12
-894.472E-3	-240.972E-12	-894.472E-3	-53.9027E-9	-1.97753E-12	3.91391E-12
-874.372E-3	-236.632E-12	-874.372E-3	-53.9027E-9	-2.28815E-12	3.44016E-12
-854.271E-3	-232.344E-12	-854.271E-3	-53.9027E-9	-2.27570E-12	3.28536E-12
-834.171E-3	-228.309E-12	-834.171E-3	-53.9027E-9	-2.17959E-12	3.04048E-12
-814.070E-3	-225.174E-12	-814.070E-3	-53.9027E-9	-2.26806E-12	3.37827E-12
-793.970E-3	-221.559E-12	-793.970E-3	-53.9027E-9	-2.07725E-12	3.56979E-12
-773.869E-3	-216.739E-12	-773.869E-3	-53.9027E-9	-2.14951E-12	3.45207E-12
-753.769E-3	-212.477E-12	-753.769E-3	-53.9027E-9	-1.92483E-12	3.57537E-12
-733.668E-3	-207.917E-12	-733.668E-3	-53.9027E-9	-2.05007E-12	4.02233E-12
-713.568E-3	-203.331E-12	-713.568E-3	-53.9027E-9	-2.05513E-12	3.90017E-12
-693.467E-3	-198.378E-12	-693.467E-3	-53.9027E-9	-2.01144E-12	4.31579E-12
-673.367E-3	-192.762E-12	-673.367E-3	-53.9027E-9	-1.83529E-12	4.31672E-12
-653.266E-3	-187.404E-12	-653.266E-3	-53.9027E-9	-1.91949E-12	4.26080E-12
-633.166E-3	-182.776E-12	-633.166E-3	-53.9027E-9	-2.00647E-12	4.11646E-12
-613.065E-3	-177.221E-12	-613.065E-3	-53.9027E-9	-1.95042E-12	4.33120E-12
-592.965E-3	-171.982E-12	-592.965E-3	-53.9027E-9	-1.79505E-12	4.25046E-12
-572.864E-3	-166.557E-12	-572.864E-3	-53.9027E-9	-1.89353E-12	4.05719E-12
-552.764E-3	-162.108E-12	-552.764E-3	-53.9027E-9	-1.93397E-12	3.88995E-12
-532.663E-3	-157.415E-12	-532.663E-3	-53.9027E-9	-1.85415E-12	3.75159E-12
-512.563E-3	-152.402E-12	-512.563E-3	-53.9027E-9	-1.80227E-12	3.76770E-12
-492.462E-3	-148.455E-12	-492.462E-3	-53.9027E-9	-2.17348E-12	3.62642E-12
-472.362E-3	-143.412E-12	-472.362E-3	-53.9027E-9	-2.00646E-12	3.54850E-12
-452.261E-3	-139.922E-12	-452.261E-3	-53.9027E-9	-2.22117E-12	3.36180E-12
-432.161E-3	-135.339E-12	-432.161E-3	-53.9027E-9	-2.13520E-12	3.51788E-12
-412.060E-3	-131.355E-12	-412.060E-3	-53.9027E-9	-2.09891E-12	3.52430E-12
-391.960E-3	-126.850E-12	-391.960E-3	-53.9027E-9	-1.80416E-12	3.80072E-12
-371.859E-3	-122.074E-12	-371.859E-3	-53.9027E-9	-2.04816E-12	3.91945E-12
-351.759E-3	-117.220E-12	-351.759E-3	-53.9027E-9	-2.03192E-12	4.12862E-12
-331.658E-3	-111.595E-12	-331.658E-3	-53.9027E-9	-1.83900E-12	4.15494E-12
-311.558E-3	-106.870E-12	-311.558E-3	-53.9027E-9	-1.89136E-12	4.38902E-12
-291.457E-3	-101.063E-12	-291.457E-3	-53.9027E-9	-1.98596E-12	4.29131E-12
-271.357E-3	-95.4731E-12	-271.357E-3	-53.9027E-9	-1.72595E-12	4.34851E-12
-251.256E-3	-89.6395E-12	-251.256E-3	-53.9027E-9	-1.73652E-12	4.64980E-12
-231.156E-3	-84.2262E-12	-231.156E-3	-53.9027E-9	-1.64700E-12	4.57074E-12
-211.055E-3	-78.3744E-12	-211.055E-3	-53.9027E-9	-1.78055E-12	4.39561E-12
-190.955E-3	-71.9023E-12	-190.955E-3	-53.9027E-9	-1.63308E-12	5.00186E-12
-170.854E-3	-64.8530E-12	-170.854E-3	-53.9027E-9	-1.48594E-12	5.63471E-12
-150.754E-3	-57.2930E-12	-150.754E-3	-53.9027E-9	-1.36054E-12	5.99636E-12
-130.653E-3	-49.3695E-12	-130.653E-3	-53.9027E-9	-1.30596E-12	6.20074E-12
-110.553E-3	-41.3347E-12	-110.553E-3	-53.9027E-9	-1.36787E-12	5.87574E-12
-90.4523E-3	-33.4990E-12	-90.4523E-3	-53.9027E-9	-1.26945E-12	5.82565E-12
-70.3518E-3	-25.9447E-12	-70.3518E-3	-53.9027E-9	-1.40615E-12	5.78997E-12
-50.2512E-3	-18.2904E-12	-50.2513E-3	-53.9027E-9	-1.35893E-12	5.86255E-12
-30.1508E-3	-10.7624E-12	-30.1508E-3	-53.9027E-9	-1.54894E-12	5.68079E-12
-10.0503E-3	-3.70214E-12	-10.0503E-3	-53.9027E-9	-1.53665E-12	5.34181E-12
10.0503E-3	2.70848E-12	10.0503E-3	-53.9027E-9	-1.75773E-12	4.93824E-12
30.1507E-3	8.82757E-12	30.1508E-3	-53.9027E-9	-1.86044E-12	4.69640E-12
50.2512E-3	15.0018E-12	50.2513E-3	-53.9027E-9	-1.91765E-12	4.91512E-12
70.3518E-3	21.4430E-12	70.3518E-3	-53.9027E-9	-1.53230E-12	5.07986E-12
90.4522E-3	27.8736E-12	90.4523E-3	-53.9027E-9	-1.62301E-12	5.05497E-12
110.553E-3	34.5589E-12	110.553E-3	-53.9027E-9	-1.56032E-12	5.08540E-12
130.653E-3	41.3661E-12	130.653E-3	-53.9027E-9	-1.64286E-12	5.07449E-12
150.754E-3	47.9744E-12	150.754E-3	-53.9027E-9	-1.54918E-12	5.39328E-12
170.854E-3	54.7351E-12	170.854E-3	-53.9027E-9	-1.76398E-12	5.08597E-12
190.955E-3	61.2017E-12	190.955E-3	-53.9027E-9	-1.70710E-12	4.80930E-12
211.055E-3	67.8759E-12	211.055E-3	-53.9027E-9	-1.77060E-12	4.88584E-12
231.156E-3	73.8770E-12	231.156E-3	-53.9027E-9	-1.74663E-12	4.63757E-12
251.256E-3	79.6190E-12	251.256E-3	-53.9027E-9	-1.71586E-12	4.80873E-12
271.357E-3	85.9884E-12	271.357E-3	-53.9027E-9	-1.65384E-12	5.01579E-12
291.457E-3	92.6843E-12	291.457E-3	-53.9027E-9	-1.66159E-12	5.14567E-12
311.558E-3	99.7976E-12	311.558E-3	-53.9027E-9	-1.55903E-12	5.18887E-12
331.658E-3	105.838E-12	331.658E-3	-53.9027E-9	-1.57863E-12	5.14391E-12
351.759E-3	112.739E-12	351.759E-3	-53.9027E-9	-1.43048E-12	5.73108E-12
371.859E-3	120.654E-12	371.859E-3	-53.9027E-9	-1.20532E-12	5.95698E-12
391.960E-3	129.109E-12	391.960E-3	-53.9027E-9	-1.47760E-12	5.90649E-12
412.060E-3	136.603E-12	412.060E-3	-53.9027E-9	-1.38130E-12	5.83492E-12
432.161E-3	143.439E-12	432.161E-3	-53.9027E-9	-1.42281E-12	5.59306E-12
452.261E-3	151.187E-12	452.261E-3	-53.9027E-9	-1.52069E-12	5.54409E-12
472.362E-3	158.590E-12	472.362E-3	-53.9027E-9	-1.52136E-12	5.47417E-12
492.462E-3	166.103E-12	492.462E-3	-53.9027E-9	-1.57701E-12	5.43230E-12
512.563E-3	172.404E-12	512.563E-3	-53.9027E-9	-1.41967E-12	5.81679E-12
532.663E-3	180.330E-12	532.663E-3	-53.9027E-9	-1.39255E-12	6.05939E-12
552.764E-3	189.986E-12	552.764E-3	-53.9027E-9	-1.41517E-12	6.83735E-12
572.864E-3	199.659E-12	572.864E-3	-53.9027E-9	-1.03966E-12	7.19948E-12
592.965E-3	209.808E-12	592.965E-3	-53.9027E-9	-885.710E-15	7.83003E-12
613.065E-3	220.779E-12	613.065E-3	-53.9027E-9	-490.189E-15	9.07346E-12
633.166E-3	235.265E-12	633.166E-3	-53.9027E-9	-306.345E-15	10.0494E-12
653.266E-3	249.987E-12	653.266E-3	-53.9027E-9	-61.4647E-15	10.6324E-12
673.367E-3	264.889E-12	673.367E-3	-53.9027E-9	-218.595E-15	10.8414E-12
693.467E-3	278.371E-12	693.467E-3	-53.9027E-9	-159.215E-15	10.9314E-12
713.568E-3	294.021E-12	713.568E-3	-53.9027E-9	-272.053E-15	10.1625E-12
733.668E-3	308.455E-12	733.668E-3	-53.9027E-9	-178.630E-15	10.0162E-12
753.769E-3	320.855E-12	753.769E-3	-53.9027E-9	-211.280E-15	9.57461E-12
773.869E-3	333.642E-12	773.869E-3	-53.9027E-9	-304.747E-15	9.35184E-12
793.970E-3	345.276E-12	793.970E-3	-53.9027E-9	-488.130E-15	9.33820E-12
814.070E-3	360.710E-12	814.070E-3	-53.9027E-9	-431.628E-15	9.23129E-12
834.171E-3	371.573E-12	834.171E-3	-53.9027E-9	-473.302E-15	9.05245E-12
854.271E-3	383.911E-12	854.271E-3	-53.9027E-9	-374.398E-15	9.07991E-12
874.372E-3	396.182E-12	874.372E-3	-53.9027E-9	-488.801E-15	9.01331E-12
894.472E-3	408.744E-12	894.472E-3	-53.9027E-9	-480.990E-15	9.09134E-12
914.573E-3	422.554E-12	914.573E-3	-53.9027E-9	-357.561E-15	9.34271E-12
934.673E-3	433.324E-12	934.673E-3	-53.9027E-9	-332.040E-15	9.90131E-12
954.774E-3	448.989E-12	954.774E-3	-53.9027E-9	117.180E-15	10.2010E-12
974.874E-3	462.342E-12	974.874E-3	-53.9027E-9	166.393E-15	10.7516E-12
994.975E-3	477.519E-12	994.975E-3	-53.9027E-9	380.766E-15	11.0568E-12
1.01508E+0	493.140E-12	1.01508E+0	-53.9027E-9	358.146E-15	11.4380E-12
1.03518E+0	508.392E-12	1.03518E+0	-53.9027E-9	119.305E-15	11.5528E-12
1.05528E+0	525.478E-12	1.05528E+0	-53.9027E-9	291.218E-15	11.5711E-12
1.07538E+0	539.627E-12	1.07538E+0	-53.9027E-9	357.513E-15	11.4209E-12
1.09548E+0	554.844E-12	1.09548E+0	-53.9027E-9	215.380E-15	11.1875E-12
1.11558E+0	569.653E-12	1.11558E+0	-53.9027E-9	271.678E-15	11.1596E-12
1.13568E+0	587.547E-12	1.13568E+0	-53.9027E-9	346.895E-15	11.5169E-12
1.15578E+0	603.008E-12	1.15578E+0	-53.9027E-9	575.220E-15	11.7605E-12
1.17588E+0	617.586E-12	1.17588E+0	-53.9027E-9	647.882E-15	12.2889E-12
1.19598E+0	635.404E-12	1.19598E+0	-53.9027E-9	906.627E-15	13.1244E-12
1.21608E+0	654.734E-12	1.21608E+0	-53.9027E-9	867.588E-15	13.4836E-12
1.23618E+0	675.364E-12	1.23618E+0	-53.9027E-9	1.36453E-12	14.3589E-12
1.25628E+0	693.412E-12	1.25628E+0	-53.9027E-9	1.31761E-12	14.7764E-12
1.27638E+0	712.076E-12	1.27638E+0	-53.9027E-9	1.55234E-12	15.5466E-12
1.29648E+0	737.304E-12	1.29648E+0	-53.9027E-9	1.80692E-12	16.3064E-12
1.31658E+0	760.935E-12	1.31658E+0	-53.9027E-9	2.41725E-12	17.2419E-12
1.33668E+0	785.750E-12	1.33668E+0	-53.9027E-9	2.54269E-12	17.9346E-12
1.35678E+0	806.716E-12	1.35678E+0	-53.9027E-9	2.76099E-12	18.8008E-12
1.37688E+0	834.320E-12	1.37688E+0	-53.9027E-9	2.81682E-12	19.2740E-12
1.39698E+0	865.104E-12	1.39698E+0	-53.9027E-9	2.99956E-12	19.9307E-12
1.41709E+0	893.282E-12	1.41709E+0	-53.9027E-9	3.14838E-12	20.4371E-12
1.43719E+0	918.559E-12	1.43719E+0	-53.9027E-9	3.47695E-12	21.0625E-12
1.45729E+0	945.305E-12	1.45729E+0	-53.9027E-9	3.79243E-12	21.8192E-12
1.47739E+0	979.792E-12	1.47739E+0	-53.9027E-9	3.80370E-12	22.4893E-12
1.49749E+0	1.01453E-9	1.49749E+0	-53.9027E-9	4.09977E-12	22.7801E-12
1.51759E+0	1.04064E-9	1.51759E+0	-53.9027E-9	3.98324E-12	23.3381E-12
1.53769E+0	1.06858E-9	1.53769E+0	-53.9027E-9	4.17827E-12	23.4971E-12
1.55779E+0	1.10362E-9	1.55779E+0	-53.9027E-9	4.05328E-12	23.3208E-12
1.57789E+0	1.13789E-9	1.57789E+0	-53.9027E-9	4.13404E-12	22.8855E-12
1.59799E+0	1.16646E-9	1.59799E+0	-53.9027E-9	3.88946E-12	22.4514E-12
1.61809E+0	1.18916E-9	1.61809E+0	-53.9027E-9	4.03683E-12	21.6288E-12
1.63819E+0	1.22045E-9	1.63819E+0	-53.9027E-9	3.71924E-12	21.0629E-12
1.65829E+0	1.25249E-9	1.65829E+0	-53.9027E-9	3.54480E-12	20.6200E-12
1.67839E+0	1.27949E-9	1.67839E+0	-53.9027E-9	3.27323E-12	19.9162E-12
1.69849E+0	1.29981E-9	1.69849E+0	-53.9027E-9	3.35591E-12	19.6996E-12
1.71859E+0	1.32419E-9	1.71859E+0	-53.9027E-9	3.05019E-12	19.0180E-12
1.73869E+0	1.35477E-9	1.73869E+0	-53.9027E-9	2.86936E-12	18.9491E-12
1.75879E+0	1.37949E-9	1.75879E+0	-53.9027E-9	2.72869E-12	17.9130E-12
1.77889E+0	1.40036E-9	1.77889E+0	-53.9027E-9	2.61361E-12	17.6447E-12
1.79900E+0	1.41690E-9	1.79900E+0	-53.9027E-9	2.59853E-12	17.2048E-12
1.81910E+0	1.44455E-9	1.81910E+0	-53.9027E-9	2.61166E-12	17.0441E-12
1.83920E+0	1.46957E-9	1.83920E+0	-53.9027E-9	2.60345E-12	16.9707E-12
1.85930E+0	1.48964E-9	1.85930E+0	-53.9027E-9	2.59605E-12	17.1588E-12
1.87940E+0	1.50653E-9	1.87940E+0	-53.9027E-9	2.70023E-12	17.0980E-12
1.89950E+0	1.53009E-9	1.89950E+0	-53.9027E-9	2.69793E-12	17.5622E-12
1.91960E+0	1.55938E-9	1.91960E+0	-53.9027E-9	2.88519E-12	17.4988E-12
1.93970E+0	1.58075E-9	1.93970E+0	-53.9027E-9	3.03256E-12	17.8895E-12
1.95980E+0	1.59692E-9	1.95980E+0	-53.9027E-9	2.80036E-12	17.4812E-12
1.97990E+0	1.62054E-9	1.97990E+0	-53.9027E-9	2.53505E-12	17.5618E-12
2.00000E+0	1.64723E-9	2.00000E+0	-53.9027E-9	2.79230E-12	17.3537E-12
