# Supplementary material for: Circumventing the stability problems of graphene nanoribbon zigzag edges
Source: Nat Chem. 2022 Sep 26;14(12):1451–8. doi: 10.1038/s41557-022-01042-8 (PMC10665199; doi:10.1038/s41557-022-01042-8)
Supplement: Supplementary file 3 — Source data for Supplementary Fig. 9. [file 41557_2022_1042_MOESM3_ESM.zip › 4 units/Point spectra397.dat]

Experiment	bias spectroscopy
Saved Date	21.07.2020 23:36:20
User
Date
X (m)	-358.48E-9
Y (m)	-188.069E-9
Z (m)	-53.9023E-9
Z offset (m)	0E+0
Settling time (s)	20E-3
Integration time (s)	70E-3
Z-Ctrl hold	TRUE
Final Z (m)	N/A
Start time	21.07.2020 23:36:02
Filter type	None
Order
Cutoff frq
Bias>Bias (V)	-500E-3
Bias>Calibration (V/V)	-1E+0
Bias>Offset (V)	0E+0
Bias Spectroscopy>Sweep Start (V)	-2E+0
Bias Spectroscopy>Sweep End (V)	2E+0
Bias Spectroscopy>Num Pixel	200
Bias Spectroscopy>Z Avg time (s)	100E-3
Bias Spectroscopy>Z offset (m)	0E+0
Bias Spectroscopy>1st Settling time (s)	60E-3
Bias Spectroscopy>Settling time (s)	20E-3
Bias Spectroscopy>Integration time (s)	70E-3
Bias Spectroscopy>End Settling time (s)	50E-3
Bias Spectroscopy>Z control time (s)	50E-3
Bias Spectroscopy>Max Slew rate (V/s)	Inf
Bias Spectroscopy>backward sweep	FALSE
Bias Spectroscopy>Z-controller hold	TRUE
Bias Spectroscopy>Number of sweeps	1
Bias Spectroscopy>Channels	Current (A);Bias (V);Z (m);LI Demod 1 Y (A);LI Demod 1 X (A)
Bias Spectroscopy>Reset Bias	TRUE
Bias Spectroscopy>Record final Z	FALSE
Bias Spectroscopy>Lock-In run	TRUE
Current>Current (A)	1.41252E-9
Current>Calibration (A/V)	330E-12
Current>Offset (A)	0E+0
Current>Gain	High
Lock-in>Lock-in status	ON
Lock-in>Modulated signal	Bias (V)
Lock-in>Frequency (Hz)	828E+0
Lock-in>Amplitude	20E-3
Lock-in>Demodulated signal	Current (A)
Lock-in>HP Filter Cutoff D1 (Hz)	155.425E+0
Lock-in>HP Filter Cutoff D2 (Hz)	155.425E+0
Lock-in>HP Filter Order D1	1
Lock-in>HP Filter Order D2	1
Lock-in>Harmonic D1	1
Lock-in>Harmonic D2	2
Lock-in>Reference phase D1 (deg)	-158.815E+0
Lock-in>Reference phase D2 (deg)	174.64E+0
Lock-in>LP Filter Cutoff D1 (Hz)	9.71405E+0
Lock-in>LP Filter Cutoff D2 (Hz)	4.85702E+0
Lock-in>LP Filter Order D1	2
Lock-in>LP Filter Order D2	2
Lock-in>Sync Filter D1	OFF
Lock-in>Sync Filter D2	OFF
[DATA]
Bias calc (V)	Current (A)	Bias (V)	Z (m)	LI Demod 1 Y (A)	LI Demod 1 X (A)
-2.00000E+0	-689.110E-12	-2.00000E+0	-53.9023E-9	600.523E-15	12.2723E-12
-1.97990E+0	-675.457E-12	-1.97990E+0	-53.9023E-9	463.478E-15	11.7796E-12
-1.95980E+0	-663.333E-12	-1.95980E+0	-53.9023E-9	202.673E-15	11.3743E-12
-1.93970E+0	-648.186E-12	-1.93970E+0	-53.9023E-9	124.628E-15	10.7300E-12
-1.91960E+0	-632.000E-12	-1.91960E+0	-53.9023E-9	-14.3112E-15	10.1503E-12
-1.89950E+0	-619.093E-12	-1.89950E+0	-53.9023E-9	-127.539E-15	9.47091E-12
-1.87940E+0	-609.667E-12	-1.87940E+0	-53.9023E-9	-269.864E-15	9.05470E-12
-1.85930E+0	-597.277E-12	-1.85930E+0	-53.9023E-9	-640.528E-15	8.87852E-12
-1.83920E+0	-583.729E-12	-1.83920E+0	-53.9023E-9	-498.500E-15	8.69764E-12
-1.81910E+0	-570.286E-12	-1.81910E+0	-53.9023E-9	-479.015E-15	8.85033E-12
-1.79900E+0	-562.743E-12	-1.79900E+0	-53.9023E-9	-273.516E-15	8.79917E-12
-1.77889E+0	-550.389E-12	-1.77889E+0	-53.9023E-9	-353.328E-15	9.04096E-12
-1.75879E+0	-535.928E-12	-1.75879E+0	-53.9023E-9	-400.008E-15	8.99210E-12
-1.73869E+0	-524.164E-12	-1.73869E+0	-53.9023E-9	-430.626E-15	9.02548E-12
-1.71859E+0	-513.617E-12	-1.71859E+0	-53.9023E-9	-641.308E-15	8.50453E-12
-1.69849E+0	-504.801E-12	-1.69849E+0	-53.9023E-9	-764.839E-15	7.85125E-12
-1.67839E+0	-491.167E-12	-1.67839E+0	-53.9023E-9	-934.301E-15	7.38113E-12
-1.65829E+0	-482.350E-12	-1.65829E+0	-53.9023E-9	-737.700E-15	7.29715E-12
-1.63819E+0	-472.171E-12	-1.63819E+0	-53.9023E-9	-1.11096E-12	7.30151E-12
-1.61809E+0	-465.507E-12	-1.61809E+0	-53.9023E-9	-921.740E-15	7.37354E-12
-1.59799E+0	-454.125E-12	-1.59799E+0	-53.9023E-9	-946.246E-15	7.29028E-12
-1.57789E+0	-443.586E-12	-1.57789E+0	-53.9023E-9	-1.07320E-12	6.97754E-12
-1.55779E+0	-435.304E-12	-1.55779E+0	-53.9023E-9	-1.24934E-12	6.90013E-12
-1.53769E+0	-428.863E-12	-1.53769E+0	-53.9023E-9	-1.33287E-12	6.68660E-12
-1.51759E+0	-419.872E-12	-1.51759E+0	-53.9023E-9	-1.08298E-12	6.64206E-12
-1.49749E+0	-408.575E-12	-1.49749E+0	-53.9023E-9	-993.380E-15	6.73455E-12
-1.47739E+0	-398.740E-12	-1.47739E+0	-53.9023E-9	-855.118E-15	7.61812E-12
-1.45729E+0	-389.919E-12	-1.45729E+0	-53.9023E-9	-599.416E-15	8.51363E-12
-1.43719E+0	-377.977E-12	-1.43719E+0	-53.9023E-9	-418.243E-15	8.78140E-12
-1.41709E+0	-366.956E-12	-1.41709E+0	-53.9023E-9	-1.10002E-12	7.27031E-12
-1.39698E+0	-356.657E-12	-1.39698E+0	-53.9023E-9	-1.37314E-12	5.72948E-12
-1.37688E+0	-353.195E-12	-1.37688E+0	-53.9023E-9	-1.69687E-12	4.81646E-12
-1.35678E+0	-347.148E-12	-1.35678E+0	-53.9023E-9	-1.91759E-12	4.39685E-12
-1.33668E+0	-343.053E-12	-1.33668E+0	-53.9023E-9	-1.87699E-12	4.21994E-12
-1.31658E+0	-335.335E-12	-1.31658E+0	-53.9023E-9	-1.82829E-12	4.18000E-12
-1.29648E+0	-330.808E-12	-1.29648E+0	-53.9023E-9	-1.98308E-12	4.29127E-12
-1.27638E+0	-326.272E-12	-1.27638E+0	-53.9023E-9	-1.88411E-12	4.17679E-12
-1.25628E+0	-321.210E-12	-1.25628E+0	-53.9023E-9	-1.95050E-12	4.31935E-12
-1.23618E+0	-315.270E-12	-1.23618E+0	-53.9023E-9	-2.06454E-12	4.05414E-12
-1.21608E+0	-309.578E-12	-1.21608E+0	-53.9023E-9	-1.90307E-12	4.16931E-12
-1.19598E+0	-306.230E-12	-1.19598E+0	-53.9023E-9	-1.81066E-12	4.05359E-12
-1.17588E+0	-300.581E-12	-1.17588E+0	-53.9023E-9	-1.90212E-12	4.24353E-12
-1.15578E+0	-295.442E-12	-1.15578E+0	-53.9023E-9	-1.86926E-12	4.09816E-12
-1.13568E+0	-289.190E-12	-1.13568E+0	-53.9023E-9	-2.06950E-12	3.96382E-12
-1.11558E+0	-286.050E-12	-1.11558E+0	-53.9023E-9	-1.84960E-12	3.59038E-12
-1.09548E+0	-283.143E-12	-1.09548E+0	-53.9023E-9	-2.26450E-12	3.40221E-12
-1.07538E+0	-278.304E-12	-1.07538E+0	-53.9023E-9	-2.19742E-12	3.17931E-12
-1.05528E+0	-274.535E-12	-1.05528E+0	-53.9023E-9	-2.00407E-12	3.40145E-12
-1.03518E+0	-269.436E-12	-1.03518E+0	-53.9023E-9	-1.87845E-12	3.73482E-12
-1.01508E+0	-267.455E-12	-1.01508E+0	-53.9023E-9	-1.91603E-12	3.72044E-12
-994.975E-3	-260.893E-12	-994.975E-3	-53.9023E-9	-2.01817E-12	3.81615E-12
-974.874E-3	-255.371E-12	-974.874E-3	-53.9023E-9	-1.81826E-12	4.04592E-12
-954.774E-3	-251.084E-12	-954.774E-3	-53.9023E-9	-2.06115E-12	3.88795E-12
-934.673E-3	-246.970E-12	-934.673E-3	-53.9023E-9	-1.88215E-12	4.25188E-12
-914.573E-3	-242.461E-12	-914.573E-3	-53.9023E-9	-1.91384E-12	4.12022E-12
-894.472E-3	-235.087E-12	-894.472E-3	-53.9023E-9	-2.06146E-12	3.74253E-12
-874.372E-3	-232.878E-12	-874.372E-3	-53.9023E-9	-2.23806E-12	3.29445E-12
-854.271E-3	-229.203E-12	-854.271E-3	-53.9023E-9	-2.39366E-12	3.15503E-12
-834.171E-3	-226.829E-12	-834.171E-3	-53.9023E-9	-2.35351E-12	2.83686E-12
-814.070E-3	-221.271E-12	-814.070E-3	-53.9023E-9	-2.30628E-12	3.09357E-12
-793.970E-3	-216.883E-12	-793.970E-3	-53.9023E-9	-2.17593E-12	3.23295E-12
-773.869E-3	-215.232E-12	-773.869E-3	-53.9023E-9	-2.20827E-12	3.44472E-12
-753.769E-3	-210.880E-12	-753.769E-3	-53.9023E-9	-1.96538E-12	3.39715E-12
-733.668E-3	-206.373E-12	-733.668E-3	-53.9023E-9	-1.96805E-12	3.68967E-12
-713.568E-3	-200.059E-12	-713.568E-3	-53.9023E-9	-2.01639E-12	3.99559E-12
-693.467E-3	-196.922E-12	-693.467E-3	-53.9023E-9	-2.03092E-12	4.12203E-12
-673.367E-3	-192.338E-12	-673.367E-3	-53.9023E-9	-1.98332E-12	4.34482E-12
-653.266E-3	-186.732E-12	-653.266E-3	-53.9023E-9	-1.85123E-12	4.22089E-12
-633.166E-3	-180.188E-12	-633.166E-3	-53.9023E-9	-2.00196E-12	4.34641E-12
-613.065E-3	-175.514E-12	-613.065E-3	-53.9023E-9	-1.97548E-12	3.92046E-12
-592.965E-3	-171.793E-12	-592.965E-3	-53.9023E-9	-1.82886E-12	4.07745E-12
-572.864E-3	-166.418E-12	-572.864E-3	-53.9023E-9	-2.03725E-12	3.85789E-12
-552.764E-3	-160.639E-12	-552.764E-3	-53.9023E-9	-2.04208E-12	3.67726E-12
-532.663E-3	-156.074E-12	-532.663E-3	-53.9023E-9	-2.21415E-12	3.76226E-12
-512.563E-3	-152.680E-12	-512.563E-3	-53.9023E-9	-2.00050E-12	3.91708E-12
-492.462E-3	-148.480E-12	-492.462E-3	-53.9023E-9	-2.05334E-12	3.63415E-12
-472.362E-3	-143.250E-12	-472.362E-3	-53.9023E-9	-1.96193E-12	3.48743E-12
-452.261E-3	-139.122E-12	-452.261E-3	-53.9023E-9	-2.04656E-12	3.52587E-12
-432.161E-3	-135.543E-12	-432.161E-3	-53.9023E-9	-2.08434E-12	3.42187E-12
-412.060E-3	-131.966E-12	-412.060E-3	-53.9023E-9	-2.07633E-12	3.49661E-12
-391.960E-3	-126.832E-12	-391.960E-3	-53.9023E-9	-1.91621E-12	3.52821E-12
-371.859E-3	-121.667E-12	-371.859E-3	-53.9023E-9	-1.92397E-12	4.09060E-12
-351.759E-3	-117.273E-12	-351.759E-3	-53.9023E-9	-1.94444E-12	4.14396E-12
-331.658E-3	-112.396E-12	-331.658E-3	-53.9023E-9	-1.73841E-12	4.47231E-12
-311.558E-3	-107.038E-12	-311.558E-3	-53.9023E-9	-1.82910E-12	4.25540E-12
-291.457E-3	-101.015E-12	-291.457E-3	-53.9023E-9	-1.82538E-12	4.31577E-12
-271.357E-3	-95.6955E-12	-271.357E-3	-53.9023E-9	-1.79191E-12	4.53575E-12
-251.256E-3	-90.4627E-12	-251.256E-3	-53.9023E-9	-1.81891E-12	4.45084E-12
-231.156E-3	-84.5138E-12	-231.156E-3	-53.9023E-9	-1.77236E-12	4.70943E-12
-211.055E-3	-78.4360E-12	-211.055E-3	-53.9023E-9	-1.68622E-12	4.50676E-12
-190.955E-3	-71.8374E-12	-190.955E-3	-53.9023E-9	-1.70341E-12	4.91377E-12
-170.854E-3	-65.5974E-12	-170.854E-3	-53.9023E-9	-1.61572E-12	5.59343E-12
-150.754E-3	-57.8135E-12	-150.754E-3	-53.9023E-9	-1.50196E-12	5.97313E-12
-130.653E-3	-49.6629E-12	-130.653E-3	-53.9023E-9	-1.30413E-12	6.20849E-12
-110.553E-3	-41.4932E-12	-110.553E-3	-53.9023E-9	-1.46333E-12	6.04068E-12
-90.4523E-3	-33.8698E-12	-90.4523E-3	-53.9023E-9	-1.50976E-12	6.00679E-12
-70.3518E-3	-26.3797E-12	-70.3518E-3	-53.9023E-9	-1.49310E-12	5.92252E-12
-50.2512E-3	-18.3730E-12	-50.2513E-3	-53.9023E-9	-1.39628E-12	6.09366E-12
-30.1508E-3	-10.8155E-12	-30.1508E-3	-53.9023E-9	-1.52800E-12	5.75914E-12
-10.0503E-3	-3.75186E-12	-10.0503E-3	-53.9023E-9	-1.82544E-12	5.39516E-12
10.0503E-3	2.76877E-12	10.0503E-3	-53.9023E-9	-1.79708E-12	5.00699E-12
30.1507E-3	9.02682E-12	30.1508E-3	-53.9023E-9	-1.72452E-12	4.80402E-12
50.2512E-3	15.2831E-12	50.2513E-3	-53.9023E-9	-1.62315E-12	4.81073E-12
70.3518E-3	22.0526E-12	70.3518E-3	-53.9023E-9	-1.52654E-12	5.33921E-12
90.4522E-3	28.9720E-12	90.4523E-3	-53.9023E-9	-1.57328E-12	5.24300E-12
110.553E-3	35.9749E-12	110.553E-3	-53.9023E-9	-1.65327E-12	5.17637E-12
130.653E-3	42.5978E-12	130.653E-3	-53.9023E-9	-1.57614E-12	5.54933E-12
150.754E-3	49.7333E-12	150.754E-3	-53.9023E-9	-1.49685E-12	5.59316E-12
170.854E-3	56.8750E-12	170.854E-3	-53.9023E-9	-1.53399E-12	5.47308E-12
190.955E-3	64.1396E-12	190.955E-3	-53.9023E-9	-1.64810E-12	5.08484E-12
211.055E-3	70.1001E-12	211.055E-3	-53.9023E-9	-1.66346E-12	4.97844E-12
231.156E-3	76.3929E-12	231.156E-3	-53.9023E-9	-1.69906E-12	5.11325E-12
251.256E-3	82.8644E-12	251.256E-3	-53.9023E-9	-1.74189E-12	5.16377E-12
271.357E-3	89.7778E-12	271.357E-3	-53.9023E-9	-1.75232E-12	5.01972E-12
291.457E-3	96.4167E-12	291.457E-3	-53.9023E-9	-1.42976E-12	5.35589E-12
311.558E-3	102.875E-12	311.558E-3	-53.9023E-9	-1.62204E-12	5.56273E-12
331.658E-3	110.201E-12	331.658E-3	-53.9023E-9	-1.60384E-12	5.47418E-12
351.759E-3	118.047E-12	351.759E-3	-53.9023E-9	-1.39206E-12	5.77140E-12
371.859E-3	126.005E-12	371.859E-3	-53.9023E-9	-1.37278E-12	6.13173E-12
391.960E-3	133.695E-12	391.960E-3	-53.9023E-9	-1.38775E-12	6.23593E-12
412.060E-3	141.913E-12	412.060E-3	-53.9023E-9	-1.42584E-12	6.11429E-12
432.161E-3	150.670E-12	432.161E-3	-53.9023E-9	-1.39290E-12	6.27734E-12
452.261E-3	158.952E-12	452.261E-3	-53.9023E-9	-1.32572E-12	5.94084E-12
472.362E-3	165.431E-12	472.362E-3	-53.9023E-9	-1.44290E-12	5.69214E-12
492.462E-3	172.451E-12	492.462E-3	-53.9023E-9	-1.52788E-12	5.70574E-12
512.563E-3	180.709E-12	512.563E-3	-53.9023E-9	-1.25179E-12	5.85333E-12
532.663E-3	190.063E-12	532.663E-3	-53.9023E-9	-1.51722E-12	6.43845E-12
552.764E-3	197.751E-12	552.764E-3	-53.9023E-9	-1.20521E-12	6.72934E-12
572.864E-3	206.145E-12	572.864E-3	-53.9023E-9	-1.02686E-12	7.09836E-12
592.965E-3	216.852E-12	592.965E-3	-53.9023E-9	-844.365E-15	7.74397E-12
613.065E-3	229.459E-12	613.065E-3	-53.9023E-9	-704.752E-15	8.56672E-12
633.166E-3	242.048E-12	633.166E-3	-53.9023E-9	-364.495E-15	9.20926E-12
653.266E-3	252.773E-12	653.266E-3	-53.9023E-9	-238.105E-15	9.68973E-12
673.367E-3	266.410E-12	673.367E-3	-53.9023E-9	-327.382E-15	9.85310E-12
693.467E-3	280.678E-12	693.467E-3	-53.9023E-9	-124.103E-15	9.51809E-12
713.568E-3	294.705E-12	713.568E-3	-53.9023E-9	-425.822E-15	9.19957E-12
733.668E-3	304.605E-12	733.668E-3	-53.9023E-9	-589.517E-15	8.93303E-12
753.769E-3	314.761E-12	753.769E-3	-53.9023E-9	-510.160E-15	8.64323E-12
773.869E-3	329.312E-12	773.869E-3	-53.9023E-9	-633.300E-15	8.90309E-12
793.970E-3	341.420E-12	793.970E-3	-53.9023E-9	-476.587E-15	8.58354E-12
814.070E-3	352.606E-12	814.070E-3	-53.9023E-9	-580.855E-15	8.66471E-12
834.171E-3	361.737E-12	834.171E-3	-53.9023E-9	-645.768E-15	8.51914E-12
854.271E-3	374.048E-12	854.271E-3	-53.9023E-9	-570.933E-15	8.41229E-12
874.372E-3	387.998E-12	874.372E-3	-53.9023E-9	-582.950E-15	8.29228E-12
894.472E-3	397.499E-12	894.472E-3	-53.9023E-9	-858.655E-15	8.07351E-12
914.573E-3	407.196E-12	914.573E-3	-53.9023E-9	-878.109E-15	8.29014E-12
934.673E-3	417.251E-12	934.673E-3	-53.9023E-9	-830.183E-15	8.44580E-12
954.774E-3	432.590E-12	954.774E-3	-53.9023E-9	-445.328E-15	8.78296E-12
974.874E-3	443.535E-12	974.874E-3	-53.9023E-9	-552.755E-15	8.94722E-12
994.975E-3	455.079E-12	994.975E-3	-53.9023E-9	-600.420E-15	9.17079E-12
1.01508E+0	465.736E-12	1.01508E+0	-53.9023E-9	-457.705E-15	9.58293E-12
1.03518E+0	480.164E-12	1.03518E+0	-53.9023E-9	-325.942E-15	9.20629E-12
1.05528E+0	494.364E-12	1.05528E+0	-53.9023E-9	-277.394E-15	9.48763E-12
1.07538E+0	504.647E-12	1.07538E+0	-53.9023E-9	-380.613E-15	9.64404E-12
1.09548E+0	517.379E-12	1.09548E+0	-53.9023E-9	-81.2816E-15	9.53228E-12
1.11558E+0	530.425E-12	1.11558E+0	-53.9023E-9	-253.700E-15	9.98110E-12
1.13568E+0	547.198E-12	1.13568E+0	-53.9023E-9	-25.8239E-15	10.0558E-12
1.15578E+0	559.694E-12	1.15578E+0	-53.9023E-9	-96.0820E-15	10.3502E-12
1.17588E+0	571.697E-12	1.17588E+0	-53.9023E-9	163.048E-15	10.6426E-12
1.19598E+0	586.814E-12	1.19598E+0	-53.9023E-9	406.327E-15	11.3447E-12
1.21608E+0	604.741E-12	1.21608E+0	-53.9023E-9	511.323E-15	11.8605E-12
1.23618E+0	622.412E-12	1.23618E+0	-53.9023E-9	702.134E-15	12.5469E-12
1.25628E+0	636.129E-12	1.25628E+0	-53.9023E-9	1.11952E-12	13.1315E-12
1.27638E+0	655.503E-12	1.27638E+0	-53.9023E-9	1.06773E-12	13.6945E-12
1.29648E+0	675.659E-12	1.29648E+0	-53.9023E-9	1.29472E-12	14.3597E-12
1.31658E+0	697.023E-12	1.31658E+0	-53.9023E-9	1.28007E-12	14.8822E-12
1.33668E+0	716.690E-12	1.33668E+0	-53.9023E-9	1.77928E-12	15.2803E-12
1.35678E+0	736.913E-12	1.35678E+0	-53.9023E-9	1.61192E-12	15.9243E-12
1.37688E+0	760.284E-12	1.37688E+0	-53.9023E-9	1.93677E-12	16.2861E-12
1.39698E+0	783.938E-12	1.39698E+0	-53.9023E-9	1.83972E-12	16.7531E-12
1.41709E+0	808.048E-12	1.41709E+0	-53.9023E-9	2.30740E-12	17.4022E-12
1.43719E+0	827.888E-12	1.43719E+0	-53.9023E-9	2.45303E-12	17.7525E-12
1.45729E+0	855.568E-12	1.45729E+0	-53.9023E-9	2.69066E-12	18.6444E-12
1.47739E+0	882.235E-12	1.47739E+0	-53.9023E-9	2.70443E-12	19.0020E-12
1.49749E+0	908.005E-12	1.49749E+0	-53.9023E-9	2.97333E-12	19.4438E-12
1.51759E+0	932.784E-12	1.51759E+0	-53.9023E-9	2.98835E-12	19.5704E-12
1.53769E+0	959.690E-12	1.53769E+0	-53.9023E-9	3.11481E-12	19.8273E-12
1.55779E+0	988.730E-12	1.55779E+0	-53.9023E-9	3.04010E-12	19.7638E-12
1.57789E+0	1.01472E-9	1.57789E+0	-53.9023E-9	2.85896E-12	19.2253E-12
1.59799E+0	1.03949E-9	1.59799E+0	-53.9023E-9	2.94848E-12	18.8989E-12
1.61809E+0	1.06001E-9	1.61809E+0	-53.9023E-9	2.57066E-12	18.2222E-12
1.63819E+0	1.08951E-9	1.63819E+0	-53.9023E-9	2.45288E-12	17.4921E-12
1.65829E+0	1.11107E-9	1.65829E+0	-53.9023E-9	2.31588E-12	17.2639E-12
1.67839E+0	1.13303E-9	1.67839E+0	-53.9023E-9	2.50176E-12	16.7617E-12
1.69849E+0	1.15302E-9	1.69849E+0	-53.9023E-9	1.94959E-12	16.6818E-12
1.71859E+0	1.17403E-9	1.71859E+0	-53.9023E-9	1.96150E-12	15.8426E-12
1.73869E+0	1.19913E-9	1.73869E+0	-53.9023E-9	1.89836E-12	15.4754E-12
1.75879E+0	1.21516E-9	1.75879E+0	-53.9023E-9	1.71867E-12	15.0821E-12
1.77889E+0	1.23562E-9	1.77889E+0	-53.9023E-9	1.39090E-12	14.7562E-12
1.79900E+0	1.25237E-9	1.79900E+0	-53.9023E-9	1.66113E-12	14.4118E-12
1.81910E+0	1.27546E-9	1.81910E+0	-53.9023E-9	1.38522E-12	13.9622E-12
1.83920E+0	1.29248E-9	1.83920E+0	-53.9023E-9	1.40703E-12	14.1046E-12
1.85930E+0	1.30721E-9	1.85930E+0	-53.9023E-9	1.23743E-12	13.8571E-12
1.87940E+0	1.32704E-9	1.87940E+0	-53.9023E-9	1.60333E-12	13.9223E-12
1.89950E+0	1.34313E-9	1.89950E+0	-53.9023E-9	1.19743E-12	13.6215E-12
1.91960E+0	1.36677E-9	1.91960E+0	-53.9023E-9	1.39855E-12	13.7054E-12
1.93970E+0	1.37915E-9	1.93970E+0	-53.9023E-9	1.44005E-12	14.1416E-12
1.95980E+0	1.39726E-9	1.95980E+0	-53.9023E-9	1.69242E-12	14.3240E-12
1.97990E+0	1.41796E-9	1.97990E+0	-53.9023E-9	1.41317E-12	14.0923E-12
2.00000E+0	1.43951E-9	2.00000E+0	-53.9023E-9	1.69128E-12	14.3584E-12
