# Supplementary material for: Circumventing the stability problems of graphene nanoribbon zigzag edges
Source: Nat Chem. 2022 Sep 26;14(12):1451–8. doi: 10.1038/s41557-022-01042-8 (PMC10665199; doi:10.1038/s41557-022-01042-8)
Supplement: Supplementary file 3 — Source data for Supplementary Fig. 9. [file 41557_2022_1042_MOESM3_ESM.zip › 4 units/Point spectra398.dat]

Experiment	bias spectroscopy
Saved Date	21.07.2020 23:36:39
User
Date
X (m)	-358.556E-9
Y (m)	-188.159E-9
Z (m)	-53.9082E-9
Z offset (m)	0E+0
Settling time (s)	20E-3
Integration time (s)	70E-3
Z-Ctrl hold	TRUE
Final Z (m)	N/A
Start time	21.07.2020 23:36:20
Filter type	None
Order
Cutoff frq
Bias>Bias (V)	-500E-3
Bias>Calibration (V/V)	-1E+0
Bias>Offset (V)	0E+0
Bias Spectroscopy>Sweep Start (V)	-2E+0
Bias Spectroscopy>Sweep End (V)	2E+0
Bias Spectroscopy>Num Pixel	200
Bias Spectroscopy>Z Avg time (s)	100E-3
Bias Spectroscopy>Z offset (m)	0E+0
Bias Spectroscopy>1st Settling time (s)	60E-3
Bias Spectroscopy>Settling time (s)	20E-3
Bias Spectroscopy>Integration time (s)	70E-3
Bias Spectroscopy>End Settling time (s)	50E-3
Bias Spectroscopy>Z control time (s)	50E-3
Bias Spectroscopy>Max Slew rate (V/s)	Inf
Bias Spectroscopy>backward sweep	FALSE
Bias Spectroscopy>Z-controller hold	TRUE
Bias Spectroscopy>Number of sweeps	1
Bias Spectroscopy>Channels	Current (A);Bias (V);Z (m);LI Demod 1 Y (A);LI Demod 1 X (A)
Bias Spectroscopy>Reset Bias	TRUE
Bias Spectroscopy>Record final Z	FALSE
Bias Spectroscopy>Lock-In run	TRUE
Current>Current (A)	824.922E-12
Current>Calibration (A/V)	330E-12
Current>Offset (A)	0E+0
Current>Gain	High
Lock-in>Lock-in status	ON
Lock-in>Modulated signal	Bias (V)
Lock-in>Frequency (Hz)	828E+0
Lock-in>Amplitude	20E-3
Lock-in>Demodulated signal	Current (A)
Lock-in>HP Filter Cutoff D1 (Hz)	155.425E+0
Lock-in>HP Filter Cutoff D2 (Hz)	155.425E+0
Lock-in>HP Filter Order D1	1
Lock-in>HP Filter Order D2	1
Lock-in>Harmonic D1	1
Lock-in>Harmonic D2	2
Lock-in>Reference phase D1 (deg)	-158.815E+0
Lock-in>Reference phase D2 (deg)	174.64E+0
Lock-in>LP Filter Cutoff D1 (Hz)	9.71405E+0
Lock-in>LP Filter Cutoff D2 (Hz)	4.85702E+0
Lock-in>LP Filter Order D1	2
Lock-in>LP Filter Order D2	2
Lock-in>Sync Filter D1	OFF
Lock-in>Sync Filter D2	OFF
[DATA]
Bias calc (V)	Current (A)	Bias (V)	Z (m)	LI Demod 1 Y (A)	LI Demod 1 X (A)
-2.00000E+0	-697.819E-12	-2.00000E+0	-53.9082E-9	77.8339E-15	11.0063E-12
-1.97990E+0	-682.441E-12	-1.97990E+0	-53.9082E-9	225.820E-15	10.8020E-12
-1.95980E+0	-671.147E-12	-1.95980E+0	-53.9082E-9	32.3892E-15	10.3453E-12
-1.93970E+0	-657.126E-12	-1.93970E+0	-53.9082E-9	-26.4658E-15	10.4171E-12
-1.91960E+0	-644.720E-12	-1.91960E+0	-53.9082E-9	20.9890E-15	10.1756E-12
-1.89950E+0	-627.167E-12	-1.89950E+0	-53.9082E-9	-154.227E-15	9.64639E-12
-1.87940E+0	-618.592E-12	-1.87940E+0	-53.9082E-9	-273.652E-15	9.04737E-12
-1.85930E+0	-607.003E-12	-1.85930E+0	-53.9082E-9	-596.604E-15	8.70246E-12
-1.83920E+0	-595.571E-12	-1.83920E+0	-53.9082E-9	-529.044E-15	8.47311E-12
-1.81910E+0	-582.663E-12	-1.81910E+0	-53.9082E-9	-584.516E-15	8.38544E-12
-1.79900E+0	-569.441E-12	-1.79900E+0	-53.9082E-9	-482.051E-15	8.66677E-12
-1.77889E+0	-561.207E-12	-1.77889E+0	-53.9082E-9	-589.948E-15	8.93785E-12
-1.75879E+0	-548.108E-12	-1.75879E+0	-53.9082E-9	-315.702E-15	8.88421E-12
-1.73869E+0	-535.375E-12	-1.73869E+0	-53.9082E-9	-413.843E-15	9.19435E-12
-1.71859E+0	-522.060E-12	-1.71859E+0	-53.9082E-9	-600.695E-15	9.14743E-12
-1.69849E+0	-511.951E-12	-1.69849E+0	-53.9082E-9	-696.881E-15	8.49017E-12
-1.67839E+0	-502.115E-12	-1.67839E+0	-53.9082E-9	-663.567E-15	7.92514E-12
-1.65829E+0	-492.810E-12	-1.65829E+0	-53.9082E-9	-865.556E-15	7.62111E-12
-1.63819E+0	-479.706E-12	-1.63819E+0	-53.9082E-9	-884.168E-15	7.62591E-12
-1.61809E+0	-469.665E-12	-1.61809E+0	-53.9082E-9	-856.306E-15	7.90259E-12
-1.59799E+0	-460.350E-12	-1.59799E+0	-53.9082E-9	-887.767E-15	7.80148E-12
-1.57789E+0	-450.106E-12	-1.57789E+0	-53.9082E-9	-739.440E-15	7.53245E-12
-1.55779E+0	-439.001E-12	-1.55779E+0	-53.9082E-9	-767.015E-15	7.84387E-12
-1.53769E+0	-428.612E-12	-1.53769E+0	-53.9082E-9	-779.556E-15	7.60974E-12
-1.51759E+0	-420.478E-12	-1.51759E+0	-53.9082E-9	-621.893E-15	7.59088E-12
-1.49749E+0	-409.382E-12	-1.49749E+0	-53.9082E-9	-663.951E-15	7.90511E-12
-1.47739E+0	-398.093E-12	-1.47739E+0	-53.9082E-9	-551.856E-15	8.66545E-12
-1.45729E+0	-384.234E-12	-1.45729E+0	-53.9082E-9	49.8586E-15	9.79302E-12
-1.43719E+0	-371.771E-12	-1.43719E+0	-53.9082E-9	-15.1488E-15	10.0362E-12
-1.41709E+0	-360.023E-12	-1.41709E+0	-53.9082E-9	-764.462E-15	8.10235E-12
-1.39698E+0	-349.973E-12	-1.39698E+0	-53.9082E-9	-1.43689E-12	5.88660E-12
-1.37688E+0	-343.771E-12	-1.37688E+0	-53.9082E-9	-1.65535E-12	4.76682E-12
-1.35678E+0	-337.933E-12	-1.35678E+0	-53.9082E-9	-1.98951E-12	4.30176E-12
-1.33668E+0	-333.337E-12	-1.33668E+0	-53.9082E-9	-1.95839E-12	4.23930E-12
-1.31658E+0	-327.026E-12	-1.31658E+0	-53.9082E-9	-1.85581E-12	4.16661E-12
-1.29648E+0	-322.358E-12	-1.29648E+0	-53.9082E-9	-1.96438E-12	4.08097E-12
-1.27638E+0	-317.505E-12	-1.27638E+0	-53.9082E-9	-1.96039E-12	4.15034E-12
-1.25628E+0	-312.329E-12	-1.25628E+0	-53.9082E-9	-1.96627E-12	3.96362E-12
-1.23618E+0	-307.877E-12	-1.23618E+0	-53.9082E-9	-2.09337E-12	3.72545E-12
-1.21608E+0	-302.237E-12	-1.21608E+0	-53.9082E-9	-2.03349E-12	3.74444E-12
-1.19598E+0	-299.205E-12	-1.19598E+0	-53.9082E-9	-1.91187E-12	3.80423E-12
-1.17588E+0	-293.393E-12	-1.17588E+0	-53.9082E-9	-1.83246E-12	4.01097E-12
-1.15578E+0	-288.128E-12	-1.15578E+0	-53.9082E-9	-2.11302E-12	3.97098E-12
-1.13568E+0	-283.555E-12	-1.13568E+0	-53.9082E-9	-1.93948E-12	4.06500E-12
-1.11558E+0	-279.676E-12	-1.11558E+0	-53.9082E-9	-2.04756E-12	3.54621E-12
-1.09548E+0	-276.742E-12	-1.09548E+0	-53.9082E-9	-2.05425E-12	3.28991E-12
-1.07538E+0	-271.532E-12	-1.07538E+0	-53.9082E-9	-2.14248E-12	2.94691E-12
-1.05528E+0	-268.632E-12	-1.05528E+0	-53.9082E-9	-2.23701E-12	3.24541E-12
-1.03518E+0	-265.056E-12	-1.03518E+0	-53.9082E-9	-2.19738E-12	3.60978E-12
-1.01508E+0	-260.928E-12	-1.01508E+0	-53.9082E-9	-2.15661E-12	3.65121E-12
-994.975E-3	-255.094E-12	-994.975E-3	-53.9082E-9	-2.02806E-12	3.81563E-12
-974.874E-3	-250.476E-12	-974.874E-3	-53.9082E-9	-1.93456E-12	3.80938E-12
-954.774E-3	-246.732E-12	-954.774E-3	-53.9082E-9	-1.91265E-12	3.86700E-12
-934.673E-3	-241.789E-12	-934.673E-3	-53.9082E-9	-2.06993E-12	3.76345E-12
-914.573E-3	-237.555E-12	-914.573E-3	-53.9082E-9	-2.00320E-12	3.93944E-12
-894.472E-3	-231.698E-12	-894.472E-3	-53.9082E-9	-2.04124E-12	3.54085E-12
-874.372E-3	-228.759E-12	-874.372E-3	-53.9082E-9	-2.07480E-12	2.91871E-12
-854.271E-3	-226.175E-12	-854.271E-3	-53.9082E-9	-2.28760E-12	2.79356E-12
-834.171E-3	-222.365E-12	-834.171E-3	-53.9082E-9	-2.06125E-12	2.82111E-12
-814.070E-3	-218.296E-12	-814.070E-3	-53.9082E-9	-2.26162E-12	2.69974E-12
-793.970E-3	-215.017E-12	-793.970E-3	-53.9082E-9	-2.34622E-12	3.16249E-12
-773.869E-3	-211.987E-12	-773.869E-3	-53.9082E-9	-2.37056E-12	3.31893E-12
-753.769E-3	-208.328E-12	-753.769E-3	-53.9082E-9	-2.16020E-12	3.30554E-12
-733.668E-3	-203.806E-12	-733.668E-3	-53.9082E-9	-2.14612E-12	3.50983E-12
-713.568E-3	-198.699E-12	-713.568E-3	-53.9082E-9	-1.98049E-12	3.65059E-12
-693.467E-3	-194.564E-12	-693.467E-3	-53.9082E-9	-2.12080E-12	3.91920E-12
-673.367E-3	-190.577E-12	-673.367E-3	-53.9082E-9	-1.92305E-12	4.13660E-12
-653.266E-3	-185.121E-12	-653.266E-3	-53.9082E-9	-2.01047E-12	4.05716E-12
-633.166E-3	-179.274E-12	-633.166E-3	-53.9082E-9	-1.86730E-12	4.04093E-12
-613.065E-3	-174.762E-12	-613.065E-3	-53.9082E-9	-2.11414E-12	3.91672E-12
-592.965E-3	-170.947E-12	-592.965E-3	-53.9082E-9	-1.92564E-12	4.05244E-12
-572.864E-3	-165.844E-12	-572.864E-3	-53.9082E-9	-1.99688E-12	3.78950E-12
-552.764E-3	-160.589E-12	-552.764E-3	-53.9082E-9	-2.05125E-12	3.74119E-12
-532.663E-3	-155.839E-12	-532.663E-3	-53.9082E-9	-2.18294E-12	3.63981E-12
-512.563E-3	-152.403E-12	-512.563E-3	-53.9082E-9	-2.07724E-12	3.49249E-12
-492.462E-3	-148.654E-12	-492.462E-3	-53.9082E-9	-2.05710E-12	3.64783E-12
-472.362E-3	-143.540E-12	-472.362E-3	-53.9082E-9	-2.37149E-12	3.49515E-12
-452.261E-3	-139.291E-12	-452.261E-3	-53.9082E-9	-2.29601E-12	3.24107E-12
-432.161E-3	-135.551E-12	-432.161E-3	-53.9082E-9	-2.34199E-12	3.46010E-12
-412.060E-3	-132.709E-12	-412.060E-3	-53.9082E-9	-2.23608E-12	3.35488E-12
-391.960E-3	-127.691E-12	-391.960E-3	-53.9082E-9	-2.37844E-12	3.65342E-12
-371.859E-3	-122.724E-12	-371.859E-3	-53.9082E-9	-2.16074E-12	3.76145E-12
-351.759E-3	-117.673E-12	-351.759E-3	-53.9082E-9	-2.00596E-12	4.05950E-12
-331.658E-3	-113.093E-12	-331.658E-3	-53.9082E-9	-1.99727E-12	4.13499E-12
-311.558E-3	-107.927E-12	-311.558E-3	-53.9082E-9	-2.05881E-12	4.33926E-12
-291.457E-3	-102.226E-12	-291.457E-3	-53.9082E-9	-1.93076E-12	4.40665E-12
-271.357E-3	-96.4117E-12	-271.357E-3	-53.9082E-9	-1.97427E-12	4.48924E-12
-251.256E-3	-90.7657E-12	-251.256E-3	-53.9082E-9	-1.74279E-12	4.54300E-12
-231.156E-3	-85.0949E-12	-231.156E-3	-53.9082E-9	-1.75531E-12	4.61814E-12
-211.055E-3	-79.1155E-12	-211.055E-3	-53.9082E-9	-1.78250E-12	4.67389E-12
-190.955E-3	-72.5270E-12	-190.955E-3	-53.9082E-9	-1.57463E-12	5.09560E-12
-170.854E-3	-65.6871E-12	-170.854E-3	-53.9082E-9	-1.56307E-12	5.45187E-12
-150.754E-3	-58.0673E-12	-150.754E-3	-53.9082E-9	-1.42051E-12	5.82783E-12
-130.653E-3	-50.1363E-12	-130.653E-3	-53.9082E-9	-1.30941E-12	6.05524E-12
-110.553E-3	-42.1564E-12	-110.553E-3	-53.9082E-9	-1.39336E-12	5.97584E-12
-90.4523E-3	-34.1529E-12	-90.4523E-3	-53.9082E-9	-1.50572E-12	5.97152E-12
-70.3518E-3	-26.3961E-12	-70.3518E-3	-53.9082E-9	-1.37862E-12	6.06042E-12
-50.2512E-3	-18.5276E-12	-50.2513E-3	-53.9082E-9	-1.32660E-12	5.99883E-12
-30.1508E-3	-10.9805E-12	-30.1508E-3	-53.9082E-9	-1.38187E-12	5.79560E-12
-10.0503E-3	-3.80100E-12	-10.0503E-3	-53.9082E-9	-1.52465E-12	5.50356E-12
10.0503E-3	2.79622E-12	10.0503E-3	-53.9082E-9	-1.62167E-12	4.88998E-12
30.1507E-3	9.22349E-12	30.1508E-3	-53.9082E-9	-1.64427E-12	5.05859E-12
50.2512E-3	15.8039E-12	50.2513E-3	-53.9082E-9	-1.64002E-12	5.24453E-12
70.3518E-3	22.9058E-12	70.3518E-3	-53.9082E-9	-1.73703E-12	5.51555E-12
90.4522E-3	29.8455E-12	90.4523E-3	-53.9082E-9	-1.53571E-12	5.38578E-12
110.553E-3	37.0846E-12	110.553E-3	-53.9082E-9	-1.57704E-12	5.40981E-12
130.653E-3	44.3538E-12	130.653E-3	-53.9082E-9	-1.62139E-12	5.53911E-12
150.754E-3	52.0502E-12	150.754E-3	-53.9082E-9	-1.54464E-12	5.41423E-12
170.854E-3	59.1597E-12	170.854E-3	-53.9082E-9	-1.57561E-12	5.59892E-12
190.955E-3	65.9710E-12	190.955E-3	-53.9082E-9	-1.78970E-12	5.31535E-12
211.055E-3	72.9978E-12	211.055E-3	-53.9082E-9	-1.67253E-12	5.31068E-12
231.156E-3	79.7709E-12	231.156E-3	-53.9082E-9	-1.72227E-12	5.12221E-12
251.256E-3	86.4575E-12	251.256E-3	-53.9082E-9	-1.76172E-12	5.25040E-12
271.357E-3	92.7454E-12	271.357E-3	-53.9082E-9	-1.71460E-12	5.20584E-12
291.457E-3	99.9042E-12	291.457E-3	-53.9082E-9	-1.45038E-12	5.45358E-12
311.558E-3	107.883E-12	311.558E-3	-53.9082E-9	-1.55044E-12	5.54423E-12
331.658E-3	114.724E-12	331.658E-3	-53.9082E-9	-1.33236E-12	5.75579E-12
351.759E-3	122.906E-12	351.759E-3	-53.9082E-9	-1.48109E-12	6.01610E-12
371.859E-3	130.563E-12	371.859E-3	-53.9082E-9	-1.17396E-12	6.39978E-12
391.960E-3	139.860E-12	391.960E-3	-53.9082E-9	-1.26664E-12	6.55959E-12
412.060E-3	148.414E-12	412.060E-3	-53.9082E-9	-1.30906E-12	6.59263E-12
432.161E-3	156.814E-12	432.161E-3	-53.9082E-9	-1.04732E-12	6.32593E-12
452.261E-3	165.650E-12	452.261E-3	-53.9082E-9	-1.19288E-12	6.45857E-12
472.362E-3	173.031E-12	472.362E-3	-53.9082E-9	-1.30943E-12	6.15155E-12
492.462E-3	182.002E-12	492.462E-3	-53.9082E-9	-1.44701E-12	6.31415E-12
512.563E-3	190.500E-12	512.563E-3	-53.9082E-9	-1.42078E-12	6.51168E-12
532.663E-3	199.922E-12	532.663E-3	-53.9082E-9	-1.00186E-12	7.25732E-12
552.764E-3	209.854E-12	552.764E-3	-53.9082E-9	-934.961E-15	7.86094E-12
572.864E-3	220.852E-12	572.864E-3	-53.9082E-9	-742.392E-15	8.41768E-12
592.965E-3	234.397E-12	592.965E-3	-53.9082E-9	-251.976E-15	9.35793E-12
613.065E-3	248.254E-12	613.065E-3	-53.9082E-9	274.849E-15	10.6383E-12
633.166E-3	264.588E-12	633.166E-3	-53.9082E-9	513.944E-15	11.8180E-12
653.266E-3	280.657E-12	653.266E-3	-53.9082E-9	553.491E-15	12.5740E-12
673.367E-3	298.639E-12	673.367E-3	-53.9082E-9	563.503E-15	12.2240E-12
693.467E-3	315.781E-12	693.467E-3	-53.9082E-9	364.516E-15	11.9764E-12
713.568E-3	330.820E-12	713.568E-3	-53.9082E-9	497.428E-15	11.3915E-12
733.668E-3	346.615E-12	733.668E-3	-53.9082E-9	-80.9655E-15	10.9860E-12
753.769E-3	360.468E-12	753.769E-3	-53.9082E-9	32.6578E-15	10.6674E-12
773.869E-3	375.721E-12	773.869E-3	-53.9082E-9	-8.44806E-15	10.4089E-12
793.970E-3	389.432E-12	793.970E-3	-53.9082E-9	51.6986E-15	10.1879E-12
814.070E-3	402.884E-12	814.070E-3	-53.9082E-9	-181.945E-15	9.91931E-12
834.171E-3	415.964E-12	834.171E-3	-53.9082E-9	-198.459E-15	9.34635E-12
854.271E-3	427.468E-12	854.271E-3	-53.9082E-9	-528.370E-15	9.12345E-12
874.372E-3	441.338E-12	874.372E-3	-53.9082E-9	-541.464E-15	9.03097E-12
894.472E-3	452.483E-12	894.472E-3	-53.9082E-9	-527.494E-15	8.78846E-12
914.573E-3	464.557E-12	914.573E-3	-53.9082E-9	-347.641E-15	8.95780E-12
934.673E-3	476.886E-12	934.673E-3	-53.9082E-9	-405.664E-15	9.26173E-12
954.774E-3	488.666E-12	954.774E-3	-53.9082E-9	-374.017E-15	9.66823E-12
974.874E-3	503.786E-12	974.874E-3	-53.9082E-9	-154.035E-15	9.92602E-12
994.975E-3	516.775E-12	994.975E-3	-53.9082E-9	69.7620E-15	10.1254E-12
1.01508E+0	529.919E-12	1.01508E+0	-53.9082E-9	-70.2770E-15	10.2524E-12
1.03518E+0	543.338E-12	1.03518E+0	-53.9082E-9	-249.607E-15	10.2896E-12
1.05528E+0	557.686E-12	1.05528E+0	-53.9082E-9	143.562E-15	10.1232E-12
1.07538E+0	573.882E-12	1.07538E+0	-53.9082E-9	68.5369E-15	10.2986E-12
1.09548E+0	584.745E-12	1.09548E+0	-53.9082E-9	83.1825E-15	10.1424E-12
1.11558E+0	599.307E-12	1.11558E+0	-53.9082E-9	-132.907E-15	10.3533E-12
1.13568E+0	612.712E-12	1.13568E+0	-53.9082E-9	7.32012E-15	10.5703E-12
1.15578E+0	630.048E-12	1.15578E+0	-53.9082E-9	16.0195E-15	10.7265E-12
1.17588E+0	643.078E-12	1.17588E+0	-53.9082E-9	384.170E-15	11.0445E-12
1.19598E+0	655.527E-12	1.19598E+0	-53.9082E-9	393.936E-15	11.6670E-12
1.21608E+0	673.802E-12	1.21608E+0	-53.9082E-9	711.724E-15	12.2183E-12
1.23618E+0	692.968E-12	1.23618E+0	-53.9082E-9	666.886E-15	13.0212E-12
1.25628E+0	710.987E-12	1.25628E+0	-53.9082E-9	1.00399E-12	13.4091E-12
1.27638E+0	726.941E-12	1.27638E+0	-53.9082E-9	1.23722E-12	14.1924E-12
1.29648E+0	747.223E-12	1.29648E+0	-53.9082E-9	1.52971E-12	14.8596E-12
1.31658E+0	769.790E-12	1.31658E+0	-53.9082E-9	1.41321E-12	15.3780E-12
1.33668E+0	792.489E-12	1.33668E+0	-53.9082E-9	1.72295E-12	15.9904E-12
1.35678E+0	812.613E-12	1.35678E+0	-53.9082E-9	1.69350E-12	16.2802E-12
1.37688E+0	832.349E-12	1.37688E+0	-53.9082E-9	2.30623E-12	16.6306E-12
1.39698E+0	859.092E-12	1.39698E+0	-53.9082E-9	2.23599E-12	16.9223E-12
1.41709E+0	881.658E-12	1.41709E+0	-53.9082E-9	2.26578E-12	17.3858E-12
1.43719E+0	907.728E-12	1.43719E+0	-53.9082E-9	2.31287E-12	18.1321E-12
1.45729E+0	929.170E-12	1.45729E+0	-53.9082E-9	2.74179E-12	18.7350E-12
1.47739E+0	954.768E-12	1.47739E+0	-53.9082E-9	2.97492E-12	19.5082E-12
1.49749E+0	985.097E-12	1.49749E+0	-53.9082E-9	3.16880E-12	20.1317E-12
1.51759E+0	1.01223E-9	1.51759E+0	-53.9082E-9	3.10515E-12	20.1633E-12
1.53769E+0	1.03777E-9	1.53769E+0	-53.9082E-9	3.44381E-12	20.6444E-12
1.55779E+0	1.06406E-9	1.55779E+0	-53.9082E-9	3.40226E-12	20.2460E-12
1.57789E+0	1.09297E-9	1.57789E+0	-53.9082E-9	3.39110E-12	20.1253E-12
1.59799E+0	1.12093E-9	1.59799E+0	-53.9082E-9	3.07234E-12	19.7231E-12
1.61809E+0	1.14332E-9	1.61809E+0	-53.9082E-9	2.87361E-12	19.2283E-12
1.63819E+0	1.16854E-9	1.63819E+0	-53.9082E-9	2.84915E-12	18.6787E-12
1.65829E+0	1.19207E-9	1.65829E+0	-53.9082E-9	2.41941E-12	18.1130E-12
1.67839E+0	1.21981E-9	1.67839E+0	-53.9082E-9	2.50004E-12	17.3507E-12
1.69849E+0	1.23846E-9	1.69849E+0	-53.9082E-9	2.26024E-12	16.8753E-12
1.71859E+0	1.26051E-9	1.71859E+0	-53.9082E-9	2.32779E-12	16.2272E-12
1.73869E+0	1.28096E-9	1.73869E+0	-53.9082E-9	1.99087E-12	15.6400E-12
1.75879E+0	1.30348E-9	1.75879E+0	-53.9082E-9	1.98454E-12	14.8870E-12
1.77889E+0	1.32249E-9	1.77889E+0	-53.9082E-9	1.51452E-12	14.5635E-12
1.79900E+0	1.33617E-9	1.79900E+0	-53.9082E-9	1.51690E-12	13.8221E-12
1.81910E+0	1.35553E-9	1.81910E+0	-53.9082E-9	1.11918E-12	13.3167E-12
1.83920E+0	1.37300E-9	1.83920E+0	-53.9082E-9	1.07315E-12	13.0248E-12
1.85930E+0	1.39126E-9	1.85930E+0	-53.9082E-9	1.17808E-12	12.8128E-12
1.87940E+0	1.40538E-9	1.87940E+0	-53.9082E-9	1.28111E-12	12.7189E-12
1.89950E+0	1.41762E-9	1.89950E+0	-53.9082E-9	1.12129E-12	12.4304E-12
1.91960E+0	1.43595E-9	1.91960E+0	-53.9082E-9	930.549E-15	12.7099E-12
1.93970E+0	1.45224E-9	1.93970E+0	-53.9082E-9	840.729E-15	12.3123E-12
1.95980E+0	1.46961E-9	1.95980E+0	-53.9082E-9	860.261E-15	12.3834E-12
1.97990E+0	1.48070E-9	1.97990E+0	-53.9082E-9	1.16359E-12	12.2662E-12
2.00000E+0	1.49972E-9	2.00000E+0	-53.9082E-9	1.02576E-12	12.7071E-12
