# Supplementary material for: Circumventing the stability problems of graphene nanoribbon zigzag edges
Source: Nat Chem. 2022 Sep 26;14(12):1451–8. doi: 10.1038/s41557-022-01042-8 (PMC10665199; doi:10.1038/s41557-022-01042-8)
Supplement: Supplementary file 3 — Source data for Supplementary Fig. 9. [file 41557_2022_1042_MOESM3_ESM.zip › 4 units/Point spectra399.dat]

Experiment	bias spectroscopy
Saved Date	21.07.2020 23:36:57
User
Date
X (m)	-358.632E-9
Y (m)	-188.249E-9
Z (m)	-53.9191E-9
Z offset (m)	0E+0
Settling time (s)	20E-3
Integration time (s)	70E-3
Z-Ctrl hold	TRUE
Final Z (m)	N/A
Start time	21.07.2020 23:36:39
Filter type	None
Order
Cutoff frq
Bias>Bias (V)	-500E-3
Bias>Calibration (V/V)	-1E+0
Bias>Offset (V)	0E+0
Bias Spectroscopy>Sweep Start (V)	-2E+0
Bias Spectroscopy>Sweep End (V)	2E+0
Bias Spectroscopy>Num Pixel	200
Bias Spectroscopy>Z Avg time (s)	100E-3
Bias Spectroscopy>Z offset (m)	0E+0
Bias Spectroscopy>1st Settling time (s)	60E-3
Bias Spectroscopy>Settling time (s)	20E-3
Bias Spectroscopy>Integration time (s)	70E-3
Bias Spectroscopy>End Settling time (s)	50E-3
Bias Spectroscopy>Z control time (s)	50E-3
Bias Spectroscopy>Max Slew rate (V/s)	Inf
Bias Spectroscopy>backward sweep	FALSE
Bias Spectroscopy>Z-controller hold	TRUE
Bias Spectroscopy>Number of sweeps	1
Bias Spectroscopy>Channels	Current (A);Bias (V);Z (m);LI Demod 1 Y (A);LI Demod 1 X (A)
Bias Spectroscopy>Reset Bias	TRUE
Bias Spectroscopy>Record final Z	FALSE
Bias Spectroscopy>Lock-In run	TRUE
Current>Current (A)	1.90338E-9
Current>Calibration (A/V)	330E-12
Current>Offset (A)	0E+0
Current>Gain	High
Lock-in>Lock-in status	ON
Lock-in>Modulated signal	Bias (V)
Lock-in>Frequency (Hz)	828E+0
Lock-in>Amplitude	20E-3
Lock-in>Demodulated signal	Current (A)
Lock-in>HP Filter Cutoff D1 (Hz)	155.425E+0
Lock-in>HP Filter Cutoff D2 (Hz)	155.425E+0
Lock-in>HP Filter Order D1	1
Lock-in>HP Filter Order D2	1
Lock-in>Harmonic D1	1
Lock-in>Harmonic D2	2
Lock-in>Reference phase D1 (deg)	-158.815E+0
Lock-in>Reference phase D2 (deg)	174.64E+0
Lock-in>LP Filter Cutoff D1 (Hz)	9.71405E+0
Lock-in>LP Filter Cutoff D2 (Hz)	4.85702E+0
Lock-in>LP Filter Order D1	2
Lock-in>LP Filter Order D2	2
Lock-in>Sync Filter D1	OFF
Lock-in>Sync Filter D2	OFF
[DATA]
Bias calc (V)	Current (A)	Bias (V)	Z (m)	LI Demod 1 Y (A)	LI Demod 1 X (A)
-2.00000E+0	-721.473E-12	-2.00000E+0	-53.9191E-9	2.45329E-12	18.3064E-12
-1.97990E+0	-696.214E-12	-1.97990E+0	-53.9191E-9	2.25997E-12	17.3484E-12
-1.95980E+0	-676.933E-12	-1.95980E+0	-53.9191E-9	1.63316E-12	15.6679E-12
-1.93970E+0	-653.303E-12	-1.93970E+0	-53.9191E-9	1.08606E-12	13.9562E-12
-1.91960E+0	-639.947E-12	-1.91960E+0	-53.9191E-9	615.906E-15	12.3961E-12
-1.89950E+0	-621.643E-12	-1.89950E+0	-53.9191E-9	215.049E-15	11.2953E-12
-1.87940E+0	-610.681E-12	-1.87940E+0	-53.9191E-9	104.004E-15	10.3654E-12
-1.85930E+0	-594.137E-12	-1.85930E+0	-53.9191E-9	-327.998E-15	9.96178E-12
-1.83920E+0	-580.659E-12	-1.83920E+0	-53.9191E-9	-202.385E-15	9.56471E-12
-1.81910E+0	-569.638E-12	-1.81910E+0	-53.9191E-9	-388.852E-15	9.34376E-12
-1.79900E+0	-556.756E-12	-1.79900E+0	-53.9191E-9	-552.461E-15	8.96882E-12
-1.77889E+0	-546.952E-12	-1.77889E+0	-53.9191E-9	-687.163E-15	8.69321E-12
-1.75879E+0	-532.846E-12	-1.75879E+0	-53.9191E-9	-430.249E-15	8.52068E-12
-1.73869E+0	-522.946E-12	-1.73869E+0	-53.9191E-9	-755.877E-15	8.58876E-12
-1.71859E+0	-511.420E-12	-1.71859E+0	-53.9191E-9	-510.453E-15	8.51683E-12
-1.69849E+0	-501.831E-12	-1.69849E+0	-53.9191E-9	-673.523E-15	8.03978E-12
-1.67839E+0	-490.338E-12	-1.67839E+0	-53.9191E-9	-687.154E-15	8.08214E-12
-1.65829E+0	-477.721E-12	-1.65829E+0	-53.9191E-9	-701.283E-15	7.95839E-12
-1.63819E+0	-470.054E-12	-1.63819E+0	-53.9191E-9	-703.547E-15	8.14792E-12
-1.61809E+0	-457.677E-12	-1.61809E+0	-53.9191E-9	-741.703E-15	7.73808E-12
-1.59799E+0	-450.919E-12	-1.59799E+0	-53.9191E-9	-729.452E-15	7.87643E-12
-1.57789E+0	-436.359E-12	-1.57789E+0	-53.9191E-9	-858.987E-15	7.59449E-12
-1.55779E+0	-428.212E-12	-1.55779E+0	-53.9191E-9	-990.740E-15	7.43120E-12
-1.53769E+0	-418.903E-12	-1.53769E+0	-53.9191E-9	-843.161E-15	7.30456E-12
-1.51759E+0	-410.098E-12	-1.51759E+0	-53.9191E-9	-1.06523E-12	7.46955E-12
-1.49749E+0	-398.973E-12	-1.49749E+0	-53.9191E-9	-840.039E-15	7.31157E-12
-1.47739E+0	-386.588E-12	-1.47739E+0	-53.9191E-9	-916.387E-15	7.48507E-12
-1.45729E+0	-379.584E-12	-1.45729E+0	-53.9191E-9	-941.562E-15	7.50619E-12
-1.43719E+0	-369.094E-12	-1.43719E+0	-53.9191E-9	-1.04713E-12	7.54160E-12
-1.41709E+0	-361.477E-12	-1.41709E+0	-53.9191E-9	-1.26394E-12	6.55666E-12
-1.39698E+0	-350.875E-12	-1.39698E+0	-53.9191E-9	-1.49446E-12	5.56342E-12
-1.37688E+0	-346.193E-12	-1.37688E+0	-53.9191E-9	-1.64123E-12	4.79031E-12
-1.35678E+0	-341.326E-12	-1.35678E+0	-53.9191E-9	-1.85688E-12	4.62429E-12
-1.33668E+0	-335.774E-12	-1.33668E+0	-53.9191E-9	-1.69824E-12	4.47074E-12
-1.31658E+0	-329.504E-12	-1.31658E+0	-53.9191E-9	-1.78355E-12	4.10515E-12
-1.29648E+0	-323.187E-12	-1.29648E+0	-53.9191E-9	-1.93616E-12	4.26806E-12
-1.27638E+0	-319.891E-12	-1.27638E+0	-53.9191E-9	-1.89556E-12	4.20989E-12
-1.25628E+0	-315.452E-12	-1.25628E+0	-53.9191E-9	-2.02376E-12	3.90495E-12
-1.23618E+0	-310.121E-12	-1.23618E+0	-53.9191E-9	-2.25226E-12	3.78145E-12
-1.21608E+0	-304.437E-12	-1.21608E+0	-53.9191E-9	-2.01735E-12	3.66360E-12
-1.19598E+0	-300.786E-12	-1.19598E+0	-53.9191E-9	-2.03500E-12	4.03958E-12
-1.17588E+0	-296.926E-12	-1.17588E+0	-53.9191E-9	-1.86709E-12	4.11681E-12
-1.15578E+0	-290.525E-12	-1.15578E+0	-53.9191E-9	-1.99901E-12	4.16110E-12
-1.13568E+0	-285.664E-12	-1.13568E+0	-53.9191E-9	-1.83809E-12	3.89358E-12
-1.11558E+0	-280.360E-12	-1.11558E+0	-53.9191E-9	-1.77501E-12	3.75346E-12
-1.09548E+0	-277.526E-12	-1.09548E+0	-53.9191E-9	-2.14803E-12	3.29827E-12
-1.07538E+0	-273.963E-12	-1.07538E+0	-53.9191E-9	-2.13699E-12	3.34323E-12
-1.05528E+0	-268.643E-12	-1.05528E+0	-53.9191E-9	-2.28578E-12	3.42961E-12
-1.03518E+0	-264.856E-12	-1.03518E+0	-53.9191E-9	-2.09377E-12	3.66197E-12
-1.01508E+0	-259.991E-12	-1.01508E+0	-53.9191E-9	-2.18929E-12	3.87686E-12
-994.975E-3	-256.582E-12	-994.975E-3	-53.9191E-9	-2.12442E-12	3.95052E-12
-974.874E-3	-250.176E-12	-974.874E-3	-53.9191E-9	-1.90883E-12	3.92816E-12
-954.774E-3	-245.708E-12	-954.774E-3	-53.9191E-9	-1.91119E-12	3.97368E-12
-934.673E-3	-241.510E-12	-934.673E-3	-53.9191E-9	-2.01953E-12	3.93326E-12
-914.573E-3	-236.719E-12	-914.573E-3	-53.9191E-9	-2.04073E-12	3.91284E-12
-894.472E-3	-232.672E-12	-894.472E-3	-53.9191E-9	-2.10360E-12	3.74263E-12
-874.372E-3	-227.241E-12	-874.372E-3	-53.9191E-9	-2.01449E-12	3.28341E-12
-854.271E-3	-224.907E-12	-854.271E-3	-53.9191E-9	-2.34448E-12	3.15723E-12
-834.171E-3	-220.981E-12	-834.171E-3	-53.9191E-9	-2.38985E-12	2.91714E-12
-814.070E-3	-218.155E-12	-814.070E-3	-53.9191E-9	-2.35268E-12	2.97023E-12
-793.970E-3	-213.375E-12	-793.970E-3	-53.9191E-9	-2.17282E-12	3.13027E-12
-773.869E-3	-210.672E-12	-773.869E-3	-53.9191E-9	-2.22604E-12	3.32168E-12
-753.769E-3	-207.227E-12	-753.769E-3	-53.9191E-9	-2.08124E-12	3.25723E-12
-733.668E-3	-202.570E-12	-733.668E-3	-53.9191E-9	-2.13041E-12	3.42431E-12
-713.568E-3	-198.692E-12	-713.568E-3	-53.9191E-9	-2.08345E-12	3.67742E-12
-693.467E-3	-193.104E-12	-693.467E-3	-53.9191E-9	-1.88340E-12	3.87754E-12
-673.367E-3	-190.090E-12	-673.367E-3	-53.9191E-9	-2.19873E-12	4.01618E-12
-653.266E-3	-184.418E-12	-653.266E-3	-53.9191E-9	-1.93583E-12	3.99168E-12
-633.166E-3	-179.400E-12	-633.166E-3	-53.9191E-9	-1.89461E-12	3.96543E-12
-613.065E-3	-174.557E-12	-613.065E-3	-53.9191E-9	-2.09660E-12	3.83525E-12
-592.965E-3	-169.892E-12	-592.965E-3	-53.9191E-9	-1.98129E-12	3.76486E-12
-572.864E-3	-166.152E-12	-572.864E-3	-53.9191E-9	-1.90769E-12	3.74582E-12
-552.764E-3	-160.564E-12	-552.764E-3	-53.9191E-9	-2.05705E-12	3.50857E-12
-532.663E-3	-156.826E-12	-532.663E-3	-53.9191E-9	-2.15525E-12	3.56638E-12
-512.563E-3	-151.976E-12	-512.563E-3	-53.9191E-9	-2.13657E-12	3.69716E-12
-492.462E-3	-148.572E-12	-492.462E-3	-53.9191E-9	-2.14713E-12	3.56562E-12
-472.362E-3	-144.126E-12	-472.362E-3	-53.9191E-9	-1.99340E-12	3.53498E-12
-452.261E-3	-139.242E-12	-452.261E-3	-53.9191E-9	-2.18813E-12	3.37761E-12
-432.161E-3	-135.755E-12	-432.161E-3	-53.9191E-9	-2.28872E-12	3.23681E-12
-412.060E-3	-131.868E-12	-412.060E-3	-53.9191E-9	-2.21887E-12	3.59689E-12
-391.960E-3	-128.031E-12	-391.960E-3	-53.9191E-9	-2.04344E-12	3.68015E-12
-371.859E-3	-122.389E-12	-371.859E-3	-53.9191E-9	-2.16612E-12	4.13471E-12
-351.759E-3	-117.714E-12	-351.759E-3	-53.9191E-9	-2.08981E-12	4.20511E-12
-331.658E-3	-112.252E-12	-331.658E-3	-53.9191E-9	-1.82356E-12	4.11389E-12
-311.558E-3	-107.107E-12	-311.558E-3	-53.9191E-9	-1.87868E-12	4.33820E-12
-291.457E-3	-101.241E-12	-291.457E-3	-53.9191E-9	-1.77249E-12	4.61101E-12
-271.357E-3	-95.2097E-12	-271.357E-3	-53.9191E-9	-1.85768E-12	4.59364E-12
-251.256E-3	-89.3955E-12	-251.256E-3	-53.9191E-9	-1.86464E-12	4.86009E-12
-231.156E-3	-83.2869E-12	-231.156E-3	-53.9191E-9	-1.93972E-12	4.81497E-12
-211.055E-3	-77.3088E-12	-211.055E-3	-53.9191E-9	-1.62530E-12	4.85313E-12
-190.955E-3	-70.4092E-12	-190.955E-3	-53.9191E-9	-1.83803E-12	4.99240E-12
-170.854E-3	-63.9731E-12	-170.854E-3	-53.9191E-9	-1.53309E-12	5.31623E-12
-150.754E-3	-56.4936E-12	-150.754E-3	-53.9191E-9	-1.37289E-12	5.80502E-12
-130.653E-3	-48.8936E-12	-130.653E-3	-53.9191E-9	-1.33701E-12	6.00262E-12
-110.553E-3	-40.9014E-12	-110.553E-3	-53.9191E-9	-1.39232E-12	5.93275E-12
-90.4523E-3	-33.2582E-12	-90.4523E-3	-53.9191E-9	-1.44035E-12	5.90294E-12
-70.3518E-3	-25.8266E-12	-70.3518E-3	-53.9191E-9	-1.57927E-12	5.84401E-12
-50.2512E-3	-18.0073E-12	-50.2513E-3	-53.9191E-9	-1.48756E-12	5.82552E-12
-30.1508E-3	-10.6803E-12	-30.1508E-3	-53.9191E-9	-1.45829E-12	5.42583E-12
-10.0503E-3	-3.67659E-12	-10.0503E-3	-53.9191E-9	-1.51891E-12	5.13119E-12
10.0503E-3	2.86337E-12	10.0503E-3	-53.9191E-9	-1.66827E-12	4.96862E-12
30.1507E-3	9.31594E-12	30.1508E-3	-53.9191E-9	-1.77501E-12	4.83012E-12
50.2512E-3	15.8617E-12	50.2513E-3	-53.9191E-9	-1.54524E-12	5.04719E-12
70.3518E-3	22.9301E-12	70.3518E-3	-53.9191E-9	-1.51354E-12	5.48707E-12
90.4522E-3	30.0612E-12	90.4523E-3	-53.9191E-9	-1.67973E-12	5.44507E-12
110.553E-3	37.4257E-12	110.553E-3	-53.9191E-9	-1.37926E-12	5.43332E-12
130.653E-3	44.5647E-12	130.653E-3	-53.9191E-9	-1.34324E-12	5.49102E-12
150.754E-3	51.9886E-12	150.754E-3	-53.9191E-9	-1.52667E-12	5.84742E-12
170.854E-3	59.3958E-12	170.854E-3	-53.9191E-9	-1.48247E-12	5.65154E-12
190.955E-3	66.7975E-12	190.955E-3	-53.9191E-9	-1.47810E-12	5.64367E-12
211.055E-3	73.6587E-12	211.055E-3	-53.9191E-9	-1.56554E-12	5.31944E-12
231.156E-3	80.1464E-12	231.156E-3	-53.9191E-9	-1.75460E-12	5.33630E-12
251.256E-3	87.1442E-12	251.256E-3	-53.9191E-9	-1.51410E-12	5.23342E-12
271.357E-3	94.1356E-12	271.357E-3	-53.9191E-9	-1.55342E-12	5.30000E-12
291.457E-3	101.477E-12	291.457E-3	-53.9191E-9	-1.36821E-12	5.64264E-12
311.558E-3	108.252E-12	311.558E-3	-53.9191E-9	-1.53740E-12	5.59389E-12
331.658E-3	115.843E-12	331.658E-3	-53.9191E-9	-1.55716E-12	5.79789E-12
351.759E-3	123.902E-12	351.759E-3	-53.9191E-9	-1.45625E-12	6.04111E-12
371.859E-3	132.153E-12	371.859E-3	-53.9191E-9	-1.16181E-12	6.39019E-12
391.960E-3	140.517E-12	391.960E-3	-53.9191E-9	-1.27519E-12	6.44875E-12
412.060E-3	148.854E-12	412.060E-3	-53.9191E-9	-1.17121E-12	6.63755E-12
432.161E-3	158.099E-12	432.161E-3	-53.9191E-9	-1.18244E-12	6.40190E-12
452.261E-3	166.540E-12	452.261E-3	-53.9191E-9	-1.43948E-12	6.22124E-12
472.362E-3	174.544E-12	472.362E-3	-53.9191E-9	-1.38136E-12	6.17822E-12
492.462E-3	181.963E-12	492.462E-3	-53.9191E-9	-1.19819E-12	6.60536E-12
512.563E-3	191.962E-12	512.563E-3	-53.9191E-9	-1.14043E-12	6.83841E-12
532.663E-3	201.810E-12	532.663E-3	-53.9191E-9	-928.727E-15	7.49194E-12
552.764E-3	212.670E-12	552.764E-3	-53.9191E-9	-733.075E-15	8.33502E-12
572.864E-3	224.190E-12	572.864E-3	-53.9191E-9	-436.879E-15	9.16208E-12
592.965E-3	238.056E-12	592.965E-3	-53.9191E-9	-55.5997E-15	10.3228E-12
613.065E-3	254.798E-12	613.065E-3	-53.9191E-9	275.490E-15	11.6025E-12
633.166E-3	270.953E-12	633.166E-3	-53.9191E-9	490.308E-15	12.2482E-12
653.266E-3	288.323E-12	653.266E-3	-53.9191E-9	641.577E-15	12.7800E-12
673.367E-3	305.163E-12	673.367E-3	-53.9191E-9	928.637E-15	12.9219E-12
693.467E-3	324.569E-12	693.467E-3	-53.9191E-9	564.773E-15	12.3971E-12
713.568E-3	340.813E-12	713.568E-3	-53.9191E-9	531.604E-15	11.8576E-12
733.668E-3	356.328E-12	733.668E-3	-53.9191E-9	213.384E-15	11.4789E-12
753.769E-3	370.804E-12	753.769E-3	-53.9191E-9	310.365E-15	11.1184E-12
773.869E-3	387.771E-12	773.869E-3	-53.9191E-9	381.285E-15	10.9964E-12
793.970E-3	403.475E-12	793.970E-3	-53.9191E-9	125.158E-15	11.0839E-12
814.070E-3	416.950E-12	814.070E-3	-53.9191E-9	103.538E-15	10.7346E-12
834.171E-3	431.980E-12	834.171E-3	-53.9191E-9	240.539E-15	10.5147E-12
854.271E-3	446.166E-12	854.271E-3	-53.9191E-9	-36.0717E-15	10.8389E-12
874.372E-3	463.303E-12	874.372E-3	-53.9191E-9	13.7692E-15	10.8093E-12
894.472E-3	477.392E-12	894.472E-3	-53.9191E-9	-18.1625E-15	10.7796E-12
914.573E-3	490.237E-12	914.573E-3	-53.9191E-9	166.545E-15	11.2499E-12
934.673E-3	507.108E-12	934.673E-3	-53.9191E-9	349.345E-15	11.4505E-12
954.774E-3	523.278E-12	954.774E-3	-53.9191E-9	432.989E-15	12.1449E-12
974.874E-3	541.590E-12	974.874E-3	-53.9191E-9	732.752E-15	12.4294E-12
994.975E-3	556.670E-12	994.975E-3	-53.9191E-9	624.224E-15	13.1470E-12
1.01508E+0	575.071E-12	1.01508E+0	-53.9191E-9	825.133E-15	13.1009E-12
1.03518E+0	593.959E-12	1.03518E+0	-53.9191E-9	909.768E-15	13.5478E-12
1.05528E+0	613.823E-12	1.05528E+0	-53.9191E-9	977.945E-15	13.3257E-12
1.07538E+0	631.414E-12	1.07538E+0	-53.9191E-9	813.678E-15	13.7514E-12
1.09548E+0	647.982E-12	1.09548E+0	-53.9191E-9	764.697E-15	14.0251E-12
1.11558E+0	669.448E-12	1.11558E+0	-53.9191E-9	1.16276E-12	14.0697E-12
1.13568E+0	689.015E-12	1.13568E+0	-53.9191E-9	1.14633E-12	14.1393E-12
1.15578E+0	709.133E-12	1.15578E+0	-53.9191E-9	1.25915E-12	14.6384E-12
1.17588E+0	727.300E-12	1.17588E+0	-53.9191E-9	1.73293E-12	15.2991E-12
1.19598E+0	750.459E-12	1.19598E+0	-53.9191E-9	1.84693E-12	16.3417E-12
1.21608E+0	776.876E-12	1.21608E+0	-53.9191E-9	2.10633E-12	17.4155E-12
1.23618E+0	798.563E-12	1.23618E+0	-53.9191E-9	2.73518E-12	18.7053E-12
1.25628E+0	826.327E-12	1.25628E+0	-53.9191E-9	3.14823E-12	19.8808E-12
1.27638E+0	852.217E-12	1.27638E+0	-53.9191E-9	3.47222E-12	21.6021E-12
1.29648E+0	886.656E-12	1.29648E+0	-53.9191E-9	4.24990E-12	23.2600E-12
1.31658E+0	922.342E-12	1.31658E+0	-53.9191E-9	4.25197E-12	24.6136E-12
1.33668E+0	951.451E-12	1.33668E+0	-53.9191E-9	5.13919E-12	25.8090E-12
1.35678E+0	990.540E-12	1.35678E+0	-53.9191E-9	5.14092E-12	26.7848E-12
1.37688E+0	1.02812E-9	1.37688E+0	-53.9191E-9	5.57447E-12	27.3954E-12
1.39698E+0	1.06923E-9	1.39698E+0	-53.9191E-9	5.39733E-12	27.3547E-12
1.41709E+0	1.10153E-9	1.41709E+0	-53.9191E-9	5.47110E-12	27.7615E-12
1.43719E+0	1.13831E-9	1.43719E+0	-53.9191E-9	5.58308E-12	27.9588E-12
1.45729E+0	1.17907E-9	1.45729E+0	-53.9191E-9	5.98613E-12	28.4160E-12
1.47739E+0	1.21978E-9	1.47739E+0	-53.9191E-9	6.23146E-12	29.1766E-12
1.49749E+0	1.25881E-9	1.49749E+0	-53.9191E-9	6.48840E-12	29.8295E-12
1.51759E+0	1.29358E-9	1.51759E+0	-53.9191E-9	6.49053E-12	30.2651E-12
1.53769E+0	1.33908E-9	1.53769E+0	-53.9191E-9	6.74719E-12	30.6180E-12
1.55779E+0	1.38069E-9	1.55779E+0	-53.9191E-9	6.91840E-12	30.3656E-12
1.57789E+0	1.42195E-9	1.57789E+0	-53.9191E-9	6.58482E-12	30.3055E-12
1.59799E+0	1.45792E-9	1.59799E+0	-53.9191E-9	6.66286E-12	29.7581E-12
1.61809E+0	1.49773E-9	1.61809E+0	-53.9191E-9	6.60511E-12	29.4775E-12
1.63819E+0	1.54021E-9	1.63819E+0	-53.9191E-9	6.42621E-12	28.1924E-12
1.65829E+0	1.57396E-9	1.65829E+0	-53.9191E-9	6.03456E-12	27.3972E-12
1.67839E+0	1.60979E-9	1.67839E+0	-53.9191E-9	5.52019E-12	25.9531E-12
1.69849E+0	1.63885E-9	1.69849E+0	-53.9191E-9	5.10667E-12	24.9253E-12
1.71859E+0	1.67406E-9	1.71859E+0	-53.9191E-9	5.05616E-12	23.7824E-12
1.73869E+0	1.70340E-9	1.73869E+0	-53.9191E-9	4.41370E-12	22.3876E-12
1.75879E+0	1.73300E-9	1.75879E+0	-53.9191E-9	4.13632E-12	20.9342E-12
1.77889E+0	1.75195E-9	1.77889E+0	-53.9191E-9	3.33083E-12	19.5402E-12
1.79900E+0	1.77709E-9	1.79900E+0	-53.9191E-9	3.15497E-12	18.6098E-12
1.81910E+0	1.80352E-9	1.81910E+0	-53.9191E-9	2.86326E-12	17.6454E-12
1.83920E+0	1.82717E-9	1.83920E+0	-53.9191E-9	2.84065E-12	17.3455E-12
1.85930E+0	1.84566E-9	1.85930E+0	-53.9191E-9	2.73456E-12	16.9667E-12
1.87940E+0	1.86335E-9	1.87940E+0	-53.9191E-9	2.68080E-12	16.7804E-12
1.89950E+0	1.88925E-9	1.89950E+0	-53.9191E-9	2.45253E-12	16.4298E-12
1.91960E+0	1.91295E-9	1.91960E+0	-53.9191E-9	2.65427E-12	16.3417E-12
1.93970E+0	1.92856E-9	1.93970E+0	-53.9191E-9	2.46606E-12	16.2429E-12
1.95980E+0	1.94522E-9	1.95980E+0	-53.9191E-9	2.60492E-12	16.0122E-12
1.97990E+0	1.96231E-9	1.97990E+0	-53.9191E-9	2.30645E-12	15.8120E-12
2.00000E+0	1.99433E-9	2.00000E+0	-53.9191E-9	2.29548E-12	15.8408E-12
