# Supplementary material for: Circumventing the stability problems of graphene nanoribbon zigzag edges
Source: Nat Chem. 2022 Sep 26;14(12):1451–8. doi: 10.1038/s41557-022-01042-8 (PMC10665199; doi:10.1038/s41557-022-01042-8)
Supplement: Supplementary file 3 — Source data for Supplementary Fig. 9. [file 41557_2022_1042_MOESM3_ESM.zip › 4 units/Point spectra400.dat]

Experiment	bias spectroscopy
Saved Date	21.07.2020 23:37:16
User
Date
X (m)	-358.708E-9
Y (m)	-188.339E-9
Z (m)	-53.9324E-9
Z offset (m)	0E+0
Settling time (s)	20E-3
Integration time (s)	70E-3
Z-Ctrl hold	TRUE
Final Z (m)	N/A
Start time	21.07.2020 23:36:57
Filter type	None
Order
Cutoff frq
Bias>Bias (V)	-500E-3
Bias>Calibration (V/V)	-1E+0
Bias>Offset (V)	0E+0
Bias Spectroscopy>Sweep Start (V)	-2E+0
Bias Spectroscopy>Sweep End (V)	2E+0
Bias Spectroscopy>Num Pixel	200
Bias Spectroscopy>Z Avg time (s)	100E-3
Bias Spectroscopy>Z offset (m)	0E+0
Bias Spectroscopy>1st Settling time (s)	60E-3
Bias Spectroscopy>Settling time (s)	20E-3
Bias Spectroscopy>Integration time (s)	70E-3
Bias Spectroscopy>End Settling time (s)	50E-3
Bias Spectroscopy>Z control time (s)	50E-3
Bias Spectroscopy>Max Slew rate (V/s)	Inf
Bias Spectroscopy>backward sweep	FALSE
Bias Spectroscopy>Z-controller hold	TRUE
Bias Spectroscopy>Number of sweeps	1
Bias Spectroscopy>Channels	Current (A);Bias (V);Z (m);LI Demod 1 Y (A);LI Demod 1 X (A)
Bias Spectroscopy>Reset Bias	TRUE
Bias Spectroscopy>Record final Z	FALSE
Bias Spectroscopy>Lock-In run	TRUE
Current>Current (A)	3.2035E-9
Current>Calibration (A/V)	330E-12
Current>Offset (A)	0E+0
Current>Gain	High
Lock-in>Lock-in status	ON
Lock-in>Modulated signal	Bias (V)
Lock-in>Frequency (Hz)	828E+0
Lock-in>Amplitude	20E-3
Lock-in>Demodulated signal	Current (A)
Lock-in>HP Filter Cutoff D1 (Hz)	155.425E+0
Lock-in>HP Filter Cutoff D2 (Hz)	155.425E+0
Lock-in>HP Filter Order D1	1
Lock-in>HP Filter Order D2	1
Lock-in>Harmonic D1	1
Lock-in>Harmonic D2	2
Lock-in>Reference phase D1 (deg)	-158.815E+0
Lock-in>Reference phase D2 (deg)	174.64E+0
Lock-in>LP Filter Cutoff D1 (Hz)	9.71405E+0
Lock-in>LP Filter Cutoff D2 (Hz)	4.85702E+0
Lock-in>LP Filter Order D1	2
Lock-in>LP Filter Order D2	2
Lock-in>Sync Filter D1	OFF
Lock-in>Sync Filter D2	OFF
[DATA]
Bias calc (V)	Current (A)	Bias (V)	Z (m)	LI Demod 1 Y (A)	LI Demod 1 X (A)
-2.00000E+0	-921.864E-12	-2.00000E+0	-53.9324E-9	7.77762E-12	35.5941E-12
-1.97990E+0	-881.764E-12	-1.97990E+0	-53.9324E-9	6.99575E-12	32.5243E-12
-1.95980E+0	-841.882E-12	-1.95980E+0	-53.9324E-9	5.64223E-12	27.9883E-12
-1.93970E+0	-805.313E-12	-1.93970E+0	-53.9324E-9	4.55767E-12	24.4207E-12
-1.91960E+0	-773.441E-12	-1.91960E+0	-53.9324E-9	3.22338E-12	21.3164E-12
-1.89950E+0	-746.282E-12	-1.89950E+0	-53.9324E-9	2.50592E-12	18.7622E-12
-1.87940E+0	-729.595E-12	-1.87940E+0	-53.9324E-9	1.68900E-12	16.1810E-12
-1.85930E+0	-705.606E-12	-1.85930E+0	-53.9324E-9	1.14101E-12	14.9464E-12
-1.83920E+0	-684.829E-12	-1.83920E+0	-53.9324E-9	1.24040E-12	13.6083E-12
-1.81910E+0	-666.621E-12	-1.81910E+0	-53.9324E-9	697.480E-15	12.9654E-12
-1.79900E+0	-650.799E-12	-1.79900E+0	-53.9324E-9	675.537E-15	12.6303E-12
-1.77889E+0	-636.136E-12	-1.77889E+0	-53.9324E-9	437.313E-15	12.1662E-12
-1.75879E+0	-614.096E-12	-1.75879E+0	-53.9324E-9	541.169E-15	11.8593E-12
-1.73869E+0	-600.821E-12	-1.73869E+0	-53.9324E-9	486.288E-15	11.7692E-12
-1.71859E+0	-585.449E-12	-1.71859E+0	-53.9324E-9	268.911E-15	11.4412E-12
-1.69849E+0	-572.202E-12	-1.69849E+0	-53.9324E-9	49.4775E-15	11.1536E-12
-1.67839E+0	-554.127E-12	-1.67839E+0	-53.9324E-9	167.864E-15	10.5192E-12
-1.65829E+0	-539.802E-12	-1.65829E+0	-53.9324E-9	39.3851E-15	10.3256E-12
-1.63819E+0	-529.194E-12	-1.63819E+0	-53.9324E-9	20.1104E-15	10.3909E-12
-1.61809E+0	-513.906E-12	-1.61809E+0	-53.9324E-9	-96.9239E-15	10.1387E-12
-1.59799E+0	-500.406E-12	-1.59799E+0	-53.9324E-9	-99.8769E-15	10.0845E-12
-1.57789E+0	-484.819E-12	-1.57789E+0	-53.9324E-9	-197.556E-15	10.0167E-12
-1.55779E+0	-473.869E-12	-1.55779E+0	-53.9324E-9	-82.0668E-15	10.1384E-12
-1.53769E+0	-459.173E-12	-1.53769E+0	-53.9324E-9	-26.5328E-15	10.1787E-12
-1.51759E+0	-444.283E-12	-1.51759E+0	-53.9324E-9	-178.749E-15	10.0807E-12
-1.49749E+0	-430.851E-12	-1.49749E+0	-53.9324E-9	-294.674E-15	9.84372E-12
-1.47739E+0	-417.428E-12	-1.47739E+0	-53.9324E-9	-157.080E-15	9.91412E-12
-1.45729E+0	-405.327E-12	-1.45729E+0	-53.9324E-9	121.292E-15	10.3443E-12
-1.43719E+0	-388.758E-12	-1.43719E+0	-53.9324E-9	734.323E-18	10.4750E-12
-1.41709E+0	-376.056E-12	-1.41709E+0	-53.9324E-9	-328.359E-15	9.05383E-12
-1.39698E+0	-366.099E-12	-1.39698E+0	-53.9324E-9	-1.13216E-12	7.13528E-12
-1.37688E+0	-360.318E-12	-1.37688E+0	-53.9324E-9	-1.37249E-12	5.92688E-12
-1.35678E+0	-351.625E-12	-1.35678E+0	-53.9324E-9	-1.45573E-12	5.23056E-12
-1.33668E+0	-344.307E-12	-1.33668E+0	-53.9324E-9	-1.44382E-12	4.99144E-12
-1.31658E+0	-339.020E-12	-1.31658E+0	-53.9324E-9	-1.58218E-12	5.03092E-12
-1.29648E+0	-332.941E-12	-1.29648E+0	-53.9324E-9	-1.89086E-12	4.99570E-12
-1.27638E+0	-327.940E-12	-1.27638E+0	-53.9324E-9	-1.74098E-12	4.69101E-12
-1.25628E+0	-320.910E-12	-1.25628E+0	-53.9324E-9	-1.67178E-12	4.50887E-12
-1.23618E+0	-315.933E-12	-1.23618E+0	-53.9324E-9	-1.95143E-12	4.33524E-12
-1.21608E+0	-310.774E-12	-1.21608E+0	-53.9324E-9	-1.83194E-12	4.15455E-12
-1.19598E+0	-306.161E-12	-1.19598E+0	-53.9324E-9	-1.80501E-12	4.10949E-12
-1.17588E+0	-299.969E-12	-1.17588E+0	-53.9324E-9	-1.77211E-12	4.34954E-12
-1.15578E+0	-293.130E-12	-1.15578E+0	-53.9324E-9	-1.88883E-12	4.46854E-12
-1.13568E+0	-289.321E-12	-1.13568E+0	-53.9324E-9	-1.82771E-12	4.22129E-12
-1.11558E+0	-284.147E-12	-1.11558E+0	-53.9324E-9	-1.96737E-12	4.10552E-12
-1.09548E+0	-279.563E-12	-1.09548E+0	-53.9324E-9	-2.10336E-12	3.89686E-12
-1.07538E+0	-273.683E-12	-1.07538E+0	-53.9324E-9	-2.24436E-12	3.74930E-12
-1.05528E+0	-270.281E-12	-1.05528E+0	-53.9324E-9	-1.97548E-12	3.67524E-12
-1.03518E+0	-265.493E-12	-1.03518E+0	-53.9324E-9	-2.03772E-12	3.79591E-12
-1.01508E+0	-261.829E-12	-1.01508E+0	-53.9324E-9	-2.00695E-12	3.86482E-12
-994.975E-3	-254.485E-12	-994.975E-3	-53.9324E-9	-2.06246E-12	4.20686E-12
-974.874E-3	-250.454E-12	-974.874E-3	-53.9324E-9	-1.86086E-12	4.17850E-12
-954.774E-3	-245.800E-12	-954.774E-3	-53.9324E-9	-1.83456E-12	4.20535E-12
-934.673E-3	-241.065E-12	-934.673E-3	-53.9324E-9	-1.97792E-12	4.26027E-12
-914.573E-3	-235.814E-12	-914.573E-3	-53.9324E-9	-1.99136E-12	4.07361E-12
-894.472E-3	-230.293E-12	-894.472E-3	-53.9324E-9	-2.08300E-12	3.62914E-12
-874.372E-3	-227.326E-12	-874.372E-3	-53.9324E-9	-2.03246E-12	3.45224E-12
-854.271E-3	-223.728E-12	-854.271E-3	-53.9324E-9	-2.30654E-12	3.25580E-12
-834.171E-3	-219.791E-12	-834.171E-3	-53.9324E-9	-2.15088E-12	3.17657E-12
-814.070E-3	-215.593E-12	-814.070E-3	-53.9324E-9	-2.21857E-12	3.04205E-12
-793.970E-3	-212.432E-12	-793.970E-3	-53.9324E-9	-2.19880E-12	2.92265E-12
-773.869E-3	-209.617E-12	-773.869E-3	-53.9324E-9	-2.11152E-12	3.01327E-12
-753.769E-3	-204.763E-12	-753.769E-3	-53.9324E-9	-2.30950E-12	3.17676E-12
-733.668E-3	-201.083E-12	-733.668E-3	-53.9324E-9	-2.32559E-12	3.35743E-12
-713.568E-3	-196.105E-12	-713.568E-3	-53.9324E-9	-2.15583E-12	3.54945E-12
-693.467E-3	-193.075E-12	-693.467E-3	-53.9324E-9	-1.97149E-12	3.66090E-12
-673.367E-3	-188.297E-12	-673.367E-3	-53.9324E-9	-1.89651E-12	3.90997E-12
-653.266E-3	-182.664E-12	-653.266E-3	-53.9324E-9	-1.97756E-12	3.91730E-12
-633.166E-3	-178.083E-12	-633.166E-3	-53.9324E-9	-1.85865E-12	3.90383E-12
-613.065E-3	-174.217E-12	-613.065E-3	-53.9324E-9	-1.96248E-12	3.74503E-12
-592.965E-3	-170.439E-12	-592.965E-3	-53.9324E-9	-2.02048E-12	3.65995E-12
-572.864E-3	-164.406E-12	-572.864E-3	-53.9324E-9	-2.13662E-12	3.55108E-12
-552.764E-3	-160.401E-12	-552.764E-3	-53.9324E-9	-2.09914E-12	3.64566E-12
-532.663E-3	-156.387E-12	-532.663E-3	-53.9324E-9	-2.25419E-12	3.60960E-12
-512.563E-3	-152.524E-12	-512.563E-3	-53.9324E-9	-2.17947E-12	3.56431E-12
-492.462E-3	-147.823E-12	-492.462E-3	-53.9324E-9	-1.97357E-12	3.63904E-12
-472.362E-3	-143.083E-12	-472.362E-3	-53.9324E-9	-2.05689E-12	3.61613E-12
-452.261E-3	-139.803E-12	-452.261E-3	-53.9324E-9	-2.22763E-12	3.33180E-12
-432.161E-3	-136.095E-12	-432.161E-3	-53.9324E-9	-2.19015E-12	3.45421E-12
-412.060E-3	-131.785E-12	-412.060E-3	-53.9324E-9	-2.07068E-12	3.35935E-12
-391.960E-3	-126.456E-12	-391.960E-3	-53.9324E-9	-1.91398E-12	3.89372E-12
-371.859E-3	-122.410E-12	-371.859E-3	-53.9324E-9	-1.88694E-12	4.01317E-12
-351.759E-3	-117.195E-12	-351.759E-3	-53.9324E-9	-1.87202E-12	4.19626E-12
-331.658E-3	-111.865E-12	-331.658E-3	-53.9324E-9	-1.74380E-12	4.47266E-12
-311.558E-3	-105.707E-12	-311.558E-3	-53.9324E-9	-1.70025E-12	4.65731E-12
-291.457E-3	-99.8126E-12	-291.457E-3	-53.9324E-9	-1.89705E-12	4.78889E-12
-271.357E-3	-94.2483E-12	-271.357E-3	-53.9324E-9	-1.72573E-12	4.87056E-12
-251.256E-3	-87.8562E-12	-251.256E-3	-53.9324E-9	-1.71408E-12	4.92917E-12
-231.156E-3	-81.3147E-12	-231.156E-3	-53.9324E-9	-1.74436E-12	5.00712E-12
-211.055E-3	-74.6912E-12	-211.055E-3	-53.9324E-9	-1.60242E-12	5.08998E-12
-190.955E-3	-68.6522E-12	-190.955E-3	-53.9324E-9	-1.59643E-12	5.04712E-12
-170.854E-3	-61.9454E-12	-170.854E-3	-53.9324E-9	-1.61725E-12	5.29959E-12
-150.754E-3	-54.6815E-12	-150.754E-3	-53.9324E-9	-1.69916E-12	5.58798E-12
-130.653E-3	-46.9979E-12	-130.653E-3	-53.9324E-9	-1.46979E-12	5.67491E-12
-110.553E-3	-39.6602E-12	-110.553E-3	-53.9324E-9	-1.51176E-12	5.71996E-12
-90.4523E-3	-32.3516E-12	-90.4523E-3	-53.9324E-9	-1.45398E-12	5.79654E-12
-70.3518E-3	-24.8664E-12	-70.3518E-3	-53.9324E-9	-1.48690E-12	5.63924E-12
-50.2512E-3	-17.3672E-12	-50.2513E-3	-53.9324E-9	-1.35730E-12	5.57590E-12
-30.1508E-3	-10.2565E-12	-30.1508E-3	-53.9324E-9	-1.66241E-12	5.22066E-12
-10.0503E-3	-3.56555E-12	-10.0503E-3	-53.9324E-9	-1.78389E-12	5.17379E-12
10.0503E-3	2.83676E-12	10.0503E-3	-53.9324E-9	-1.79893E-12	5.04828E-12
30.1507E-3	9.15733E-12	30.1508E-3	-53.9324E-9	-1.67862E-12	4.86452E-12
50.2512E-3	15.6818E-12	50.2513E-3	-53.9324E-9	-1.48137E-12	5.20710E-12
70.3518E-3	22.6381E-12	70.3518E-3	-53.9324E-9	-1.56664E-12	5.39645E-12
90.4522E-3	29.8050E-12	90.4523E-3	-53.9324E-9	-1.70634E-12	5.24380E-12
110.553E-3	36.5728E-12	110.553E-3	-53.9324E-9	-1.61411E-12	5.46425E-12
130.653E-3	43.6923E-12	130.653E-3	-53.9324E-9	-1.53651E-12	5.62869E-12
150.754E-3	51.1535E-12	150.754E-3	-53.9324E-9	-1.47245E-12	5.74857E-12
170.854E-3	58.9513E-12	170.854E-3	-53.9324E-9	-1.42223E-12	5.63521E-12
190.955E-3	65.9037E-12	190.955E-3	-53.9324E-9	-1.56468E-12	5.36206E-12
211.055E-3	72.6837E-12	211.055E-3	-53.9324E-9	-1.39413E-12	5.44625E-12
231.156E-3	79.7903E-12	231.156E-3	-53.9324E-9	-1.62526E-12	5.56008E-12
251.256E-3	87.0739E-12	251.256E-3	-53.9324E-9	-1.49457E-12	5.24390E-12
271.357E-3	94.2181E-12	271.357E-3	-53.9324E-9	-1.52045E-12	5.32567E-12
291.457E-3	100.863E-12	291.457E-3	-53.9324E-9	-1.53544E-12	5.49875E-12
311.558E-3	108.377E-12	311.558E-3	-53.9324E-9	-1.58346E-12	5.66325E-12
331.658E-3	116.313E-12	331.658E-3	-53.9324E-9	-1.31209E-12	5.68077E-12
351.759E-3	123.933E-12	351.759E-3	-53.9324E-9	-1.56960E-12	5.81860E-12
371.859E-3	131.524E-12	371.859E-3	-53.9324E-9	-1.18377E-12	6.19963E-12
391.960E-3	139.705E-12	391.960E-3	-53.9324E-9	-1.23566E-12	6.25181E-12
412.060E-3	148.967E-12	412.060E-3	-53.9324E-9	-1.28281E-12	6.64684E-12
432.161E-3	157.761E-12	432.161E-3	-53.9324E-9	-1.24089E-12	6.40741E-12
452.261E-3	165.505E-12	452.261E-3	-53.9324E-9	-1.55050E-12	6.21395E-12
472.362E-3	172.962E-12	472.362E-3	-53.9324E-9	-1.43199E-12	6.38003E-12
492.462E-3	182.570E-12	492.462E-3	-53.9324E-9	-1.15906E-12	6.81299E-12
512.563E-3	191.816E-12	512.563E-3	-53.9324E-9	-1.09021E-12	6.94028E-12
532.663E-3	202.197E-12	532.663E-3	-53.9324E-9	-891.305E-15	7.91306E-12
552.764E-3	212.619E-12	552.764E-3	-53.9324E-9	-559.322E-15	8.95629E-12
572.864E-3	226.203E-12	572.864E-3	-53.9324E-9	-273.683E-15	9.84785E-12
592.965E-3	241.101E-12	592.965E-3	-53.9324E-9	-4.68006E-15	10.5742E-12
613.065E-3	256.756E-12	613.065E-3	-53.9324E-9	347.246E-15	11.5425E-12
633.166E-3	272.237E-12	633.166E-3	-53.9324E-9	534.812E-15	11.6296E-12
653.266E-3	289.185E-12	653.266E-3	-53.9324E-9	397.742E-15	11.8218E-12
673.367E-3	306.111E-12	673.367E-3	-53.9324E-9	388.870E-15	11.6631E-12
693.467E-3	322.390E-12	693.467E-3	-53.9324E-9	373.390E-15	11.4448E-12
713.568E-3	336.925E-12	713.568E-3	-53.9324E-9	315.672E-15	11.0422E-12
733.668E-3	351.821E-12	733.668E-3	-53.9324E-9	262.732E-15	11.1184E-12
753.769E-3	367.703E-12	753.769E-3	-53.9324E-9	263.221E-15	11.0941E-12
773.869E-3	383.155E-12	773.869E-3	-53.9324E-9	187.951E-15	10.9621E-12
793.970E-3	398.327E-12	793.970E-3	-53.9324E-9	273.780E-15	11.0416E-12
814.070E-3	412.963E-12	814.070E-3	-53.9324E-9	174.620E-15	11.2384E-12
834.171E-3	429.865E-12	834.171E-3	-53.9324E-9	403.521E-15	11.6251E-12
854.271E-3	446.251E-12	854.271E-3	-53.9324E-9	454.706E-15	11.6517E-12
874.372E-3	462.059E-12	874.372E-3	-53.9324E-9	465.984E-15	11.8361E-12
894.472E-3	477.540E-12	894.472E-3	-53.9324E-9	568.445E-15	12.3078E-12
914.573E-3	494.832E-12	914.573E-3	-53.9324E-9	813.624E-15	12.3702E-12
934.673E-3	513.554E-12	934.673E-3	-53.9324E-9	634.276E-15	12.9712E-12
954.774E-3	531.206E-12	954.774E-3	-53.9324E-9	1.09623E-12	13.3215E-12
974.874E-3	550.001E-12	974.874E-3	-53.9324E-9	1.08180E-12	13.9051E-12
994.975E-3	569.260E-12	994.975E-3	-53.9324E-9	1.35136E-12	14.6442E-12
1.01508E+0	591.475E-12	1.01508E+0	-53.9324E-9	1.34543E-12	15.1113E-12
1.03518E+0	612.825E-12	1.03518E+0	-53.9324E-9	1.66810E-12	15.8136E-12
1.05528E+0	633.816E-12	1.05528E+0	-53.9324E-9	1.77590E-12	16.1275E-12
1.07538E+0	657.512E-12	1.07538E+0	-53.9324E-9	2.09165E-12	17.2215E-12
1.09548E+0	683.593E-12	1.09548E+0	-53.9324E-9	2.48882E-12	18.4518E-12
1.11558E+0	711.446E-12	1.11558E+0	-53.9324E-9	2.98583E-12	19.7940E-12
1.13568E+0	737.305E-12	1.13568E+0	-53.9324E-9	3.37707E-12	20.9621E-12
1.15578E+0	768.538E-12	1.15578E+0	-53.9324E-9	3.73149E-12	22.5120E-12
1.17588E+0	801.867E-12	1.17588E+0	-53.9324E-9	4.38649E-12	24.4577E-12
1.19598E+0	840.093E-12	1.19598E+0	-53.9324E-9	5.12657E-12	26.8444E-12
1.21608E+0	875.944E-12	1.21608E+0	-53.9324E-9	5.93966E-12	28.7484E-12
1.23618E+0	918.029E-12	1.23618E+0	-53.9324E-9	6.52383E-12	31.5704E-12
1.25628E+0	966.024E-12	1.25628E+0	-53.9324E-9	7.81408E-12	34.6188E-12
1.27638E+0	1.01948E-9	1.27638E+0	-53.9324E-9	8.92864E-12	38.3930E-12
1.29648E+0	1.07580E-9	1.29648E+0	-53.9324E-9	10.4809E-12	42.6699E-12
1.31658E+0	1.13592E-9	1.31658E+0	-53.9324E-9	11.4547E-12	47.2730E-12
1.33668E+0	1.20525E-9	1.33668E+0	-53.9324E-9	13.3621E-12	51.3739E-12
1.35678E+0	1.28052E-9	1.35678E+0	-53.9324E-9	13.9931E-12	54.0431E-12
1.37688E+0	1.35406E-9	1.37688E+0	-53.9324E-9	14.8515E-12	55.1624E-12
1.39698E+0	1.42687E-9	1.39698E+0	-53.9324E-9	14.7235E-12	55.5578E-12
1.41709E+0	1.49808E-9	1.41709E+0	-53.9324E-9	15.2952E-12	55.6826E-12
1.43719E+0	1.58293E-9	1.43719E+0	-53.9324E-9	15.1950E-12	56.2698E-12
1.45729E+0	1.65732E-9	1.45729E+0	-53.9324E-9	16.3518E-12	57.9978E-12
1.47739E+0	1.73132E-9	1.47739E+0	-53.9324E-9	16.5485E-12	59.6044E-12
1.49749E+0	1.81283E-9	1.49749E+0	-53.9324E-9	17.8767E-12	62.4302E-12
1.51759E+0	1.90016E-9	1.51759E+0	-53.9324E-9	18.4264E-12	63.8968E-12
1.53769E+0	1.99077E-9	1.53769E+0	-53.9324E-9	19.4525E-12	65.7250E-12
1.55779E+0	2.06757E-9	1.55779E+0	-53.9324E-9	19.8160E-12	65.8427E-12
1.57789E+0	2.15400E-9	1.57789E+0	-53.9324E-9	20.2544E-12	67.1478E-12
1.59799E+0	2.24462E-9	1.59799E+0	-53.9324E-9	20.5905E-12	66.8048E-12
1.61809E+0	2.33205E-9	1.61809E+0	-53.9324E-9	20.4841E-12	66.3748E-12
1.63819E+0	2.41471E-9	1.63819E+0	-53.9324E-9	20.2694E-12	63.4723E-12
1.65829E+0	2.48499E-9	1.65829E+0	-53.9324E-9	19.0992E-12	61.7495E-12
1.67839E+0	2.56951E-9	1.67839E+0	-53.9324E-9	18.2475E-12	58.1138E-12
1.69849E+0	2.63547E-9	1.69849E+0	-53.9324E-9	17.0675E-12	54.7320E-12
1.71859E+0	2.70723E-9	1.71859E+0	-53.9324E-9	15.6329E-12	50.4311E-12
1.73869E+0	2.75495E-9	1.73869E+0	-53.9324E-9	14.2893E-12	46.7981E-12
1.75879E+0	2.81032E-9	1.75879E+0	-53.9324E-9	12.8238E-12	42.6669E-12
1.77889E+0	2.86614E-9	1.77889E+0	-53.9324E-9	11.3394E-12	39.3316E-12
1.79900E+0	2.90883E-9	1.79900E+0	-53.9324E-9	10.4420E-12	35.8537E-12
1.81910E+0	2.95052E-9	1.81910E+0	-53.9324E-9	9.87575E-12	33.5902E-12
1.83920E+0	2.98434E-9	1.83920E+0	-53.9324E-9	9.38585E-12	32.0777E-12
1.85930E+0	3.03400E-9	1.85930E+0	-53.9324E-9	9.10801E-12	31.6988E-12
1.87940E+0	3.07308E-9	1.87940E+0	-53.9324E-9	9.30456E-12	31.3713E-12
1.89950E+0	3.11048E-9	1.89950E+0	-53.9324E-9	8.61799E-12	30.9778E-12
1.91960E+0	3.13657E-9	1.91960E+0	-53.9324E-9	8.43842E-12	30.4728E-12
1.93970E+0	3.18022E-9	1.93970E+0	-53.9324E-9	8.23113E-12	29.7586E-12
1.95980E+0	3.22843E-9	1.95980E+0	-53.9324E-9	8.32672E-12	29.4957E-12
1.97990E+0	3.25646E-9	1.97990E+0	-53.9324E-9	8.03298E-12	28.4558E-12
2.00000E+0	3.28080E-9	2.00000E+0	-53.9324E-9	6.68161E-12	22.9156E-12
