# Supplementary material for: Circumventing the stability problems of graphene nanoribbon zigzag edges
Source: Nat Chem. 2022 Sep 26;14(12):1451–8. doi: 10.1038/s41557-022-01042-8 (PMC10665199; doi:10.1038/s41557-022-01042-8)
Supplement: Supplementary file 3 — Source data for Supplementary Fig. 9. [file 41557_2022_1042_MOESM3_ESM.zip › 4 units/Point spectra401.dat]

Experiment	bias spectroscopy
Saved Date	21.07.2020 23:37:34
User
Date
X (m)	-358.785E-9
Y (m)	-188.429E-9
Z (m)	-53.9318E-9
Z offset (m)	0E+0
Settling time (s)	20E-3
Integration time (s)	70E-3
Z-Ctrl hold	TRUE
Final Z (m)	N/A
Start time	21.07.2020 23:37:16
Filter type	None
Order
Cutoff frq
Bias>Bias (V)	-500E-3
Bias>Calibration (V/V)	-1E+0
Bias>Offset (V)	0E+0
Bias Spectroscopy>Sweep Start (V)	-2E+0
Bias Spectroscopy>Sweep End (V)	2E+0
Bias Spectroscopy>Num Pixel	200
Bias Spectroscopy>Z Avg time (s)	100E-3
Bias Spectroscopy>Z offset (m)	0E+0
Bias Spectroscopy>1st Settling time (s)	60E-3
Bias Spectroscopy>Settling time (s)	20E-3
Bias Spectroscopy>Integration time (s)	70E-3
Bias Spectroscopy>End Settling time (s)	50E-3
Bias Spectroscopy>Z control time (s)	50E-3
Bias Spectroscopy>Max Slew rate (V/s)	Inf
Bias Spectroscopy>backward sweep	FALSE
Bias Spectroscopy>Z-controller hold	TRUE
Bias Spectroscopy>Number of sweeps	1
Bias Spectroscopy>Channels	Current (A);Bias (V);Z (m);LI Demod 1 Y (A);LI Demod 1 X (A)
Bias Spectroscopy>Reset Bias	TRUE
Bias Spectroscopy>Record final Z	FALSE
Bias Spectroscopy>Lock-In run	TRUE
Current>Current (A)	2.25422E-9
Current>Calibration (A/V)	330E-12
Current>Offset (A)	0E+0
Current>Gain	High
Lock-in>Lock-in status	ON
Lock-in>Modulated signal	Bias (V)
Lock-in>Frequency (Hz)	828E+0
Lock-in>Amplitude	20E-3
Lock-in>Demodulated signal	Current (A)
Lock-in>HP Filter Cutoff D1 (Hz)	155.425E+0
Lock-in>HP Filter Cutoff D2 (Hz)	155.425E+0
Lock-in>HP Filter Order D1	1
Lock-in>HP Filter Order D2	1
Lock-in>Harmonic D1	1
Lock-in>Harmonic D2	2
Lock-in>Reference phase D1 (deg)	-158.815E+0
Lock-in>Reference phase D2 (deg)	174.64E+0
Lock-in>LP Filter Cutoff D1 (Hz)	9.71405E+0
Lock-in>LP Filter Cutoff D2 (Hz)	4.85702E+0
Lock-in>LP Filter Order D1	2
Lock-in>LP Filter Order D2	2
Lock-in>Sync Filter D1	OFF
Lock-in>Sync Filter D2	OFF
[DATA]
Bias calc (V)	Current (A)	Bias (V)	Z (m)	LI Demod 1 Y (A)	LI Demod 1 X (A)
-2.00000E+0	-1.05617E-9	-2.00000E+0	-53.9318E-9	8.71031E-12	37.5143E-12
-1.97990E+0	-1.00513E-9	-1.97990E+0	-53.9318E-9	7.67440E-12	34.2780E-12
-1.95980E+0	-965.137E-12	-1.95980E+0	-53.9318E-9	6.40030E-12	30.3192E-12
-1.93970E+0	-930.811E-12	-1.93970E+0	-53.9318E-9	5.19820E-12	26.6974E-12
-1.91960E+0	-898.750E-12	-1.91960E+0	-53.9318E-9	4.10555E-12	23.8975E-12
-1.89950E+0	-859.375E-12	-1.89950E+0	-53.9318E-9	3.55999E-12	21.2916E-12
-1.87940E+0	-837.291E-12	-1.87940E+0	-53.9318E-9	2.94550E-12	19.7285E-12
-1.85930E+0	-813.732E-12	-1.85930E+0	-53.9318E-9	2.62786E-12	18.3491E-12
-1.83920E+0	-794.380E-12	-1.83920E+0	-53.9318E-9	2.32483E-12	17.4136E-12
-1.81910E+0	-760.977E-12	-1.81910E+0	-53.9318E-9	2.20614E-12	17.0865E-12
-1.79900E+0	-737.432E-12	-1.79900E+0	-53.9318E-9	2.00871E-12	17.4589E-12
-1.77889E+0	-720.133E-12	-1.77889E+0	-53.9318E-9	2.49977E-12	17.6289E-12
-1.75879E+0	-696.335E-12	-1.75879E+0	-53.9318E-9	2.17002E-12	17.7267E-12
-1.73869E+0	-669.053E-12	-1.73869E+0	-53.9318E-9	2.00350E-12	17.1570E-12
-1.71859E+0	-641.856E-12	-1.71859E+0	-53.9318E-9	1.83084E-12	16.4602E-12
-1.69849E+0	-626.618E-12	-1.69849E+0	-53.9318E-9	1.65799E-12	15.5666E-12
-1.67839E+0	-608.164E-12	-1.67839E+0	-53.9318E-9	1.02261E-12	14.5659E-12
-1.65829E+0	-587.067E-12	-1.65829E+0	-53.9318E-9	1.04206E-12	13.8232E-12
-1.63819E+0	-563.744E-12	-1.63819E+0	-53.9318E-9	893.876E-15	13.5611E-12
-1.61809E+0	-547.270E-12	-1.61809E+0	-53.9318E-9	993.315E-15	13.5456E-12
-1.59799E+0	-533.917E-12	-1.59799E+0	-53.9318E-9	848.573E-15	13.1831E-12
-1.57789E+0	-513.235E-12	-1.57789E+0	-53.9318E-9	732.985E-15	12.8562E-12
-1.55779E+0	-492.530E-12	-1.55779E+0	-53.9318E-9	822.553E-15	12.8598E-12
-1.53769E+0	-475.061E-12	-1.53769E+0	-53.9318E-9	726.792E-15	12.9860E-12
-1.51759E+0	-462.572E-12	-1.51759E+0	-53.9318E-9	801.580E-15	12.5642E-12
-1.49749E+0	-446.560E-12	-1.49749E+0	-53.9318E-9	224.119E-15	11.4805E-12
-1.47739E+0	-426.175E-12	-1.47739E+0	-53.9318E-9	-142.181E-15	10.3438E-12
-1.45729E+0	-414.209E-12	-1.45729E+0	-53.9318E-9	-289.307E-15	9.83097E-12
-1.43719E+0	-402.539E-12	-1.43719E+0	-53.9318E-9	-176.594E-15	9.80942E-12
-1.41709E+0	-393.721E-12	-1.41709E+0	-53.9318E-9	-480.450E-15	8.68328E-12
-1.39698E+0	-378.271E-12	-1.39698E+0	-53.9318E-9	-1.12481E-12	7.36121E-12
-1.37688E+0	-368.569E-12	-1.37688E+0	-53.9318E-9	-1.26944E-12	6.34687E-12
-1.35678E+0	-363.459E-12	-1.35678E+0	-53.9318E-9	-1.45282E-12	5.92545E-12
-1.33668E+0	-358.432E-12	-1.33668E+0	-53.9318E-9	-1.41066E-12	5.39207E-12
-1.31658E+0	-350.826E-12	-1.31658E+0	-53.9318E-9	-1.63308E-12	5.15703E-12
-1.29648E+0	-340.200E-12	-1.29648E+0	-53.9318E-9	-1.69633E-12	5.09074E-12
-1.27638E+0	-336.570E-12	-1.27638E+0	-53.9318E-9	-1.72043E-12	4.78866E-12
-1.25628E+0	-333.766E-12	-1.25628E+0	-53.9318E-9	-1.78178E-12	4.64333E-12
-1.23618E+0	-326.404E-12	-1.23618E+0	-53.9318E-9	-1.93605E-12	4.59145E-12
-1.21608E+0	-317.686E-12	-1.21608E+0	-53.9318E-9	-1.82502E-12	4.47986E-12
-1.19598E+0	-312.474E-12	-1.19598E+0	-53.9318E-9	-1.82778E-12	4.76836E-12
-1.17588E+0	-309.208E-12	-1.17588E+0	-53.9318E-9	-1.69329E-12	4.91063E-12
-1.15578E+0	-302.796E-12	-1.15578E+0	-53.9318E-9	-1.72832E-12	4.79852E-12
-1.13568E+0	-294.407E-12	-1.13568E+0	-53.9318E-9	-1.76656E-12	4.51959E-12
-1.11558E+0	-288.770E-12	-1.11558E+0	-53.9318E-9	-1.99185E-12	4.42190E-12
-1.09548E+0	-285.938E-12	-1.09548E+0	-53.9318E-9	-1.78407E-12	4.15086E-12
-1.07538E+0	-282.142E-12	-1.07538E+0	-53.9318E-9	-2.13044E-12	3.98627E-12
-1.05528E+0	-275.504E-12	-1.05528E+0	-53.9318E-9	-1.96476E-12	3.79912E-12
-1.03518E+0	-269.484E-12	-1.03518E+0	-53.9318E-9	-2.03324E-12	4.17855E-12
-1.01508E+0	-266.430E-12	-1.01508E+0	-53.9318E-9	-2.04884E-12	4.10221E-12
-994.975E-3	-262.115E-12	-994.975E-3	-53.9318E-9	-1.84107E-12	4.35520E-12
-974.874E-3	-255.866E-12	-974.874E-3	-53.9318E-9	-1.71982E-12	4.42382E-12
-954.774E-3	-248.782E-12	-954.774E-3	-53.9318E-9	-1.77514E-12	4.31102E-12
-934.673E-3	-245.524E-12	-934.673E-3	-53.9318E-9	-2.01334E-12	4.22524E-12
-914.573E-3	-240.526E-12	-914.573E-3	-53.9318E-9	-2.19328E-12	4.07344E-12
-894.472E-3	-235.929E-12	-894.472E-3	-53.9318E-9	-2.09078E-12	3.86626E-12
-874.372E-3	-230.446E-12	-874.372E-3	-53.9318E-9	-2.17264E-12	3.43404E-12
-854.271E-3	-226.831E-12	-854.271E-3	-53.9318E-9	-2.24258E-12	3.17125E-12
-834.171E-3	-224.313E-12	-834.171E-3	-53.9318E-9	-2.23654E-12	3.25309E-12
-814.070E-3	-220.178E-12	-814.070E-3	-53.9318E-9	-2.28432E-12	3.20225E-12
-793.970E-3	-216.080E-12	-793.970E-3	-53.9318E-9	-2.19953E-12	3.30016E-12
-773.869E-3	-211.663E-12	-773.869E-3	-53.9318E-9	-2.21605E-12	3.55394E-12
-753.769E-3	-208.326E-12	-753.769E-3	-53.9318E-9	-2.10612E-12	3.40968E-12
-733.668E-3	-204.284E-12	-733.668E-3	-53.9318E-9	-2.07085E-12	3.50533E-12
-713.568E-3	-199.314E-12	-713.568E-3	-53.9318E-9	-2.13684E-12	3.78445E-12
-693.467E-3	-194.418E-12	-693.467E-3	-53.9318E-9	-1.90806E-12	3.80972E-12
-673.367E-3	-190.778E-12	-673.367E-3	-53.9318E-9	-1.85208E-12	3.84353E-12
-653.266E-3	-185.913E-12	-653.266E-3	-53.9318E-9	-2.18433E-12	3.80696E-12
-633.166E-3	-180.936E-12	-633.166E-3	-53.9318E-9	-1.79603E-12	3.72940E-12
-613.065E-3	-176.063E-12	-613.065E-3	-53.9318E-9	-2.18758E-12	4.05931E-12
-592.965E-3	-171.930E-12	-592.965E-3	-53.9318E-9	-2.20440E-12	3.82132E-12
-572.864E-3	-167.981E-12	-572.864E-3	-53.9318E-9	-1.97318E-12	3.81198E-12
-552.764E-3	-162.577E-12	-552.764E-3	-53.9318E-9	-2.00999E-12	3.70949E-12
-532.663E-3	-158.161E-12	-532.663E-3	-53.9318E-9	-2.19668E-12	3.75460E-12
-512.563E-3	-153.727E-12	-512.563E-3	-53.9318E-9	-2.12256E-12	3.66159E-12
-492.462E-3	-150.179E-12	-492.462E-3	-53.9318E-9	-2.06758E-12	3.56188E-12
-472.362E-3	-145.276E-12	-472.362E-3	-53.9318E-9	-2.09659E-12	3.50736E-12
-452.261E-3	-141.070E-12	-452.261E-3	-53.9318E-9	-2.17693E-12	3.22524E-12
-432.161E-3	-137.461E-12	-432.161E-3	-53.9318E-9	-2.07272E-12	3.36234E-12
-412.060E-3	-133.798E-12	-412.060E-3	-53.9318E-9	-2.01853E-12	3.58730E-12
-391.960E-3	-129.296E-12	-391.960E-3	-53.9318E-9	-2.09428E-12	3.75239E-12
-371.859E-3	-123.823E-12	-371.859E-3	-53.9318E-9	-1.92435E-12	4.01077E-12
-351.759E-3	-118.985E-12	-351.759E-3	-53.9318E-9	-1.85972E-12	4.33821E-12
-331.658E-3	-113.755E-12	-331.658E-3	-53.9318E-9	-1.95424E-12	4.39816E-12
-311.558E-3	-108.079E-12	-311.558E-3	-53.9318E-9	-1.88133E-12	4.54852E-12
-291.457E-3	-101.889E-12	-291.457E-3	-53.9318E-9	-1.77352E-12	4.59084E-12
-271.357E-3	-95.2126E-12	-271.357E-3	-53.9318E-9	-1.64647E-12	4.94801E-12
-251.256E-3	-89.2013E-12	-251.256E-3	-53.9318E-9	-1.76434E-12	5.15594E-12
-231.156E-3	-82.3978E-12	-231.156E-3	-53.9318E-9	-1.63816E-12	5.14904E-12
-211.055E-3	-75.4363E-12	-211.055E-3	-53.9318E-9	-1.71472E-12	5.15112E-12
-190.955E-3	-68.5854E-12	-190.955E-3	-53.9318E-9	-1.50072E-12	5.03409E-12
-170.854E-3	-61.9253E-12	-170.854E-3	-53.9318E-9	-1.50114E-12	5.31589E-12
-150.754E-3	-54.8372E-12	-150.754E-3	-53.9318E-9	-1.58682E-12	5.67816E-12
-130.653E-3	-47.3683E-12	-130.653E-3	-53.9318E-9	-1.42396E-12	5.57137E-12
-110.553E-3	-39.8479E-12	-110.553E-3	-53.9318E-9	-1.71453E-12	5.70071E-12
-90.4523E-3	-32.3511E-12	-90.4523E-3	-53.9318E-9	-1.52113E-12	5.65100E-12
-70.3518E-3	-24.9258E-12	-70.3518E-3	-53.9318E-9	-1.42081E-12	5.81047E-12
-50.2512E-3	-17.4252E-12	-50.2513E-3	-53.9318E-9	-1.60275E-12	5.87308E-12
-30.1508E-3	-10.2060E-12	-30.1508E-3	-53.9318E-9	-1.50837E-12	5.44487E-12
-10.0503E-3	-3.53664E-12	-10.0503E-3	-53.9318E-9	-1.50610E-12	5.21708E-12
10.0503E-3	2.82474E-12	10.0503E-3	-53.9318E-9	-1.68191E-12	5.02578E-12
30.1507E-3	9.16517E-12	30.1508E-3	-53.9318E-9	-1.48114E-12	4.74745E-12
50.2512E-3	15.5833E-12	50.2513E-3	-53.9318E-9	-1.65882E-12	5.17586E-12
70.3518E-3	22.3087E-12	70.3518E-3	-53.9318E-9	-1.71928E-12	5.38393E-12
90.4522E-3	29.1327E-12	90.4523E-3	-53.9318E-9	-1.39443E-12	5.26607E-12
110.553E-3	36.0327E-12	110.553E-3	-53.9318E-9	-1.36201E-12	5.31960E-12
130.653E-3	43.0801E-12	130.653E-3	-53.9318E-9	-1.49976E-12	5.51984E-12
150.754E-3	50.2293E-12	150.754E-3	-53.9318E-9	-1.49933E-12	5.64841E-12
170.854E-3	57.7585E-12	170.854E-3	-53.9318E-9	-1.48660E-12	5.60559E-12
190.955E-3	65.0002E-12	190.955E-3	-53.9318E-9	-1.33770E-12	5.57781E-12
211.055E-3	72.0489E-12	211.055E-3	-53.9318E-9	-1.77032E-12	5.39979E-12
231.156E-3	78.6838E-12	231.156E-3	-53.9318E-9	-1.57515E-12	5.43306E-12
251.256E-3	85.4867E-12	251.256E-3	-53.9318E-9	-1.49499E-12	5.18634E-12
271.357E-3	92.9478E-12	271.357E-3	-53.9318E-9	-1.65817E-12	5.55744E-12
291.457E-3	99.9702E-12	291.457E-3	-53.9318E-9	-1.48774E-12	5.52624E-12
311.558E-3	107.147E-12	311.558E-3	-53.9318E-9	-1.26280E-12	5.57794E-12
331.658E-3	113.946E-12	331.658E-3	-53.9318E-9	-1.45356E-12	5.43869E-12
351.759E-3	121.525E-12	351.759E-3	-53.9318E-9	-1.14278E-12	5.94928E-12
371.859E-3	129.695E-12	371.859E-3	-53.9318E-9	-1.48091E-12	6.02054E-12
391.960E-3	137.496E-12	391.960E-3	-53.9318E-9	-1.19411E-12	6.20079E-12
412.060E-3	145.424E-12	412.060E-3	-53.9318E-9	-1.11821E-12	6.14840E-12
432.161E-3	153.403E-12	432.161E-3	-53.9318E-9	-1.24146E-12	6.10577E-12
452.261E-3	161.996E-12	452.261E-3	-53.9318E-9	-1.29456E-12	5.81435E-12
472.362E-3	169.438E-12	472.362E-3	-53.9318E-9	-1.30274E-12	6.03978E-12
492.462E-3	177.592E-12	492.462E-3	-53.9318E-9	-1.26042E-12	6.07493E-12
512.563E-3	186.049E-12	512.563E-3	-53.9318E-9	-1.11722E-12	6.71928E-12
532.663E-3	196.125E-12	532.663E-3	-53.9318E-9	-863.633E-15	7.37503E-12
552.764E-3	207.157E-12	552.764E-3	-53.9318E-9	-612.811E-15	8.31702E-12
572.864E-3	219.322E-12	572.864E-3	-53.9318E-9	-291.300E-15	9.27768E-12
592.965E-3	233.348E-12	592.965E-3	-53.9318E-9	-49.1560E-15	10.2493E-12
613.065E-3	248.072E-12	613.065E-3	-53.9318E-9	75.1239E-15	11.1460E-12
633.166E-3	264.468E-12	633.166E-3	-53.9318E-9	273.872E-15	11.5499E-12
653.266E-3	280.184E-12	653.266E-3	-53.9318E-9	384.373E-15	11.7046E-12
673.367E-3	296.905E-12	673.367E-3	-53.9318E-9	181.435E-15	11.4849E-12
693.467E-3	312.360E-12	693.467E-3	-53.9318E-9	194.128E-15	11.3028E-12
713.568E-3	327.585E-12	713.568E-3	-53.9318E-9	148.856E-15	11.0495E-12
733.668E-3	342.436E-12	733.668E-3	-53.9318E-9	-24.9856E-15	10.8161E-12
753.769E-3	356.649E-12	753.769E-3	-53.9318E-9	-199.325E-15	10.3779E-12
773.869E-3	372.360E-12	773.869E-3	-53.9318E-9	39.6979E-15	10.6565E-12
793.970E-3	385.821E-12	793.970E-3	-53.9318E-9	-135.633E-15	10.6199E-12
814.070E-3	400.747E-12	814.070E-3	-53.9318E-9	44.5776E-15	10.7891E-12
834.171E-3	415.396E-12	834.171E-3	-53.9318E-9	-11.7668E-15	10.9779E-12
854.271E-3	430.009E-12	854.271E-3	-53.9318E-9	141.585E-15	11.1488E-12
874.372E-3	447.247E-12	874.372E-3	-53.9318E-9	312.230E-15	11.1445E-12
894.472E-3	461.664E-12	894.472E-3	-53.9318E-9	424.960E-15	11.6929E-12
914.573E-3	478.286E-12	914.573E-3	-53.9318E-9	506.280E-15	11.9790E-12
934.673E-3	495.106E-12	934.673E-3	-53.9318E-9	752.821E-15	12.9312E-12
954.774E-3	515.224E-12	954.774E-3	-53.9318E-9	1.04266E-12	13.7178E-12
974.874E-3	534.875E-12	974.874E-3	-53.9318E-9	1.31488E-12	14.4442E-12
994.975E-3	553.760E-12	994.975E-3	-53.9318E-9	1.60334E-12	15.0317E-12
1.01508E+0	575.431E-12	1.01508E+0	-53.9318E-9	1.61901E-12	15.7790E-12
1.03518E+0	598.845E-12	1.03518E+0	-53.9318E-9	1.82574E-12	16.3479E-12
1.05528E+0	623.155E-12	1.05528E+0	-53.9318E-9	1.99542E-12	17.0359E-12
1.07538E+0	645.760E-12	1.07538E+0	-53.9318E-9	2.27738E-12	17.7502E-12
1.09548E+0	670.518E-12	1.09548E+0	-53.9318E-9	2.45444E-12	18.8016E-12
1.11558E+0	697.883E-12	1.11558E+0	-53.9318E-9	2.97643E-12	19.8728E-12
1.13568E+0	729.192E-12	1.13568E+0	-53.9318E-9	3.30696E-12	21.3330E-12
1.15578E+0	758.576E-12	1.15578E+0	-53.9318E-9	4.06966E-12	22.5971E-12
1.17588E+0	790.032E-12	1.17588E+0	-53.9318E-9	4.60542E-12	24.7604E-12
1.19598E+0	828.049E-12	1.19598E+0	-53.9318E-9	5.21113E-12	26.7073E-12
1.21608E+0	868.644E-12	1.21608E+0	-53.9318E-9	5.73577E-12	29.1569E-12
1.23618E+0	913.003E-12	1.23618E+0	-53.9318E-9	6.92929E-12	32.0370E-12
1.25628E+0	957.596E-12	1.25628E+0	-53.9318E-9	7.92962E-12	35.5191E-12
1.27638E+0	1.01170E-9	1.27638E+0	-53.9318E-9	9.60389E-12	39.8402E-12
1.29648E+0	1.07540E-9	1.29648E+0	-53.9318E-9	10.7841E-12	44.4779E-12
1.31658E+0	1.13995E-9	1.31658E+0	-53.9318E-9	12.8156E-12	49.5943E-12
1.33668E+0	1.21119E-9	1.33668E+0	-53.9318E-9	13.6992E-12	53.8717E-12
1.35678E+0	1.28401E-9	1.35678E+0	-53.9318E-9	15.1872E-12	56.9958E-12
1.37688E+0	1.36685E-9	1.37688E+0	-53.9318E-9	15.4519E-12	58.0306E-12
1.39698E+0	1.44666E-9	1.39698E+0	-53.9318E-9	15.4982E-12	58.1729E-12
1.41709E+0	1.52363E-9	1.41709E+0	-53.9318E-9	15.4669E-12	57.3663E-12
1.43719E+0	1.59510E-9	1.43719E+0	-53.9318E-9	15.9162E-12	57.6144E-12
1.45729E+0	1.67522E-9	1.45729E+0	-53.9318E-9	16.3246E-12	58.3289E-12
1.47739E+0	1.75779E-9	1.47739E+0	-53.9318E-9	17.0418E-12	60.4191E-12
1.49749E+0	1.83923E-9	1.49749E+0	-53.9318E-9	18.0423E-12	61.9822E-12
1.51759E+0	1.91859E-9	1.51759E+0	-53.9318E-9	18.7519E-12	64.7138E-12
1.53769E+0	2.00269E-9	1.53769E+0	-53.9318E-9	19.4536E-12	65.5959E-12
1.55779E+0	2.09599E-9	1.55779E+0	-53.9318E-9	19.7156E-12	66.9410E-12
1.57789E+0	2.18381E-9	1.57789E+0	-53.9318E-9	20.4568E-12	66.6774E-12
1.59799E+0	2.26679E-9	1.59799E+0	-53.9318E-9	20.3746E-12	66.8236E-12
1.61809E+0	2.34711E-9	1.61809E+0	-53.9318E-9	20.5234E-12	65.5461E-12
1.63819E+0	2.43171E-9	1.63819E+0	-53.9318E-9	19.8683E-12	63.9194E-12
1.65829E+0	2.51789E-9	1.65829E+0	-53.9318E-9	19.1699E-12	60.8623E-12
1.67839E+0	2.58748E-9	1.67839E+0	-53.9318E-9	17.5773E-12	57.5861E-12
1.69849E+0	2.65135E-9	1.69849E+0	-53.9318E-9	16.8130E-12	53.6792E-12
1.71859E+0	2.71304E-9	1.71859E+0	-53.9318E-9	15.1802E-12	50.1099E-12
1.73869E+0	2.78646E-9	1.73869E+0	-53.9318E-9	14.4458E-12	46.0402E-12
1.75879E+0	2.83676E-9	1.75879E+0	-53.9318E-9	12.5131E-12	42.0858E-12
1.77889E+0	2.88150E-9	1.77889E+0	-53.9318E-9	11.5295E-12	38.2794E-12
1.79900E+0	2.91876E-9	1.79900E+0	-53.9318E-9	10.0742E-12	35.3504E-12
1.81910E+0	2.97242E-9	1.81910E+0	-53.9318E-9	9.61132E-12	33.5149E-12
1.83920E+0	3.01716E-9	1.83920E+0	-53.9318E-9	9.42600E-12	32.3537E-12
1.85930E+0	3.04875E-9	1.85930E+0	-53.9318E-9	9.72311E-12	32.1144E-12
1.87940E+0	3.08203E-9	1.87940E+0	-53.9318E-9	9.09144E-12	32.0796E-12
1.89950E+0	3.12468E-9	1.89950E+0	-53.9318E-9	9.41201E-12	31.6220E-12
1.91960E+0	3.17285E-9	1.91960E+0	-53.9318E-9	9.14160E-12	31.2026E-12
1.93970E+0	3.20250E-9	1.93970E+0	-53.9318E-9	8.97609E-12	30.6903E-12
1.95980E+0	3.23133E-9	1.95980E+0	-53.9318E-9	8.92503E-12	29.4192E-12
1.97990E+0	3.26642E-9	1.97990E+0	-53.9318E-9	6.99356E-12	24.6342E-12
2.00000E+0	3.29397E-9	2.00000E+0	-53.9318E-9	3.29440E-12	11.7839E-12
