# Supplementary material for: Circumventing the stability problems of graphene nanoribbon zigzag edges
Source: Nat Chem. 2022 Sep 26;14(12):1451–8. doi: 10.1038/s41557-022-01042-8 (PMC10665199; doi:10.1038/s41557-022-01042-8)
Supplement: Supplementary file 3 — Source data for Supplementary Fig. 9. [file 41557_2022_1042_MOESM3_ESM.zip › 4 units/Point spectra402.dat]

Experiment	bias spectroscopy
Saved Date	21.07.2020 23:37:52
User
Date
X (m)	-358.861E-9
Y (m)	-188.519E-9
Z (m)	-53.9134E-9
Z offset (m)	0E+0
Settling time (s)	20E-3
Integration time (s)	70E-3
Z-Ctrl hold	TRUE
Final Z (m)	N/A
Start time	21.07.2020 23:37:34
Filter type	None
Order
Cutoff frq
Bias>Bias (V)	-500E-3
Bias>Calibration (V/V)	-1E+0
Bias>Offset (V)	0E+0
Bias Spectroscopy>Sweep Start (V)	-2E+0
Bias Spectroscopy>Sweep End (V)	2E+0
Bias Spectroscopy>Num Pixel	200
Bias Spectroscopy>Z Avg time (s)	100E-3
Bias Spectroscopy>Z offset (m)	0E+0
Bias Spectroscopy>1st Settling time (s)	60E-3
Bias Spectroscopy>Settling time (s)	20E-3
Bias Spectroscopy>Integration time (s)	70E-3
Bias Spectroscopy>End Settling time (s)	50E-3
Bias Spectroscopy>Z control time (s)	50E-3
Bias Spectroscopy>Max Slew rate (V/s)	Inf
Bias Spectroscopy>backward sweep	FALSE
Bias Spectroscopy>Z-controller hold	TRUE
Bias Spectroscopy>Number of sweeps	1
Bias Spectroscopy>Channels	Current (A);Bias (V);Z (m);LI Demod 1 Y (A);LI Demod 1 X (A)
Bias Spectroscopy>Reset Bias	TRUE
Bias Spectroscopy>Record final Z	FALSE
Bias Spectroscopy>Lock-In run	TRUE
Current>Current (A)	2.22758E-9
Current>Calibration (A/V)	330E-12
Current>Offset (A)	0E+0
Current>Gain	High
Lock-in>Lock-in status	ON
Lock-in>Modulated signal	Bias (V)
Lock-in>Frequency (Hz)	828E+0
Lock-in>Amplitude	20E-3
Lock-in>Demodulated signal	Current (A)
Lock-in>HP Filter Cutoff D1 (Hz)	155.425E+0
Lock-in>HP Filter Cutoff D2 (Hz)	155.425E+0
Lock-in>HP Filter Order D1	1
Lock-in>HP Filter Order D2	1
Lock-in>Harmonic D1	1
Lock-in>Harmonic D2	2
Lock-in>Reference phase D1 (deg)	-158.815E+0
Lock-in>Reference phase D2 (deg)	174.64E+0
Lock-in>LP Filter Cutoff D1 (Hz)	9.71405E+0
Lock-in>LP Filter Cutoff D2 (Hz)	4.85702E+0
Lock-in>LP Filter Order D1	2
Lock-in>LP Filter Order D2	2
Lock-in>Sync Filter D1	OFF
Lock-in>Sync Filter D2	OFF
[DATA]
Bias calc (V)	Current (A)	Bias (V)	Z (m)	LI Demod 1 Y (A)	LI Demod 1 X (A)
-2.00000E+0	-988.906E-12	-2.00000E+0	-53.9134E-9	6.10001E-12	29.5190E-12
-1.97990E+0	-954.205E-12	-1.97990E+0	-53.9134E-9	5.14294E-12	26.9414E-12
-1.95980E+0	-924.315E-12	-1.95980E+0	-53.9134E-9	4.28422E-12	23.7114E-12
-1.93970E+0	-888.706E-12	-1.93970E+0	-53.9134E-9	3.27552E-12	20.8532E-12
-1.91960E+0	-860.909E-12	-1.91960E+0	-53.9134E-9	2.81678E-12	19.0143E-12
-1.89950E+0	-839.203E-12	-1.89950E+0	-53.9134E-9	2.39906E-12	17.1886E-12
-1.87940E+0	-820.995E-12	-1.87940E+0	-53.9134E-9	1.85285E-12	16.2053E-12
-1.85930E+0	-796.659E-12	-1.85930E+0	-53.9134E-9	1.75317E-12	15.3023E-12
-1.83920E+0	-771.782E-12	-1.83920E+0	-53.9134E-9	1.51141E-12	15.3845E-12
-1.81910E+0	-753.883E-12	-1.81910E+0	-53.9134E-9	1.71770E-12	15.3634E-12
-1.79900E+0	-734.383E-12	-1.79900E+0	-53.9134E-9	1.67042E-12	15.9887E-12
-1.77889E+0	-711.258E-12	-1.77889E+0	-53.9134E-9	1.98099E-12	16.0660E-12
-1.75879E+0	-686.578E-12	-1.75879E+0	-53.9134E-9	1.87519E-12	16.7844E-12
-1.73869E+0	-663.192E-12	-1.73869E+0	-53.9134E-9	1.88859E-12	16.0030E-12
-1.71859E+0	-646.603E-12	-1.71859E+0	-53.9134E-9	1.52212E-12	15.0631E-12
-1.69849E+0	-626.181E-12	-1.69849E+0	-53.9134E-9	1.31255E-12	14.2140E-12
-1.67839E+0	-604.430E-12	-1.67839E+0	-53.9134E-9	831.998E-15	13.4722E-12
-1.65829E+0	-585.392E-12	-1.65829E+0	-53.9134E-9	870.738E-15	13.1580E-12
-1.63819E+0	-570.814E-12	-1.63819E+0	-53.9134E-9	719.168E-15	12.9478E-12
-1.61809E+0	-554.218E-12	-1.61809E+0	-53.9134E-9	640.341E-15	12.9658E-12
-1.59799E+0	-534.908E-12	-1.59799E+0	-53.9134E-9	547.642E-15	12.6403E-12
-1.57789E+0	-515.400E-12	-1.57789E+0	-53.9134E-9	528.221E-15	12.3635E-12
-1.55779E+0	-500.393E-12	-1.55779E+0	-53.9134E-9	715.215E-15	12.4720E-12
-1.53769E+0	-484.913E-12	-1.53769E+0	-53.9134E-9	779.657E-15	12.8912E-12
-1.51759E+0	-466.082E-12	-1.51759E+0	-53.9134E-9	684.244E-15	12.7703E-12
-1.49749E+0	-446.304E-12	-1.49749E+0	-53.9134E-9	356.288E-15	11.8588E-12
-1.47739E+0	-433.181E-12	-1.47739E+0	-53.9134E-9	-285.976E-15	10.1139E-12
-1.45729E+0	-422.994E-12	-1.45729E+0	-53.9134E-9	-560.724E-15	9.16475E-12
-1.43719E+0	-411.063E-12	-1.43719E+0	-53.9134E-9	-579.937E-15	8.55448E-12
-1.41709E+0	-398.304E-12	-1.41709E+0	-53.9134E-9	-1.02766E-12	7.77163E-12
-1.39698E+0	-387.843E-12	-1.39698E+0	-53.9134E-9	-995.432E-15	6.73786E-12
-1.37688E+0	-383.006E-12	-1.37688E+0	-53.9134E-9	-1.49781E-12	5.97234E-12
-1.35678E+0	-375.587E-12	-1.35678E+0	-53.9134E-9	-1.38939E-12	5.53069E-12
-1.33668E+0	-367.258E-12	-1.33668E+0	-53.9134E-9	-1.68806E-12	5.21383E-12
-1.31658E+0	-359.313E-12	-1.31658E+0	-53.9134E-9	-1.43041E-12	5.16971E-12
-1.29648E+0	-353.595E-12	-1.29648E+0	-53.9134E-9	-1.68735E-12	5.06301E-12
-1.27638E+0	-350.159E-12	-1.27638E+0	-53.9134E-9	-1.65435E-12	4.89938E-12
-1.25628E+0	-342.859E-12	-1.25628E+0	-53.9134E-9	-1.62427E-12	4.99340E-12
-1.23618E+0	-334.389E-12	-1.23618E+0	-53.9134E-9	-1.80744E-12	4.87692E-12
-1.21608E+0	-328.526E-12	-1.21608E+0	-53.9134E-9	-1.50185E-12	4.83897E-12
-1.19598E+0	-325.627E-12	-1.19598E+0	-53.9134E-9	-1.66566E-12	5.13646E-12
-1.17588E+0	-318.456E-12	-1.17588E+0	-53.9134E-9	-1.69138E-12	4.97721E-12
-1.15578E+0	-310.508E-12	-1.15578E+0	-53.9134E-9	-1.81909E-12	4.96953E-12
-1.13568E+0	-302.758E-12	-1.13568E+0	-53.9134E-9	-1.88987E-12	4.44717E-12
-1.11558E+0	-300.967E-12	-1.11558E+0	-53.9134E-9	-1.93716E-12	4.21658E-12
-1.09548E+0	-296.164E-12	-1.09548E+0	-53.9134E-9	-2.05721E-12	4.18738E-12
-1.07538E+0	-289.842E-12	-1.07538E+0	-53.9134E-9	-2.04883E-12	4.00769E-12
-1.05528E+0	-283.403E-12	-1.05528E+0	-53.9134E-9	-2.00415E-12	3.86046E-12
-1.03518E+0	-280.947E-12	-1.03518E+0	-53.9134E-9	-1.98650E-12	4.01965E-12
-1.01508E+0	-277.392E-12	-1.01508E+0	-53.9134E-9	-1.87546E-12	4.07399E-12
-994.975E-3	-271.364E-12	-994.975E-3	-53.9134E-9	-1.94498E-12	4.27862E-12
-974.874E-3	-263.283E-12	-974.874E-3	-53.9134E-9	-1.68919E-12	4.40610E-12
-954.774E-3	-258.669E-12	-954.774E-3	-53.9134E-9	-1.80329E-12	4.37397E-12
-934.673E-3	-255.630E-12	-934.673E-3	-53.9134E-9	-1.78771E-12	4.52195E-12
-914.573E-3	-249.505E-12	-914.573E-3	-53.9134E-9	-1.86109E-12	4.42239E-12
-894.472E-3	-242.414E-12	-894.472E-3	-53.9134E-9	-2.02197E-12	4.03949E-12
-874.372E-3	-237.724E-12	-874.372E-3	-53.9134E-9	-1.97860E-12	3.86463E-12
-854.271E-3	-235.695E-12	-854.271E-3	-53.9134E-9	-1.86407E-12	3.49086E-12
-834.171E-3	-232.190E-12	-834.171E-3	-53.9134E-9	-2.23330E-12	3.68166E-12
-814.070E-3	-226.273E-12	-814.070E-3	-53.9134E-9	-2.13478E-12	3.47510E-12
-793.970E-3	-221.270E-12	-793.970E-3	-53.9134E-9	-2.01905E-12	3.74145E-12
-773.869E-3	-218.529E-12	-773.869E-3	-53.9134E-9	-2.13028E-12	3.85950E-12
-753.769E-3	-214.302E-12	-753.769E-3	-53.9134E-9	-2.04460E-12	3.73283E-12
-733.668E-3	-208.873E-12	-733.668E-3	-53.9134E-9	-2.21387E-12	3.95156E-12
-713.568E-3	-202.803E-12	-713.568E-3	-53.9134E-9	-2.07754E-12	4.11796E-12
-693.467E-3	-198.720E-12	-693.467E-3	-53.9134E-9	-1.89172E-12	4.13226E-12
-673.367E-3	-194.329E-12	-673.367E-3	-53.9134E-9	-1.69423E-12	4.23703E-12
-653.266E-3	-188.378E-12	-653.266E-3	-53.9134E-9	-2.05377E-12	4.24384E-12
-633.166E-3	-182.866E-12	-633.166E-3	-53.9134E-9	-1.94186E-12	4.07220E-12
-613.065E-3	-178.071E-12	-613.065E-3	-53.9134E-9	-2.03254E-12	4.25464E-12
-592.965E-3	-173.713E-12	-592.965E-3	-53.9134E-9	-1.75229E-12	4.23382E-12
-572.864E-3	-167.852E-12	-572.864E-3	-53.9134E-9	-2.04792E-12	4.27315E-12
-552.764E-3	-162.374E-12	-552.764E-3	-53.9134E-9	-1.91259E-12	3.97889E-12
-532.663E-3	-157.752E-12	-532.663E-3	-53.9134E-9	-2.01343E-12	3.95218E-12
-512.563E-3	-153.245E-12	-512.563E-3	-53.9134E-9	-2.00674E-12	3.89443E-12
-492.462E-3	-148.323E-12	-492.462E-3	-53.9134E-9	-2.01487E-12	3.93322E-12
-472.362E-3	-143.639E-12	-472.362E-3	-53.9134E-9	-2.27422E-12	3.56985E-12
-452.261E-3	-138.871E-12	-452.261E-3	-53.9134E-9	-2.41966E-12	3.19775E-12
-432.161E-3	-135.903E-12	-432.161E-3	-53.9134E-9	-2.13781E-12	3.38629E-12
-412.060E-3	-131.692E-12	-412.060E-3	-53.9134E-9	-2.15185E-12	3.48722E-12
-391.960E-3	-126.709E-12	-391.960E-3	-53.9134E-9	-2.05887E-12	3.69314E-12
-371.859E-3	-121.543E-12	-371.859E-3	-53.9134E-9	-1.86670E-12	4.07774E-12
-351.759E-3	-116.715E-12	-351.759E-3	-53.9134E-9	-1.88069E-12	4.06457E-12
-331.658E-3	-111.791E-12	-331.658E-3	-53.9134E-9	-1.89979E-12	4.33383E-12
-311.558E-3	-105.873E-12	-311.558E-3	-53.9134E-9	-1.69095E-12	4.32038E-12
-291.457E-3	-99.5269E-12	-291.457E-3	-53.9134E-9	-1.79582E-12	4.58766E-12
-271.357E-3	-93.5386E-12	-271.357E-3	-53.9134E-9	-1.50030E-12	4.97182E-12
-251.256E-3	-87.3789E-12	-251.256E-3	-53.9134E-9	-1.63392E-12	5.21757E-12
-231.156E-3	-80.7295E-12	-231.156E-3	-53.9134E-9	-1.65463E-12	5.33074E-12
-211.055E-3	-73.5290E-12	-211.055E-3	-53.9134E-9	-1.72276E-12	5.17674E-12
-190.955E-3	-66.7650E-12	-190.955E-3	-53.9134E-9	-1.62470E-12	5.20669E-12
-170.854E-3	-60.4734E-12	-170.854E-3	-53.9134E-9	-1.49090E-12	5.15942E-12
-150.754E-3	-53.6930E-12	-150.754E-3	-53.9134E-9	-1.51345E-12	5.38761E-12
-130.653E-3	-46.3681E-12	-130.653E-3	-53.9134E-9	-1.56279E-12	5.29075E-12
-110.553E-3	-38.9643E-12	-110.553E-3	-53.9134E-9	-1.59357E-12	5.58317E-12
-90.4523E-3	-31.9316E-12	-90.4523E-3	-53.9134E-9	-1.65500E-12	5.46140E-12
-70.3518E-3	-24.6888E-12	-70.3518E-3	-53.9134E-9	-1.68387E-12	5.63752E-12
-50.2512E-3	-17.2870E-12	-50.2513E-3	-53.9134E-9	-1.59630E-12	5.60097E-12
-30.1508E-3	-10.1683E-12	-30.1508E-3	-53.9134E-9	-1.39251E-12	5.40548E-12
-10.0503E-3	-3.51469E-12	-10.0503E-3	-53.9134E-9	-1.86160E-12	5.14456E-12
10.0503E-3	2.76870E-12	10.0503E-3	-53.9134E-9	-1.78432E-12	4.85008E-12
30.1507E-3	8.92588E-12	30.1508E-3	-53.9134E-9	-1.76324E-12	4.86166E-12
50.2512E-3	15.0849E-12	50.2513E-3	-53.9134E-9	-1.56376E-12	5.15288E-12
70.3518E-3	21.5799E-12	70.3518E-3	-53.9134E-9	-1.44040E-12	5.07919E-12
90.4522E-3	28.3074E-12	90.4523E-3	-53.9134E-9	-1.51915E-12	5.06826E-12
110.553E-3	34.9879E-12	110.553E-3	-53.9134E-9	-1.57045E-12	5.05147E-12
130.653E-3	41.5022E-12	130.653E-3	-53.9134E-9	-1.62749E-12	5.44705E-12
150.754E-3	48.4833E-12	150.754E-3	-53.9134E-9	-1.47712E-12	5.62699E-12
170.854E-3	55.8926E-12	170.854E-3	-53.9134E-9	-1.49121E-12	5.36394E-12
190.955E-3	63.1004E-12	190.955E-3	-53.9134E-9	-1.56431E-12	5.33517E-12
211.055E-3	69.2282E-12	211.055E-3	-53.9134E-9	-1.69817E-12	5.10288E-12
231.156E-3	75.4049E-12	231.156E-3	-53.9134E-9	-1.80282E-12	4.98444E-12
251.256E-3	81.9616E-12	251.256E-3	-53.9134E-9	-1.67823E-12	5.05233E-12
271.357E-3	88.8925E-12	271.357E-3	-53.9134E-9	-1.57754E-12	4.89620E-12
291.457E-3	95.3389E-12	291.457E-3	-53.9134E-9	-1.76698E-12	5.11762E-12
311.558E-3	101.341E-12	311.558E-3	-53.9134E-9	-1.49704E-12	5.15751E-12
331.658E-3	108.180E-12	331.658E-3	-53.9134E-9	-1.78260E-12	4.96440E-12
351.759E-3	115.918E-12	351.759E-3	-53.9134E-9	-1.60954E-12	5.20500E-12
371.859E-3	122.713E-12	371.859E-3	-53.9134E-9	-1.59226E-12	5.48215E-12
391.960E-3	128.885E-12	391.960E-3	-53.9134E-9	-1.48618E-12	5.76614E-12
412.060E-3	136.701E-12	412.060E-3	-53.9134E-9	-1.64599E-12	5.71715E-12
432.161E-3	145.019E-12	432.161E-3	-53.9134E-9	-1.50700E-12	5.54820E-12
452.261E-3	152.136E-12	452.261E-3	-53.9134E-9	-1.67120E-12	5.16285E-12
472.362E-3	157.488E-12	472.362E-3	-53.9134E-9	-1.62804E-12	5.35869E-12
492.462E-3	163.832E-12	492.462E-3	-53.9134E-9	-1.53575E-12	5.34623E-12
512.563E-3	172.644E-12	512.563E-3	-53.9134E-9	-1.45639E-12	5.55895E-12
532.663E-3	180.581E-12	532.663E-3	-53.9134E-9	-1.44767E-12	5.82505E-12
552.764E-3	187.960E-12	552.764E-3	-53.9134E-9	-1.25892E-12	6.45737E-12
572.864E-3	194.881E-12	572.864E-3	-53.9134E-9	-873.709E-15	6.82398E-12
592.965E-3	206.891E-12	592.965E-3	-53.9134E-9	-982.631E-15	7.48928E-12
613.065E-3	218.593E-12	613.065E-3	-53.9134E-9	-837.074E-15	7.98386E-12
633.166E-3	228.781E-12	633.166E-3	-53.9134E-9	-734.284E-15	8.16973E-12
653.266E-3	237.804E-12	653.266E-3	-53.9134E-9	-627.220E-15	8.27342E-12
673.367E-3	249.549E-12	673.367E-3	-53.9134E-9	-542.897E-15	8.50916E-12
693.467E-3	264.636E-12	693.467E-3	-53.9134E-9	-749.492E-15	8.45730E-12
713.568E-3	274.574E-12	713.568E-3	-53.9134E-9	-711.005E-15	8.42667E-12
733.668E-3	283.859E-12	733.668E-3	-53.9134E-9	-662.644E-15	8.53004E-12
753.769E-3	294.539E-12	753.769E-3	-53.9134E-9	-699.892E-15	8.63885E-12
773.869E-3	309.825E-12	773.869E-3	-53.9134E-9	-546.993E-15	8.92326E-12
793.970E-3	322.980E-12	793.970E-3	-53.9134E-9	-736.826E-15	9.14087E-12
814.070E-3	332.687E-12	814.070E-3	-53.9134E-9	-298.555E-15	9.32707E-12
834.171E-3	344.003E-12	834.171E-3	-53.9134E-9	-375.228E-15	9.46251E-12
854.271E-3	359.241E-12	854.271E-3	-53.9134E-9	-191.683E-15	9.65728E-12
874.372E-3	374.801E-12	874.372E-3	-53.9134E-9	-226.918E-15	9.91328E-12
894.472E-3	386.248E-12	894.472E-3	-53.9134E-9	93.7134E-15	10.2374E-12
914.573E-3	399.097E-12	914.573E-3	-53.9134E-9	213.642E-15	10.6768E-12
934.673E-3	415.379E-12	934.673E-3	-53.9134E-9	447.010E-15	11.7366E-12
954.774E-3	435.238E-12	954.774E-3	-53.9134E-9	601.326E-15	12.5746E-12
974.874E-3	453.343E-12	974.874E-3	-53.9134E-9	1.03113E-12	13.7365E-12
994.975E-3	469.872E-12	994.975E-3	-53.9134E-9	1.31009E-12	14.2765E-12
1.01508E+0	490.558E-12	1.01508E+0	-53.9134E-9	1.48159E-12	15.0871E-12
1.03518E+0	513.636E-12	1.03518E+0	-53.9134E-9	1.36083E-12	15.1493E-12
1.05528E+0	536.134E-12	1.05528E+0	-53.9134E-9	1.49077E-12	15.2183E-12
1.07538E+0	553.930E-12	1.07538E+0	-53.9134E-9	1.64436E-12	15.3967E-12
1.09548E+0	575.269E-12	1.09548E+0	-53.9134E-9	1.46564E-12	15.6440E-12
1.11558E+0	599.932E-12	1.11558E+0	-53.9134E-9	1.43431E-12	15.9813E-12
1.13568E+0	622.077E-12	1.13568E+0	-53.9134E-9	1.83289E-12	16.5956E-12
1.15578E+0	644.907E-12	1.15578E+0	-53.9134E-9	2.21694E-12	17.0657E-12
1.17588E+0	666.461E-12	1.17588E+0	-53.9134E-9	2.35302E-12	17.9385E-12
1.19598E+0	696.454E-12	1.19598E+0	-53.9134E-9	2.60616E-12	19.0675E-12
1.21608E+0	725.078E-12	1.21608E+0	-53.9134E-9	3.03263E-12	20.6835E-12
1.23618E+0	753.655E-12	1.23618E+0	-53.9134E-9	3.72501E-12	22.0917E-12
1.25628E+0	785.029E-12	1.25628E+0	-53.9134E-9	4.23786E-12	24.3553E-12
1.27638E+0	821.073E-12	1.27638E+0	-53.9134E-9	4.96873E-12	26.9788E-12
1.29648E+0	864.208E-12	1.29648E+0	-53.9134E-9	5.95541E-12	29.6482E-12
1.31658E+0	907.517E-12	1.31658E+0	-53.9134E-9	7.13655E-12	32.6826E-12
1.33668E+0	953.461E-12	1.33668E+0	-53.9134E-9	7.74129E-12	35.2811E-12
1.35678E+0	1.00259E-9	1.35678E+0	-53.9134E-9	8.58266E-12	36.8353E-12
1.37688E+0	1.05857E-9	1.37688E+0	-53.9134E-9	8.64297E-12	37.2850E-12
1.39698E+0	1.10743E-9	1.39698E+0	-53.9134E-9	8.42393E-12	36.6785E-12
1.41709E+0	1.15513E-9	1.41709E+0	-53.9134E-9	8.25571E-12	35.6700E-12
1.43719E+0	1.20242E-9	1.43719E+0	-53.9134E-9	8.37157E-12	35.1864E-12
1.45729E+0	1.25335E-9	1.45729E+0	-53.9134E-9	8.13362E-12	34.8890E-12
1.47739E+0	1.30215E-9	1.47739E+0	-53.9134E-9	8.19017E-12	35.5469E-12
1.49749E+0	1.34661E-9	1.49749E+0	-53.9134E-9	8.56627E-12	35.8214E-12
1.51759E+0	1.39647E-9	1.51759E+0	-53.9134E-9	9.07842E-12	36.8710E-12
1.53769E+0	1.44770E-9	1.53769E+0	-53.9134E-9	9.12665E-12	37.4572E-12
1.55779E+0	1.50218E-9	1.55779E+0	-53.9134E-9	9.24190E-12	37.9316E-12
1.57789E+0	1.54730E-9	1.57789E+0	-53.9134E-9	9.23512E-12	37.7180E-12
1.59799E+0	1.59550E-9	1.59799E+0	-53.9134E-9	9.41980E-12	37.7890E-12
1.61809E+0	1.64644E-9	1.61809E+0	-53.9134E-9	9.19187E-12	36.8906E-12
1.63819E+0	1.69778E-9	1.63819E+0	-53.9134E-9	9.11729E-12	36.0244E-12
1.65829E+0	1.74140E-9	1.65829E+0	-53.9134E-9	8.56701E-12	34.5676E-12
1.67839E+0	1.78092E-9	1.67839E+0	-53.9134E-9	8.09606E-12	33.3548E-12
1.69849E+0	1.82418E-9	1.69849E+0	-53.9134E-9	7.67038E-12	31.7254E-12
1.71859E+0	1.86730E-9	1.71859E+0	-53.9134E-9	6.92301E-12	30.2250E-12
1.73869E+0	1.90331E-9	1.73869E+0	-53.9134E-9	6.75057E-12	28.2740E-12
1.75879E+0	1.93519E-9	1.75879E+0	-53.9134E-9	5.94262E-12	26.3760E-12
1.77889E+0	1.96504E-9	1.77889E+0	-53.9134E-9	5.41267E-12	24.6881E-12
1.79900E+0	2.00204E-9	1.79900E+0	-53.9134E-9	4.92635E-12	23.5088E-12
1.81910E+0	2.02921E-9	1.81910E+0	-53.9134E-9	4.76520E-12	22.0737E-12
1.83920E+0	2.05799E-9	1.83920E+0	-53.9134E-9	4.21815E-12	21.9906E-12
1.85930E+0	2.07799E-9	1.85930E+0	-53.9134E-9	4.74094E-12	22.0596E-12
1.87940E+0	2.11384E-9	1.87940E+0	-53.9134E-9	4.60697E-12	22.0473E-12
1.89950E+0	2.14413E-9	1.89950E+0	-53.9134E-9	4.60730E-12	21.8904E-12
1.91960E+0	2.16680E-9	1.91960E+0	-53.9134E-9	4.42454E-12	21.6782E-12
1.93970E+0	2.18887E-9	1.93970E+0	-53.9134E-9	4.22213E-12	21.2508E-12
1.95980E+0	2.21567E-9	1.95980E+0	-53.9134E-9	4.11009E-12	20.5312E-12
1.97990E+0	2.24847E-9	1.97990E+0	-53.9134E-9	4.07142E-12	20.0831E-12
2.00000E+0	2.26741E-9	2.00000E+0	-53.9134E-9	3.82322E-12	19.3872E-12
