# Supplementary material for: Circumventing the stability problems of graphene nanoribbon zigzag edges
Source: Nat Chem. 2022 Sep 26;14(12):1451–8. doi: 10.1038/s41557-022-01042-8 (PMC10665199; doi:10.1038/s41557-022-01042-8)
Supplement: Supplementary file 3 — Source data for Supplementary Fig. 9. [file 41557_2022_1042_MOESM3_ESM.zip › 4 units/Point spectra403.dat]

Experiment	bias spectroscopy
Saved Date	21.07.2020 23:38:11
User
Date
X (m)	-358.937E-9
Y (m)	-188.609E-9
Z (m)	-53.9046E-9
Z offset (m)	0E+0
Settling time (s)	20E-3
Integration time (s)	70E-3
Z-Ctrl hold	TRUE
Final Z (m)	N/A
Start time	21.07.2020 23:37:52
Filter type	None
Order
Cutoff frq
Bias>Bias (V)	-500E-3
Bias>Calibration (V/V)	-1E+0
Bias>Offset (V)	0E+0
Bias Spectroscopy>Sweep Start (V)	-2E+0
Bias Spectroscopy>Sweep End (V)	2E+0
Bias Spectroscopy>Num Pixel	200
Bias Spectroscopy>Z Avg time (s)	100E-3
Bias Spectroscopy>Z offset (m)	0E+0
Bias Spectroscopy>1st Settling time (s)	60E-3
Bias Spectroscopy>Settling time (s)	20E-3
Bias Spectroscopy>Integration time (s)	70E-3
Bias Spectroscopy>End Settling time (s)	50E-3
Bias Spectroscopy>Z control time (s)	50E-3
Bias Spectroscopy>Max Slew rate (V/s)	Inf
Bias Spectroscopy>backward sweep	FALSE
Bias Spectroscopy>Z-controller hold	TRUE
Bias Spectroscopy>Number of sweeps	1
Bias Spectroscopy>Channels	Current (A);Bias (V);Z (m);LI Demod 1 Y (A);LI Demod 1 X (A)
Bias Spectroscopy>Reset Bias	TRUE
Bias Spectroscopy>Record final Z	FALSE
Bias Spectroscopy>Lock-In run	TRUE
Current>Current (A)	794.611E-12
Current>Calibration (A/V)	330E-12
Current>Offset (A)	0E+0
Current>Gain	High
Lock-in>Lock-in status	ON
Lock-in>Modulated signal	Bias (V)
Lock-in>Frequency (Hz)	828E+0
Lock-in>Amplitude	20E-3
Lock-in>Demodulated signal	Current (A)
Lock-in>HP Filter Cutoff D1 (Hz)	155.425E+0
Lock-in>HP Filter Cutoff D2 (Hz)	155.425E+0
Lock-in>HP Filter Order D1	1
Lock-in>HP Filter Order D2	1
Lock-in>Harmonic D1	1
Lock-in>Harmonic D2	2
Lock-in>Reference phase D1 (deg)	-158.815E+0
Lock-in>Reference phase D2 (deg)	174.64E+0
Lock-in>LP Filter Cutoff D1 (Hz)	9.71405E+0
Lock-in>LP Filter Cutoff D2 (Hz)	4.85702E+0
Lock-in>LP Filter Order D1	2
Lock-in>LP Filter Order D2	2
Lock-in>Sync Filter D1	OFF
Lock-in>Sync Filter D2	OFF
[DATA]
Bias calc (V)	Current (A)	Bias (V)	Z (m)	LI Demod 1 Y (A)	LI Demod 1 X (A)
-2.00000E+0	-811.141E-12	-2.00000E+0	-53.9046E-9	3.73054E-12	21.8146E-12
-1.97990E+0	-781.789E-12	-1.97990E+0	-53.9046E-9	2.97325E-12	20.0093E-12
-1.95980E+0	-754.062E-12	-1.95980E+0	-53.9046E-9	2.02428E-12	17.8553E-12
-1.93970E+0	-729.784E-12	-1.93970E+0	-53.9046E-9	1.67759E-12	15.7847E-12
-1.91960E+0	-712.088E-12	-1.91960E+0	-53.9046E-9	1.01242E-12	14.2152E-12
-1.89950E+0	-697.630E-12	-1.89950E+0	-53.9046E-9	851.301E-15	12.9582E-12
-1.87940E+0	-677.005E-12	-1.87940E+0	-53.9046E-9	545.110E-15	12.2478E-12
-1.85930E+0	-658.915E-12	-1.85930E+0	-53.9046E-9	657.549E-15	11.7486E-12
-1.83920E+0	-645.225E-12	-1.83920E+0	-53.9046E-9	162.465E-15	11.6343E-12
-1.81910E+0	-632.768E-12	-1.81910E+0	-53.9046E-9	365.606E-15	11.0685E-12
-1.79900E+0	-616.638E-12	-1.79900E+0	-53.9046E-9	218.536E-15	11.0123E-12
-1.77889E+0	-599.471E-12	-1.77889E+0	-53.9046E-9	76.3673E-15	10.9756E-12
-1.75879E+0	-585.799E-12	-1.75879E+0	-53.9046E-9	160.116E-15	10.8257E-12
-1.73869E+0	-571.326E-12	-1.73869E+0	-53.9046E-9	117.670E-15	10.8517E-12
-1.71859E+0	-559.914E-12	-1.71859E+0	-53.9046E-9	-74.1497E-15	10.4554E-12
-1.69849E+0	-542.836E-12	-1.69849E+0	-53.9046E-9	-244.599E-15	9.81342E-12
-1.67839E+0	-529.602E-12	-1.67839E+0	-53.9046E-9	-354.213E-15	9.33751E-12
-1.65829E+0	-519.071E-12	-1.65829E+0	-53.9046E-9	-342.928E-15	9.13500E-12
-1.63819E+0	-507.478E-12	-1.63819E+0	-53.9046E-9	-301.619E-15	9.27139E-12
-1.61809E+0	-494.992E-12	-1.61809E+0	-53.9046E-9	-280.456E-15	9.23933E-12
-1.59799E+0	-481.152E-12	-1.59799E+0	-53.9046E-9	-554.658E-15	8.98768E-12
-1.57789E+0	-470.164E-12	-1.57789E+0	-53.9046E-9	-568.135E-15	8.61746E-12
-1.55779E+0	-459.044E-12	-1.55779E+0	-53.9046E-9	-644.701E-15	8.32046E-12
-1.53769E+0	-448.861E-12	-1.53769E+0	-53.9046E-9	-303.262E-15	8.56337E-12
-1.51759E+0	-436.409E-12	-1.51759E+0	-53.9046E-9	-561.536E-15	8.48699E-12
-1.49749E+0	-423.615E-12	-1.49749E+0	-53.9046E-9	-791.838E-15	8.09115E-12
-1.47739E+0	-415.760E-12	-1.47739E+0	-53.9046E-9	-964.414E-15	7.37565E-12
-1.45729E+0	-405.911E-12	-1.45729E+0	-53.9046E-9	-1.05803E-12	6.89680E-12
-1.43719E+0	-397.614E-12	-1.43719E+0	-53.9046E-9	-1.05364E-12	6.63106E-12
-1.41709E+0	-387.688E-12	-1.41709E+0	-53.9046E-9	-1.15416E-12	6.28670E-12
-1.39698E+0	-380.392E-12	-1.39698E+0	-53.9046E-9	-1.55941E-12	5.77219E-12
-1.37688E+0	-374.217E-12	-1.37688E+0	-53.9046E-9	-1.43793E-12	5.48361E-12
-1.35678E+0	-367.737E-12	-1.35678E+0	-53.9046E-9	-1.56182E-12	4.93282E-12
-1.33668E+0	-361.378E-12	-1.33668E+0	-53.9046E-9	-1.61687E-12	4.91998E-12
-1.31658E+0	-354.711E-12	-1.31658E+0	-53.9046E-9	-1.53050E-12	4.75777E-12
-1.29648E+0	-349.576E-12	-1.29648E+0	-53.9046E-9	-1.74265E-12	4.59766E-12
-1.27638E+0	-343.895E-12	-1.27638E+0	-53.9046E-9	-1.69005E-12	4.67386E-12
-1.25628E+0	-337.666E-12	-1.25628E+0	-53.9046E-9	-1.66892E-12	4.43305E-12
-1.23618E+0	-332.417E-12	-1.23618E+0	-53.9046E-9	-1.86937E-12	4.38995E-12
-1.21608E+0	-326.588E-12	-1.21608E+0	-53.9046E-9	-1.83013E-12	4.44481E-12
-1.19598E+0	-321.924E-12	-1.19598E+0	-53.9046E-9	-1.66434E-12	4.83181E-12
-1.17588E+0	-313.940E-12	-1.17588E+0	-53.9046E-9	-1.53423E-12	4.95840E-12
-1.15578E+0	-309.638E-12	-1.15578E+0	-53.9046E-9	-1.74788E-12	4.77961E-12
-1.13568E+0	-302.408E-12	-1.13568E+0	-53.9046E-9	-1.97230E-12	4.46828E-12
-1.11558E+0	-298.438E-12	-1.11558E+0	-53.9046E-9	-2.05958E-12	4.21602E-12
-1.09548E+0	-293.802E-12	-1.09548E+0	-53.9046E-9	-2.25163E-12	3.88719E-12
-1.07538E+0	-288.847E-12	-1.07538E+0	-53.9046E-9	-2.05650E-12	3.73811E-12
-1.05528E+0	-285.412E-12	-1.05528E+0	-53.9046E-9	-2.12642E-12	3.67584E-12
-1.03518E+0	-280.336E-12	-1.03518E+0	-53.9046E-9	-2.16672E-12	3.73573E-12
-1.01508E+0	-274.772E-12	-1.01508E+0	-53.9046E-9	-1.93519E-12	3.93151E-12
-994.975E-3	-270.698E-12	-994.975E-3	-53.9046E-9	-1.92702E-12	4.12128E-12
-974.874E-3	-265.517E-12	-974.874E-3	-53.9046E-9	-1.91408E-12	4.26092E-12
-954.774E-3	-260.555E-12	-954.774E-3	-53.9046E-9	-2.05314E-12	4.39055E-12
-934.673E-3	-253.738E-12	-934.673E-3	-53.9046E-9	-1.97639E-12	4.19568E-12
-914.573E-3	-249.217E-12	-914.573E-3	-53.9046E-9	-1.70629E-12	4.30959E-12
-894.472E-3	-244.877E-12	-894.472E-3	-53.9046E-9	-1.90565E-12	4.02641E-12
-874.372E-3	-239.961E-12	-874.372E-3	-53.9046E-9	-2.13978E-12	3.76517E-12
-854.271E-3	-235.149E-12	-854.271E-3	-53.9046E-9	-2.17423E-12	3.52895E-12
-834.171E-3	-230.817E-12	-834.171E-3	-53.9046E-9	-2.21088E-12	3.29113E-12
-814.070E-3	-227.927E-12	-814.070E-3	-53.9046E-9	-2.09319E-12	3.44953E-12
-793.970E-3	-223.258E-12	-793.970E-3	-53.9046E-9	-2.25595E-12	3.29955E-12
-773.869E-3	-218.151E-12	-773.869E-3	-53.9046E-9	-1.92205E-12	3.60159E-12
-753.769E-3	-213.421E-12	-753.769E-3	-53.9046E-9	-2.06322E-12	3.66757E-12
-733.668E-3	-209.177E-12	-733.668E-3	-53.9046E-9	-1.87899E-12	4.11548E-12
-713.568E-3	-205.155E-12	-713.568E-3	-53.9046E-9	-1.86294E-12	4.07234E-12
-693.467E-3	-199.022E-12	-693.467E-3	-53.9046E-9	-1.92384E-12	4.24759E-12
-673.367E-3	-193.176E-12	-673.367E-3	-53.9046E-9	-2.03962E-12	4.29252E-12
-653.266E-3	-188.275E-12	-653.266E-3	-53.9046E-9	-1.82409E-12	4.13628E-12
-633.166E-3	-183.553E-12	-633.166E-3	-53.9046E-9	-1.86522E-12	4.10507E-12
-613.065E-3	-178.207E-12	-613.065E-3	-53.9046E-9	-2.02079E-12	4.13663E-12
-592.965E-3	-172.725E-12	-592.965E-3	-53.9046E-9	-1.95406E-12	4.10182E-12
-572.864E-3	-166.854E-12	-572.864E-3	-53.9046E-9	-1.95366E-12	4.32795E-12
-552.764E-3	-162.410E-12	-552.764E-3	-53.9046E-9	-1.84160E-12	4.11288E-12
-532.663E-3	-157.594E-12	-532.663E-3	-53.9046E-9	-1.91054E-12	4.18391E-12
-512.563E-3	-152.540E-12	-512.563E-3	-53.9046E-9	-1.96239E-12	3.94057E-12
-492.462E-3	-147.124E-12	-492.462E-3	-53.9046E-9	-1.90980E-12	3.77298E-12
-472.362E-3	-142.822E-12	-472.362E-3	-53.9046E-9	-1.86318E-12	3.60054E-12
-452.261E-3	-138.615E-12	-452.261E-3	-53.9046E-9	-2.10205E-12	3.30141E-12
-432.161E-3	-135.251E-12	-432.161E-3	-53.9046E-9	-2.06618E-12	3.44315E-12
-412.060E-3	-130.272E-12	-412.060E-3	-53.9046E-9	-1.93106E-12	3.57971E-12
-391.960E-3	-125.701E-12	-391.960E-3	-53.9046E-9	-2.04033E-12	3.52326E-12
-371.859E-3	-121.085E-12	-371.859E-3	-53.9046E-9	-1.95983E-12	3.84972E-12
-351.759E-3	-116.212E-12	-351.759E-3	-53.9046E-9	-1.93992E-12	4.16232E-12
-331.658E-3	-110.889E-12	-331.658E-3	-53.9046E-9	-1.93638E-12	4.51735E-12
-311.558E-3	-104.590E-12	-311.558E-3	-53.9046E-9	-1.92040E-12	4.39119E-12
-291.457E-3	-99.1198E-12	-291.457E-3	-53.9046E-9	-1.75346E-12	4.72922E-12
-271.357E-3	-93.2178E-12	-271.357E-3	-53.9046E-9	-1.61588E-12	4.90000E-12
-251.256E-3	-86.8896E-12	-251.256E-3	-53.9046E-9	-1.62026E-12	5.10678E-12
-231.156E-3	-79.7644E-12	-231.156E-3	-53.9046E-9	-1.50077E-12	5.38965E-12
-211.055E-3	-72.9093E-12	-211.055E-3	-53.9046E-9	-1.52637E-12	5.03108E-12
-190.955E-3	-66.8156E-12	-190.955E-3	-53.9046E-9	-1.65088E-12	5.01523E-12
-170.854E-3	-60.2417E-12	-170.854E-3	-53.9046E-9	-1.60495E-12	5.13483E-12
-150.754E-3	-53.4353E-12	-150.754E-3	-53.9046E-9	-1.77698E-12	5.31390E-12
-130.653E-3	-46.1463E-12	-130.653E-3	-53.9046E-9	-1.53692E-12	5.54193E-12
-110.553E-3	-39.1112E-12	-110.553E-3	-53.9046E-9	-1.51881E-12	5.46335E-12
-90.4523E-3	-32.1305E-12	-90.4523E-3	-53.9046E-9	-1.42957E-12	5.47278E-12
-70.3518E-3	-24.9061E-12	-70.3518E-3	-53.9046E-9	-1.54090E-12	5.59465E-12
-50.2512E-3	-17.4848E-12	-50.2513E-3	-53.9046E-9	-1.42898E-12	5.71328E-12
-30.1508E-3	-10.3524E-12	-30.1508E-3	-53.9046E-9	-1.39585E-12	5.36549E-12
-10.0503E-3	-3.60142E-12	-10.0503E-3	-53.9046E-9	-1.57585E-12	5.16814E-12
10.0503E-3	2.82171E-12	10.0503E-3	-53.9046E-9	-1.73218E-12	5.00446E-12
30.1507E-3	9.03479E-12	30.1508E-3	-53.9046E-9	-1.68990E-12	4.62324E-12
50.2512E-3	15.2838E-12	50.2513E-3	-53.9046E-9	-1.62513E-12	5.07468E-12
70.3518E-3	21.8221E-12	70.3518E-3	-53.9046E-9	-1.54299E-12	5.14704E-12
90.4522E-3	28.5204E-12	90.4523E-3	-53.9046E-9	-1.58154E-12	5.23560E-12
110.553E-3	35.1916E-12	110.553E-3	-53.9046E-9	-1.58650E-12	5.04935E-12
130.653E-3	41.9275E-12	130.653E-3	-53.9046E-9	-1.47765E-12	5.25244E-12
150.754E-3	49.0082E-12	150.754E-3	-53.9046E-9	-1.25313E-12	5.63706E-12
170.854E-3	56.0650E-12	170.854E-3	-53.9046E-9	-1.43889E-12	5.52026E-12
190.955E-3	63.2090E-12	190.955E-3	-53.9046E-9	-1.53288E-12	5.27099E-12
211.055E-3	69.7430E-12	211.055E-3	-53.9046E-9	-1.75238E-12	4.98683E-12
231.156E-3	75.9352E-12	231.156E-3	-53.9046E-9	-1.54379E-12	4.87792E-12
251.256E-3	82.1187E-12	251.256E-3	-53.9046E-9	-1.67760E-12	4.89661E-12
271.357E-3	89.0484E-12	271.357E-3	-53.9046E-9	-1.67734E-12	5.09059E-12
291.457E-3	95.7081E-12	291.457E-3	-53.9046E-9	-1.59010E-12	5.28522E-12
311.558E-3	102.276E-12	311.558E-3	-53.9046E-9	-1.63289E-12	5.13399E-12
331.658E-3	108.704E-12	331.658E-3	-53.9046E-9	-1.54077E-12	5.15091E-12
351.759E-3	115.659E-12	351.759E-3	-53.9046E-9	-1.47270E-12	5.28509E-12
371.859E-3	123.396E-12	371.859E-3	-53.9046E-9	-1.71601E-12	5.63266E-12
391.960E-3	130.180E-12	391.960E-3	-53.9046E-9	-1.47289E-12	5.83033E-12
412.060E-3	138.000E-12	412.060E-3	-53.9046E-9	-1.52843E-12	5.77300E-12
432.161E-3	144.725E-12	432.161E-3	-53.9046E-9	-1.57967E-12	5.64715E-12
452.261E-3	152.341E-12	452.261E-3	-53.9046E-9	-1.53754E-12	5.06945E-12
472.362E-3	158.990E-12	472.362E-3	-53.9046E-9	-1.76145E-12	5.13481E-12
492.462E-3	164.908E-12	492.462E-3	-53.9046E-9	-1.71971E-12	5.19941E-12
512.563E-3	172.105E-12	512.563E-3	-53.9046E-9	-1.56911E-12	5.51258E-12
532.663E-3	179.205E-12	532.663E-3	-53.9046E-9	-1.57315E-12	5.71931E-12
552.764E-3	188.038E-12	552.764E-3	-53.9046E-9	-1.34341E-12	6.21909E-12
572.864E-3	195.532E-12	572.864E-3	-53.9046E-9	-1.35330E-12	6.36075E-12
592.965E-3	203.355E-12	592.965E-3	-53.9046E-9	-1.26272E-12	6.43284E-12
613.065E-3	213.243E-12	613.065E-3	-53.9046E-9	-1.00033E-12	6.85900E-12
633.166E-3	223.413E-12	633.166E-3	-53.9046E-9	-1.16110E-12	7.25662E-12
653.266E-3	233.041E-12	653.266E-3	-53.9046E-9	-948.786E-15	7.34476E-12
673.367E-3	241.918E-12	673.367E-3	-53.9046E-9	-924.039E-15	7.41201E-12
693.467E-3	252.530E-12	693.467E-3	-53.9046E-9	-810.162E-15	7.55492E-12
713.568E-3	263.513E-12	713.568E-3	-53.9046E-9	-862.552E-15	7.34259E-12
733.668E-3	273.530E-12	733.668E-3	-53.9046E-9	-847.619E-15	7.51720E-12
753.769E-3	283.247E-12	753.769E-3	-53.9046E-9	-644.349E-15	7.54222E-12
773.869E-3	292.488E-12	773.869E-3	-53.9046E-9	-804.045E-15	7.76438E-12
793.970E-3	303.803E-12	793.970E-3	-53.9046E-9	-883.541E-15	8.08043E-12
814.070E-3	316.246E-12	814.070E-3	-53.9046E-9	-613.003E-15	8.30488E-12
834.171E-3	327.081E-12	834.171E-3	-53.9046E-9	-611.018E-15	8.34783E-12
854.271E-3	337.734E-12	854.271E-3	-53.9046E-9	-578.381E-15	8.40497E-12
874.372E-3	348.513E-12	874.372E-3	-53.9046E-9	-595.780E-15	8.66335E-12
894.472E-3	362.078E-12	894.472E-3	-53.9046E-9	-310.493E-15	9.02575E-12
914.573E-3	374.215E-12	914.573E-3	-53.9046E-9	-511.714E-15	9.33990E-12
934.673E-3	388.154E-12	934.673E-3	-53.9046E-9	-199.763E-15	10.3396E-12
954.774E-3	401.123E-12	954.774E-3	-53.9046E-9	17.8696E-15	10.8286E-12
974.874E-3	417.807E-12	974.874E-3	-53.9046E-9	294.780E-15	11.6825E-12
994.975E-3	434.552E-12	994.975E-3	-53.9046E-9	426.304E-15	12.2309E-12
1.01508E+0	452.377E-12	1.01508E+0	-53.9046E-9	695.754E-15	12.7785E-12
1.03518E+0	468.855E-12	1.03518E+0	-53.9046E-9	583.814E-15	12.6616E-12
1.05528E+0	485.631E-12	1.05528E+0	-53.9046E-9	583.222E-15	12.7523E-12
1.07538E+0	504.947E-12	1.07538E+0	-53.9046E-9	750.334E-15	12.6118E-12
1.09548E+0	522.372E-12	1.09548E+0	-53.9046E-9	542.742E-15	12.8347E-12
1.11558E+0	540.265E-12	1.11558E+0	-53.9046E-9	730.963E-15	12.8231E-12
1.13568E+0	557.251E-12	1.13568E+0	-53.9046E-9	704.325E-15	13.2796E-12
1.15578E+0	575.762E-12	1.15578E+0	-53.9046E-9	1.07134E-12	13.6954E-12
1.17588E+0	595.690E-12	1.17588E+0	-53.9046E-9	1.33977E-12	14.2956E-12
1.19598E+0	616.999E-12	1.19598E+0	-53.9046E-9	1.45355E-12	15.0601E-12
1.21608E+0	638.844E-12	1.21608E+0	-53.9046E-9	1.74763E-12	15.8390E-12
1.23618E+0	659.469E-12	1.23618E+0	-53.9046E-9	2.00473E-12	17.0523E-12
1.25628E+0	685.664E-12	1.25628E+0	-53.9046E-9	2.38572E-12	18.2155E-12
1.27638E+0	712.861E-12	1.27638E+0	-53.9046E-9	2.87118E-12	19.7989E-12
1.29648E+0	743.958E-12	1.29648E+0	-53.9046E-9	3.28978E-12	21.4869E-12
1.31658E+0	773.281E-12	1.31658E+0	-53.9046E-9	3.86779E-12	23.2370E-12
1.33668E+0	803.763E-12	1.33668E+0	-53.9046E-9	4.25301E-12	24.6180E-12
1.35678E+0	841.744E-12	1.35678E+0	-53.9046E-9	4.74222E-12	25.4076E-12
1.37688E+0	877.630E-12	1.37688E+0	-53.9046E-9	4.66180E-12	25.4863E-12
1.39698E+0	912.432E-12	1.39698E+0	-53.9046E-9	4.82207E-12	25.2277E-12
1.41709E+0	942.420E-12	1.41709E+0	-53.9046E-9	4.50213E-12	24.8129E-12
1.43719E+0	977.915E-12	1.43719E+0	-53.9046E-9	4.47344E-12	24.7623E-12
1.45729E+0	1.01547E-9	1.45729E+0	-53.9046E-9	4.74094E-12	24.8039E-12
1.47739E+0	1.04881E-9	1.47739E+0	-53.9046E-9	4.71270E-12	25.3436E-12
1.49749E+0	1.07999E-9	1.49749E+0	-53.9046E-9	4.95727E-12	25.8012E-12
1.51759E+0	1.11495E-9	1.51759E+0	-53.9046E-9	5.46054E-12	26.8105E-12
1.53769E+0	1.15570E-9	1.53769E+0	-53.9046E-9	5.36507E-12	27.0358E-12
1.55779E+0	1.19321E-9	1.55779E+0	-53.9046E-9	5.60310E-12	27.1244E-12
1.57789E+0	1.22678E-9	1.57789E+0	-53.9046E-9	5.43314E-12	26.8396E-12
1.59799E+0	1.26122E-9	1.59799E+0	-53.9046E-9	5.48264E-12	27.1729E-12
1.61809E+0	1.29806E-9	1.61809E+0	-53.9046E-9	5.89931E-12	26.2663E-12
1.63819E+0	1.33759E-9	1.63819E+0	-53.9046E-9	5.25549E-12	26.2044E-12
1.65829E+0	1.36837E-9	1.65829E+0	-53.9046E-9	5.02247E-12	25.3132E-12
1.67839E+0	1.39905E-9	1.67839E+0	-53.9046E-9	4.98892E-12	24.8779E-12
1.69849E+0	1.43037E-9	1.69849E+0	-53.9046E-9	4.92177E-12	24.2124E-12
1.71859E+0	1.46506E-9	1.71859E+0	-53.9046E-9	4.41264E-12	23.1811E-12
1.73869E+0	1.49482E-9	1.73869E+0	-53.9046E-9	4.20258E-12	22.2271E-12
1.75879E+0	1.51759E-9	1.75879E+0	-53.9046E-9	3.75527E-12	21.2914E-12
1.77889E+0	1.54505E-9	1.77889E+0	-53.9046E-9	3.71930E-12	20.4195E-12
1.79900E+0	1.57251E-9	1.79900E+0	-53.9046E-9	3.38996E-12	19.7127E-12
1.81910E+0	1.60117E-9	1.81910E+0	-53.9046E-9	3.48508E-12	19.2518E-12
1.83920E+0	1.62324E-9	1.83920E+0	-53.9046E-9	3.22940E-12	19.1096E-12
1.85930E+0	1.64493E-9	1.85930E+0	-53.9046E-9	3.05221E-12	18.9738E-12
1.87940E+0	1.67162E-9	1.87940E+0	-53.9046E-9	3.23190E-12	18.8232E-12
1.89950E+0	1.69712E-9	1.89950E+0	-53.9046E-9	3.38198E-12	18.8854E-12
1.91960E+0	1.72184E-9	1.91960E+0	-53.9046E-9	3.00923E-12	18.6649E-12
1.93970E+0	1.74222E-9	1.93970E+0	-53.9046E-9	3.24710E-12	18.4097E-12
1.95980E+0	1.76698E-9	1.95980E+0	-53.9046E-9	3.07196E-12	17.8582E-12
1.97990E+0	1.78967E-9	1.97990E+0	-53.9046E-9	2.76494E-12	17.6851E-12
2.00000E+0	1.80946E-9	2.00000E+0	-53.9046E-9	2.63845E-12	16.9624E-12
