# Supplementary material for: Circumventing the stability problems of graphene nanoribbon zigzag edges
Source: Nat Chem. 2022 Sep 26;14(12):1451–8. doi: 10.1038/s41557-022-01042-8 (PMC10665199; doi:10.1038/s41557-022-01042-8)
Supplement: Supplementary file 3 — Source data for Supplementary Fig. 9. [file 41557_2022_1042_MOESM3_ESM.zip › 4 units/Point spectra404.dat]

Experiment	bias spectroscopy
Saved Date	21.07.2020 23:38:29
User
Date
X (m)	-359.013E-9
Y (m)	-188.699E-9
Z (m)	-53.906E-9
Z offset (m)	0E+0
Settling time (s)	20E-3
Integration time (s)	70E-3
Z-Ctrl hold	TRUE
Final Z (m)	N/A
Start time	21.07.2020 23:38:11
Filter type	None
Order
Cutoff frq
Bias>Bias (V)	-500E-3
Bias>Calibration (V/V)	-1E+0
Bias>Offset (V)	0E+0
Bias Spectroscopy>Sweep Start (V)	-2E+0
Bias Spectroscopy>Sweep End (V)	2E+0
Bias Spectroscopy>Num Pixel	200
Bias Spectroscopy>Z Avg time (s)	100E-3
Bias Spectroscopy>Z offset (m)	0E+0
Bias Spectroscopy>1st Settling time (s)	60E-3
Bias Spectroscopy>Settling time (s)	20E-3
Bias Spectroscopy>Integration time (s)	70E-3
Bias Spectroscopy>End Settling time (s)	50E-3
Bias Spectroscopy>Z control time (s)	50E-3
Bias Spectroscopy>Max Slew rate (V/s)	Inf
Bias Spectroscopy>backward sweep	FALSE
Bias Spectroscopy>Z-controller hold	TRUE
Bias Spectroscopy>Number of sweeps	1
Bias Spectroscopy>Channels	Current (A);Bias (V);Z (m);LI Demod 1 Y (A);LI Demod 1 X (A)
Bias Spectroscopy>Reset Bias	TRUE
Bias Spectroscopy>Record final Z	FALSE
Bias Spectroscopy>Lock-In run	TRUE
Current>Current (A)	1.49124E-9
Current>Calibration (A/V)	330E-12
Current>Offset (A)	0E+0
Current>Gain	High
Lock-in>Lock-in status	ON
Lock-in>Modulated signal	Bias (V)
Lock-in>Frequency (Hz)	828E+0
Lock-in>Amplitude	20E-3
Lock-in>Demodulated signal	Current (A)
Lock-in>HP Filter Cutoff D1 (Hz)	155.425E+0
Lock-in>HP Filter Cutoff D2 (Hz)	155.425E+0
Lock-in>HP Filter Order D1	1
Lock-in>HP Filter Order D2	1
Lock-in>Harmonic D1	1
Lock-in>Harmonic D2	2
Lock-in>Reference phase D1 (deg)	-158.815E+0
Lock-in>Reference phase D2 (deg)	174.64E+0
Lock-in>LP Filter Cutoff D1 (Hz)	9.71405E+0
Lock-in>LP Filter Cutoff D2 (Hz)	4.85702E+0
Lock-in>LP Filter Order D1	2
Lock-in>LP Filter Order D2	2
Lock-in>Sync Filter D1	OFF
Lock-in>Sync Filter D2	OFF
[DATA]
Bias calc (V)	Current (A)	Bias (V)	Z (m)	LI Demod 1 Y (A)	LI Demod 1 X (A)
-2.00000E+0	-757.934E-12	-2.00000E+0	-53.9060E-9	1.67360E-12	15.4218E-12
-1.97990E+0	-736.994E-12	-1.97990E+0	-53.9060E-9	1.23122E-12	14.6857E-12
-1.95980E+0	-717.578E-12	-1.95980E+0	-53.9060E-9	814.293E-15	13.3246E-12
-1.93970E+0	-700.117E-12	-1.93970E+0	-53.9060E-9	423.579E-15	12.1680E-12
-1.91960E+0	-683.606E-12	-1.91960E+0	-53.9060E-9	179.470E-15	11.4399E-12
-1.89950E+0	-671.867E-12	-1.89950E+0	-53.9060E-9	132.267E-15	10.7629E-12
-1.87940E+0	-656.128E-12	-1.87940E+0	-53.9060E-9	-77.9603E-15	10.3702E-12
-1.85930E+0	-642.117E-12	-1.85930E+0	-53.9060E-9	-107.946E-15	10.0203E-12
-1.83920E+0	-629.722E-12	-1.83920E+0	-53.9060E-9	-202.700E-15	9.84926E-12
-1.81910E+0	-617.549E-12	-1.81910E+0	-53.9060E-9	-283.647E-15	9.91063E-12
-1.79900E+0	-604.124E-12	-1.79900E+0	-53.9060E-9	-179.673E-15	9.93574E-12
-1.77889E+0	-589.112E-12	-1.77889E+0	-53.9060E-9	-331.098E-15	9.92038E-12
-1.75879E+0	-576.445E-12	-1.75879E+0	-53.9060E-9	-130.086E-15	9.99310E-12
-1.73869E+0	-564.964E-12	-1.73869E+0	-53.9060E-9	-166.364E-15	9.82790E-12
-1.71859E+0	-552.424E-12	-1.71859E+0	-53.9060E-9	-312.652E-15	9.76656E-12
-1.69849E+0	-538.400E-12	-1.69849E+0	-53.9060E-9	-341.436E-15	9.33884E-12
-1.67839E+0	-525.365E-12	-1.67839E+0	-53.9060E-9	-548.143E-15	8.92590E-12
-1.65829E+0	-515.797E-12	-1.65829E+0	-53.9060E-9	-448.440E-15	8.66020E-12
-1.63819E+0	-506.078E-12	-1.63819E+0	-53.9060E-9	-525.564E-15	8.93932E-12
-1.61809E+0	-491.710E-12	-1.61809E+0	-53.9060E-9	-425.714E-15	8.88621E-12
-1.59799E+0	-479.321E-12	-1.59799E+0	-53.9060E-9	-489.399E-15	9.07557E-12
-1.57789E+0	-466.432E-12	-1.57789E+0	-53.9060E-9	-523.546E-15	9.10156E-12
-1.55779E+0	-457.688E-12	-1.55779E+0	-53.9060E-9	-393.435E-15	9.29853E-12
-1.53769E+0	-443.090E-12	-1.53769E+0	-53.9060E-9	-132.656E-15	9.55712E-12
-1.51759E+0	-429.137E-12	-1.51759E+0	-53.9060E-9	-260.650E-15	9.71590E-12
-1.49749E+0	-415.525E-12	-1.49749E+0	-53.9060E-9	-346.639E-15	9.18367E-12
-1.47739E+0	-405.588E-12	-1.47739E+0	-53.9060E-9	-792.731E-15	8.08575E-12
-1.45729E+0	-397.067E-12	-1.45729E+0	-53.9060E-9	-1.04740E-12	7.84726E-12
-1.43719E+0	-383.574E-12	-1.43719E+0	-53.9060E-9	-1.01461E-12	7.62470E-12
-1.41709E+0	-375.206E-12	-1.41709E+0	-53.9060E-9	-1.14870E-12	7.14824E-12
-1.39698E+0	-366.688E-12	-1.39698E+0	-53.9060E-9	-1.48440E-12	6.06461E-12
-1.37688E+0	-362.530E-12	-1.37688E+0	-53.9060E-9	-1.59059E-12	5.09179E-12
-1.35678E+0	-354.248E-12	-1.35678E+0	-53.9060E-9	-1.82918E-12	4.68410E-12
-1.33668E+0	-346.605E-12	-1.33668E+0	-53.9060E-9	-1.63297E-12	4.49145E-12
-1.31658E+0	-343.785E-12	-1.31658E+0	-53.9060E-9	-1.65450E-12	4.54358E-12
-1.29648E+0	-338.687E-12	-1.29648E+0	-53.9060E-9	-1.80148E-12	4.48661E-12
-1.27638E+0	-333.599E-12	-1.27638E+0	-53.9060E-9	-1.92948E-12	4.39653E-12
-1.25628E+0	-326.887E-12	-1.25628E+0	-53.9060E-9	-1.88359E-12	4.33366E-12
-1.23618E+0	-322.274E-12	-1.23618E+0	-53.9060E-9	-1.96610E-12	4.06655E-12
-1.21608E+0	-318.494E-12	-1.21608E+0	-53.9060E-9	-1.81452E-12	4.28645E-12
-1.19598E+0	-312.515E-12	-1.19598E+0	-53.9060E-9	-1.62915E-12	4.39231E-12
-1.17588E+0	-306.718E-12	-1.17588E+0	-53.9060E-9	-1.76581E-12	4.65684E-12
-1.15578E+0	-299.700E-12	-1.15578E+0	-53.9060E-9	-1.84488E-12	4.55251E-12
-1.13568E+0	-296.785E-12	-1.13568E+0	-53.9060E-9	-2.00769E-12	4.20626E-12
-1.11558E+0	-291.222E-12	-1.11558E+0	-53.9060E-9	-2.08405E-12	3.89071E-12
-1.09548E+0	-286.667E-12	-1.09548E+0	-53.9060E-9	-2.22002E-12	3.43079E-12
-1.07538E+0	-281.838E-12	-1.07538E+0	-53.9060E-9	-2.16783E-12	3.04118E-12
-1.05528E+0	-278.772E-12	-1.05528E+0	-53.9060E-9	-1.98825E-12	3.30247E-12
-1.03518E+0	-275.523E-12	-1.03518E+0	-53.9060E-9	-2.09230E-12	3.53114E-12
-1.01508E+0	-269.716E-12	-1.01508E+0	-53.9060E-9	-2.02158E-12	3.76095E-12
-994.975E-3	-265.273E-12	-994.975E-3	-53.9060E-9	-1.87587E-12	3.84077E-12
-974.874E-3	-260.432E-12	-974.874E-3	-53.9060E-9	-2.05235E-12	4.09021E-12
-954.774E-3	-257.399E-12	-954.774E-3	-53.9060E-9	-1.95855E-12	4.09141E-12
-934.673E-3	-251.192E-12	-934.673E-3	-53.9060E-9	-1.92147E-12	3.94074E-12
-914.573E-3	-244.833E-12	-914.573E-3	-53.9060E-9	-1.92272E-12	4.19813E-12
-894.472E-3	-241.194E-12	-894.472E-3	-53.9060E-9	-2.16568E-12	3.67403E-12
-874.372E-3	-237.109E-12	-874.372E-3	-53.9060E-9	-2.09289E-12	3.50755E-12
-854.271E-3	-233.273E-12	-854.271E-3	-53.9060E-9	-2.27292E-12	3.34126E-12
-834.171E-3	-227.681E-12	-834.171E-3	-53.9060E-9	-2.16929E-12	3.34229E-12
-814.070E-3	-224.972E-12	-814.070E-3	-53.9060E-9	-1.98695E-12	3.36888E-12
-793.970E-3	-221.195E-12	-793.970E-3	-53.9060E-9	-2.09983E-12	3.55790E-12
-773.869E-3	-217.469E-12	-773.869E-3	-53.9060E-9	-2.07804E-12	3.43171E-12
-753.769E-3	-211.980E-12	-753.769E-3	-53.9060E-9	-2.09875E-12	3.75905E-12
-733.668E-3	-207.135E-12	-733.668E-3	-53.9060E-9	-2.10276E-12	3.69566E-12
-713.568E-3	-203.836E-12	-713.568E-3	-53.9060E-9	-2.17534E-12	4.02825E-12
-693.467E-3	-198.252E-12	-693.467E-3	-53.9060E-9	-2.04372E-12	3.93342E-12
-673.367E-3	-194.105E-12	-673.367E-3	-53.9060E-9	-1.84588E-12	4.21821E-12
-653.266E-3	-187.118E-12	-653.266E-3	-53.9060E-9	-1.85573E-12	4.05931E-12
-633.166E-3	-183.269E-12	-633.166E-3	-53.9060E-9	-1.84155E-12	4.04035E-12
-613.065E-3	-178.500E-12	-613.065E-3	-53.9060E-9	-1.99123E-12	4.05820E-12
-592.965E-3	-173.260E-12	-592.965E-3	-53.9060E-9	-1.93435E-12	4.04809E-12
-572.864E-3	-168.235E-12	-572.864E-3	-53.9060E-9	-1.84072E-12	4.18835E-12
-552.764E-3	-162.114E-12	-552.764E-3	-53.9060E-9	-2.06804E-12	3.99683E-12
-532.663E-3	-158.827E-12	-532.663E-3	-53.9060E-9	-1.94064E-12	3.96736E-12
-512.563E-3	-152.994E-12	-512.563E-3	-53.9060E-9	-2.08966E-12	3.97875E-12
-492.462E-3	-148.556E-12	-492.462E-3	-53.9060E-9	-2.11235E-12	4.03653E-12
-472.362E-3	-143.248E-12	-472.362E-3	-53.9060E-9	-2.13415E-12	3.59385E-12
-452.261E-3	-140.004E-12	-452.261E-3	-53.9060E-9	-2.16544E-12	3.41410E-12
-432.161E-3	-136.049E-12	-432.161E-3	-53.9060E-9	-2.09430E-12	3.17428E-12
-412.060E-3	-131.503E-12	-412.060E-3	-53.9060E-9	-2.27387E-12	3.38663E-12
-391.960E-3	-127.535E-12	-391.960E-3	-53.9060E-9	-2.22247E-12	3.63352E-12
-371.859E-3	-122.510E-12	-371.859E-3	-53.9060E-9	-2.02617E-12	3.84850E-12
-351.759E-3	-118.178E-12	-351.759E-3	-53.9060E-9	-2.06050E-12	4.36873E-12
-331.658E-3	-112.237E-12	-331.658E-3	-53.9060E-9	-1.90370E-12	4.25342E-12
-311.558E-3	-106.571E-12	-311.558E-3	-53.9060E-9	-1.79162E-12	4.51786E-12
-291.457E-3	-100.914E-12	-291.457E-3	-53.9060E-9	-1.78197E-12	4.69539E-12
-271.357E-3	-94.8476E-12	-271.357E-3	-53.9060E-9	-1.61906E-12	4.98511E-12
-251.256E-3	-88.3419E-12	-251.256E-3	-53.9060E-9	-1.38413E-12	5.27321E-12
-231.156E-3	-80.8989E-12	-231.156E-3	-53.9060E-9	-1.46934E-12	5.29452E-12
-211.055E-3	-74.4997E-12	-211.055E-3	-53.9060E-9	-1.59548E-12	5.19884E-12
-190.955E-3	-67.8363E-12	-190.955E-3	-53.9060E-9	-1.70909E-12	5.18637E-12
-170.854E-3	-61.4614E-12	-170.854E-3	-53.9060E-9	-1.74332E-12	5.25572E-12
-150.754E-3	-54.1848E-12	-150.754E-3	-53.9060E-9	-1.46535E-12	5.32189E-12
-130.653E-3	-47.1071E-12	-130.653E-3	-53.9060E-9	-1.53546E-12	5.58502E-12
-110.553E-3	-40.1495E-12	-110.553E-3	-53.9060E-9	-1.48489E-12	5.34932E-12
-90.4523E-3	-33.1127E-12	-90.4523E-3	-53.9060E-9	-1.41332E-12	5.47561E-12
-70.3518E-3	-25.5586E-12	-70.3518E-3	-53.9060E-9	-1.42505E-12	5.53643E-12
-50.2512E-3	-17.9840E-12	-50.2513E-3	-53.9060E-9	-1.31711E-12	5.78475E-12
-30.1508E-3	-10.7712E-12	-30.1508E-3	-53.9060E-9	-1.48562E-12	5.55981E-12
-10.0503E-3	-3.73957E-12	-10.0503E-3	-53.9060E-9	-1.67489E-12	5.29912E-12
10.0503E-3	2.96923E-12	10.0503E-3	-53.9060E-9	-1.87113E-12	5.08007E-12
30.1507E-3	9.39241E-12	30.1508E-3	-53.9060E-9	-1.93366E-12	4.98361E-12
50.2512E-3	15.8613E-12	50.2513E-3	-53.9060E-9	-1.72962E-12	5.08016E-12
70.3518E-3	22.7614E-12	70.3518E-3	-53.9060E-9	-1.56363E-12	5.47836E-12
90.4522E-3	29.5055E-12	90.4523E-3	-53.9060E-9	-1.82903E-12	5.05987E-12
110.553E-3	36.1858E-12	110.553E-3	-53.9060E-9	-1.63476E-12	5.17345E-12
130.653E-3	42.9112E-12	130.653E-3	-53.9060E-9	-1.52681E-12	5.38598E-12
150.754E-3	50.5443E-12	150.754E-3	-53.9060E-9	-1.55033E-12	5.48062E-12
170.854E-3	58.0741E-12	170.854E-3	-53.9060E-9	-1.49463E-12	5.49747E-12
190.955E-3	64.9923E-12	190.955E-3	-53.9060E-9	-1.63794E-12	5.25225E-12
211.055E-3	71.3342E-12	211.055E-3	-53.9060E-9	-1.64239E-12	5.08080E-12
231.156E-3	78.1268E-12	231.156E-3	-53.9060E-9	-1.61096E-12	5.19226E-12
251.256E-3	85.3523E-12	251.256E-3	-53.9060E-9	-1.65078E-12	5.21129E-12
271.357E-3	92.2026E-12	271.357E-3	-53.9060E-9	-1.62533E-12	5.26293E-12
291.457E-3	98.6788E-12	291.457E-3	-53.9060E-9	-1.50674E-12	5.41427E-12
311.558E-3	105.392E-12	311.558E-3	-53.9060E-9	-1.64421E-12	5.36372E-12
331.658E-3	113.265E-12	331.658E-3	-53.9060E-9	-1.70277E-12	5.20095E-12
351.759E-3	120.799E-12	351.759E-3	-53.9060E-9	-1.65792E-12	5.66943E-12
371.859E-3	127.625E-12	371.859E-3	-53.9060E-9	-1.42194E-12	5.86087E-12
391.960E-3	135.062E-12	391.960E-3	-53.9060E-9	-1.34793E-12	5.99859E-12
412.060E-3	143.545E-12	412.060E-3	-53.9060E-9	-1.49555E-12	5.87522E-12
432.161E-3	151.969E-12	432.161E-3	-53.9060E-9	-1.63267E-12	5.58812E-12
452.261E-3	158.615E-12	452.261E-3	-53.9060E-9	-1.61288E-12	5.57219E-12
472.362E-3	164.631E-12	472.362E-3	-53.9060E-9	-1.44403E-12	5.37687E-12
492.462E-3	172.462E-12	492.462E-3	-53.9060E-9	-1.52970E-12	5.68274E-12
512.563E-3	180.576E-12	512.563E-3	-53.9060E-9	-1.46708E-12	5.67575E-12
532.663E-3	187.925E-12	532.663E-3	-53.9060E-9	-1.46150E-12	6.07144E-12
552.764E-3	195.337E-12	552.764E-3	-53.9060E-9	-1.27288E-12	6.48284E-12
572.864E-3	203.184E-12	572.864E-3	-53.9060E-9	-1.34130E-12	6.59382E-12
592.965E-3	214.012E-12	592.965E-3	-53.9060E-9	-1.09178E-12	6.65449E-12
613.065E-3	222.972E-12	613.065E-3	-53.9060E-9	-939.257E-15	7.09753E-12
633.166E-3	231.495E-12	633.166E-3	-53.9060E-9	-761.692E-15	7.27956E-12
653.266E-3	240.966E-12	653.266E-3	-53.9060E-9	-1.08837E-12	7.46602E-12
673.367E-3	252.181E-12	673.367E-3	-53.9060E-9	-760.842E-15	7.67320E-12
693.467E-3	262.876E-12	693.467E-3	-53.9060E-9	-925.830E-15	7.63104E-12
713.568E-3	272.331E-12	713.568E-3	-53.9060E-9	-750.228E-15	7.55006E-12
733.668E-3	282.086E-12	733.668E-3	-53.9060E-9	-871.792E-15	7.72225E-12
753.769E-3	292.132E-12	753.769E-3	-53.9060E-9	-730.295E-15	7.83877E-12
773.869E-3	304.442E-12	773.869E-3	-53.9060E-9	-593.037E-15	7.75246E-12
793.970E-3	314.339E-12	793.970E-3	-53.9060E-9	-824.268E-15	8.14928E-12
814.070E-3	324.741E-12	814.070E-3	-53.9060E-9	-755.660E-15	8.04578E-12
834.171E-3	336.503E-12	834.171E-3	-53.9060E-9	-751.761E-15	8.35820E-12
854.271E-3	347.946E-12	854.271E-3	-53.9060E-9	-699.699E-15	8.38426E-12
874.372E-3	359.534E-12	874.372E-3	-53.9060E-9	-660.013E-15	8.64490E-12
894.472E-3	369.291E-12	894.472E-3	-53.9060E-9	-491.028E-15	8.79647E-12
914.573E-3	384.070E-12	914.573E-3	-53.9060E-9	-401.669E-15	9.17709E-12
934.673E-3	395.935E-12	934.673E-3	-53.9060E-9	-268.829E-15	9.66296E-12
954.774E-3	409.963E-12	954.774E-3	-53.9060E-9	-163.842E-15	10.2466E-12
974.874E-3	422.908E-12	974.874E-3	-53.9060E-9	241.051E-15	10.8010E-12
994.975E-3	439.036E-12	994.975E-3	-53.9060E-9	225.694E-15	11.1730E-12
1.01508E+0	456.458E-12	1.01508E+0	-53.9060E-9	380.772E-15	11.4629E-12
1.03518E+0	471.679E-12	1.03518E+0	-53.9060E-9	245.195E-15	11.5102E-12
1.05528E+0	485.968E-12	1.05528E+0	-53.9060E-9	584.317E-15	11.6244E-12
1.07538E+0	502.223E-12	1.07538E+0	-53.9060E-9	358.585E-15	11.9434E-12
1.09548E+0	521.059E-12	1.09548E+0	-53.9060E-9	361.902E-15	11.9940E-12
1.11558E+0	536.816E-12	1.11558E+0	-53.9060E-9	310.691E-15	12.1204E-12
1.13568E+0	552.467E-12	1.13568E+0	-53.9060E-9	620.745E-15	12.2918E-12
1.15578E+0	567.464E-12	1.15578E+0	-53.9060E-9	344.729E-15	12.5943E-12
1.17588E+0	587.677E-12	1.17588E+0	-53.9060E-9	653.614E-15	12.9341E-12
1.19598E+0	606.666E-12	1.19598E+0	-53.9060E-9	726.758E-15	13.2825E-12
1.21608E+0	623.990E-12	1.21608E+0	-53.9060E-9	1.13423E-12	13.9162E-12
1.23618E+0	641.306E-12	1.23618E+0	-53.9060E-9	1.15998E-12	14.5963E-12
1.25628E+0	663.899E-12	1.25628E+0	-53.9060E-9	1.53917E-12	15.2843E-12
1.27638E+0	687.732E-12	1.27638E+0	-53.9060E-9	1.76064E-12	16.2340E-12
1.29648E+0	709.895E-12	1.29648E+0	-53.9060E-9	2.26638E-12	17.3029E-12
1.31658E+0	731.911E-12	1.31658E+0	-53.9060E-9	2.32898E-12	18.1916E-12
1.33668E+0	758.435E-12	1.33668E+0	-53.9060E-9	2.59239E-12	18.7958E-12
1.35678E+0	787.569E-12	1.35678E+0	-53.9060E-9	2.74690E-12	19.1206E-12
1.37688E+0	814.169E-12	1.37688E+0	-53.9060E-9	2.78563E-12	19.3917E-12
1.39698E+0	837.053E-12	1.39698E+0	-53.9060E-9	2.70381E-12	19.3291E-12
1.41709E+0	864.211E-12	1.41709E+0	-53.9060E-9	2.61408E-12	19.4906E-12
1.43719E+0	892.448E-12	1.43719E+0	-53.9060E-9	2.69975E-12	19.7347E-12
1.45729E+0	920.365E-12	1.45729E+0	-53.9060E-9	2.99901E-12	19.9207E-12
1.47739E+0	946.183E-12	1.47739E+0	-53.9060E-9	3.38015E-12	20.3636E-12
1.49749E+0	972.088E-12	1.49749E+0	-53.9060E-9	3.35946E-12	21.2061E-12
1.51759E+0	1.00453E-9	1.51759E+0	-53.9060E-9	3.66539E-12	21.5260E-12
1.53769E+0	1.03516E-9	1.53769E+0	-53.9060E-9	3.69261E-12	21.8945E-12
1.55779E+0	1.06344E-9	1.55779E+0	-53.9060E-9	3.71203E-12	21.7322E-12
1.57789E+0	1.08871E-9	1.57789E+0	-53.9060E-9	3.53289E-12	21.4058E-12
1.59799E+0	1.11975E-9	1.59799E+0	-53.9060E-9	3.97818E-12	21.2236E-12
1.61809E+0	1.14955E-9	1.61809E+0	-53.9060E-9	3.38203E-12	20.5679E-12
1.63819E+0	1.17782E-9	1.63819E+0	-53.9060E-9	3.47932E-12	20.2296E-12
1.65829E+0	1.19920E-9	1.65829E+0	-53.9060E-9	3.08614E-12	19.6060E-12
1.67839E+0	1.22876E-9	1.67839E+0	-53.9060E-9	3.28225E-12	19.4017E-12
1.69849E+0	1.25340E-9	1.69849E+0	-53.9060E-9	3.10764E-12	19.0500E-12
1.71859E+0	1.28048E-9	1.71859E+0	-53.9060E-9	2.85733E-12	18.9143E-12
1.73869E+0	1.30302E-9	1.73869E+0	-53.9060E-9	2.60811E-12	18.4529E-12
1.75879E+0	1.32479E-9	1.75879E+0	-53.9060E-9	2.57501E-12	17.8127E-12
1.77889E+0	1.35014E-9	1.77889E+0	-53.9060E-9	2.43199E-12	17.1629E-12
1.79900E+0	1.37178E-9	1.79900E+0	-53.9060E-9	2.41621E-12	16.9159E-12
1.81910E+0	1.39389E-9	1.81910E+0	-53.9060E-9	2.27354E-12	16.3267E-12
1.83920E+0	1.41346E-9	1.83920E+0	-53.9060E-9	2.43089E-12	16.4197E-12
1.85930E+0	1.43431E-9	1.85930E+0	-53.9060E-9	2.23871E-12	16.2131E-12
1.87940E+0	1.45493E-9	1.87940E+0	-53.9060E-9	2.14914E-12	16.0064E-12
1.89950E+0	1.47517E-9	1.89950E+0	-53.9060E-9	2.37183E-12	15.9148E-12
1.91960E+0	1.49763E-9	1.91960E+0	-53.9060E-9	2.00862E-12	15.9568E-12
1.93970E+0	1.51809E-9	1.93970E+0	-53.9060E-9	1.90775E-12	15.6000E-12
1.95980E+0	1.53472E-9	1.95980E+0	-53.9060E-9	1.77683E-12	15.5500E-12
1.97990E+0	1.55707E-9	1.97990E+0	-53.9060E-9	1.82701E-12	15.3496E-12
2.00000E+0	1.57423E-9	2.00000E+0	-53.9060E-9	1.97493E-12	15.2944E-12
