# Supplementary material for: Circumventing the stability problems of graphene nanoribbon zigzag edges
Source: Nat Chem. 2022 Sep 26;14(12):1451–8. doi: 10.1038/s41557-022-01042-8 (PMC10665199; doi:10.1038/s41557-022-01042-8)
Supplement: Supplementary file 3 — Source data for Supplementary Fig. 9. [file 41557_2022_1042_MOESM3_ESM.zip › 4 units/Point spectra405.dat]

Experiment	bias spectroscopy
Saved Date	21.07.2020 23:38:48
User
Date
X (m)	-359.089E-9
Y (m)	-188.789E-9
Z (m)	-53.9125E-9
Z offset (m)	0E+0
Settling time (s)	20E-3
Integration time (s)	70E-3
Z-Ctrl hold	TRUE
Final Z (m)	N/A
Start time	21.07.2020 23:38:29
Filter type	None
Order
Cutoff frq
Bias>Bias (V)	-500E-3
Bias>Calibration (V/V)	-1E+0
Bias>Offset (V)	0E+0
Bias Spectroscopy>Sweep Start (V)	-2E+0
Bias Spectroscopy>Sweep End (V)	2E+0
Bias Spectroscopy>Num Pixel	200
Bias Spectroscopy>Z Avg time (s)	100E-3
Bias Spectroscopy>Z offset (m)	0E+0
Bias Spectroscopy>1st Settling time (s)	60E-3
Bias Spectroscopy>Settling time (s)	20E-3
Bias Spectroscopy>Integration time (s)	70E-3
Bias Spectroscopy>End Settling time (s)	50E-3
Bias Spectroscopy>Z control time (s)	50E-3
Bias Spectroscopy>Max Slew rate (V/s)	Inf
Bias Spectroscopy>backward sweep	FALSE
Bias Spectroscopy>Z-controller hold	TRUE
Bias Spectroscopy>Number of sweeps	1
Bias Spectroscopy>Channels	Current (A);Bias (V);Z (m);LI Demod 1 Y (A);LI Demod 1 X (A)
Bias Spectroscopy>Reset Bias	TRUE
Bias Spectroscopy>Record final Z	FALSE
Bias Spectroscopy>Lock-In run	TRUE
Current>Current (A)	798.878E-12
Current>Calibration (A/V)	330E-12
Current>Offset (A)	0E+0
Current>Gain	High
Lock-in>Lock-in status	ON
Lock-in>Modulated signal	Bias (V)
Lock-in>Frequency (Hz)	828E+0
Lock-in>Amplitude	20E-3
Lock-in>Demodulated signal	Current (A)
Lock-in>HP Filter Cutoff D1 (Hz)	155.425E+0
Lock-in>HP Filter Cutoff D2 (Hz)	155.425E+0
Lock-in>HP Filter Order D1	1
Lock-in>HP Filter Order D2	1
Lock-in>Harmonic D1	1
Lock-in>Harmonic D2	2
Lock-in>Reference phase D1 (deg)	-158.815E+0
Lock-in>Reference phase D2 (deg)	174.64E+0
Lock-in>LP Filter Cutoff D1 (Hz)	9.71405E+0
Lock-in>LP Filter Cutoff D2 (Hz)	4.85702E+0
Lock-in>LP Filter Order D1	2
Lock-in>LP Filter Order D2	2
Lock-in>Sync Filter D1	OFF
Lock-in>Sync Filter D2	OFF
[DATA]
Bias calc (V)	Current (A)	Bias (V)	Z (m)	LI Demod 1 Y (A)	LI Demod 1 X (A)
-2.00000E+0	-711.991E-12	-2.00000E+0	-53.9125E-9	460.335E-15	11.4182E-12
-1.97990E+0	-695.733E-12	-1.97990E+0	-53.9125E-9	311.915E-15	11.2779E-12
-1.95980E+0	-683.329E-12	-1.95980E+0	-53.9125E-9	412.665E-15	10.5347E-12
-1.93970E+0	-668.908E-12	-1.93970E+0	-53.9125E-9	-114.230E-15	10.1002E-12
-1.91960E+0	-654.804E-12	-1.91960E+0	-53.9125E-9	-80.5275E-15	9.84006E-12
-1.89950E+0	-641.089E-12	-1.89950E+0	-53.9125E-9	23.1515E-15	9.80598E-12
-1.87940E+0	-629.772E-12	-1.87940E+0	-53.9125E-9	-140.263E-15	9.65756E-12
-1.85930E+0	-616.191E-12	-1.85930E+0	-53.9125E-9	-236.828E-15	9.48792E-12
-1.83920E+0	-601.894E-12	-1.83920E+0	-53.9125E-9	-130.383E-15	9.43234E-12
-1.81910E+0	-591.433E-12	-1.81910E+0	-53.9125E-9	-351.779E-15	9.68940E-12
-1.79900E+0	-576.887E-12	-1.79900E+0	-53.9125E-9	-236.880E-15	9.87196E-12
-1.77889E+0	-564.301E-12	-1.77889E+0	-53.9125E-9	-119.929E-15	9.89731E-12
-1.75879E+0	-550.380E-12	-1.75879E+0	-53.9125E-9	28.6273E-15	9.94586E-12
-1.73869E+0	-537.361E-12	-1.73869E+0	-53.9125E-9	-101.989E-15	9.67637E-12
-1.71859E+0	-524.974E-12	-1.71859E+0	-53.9125E-9	-155.164E-15	9.56861E-12
-1.69849E+0	-510.374E-12	-1.69849E+0	-53.9125E-9	-399.823E-15	9.20749E-12
-1.67839E+0	-499.538E-12	-1.67839E+0	-53.9125E-9	-428.240E-15	8.81262E-12
-1.65829E+0	-486.812E-12	-1.65829E+0	-53.9125E-9	-700.343E-15	8.47792E-12
-1.63819E+0	-477.702E-12	-1.63819E+0	-53.9125E-9	-521.804E-15	8.66807E-12
-1.61809E+0	-464.318E-12	-1.61809E+0	-53.9125E-9	-573.841E-15	8.92853E-12
-1.59799E+0	-452.009E-12	-1.59799E+0	-53.9125E-9	-547.668E-15	8.87899E-12
-1.57789E+0	-441.259E-12	-1.57789E+0	-53.9125E-9	-446.966E-15	8.74489E-12
-1.55779E+0	-429.116E-12	-1.55779E+0	-53.9125E-9	-592.527E-15	8.73091E-12
-1.53769E+0	-418.391E-12	-1.53769E+0	-53.9125E-9	-516.548E-15	8.89665E-12
-1.51759E+0	-403.573E-12	-1.51759E+0	-53.9125E-9	-438.386E-15	9.36547E-12
-1.49749E+0	-392.849E-12	-1.49749E+0	-53.9125E-9	-425.270E-15	8.90286E-12
-1.47739E+0	-381.961E-12	-1.47739E+0	-53.9125E-9	-961.684E-15	7.80509E-12
-1.45729E+0	-372.522E-12	-1.45729E+0	-53.9125E-9	-915.941E-15	6.99908E-12
-1.43719E+0	-363.913E-12	-1.43719E+0	-53.9125E-9	-1.00231E-12	6.66213E-12
-1.41709E+0	-353.824E-12	-1.41709E+0	-53.9125E-9	-1.14814E-12	6.34964E-12
-1.39698E+0	-347.757E-12	-1.39698E+0	-53.9125E-9	-1.41978E-12	5.50457E-12
-1.37688E+0	-340.186E-12	-1.37688E+0	-53.9125E-9	-1.73901E-12	4.90240E-12
-1.35678E+0	-335.653E-12	-1.35678E+0	-53.9125E-9	-1.84523E-12	4.71047E-12
-1.33668E+0	-330.228E-12	-1.33668E+0	-53.9125E-9	-1.85386E-12	4.44842E-12
-1.31658E+0	-324.237E-12	-1.31658E+0	-53.9125E-9	-2.00156E-12	4.25934E-12
-1.29648E+0	-320.053E-12	-1.29648E+0	-53.9125E-9	-2.04489E-12	3.85894E-12
-1.27638E+0	-314.083E-12	-1.27638E+0	-53.9125E-9	-2.11158E-12	3.84468E-12
-1.25628E+0	-311.265E-12	-1.25628E+0	-53.9125E-9	-2.18612E-12	3.73404E-12
-1.23618E+0	-305.608E-12	-1.23618E+0	-53.9125E-9	-2.05461E-12	3.66212E-12
-1.21608E+0	-302.144E-12	-1.21608E+0	-53.9125E-9	-1.95234E-12	3.70133E-12
-1.19598E+0	-296.134E-12	-1.19598E+0	-53.9125E-9	-1.86928E-12	3.90226E-12
-1.17588E+0	-292.359E-12	-1.17588E+0	-53.9125E-9	-1.96001E-12	4.15794E-12
-1.15578E+0	-286.816E-12	-1.15578E+0	-53.9125E-9	-2.02176E-12	4.01684E-12
-1.13568E+0	-281.515E-12	-1.13568E+0	-53.9125E-9	-1.87572E-12	3.80245E-12
-1.11558E+0	-277.511E-12	-1.11558E+0	-53.9125E-9	-2.12020E-12	3.61645E-12
-1.09548E+0	-273.071E-12	-1.09548E+0	-53.9125E-9	-2.18484E-12	3.21457E-12
-1.07538E+0	-270.792E-12	-1.07538E+0	-53.9125E-9	-2.32679E-12	2.97069E-12
-1.05528E+0	-266.343E-12	-1.05528E+0	-53.9125E-9	-2.36559E-12	3.03606E-12
-1.03518E+0	-263.298E-12	-1.03518E+0	-53.9125E-9	-2.01837E-12	3.09563E-12
-1.01508E+0	-259.034E-12	-1.01508E+0	-53.9125E-9	-2.10287E-12	3.36221E-12
-994.975E-3	-254.860E-12	-994.975E-3	-53.9125E-9	-2.26933E-12	3.56938E-12
-974.874E-3	-251.159E-12	-974.874E-3	-53.9125E-9	-2.25715E-12	3.66634E-12
-954.774E-3	-245.569E-12	-954.774E-3	-53.9125E-9	-2.01322E-12	3.74278E-12
-934.673E-3	-242.406E-12	-934.673E-3	-53.9125E-9	-1.94513E-12	3.90562E-12
-914.573E-3	-236.710E-12	-914.573E-3	-53.9125E-9	-1.89179E-12	3.94197E-12
-894.472E-3	-233.069E-12	-894.472E-3	-53.9125E-9	-1.92591E-12	3.79385E-12
-874.372E-3	-228.637E-12	-874.372E-3	-53.9125E-9	-2.33009E-12	3.26641E-12
-854.271E-3	-225.426E-12	-854.271E-3	-53.9125E-9	-2.35862E-12	2.87497E-12
-834.171E-3	-221.772E-12	-834.171E-3	-53.9125E-9	-2.30290E-12	2.85839E-12
-814.070E-3	-217.867E-12	-814.070E-3	-53.9125E-9	-2.24608E-12	3.04377E-12
-793.970E-3	-215.024E-12	-793.970E-3	-53.9125E-9	-2.31688E-12	3.20109E-12
-773.869E-3	-210.591E-12	-773.869E-3	-53.9125E-9	-2.12037E-12	3.39625E-12
-753.769E-3	-207.013E-12	-753.769E-3	-53.9125E-9	-2.04157E-12	3.52555E-12
-733.668E-3	-202.398E-12	-733.668E-3	-53.9125E-9	-2.08980E-12	3.42825E-12
-713.568E-3	-198.760E-12	-713.568E-3	-53.9125E-9	-1.91227E-12	3.49210E-12
-693.467E-3	-194.297E-12	-693.467E-3	-53.9125E-9	-2.03072E-12	3.65865E-12
-673.367E-3	-189.358E-12	-673.367E-3	-53.9125E-9	-2.15086E-12	3.80010E-12
-653.266E-3	-184.719E-12	-653.266E-3	-53.9125E-9	-2.10839E-12	3.79630E-12
-633.166E-3	-179.941E-12	-633.166E-3	-53.9125E-9	-1.96268E-12	3.77066E-12
-613.065E-3	-175.945E-12	-613.065E-3	-53.9125E-9	-1.97361E-12	4.00162E-12
-592.965E-3	-170.998E-12	-592.965E-3	-53.9125E-9	-2.04558E-12	3.94413E-12
-572.864E-3	-166.300E-12	-572.864E-3	-53.9125E-9	-1.96564E-12	3.84968E-12
-552.764E-3	-161.243E-12	-552.764E-3	-53.9125E-9	-1.98905E-12	3.84762E-12
-532.663E-3	-157.002E-12	-532.663E-3	-53.9125E-9	-1.94639E-12	3.81191E-12
-512.563E-3	-152.328E-12	-512.563E-3	-53.9125E-9	-2.13782E-12	3.81858E-12
-492.462E-3	-147.696E-12	-492.462E-3	-53.9125E-9	-2.08990E-12	3.68445E-12
-472.362E-3	-143.637E-12	-472.362E-3	-53.9125E-9	-2.12633E-12	3.49587E-12
-452.261E-3	-139.174E-12	-452.261E-3	-53.9125E-9	-2.06626E-12	3.14788E-12
-432.161E-3	-135.817E-12	-432.161E-3	-53.9125E-9	-2.24957E-12	3.30257E-12
-412.060E-3	-131.975E-12	-412.060E-3	-53.9125E-9	-2.24237E-12	3.35308E-12
-391.960E-3	-127.883E-12	-391.960E-3	-53.9125E-9	-2.12122E-12	3.38649E-12
-371.859E-3	-123.388E-12	-371.859E-3	-53.9125E-9	-1.97019E-12	3.81086E-12
-351.759E-3	-118.100E-12	-351.759E-3	-53.9125E-9	-2.00478E-12	4.08793E-12
-331.658E-3	-113.255E-12	-331.658E-3	-53.9125E-9	-2.04047E-12	4.32152E-12
-311.558E-3	-107.665E-12	-311.558E-3	-53.9125E-9	-1.74970E-12	4.33793E-12
-291.457E-3	-101.863E-12	-291.457E-3	-53.9125E-9	-1.86738E-12	4.63559E-12
-271.357E-3	-95.3094E-12	-271.357E-3	-53.9125E-9	-1.76550E-12	5.05033E-12
-251.256E-3	-88.6068E-12	-251.256E-3	-53.9125E-9	-1.54094E-12	5.35605E-12
-231.156E-3	-81.8405E-12	-231.156E-3	-53.9125E-9	-1.55444E-12	5.42397E-12
-211.055E-3	-74.9432E-12	-211.055E-3	-53.9125E-9	-1.65199E-12	5.35322E-12
-190.955E-3	-68.1677E-12	-190.955E-3	-53.9125E-9	-1.50223E-12	5.16912E-12
-170.854E-3	-61.4056E-12	-170.854E-3	-53.9125E-9	-1.56676E-12	5.11752E-12
-150.754E-3	-54.8239E-12	-150.754E-3	-53.9125E-9	-1.59211E-12	5.01779E-12
-130.653E-3	-47.7845E-12	-130.653E-3	-53.9125E-9	-1.44311E-12	5.46323E-12
-110.553E-3	-40.6168E-12	-110.553E-3	-53.9125E-9	-1.66000E-12	5.37473E-12
-90.4523E-3	-33.4339E-12	-90.4523E-3	-53.9125E-9	-1.68927E-12	5.59434E-12
-70.3518E-3	-26.0409E-12	-70.3518E-3	-53.9125E-9	-1.43557E-12	5.68809E-12
-50.2512E-3	-18.5922E-12	-50.2513E-3	-53.9125E-9	-1.51078E-12	5.66845E-12
-30.1508E-3	-11.0423E-12	-30.1508E-3	-53.9125E-9	-1.68027E-12	5.54097E-12
-10.0503E-3	-3.85330E-12	-10.0503E-3	-53.9125E-9	-1.50475E-12	5.25956E-12
10.0503E-3	3.06114E-12	10.0503E-3	-53.9125E-9	-1.54878E-12	5.43849E-12
30.1507E-3	9.74714E-12	30.1508E-3	-53.9125E-9	-1.80665E-12	5.05002E-12
50.2512E-3	16.3460E-12	50.2513E-3	-53.9125E-9	-1.65223E-12	5.18382E-12
70.3518E-3	23.0286E-12	70.3518E-3	-53.9125E-9	-1.57028E-12	5.28255E-12
90.4522E-3	29.8357E-12	90.4523E-3	-53.9125E-9	-1.61762E-12	5.19039E-12
110.553E-3	36.4276E-12	110.553E-3	-53.9125E-9	-1.67327E-12	5.12111E-12
130.653E-3	43.6800E-12	130.653E-3	-53.9125E-9	-1.56007E-12	5.33199E-12
150.754E-3	50.7072E-12	150.754E-3	-53.9125E-9	-1.36713E-12	5.64854E-12
170.854E-3	58.1370E-12	170.854E-3	-53.9125E-9	-1.42412E-12	5.78381E-12
190.955E-3	65.0754E-12	190.955E-3	-53.9125E-9	-1.55557E-12	5.51979E-12
211.055E-3	72.2379E-12	211.055E-3	-53.9125E-9	-1.52593E-12	5.35216E-12
231.156E-3	79.0744E-12	231.156E-3	-53.9125E-9	-1.50327E-12	5.03453E-12
251.256E-3	85.7605E-12	251.256E-3	-53.9125E-9	-1.60132E-12	5.17132E-12
271.357E-3	92.8786E-12	271.357E-3	-53.9125E-9	-1.40597E-12	5.38581E-12
291.457E-3	99.7652E-12	291.457E-3	-53.9125E-9	-1.47706E-12	5.81409E-12
311.558E-3	107.350E-12	311.558E-3	-53.9125E-9	-1.61403E-12	5.58474E-12
331.658E-3	114.300E-12	331.658E-3	-53.9125E-9	-1.58792E-12	5.55729E-12
351.759E-3	122.076E-12	351.759E-3	-53.9125E-9	-1.58475E-12	6.01936E-12
371.859E-3	129.195E-12	371.859E-3	-53.9125E-9	-1.45199E-12	6.15624E-12
391.960E-3	137.762E-12	391.960E-3	-53.9125E-9	-1.46031E-12	5.97749E-12
412.060E-3	145.768E-12	412.060E-3	-53.9125E-9	-1.40941E-12	6.09784E-12
432.161E-3	153.632E-12	432.161E-3	-53.9125E-9	-1.41527E-12	5.99715E-12
452.261E-3	161.188E-12	452.261E-3	-53.9125E-9	-1.60052E-12	5.75092E-12
472.362E-3	167.401E-12	472.362E-3	-53.9125E-9	-1.57359E-12	5.63495E-12
492.462E-3	176.037E-12	492.462E-3	-53.9125E-9	-1.51002E-12	5.80515E-12
512.563E-3	183.079E-12	512.563E-3	-53.9125E-9	-1.48105E-12	5.99310E-12
532.663E-3	191.888E-12	532.663E-3	-53.9125E-9	-1.25192E-12	6.05075E-12
552.764E-3	199.515E-12	552.764E-3	-53.9125E-9	-984.739E-15	6.80142E-12
572.864E-3	209.253E-12	572.864E-3	-53.9125E-9	-1.05853E-12	6.98341E-12
592.965E-3	219.305E-12	592.965E-3	-53.9125E-9	-927.014E-15	7.14625E-12
613.065E-3	228.516E-12	613.065E-3	-53.9125E-9	-1.00757E-12	7.43251E-12
633.166E-3	238.963E-12	633.166E-3	-53.9125E-9	-779.116E-15	7.62997E-12
653.266E-3	248.506E-12	653.266E-3	-53.9125E-9	-521.146E-15	7.76420E-12
673.367E-3	261.192E-12	673.367E-3	-53.9125E-9	-679.817E-15	8.05710E-12
693.467E-3	271.064E-12	693.467E-3	-53.9125E-9	-842.446E-15	8.28031E-12
713.568E-3	282.531E-12	713.568E-3	-53.9125E-9	-654.796E-15	8.23117E-12
733.668E-3	292.210E-12	733.668E-3	-53.9125E-9	-808.766E-15	8.30275E-12
753.769E-3	304.315E-12	753.769E-3	-53.9125E-9	-575.086E-15	8.45352E-12
773.869E-3	316.960E-12	773.869E-3	-53.9125E-9	-454.186E-15	8.65523E-12
793.970E-3	328.492E-12	793.970E-3	-53.9125E-9	-387.481E-15	8.80913E-12
814.070E-3	340.125E-12	814.070E-3	-53.9125E-9	-430.403E-15	9.11734E-12
834.171E-3	351.272E-12	834.171E-3	-53.9125E-9	-308.297E-15	8.96213E-12
854.271E-3	365.501E-12	854.271E-3	-53.9125E-9	-320.016E-15	8.77466E-12
874.372E-3	377.470E-12	874.372E-3	-53.9125E-9	-453.848E-15	9.30401E-12
894.472E-3	390.360E-12	894.472E-3	-53.9125E-9	-405.110E-15	9.48763E-12
914.573E-3	401.472E-12	914.573E-3	-53.9125E-9	-268.695E-15	10.0209E-12
934.673E-3	417.359E-12	934.673E-3	-53.9125E-9	-104.397E-15	10.3641E-12
954.774E-3	433.040E-12	954.774E-3	-53.9125E-9	137.092E-15	11.0442E-12
974.874E-3	448.772E-12	974.874E-3	-53.9125E-9	324.057E-15	11.7696E-12
994.975E-3	463.476E-12	994.975E-3	-53.9125E-9	346.916E-15	12.2104E-12
1.01508E+0	480.500E-12	1.01508E+0	-53.9125E-9	426.100E-15	12.4177E-12
1.03518E+0	500.635E-12	1.03518E+0	-53.9125E-9	593.866E-15	12.7356E-12
1.05528E+0	517.768E-12	1.05528E+0	-53.9125E-9	741.095E-15	12.6212E-12
1.07538E+0	534.420E-12	1.07538E+0	-53.9125E-9	568.076E-15	13.1634E-12
1.09548E+0	550.288E-12	1.09548E+0	-53.9125E-9	547.541E-15	12.9953E-12
1.11558E+0	571.656E-12	1.11558E+0	-53.9125E-9	826.218E-15	13.2539E-12
1.13568E+0	589.187E-12	1.13568E+0	-53.9125E-9	824.759E-15	13.0952E-12
1.15578E+0	607.561E-12	1.15578E+0	-53.9125E-9	734.453E-15	13.2992E-12
1.17588E+0	623.565E-12	1.17588E+0	-53.9125E-9	1.01597E-12	13.6021E-12
1.19598E+0	642.112E-12	1.19598E+0	-53.9125E-9	803.709E-15	13.6603E-12
1.21608E+0	663.668E-12	1.21608E+0	-53.9125E-9	1.10367E-12	14.2726E-12
1.23618E+0	681.709E-12	1.23618E+0	-53.9125E-9	1.29189E-12	14.7669E-12
1.25628E+0	703.945E-12	1.25628E+0	-53.9125E-9	1.66148E-12	15.6463E-12
1.27638E+0	722.566E-12	1.27638E+0	-53.9125E-9	1.75531E-12	16.2435E-12
1.29648E+0	748.942E-12	1.29648E+0	-53.9125E-9	2.03181E-12	17.2659E-12
1.31658E+0	772.021E-12	1.31658E+0	-53.9125E-9	2.32936E-12	17.9553E-12
1.33668E+0	798.510E-12	1.33668E+0	-53.9125E-9	2.61903E-12	18.8630E-12
1.35678E+0	824.465E-12	1.35678E+0	-53.9125E-9	2.67884E-12	19.0590E-12
1.37688E+0	848.167E-12	1.37688E+0	-53.9125E-9	2.96949E-12	19.4012E-12
1.39698E+0	877.419E-12	1.39698E+0	-53.9125E-9	2.93130E-12	19.2231E-12
1.41709E+0	901.583E-12	1.41709E+0	-53.9125E-9	2.92300E-12	19.2011E-12
1.43719E+0	930.924E-12	1.43719E+0	-53.9125E-9	2.99814E-12	19.2749E-12
1.45729E+0	955.131E-12	1.45729E+0	-53.9125E-9	3.14659E-12	19.7014E-12
1.47739E+0	981.365E-12	1.47739E+0	-53.9125E-9	3.31484E-12	20.0535E-12
1.49749E+0	1.00966E-9	1.49749E+0	-53.9125E-9	3.16969E-12	20.4820E-12
1.51759E+0	1.03854E-9	1.51759E+0	-53.9125E-9	3.61792E-12	20.7999E-12
1.53769E+0	1.06904E-9	1.53769E+0	-53.9125E-9	3.37167E-12	20.9967E-12
1.55779E+0	1.09178E-9	1.55779E+0	-53.9125E-9	3.33766E-12	20.5634E-12
1.57789E+0	1.11968E-9	1.57789E+0	-53.9125E-9	3.45164E-12	20.3597E-12
1.59799E+0	1.14845E-9	1.59799E+0	-53.9125E-9	3.33144E-12	19.6635E-12
1.61809E+0	1.17597E-9	1.61809E+0	-53.9125E-9	3.04952E-12	19.4710E-12
1.63819E+0	1.20007E-9	1.63819E+0	-53.9125E-9	3.13313E-12	19.0805E-12
1.65829E+0	1.22136E-9	1.65829E+0	-53.9125E-9	2.68827E-12	18.3262E-12
1.67839E+0	1.24790E-9	1.67839E+0	-53.9125E-9	2.53608E-12	18.2038E-12
1.69849E+0	1.27398E-9	1.69849E+0	-53.9125E-9	2.41872E-12	17.8806E-12
1.71859E+0	1.29542E-9	1.71859E+0	-53.9125E-9	2.62642E-12	17.5923E-12
1.73869E+0	1.31588E-9	1.73869E+0	-53.9125E-9	2.39588E-12	16.8469E-12
1.75879E+0	1.33697E-9	1.75879E+0	-53.9125E-9	2.21933E-12	16.7662E-12
1.77889E+0	1.36262E-9	1.77889E+0	-53.9125E-9	2.40173E-12	16.1242E-12
1.79900E+0	1.38408E-9	1.79900E+0	-53.9125E-9	1.97043E-12	15.7972E-12
1.81910E+0	1.40002E-9	1.81910E+0	-53.9125E-9	1.74799E-12	15.3533E-12
1.83920E+0	1.41947E-9	1.83920E+0	-53.9125E-9	1.80721E-12	15.1696E-12
1.85930E+0	1.43941E-9	1.85930E+0	-53.9125E-9	1.78120E-12	15.0368E-12
1.87940E+0	1.46260E-9	1.87940E+0	-53.9125E-9	1.87599E-12	14.9212E-12
1.89950E+0	1.47774E-9	1.89950E+0	-53.9125E-9	1.78875E-12	14.4677E-12
1.91960E+0	1.49468E-9	1.91960E+0	-53.9125E-9	1.66668E-12	14.4374E-12
1.93970E+0	1.51236E-9	1.93970E+0	-53.9125E-9	1.72661E-12	14.4663E-12
1.95980E+0	1.53543E-9	1.95980E+0	-53.9125E-9	1.70563E-12	14.3208E-12
1.97990E+0	1.55625E-9	1.97990E+0	-53.9125E-9	1.66142E-12	14.2310E-12
2.00000E+0	1.56889E-9	2.00000E+0	-53.9125E-9	1.43611E-12	14.2633E-12
