# Supplementary material for: Circumventing the stability problems of graphene nanoribbon zigzag edges
Source: Nat Chem. 2022 Sep 26;14(12):1451–8. doi: 10.1038/s41557-022-01042-8 (PMC10665199; doi:10.1038/s41557-022-01042-8)
Supplement: Supplementary file 3 — Source data for Supplementary Fig. 9. [file 41557_2022_1042_MOESM3_ESM.zip › 4 units/Point spectra406.dat]

Experiment	bias spectroscopy
Saved Date	21.07.2020 23:39:06
User
Date
X (m)	-359.165E-9
Y (m)	-188.878E-9
Z (m)	-53.9223E-9
Z offset (m)	0E+0
Settling time (s)	20E-3
Integration time (s)	70E-3
Z-Ctrl hold	TRUE
Final Z (m)	N/A
Start time	21.07.2020 23:38:48
Filter type	None
Order
Cutoff frq
Bias>Bias (V)	-500E-3
Bias>Calibration (V/V)	-1E+0
Bias>Offset (V)	0E+0
Bias Spectroscopy>Sweep Start (V)	-2E+0
Bias Spectroscopy>Sweep End (V)	2E+0
Bias Spectroscopy>Num Pixel	200
Bias Spectroscopy>Z Avg time (s)	100E-3
Bias Spectroscopy>Z offset (m)	0E+0
Bias Spectroscopy>1st Settling time (s)	60E-3
Bias Spectroscopy>Settling time (s)	20E-3
Bias Spectroscopy>Integration time (s)	70E-3
Bias Spectroscopy>End Settling time (s)	50E-3
Bias Spectroscopy>Z control time (s)	50E-3
Bias Spectroscopy>Max Slew rate (V/s)	Inf
Bias Spectroscopy>backward sweep	FALSE
Bias Spectroscopy>Z-controller hold	TRUE
Bias Spectroscopy>Number of sweeps	1
Bias Spectroscopy>Channels	Current (A);Bias (V);Z (m);LI Demod 1 Y (A);LI Demod 1 X (A)
Bias Spectroscopy>Reset Bias	TRUE
Bias Spectroscopy>Record final Z	FALSE
Bias Spectroscopy>Lock-In run	TRUE
Current>Current (A)	1.57492E-9
Current>Calibration (A/V)	330E-12
Current>Offset (A)	0E+0
Current>Gain	High
Lock-in>Lock-in status	ON
Lock-in>Modulated signal	Bias (V)
Lock-in>Frequency (Hz)	828E+0
Lock-in>Amplitude	20E-3
Lock-in>Demodulated signal	Current (A)
Lock-in>HP Filter Cutoff D1 (Hz)	155.425E+0
Lock-in>HP Filter Cutoff D2 (Hz)	155.425E+0
Lock-in>HP Filter Order D1	1
Lock-in>HP Filter Order D2	1
Lock-in>Harmonic D1	1
Lock-in>Harmonic D2	2
Lock-in>Reference phase D1 (deg)	-158.815E+0
Lock-in>Reference phase D2 (deg)	174.64E+0
Lock-in>LP Filter Cutoff D1 (Hz)	9.71405E+0
Lock-in>LP Filter Cutoff D2 (Hz)	4.85702E+0
Lock-in>LP Filter Order D1	2
Lock-in>LP Filter Order D2	2
Lock-in>Sync Filter D1	OFF
Lock-in>Sync Filter D2	OFF
[DATA]
Bias calc (V)	Current (A)	Bias (V)	Z (m)	LI Demod 1 Y (A)	LI Demod 1 X (A)
-2.00000E+0	-710.758E-12	-2.00000E+0	-53.9223E-9	1.27272E-12	14.8293E-12
-1.97990E+0	-687.831E-12	-1.97990E+0	-53.9223E-9	1.16264E-12	13.8788E-12
-1.95980E+0	-670.898E-12	-1.95980E+0	-53.9223E-9	657.867E-15	12.8893E-12
-1.93970E+0	-648.763E-12	-1.93970E+0	-53.9223E-9	618.085E-15	12.2969E-12
-1.91960E+0	-637.882E-12	-1.91960E+0	-53.9223E-9	397.216E-15	11.6131E-12
-1.89950E+0	-623.191E-12	-1.89950E+0	-53.9223E-9	343.340E-15	11.3081E-12
-1.87940E+0	-607.979E-12	-1.87940E+0	-53.9223E-9	200.432E-15	11.1900E-12
-1.85930E+0	-590.534E-12	-1.85930E+0	-53.9223E-9	224.617E-15	11.0452E-12
-1.83920E+0	-574.823E-12	-1.83920E+0	-53.9223E-9	247.641E-15	10.9444E-12
-1.81910E+0	-564.146E-12	-1.81910E+0	-53.9223E-9	138.208E-15	10.7420E-12
-1.79900E+0	-548.152E-12	-1.79900E+0	-53.9223E-9	72.4872E-15	10.5403E-12
-1.77889E+0	-536.303E-12	-1.77889E+0	-53.9223E-9	-1.83246E-15	10.3410E-12
-1.75879E+0	-517.318E-12	-1.75879E+0	-53.9223E-9	-177.196E-15	10.1304E-12
-1.73869E+0	-506.838E-12	-1.73869E+0	-53.9223E-9	-149.258E-15	9.61908E-12
-1.71859E+0	-496.483E-12	-1.71859E+0	-53.9223E-9	-515.484E-15	9.47991E-12
-1.69849E+0	-484.792E-12	-1.69849E+0	-53.9223E-9	-603.506E-15	8.71367E-12
-1.67839E+0	-472.843E-12	-1.67839E+0	-53.9223E-9	-678.445E-15	8.15456E-12
-1.65829E+0	-459.133E-12	-1.65829E+0	-53.9223E-9	-904.800E-15	8.16438E-12
-1.63819E+0	-453.489E-12	-1.63819E+0	-53.9223E-9	-644.360E-15	7.95506E-12
-1.61809E+0	-442.295E-12	-1.61809E+0	-53.9223E-9	-794.387E-15	7.93706E-12
-1.59799E+0	-430.772E-12	-1.59799E+0	-53.9223E-9	-781.161E-15	7.80143E-12
-1.57789E+0	-417.371E-12	-1.57789E+0	-53.9223E-9	-811.844E-15	7.67208E-12
-1.55779E+0	-408.690E-12	-1.55779E+0	-53.9223E-9	-995.314E-15	7.56184E-12
-1.53769E+0	-401.169E-12	-1.53769E+0	-53.9223E-9	-1.00711E-12	7.60524E-12
-1.51759E+0	-389.674E-12	-1.51759E+0	-53.9223E-9	-948.502E-15	7.45749E-12
-1.49749E+0	-379.711E-12	-1.49749E+0	-53.9223E-9	-982.751E-15	7.30495E-12
-1.47739E+0	-368.773E-12	-1.47739E+0	-53.9223E-9	-1.02714E-12	6.33401E-12
-1.45729E+0	-364.488E-12	-1.45729E+0	-53.9223E-9	-1.20553E-12	6.07240E-12
-1.43719E+0	-356.648E-12	-1.43719E+0	-53.9223E-9	-1.60097E-12	5.73024E-12
-1.41709E+0	-348.165E-12	-1.41709E+0	-53.9223E-9	-1.80744E-12	5.43270E-12
-1.39698E+0	-340.825E-12	-1.39698E+0	-53.9223E-9	-1.71024E-12	5.09016E-12
-1.37688E+0	-334.804E-12	-1.37688E+0	-53.9223E-9	-1.96047E-12	4.88288E-12
-1.35678E+0	-332.724E-12	-1.35678E+0	-53.9223E-9	-1.83903E-12	4.53387E-12
-1.33668E+0	-324.928E-12	-1.33668E+0	-53.9223E-9	-1.95741E-12	4.02876E-12
-1.31658E+0	-319.993E-12	-1.31658E+0	-53.9223E-9	-1.80519E-12	4.07978E-12
-1.29648E+0	-313.470E-12	-1.29648E+0	-53.9223E-9	-1.91717E-12	4.01008E-12
-1.27638E+0	-311.109E-12	-1.27638E+0	-53.9223E-9	-2.00881E-12	3.86330E-12
-1.25628E+0	-307.655E-12	-1.25628E+0	-53.9223E-9	-2.03441E-12	3.73875E-12
-1.23618E+0	-300.609E-12	-1.23618E+0	-53.9223E-9	-1.95216E-12	3.71643E-12
-1.21608E+0	-296.635E-12	-1.21608E+0	-53.9223E-9	-2.09197E-12	3.86810E-12
-1.19598E+0	-292.052E-12	-1.19598E+0	-53.9223E-9	-2.08758E-12	3.90635E-12
-1.17588E+0	-289.778E-12	-1.17588E+0	-53.9223E-9	-1.79433E-12	4.09725E-12
-1.15578E+0	-282.940E-12	-1.15578E+0	-53.9223E-9	-1.76111E-12	4.08722E-12
-1.13568E+0	-276.950E-12	-1.13568E+0	-53.9223E-9	-1.98091E-12	3.88482E-12
-1.11558E+0	-273.536E-12	-1.11558E+0	-53.9223E-9	-2.08476E-12	3.64046E-12
-1.09548E+0	-270.406E-12	-1.09548E+0	-53.9223E-9	-2.00596E-12	3.25807E-12
-1.07538E+0	-268.243E-12	-1.07538E+0	-53.9223E-9	-2.13253E-12	3.07277E-12
-1.05528E+0	-262.181E-12	-1.05528E+0	-53.9223E-9	-2.39229E-12	2.90160E-12
-1.03518E+0	-259.295E-12	-1.03518E+0	-53.9223E-9	-2.40431E-12	3.31592E-12
-1.01508E+0	-255.334E-12	-1.01508E+0	-53.9223E-9	-2.11265E-12	3.22297E-12
-994.975E-3	-252.757E-12	-994.975E-3	-53.9223E-9	-2.05392E-12	3.46535E-12
-974.874E-3	-247.870E-12	-974.874E-3	-53.9223E-9	-2.01614E-12	3.61572E-12
-954.774E-3	-242.239E-12	-954.774E-3	-53.9223E-9	-2.01705E-12	3.57891E-12
-934.673E-3	-238.653E-12	-934.673E-3	-53.9223E-9	-2.03624E-12	3.74103E-12
-914.573E-3	-234.531E-12	-914.573E-3	-53.9223E-9	-1.76260E-12	3.73407E-12
-894.472E-3	-230.721E-12	-894.472E-3	-53.9223E-9	-2.06984E-12	3.65405E-12
-874.372E-3	-225.752E-12	-874.372E-3	-53.9223E-9	-2.18485E-12	3.11322E-12
-854.271E-3	-221.333E-12	-854.271E-3	-53.9223E-9	-2.07907E-12	2.81716E-12
-834.171E-3	-219.830E-12	-834.171E-3	-53.9223E-9	-2.35118E-12	2.88630E-12
-814.070E-3	-215.787E-12	-814.070E-3	-53.9223E-9	-2.15880E-12	3.03690E-12
-793.970E-3	-212.644E-12	-793.970E-3	-53.9223E-9	-2.29695E-12	3.12705E-12
-773.869E-3	-207.486E-12	-773.869E-3	-53.9223E-9	-2.06736E-12	3.33607E-12
-753.769E-3	-204.202E-12	-753.769E-3	-53.9223E-9	-2.12354E-12	3.03113E-12
-733.668E-3	-201.509E-12	-733.668E-3	-53.9223E-9	-2.45975E-12	3.42307E-12
-713.568E-3	-196.927E-12	-713.568E-3	-53.9223E-9	-2.22587E-12	3.38137E-12
-693.467E-3	-192.496E-12	-693.467E-3	-53.9223E-9	-2.32280E-12	3.73370E-12
-673.367E-3	-187.023E-12	-673.367E-3	-53.9223E-9	-2.21567E-12	3.59888E-12
-653.266E-3	-183.880E-12	-653.266E-3	-53.9223E-9	-1.91139E-12	3.81084E-12
-633.166E-3	-179.286E-12	-633.166E-3	-53.9223E-9	-1.94935E-12	3.76812E-12
-613.065E-3	-173.972E-12	-613.065E-3	-53.9223E-9	-2.06931E-12	3.66234E-12
-592.965E-3	-169.710E-12	-592.965E-3	-53.9223E-9	-2.07456E-12	3.77754E-12
-572.864E-3	-165.040E-12	-572.864E-3	-53.9223E-9	-2.05086E-12	3.57746E-12
-552.764E-3	-162.053E-12	-552.764E-3	-53.9223E-9	-2.06849E-12	3.68137E-12
-532.663E-3	-156.251E-12	-532.663E-3	-53.9223E-9	-2.10349E-12	3.65384E-12
-512.563E-3	-152.078E-12	-512.563E-3	-53.9223E-9	-2.09586E-12	3.78904E-12
-492.462E-3	-147.082E-12	-492.462E-3	-53.9223E-9	-2.17541E-12	3.72655E-12
-472.362E-3	-143.385E-12	-472.362E-3	-53.9223E-9	-2.01252E-12	3.53866E-12
-452.261E-3	-139.690E-12	-452.261E-3	-53.9223E-9	-2.12023E-12	3.46700E-12
-432.161E-3	-135.455E-12	-432.161E-3	-53.9223E-9	-2.39930E-12	3.35604E-12
-412.060E-3	-131.960E-12	-412.060E-3	-53.9223E-9	-2.30119E-12	3.16640E-12
-391.960E-3	-127.523E-12	-391.960E-3	-53.9223E-9	-2.01208E-12	3.54861E-12
-371.859E-3	-123.707E-12	-371.859E-3	-53.9223E-9	-2.05683E-12	3.95273E-12
-351.759E-3	-118.223E-12	-351.759E-3	-53.9223E-9	-1.93157E-12	4.12944E-12
-331.658E-3	-112.873E-12	-331.658E-3	-53.9223E-9	-1.99812E-12	4.24335E-12
-311.558E-3	-106.980E-12	-311.558E-3	-53.9223E-9	-1.82639E-12	4.27396E-12
-291.457E-3	-101.228E-12	-291.457E-3	-53.9223E-9	-1.80049E-12	4.72373E-12
-271.357E-3	-95.1300E-12	-271.357E-3	-53.9223E-9	-1.61553E-12	5.20875E-12
-251.256E-3	-88.1356E-12	-251.256E-3	-53.9223E-9	-1.63660E-12	5.36728E-12
-231.156E-3	-80.9307E-12	-231.156E-3	-53.9223E-9	-1.51832E-12	5.60163E-12
-211.055E-3	-73.7164E-12	-211.055E-3	-53.9223E-9	-1.70336E-12	5.27257E-12
-190.955E-3	-67.3651E-12	-190.955E-3	-53.9223E-9	-1.68630E-12	5.15696E-12
-170.854E-3	-60.9060E-12	-170.854E-3	-53.9223E-9	-1.71325E-12	5.15236E-12
-150.754E-3	-54.0438E-12	-150.754E-3	-53.9223E-9	-1.54281E-12	5.21780E-12
-130.653E-3	-46.9016E-12	-130.653E-3	-53.9223E-9	-1.53937E-12	5.32673E-12
-110.553E-3	-39.9644E-12	-110.553E-3	-53.9223E-9	-1.42424E-12	5.47334E-12
-90.4523E-3	-33.2711E-12	-90.4523E-3	-53.9223E-9	-1.56749E-12	5.58522E-12
-70.3518E-3	-25.9844E-12	-70.3518E-3	-53.9223E-9	-1.53805E-12	5.59452E-12
-50.2512E-3	-18.3526E-12	-50.2513E-3	-53.9223E-9	-1.48223E-12	5.66385E-12
-30.1508E-3	-10.9441E-12	-30.1508E-3	-53.9223E-9	-1.44088E-12	5.48451E-12
-10.0503E-3	-3.84023E-12	-10.0503E-3	-53.9223E-9	-1.66906E-12	5.49530E-12
10.0503E-3	3.07119E-12	10.0503E-3	-53.9223E-9	-1.59090E-12	5.42372E-12
30.1507E-3	9.68593E-12	30.1508E-3	-53.9223E-9	-1.77598E-12	5.01430E-12
50.2512E-3	16.0749E-12	50.2513E-3	-53.9223E-9	-1.79969E-12	4.96290E-12
70.3518E-3	22.6217E-12	70.3518E-3	-53.9223E-9	-1.69078E-12	4.94961E-12
90.4522E-3	29.4389E-12	90.4523E-3	-53.9223E-9	-1.84142E-12	5.07166E-12
110.553E-3	35.7943E-12	110.553E-3	-53.9223E-9	-1.65932E-12	5.23500E-12
130.653E-3	42.2148E-12	130.653E-3	-53.9223E-9	-1.55976E-12	5.27817E-12
150.754E-3	49.1141E-12	150.754E-3	-53.9223E-9	-1.37537E-12	5.39045E-12
170.854E-3	56.4525E-12	170.854E-3	-53.9223E-9	-1.71891E-12	5.41481E-12
190.955E-3	63.8051E-12	190.955E-3	-53.9223E-9	-1.81596E-12	5.40701E-12
211.055E-3	69.6643E-12	211.055E-3	-53.9223E-9	-1.69772E-12	5.14359E-12
231.156E-3	76.0858E-12	231.156E-3	-53.9223E-9	-1.67551E-12	5.04324E-12
251.256E-3	82.9158E-12	251.256E-3	-53.9223E-9	-1.55772E-12	5.06061E-12
271.357E-3	90.4212E-12	271.357E-3	-53.9223E-9	-1.59147E-12	5.26284E-12
291.457E-3	96.8300E-12	291.457E-3	-53.9223E-9	-1.62247E-12	5.38821E-12
311.558E-3	102.914E-12	311.558E-3	-53.9223E-9	-1.54591E-12	5.31550E-12
331.658E-3	109.957E-12	331.658E-3	-53.9223E-9	-1.64724E-12	5.27026E-12
351.759E-3	118.041E-12	351.759E-3	-53.9223E-9	-1.35348E-12	5.64896E-12
371.859E-3	126.317E-12	371.859E-3	-53.9223E-9	-1.29888E-12	5.75332E-12
391.960E-3	132.826E-12	391.960E-3	-53.9223E-9	-1.53119E-12	5.98682E-12
412.060E-3	140.352E-12	412.060E-3	-53.9223E-9	-1.50430E-12	5.95453E-12
432.161E-3	147.883E-12	432.161E-3	-53.9223E-9	-1.56549E-12	5.75108E-12
452.261E-3	157.112E-12	452.261E-3	-53.9223E-9	-1.60102E-12	5.49464E-12
472.362E-3	162.936E-12	472.362E-3	-53.9223E-9	-1.49994E-12	5.39655E-12
492.462E-3	169.203E-12	492.462E-3	-53.9223E-9	-1.43830E-12	5.46218E-12
512.563E-3	176.654E-12	512.563E-3	-53.9223E-9	-1.50834E-12	5.80821E-12
532.663E-3	185.791E-12	532.663E-3	-53.9223E-9	-1.31250E-12	6.57112E-12
552.764E-3	195.806E-12	552.764E-3	-53.9223E-9	-1.31312E-12	6.67630E-12
572.864E-3	202.509E-12	572.864E-3	-53.9223E-9	-1.22443E-12	6.94494E-12
592.965E-3	211.842E-12	592.965E-3	-53.9223E-9	-1.13159E-12	6.96065E-12
613.065E-3	221.923E-12	613.065E-3	-53.9223E-9	-969.001E-15	7.24646E-12
633.166E-3	233.529E-12	633.166E-3	-53.9223E-9	-1.05378E-12	7.30936E-12
653.266E-3	243.005E-12	653.266E-3	-53.9223E-9	-932.834E-15	7.54389E-12
673.367E-3	250.948E-12	673.367E-3	-53.9223E-9	-957.453E-15	7.51161E-12
693.467E-3	262.791E-12	693.467E-3	-53.9223E-9	-1.08934E-12	7.92522E-12
713.568E-3	273.885E-12	713.568E-3	-53.9223E-9	-760.298E-15	7.97737E-12
733.668E-3	286.505E-12	733.668E-3	-53.9223E-9	-734.043E-15	8.17551E-12
753.769E-3	295.746E-12	753.769E-3	-53.9223E-9	-631.802E-15	8.56433E-12
773.869E-3	306.917E-12	773.869E-3	-53.9223E-9	-423.062E-15	8.94818E-12
793.970E-3	320.636E-12	793.970E-3	-53.9223E-9	-445.012E-15	9.20173E-12
814.070E-3	333.849E-12	814.070E-3	-53.9223E-9	-377.862E-15	9.38915E-12
834.171E-3	346.976E-12	834.171E-3	-53.9223E-9	-337.139E-15	9.17386E-12
854.271E-3	356.744E-12	854.271E-3	-53.9223E-9	-342.093E-15	9.29564E-12
874.372E-3	371.073E-12	874.372E-3	-53.9223E-9	-305.561E-15	9.90907E-12
894.472E-3	385.022E-12	894.472E-3	-53.9223E-9	-78.4026E-15	9.98425E-12
914.573E-3	400.429E-12	914.573E-3	-53.9223E-9	-74.5339E-15	10.1195E-12
934.673E-3	412.884E-12	934.673E-3	-53.9223E-9	-99.0566E-15	10.7503E-12
954.774E-3	427.277E-12	954.774E-3	-53.9223E-9	411.303E-15	11.3074E-12
974.874E-3	443.915E-12	974.874E-3	-53.9223E-9	496.729E-15	11.8716E-12
994.975E-3	461.943E-12	994.975E-3	-53.9223E-9	555.346E-15	12.1538E-12
1.01508E+0	479.592E-12	1.01508E+0	-53.9223E-9	573.214E-15	12.5255E-12
1.03518E+0	495.009E-12	1.03518E+0	-53.9223E-9	695.382E-15	12.8788E-12
1.05528E+0	513.091E-12	1.05528E+0	-53.9223E-9	846.764E-15	13.2921E-12
1.07538E+0	532.423E-12	1.07538E+0	-53.9223E-9	1.05715E-12	13.4739E-12
1.09548E+0	552.075E-12	1.09548E+0	-53.9223E-9	734.040E-15	13.5127E-12
1.11558E+0	570.011E-12	1.11558E+0	-53.9223E-9	1.13641E-12	13.9556E-12
1.13568E+0	588.466E-12	1.13568E+0	-53.9223E-9	1.05094E-12	13.8189E-12
1.15578E+0	607.464E-12	1.15578E+0	-53.9223E-9	1.04516E-12	14.1211E-12
1.17588E+0	629.268E-12	1.17588E+0	-53.9223E-9	1.13091E-12	14.5150E-12
1.19598E+0	649.427E-12	1.19598E+0	-53.9223E-9	1.43083E-12	14.9500E-12
1.21608E+0	668.619E-12	1.21608E+0	-53.9223E-9	1.44338E-12	15.4193E-12
1.23618E+0	689.719E-12	1.23618E+0	-53.9223E-9	1.67316E-12	15.9285E-12
1.25628E+0	713.321E-12	1.25628E+0	-53.9223E-9	1.85573E-12	16.7468E-12
1.27638E+0	738.571E-12	1.27638E+0	-53.9223E-9	2.19940E-12	17.6089E-12
1.29648E+0	763.372E-12	1.29648E+0	-53.9223E-9	2.58234E-12	18.5499E-12
1.31658E+0	787.855E-12	1.31658E+0	-53.9223E-9	2.97679E-12	19.3347E-12
1.33668E+0	814.610E-12	1.33668E+0	-53.9223E-9	3.16480E-12	20.1723E-12
1.35678E+0	845.658E-12	1.35678E+0	-53.9223E-9	3.49196E-12	20.6122E-12
1.37688E+0	873.636E-12	1.37688E+0	-53.9223E-9	3.38335E-12	20.5548E-12
1.39698E+0	902.163E-12	1.39698E+0	-53.9223E-9	3.13294E-12	20.8274E-12
1.41709E+0	927.428E-12	1.41709E+0	-53.9223E-9	3.27381E-12	20.4296E-12
1.43719E+0	956.975E-12	1.43719E+0	-53.9223E-9	3.44585E-12	20.8398E-12
1.45729E+0	987.695E-12	1.45729E+0	-53.9223E-9	3.43450E-12	21.3057E-12
1.47739E+0	1.01505E-9	1.47739E+0	-53.9223E-9	3.53898E-12	21.6013E-12
1.49749E+0	1.04441E-9	1.49749E+0	-53.9223E-9	3.90003E-12	22.0812E-12
1.51759E+0	1.07335E-9	1.51759E+0	-53.9223E-9	3.86998E-12	22.5705E-12
1.53769E+0	1.10557E-9	1.53769E+0	-53.9223E-9	4.24486E-12	22.5203E-12
1.55779E+0	1.13633E-9	1.55779E+0	-53.9223E-9	3.96263E-12	22.7621E-12
1.57789E+0	1.16653E-9	1.57789E+0	-53.9223E-9	4.00263E-12	22.1820E-12
1.59799E+0	1.19367E-9	1.59799E+0	-53.9223E-9	3.78598E-12	21.9433E-12
1.61809E+0	1.22204E-9	1.61809E+0	-53.9223E-9	3.91967E-12	21.6389E-12
1.63819E+0	1.25300E-9	1.63819E+0	-53.9223E-9	3.68233E-12	21.0325E-12
1.65829E+0	1.28094E-9	1.65829E+0	-53.9223E-9	3.71538E-12	21.0737E-12
1.67839E+0	1.30760E-9	1.67839E+0	-53.9223E-9	3.63712E-12	20.6507E-12
1.69849E+0	1.33246E-9	1.69849E+0	-53.9223E-9	3.47208E-12	20.3872E-12
1.71859E+0	1.36094E-9	1.71859E+0	-53.9223E-9	3.29219E-12	20.0802E-12
1.73869E+0	1.38758E-9	1.73869E+0	-53.9223E-9	3.29896E-12	19.7442E-12
1.75879E+0	1.41320E-9	1.75879E+0	-53.9223E-9	3.39578E-12	19.2703E-12
1.77889E+0	1.43629E-9	1.77889E+0	-53.9223E-9	3.13861E-12	18.8534E-12
1.79900E+0	1.45949E-9	1.79900E+0	-53.9223E-9	2.94547E-12	18.2980E-12
1.81910E+0	1.48481E-9	1.81910E+0	-53.9223E-9	2.91120E-12	18.5468E-12
1.83920E+0	1.50724E-9	1.83920E+0	-53.9223E-9	2.79748E-12	18.0984E-12
1.85930E+0	1.53185E-9	1.85930E+0	-53.9223E-9	2.73081E-12	17.9279E-12
1.87940E+0	1.55352E-9	1.87940E+0	-53.9223E-9	2.84989E-12	18.2343E-12
1.89950E+0	1.57631E-9	1.89950E+0	-53.9223E-9	2.82647E-12	18.0631E-12
1.91960E+0	1.60267E-9	1.91960E+0	-53.9223E-9	2.90111E-12	18.2415E-12
1.93970E+0	1.62558E-9	1.93970E+0	-53.9223E-9	2.86209E-12	18.2320E-12
1.95980E+0	1.64809E-9	1.95980E+0	-53.9223E-9	2.97370E-12	17.9452E-12
1.97990E+0	1.67031E-9	1.97990E+0	-53.9223E-9	2.89040E-12	17.9736E-12
2.00000E+0	1.69170E-9	2.00000E+0	-53.9223E-9	2.93729E-12	17.7648E-12
