# Supplementary material for: Circumventing the stability problems of graphene nanoribbon zigzag edges
Source: Nat Chem. 2022 Sep 26;14(12):1451–8. doi: 10.1038/s41557-022-01042-8 (PMC10665199; doi:10.1038/s41557-022-01042-8)
Supplement: Supplementary file 3 — Source data for Supplementary Fig. 9. [file 41557_2022_1042_MOESM3_ESM.zip › 4 units/Point spectra407.dat]

Experiment	bias spectroscopy
Saved Date	21.07.2020 23:39:25
User
Date
X (m)	-359.241E-9
Y (m)	-188.968E-9
Z (m)	-53.9372E-9
Z offset (m)	0E+0
Settling time (s)	20E-3
Integration time (s)	70E-3
Z-Ctrl hold	TRUE
Final Z (m)	N/A
Start time	21.07.2020 23:39:06
Filter type	None
Order
Cutoff frq
Bias>Bias (V)	-500E-3
Bias>Calibration (V/V)	-1E+0
Bias>Offset (V)	0E+0
Bias Spectroscopy>Sweep Start (V)	-2E+0
Bias Spectroscopy>Sweep End (V)	2E+0
Bias Spectroscopy>Num Pixel	200
Bias Spectroscopy>Z Avg time (s)	100E-3
Bias Spectroscopy>Z offset (m)	0E+0
Bias Spectroscopy>1st Settling time (s)	60E-3
Bias Spectroscopy>Settling time (s)	20E-3
Bias Spectroscopy>Integration time (s)	70E-3
Bias Spectroscopy>End Settling time (s)	50E-3
Bias Spectroscopy>Z control time (s)	50E-3
Bias Spectroscopy>Max Slew rate (V/s)	Inf
Bias Spectroscopy>backward sweep	FALSE
Bias Spectroscopy>Z-controller hold	TRUE
Bias Spectroscopy>Number of sweeps	1
Bias Spectroscopy>Channels	Current (A);Bias (V);Z (m);LI Demod 1 Y (A);LI Demod 1 X (A)
Bias Spectroscopy>Reset Bias	TRUE
Bias Spectroscopy>Record final Z	FALSE
Bias Spectroscopy>Lock-In run	TRUE
Current>Current (A)	709.952E-12
Current>Calibration (A/V)	330E-12
Current>Offset (A)	0E+0
Current>Gain	High
Lock-in>Lock-in status	ON
Lock-in>Modulated signal	Bias (V)
Lock-in>Frequency (Hz)	828E+0
Lock-in>Amplitude	20E-3
Lock-in>Demodulated signal	Current (A)
Lock-in>HP Filter Cutoff D1 (Hz)	155.425E+0
Lock-in>HP Filter Cutoff D2 (Hz)	155.425E+0
Lock-in>HP Filter Order D1	1
Lock-in>HP Filter Order D2	1
Lock-in>Harmonic D1	1
Lock-in>Harmonic D2	2
Lock-in>Reference phase D1 (deg)	-158.815E+0
Lock-in>Reference phase D2 (deg)	174.64E+0
Lock-in>LP Filter Cutoff D1 (Hz)	9.71405E+0
Lock-in>LP Filter Cutoff D2 (Hz)	4.85702E+0
Lock-in>LP Filter Order D1	2
Lock-in>LP Filter Order D2	2
Lock-in>Sync Filter D1	OFF
Lock-in>Sync Filter D2	OFF
[DATA]
Bias calc (V)	Current (A)	Bias (V)	Z (m)	LI Demod 1 Y (A)	LI Demod 1 X (A)
-2.00000E+0	-862.696E-12	-2.00000E+0	-53.9372E-9	4.66506E-12	24.6031E-12
-1.97990E+0	-827.333E-12	-1.97990E+0	-53.9372E-9	3.80154E-12	22.4688E-12
-1.95980E+0	-797.738E-12	-1.95980E+0	-53.9372E-9	3.21879E-12	20.2527E-12
-1.93970E+0	-775.658E-12	-1.93970E+0	-53.9372E-9	2.52587E-12	18.1924E-12
-1.91960E+0	-751.892E-12	-1.91960E+0	-53.9372E-9	2.06482E-12	17.1075E-12
-1.89950E+0	-728.941E-12	-1.89950E+0	-53.9372E-9	1.94499E-12	16.4742E-12
-1.87940E+0	-704.062E-12	-1.87940E+0	-53.9372E-9	1.58087E-12	15.7824E-12
-1.85930E+0	-685.045E-12	-1.85930E+0	-53.9372E-9	1.44674E-12	15.1538E-12
-1.83920E+0	-666.090E-12	-1.83920E+0	-53.9372E-9	1.04022E-12	14.6462E-12
-1.81910E+0	-647.642E-12	-1.81910E+0	-53.9372E-9	1.13637E-12	14.0291E-12
-1.79900E+0	-625.482E-12	-1.79900E+0	-53.9372E-9	851.839E-15	13.4938E-12
-1.77889E+0	-606.552E-12	-1.77889E+0	-53.9372E-9	904.025E-15	13.2792E-12
-1.75879E+0	-591.349E-12	-1.75879E+0	-53.9372E-9	556.461E-15	12.7529E-12
-1.73869E+0	-575.435E-12	-1.73869E+0	-53.9372E-9	349.017E-15	12.1574E-12
-1.71859E+0	-559.499E-12	-1.71859E+0	-53.9372E-9	240.486E-15	11.4215E-12
-1.69849E+0	-541.866E-12	-1.69849E+0	-53.9372E-9	209.777E-15	10.5255E-12
-1.67839E+0	-527.915E-12	-1.67839E+0	-53.9372E-9	-187.042E-15	9.96492E-12
-1.65829E+0	-518.352E-12	-1.65829E+0	-53.9372E-9	-88.8793E-15	9.85664E-12
-1.63819E+0	-503.379E-12	-1.63819E+0	-53.9372E-9	-276.727E-15	9.83954E-12
-1.61809E+0	-490.544E-12	-1.61809E+0	-53.9372E-9	-155.475E-15	10.0546E-12
-1.59799E+0	-472.692E-12	-1.59799E+0	-53.9372E-9	-232.839E-15	9.95143E-12
-1.57789E+0	-463.511E-12	-1.57789E+0	-53.9372E-9	-276.631E-15	9.71797E-12
-1.55779E+0	-451.726E-12	-1.55779E+0	-53.9372E-9	-287.184E-15	9.69575E-12
-1.53769E+0	-437.707E-12	-1.53769E+0	-53.9372E-9	-382.292E-15	9.82558E-12
-1.51759E+0	-421.702E-12	-1.51759E+0	-53.9372E-9	-3.45258E-15	9.94815E-12
-1.49749E+0	-407.512E-12	-1.49749E+0	-53.9372E-9	-215.908E-15	9.75877E-12
-1.47739E+0	-399.307E-12	-1.47739E+0	-53.9372E-9	-358.109E-15	8.66977E-12
-1.45729E+0	-387.032E-12	-1.45729E+0	-53.9372E-9	-795.793E-15	7.76822E-12
-1.43719E+0	-375.687E-12	-1.43719E+0	-53.9372E-9	-948.764E-15	7.62414E-12
-1.41709E+0	-364.452E-12	-1.41709E+0	-53.9372E-9	-1.10302E-12	7.38718E-12
-1.39698E+0	-357.077E-12	-1.39698E+0	-53.9372E-9	-1.37320E-12	6.44842E-12
-1.37688E+0	-350.952E-12	-1.37688E+0	-53.9372E-9	-1.61549E-12	5.68922E-12
-1.35678E+0	-342.925E-12	-1.35678E+0	-53.9372E-9	-1.68561E-12	5.31001E-12
-1.33668E+0	-335.914E-12	-1.33668E+0	-53.9372E-9	-1.59002E-12	4.79422E-12
-1.31658E+0	-329.305E-12	-1.31658E+0	-53.9372E-9	-1.53577E-12	4.71363E-12
-1.29648E+0	-325.732E-12	-1.29648E+0	-53.9372E-9	-1.94469E-12	4.57582E-12
-1.27638E+0	-319.985E-12	-1.27638E+0	-53.9372E-9	-1.78126E-12	4.35601E-12
-1.25628E+0	-313.611E-12	-1.25628E+0	-53.9372E-9	-1.89411E-12	4.20567E-12
-1.23618E+0	-308.004E-12	-1.23618E+0	-53.9372E-9	-2.08646E-12	4.21625E-12
-1.21608E+0	-303.705E-12	-1.21608E+0	-53.9372E-9	-1.88532E-12	4.00319E-12
-1.19598E+0	-299.992E-12	-1.19598E+0	-53.9372E-9	-1.97500E-12	4.16784E-12
-1.17588E+0	-293.794E-12	-1.17588E+0	-53.9372E-9	-1.76177E-12	4.47664E-12
-1.15578E+0	-287.502E-12	-1.15578E+0	-53.9372E-9	-1.94827E-12	4.57552E-12
-1.13568E+0	-282.100E-12	-1.13568E+0	-53.9372E-9	-1.76973E-12	4.42692E-12
-1.11558E+0	-277.606E-12	-1.11558E+0	-53.9372E-9	-1.76875E-12	3.84026E-12
-1.09548E+0	-274.566E-12	-1.09548E+0	-53.9372E-9	-2.08548E-12	3.83135E-12
-1.07538E+0	-269.510E-12	-1.07538E+0	-53.9372E-9	-2.20496E-12	3.32818E-12
-1.05528E+0	-265.159E-12	-1.05528E+0	-53.9372E-9	-2.14896E-12	3.30609E-12
-1.03518E+0	-260.650E-12	-1.03518E+0	-53.9372E-9	-2.16355E-12	3.42471E-12
-1.01508E+0	-258.278E-12	-1.01508E+0	-53.9372E-9	-2.13418E-12	3.29429E-12
-994.975E-3	-254.313E-12	-994.975E-3	-53.9372E-9	-2.04011E-12	3.80235E-12
-974.874E-3	-247.969E-12	-974.874E-3	-53.9372E-9	-2.21761E-12	3.83378E-12
-954.774E-3	-243.051E-12	-954.774E-3	-53.9372E-9	-2.06206E-12	3.93484E-12
-934.673E-3	-239.147E-12	-934.673E-3	-53.9372E-9	-1.78749E-12	3.98454E-12
-914.573E-3	-235.628E-12	-914.573E-3	-53.9372E-9	-1.89245E-12	3.97230E-12
-894.472E-3	-230.483E-12	-894.472E-3	-53.9372E-9	-2.02047E-12	3.92056E-12
-874.372E-3	-224.870E-12	-874.372E-3	-53.9372E-9	-2.22166E-12	3.46617E-12
-854.271E-3	-221.611E-12	-854.271E-3	-53.9372E-9	-2.20537E-12	3.21263E-12
-834.171E-3	-218.733E-12	-834.171E-3	-53.9372E-9	-2.20547E-12	3.06969E-12
-814.070E-3	-216.616E-12	-814.070E-3	-53.9372E-9	-2.26601E-12	3.25771E-12
-793.970E-3	-210.550E-12	-793.970E-3	-53.9372E-9	-2.09380E-12	3.08392E-12
-773.869E-3	-206.752E-12	-773.869E-3	-53.9372E-9	-2.20304E-12	3.09696E-12
-753.769E-3	-203.397E-12	-753.769E-3	-53.9372E-9	-2.29420E-12	3.47061E-12
-733.668E-3	-200.777E-12	-733.668E-3	-53.9372E-9	-2.17716E-12	3.16733E-12
-713.568E-3	-196.633E-12	-713.568E-3	-53.9372E-9	-2.22790E-12	3.40648E-12
-693.467E-3	-190.527E-12	-693.467E-3	-53.9372E-9	-2.14431E-12	3.52612E-12
-673.367E-3	-186.962E-12	-673.367E-3	-53.9372E-9	-1.98372E-12	3.49715E-12
-653.266E-3	-183.074E-12	-653.266E-3	-53.9372E-9	-2.18443E-12	3.67287E-12
-633.166E-3	-179.554E-12	-633.166E-3	-53.9372E-9	-2.02730E-12	3.54651E-12
-613.065E-3	-173.909E-12	-613.065E-3	-53.9372E-9	-1.95939E-12	3.56459E-12
-592.965E-3	-168.810E-12	-592.965E-3	-53.9372E-9	-2.10039E-12	3.67402E-12
-572.864E-3	-165.448E-12	-572.864E-3	-53.9372E-9	-2.03552E-12	3.78801E-12
-552.764E-3	-161.702E-12	-552.764E-3	-53.9372E-9	-2.32344E-12	3.69187E-12
-532.663E-3	-157.089E-12	-532.663E-3	-53.9372E-9	-2.15431E-12	3.67350E-12
-512.563E-3	-151.156E-12	-512.563E-3	-53.9372E-9	-2.11650E-12	3.67934E-12
-492.462E-3	-147.096E-12	-492.462E-3	-53.9372E-9	-2.23537E-12	3.76421E-12
-472.362E-3	-143.891E-12	-472.362E-3	-53.9372E-9	-2.14856E-12	3.44991E-12
-452.261E-3	-140.316E-12	-452.261E-3	-53.9372E-9	-2.20507E-12	3.30310E-12
-432.161E-3	-135.348E-12	-432.161E-3	-53.9372E-9	-2.19486E-12	3.19149E-12
-412.060E-3	-131.253E-12	-412.060E-3	-53.9372E-9	-2.16863E-12	3.29145E-12
-391.960E-3	-127.667E-12	-391.960E-3	-53.9372E-9	-2.11940E-12	3.56569E-12
-371.859E-3	-124.034E-12	-371.859E-3	-53.9372E-9	-1.86133E-12	3.84883E-12
-351.759E-3	-118.037E-12	-351.759E-3	-53.9372E-9	-1.84189E-12	4.12360E-12
-331.658E-3	-111.663E-12	-331.658E-3	-53.9372E-9	-1.92871E-12	4.54399E-12
-311.558E-3	-106.502E-12	-311.558E-3	-53.9372E-9	-1.69864E-12	4.75485E-12
-291.457E-3	-100.971E-12	-291.457E-3	-53.9372E-9	-1.71508E-12	4.87110E-12
-271.357E-3	-94.5291E-12	-271.357E-3	-53.9372E-9	-1.68788E-12	5.36885E-12
-251.256E-3	-86.5370E-12	-251.256E-3	-53.9372E-9	-1.74373E-12	5.55658E-12
-231.156E-3	-79.3422E-12	-231.156E-3	-53.9372E-9	-1.47828E-12	5.62179E-12
-211.055E-3	-72.9672E-12	-211.055E-3	-53.9372E-9	-1.69841E-12	5.32936E-12
-190.955E-3	-66.3864E-12	-190.955E-3	-53.9372E-9	-1.77714E-12	5.18332E-12
-170.854E-3	-59.4588E-12	-170.854E-3	-53.9372E-9	-1.43755E-12	5.01650E-12
-150.754E-3	-52.3807E-12	-150.754E-3	-53.9372E-9	-1.54821E-12	5.16910E-12
-130.653E-3	-45.9359E-12	-130.653E-3	-53.9372E-9	-1.71383E-12	5.32771E-12
-110.553E-3	-39.4120E-12	-110.553E-3	-53.9372E-9	-1.70314E-12	5.17145E-12
-90.4523E-3	-32.4313E-12	-90.4523E-3	-53.9372E-9	-1.73438E-12	5.31401E-12
-70.3518E-3	-25.1958E-12	-70.3518E-3	-53.9372E-9	-1.50361E-12	5.42645E-12
-50.2512E-3	-17.9350E-12	-50.2513E-3	-53.9372E-9	-1.28927E-12	5.76491E-12
-30.1508E-3	-10.8350E-12	-30.1508E-3	-53.9372E-9	-1.61877E-12	5.46081E-12
-10.0503E-3	-3.76081E-12	-10.0503E-3	-53.9372E-9	-1.83624E-12	5.35961E-12
10.0503E-3	3.00517E-12	10.0503E-3	-53.9372E-9	-1.53072E-12	5.30672E-12
30.1507E-3	9.45945E-12	30.1508E-3	-53.9372E-9	-1.65499E-12	4.96921E-12
50.2512E-3	15.7817E-12	50.2513E-3	-53.9372E-9	-1.79475E-12	4.99519E-12
70.3518E-3	22.1774E-12	70.3518E-3	-53.9372E-9	-1.84720E-12	5.06523E-12
90.4522E-3	28.2684E-12	90.4523E-3	-53.9372E-9	-1.72555E-12	4.97002E-12
110.553E-3	34.3201E-12	110.553E-3	-53.9372E-9	-1.81599E-12	4.94679E-12
130.653E-3	40.5834E-12	130.653E-3	-53.9372E-9	-1.75140E-12	4.92511E-12
150.754E-3	47.4442E-12	150.754E-3	-53.9372E-9	-1.51143E-12	5.16120E-12
170.854E-3	54.0207E-12	170.854E-3	-53.9372E-9	-1.75451E-12	5.10544E-12
190.955E-3	60.3216E-12	190.955E-3	-53.9372E-9	-1.79262E-12	5.09438E-12
211.055E-3	66.4116E-12	211.055E-3	-53.9372E-9	-1.70627E-12	4.95374E-12
231.156E-3	72.9948E-12	231.156E-3	-53.9372E-9	-1.62393E-12	4.88927E-12
251.256E-3	79.7436E-12	251.256E-3	-53.9372E-9	-1.79844E-12	4.86086E-12
271.357E-3	85.6878E-12	271.357E-3	-53.9372E-9	-1.54288E-12	5.07479E-12
291.457E-3	91.9054E-12	291.457E-3	-53.9372E-9	-1.58412E-12	5.02126E-12
311.558E-3	98.5107E-12	311.558E-3	-53.9372E-9	-1.64795E-12	5.15211E-12
331.658E-3	105.434E-12	331.658E-3	-53.9372E-9	-1.47981E-12	5.11471E-12
351.759E-3	112.657E-12	351.759E-3	-53.9372E-9	-1.50028E-12	5.49385E-12
371.859E-3	119.184E-12	371.859E-3	-53.9372E-9	-1.41979E-12	5.67653E-12
391.960E-3	126.879E-12	391.960E-3	-53.9372E-9	-1.42601E-12	5.73294E-12
412.060E-3	134.342E-12	412.060E-3	-53.9372E-9	-1.37264E-12	5.78756E-12
432.161E-3	142.334E-12	432.161E-3	-53.9372E-9	-1.69263E-12	5.64337E-12
452.261E-3	148.657E-12	452.261E-3	-53.9372E-9	-1.60436E-12	5.40493E-12
472.362E-3	155.009E-12	472.362E-3	-53.9372E-9	-1.74003E-12	5.35862E-12
492.462E-3	161.948E-12	492.462E-3	-53.9372E-9	-1.63608E-12	5.47227E-12
512.563E-3	170.099E-12	512.563E-3	-53.9372E-9	-1.45882E-12	5.61491E-12
532.663E-3	178.519E-12	532.663E-3	-53.9372E-9	-1.26288E-12	6.21049E-12
552.764E-3	186.930E-12	552.764E-3	-53.9372E-9	-1.11386E-12	6.64344E-12
572.864E-3	195.574E-12	572.864E-3	-53.9372E-9	-919.358E-15	7.04264E-12
592.965E-3	206.088E-12	592.965E-3	-53.9372E-9	-853.435E-15	7.57972E-12
613.065E-3	217.651E-12	613.065E-3	-53.9372E-9	-730.851E-15	7.87236E-12
633.166E-3	228.708E-12	633.166E-3	-53.9372E-9	-822.228E-15	8.27731E-12
653.266E-3	239.066E-12	653.266E-3	-53.9372E-9	-782.420E-15	8.56000E-12
673.367E-3	250.725E-12	673.367E-3	-53.9372E-9	-902.435E-15	8.85470E-12
693.467E-3	263.937E-12	693.467E-3	-53.9372E-9	-588.040E-15	8.86324E-12
713.568E-3	276.785E-12	713.568E-3	-53.9372E-9	-501.035E-15	9.09024E-12
733.668E-3	288.322E-12	733.668E-3	-53.9372E-9	-304.005E-15	9.43561E-12
753.769E-3	300.745E-12	753.769E-3	-53.9372E-9	-134.921E-15	9.67072E-12
773.869E-3	315.049E-12	773.869E-3	-53.9372E-9	-66.7365E-15	9.91843E-12
793.970E-3	330.705E-12	793.970E-3	-53.9372E-9	-118.918E-15	10.2309E-12
814.070E-3	344.414E-12	814.070E-3	-53.9372E-9	76.8883E-15	10.8330E-12
834.171E-3	357.317E-12	834.171E-3	-53.9372E-9	65.9774E-15	10.6139E-12
854.271E-3	372.449E-12	854.271E-3	-53.9372E-9	301.558E-15	10.9333E-12
874.372E-3	389.176E-12	874.372E-3	-53.9372E-9	95.7954E-15	11.1498E-12
894.472E-3	406.316E-12	894.472E-3	-53.9372E-9	418.183E-15	11.9023E-12
914.573E-3	421.137E-12	914.573E-3	-53.9372E-9	526.457E-15	12.4028E-12
934.673E-3	438.686E-12	934.673E-3	-53.9372E-9	672.037E-15	13.3326E-12
954.774E-3	459.097E-12	954.774E-3	-53.9372E-9	1.31172E-12	14.3143E-12
974.874E-3	481.805E-12	974.874E-3	-53.9372E-9	1.43931E-12	15.4159E-12
994.975E-3	503.143E-12	994.975E-3	-53.9372E-9	1.46570E-12	15.9664E-12
1.01508E+0	524.021E-12	1.01508E+0	-53.9372E-9	1.77161E-12	16.2809E-12
1.03518E+0	546.579E-12	1.03518E+0	-53.9372E-9	1.83794E-12	16.3947E-12
1.05528E+0	570.043E-12	1.05528E+0	-53.9372E-9	1.95960E-12	16.2966E-12
1.07538E+0	595.232E-12	1.07538E+0	-53.9372E-9	1.84349E-12	16.3478E-12
1.09548E+0	615.824E-12	1.09548E+0	-53.9372E-9	1.81617E-12	16.4983E-12
1.11558E+0	638.092E-12	1.11558E+0	-53.9372E-9	1.95434E-12	16.6630E-12
1.13568E+0	660.056E-12	1.13568E+0	-53.9372E-9	1.81063E-12	16.9782E-12
1.15578E+0	687.868E-12	1.15578E+0	-53.9372E-9	2.20609E-12	17.0599E-12
1.17588E+0	710.740E-12	1.17588E+0	-53.9372E-9	2.26953E-12	17.5971E-12
1.19598E+0	733.858E-12	1.19598E+0	-53.9372E-9	2.57297E-12	18.0734E-12
1.21608E+0	757.725E-12	1.21608E+0	-53.9372E-9	2.63695E-12	18.9460E-12
1.23618E+0	787.801E-12	1.23618E+0	-53.9372E-9	3.12496E-12	19.9992E-12
1.25628E+0	819.416E-12	1.25628E+0	-53.9372E-9	3.43690E-12	21.5648E-12
1.27638E+0	846.058E-12	1.27638E+0	-53.9372E-9	3.99292E-12	23.0719E-12
1.29648E+0	879.091E-12	1.29648E+0	-53.9372E-9	4.34271E-12	24.7763E-12
1.31658E+0	913.965E-12	1.31658E+0	-53.9372E-9	5.43254E-12	26.7023E-12
1.33668E+0	957.273E-12	1.33668E+0	-53.9372E-9	5.39083E-12	27.7614E-12
1.35678E+0	993.728E-12	1.35678E+0	-53.9372E-9	5.80267E-12	28.6844E-12
1.37688E+0	1.03075E-9	1.37688E+0	-53.9372E-9	5.74079E-12	28.8961E-12
1.39698E+0	1.06842E-9	1.39698E+0	-53.9372E-9	5.98924E-12	28.7081E-12
1.41709E+0	1.10924E-9	1.41709E+0	-53.9372E-9	5.96201E-12	28.2778E-12
1.43719E+0	1.15180E-9	1.43719E+0	-53.9372E-9	5.95844E-12	28.5693E-12
1.45729E+0	1.18486E-9	1.45729E+0	-53.9372E-9	6.19910E-12	28.2665E-12
1.47739E+0	1.22503E-9	1.47739E+0	-53.9372E-9	6.18411E-12	29.1045E-12
1.49749E+0	1.26475E-9	1.49749E+0	-53.9372E-9	6.35736E-12	29.6914E-12
1.51759E+0	1.30989E-9	1.51759E+0	-53.9372E-9	6.58767E-12	30.7016E-12
1.53769E+0	1.34904E-9	1.53769E+0	-53.9372E-9	6.99512E-12	30.6628E-12
1.55779E+0	1.38594E-9	1.55779E+0	-53.9372E-9	6.75298E-12	31.0082E-12
1.57789E+0	1.42860E-9	1.57789E+0	-53.9372E-9	7.01449E-12	30.9855E-12
1.59799E+0	1.46921E-9	1.59799E+0	-53.9372E-9	6.97313E-12	31.0694E-12
1.61809E+0	1.51527E-9	1.61809E+0	-53.9372E-9	6.99382E-12	30.8895E-12
1.63819E+0	1.55073E-9	1.63819E+0	-53.9372E-9	7.07310E-12	30.4820E-12
1.65829E+0	1.58985E-9	1.65829E+0	-53.9372E-9	6.80552E-12	30.1512E-12
1.67839E+0	1.62998E-9	1.67839E+0	-53.9372E-9	6.83606E-12	29.8196E-12
1.69849E+0	1.66918E-9	1.69849E+0	-53.9372E-9	6.82122E-12	29.4401E-12
1.71859E+0	1.71000E-9	1.71859E+0	-53.9372E-9	6.38733E-12	28.8537E-12
1.73869E+0	1.74026E-9	1.73869E+0	-53.9372E-9	6.45132E-12	28.0904E-12
1.75879E+0	1.77837E-9	1.75879E+0	-53.9372E-9	5.98808E-12	27.2940E-12
1.77889E+0	1.81542E-9	1.77889E+0	-53.9372E-9	6.03365E-12	26.5494E-12
1.79900E+0	1.84983E-9	1.79900E+0	-53.9372E-9	5.77483E-12	26.4026E-12
1.81910E+0	1.88274E-9	1.81910E+0	-53.9372E-9	6.19070E-12	26.3681E-12
1.83920E+0	1.91233E-9	1.83920E+0	-53.9372E-9	6.13133E-12	26.7388E-12
1.85930E+0	1.95332E-9	1.85930E+0	-53.9372E-9	6.40040E-12	27.4755E-12
1.87940E+0	1.98687E-9	1.87940E+0	-53.9372E-9	6.70839E-12	28.1507E-12
1.89950E+0	2.02637E-9	1.89950E+0	-53.9372E-9	6.91570E-12	28.9014E-12
1.91960E+0	2.06157E-9	1.91960E+0	-53.9372E-9	6.90249E-12	29.1160E-12
1.93970E+0	2.09545E-9	1.93970E+0	-53.9372E-9	7.15059E-12	29.4926E-12
1.95980E+0	2.13647E-9	1.95980E+0	-53.9372E-9	7.05743E-12	28.5882E-12
1.97990E+0	2.17171E-9	1.97990E+0	-53.9372E-9	6.86163E-12	28.4952E-12
2.00000E+0	2.20992E-9	2.00000E+0	-53.9372E-9	6.75064E-12	27.5086E-12
