# Supplementary material for: Circumventing the stability problems of graphene nanoribbon zigzag edges
Source: Nat Chem. 2022 Sep 26;14(12):1451–8. doi: 10.1038/s41557-022-01042-8 (PMC10665199; doi:10.1038/s41557-022-01042-8)
Supplement: Supplementary file 3 — Source data for Supplementary Fig. 9. [file 41557_2022_1042_MOESM3_ESM.zip › 4 units/Point spectra408.dat]

Experiment	bias spectroscopy
Saved Date	21.07.2020 23:39:43
User
Date
X (m)	-359.317E-9
Y (m)	-189.058E-9
Z (m)	-53.9613E-9
Z offset (m)	0E+0
Settling time (s)	20E-3
Integration time (s)	70E-3
Z-Ctrl hold	TRUE
Final Z (m)	N/A
Start time	21.07.2020 23:39:25
Filter type	None
Order
Cutoff frq
Bias>Bias (V)	-500E-3
Bias>Calibration (V/V)	-1E+0
Bias>Offset (V)	0E+0
Bias Spectroscopy>Sweep Start (V)	-2E+0
Bias Spectroscopy>Sweep End (V)	2E+0
Bias Spectroscopy>Num Pixel	200
Bias Spectroscopy>Z Avg time (s)	100E-3
Bias Spectroscopy>Z offset (m)	0E+0
Bias Spectroscopy>1st Settling time (s)	60E-3
Bias Spectroscopy>Settling time (s)	20E-3
Bias Spectroscopy>Integration time (s)	70E-3
Bias Spectroscopy>End Settling time (s)	50E-3
Bias Spectroscopy>Z control time (s)	50E-3
Bias Spectroscopy>Max Slew rate (V/s)	Inf
Bias Spectroscopy>backward sweep	FALSE
Bias Spectroscopy>Z-controller hold	TRUE
Bias Spectroscopy>Number of sweeps	1
Bias Spectroscopy>Channels	Current (A);Bias (V);Z (m);LI Demod 1 Y (A);LI Demod 1 X (A)
Bias Spectroscopy>Reset Bias	TRUE
Bias Spectroscopy>Record final Z	FALSE
Bias Spectroscopy>Lock-In run	TRUE
Current>Current (A)	2.24874E-9
Current>Calibration (A/V)	330E-12
Current>Offset (A)	0E+0
Current>Gain	High
Lock-in>Lock-in status	ON
Lock-in>Modulated signal	Bias (V)
Lock-in>Frequency (Hz)	828E+0
Lock-in>Amplitude	20E-3
Lock-in>Demodulated signal	Current (A)
Lock-in>HP Filter Cutoff D1 (Hz)	155.425E+0
Lock-in>HP Filter Cutoff D2 (Hz)	155.425E+0
Lock-in>HP Filter Order D1	1
Lock-in>HP Filter Order D2	1
Lock-in>Harmonic D1	1
Lock-in>Harmonic D2	2
Lock-in>Reference phase D1 (deg)	-158.815E+0
Lock-in>Reference phase D2 (deg)	174.64E+0
Lock-in>LP Filter Cutoff D1 (Hz)	9.71405E+0
Lock-in>LP Filter Cutoff D2 (Hz)	4.85702E+0
Lock-in>LP Filter Order D1	2
Lock-in>LP Filter Order D2	2
Lock-in>Sync Filter D1	OFF
Lock-in>Sync Filter D2	OFF
[DATA]
Bias calc (V)	Current (A)	Bias (V)	Z (m)	LI Demod 1 Y (A)	LI Demod 1 X (A)
-2.00000E+0	-998.964E-12	-2.00000E+0	-53.9613E-9	5.67216E-12	28.4624E-12
-1.97990E+0	-968.008E-12	-1.97990E+0	-53.9613E-9	5.34851E-12	26.6996E-12
-1.95980E+0	-931.499E-12	-1.95980E+0	-53.9613E-9	4.20700E-12	24.0838E-12
-1.93970E+0	-901.423E-12	-1.93970E+0	-53.9613E-9	3.61140E-12	21.6885E-12
-1.91960E+0	-871.728E-12	-1.91960E+0	-53.9613E-9	3.11407E-12	20.3234E-12
-1.89950E+0	-843.362E-12	-1.89950E+0	-53.9613E-9	3.05033E-12	19.7636E-12
-1.87940E+0	-820.485E-12	-1.87940E+0	-53.9613E-9	2.65286E-12	19.0004E-12
-1.85930E+0	-792.234E-12	-1.85930E+0	-53.9613E-9	2.65915E-12	18.4154E-12
-1.83920E+0	-769.866E-12	-1.83920E+0	-53.9613E-9	2.33688E-12	17.6582E-12
-1.81910E+0	-742.947E-12	-1.81910E+0	-53.9613E-9	1.91889E-12	16.9334E-12
-1.79900E+0	-723.000E-12	-1.79900E+0	-53.9613E-9	1.80702E-12	16.4690E-12
-1.77889E+0	-701.398E-12	-1.77889E+0	-53.9613E-9	2.06374E-12	16.3595E-12
-1.75879E+0	-677.386E-12	-1.75879E+0	-53.9613E-9	1.80835E-12	16.1897E-12
-1.73869E+0	-656.062E-12	-1.73869E+0	-53.9613E-9	1.58018E-12	15.7041E-12
-1.71859E+0	-633.871E-12	-1.71859E+0	-53.9613E-9	1.43254E-12	14.7213E-12
-1.69849E+0	-617.503E-12	-1.69849E+0	-53.9613E-9	1.14228E-12	13.7192E-12
-1.67839E+0	-598.797E-12	-1.67839E+0	-53.9613E-9	703.002E-15	12.9262E-12
-1.65829E+0	-579.836E-12	-1.65829E+0	-53.9613E-9	583.417E-15	12.6471E-12
-1.63819E+0	-561.642E-12	-1.63819E+0	-53.9613E-9	647.030E-15	13.0309E-12
-1.61809E+0	-544.347E-12	-1.61809E+0	-53.9613E-9	650.211E-15	13.1570E-12
-1.59799E+0	-528.564E-12	-1.59799E+0	-53.9613E-9	751.360E-15	12.7113E-12
-1.57789E+0	-509.732E-12	-1.57789E+0	-53.9613E-9	524.171E-15	12.5234E-12
-1.55779E+0	-491.598E-12	-1.55779E+0	-53.9613E-9	626.243E-15	12.6908E-12
-1.53769E+0	-474.103E-12	-1.53769E+0	-53.9613E-9	684.177E-15	12.9190E-12
-1.51759E+0	-457.364E-12	-1.51759E+0	-53.9613E-9	972.174E-15	13.2432E-12
-1.49749E+0	-440.223E-12	-1.49749E+0	-53.9613E-9	738.844E-15	13.1639E-12
-1.47739E+0	-421.204E-12	-1.47739E+0	-53.9613E-9	438.924E-15	11.7386E-12
-1.45729E+0	-405.185E-12	-1.45729E+0	-53.9613E-9	-95.7820E-15	10.4718E-12
-1.43719E+0	-393.085E-12	-1.43719E+0	-53.9613E-9	-108.105E-15	10.2240E-12
-1.41709E+0	-381.151E-12	-1.41709E+0	-53.9613E-9	-125.658E-15	9.70764E-12
-1.39698E+0	-366.661E-12	-1.39698E+0	-53.9613E-9	-358.819E-15	9.23665E-12
-1.37688E+0	-353.916E-12	-1.37688E+0	-53.9613E-9	-643.292E-15	8.10172E-12
-1.35678E+0	-344.248E-12	-1.35678E+0	-53.9613E-9	-953.408E-15	7.23623E-12
-1.33668E+0	-337.142E-12	-1.33668E+0	-53.9613E-9	-1.20940E-12	6.58108E-12
-1.31658E+0	-329.167E-12	-1.31658E+0	-53.9613E-9	-1.44224E-12	5.90130E-12
-1.29648E+0	-319.975E-12	-1.29648E+0	-53.9613E-9	-1.28960E-12	5.40223E-12
-1.27638E+0	-313.570E-12	-1.27638E+0	-53.9613E-9	-1.52125E-12	5.01275E-12
-1.25628E+0	-308.893E-12	-1.25628E+0	-53.9613E-9	-1.73525E-12	4.66401E-12
-1.23618E+0	-304.415E-12	-1.23618E+0	-53.9613E-9	-1.98731E-12	4.45746E-12
-1.21608E+0	-298.569E-12	-1.21608E+0	-53.9613E-9	-1.76890E-12	4.37823E-12
-1.19598E+0	-292.223E-12	-1.19598E+0	-53.9613E-9	-1.86972E-12	4.34382E-12
-1.17588E+0	-287.183E-12	-1.17588E+0	-53.9613E-9	-1.80093E-12	4.71169E-12
-1.15578E+0	-282.401E-12	-1.15578E+0	-53.9613E-9	-1.87728E-12	4.79830E-12
-1.13568E+0	-276.013E-12	-1.13568E+0	-53.9613E-9	-1.82761E-12	4.40780E-12
-1.11558E+0	-269.894E-12	-1.11558E+0	-53.9613E-9	-2.04014E-12	4.15736E-12
-1.09548E+0	-265.381E-12	-1.09548E+0	-53.9613E-9	-1.90323E-12	3.69544E-12
-1.07538E+0	-261.304E-12	-1.07538E+0	-53.9613E-9	-2.18244E-12	3.51547E-12
-1.05528E+0	-258.346E-12	-1.05528E+0	-53.9613E-9	-2.00978E-12	3.42716E-12
-1.03518E+0	-252.969E-12	-1.03518E+0	-53.9613E-9	-1.98468E-12	3.37332E-12
-1.01508E+0	-249.099E-12	-1.01508E+0	-53.9613E-9	-2.12639E-12	3.74750E-12
-994.975E-3	-244.391E-12	-994.975E-3	-53.9613E-9	-1.93884E-12	3.80937E-12
-974.874E-3	-241.041E-12	-974.874E-3	-53.9613E-9	-1.91249E-12	3.58664E-12
-954.774E-3	-237.014E-12	-954.774E-3	-53.9613E-9	-2.11987E-12	3.62189E-12
-934.673E-3	-231.101E-12	-934.673E-3	-53.9613E-9	-2.15122E-12	3.99738E-12
-914.573E-3	-226.767E-12	-914.573E-3	-53.9613E-9	-2.10158E-12	3.99751E-12
-894.472E-3	-221.735E-12	-894.472E-3	-53.9613E-9	-1.99265E-12	3.56801E-12
-874.372E-3	-219.590E-12	-874.372E-3	-53.9613E-9	-2.15816E-12	3.14516E-12
-854.271E-3	-215.215E-12	-854.271E-3	-53.9613E-9	-2.20577E-12	2.93844E-12
-834.171E-3	-211.350E-12	-834.171E-3	-53.9613E-9	-2.27669E-12	3.01710E-12
-814.070E-3	-208.166E-12	-814.070E-3	-53.9613E-9	-2.26847E-12	3.04586E-12
-793.970E-3	-204.773E-12	-793.970E-3	-53.9613E-9	-2.21304E-12	3.10275E-12
-773.869E-3	-202.624E-12	-773.869E-3	-53.9613E-9	-2.30271E-12	2.96544E-12
-753.769E-3	-197.738E-12	-753.769E-3	-53.9613E-9	-2.34006E-12	2.92863E-12
-733.668E-3	-194.443E-12	-733.668E-3	-53.9613E-9	-2.41822E-12	2.96274E-12
-713.568E-3	-190.823E-12	-713.568E-3	-53.9613E-9	-2.15080E-12	3.19139E-12
-693.467E-3	-187.217E-12	-693.467E-3	-53.9613E-9	-2.20704E-12	3.22349E-12
-673.367E-3	-184.296E-12	-673.367E-3	-53.9613E-9	-2.26650E-12	3.14359E-12
-653.266E-3	-178.964E-12	-653.266E-3	-53.9613E-9	-2.26008E-12	3.47313E-12
-633.166E-3	-175.653E-12	-633.166E-3	-53.9613E-9	-2.33022E-12	3.38489E-12
-613.065E-3	-171.447E-12	-613.065E-3	-53.9613E-9	-2.18525E-12	3.24665E-12
-592.965E-3	-168.170E-12	-592.965E-3	-53.9613E-9	-2.19473E-12	3.19939E-12
-572.864E-3	-164.102E-12	-572.864E-3	-53.9613E-9	-2.14960E-12	3.47892E-12
-552.764E-3	-159.475E-12	-552.764E-3	-53.9613E-9	-1.93325E-12	3.23096E-12
-532.663E-3	-155.427E-12	-532.663E-3	-53.9613E-9	-2.08838E-12	3.34554E-12
-512.563E-3	-151.469E-12	-512.563E-3	-53.9613E-9	-1.86397E-12	3.59629E-12
-492.462E-3	-147.460E-12	-492.462E-3	-53.9613E-9	-2.13947E-12	3.29796E-12
-472.362E-3	-143.163E-12	-472.362E-3	-53.9613E-9	-2.23943E-12	3.37435E-12
-452.261E-3	-139.336E-12	-452.261E-3	-53.9613E-9	-2.09434E-12	3.17702E-12
-432.161E-3	-135.741E-12	-432.161E-3	-53.9613E-9	-2.22352E-12	3.15543E-12
-412.060E-3	-132.332E-12	-412.060E-3	-53.9613E-9	-2.29457E-12	3.15265E-12
-391.960E-3	-128.145E-12	-391.960E-3	-53.9613E-9	-1.96397E-12	3.44147E-12
-371.859E-3	-123.537E-12	-371.859E-3	-53.9613E-9	-1.95163E-12	3.93773E-12
-351.759E-3	-118.313E-12	-351.759E-3	-53.9613E-9	-1.83139E-12	4.34917E-12
-331.658E-3	-112.826E-12	-331.658E-3	-53.9613E-9	-1.67848E-12	4.40991E-12
-311.558E-3	-107.356E-12	-311.558E-3	-53.9613E-9	-1.77367E-12	4.90377E-12
-291.457E-3	-100.608E-12	-291.457E-3	-53.9613E-9	-1.75882E-12	5.12378E-12
-271.357E-3	-93.7853E-12	-271.357E-3	-53.9613E-9	-1.57750E-12	5.26925E-12
-251.256E-3	-86.4897E-12	-251.256E-3	-53.9613E-9	-1.61182E-12	5.56521E-12
-231.156E-3	-79.4198E-12	-231.156E-3	-53.9613E-9	-1.44165E-12	5.89667E-12
-211.055E-3	-72.0664E-12	-211.055E-3	-53.9613E-9	-1.68193E-12	5.32761E-12
-190.955E-3	-65.1590E-12	-190.955E-3	-53.9613E-9	-1.64309E-12	5.31390E-12
-170.854E-3	-58.6654E-12	-170.854E-3	-53.9613E-9	-1.70422E-12	5.06337E-12
-150.754E-3	-52.0302E-12	-150.754E-3	-53.9613E-9	-1.62394E-12	5.21492E-12
-130.653E-3	-45.5491E-12	-130.653E-3	-53.9613E-9	-1.39533E-12	5.23915E-12
-110.553E-3	-38.5732E-12	-110.553E-3	-53.9613E-9	-1.76529E-12	5.03630E-12
-90.4523E-3	-31.8881E-12	-90.4523E-3	-53.9613E-9	-1.78013E-12	5.32370E-12
-70.3518E-3	-24.9484E-12	-70.3518E-3	-53.9613E-9	-1.45418E-12	5.39353E-12
-50.2512E-3	-17.8068E-12	-50.2513E-3	-53.9613E-9	-1.48159E-12	5.64597E-12
-30.1508E-3	-10.6975E-12	-30.1508E-3	-53.9613E-9	-1.57733E-12	5.36670E-12
-10.0503E-3	-3.69066E-12	-10.0503E-3	-53.9613E-9	-1.56100E-12	5.35717E-12
10.0503E-3	3.03813E-12	10.0503E-3	-53.9613E-9	-1.67059E-12	5.41842E-12
30.1507E-3	9.57131E-12	30.1508E-3	-53.9613E-9	-1.52194E-12	5.00673E-12
50.2512E-3	15.8118E-12	50.2513E-3	-53.9613E-9	-1.65664E-12	4.70588E-12
70.3518E-3	21.8241E-12	70.3518E-3	-53.9613E-9	-1.77511E-12	4.69221E-12
90.4522E-3	27.8026E-12	90.4523E-3	-53.9613E-9	-1.70091E-12	4.51272E-12
110.553E-3	33.8627E-12	110.553E-3	-53.9613E-9	-1.76306E-12	4.91230E-12
130.653E-3	39.9629E-12	130.653E-3	-53.9613E-9	-1.56264E-12	4.90810E-12
150.754E-3	46.4389E-12	150.754E-3	-53.9613E-9	-1.68900E-12	5.11810E-12
170.854E-3	52.4292E-12	170.854E-3	-53.9613E-9	-1.69201E-12	5.05301E-12
190.955E-3	59.0784E-12	190.955E-3	-53.9613E-9	-1.69402E-12	4.93279E-12
211.055E-3	65.4107E-12	211.055E-3	-53.9613E-9	-1.55708E-12	5.14417E-12
231.156E-3	71.7375E-12	231.156E-3	-53.9613E-9	-1.64825E-12	4.97344E-12
251.256E-3	77.9880E-12	251.256E-3	-53.9613E-9	-1.71434E-12	4.99982E-12
271.357E-3	83.9294E-12	271.357E-3	-53.9613E-9	-1.70855E-12	5.15818E-12
291.457E-3	90.9121E-12	291.457E-3	-53.9613E-9	-1.62189E-12	5.01170E-12
311.558E-3	97.3339E-12	311.558E-3	-53.9613E-9	-1.61281E-12	4.81462E-12
331.658E-3	104.116E-12	331.658E-3	-53.9613E-9	-1.65960E-12	5.10313E-12
351.759E-3	110.587E-12	351.759E-3	-53.9613E-9	-1.63061E-12	5.55612E-12
371.859E-3	118.279E-12	371.859E-3	-53.9613E-9	-1.29104E-12	5.59277E-12
391.960E-3	126.247E-12	391.960E-3	-53.9613E-9	-1.53126E-12	5.82387E-12
412.060E-3	133.781E-12	412.060E-3	-53.9613E-9	-1.48918E-12	5.84152E-12
432.161E-3	140.974E-12	432.161E-3	-53.9613E-9	-1.41788E-12	5.64167E-12
452.261E-3	147.781E-12	452.261E-3	-53.9613E-9	-1.50061E-12	5.33873E-12
472.362E-3	155.710E-12	472.362E-3	-53.9613E-9	-1.57848E-12	5.57720E-12
492.462E-3	162.899E-12	492.462E-3	-53.9613E-9	-1.40953E-12	5.79918E-12
512.563E-3	171.544E-12	512.563E-3	-53.9613E-9	-1.33082E-12	6.29334E-12
532.663E-3	179.592E-12	532.663E-3	-53.9613E-9	-836.601E-15	7.08394E-12
552.764E-3	190.481E-12	552.764E-3	-53.9613E-9	-676.843E-15	7.57603E-12
572.864E-3	201.522E-12	572.864E-3	-53.9613E-9	-506.528E-15	8.35171E-12
592.965E-3	213.507E-12	592.965E-3	-53.9613E-9	-707.802E-15	8.90657E-12
613.065E-3	227.467E-12	613.065E-3	-53.9613E-9	-420.566E-15	9.98612E-12
633.166E-3	240.019E-12	633.166E-3	-53.9613E-9	-45.9124E-15	10.3267E-12
653.266E-3	256.928E-12	653.266E-3	-53.9613E-9	59.8269E-15	11.1561E-12
673.367E-3	271.743E-12	673.367E-3	-53.9613E-9	12.0761E-15	11.1960E-12
693.467E-3	288.791E-12	693.467E-3	-53.9613E-9	354.903E-15	11.5855E-12
713.568E-3	303.793E-12	713.568E-3	-53.9613E-9	203.677E-15	11.5950E-12
733.668E-3	320.521E-12	733.668E-3	-53.9613E-9	532.679E-15	12.1444E-12
753.769E-3	337.760E-12	753.769E-3	-53.9613E-9	428.055E-15	12.4217E-12
773.869E-3	355.762E-12	773.869E-3	-53.9613E-9	504.515E-15	12.8992E-12
793.970E-3	374.650E-12	793.970E-3	-53.9613E-9	783.167E-15	13.2385E-12
814.070E-3	391.551E-12	814.070E-3	-53.9613E-9	884.320E-15	13.5378E-12
834.171E-3	411.948E-12	834.171E-3	-53.9613E-9	1.00601E-12	13.7857E-12
854.271E-3	430.599E-12	854.271E-3	-53.9613E-9	1.16383E-12	14.0983E-12
874.372E-3	452.350E-12	874.372E-3	-53.9613E-9	1.43908E-12	14.6313E-12
894.472E-3	471.900E-12	894.472E-3	-53.9613E-9	1.36349E-12	15.7432E-12
914.573E-3	495.043E-12	914.573E-3	-53.9613E-9	2.14154E-12	17.0693E-12
934.673E-3	521.803E-12	934.673E-3	-53.9613E-9	2.29800E-12	18.5869E-12
954.774E-3	548.488E-12	954.774E-3	-53.9613E-9	3.12323E-12	20.1052E-12
974.874E-3	580.389E-12	974.874E-3	-53.9613E-9	3.42510E-12	21.5516E-12
994.975E-3	607.835E-12	994.975E-3	-53.9613E-9	3.89538E-12	22.4606E-12
1.01508E+0	642.042E-12	1.01508E+0	-53.9613E-9	3.76865E-12	22.6820E-12
1.03518E+0	671.636E-12	1.03518E+0	-53.9613E-9	3.91287E-12	22.6661E-12
1.05528E+0	705.849E-12	1.05528E+0	-53.9613E-9	3.71826E-12	22.1193E-12
1.07538E+0	735.992E-12	1.07538E+0	-53.9613E-9	3.64425E-12	22.1003E-12
1.09548E+0	763.149E-12	1.09548E+0	-53.9613E-9	3.28561E-12	21.7799E-12
1.11558E+0	795.960E-12	1.11558E+0	-53.9613E-9	3.59729E-12	22.0145E-12
1.13568E+0	824.245E-12	1.13568E+0	-53.9613E-9	3.57285E-12	21.8543E-12
1.15578E+0	859.061E-12	1.15578E+0	-53.9613E-9	3.70217E-12	22.2402E-12
1.17588E+0	885.174E-12	1.17588E+0	-53.9613E-9	3.66959E-12	22.6428E-12
1.19598E+0	918.434E-12	1.19598E+0	-53.9613E-9	4.14143E-12	23.7000E-12
1.21608E+0	950.234E-12	1.21608E+0	-53.9613E-9	4.65062E-12	24.8037E-12
1.23618E+0	990.628E-12	1.23618E+0	-53.9613E-9	5.28147E-12	26.7186E-12
1.25628E+0	1.02724E-9	1.25628E+0	-53.9613E-9	5.85997E-12	28.5419E-12
1.27638E+0	1.06397E-9	1.27638E+0	-53.9613E-9	6.91079E-12	31.5237E-12
1.29648E+0	1.11456E-9	1.29648E+0	-53.9613E-9	7.79404E-12	34.1663E-12
1.31658E+0	1.16262E-9	1.31658E+0	-53.9613E-9	8.72159E-12	37.2782E-12
1.33668E+0	1.22098E-9	1.33668E+0	-53.9613E-9	9.53960E-12	39.3141E-12
1.35678E+0	1.26720E-9	1.35678E+0	-53.9613E-9	9.82808E-12	40.4606E-12
1.37688E+0	1.32376E-9	1.37688E+0	-53.9613E-9	10.0853E-12	40.5102E-12
1.39698E+0	1.38242E-9	1.39698E+0	-53.9613E-9	9.59736E-12	40.1877E-12
1.41709E+0	1.43331E-9	1.41709E+0	-53.9613E-9	9.64085E-12	38.7725E-12
1.43719E+0	1.48503E-9	1.43719E+0	-53.9613E-9	9.52029E-12	38.7273E-12
1.45729E+0	1.52853E-9	1.45729E+0	-53.9613E-9	9.56094E-12	38.2829E-12
1.47739E+0	1.58657E-9	1.47739E+0	-53.9613E-9	9.23141E-12	39.1333E-12
1.49749E+0	1.63759E-9	1.49749E+0	-53.9613E-9	10.1067E-12	39.3960E-12
1.51759E+0	1.69246E-9	1.51759E+0	-53.9613E-9	9.99624E-12	39.9458E-12
1.53769E+0	1.74073E-9	1.53769E+0	-53.9613E-9	10.5701E-12	40.5048E-12
1.55779E+0	1.79096E-9	1.55779E+0	-53.9613E-9	10.5014E-12	40.4579E-12
1.57789E+0	1.85424E-9	1.57789E+0	-53.9613E-9	11.1266E-12	40.7176E-12
1.59799E+0	1.90190E-9	1.59799E+0	-53.9613E-9	10.7289E-12	40.6086E-12
1.61809E+0	1.95713E-9	1.61809E+0	-53.9613E-9	10.8504E-12	40.3407E-12
1.63819E+0	1.99924E-9	1.63819E+0	-53.9613E-9	10.3552E-12	39.4356E-12
1.65829E+0	2.05720E-9	1.65829E+0	-53.9613E-9	10.5744E-12	38.8826E-12
1.67839E+0	2.10859E-9	1.67839E+0	-53.9613E-9	10.1992E-12	37.9042E-12
1.69849E+0	2.15449E-9	1.69849E+0	-53.9613E-9	9.81365E-12	37.0311E-12
1.71859E+0	2.19943E-9	1.71859E+0	-53.9613E-9	9.38836E-12	35.7571E-12
1.73869E+0	2.23833E-9	1.73869E+0	-53.9613E-9	9.31720E-12	34.8138E-12
1.75879E+0	2.29206E-9	1.75879E+0	-53.9613E-9	8.86054E-12	33.0706E-12
1.77889E+0	2.32670E-9	1.77889E+0	-53.9613E-9	8.43381E-12	32.5126E-12
1.79900E+0	2.36867E-9	1.79900E+0	-53.9613E-9	8.73153E-12	31.6908E-12
1.81910E+0	2.40510E-9	1.81910E+0	-53.9613E-9	8.93256E-12	31.9690E-12
1.83920E+0	2.44962E-9	1.83920E+0	-53.9613E-9	9.00136E-12	32.8268E-12
1.85930E+0	2.49063E-9	1.85930E+0	-53.9613E-9	9.31579E-12	34.1253E-12
1.87940E+0	2.53314E-9	1.87940E+0	-53.9613E-9	10.0016E-12	35.0199E-12
1.89950E+0	2.57953E-9	1.89950E+0	-53.9613E-9	9.86125E-12	36.1023E-12
1.91960E+0	2.61941E-9	1.91960E+0	-53.9613E-9	10.6379E-12	36.4567E-12
1.93970E+0	2.67183E-9	1.93970E+0	-53.9613E-9	10.2319E-12	36.5381E-12
1.95980E+0	2.71163E-9	1.95980E+0	-53.9613E-9	10.2837E-12	35.6078E-12
1.97990E+0	2.75968E-9	1.97990E+0	-53.9613E-9	9.98895E-12	34.9208E-12
2.00000E+0	2.80109E-9	2.00000E+0	-53.9613E-9	9.59225E-12	34.2426E-12
