# Supplementary material for: Circumventing the stability problems of graphene nanoribbon zigzag edges
Source: Nat Chem. 2022 Sep 26;14(12):1451–8. doi: 10.1038/s41557-022-01042-8 (PMC10665199; doi:10.1038/s41557-022-01042-8)
Supplement: Supplementary file 3 — Source data for Supplementary Fig. 9. [file 41557_2022_1042_MOESM3_ESM.zip › 4 units/Point spectra409.dat]

Experiment	bias spectroscopy
Saved Date	21.07.2020 23:40:01
User
Date
X (m)	-359.393E-9
Y (m)	-189.148E-9
Z (m)	-53.9909E-9
Z offset (m)	0E+0
Settling time (s)	20E-3
Integration time (s)	70E-3
Z-Ctrl hold	TRUE
Final Z (m)	N/A
Start time	21.07.2020 23:39:43
Filter type	None
Order
Cutoff frq
Bias>Bias (V)	-500E-3
Bias>Calibration (V/V)	-1E+0
Bias>Offset (V)	0E+0
Bias Spectroscopy>Sweep Start (V)	-2E+0
Bias Spectroscopy>Sweep End (V)	2E+0
Bias Spectroscopy>Num Pixel	200
Bias Spectroscopy>Z Avg time (s)	100E-3
Bias Spectroscopy>Z offset (m)	0E+0
Bias Spectroscopy>1st Settling time (s)	60E-3
Bias Spectroscopy>Settling time (s)	20E-3
Bias Spectroscopy>Integration time (s)	70E-3
Bias Spectroscopy>End Settling time (s)	50E-3
Bias Spectroscopy>Z control time (s)	50E-3
Bias Spectroscopy>Max Slew rate (V/s)	Inf
Bias Spectroscopy>backward sweep	FALSE
Bias Spectroscopy>Z-controller hold	TRUE
Bias Spectroscopy>Number of sweeps	1
Bias Spectroscopy>Channels	Current (A);Bias (V);Z (m);LI Demod 1 Y (A);LI Demod 1 X (A)
Bias Spectroscopy>Reset Bias	TRUE
Bias Spectroscopy>Record final Z	FALSE
Bias Spectroscopy>Lock-In run	TRUE
Current>Current (A)	2.92627E-9
Current>Calibration (A/V)	330E-12
Current>Offset (A)	0E+0
Current>Gain	High
Lock-in>Lock-in status	ON
Lock-in>Modulated signal	Bias (V)
Lock-in>Frequency (Hz)	828E+0
Lock-in>Amplitude	20E-3
Lock-in>Demodulated signal	Current (A)
Lock-in>HP Filter Cutoff D1 (Hz)	155.425E+0
Lock-in>HP Filter Cutoff D2 (Hz)	155.425E+0
Lock-in>HP Filter Order D1	1
Lock-in>HP Filter Order D2	1
Lock-in>Harmonic D1	1
Lock-in>Harmonic D2	2
Lock-in>Reference phase D1 (deg)	-158.815E+0
Lock-in>Reference phase D2 (deg)	174.64E+0
Lock-in>LP Filter Cutoff D1 (Hz)	9.71405E+0
Lock-in>LP Filter Cutoff D2 (Hz)	4.85702E+0
Lock-in>LP Filter Order D1	2
Lock-in>LP Filter Order D2	2
Lock-in>Sync Filter D1	OFF
Lock-in>Sync Filter D2	OFF
[DATA]
Bias calc (V)	Current (A)	Bias (V)	Z (m)	LI Demod 1 Y (A)	LI Demod 1 X (A)
-2.00000E+0	-1.04562E-9	-2.00000E+0	-53.9909E-9	3.95724E-12	22.8679E-12
-1.97990E+0	-1.01668E-9	-1.97990E+0	-53.9909E-9	3.80833E-12	22.2203E-12
-1.95980E+0	-987.535E-12	-1.95980E+0	-53.9909E-9	3.33170E-12	20.4892E-12
-1.93970E+0	-962.617E-12	-1.93970E+0	-53.9909E-9	3.06438E-12	19.5655E-12
-1.91960E+0	-934.108E-12	-1.91960E+0	-53.9909E-9	2.58440E-12	18.7235E-12
-1.89950E+0	-911.397E-12	-1.89950E+0	-53.9909E-9	2.51070E-12	18.3034E-12
-1.87940E+0	-886.895E-12	-1.87940E+0	-53.9909E-9	2.71195E-12	18.0206E-12
-1.85930E+0	-863.513E-12	-1.85930E+0	-53.9909E-9	2.38053E-12	17.6095E-12
-1.83920E+0	-839.368E-12	-1.83920E+0	-53.9909E-9	2.17148E-12	16.9105E-12
-1.81910E+0	-815.646E-12	-1.81910E+0	-53.9909E-9	2.06219E-12	16.7245E-12
-1.79900E+0	-794.981E-12	-1.79900E+0	-53.9909E-9	2.01771E-12	16.6033E-12
-1.77889E+0	-772.018E-12	-1.77889E+0	-53.9909E-9	1.85105E-12	16.3887E-12
-1.75879E+0	-749.942E-12	-1.75879E+0	-53.9909E-9	2.12629E-12	16.4125E-12
-1.73869E+0	-726.151E-12	-1.73869E+0	-53.9909E-9	1.84219E-12	16.2710E-12
-1.71859E+0	-704.654E-12	-1.71859E+0	-53.9909E-9	1.80818E-12	16.2648E-12
-1.69849E+0	-683.452E-12	-1.69849E+0	-53.9909E-9	1.62228E-12	15.6213E-12
-1.67839E+0	-661.933E-12	-1.67839E+0	-53.9909E-9	1.55448E-12	15.5892E-12
-1.65829E+0	-639.875E-12	-1.65829E+0	-53.9909E-9	1.56695E-12	15.3222E-12
-1.63819E+0	-618.705E-12	-1.63819E+0	-53.9909E-9	1.50488E-12	15.4378E-12
-1.61809E+0	-598.390E-12	-1.61809E+0	-53.9909E-9	1.52327E-12	15.3680E-12
-1.59799E+0	-578.099E-12	-1.59799E+0	-53.9909E-9	1.47524E-12	15.1864E-12
-1.57789E+0	-556.737E-12	-1.57789E+0	-53.9909E-9	1.35431E-12	14.3783E-12
-1.55779E+0	-536.818E-12	-1.55779E+0	-53.9909E-9	1.24847E-12	14.1556E-12
-1.53769E+0	-518.316E-12	-1.53769E+0	-53.9909E-9	1.03943E-12	14.0738E-12
-1.51759E+0	-499.453E-12	-1.51759E+0	-53.9909E-9	1.17907E-12	14.4343E-12
-1.49749E+0	-479.704E-12	-1.49749E+0	-53.9909E-9	1.11722E-12	14.0710E-12
-1.47739E+0	-459.385E-12	-1.47739E+0	-53.9909E-9	819.454E-15	13.4492E-12
-1.45729E+0	-442.705E-12	-1.45729E+0	-53.9909E-9	578.710E-15	12.8062E-12
-1.43719E+0	-424.363E-12	-1.43719E+0	-53.9909E-9	925.234E-15	13.1242E-12
-1.41709E+0	-406.417E-12	-1.41709E+0	-53.9909E-9	1.00047E-12	13.9612E-12
-1.39698E+0	-384.948E-12	-1.39698E+0	-53.9909E-9	1.03553E-12	14.4352E-12
-1.37688E+0	-364.877E-12	-1.37688E+0	-53.9909E-9	1.11348E-12	14.4851E-12
-1.35678E+0	-347.263E-12	-1.35678E+0	-53.9909E-9	699.029E-15	13.0549E-12
-1.33668E+0	-331.300E-12	-1.33668E+0	-53.9909E-9	103.580E-15	10.8032E-12
-1.31658E+0	-318.817E-12	-1.31658E+0	-53.9909E-9	-552.027E-15	8.83157E-12
-1.29648E+0	-308.061E-12	-1.29648E+0	-53.9909E-9	-991.719E-15	7.28206E-12
-1.27638E+0	-300.641E-12	-1.27638E+0	-53.9909E-9	-1.54150E-12	5.79861E-12
-1.25628E+0	-293.737E-12	-1.25628E+0	-53.9909E-9	-1.60802E-12	5.21387E-12
-1.23618E+0	-287.565E-12	-1.23618E+0	-53.9909E-9	-1.69793E-12	4.75697E-12
-1.21608E+0	-281.426E-12	-1.21608E+0	-53.9909E-9	-1.92894E-12	4.52027E-12
-1.19598E+0	-275.739E-12	-1.19598E+0	-53.9909E-9	-1.69776E-12	4.38930E-12
-1.17588E+0	-271.034E-12	-1.17588E+0	-53.9909E-9	-1.73118E-12	4.58135E-12
-1.15578E+0	-265.153E-12	-1.15578E+0	-53.9909E-9	-1.81955E-12	4.39461E-12
-1.13568E+0	-259.403E-12	-1.13568E+0	-53.9909E-9	-1.90620E-12	4.58014E-12
-1.11558E+0	-253.337E-12	-1.11558E+0	-53.9909E-9	-1.70985E-12	4.16785E-12
-1.09548E+0	-249.085E-12	-1.09548E+0	-53.9909E-9	-1.88997E-12	3.75407E-12
-1.07538E+0	-244.644E-12	-1.07538E+0	-53.9909E-9	-2.20138E-12	3.53395E-12
-1.05528E+0	-240.887E-12	-1.05528E+0	-53.9909E-9	-2.23202E-12	3.28470E-12
-1.03518E+0	-236.753E-12	-1.03518E+0	-53.9909E-9	-2.11750E-12	3.36679E-12
-1.01508E+0	-232.749E-12	-1.01508E+0	-53.9909E-9	-2.10905E-12	3.36197E-12
-994.975E-3	-229.142E-12	-994.975E-3	-53.9909E-9	-2.11607E-12	3.40396E-12
-974.874E-3	-225.011E-12	-974.874E-3	-53.9909E-9	-2.20250E-12	3.54035E-12
-954.774E-3	-220.972E-12	-954.774E-3	-53.9909E-9	-2.24962E-12	3.46523E-12
-934.673E-3	-216.346E-12	-934.673E-3	-53.9909E-9	-2.10692E-12	3.39271E-12
-914.573E-3	-212.863E-12	-914.573E-3	-53.9909E-9	-2.17137E-12	3.29862E-12
-894.472E-3	-209.007E-12	-894.472E-3	-53.9909E-9	-2.28831E-12	3.24571E-12
-874.372E-3	-205.968E-12	-874.372E-3	-53.9909E-9	-2.37272E-12	2.89189E-12
-854.271E-3	-202.761E-12	-854.271E-3	-53.9909E-9	-2.60592E-12	2.75976E-12
-834.171E-3	-200.055E-12	-834.171E-3	-53.9909E-9	-2.45322E-12	2.55837E-12
-814.070E-3	-197.574E-12	-814.070E-3	-53.9909E-9	-2.39115E-12	2.50458E-12
-793.970E-3	-194.877E-12	-793.970E-3	-53.9909E-9	-2.40087E-12	2.66351E-12
-773.869E-3	-192.287E-12	-773.869E-3	-53.9909E-9	-2.37275E-12	2.58707E-12
-753.769E-3	-189.313E-12	-753.769E-3	-53.9909E-9	-2.34518E-12	2.47224E-12
-733.668E-3	-186.434E-12	-733.668E-3	-53.9909E-9	-2.43675E-12	2.58863E-12
-713.568E-3	-183.717E-12	-713.568E-3	-53.9909E-9	-2.46815E-12	2.52949E-12
-693.467E-3	-180.999E-12	-693.467E-3	-53.9909E-9	-2.36956E-12	2.65532E-12
-673.367E-3	-178.132E-12	-673.367E-3	-53.9909E-9	-2.21197E-12	2.55089E-12
-653.266E-3	-175.010E-12	-653.266E-3	-53.9909E-9	-2.31987E-12	2.67941E-12
-633.166E-3	-172.179E-12	-633.166E-3	-53.9909E-9	-2.46841E-12	2.57666E-12
-613.065E-3	-169.395E-12	-613.065E-3	-53.9909E-9	-2.52943E-12	2.77097E-12
-592.965E-3	-166.511E-12	-592.965E-3	-53.9909E-9	-2.32759E-12	2.73137E-12
-572.864E-3	-162.959E-12	-572.864E-3	-53.9909E-9	-2.41321E-12	2.90488E-12
-552.764E-3	-159.653E-12	-552.764E-3	-53.9909E-9	-2.41933E-12	3.13405E-12
-532.663E-3	-156.087E-12	-532.663E-3	-53.9909E-9	-2.09367E-12	3.27886E-12
-512.563E-3	-152.406E-12	-512.563E-3	-53.9909E-9	-2.38552E-12	3.04774E-12
-492.462E-3	-148.703E-12	-492.462E-3	-53.9909E-9	-2.27781E-12	3.28192E-12
-472.362E-3	-145.132E-12	-472.362E-3	-53.9909E-9	-2.24595E-12	2.88897E-12
-452.261E-3	-141.784E-12	-452.261E-3	-53.9909E-9	-2.34829E-12	2.96483E-12
-432.161E-3	-138.416E-12	-432.161E-3	-53.9909E-9	-2.34802E-12	2.99278E-12
-412.060E-3	-134.911E-12	-412.060E-3	-53.9909E-9	-2.24116E-12	3.03221E-12
-391.960E-3	-130.946E-12	-391.960E-3	-53.9909E-9	-2.08237E-12	3.44247E-12
-371.859E-3	-126.483E-12	-371.859E-3	-53.9909E-9	-1.89732E-12	3.82764E-12
-351.759E-3	-121.522E-12	-351.759E-3	-53.9909E-9	-1.73586E-12	4.25903E-12
-331.658E-3	-116.102E-12	-331.658E-3	-53.9909E-9	-1.72089E-12	4.53906E-12
-311.558E-3	-109.793E-12	-311.558E-3	-53.9909E-9	-1.74358E-12	4.82528E-12
-291.457E-3	-103.255E-12	-291.457E-3	-53.9909E-9	-1.61367E-12	5.02110E-12
-271.357E-3	-96.0271E-12	-271.357E-3	-53.9909E-9	-1.57262E-12	5.47994E-12
-251.256E-3	-88.5535E-12	-251.256E-3	-53.9909E-9	-1.40574E-12	5.87015E-12
-231.156E-3	-80.7307E-12	-231.156E-3	-53.9909E-9	-1.55612E-12	5.88849E-12
-211.055E-3	-73.2673E-12	-211.055E-3	-53.9909E-9	-1.54336E-12	5.54095E-12
-190.955E-3	-66.2891E-12	-190.955E-3	-53.9909E-9	-1.65369E-12	5.28184E-12
-170.854E-3	-59.7087E-12	-170.854E-3	-53.9909E-9	-1.60816E-12	5.19482E-12
-150.754E-3	-53.0422E-12	-150.754E-3	-53.9909E-9	-1.50060E-12	5.35770E-12
-130.653E-3	-46.2038E-12	-130.653E-3	-53.9909E-9	-1.44264E-12	5.22594E-12
-110.553E-3	-39.3857E-12	-110.553E-3	-53.9909E-9	-1.45384E-12	4.97563E-12
-90.4523E-3	-32.5186E-12	-90.4523E-3	-53.9909E-9	-1.64204E-12	5.21081E-12
-70.3518E-3	-25.4928E-12	-70.3518E-3	-53.9909E-9	-1.28675E-12	5.40585E-12
-50.2512E-3	-18.0815E-12	-50.2513E-3	-53.9909E-9	-1.66924E-12	5.71011E-12
-30.1508E-3	-10.9089E-12	-30.1508E-3	-53.9909E-9	-1.45830E-12	5.61879E-12
-10.0503E-3	-3.77995E-12	-10.0503E-3	-53.9909E-9	-1.74637E-12	5.47371E-12
10.0503E-3	3.11810E-12	10.0503E-3	-53.9909E-9	-1.61163E-12	5.21242E-12
30.1507E-3	9.79873E-12	30.1508E-3	-53.9909E-9	-1.60499E-12	5.01087E-12
50.2512E-3	16.0767E-12	50.2513E-3	-53.9909E-9	-1.65510E-12	5.06069E-12
70.3518E-3	22.2217E-12	70.3518E-3	-53.9909E-9	-1.70490E-12	4.79662E-12
90.4522E-3	28.0412E-12	90.4523E-3	-53.9909E-9	-1.64821E-12	4.65260E-12
110.553E-3	34.0984E-12	110.553E-3	-53.9909E-9	-1.81989E-12	4.68476E-12
130.653E-3	40.2724E-12	130.653E-3	-53.9909E-9	-1.73695E-12	4.81793E-12
150.754E-3	46.6090E-12	150.754E-3	-53.9909E-9	-1.83666E-12	4.84022E-12
170.854E-3	53.0877E-12	170.854E-3	-53.9909E-9	-1.54057E-12	5.08365E-12
190.955E-3	59.5506E-12	190.955E-3	-53.9909E-9	-1.62987E-12	5.16976E-12
211.055E-3	66.3522E-12	211.055E-3	-53.9909E-9	-1.67595E-12	5.09226E-12
231.156E-3	72.8257E-12	231.156E-3	-53.9909E-9	-1.56230E-12	5.15263E-12
251.256E-3	79.4495E-12	251.256E-3	-53.9909E-9	-1.65893E-12	5.09432E-12
271.357E-3	86.1301E-12	271.357E-3	-53.9909E-9	-1.59736E-12	5.23173E-12
291.457E-3	93.0303E-12	291.457E-3	-53.9909E-9	-1.68375E-12	5.19090E-12
311.558E-3	100.198E-12	311.558E-3	-53.9909E-9	-1.61725E-12	5.47305E-12
331.658E-3	107.025E-12	331.658E-3	-53.9909E-9	-1.49959E-12	5.49274E-12
351.759E-3	114.549E-12	351.759E-3	-53.9909E-9	-1.31944E-12	6.02001E-12
371.859E-3	122.309E-12	371.859E-3	-53.9909E-9	-1.31872E-12	6.10217E-12
391.960E-3	130.692E-12	391.960E-3	-53.9909E-9	-1.27398E-12	6.21256E-12
412.060E-3	138.753E-12	412.060E-3	-53.9909E-9	-1.28819E-12	6.23540E-12
432.161E-3	146.688E-12	432.161E-3	-53.9909E-9	-1.40113E-12	6.06172E-12
452.261E-3	154.812E-12	452.261E-3	-53.9909E-9	-1.30358E-12	5.90523E-12
472.362E-3	162.712E-12	472.362E-3	-53.9909E-9	-1.34848E-12	6.14226E-12
492.462E-3	171.411E-12	492.462E-3	-53.9909E-9	-1.11771E-12	6.59704E-12
512.563E-3	180.453E-12	512.563E-3	-53.9909E-9	-1.10878E-12	7.17730E-12
532.663E-3	190.905E-12	532.663E-3	-53.9909E-9	-722.281E-15	8.05877E-12
552.764E-3	203.007E-12	552.764E-3	-53.9909E-9	-637.134E-15	8.80473E-12
572.864E-3	216.036E-12	572.864E-3	-53.9909E-9	-270.636E-15	9.89607E-12
592.965E-3	230.361E-12	592.965E-3	-53.9909E-9	-16.7653E-15	10.4636E-12
613.065E-3	245.701E-12	613.065E-3	-53.9909E-9	229.471E-15	11.5361E-12
633.166E-3	262.458E-12	633.166E-3	-53.9909E-9	355.221E-15	11.9440E-12
653.266E-3	279.781E-12	653.266E-3	-53.9909E-9	544.100E-15	12.6852E-12
673.367E-3	297.706E-12	673.367E-3	-53.9909E-9	707.807E-15	12.9383E-12
693.467E-3	316.085E-12	693.467E-3	-53.9909E-9	693.896E-15	13.2391E-12
713.568E-3	334.954E-12	713.568E-3	-53.9909E-9	1.20631E-12	13.8548E-12
733.668E-3	355.043E-12	733.668E-3	-53.9909E-9	1.27153E-12	14.5085E-12
753.769E-3	375.937E-12	753.769E-3	-53.9909E-9	1.49371E-12	15.1679E-12
773.869E-3	398.065E-12	773.869E-3	-53.9909E-9	1.55536E-12	15.6451E-12
793.970E-3	420.536E-12	793.970E-3	-53.9909E-9	1.71826E-12	16.2027E-12
814.070E-3	443.364E-12	814.070E-3	-53.9909E-9	1.77857E-12	16.5333E-12
834.171E-3	466.474E-12	834.171E-3	-53.9909E-9	2.02401E-12	16.7371E-12
854.271E-3	490.378E-12	854.271E-3	-53.9909E-9	1.98713E-12	17.0254E-12
874.372E-3	514.855E-12	874.372E-3	-53.9909E-9	2.20668E-12	17.5485E-12
894.472E-3	539.381E-12	894.472E-3	-53.9909E-9	2.24862E-12	18.0357E-12
914.573E-3	565.401E-12	914.573E-3	-53.9909E-9	2.74206E-12	19.2514E-12
934.673E-3	593.752E-12	934.673E-3	-53.9909E-9	2.90528E-12	20.2202E-12
954.774E-3	625.048E-12	954.774E-3	-53.9909E-9	3.59414E-12	21.7890E-12
974.874E-3	654.579E-12	974.874E-3	-53.9909E-9	3.68645E-12	22.6673E-12
994.975E-3	687.789E-12	994.975E-3	-53.9909E-9	4.22195E-12	23.6532E-12
1.01508E+0	719.838E-12	1.01508E+0	-53.9909E-9	4.20936E-12	24.0102E-12
1.03518E+0	755.096E-12	1.03518E+0	-53.9909E-9	4.09638E-12	24.3497E-12
1.05528E+0	789.454E-12	1.05528E+0	-53.9909E-9	4.51102E-12	24.3647E-12
1.07538E+0	821.438E-12	1.07538E+0	-53.9909E-9	4.58185E-12	24.9092E-12
1.09548E+0	857.483E-12	1.09548E+0	-53.9909E-9	4.99311E-12	25.3430E-12
1.11558E+0	891.575E-12	1.11558E+0	-53.9909E-9	4.73811E-12	25.7827E-12
1.13568E+0	931.358E-12	1.13568E+0	-53.9909E-9	4.97184E-12	25.8474E-12
1.15578E+0	964.055E-12	1.15578E+0	-53.9909E-9	5.00334E-12	26.3365E-12
1.17588E+0	999.031E-12	1.17588E+0	-53.9909E-9	5.17568E-12	26.6419E-12
1.19598E+0	1.03869E-9	1.19598E+0	-53.9909E-9	5.34630E-12	27.6236E-12
1.21608E+0	1.07803E-9	1.21608E+0	-53.9909E-9	5.87533E-12	28.5691E-12
1.23618E+0	1.11843E-9	1.23618E+0	-53.9909E-9	6.27572E-12	29.7299E-12
1.25628E+0	1.15648E-9	1.25628E+0	-53.9909E-9	7.10928E-12	31.5849E-12
1.27638E+0	1.20292E-9	1.27638E+0	-53.9909E-9	7.72669E-12	33.8635E-12
1.29648E+0	1.25136E-9	1.29648E+0	-53.9909E-9	8.47581E-12	36.2121E-12
1.31658E+0	1.30584E-9	1.31658E+0	-53.9909E-9	9.21474E-12	38.2748E-12
1.33668E+0	1.35372E-9	1.33668E+0	-53.9909E-9	9.96170E-12	39.7508E-12
1.35678E+0	1.40656E-9	1.35678E+0	-53.9909E-9	10.1318E-12	40.7558E-12
1.37688E+0	1.46492E-9	1.37688E+0	-53.9909E-9	10.6369E-12	41.1086E-12
1.39698E+0	1.52417E-9	1.39698E+0	-53.9909E-9	10.4514E-12	41.0210E-12
1.41709E+0	1.57611E-9	1.41709E+0	-53.9909E-9	10.3592E-12	41.0693E-12
1.43719E+0	1.62326E-9	1.43719E+0	-53.9909E-9	10.4762E-12	40.8103E-12
1.45729E+0	1.68281E-9	1.45729E+0	-53.9909E-9	10.9251E-12	41.7880E-12
1.47739E+0	1.74275E-9	1.47739E+0	-53.9909E-9	10.9879E-12	42.0481E-12
1.49749E+0	1.79950E-9	1.49749E+0	-53.9909E-9	11.8175E-12	43.1215E-12
1.51759E+0	1.85033E-9	1.51759E+0	-53.9909E-9	11.6560E-12	43.4877E-12
1.53769E+0	1.90394E-9	1.53769E+0	-53.9909E-9	11.8348E-12	44.2787E-12
1.55779E+0	1.97027E-9	1.55779E+0	-53.9909E-9	12.0419E-12	44.2452E-12
1.57789E+0	2.02888E-9	1.57789E+0	-53.9909E-9	12.2869E-12	44.1506E-12
1.59799E+0	2.08203E-9	1.59799E+0	-53.9909E-9	12.2076E-12	43.8331E-12
1.61809E+0	2.12925E-9	1.61809E+0	-53.9909E-9	11.9933E-12	43.4772E-12
1.63819E+0	2.19229E-9	1.63819E+0	-53.9909E-9	11.9417E-12	42.6043E-12
1.65829E+0	2.25105E-9	1.65829E+0	-53.9909E-9	11.5011E-12	41.8828E-12
1.67839E+0	2.29944E-9	1.67839E+0	-53.9909E-9	11.3100E-12	40.4491E-12
1.69849E+0	2.34284E-9	1.69849E+0	-53.9909E-9	11.1024E-12	39.7328E-12
1.71859E+0	2.39314E-9	1.71859E+0	-53.9909E-9	11.1565E-12	37.8913E-12
1.73869E+0	2.44857E-9	1.73869E+0	-53.9909E-9	10.2733E-12	36.8524E-12
1.75879E+0	2.49117E-9	1.75879E+0	-53.9909E-9	10.0087E-12	35.8059E-12
1.77889E+0	2.53308E-9	1.77889E+0	-53.9909E-9	9.51553E-12	34.9540E-12
1.79900E+0	2.56686E-9	1.79900E+0	-53.9909E-9	9.88337E-12	34.5112E-12
1.81910E+0	2.62063E-9	1.81910E+0	-53.9909E-9	9.83997E-12	34.3040E-12
1.83920E+0	2.66611E-9	1.83920E+0	-53.9909E-9	10.1485E-12	35.4406E-12
1.85930E+0	2.70804E-9	1.85930E+0	-53.9909E-9	10.0559E-12	35.9572E-12
1.87940E+0	2.74923E-9	1.87940E+0	-53.9909E-9	10.6838E-12	36.9309E-12
1.89950E+0	2.79536E-9	1.89950E+0	-53.9909E-9	11.1153E-12	37.4234E-12
1.91960E+0	2.85085E-9	1.91960E+0	-53.9909E-9	11.2824E-12	38.0752E-12
1.93970E+0	2.89287E-9	1.93970E+0	-53.9909E-9	11.2801E-12	37.6383E-12
1.95980E+0	2.93741E-9	1.95980E+0	-53.9909E-9	11.4180E-12	37.5997E-12
1.97990E+0	2.97628E-9	1.97990E+0	-53.9909E-9	10.8922E-12	37.2414E-12
2.00000E+0	3.03379E-9	2.00000E+0	-53.9909E-9	10.7369E-12	36.9959E-12
