# Supplementary material for: Circumventing the stability problems of graphene nanoribbon zigzag edges
Source: Nat Chem. 2022 Sep 26;14(12):1451–8. doi: 10.1038/s41557-022-01042-8 (PMC10665199; doi:10.1038/s41557-022-01042-8)
Supplement: Supplementary file 3 — Source data for Supplementary Fig. 9. [file 41557_2022_1042_MOESM3_ESM.zip › 4 units/Point spectra410.dat]

Experiment	bias spectroscopy
Saved Date	21.07.2020 23:40:20
User
Date
X (m)	-359.469E-9
Y (m)	-189.238E-9
Z (m)	-54.0036E-9
Z offset (m)	0E+0
Settling time (s)	20E-3
Integration time (s)	70E-3
Z-Ctrl hold	TRUE
Final Z (m)	N/A
Start time	21.07.2020 23:40:02
Filter type	None
Order
Cutoff frq
Bias>Bias (V)	-500E-3
Bias>Calibration (V/V)	-1E+0
Bias>Offset (V)	0E+0
Bias Spectroscopy>Sweep Start (V)	-2E+0
Bias Spectroscopy>Sweep End (V)	2E+0
Bias Spectroscopy>Num Pixel	200
Bias Spectroscopy>Z Avg time (s)	100E-3
Bias Spectroscopy>Z offset (m)	0E+0
Bias Spectroscopy>1st Settling time (s)	60E-3
Bias Spectroscopy>Settling time (s)	20E-3
Bias Spectroscopy>Integration time (s)	70E-3
Bias Spectroscopy>End Settling time (s)	50E-3
Bias Spectroscopy>Z control time (s)	50E-3
Bias Spectroscopy>Max Slew rate (V/s)	Inf
Bias Spectroscopy>backward sweep	FALSE
Bias Spectroscopy>Z-controller hold	TRUE
Bias Spectroscopy>Number of sweeps	1
Bias Spectroscopy>Channels	Current (A);Bias (V);Z (m);LI Demod 1 Y (A);LI Demod 1 X (A)
Bias Spectroscopy>Reset Bias	TRUE
Bias Spectroscopy>Record final Z	FALSE
Bias Spectroscopy>Lock-In run	TRUE
Current>Current (A)	2.01166E-9
Current>Calibration (A/V)	330E-12
Current>Offset (A)	0E+0
Current>Gain	High
Lock-in>Lock-in status	ON
Lock-in>Modulated signal	Bias (V)
Lock-in>Frequency (Hz)	828E+0
Lock-in>Amplitude	20E-3
Lock-in>Demodulated signal	Current (A)
Lock-in>HP Filter Cutoff D1 (Hz)	155.425E+0
Lock-in>HP Filter Cutoff D2 (Hz)	155.425E+0
Lock-in>HP Filter Order D1	1
Lock-in>HP Filter Order D2	1
Lock-in>Harmonic D1	1
Lock-in>Harmonic D2	2
Lock-in>Reference phase D1 (deg)	-158.815E+0
Lock-in>Reference phase D2 (deg)	174.64E+0
Lock-in>LP Filter Cutoff D1 (Hz)	9.71405E+0
Lock-in>LP Filter Cutoff D2 (Hz)	4.85702E+0
Lock-in>LP Filter Order D1	2
Lock-in>LP Filter Order D2	2
Lock-in>Sync Filter D1	OFF
Lock-in>Sync Filter D2	OFF
[DATA]
Bias calc (V)	Current (A)	Bias (V)	Z (m)	LI Demod 1 Y (A)	LI Demod 1 X (A)
-2.00000E+0	-883.782E-12	-2.00000E+0	-54.0036E-9	1.73122E-12	15.8496E-12
-1.97990E+0	-862.905E-12	-1.97990E+0	-54.0036E-9	1.93215E-12	15.3467E-12
-1.95980E+0	-842.965E-12	-1.95980E+0	-54.0036E-9	1.36049E-12	14.8110E-12
-1.93970E+0	-823.916E-12	-1.93970E+0	-54.0036E-9	1.22665E-12	14.3164E-12
-1.91960E+0	-806.469E-12	-1.91960E+0	-54.0036E-9	1.06062E-12	14.2079E-12
-1.89950E+0	-785.747E-12	-1.89950E+0	-54.0036E-9	1.29713E-12	14.1461E-12
-1.87940E+0	-766.890E-12	-1.87940E+0	-54.0036E-9	1.15841E-12	14.0533E-12
-1.85930E+0	-746.776E-12	-1.85930E+0	-54.0036E-9	1.16689E-12	13.7924E-12
-1.83920E+0	-728.432E-12	-1.83920E+0	-54.0036E-9	1.16028E-12	14.0907E-12
-1.81910E+0	-709.318E-12	-1.81910E+0	-54.0036E-9	1.13479E-12	13.5948E-12
-1.79900E+0	-690.226E-12	-1.79900E+0	-54.0036E-9	824.948E-15	12.8578E-12
-1.77889E+0	-674.186E-12	-1.77889E+0	-54.0036E-9	668.999E-15	12.4934E-12
-1.75879E+0	-659.044E-12	-1.75879E+0	-54.0036E-9	530.177E-15	12.1456E-12
-1.73869E+0	-642.792E-12	-1.73869E+0	-54.0036E-9	804.180E-15	12.6324E-12
-1.71859E+0	-624.610E-12	-1.71859E+0	-54.0036E-9	666.277E-15	12.6636E-12
-1.69849E+0	-606.806E-12	-1.69849E+0	-54.0036E-9	717.869E-15	13.1109E-12
-1.67839E+0	-590.050E-12	-1.67839E+0	-54.0036E-9	1.00599E-12	13.2427E-12
-1.65829E+0	-572.059E-12	-1.65829E+0	-54.0036E-9	938.838E-15	13.2927E-12
-1.63819E+0	-554.291E-12	-1.63819E+0	-54.0036E-9	771.041E-15	12.9991E-12
-1.61809E+0	-535.689E-12	-1.61809E+0	-54.0036E-9	734.013E-15	12.8279E-12
-1.59799E+0	-518.664E-12	-1.59799E+0	-54.0036E-9	438.440E-15	12.2667E-12
-1.57789E+0	-503.398E-12	-1.57789E+0	-54.0036E-9	469.437E-15	11.8753E-12
-1.55779E+0	-487.234E-12	-1.55779E+0	-54.0036E-9	84.2420E-15	11.5689E-12
-1.53769E+0	-471.874E-12	-1.53769E+0	-54.0036E-9	211.719E-15	11.0622E-12
-1.51759E+0	-456.230E-12	-1.51759E+0	-54.0036E-9	183.864E-15	11.1146E-12
-1.49749E+0	-441.583E-12	-1.49749E+0	-54.0036E-9	203.233E-15	11.1583E-12
-1.47739E+0	-426.870E-12	-1.47739E+0	-54.0036E-9	-139.254E-15	10.8958E-12
-1.45729E+0	-411.618E-12	-1.45729E+0	-54.0036E-9	66.4942E-15	10.8550E-12
-1.43719E+0	-395.800E-12	-1.43719E+0	-54.0036E-9	226.481E-15	11.1155E-12
-1.41709E+0	-379.785E-12	-1.41709E+0	-54.0036E-9	331.679E-15	12.0266E-12
-1.39698E+0	-362.086E-12	-1.39698E+0	-54.0036E-9	931.703E-15	13.1432E-12
-1.37688E+0	-343.392E-12	-1.37688E+0	-54.0036E-9	1.03063E-12	13.7787E-12
-1.35678E+0	-325.333E-12	-1.35678E+0	-54.0036E-9	501.252E-15	12.4809E-12
-1.33668E+0	-310.369E-12	-1.33668E+0	-54.0036E-9	-68.9299E-15	9.96385E-12
-1.31658E+0	-298.943E-12	-1.31658E+0	-54.0036E-9	-704.986E-15	7.93290E-12
-1.29648E+0	-290.474E-12	-1.29648E+0	-54.0036E-9	-1.45955E-12	6.23473E-12
-1.27638E+0	-283.444E-12	-1.27638E+0	-54.0036E-9	-1.69873E-12	5.13334E-12
-1.25628E+0	-277.653E-12	-1.25628E+0	-54.0036E-9	-1.78893E-12	4.45236E-12
-1.23618E+0	-272.316E-12	-1.23618E+0	-54.0036E-9	-1.85205E-12	4.16431E-12
-1.21608E+0	-267.416E-12	-1.21608E+0	-54.0036E-9	-1.91505E-12	3.99516E-12
-1.19598E+0	-263.131E-12	-1.19598E+0	-54.0036E-9	-1.77024E-12	4.15090E-12
-1.17588E+0	-257.982E-12	-1.17588E+0	-54.0036E-9	-1.81794E-12	3.98574E-12
-1.15578E+0	-253.090E-12	-1.15578E+0	-54.0036E-9	-1.74840E-12	4.18371E-12
-1.13568E+0	-247.568E-12	-1.13568E+0	-54.0036E-9	-1.98216E-12	4.02853E-12
-1.11558E+0	-243.193E-12	-1.11558E+0	-54.0036E-9	-1.98381E-12	3.93442E-12
-1.09548E+0	-239.036E-12	-1.09548E+0	-54.0036E-9	-2.07712E-12	3.43792E-12
-1.07538E+0	-235.271E-12	-1.07538E+0	-54.0036E-9	-2.10087E-12	3.41492E-12
-1.05528E+0	-231.331E-12	-1.05528E+0	-54.0036E-9	-2.18851E-12	3.09817E-12
-1.03518E+0	-227.756E-12	-1.03518E+0	-54.0036E-9	-2.07414E-12	3.20908E-12
-1.01508E+0	-223.827E-12	-1.01508E+0	-54.0036E-9	-2.13863E-12	3.36781E-12
-994.975E-3	-220.355E-12	-994.975E-3	-54.0036E-9	-2.23602E-12	3.35569E-12
-974.874E-3	-216.124E-12	-974.874E-3	-54.0036E-9	-2.14141E-12	3.28037E-12
-954.774E-3	-212.383E-12	-954.774E-3	-54.0036E-9	-2.11197E-12	3.15609E-12
-934.673E-3	-208.841E-12	-934.673E-3	-54.0036E-9	-2.19690E-12	3.04759E-12
-914.573E-3	-205.439E-12	-914.573E-3	-54.0036E-9	-2.32636E-12	3.10811E-12
-894.472E-3	-202.324E-12	-894.472E-3	-54.0036E-9	-2.51252E-12	2.82374E-12
-874.372E-3	-199.252E-12	-874.372E-3	-54.0036E-9	-2.45567E-12	2.42221E-12
-854.271E-3	-196.808E-12	-854.271E-3	-54.0036E-9	-2.35370E-12	2.22690E-12
-834.171E-3	-194.772E-12	-834.171E-3	-54.0036E-9	-2.44011E-12	2.28137E-12
-814.070E-3	-192.876E-12	-814.070E-3	-54.0036E-9	-2.42493E-12	2.10551E-12
-793.970E-3	-190.491E-12	-793.970E-3	-54.0036E-9	-2.56182E-12	2.18706E-12
-773.869E-3	-188.107E-12	-773.869E-3	-54.0036E-9	-2.27450E-12	2.08474E-12
-753.769E-3	-186.118E-12	-753.769E-3	-54.0036E-9	-2.51819E-12	2.34503E-12
-733.668E-3	-183.810E-12	-733.668E-3	-54.0036E-9	-2.37663E-12	2.43313E-12
-713.568E-3	-181.448E-12	-713.568E-3	-54.0036E-9	-2.34529E-12	2.39184E-12
-693.467E-3	-178.837E-12	-693.467E-3	-54.0036E-9	-2.44842E-12	2.48407E-12
-673.367E-3	-176.457E-12	-673.367E-3	-54.0036E-9	-2.22854E-12	2.53048E-12
-653.266E-3	-174.174E-12	-653.266E-3	-54.0036E-9	-2.28961E-12	2.40663E-12
-633.166E-3	-171.422E-12	-633.166E-3	-54.0036E-9	-2.44394E-12	2.33401E-12
-613.065E-3	-168.910E-12	-613.065E-3	-54.0036E-9	-2.25511E-12	2.38246E-12
-592.965E-3	-166.160E-12	-592.965E-3	-54.0036E-9	-2.41981E-12	2.66583E-12
-572.864E-3	-163.574E-12	-572.864E-3	-54.0036E-9	-2.42541E-12	2.55331E-12
-552.764E-3	-160.397E-12	-552.764E-3	-54.0036E-9	-2.44346E-12	2.68162E-12
-532.663E-3	-157.736E-12	-532.663E-3	-54.0036E-9	-2.27302E-12	2.70190E-12
-512.563E-3	-154.520E-12	-512.563E-3	-54.0036E-9	-2.16181E-12	3.01448E-12
-492.462E-3	-151.513E-12	-492.462E-3	-54.0036E-9	-2.50451E-12	2.83098E-12
-472.362E-3	-148.360E-12	-472.362E-3	-54.0036E-9	-2.32203E-12	2.56558E-12
-452.261E-3	-145.442E-12	-452.261E-3	-54.0036E-9	-2.30332E-12	2.66654E-12
-432.161E-3	-142.397E-12	-432.161E-3	-54.0036E-9	-2.40411E-12	2.74576E-12
-412.060E-3	-138.977E-12	-412.060E-3	-54.0036E-9	-2.26201E-12	3.29152E-12
-391.960E-3	-134.870E-12	-391.960E-3	-54.0036E-9	-1.93045E-12	3.32818E-12
-371.859E-3	-130.016E-12	-371.859E-3	-54.0036E-9	-1.91993E-12	3.88796E-12
-351.759E-3	-125.077E-12	-351.759E-3	-54.0036E-9	-1.79343E-12	4.49365E-12
-331.658E-3	-119.288E-12	-331.658E-3	-54.0036E-9	-1.69637E-12	4.44943E-12
-311.558E-3	-113.100E-12	-311.558E-3	-54.0036E-9	-1.67065E-12	4.91034E-12
-291.457E-3	-106.440E-12	-291.457E-3	-54.0036E-9	-1.63318E-12	5.21163E-12
-271.357E-3	-99.3793E-12	-271.357E-3	-54.0036E-9	-1.63327E-12	5.49830E-12
-251.256E-3	-92.2769E-12	-251.256E-3	-54.0036E-9	-1.56723E-12	5.69814E-12
-231.156E-3	-84.7662E-12	-231.156E-3	-54.0036E-9	-1.56369E-12	5.58785E-12
-211.055E-3	-77.7034E-12	-211.055E-3	-54.0036E-9	-1.65740E-12	5.36997E-12
-190.955E-3	-70.9184E-12	-190.955E-3	-54.0036E-9	-1.61629E-12	5.11255E-12
-170.854E-3	-64.6198E-12	-170.854E-3	-54.0036E-9	-1.81164E-12	5.16326E-12
-150.754E-3	-58.1000E-12	-150.754E-3	-54.0036E-9	-1.79365E-12	5.21277E-12
-130.653E-3	-51.0508E-12	-130.653E-3	-54.0036E-9	-1.69064E-12	5.48517E-12
-110.553E-3	-43.6024E-12	-110.553E-3	-54.0036E-9	-1.58603E-12	5.78810E-12
-90.4523E-3	-35.4998E-12	-90.4523E-3	-54.0036E-9	-1.16402E-12	6.14606E-12
-70.3518E-3	-26.9737E-12	-70.3518E-3	-54.0036E-9	-1.12663E-12	6.40789E-12
-50.2512E-3	-18.4969E-12	-50.2513E-3	-54.0036E-9	-1.27008E-12	6.25960E-12
-30.1508E-3	-10.7633E-12	-30.1508E-3	-54.0036E-9	-1.48843E-12	5.66029E-12
-10.0503E-3	-3.71648E-12	-10.0503E-3	-54.0036E-9	-1.65339E-12	5.25431E-12
10.0503E-3	2.80212E-12	10.0503E-3	-54.0036E-9	-1.63937E-12	5.03747E-12
30.1507E-3	8.86300E-12	30.1508E-3	-54.0036E-9	-1.73804E-12	4.59021E-12
50.2512E-3	14.5255E-12	50.2513E-3	-54.0036E-9	-1.83807E-12	4.46304E-12
70.3518E-3	20.0455E-12	70.3518E-3	-54.0036E-9	-1.92387E-12	4.24854E-12
90.4522E-3	25.5118E-12	90.4523E-3	-54.0036E-9	-1.99580E-12	4.32612E-12
110.553E-3	31.0695E-12	110.553E-3	-54.0036E-9	-1.76791E-12	4.46508E-12
130.653E-3	37.0045E-12	130.653E-3	-54.0036E-9	-1.68477E-12	4.68333E-12
150.754E-3	43.1971E-12	150.754E-3	-54.0036E-9	-1.65150E-12	4.70443E-12
170.854E-3	49.4306E-12	170.854E-3	-54.0036E-9	-1.59464E-12	4.94846E-12
190.955E-3	55.7975E-12	190.955E-3	-54.0036E-9	-1.86534E-12	4.89971E-12
211.055E-3	62.0488E-12	211.055E-3	-54.0036E-9	-1.70542E-12	4.91999E-12
231.156E-3	68.3770E-12	231.156E-3	-54.0036E-9	-1.68264E-12	4.88393E-12
251.256E-3	74.6140E-12	251.256E-3	-54.0036E-9	-1.59243E-12	4.96227E-12
271.357E-3	81.2462E-12	271.357E-3	-54.0036E-9	-1.58298E-12	5.00722E-12
291.457E-3	87.9239E-12	291.457E-3	-54.0036E-9	-1.56437E-12	5.23254E-12
311.558E-3	94.8161E-12	311.558E-3	-54.0036E-9	-1.55825E-12	5.27883E-12
331.658E-3	101.748E-12	331.658E-3	-54.0036E-9	-1.66697E-12	5.51960E-12
351.759E-3	109.093E-12	351.759E-3	-54.0036E-9	-1.48730E-12	5.72775E-12
371.859E-3	116.998E-12	371.859E-3	-54.0036E-9	-1.42263E-12	6.11168E-12
391.960E-3	124.803E-12	391.960E-3	-54.0036E-9	-1.35085E-12	6.00899E-12
412.060E-3	132.815E-12	412.060E-3	-54.0036E-9	-1.34171E-12	6.04801E-12
432.161E-3	140.605E-12	432.161E-3	-54.0036E-9	-1.36804E-12	5.87960E-12
452.261E-3	148.283E-12	452.261E-3	-54.0036E-9	-1.55716E-12	5.69690E-12
472.362E-3	156.279E-12	472.362E-3	-54.0036E-9	-1.43678E-12	6.11654E-12
492.462E-3	164.111E-12	492.462E-3	-54.0036E-9	-1.39100E-12	6.17780E-12
512.563E-3	172.703E-12	512.563E-3	-54.0036E-9	-1.34460E-12	6.62990E-12
532.663E-3	182.222E-12	532.663E-3	-54.0036E-9	-966.453E-15	7.37047E-12
552.764E-3	192.970E-12	552.764E-3	-54.0036E-9	-832.333E-15	8.17829E-12
572.864E-3	204.293E-12	572.864E-3	-54.0036E-9	-562.031E-15	8.61614E-12
592.965E-3	216.639E-12	592.965E-3	-54.0036E-9	-431.169E-15	9.09271E-12
613.065E-3	229.730E-12	613.065E-3	-54.0036E-9	-263.779E-15	9.60478E-12
633.166E-3	243.452E-12	633.166E-3	-54.0036E-9	-86.1853E-15	10.0673E-12
653.266E-3	257.236E-12	653.266E-3	-54.0036E-9	-20.8028E-15	10.2147E-12
673.367E-3	271.197E-12	673.367E-3	-54.0036E-9	-94.7762E-15	10.4540E-12
693.467E-3	286.276E-12	693.467E-3	-54.0036E-9	176.493E-15	11.0102E-12
713.568E-3	301.706E-12	713.568E-3	-54.0036E-9	369.117E-15	11.5000E-12
733.668E-3	318.536E-12	733.668E-3	-54.0036E-9	433.255E-15	11.9025E-12
753.769E-3	335.723E-12	753.769E-3	-54.0036E-9	611.301E-15	12.4484E-12
773.869E-3	353.847E-12	773.869E-3	-54.0036E-9	689.967E-15	13.0410E-12
793.970E-3	372.958E-12	793.970E-3	-54.0036E-9	964.950E-15	13.5357E-12
814.070E-3	392.012E-12	814.070E-3	-54.0036E-9	1.00442E-12	14.0427E-12
834.171E-3	411.978E-12	834.171E-3	-54.0036E-9	1.05112E-12	13.9978E-12
854.271E-3	431.298E-12	854.271E-3	-54.0036E-9	1.09090E-12	14.3042E-12
874.372E-3	452.133E-12	874.372E-3	-54.0036E-9	1.41818E-12	14.8628E-12
894.472E-3	473.707E-12	894.472E-3	-54.0036E-9	1.33970E-12	15.2258E-12
914.573E-3	495.111E-12	914.573E-3	-54.0036E-9	1.51262E-12	15.6320E-12
934.673E-3	516.865E-12	934.673E-3	-54.0036E-9	1.62946E-12	16.0572E-12
954.774E-3	538.829E-12	954.774E-3	-54.0036E-9	1.74355E-12	16.4643E-12
974.874E-3	563.179E-12	974.874E-3	-54.0036E-9	2.09030E-12	17.0864E-12
994.975E-3	586.955E-12	994.975E-3	-54.0036E-9	2.04512E-12	17.2651E-12
1.01508E+0	611.809E-12	1.01508E+0	-54.0036E-9	2.27672E-12	17.8663E-12
1.03518E+0	636.911E-12	1.03518E+0	-54.0036E-9	2.68468E-12	18.7536E-12
1.05528E+0	664.490E-12	1.05528E+0	-54.0036E-9	2.91598E-12	19.9000E-12
1.07538E+0	693.404E-12	1.07538E+0	-54.0036E-9	3.08468E-12	20.6516E-12
1.09548E+0	723.575E-12	1.09548E+0	-54.0036E-9	3.53062E-12	21.8139E-12
1.11558E+0	754.224E-12	1.11558E+0	-54.0036E-9	3.75115E-12	22.3651E-12
1.13568E+0	785.098E-12	1.13568E+0	-54.0036E-9	3.86468E-12	22.7330E-12
1.15578E+0	817.079E-12	1.15578E+0	-54.0036E-9	4.03445E-12	23.0512E-12
1.17588E+0	848.481E-12	1.17588E+0	-54.0036E-9	3.96862E-12	23.1942E-12
1.19598E+0	880.902E-12	1.19598E+0	-54.0036E-9	4.01281E-12	23.4209E-12
1.21608E+0	913.319E-12	1.21608E+0	-54.0036E-9	4.23016E-12	24.0352E-12
1.23618E+0	946.474E-12	1.23618E+0	-54.0036E-9	4.56008E-12	24.5257E-12
1.25628E+0	981.312E-12	1.25628E+0	-54.0036E-9	4.67446E-12	25.3452E-12
1.27638E+0	1.01569E-9	1.27638E+0	-54.0036E-9	5.20287E-12	26.2499E-12
1.29648E+0	1.05447E-9	1.29648E+0	-54.0036E-9	5.46144E-12	27.4657E-12
1.31658E+0	1.09110E-9	1.31658E+0	-54.0036E-9	5.97716E-12	28.4091E-12
1.33668E+0	1.13359E-9	1.33668E+0	-54.0036E-9	6.14944E-12	29.6817E-12
1.35678E+0	1.17437E-9	1.35678E+0	-54.0036E-9	7.00783E-12	31.2057E-12
1.37688E+0	1.21903E-9	1.37688E+0	-54.0036E-9	7.15525E-12	32.6377E-12
1.39698E+0	1.26417E-9	1.39698E+0	-54.0036E-9	7.95353E-12	34.1899E-12
1.41709E+0	1.31182E-9	1.41709E+0	-54.0036E-9	8.39810E-12	36.1908E-12
1.43719E+0	1.36335E-9	1.43719E+0	-54.0036E-9	9.21903E-12	38.0808E-12
1.45729E+0	1.41621E-9	1.45729E+0	-54.0036E-9	9.92088E-12	39.8232E-12
1.47739E+0	1.47163E-9	1.47739E+0	-54.0036E-9	10.6153E-12	41.7790E-12
1.49749E+0	1.52652E-9	1.49749E+0	-54.0036E-9	10.8841E-12	42.9235E-12
1.51759E+0	1.58649E-9	1.51759E+0	-54.0036E-9	11.3675E-12	44.0597E-12
1.53769E+0	1.64596E-9	1.53769E+0	-54.0036E-9	11.7571E-12	44.3895E-12
1.55779E+0	1.70550E-9	1.55779E+0	-54.0036E-9	11.9153E-12	45.0005E-12
1.57789E+0	1.76366E-9	1.57789E+0	-54.0036E-9	11.8641E-12	44.7228E-12
1.59799E+0	1.82151E-9	1.59799E+0	-54.0036E-9	12.0961E-12	45.0965E-12
1.61809E+0	1.88231E-9	1.61809E+0	-54.0036E-9	12.2185E-12	44.6508E-12
1.63819E+0	1.94044E-9	1.63819E+0	-54.0036E-9	12.1044E-12	44.6654E-12
1.65829E+0	1.99782E-9	1.65829E+0	-54.0036E-9	12.0734E-12	43.8608E-12
1.67839E+0	2.05248E-9	1.67839E+0	-54.0036E-9	11.9180E-12	43.4098E-12
1.69849E+0	2.10811E-9	1.69849E+0	-54.0036E-9	11.9069E-12	42.2492E-12
1.71859E+0	2.16335E-9	1.71859E+0	-54.0036E-9	11.4442E-12	42.0282E-12
1.73869E+0	2.21615E-9	1.73869E+0	-54.0036E-9	11.5433E-12	41.3834E-12
1.75879E+0	2.26684E-9	1.75879E+0	-54.0036E-9	10.9624E-12	40.6283E-12
1.77889E+0	2.31690E-9	1.77889E+0	-54.0036E-9	11.6377E-12	40.5025E-12
1.79900E+0	2.37061E-9	1.79900E+0	-54.0036E-9	11.5258E-12	40.8568E-12
1.81910E+0	2.42306E-9	1.81910E+0	-54.0036E-9	12.4875E-12	40.8791E-12
1.83920E+0	2.47425E-9	1.83920E+0	-54.0036E-9	12.1871E-12	42.4748E-12
1.85930E+0	2.52950E-9	1.85930E+0	-54.0036E-9	12.9289E-12	43.1027E-12
1.87940E+0	2.58375E-9	1.87940E+0	-54.0036E-9	13.1396E-12	44.5859E-12
1.89950E+0	2.64099E-9	1.89950E+0	-54.0036E-9	13.9411E-12	45.3853E-12
1.91960E+0	2.70367E-9	1.91960E+0	-54.0036E-9	13.9469E-12	46.3816E-12
1.93970E+0	2.76319E-9	1.93970E+0	-54.0036E-9	14.4231E-12	47.7728E-12
1.95980E+0	2.82349E-9	1.95980E+0	-54.0036E-9	14.8766E-12	48.0396E-12
1.97990E+0	2.88422E-9	1.97990E+0	-54.0036E-9	15.8171E-12	49.6172E-12
2.00000E+0	2.94662E-9	2.00000E+0	-54.0036E-9	16.1987E-12	51.1279E-12
