# Supplementary material for: Circumventing the stability problems of graphene nanoribbon zigzag edges
Source: Nat Chem. 2022 Sep 26;14(12):1451–8. doi: 10.1038/s41557-022-01042-8 (PMC10665199; doi:10.1038/s41557-022-01042-8)
Supplement: Supplementary file 3 — Source data for Supplementary Fig. 9. [file 41557_2022_1042_MOESM3_ESM.zip › 4 units/Point spectra411.dat]

Experiment	bias spectroscopy
Saved Date	21.07.2020 23:40:38
User
Date
X (m)	-359.546E-9
Y (m)	-189.328E-9
Z (m)	-53.9828E-9
Z offset (m)	0E+0
Settling time (s)	20E-3
Integration time (s)	70E-3
Z-Ctrl hold	TRUE
Final Z (m)	N/A
Start time	21.07.2020 23:40:20
Filter type	None
Order
Cutoff frq
Bias>Bias (V)	-500E-3
Bias>Calibration (V/V)	-1E+0
Bias>Offset (V)	0E+0
Bias Spectroscopy>Sweep Start (V)	-2E+0
Bias Spectroscopy>Sweep End (V)	2E+0
Bias Spectroscopy>Num Pixel	200
Bias Spectroscopy>Z Avg time (s)	100E-3
Bias Spectroscopy>Z offset (m)	0E+0
Bias Spectroscopy>1st Settling time (s)	60E-3
Bias Spectroscopy>Settling time (s)	20E-3
Bias Spectroscopy>Integration time (s)	70E-3
Bias Spectroscopy>End Settling time (s)	50E-3
Bias Spectroscopy>Z control time (s)	50E-3
Bias Spectroscopy>Max Slew rate (V/s)	Inf
Bias Spectroscopy>backward sweep	FALSE
Bias Spectroscopy>Z-controller hold	TRUE
Bias Spectroscopy>Number of sweeps	1
Bias Spectroscopy>Channels	Current (A);Bias (V);Z (m);LI Demod 1 Y (A);LI Demod 1 X (A)
Bias Spectroscopy>Reset Bias	TRUE
Bias Spectroscopy>Record final Z	FALSE
Bias Spectroscopy>Lock-In run	TRUE
Current>Current (A)	1.9642E-9
Current>Calibration (A/V)	330E-12
Current>Offset (A)	0E+0
Current>Gain	High
Lock-in>Lock-in status	ON
Lock-in>Modulated signal	Bias (V)
Lock-in>Frequency (Hz)	828E+0
Lock-in>Amplitude	20E-3
Lock-in>Demodulated signal	Current (A)
Lock-in>HP Filter Cutoff D1 (Hz)	155.425E+0
Lock-in>HP Filter Cutoff D2 (Hz)	155.425E+0
Lock-in>HP Filter Order D1	1
Lock-in>HP Filter Order D2	1
Lock-in>Harmonic D1	1
Lock-in>Harmonic D2	2
Lock-in>Reference phase D1 (deg)	-158.815E+0
Lock-in>Reference phase D2 (deg)	174.64E+0
Lock-in>LP Filter Cutoff D1 (Hz)	9.71405E+0
Lock-in>LP Filter Cutoff D2 (Hz)	4.85702E+0
Lock-in>LP Filter Order D1	2
Lock-in>LP Filter Order D2	2
Lock-in>Sync Filter D1	OFF
Lock-in>Sync Filter D2	OFF
[DATA]
Bias calc (V)	Current (A)	Bias (V)	Z (m)	LI Demod 1 Y (A)	LI Demod 1 X (A)
-2.00000E+0	-719.979E-12	-2.00000E+0	-53.9828E-9	2.23678E-12	16.5383E-12
-1.97990E+0	-692.950E-12	-1.97990E+0	-53.9828E-9	1.87786E-12	16.3057E-12
-1.95980E+0	-672.531E-12	-1.95980E+0	-53.9828E-9	1.83461E-12	16.0583E-12
-1.93970E+0	-651.590E-12	-1.93970E+0	-53.9828E-9	1.80358E-12	15.9213E-12
-1.91960E+0	-630.139E-12	-1.91960E+0	-53.9828E-9	1.80071E-12	15.6864E-12
-1.89950E+0	-608.690E-12	-1.89950E+0	-53.9828E-9	1.52992E-12	15.6431E-12
-1.87940E+0	-586.002E-12	-1.87940E+0	-53.9828E-9	1.62590E-12	15.4958E-12
-1.85930E+0	-566.784E-12	-1.85930E+0	-53.9828E-9	1.36039E-12	15.2872E-12
-1.83920E+0	-546.364E-12	-1.83920E+0	-53.9828E-9	1.32943E-12	14.7245E-12
-1.81910E+0	-527.306E-12	-1.81910E+0	-53.9828E-9	1.02400E-12	13.7388E-12
-1.79900E+0	-508.360E-12	-1.79900E+0	-53.9828E-9	840.347E-15	12.8907E-12
-1.77889E+0	-492.321E-12	-1.77889E+0	-53.9828E-9	353.776E-15	11.3846E-12
-1.75879E+0	-479.196E-12	-1.75879E+0	-53.9828E-9	12.5355E-15	10.5812E-12
-1.73869E+0	-466.423E-12	-1.73869E+0	-53.9828E-9	-126.944E-15	9.77793E-12
-1.71859E+0	-453.484E-12	-1.71859E+0	-53.9828E-9	-495.050E-15	9.39185E-12
-1.69849E+0	-440.490E-12	-1.69849E+0	-53.9828E-9	-424.385E-15	9.30312E-12
-1.67839E+0	-429.248E-12	-1.67839E+0	-53.9828E-9	-571.802E-15	8.68121E-12
-1.65829E+0	-418.187E-12	-1.65829E+0	-53.9828E-9	-736.727E-15	8.44690E-12
-1.63819E+0	-406.313E-12	-1.63819E+0	-53.9828E-9	-710.999E-15	8.25446E-12
-1.61809E+0	-396.001E-12	-1.61809E+0	-53.9828E-9	-669.653E-15	8.30237E-12
-1.59799E+0	-384.775E-12	-1.59799E+0	-53.9828E-9	-859.454E-15	8.10263E-12
-1.57789E+0	-375.102E-12	-1.57789E+0	-53.9828E-9	-733.690E-15	7.63954E-12
-1.55779E+0	-364.626E-12	-1.55779E+0	-53.9828E-9	-910.992E-15	7.60850E-12
-1.53769E+0	-354.983E-12	-1.53769E+0	-53.9828E-9	-814.470E-15	7.28947E-12
-1.51759E+0	-346.052E-12	-1.51759E+0	-53.9828E-9	-1.10343E-12	6.92388E-12
-1.49749E+0	-336.658E-12	-1.49749E+0	-53.9828E-9	-1.01934E-12	6.58015E-12
-1.47739E+0	-329.054E-12	-1.47739E+0	-53.9828E-9	-1.32468E-12	6.34350E-12
-1.45729E+0	-320.983E-12	-1.45729E+0	-53.9828E-9	-1.30063E-12	6.13635E-12
-1.43719E+0	-313.131E-12	-1.43719E+0	-53.9828E-9	-1.31791E-12	5.92053E-12
-1.41709E+0	-305.472E-12	-1.41709E+0	-53.9828E-9	-1.67082E-12	5.80996E-12
-1.39698E+0	-297.631E-12	-1.39698E+0	-53.9828E-9	-1.22675E-12	5.72678E-12
-1.37688E+0	-291.299E-12	-1.37688E+0	-53.9828E-9	-1.47453E-12	5.65152E-12
-1.35678E+0	-283.312E-12	-1.35678E+0	-53.9828E-9	-1.50015E-12	5.38547E-12
-1.33668E+0	-277.614E-12	-1.33668E+0	-53.9828E-9	-1.73888E-12	4.70295E-12
-1.31658E+0	-271.849E-12	-1.31658E+0	-53.9828E-9	-1.87485E-12	4.22653E-12
-1.29648E+0	-268.091E-12	-1.29648E+0	-53.9828E-9	-2.06785E-12	3.86059E-12
-1.27638E+0	-264.069E-12	-1.27638E+0	-53.9828E-9	-2.14576E-12	3.52459E-12
-1.25628E+0	-259.673E-12	-1.25628E+0	-53.9828E-9	-2.00906E-12	3.06554E-12
-1.23618E+0	-256.193E-12	-1.23618E+0	-53.9828E-9	-2.29666E-12	3.13272E-12
-1.21608E+0	-252.638E-12	-1.21608E+0	-53.9828E-9	-2.27539E-12	3.15249E-12
-1.19598E+0	-249.987E-12	-1.19598E+0	-53.9828E-9	-2.27464E-12	3.08112E-12
-1.17588E+0	-245.837E-12	-1.17588E+0	-53.9828E-9	-2.33335E-12	3.13429E-12
-1.15578E+0	-242.261E-12	-1.15578E+0	-53.9828E-9	-2.15428E-12	3.05785E-12
-1.13568E+0	-239.223E-12	-1.13568E+0	-53.9828E-9	-2.18674E-12	2.97584E-12
-1.11558E+0	-236.315E-12	-1.11558E+0	-53.9828E-9	-2.34274E-12	2.78908E-12
-1.09548E+0	-234.318E-12	-1.09548E+0	-53.9828E-9	-2.57218E-12	2.34171E-12
-1.07538E+0	-230.846E-12	-1.07538E+0	-53.9828E-9	-2.64637E-12	2.42449E-12
-1.05528E+0	-228.654E-12	-1.05528E+0	-53.9828E-9	-2.62825E-12	2.52846E-12
-1.03518E+0	-225.700E-12	-1.03518E+0	-53.9828E-9	-2.48199E-12	2.92678E-12
-1.01508E+0	-223.339E-12	-1.01508E+0	-53.9828E-9	-2.23396E-12	3.07224E-12
-994.975E-3	-219.429E-12	-994.975E-3	-53.9828E-9	-2.15478E-12	3.38370E-12
-974.874E-3	-214.724E-12	-974.874E-3	-53.9828E-9	-2.04826E-12	3.10276E-12
-954.774E-3	-211.323E-12	-954.774E-3	-53.9828E-9	-2.23414E-12	2.95569E-12
-934.673E-3	-207.674E-12	-934.673E-3	-53.9828E-9	-2.40256E-12	2.97260E-12
-914.573E-3	-205.494E-12	-914.573E-3	-53.9828E-9	-2.46342E-12	2.91111E-12
-894.472E-3	-201.511E-12	-894.472E-3	-53.9828E-9	-2.42728E-12	2.61738E-12
-874.372E-3	-198.932E-12	-874.372E-3	-53.9828E-9	-2.73949E-12	2.16209E-12
-854.271E-3	-196.981E-12	-854.271E-3	-53.9828E-9	-2.59502E-12	2.18956E-12
-834.171E-3	-195.521E-12	-834.171E-3	-53.9828E-9	-2.67118E-12	2.18231E-12
-814.070E-3	-193.830E-12	-814.070E-3	-53.9828E-9	-2.51061E-12	2.20734E-12
-793.970E-3	-190.857E-12	-793.970E-3	-53.9828E-9	-2.48995E-12	1.90410E-12
-773.869E-3	-188.785E-12	-773.869E-3	-53.9828E-9	-2.61872E-12	2.21965E-12
-753.769E-3	-187.181E-12	-753.769E-3	-53.9828E-9	-2.54108E-12	2.07481E-12
-733.668E-3	-185.527E-12	-733.668E-3	-53.9828E-9	-2.50812E-12	2.21860E-12
-713.568E-3	-183.168E-12	-713.568E-3	-53.9828E-9	-2.60862E-12	2.16204E-12
-693.467E-3	-180.181E-12	-693.467E-3	-53.9828E-9	-2.65269E-12	2.28526E-12
-673.367E-3	-178.275E-12	-673.367E-3	-53.9828E-9	-2.32190E-12	2.45451E-12
-653.266E-3	-175.958E-12	-653.266E-3	-53.9828E-9	-2.31357E-12	2.74967E-12
-633.166E-3	-172.936E-12	-633.166E-3	-53.9828E-9	-2.27931E-12	2.71842E-12
-613.065E-3	-169.073E-12	-613.065E-3	-53.9828E-9	-2.44503E-12	2.83112E-12
-592.965E-3	-165.825E-12	-592.965E-3	-53.9828E-9	-2.40912E-12	2.81202E-12
-572.864E-3	-163.318E-12	-572.864E-3	-53.9828E-9	-2.27597E-12	2.83965E-12
-552.764E-3	-160.194E-12	-552.764E-3	-53.9828E-9	-2.26982E-12	2.70013E-12
-532.663E-3	-157.002E-12	-532.663E-3	-53.9828E-9	-2.36527E-12	2.60764E-12
-512.563E-3	-154.222E-12	-512.563E-3	-53.9828E-9	-2.30713E-12	2.60372E-12
-492.462E-3	-152.034E-12	-492.462E-3	-53.9828E-9	-2.39563E-12	2.48631E-12
-472.362E-3	-149.667E-12	-472.362E-3	-53.9828E-9	-2.39290E-12	2.40941E-12
-452.261E-3	-146.805E-12	-452.261E-3	-53.9828E-9	-2.30630E-12	2.57798E-12
-432.161E-3	-143.472E-12	-432.161E-3	-53.9828E-9	-2.27103E-12	2.89088E-12
-412.060E-3	-140.276E-12	-412.060E-3	-53.9828E-9	-2.11401E-12	3.41886E-12
-391.960E-3	-135.958E-12	-391.960E-3	-53.9828E-9	-1.99581E-12	3.63057E-12
-371.859E-3	-131.211E-12	-371.859E-3	-53.9828E-9	-1.98082E-12	4.12698E-12
-351.759E-3	-125.309E-12	-351.759E-3	-53.9828E-9	-1.81628E-12	4.38873E-12
-331.658E-3	-119.878E-12	-331.658E-3	-53.9828E-9	-1.69947E-12	4.60384E-12
-311.558E-3	-113.987E-12	-311.558E-3	-53.9828E-9	-1.80722E-12	4.61360E-12
-291.457E-3	-108.266E-12	-291.457E-3	-53.9828E-9	-1.74593E-12	4.70735E-12
-271.357E-3	-102.419E-12	-271.357E-3	-53.9828E-9	-1.73259E-12	4.94207E-12
-251.256E-3	-96.0394E-12	-251.256E-3	-53.9828E-9	-1.63312E-12	5.00139E-12
-231.156E-3	-89.8516E-12	-231.156E-3	-53.9828E-9	-1.78665E-12	4.89351E-12
-211.055E-3	-83.5655E-12	-211.055E-3	-53.9828E-9	-1.70752E-12	4.93745E-12
-190.955E-3	-77.8104E-12	-190.955E-3	-53.9828E-9	-1.70567E-12	4.72043E-12
-170.854E-3	-71.8742E-12	-170.854E-3	-53.9828E-9	-1.82838E-12	4.69624E-12
-150.754E-3	-65.4282E-12	-150.754E-3	-53.9828E-9	-1.61978E-12	5.11204E-12
-130.653E-3	-58.3517E-12	-130.653E-3	-53.9828E-9	-1.48017E-12	5.53948E-12
-110.553E-3	-49.7882E-12	-110.553E-3	-53.9828E-9	-1.07615E-12	6.54654E-12
-90.4523E-3	-39.8484E-12	-90.4523E-3	-53.9828E-9	-862.500E-15	7.75470E-12
-70.3518E-3	-28.7963E-12	-70.3518E-3	-53.9828E-9	-826.459E-15	8.11994E-12
-50.2512E-3	-18.6327E-12	-50.2513E-3	-53.9828E-9	-1.07725E-12	7.27683E-12
-30.1508E-3	-10.2444E-12	-30.1508E-3	-53.9828E-9	-1.42990E-12	5.73188E-12
-10.0503E-3	-3.47393E-12	-10.0503E-3	-53.9828E-9	-1.57346E-12	5.11372E-12
10.0503E-3	2.30858E-12	10.0503E-3	-53.9828E-9	-1.82790E-12	4.66173E-12
30.1507E-3	7.41201E-12	30.1508E-3	-53.9828E-9	-1.85804E-12	4.11417E-12
50.2512E-3	12.1324E-12	50.2513E-3	-53.9828E-9	-2.05127E-12	3.94869E-12
70.3518E-3	16.8529E-12	70.3518E-3	-53.9828E-9	-2.10042E-12	4.01208E-12
90.4522E-3	21.6219E-12	90.4523E-3	-53.9828E-9	-2.19205E-12	3.69039E-12
110.553E-3	26.4651E-12	110.553E-3	-53.9828E-9	-1.97375E-12	4.14537E-12
130.653E-3	31.8605E-12	130.653E-3	-53.9828E-9	-1.92665E-12	4.38089E-12
150.754E-3	37.7830E-12	150.754E-3	-53.9828E-9	-1.72659E-12	4.55701E-12
170.854E-3	43.7190E-12	170.854E-3	-53.9828E-9	-1.77486E-12	4.72915E-12
190.955E-3	49.6511E-12	190.955E-3	-53.9828E-9	-1.71933E-12	4.58685E-12
211.055E-3	55.2437E-12	211.055E-3	-53.9828E-9	-1.73419E-12	4.38099E-12
231.156E-3	61.0950E-12	231.156E-3	-53.9828E-9	-1.70424E-12	4.57934E-12
251.256E-3	67.0460E-12	251.256E-3	-53.9828E-9	-1.72136E-12	4.67234E-12
271.357E-3	73.2631E-12	271.357E-3	-53.9828E-9	-1.69921E-12	4.91789E-12
291.457E-3	79.6352E-12	291.457E-3	-53.9828E-9	-1.58318E-12	5.05588E-12
311.558E-3	86.2217E-12	311.558E-3	-53.9828E-9	-1.51744E-12	5.24024E-12
331.658E-3	93.2461E-12	331.658E-3	-53.9828E-9	-1.51309E-12	5.19687E-12
351.759E-3	100.603E-12	351.759E-3	-53.9828E-9	-1.35196E-12	5.55097E-12
371.859E-3	108.009E-12	371.859E-3	-53.9828E-9	-1.33969E-12	5.75258E-12
391.960E-3	115.702E-12	391.960E-3	-53.9828E-9	-1.48578E-12	5.99901E-12
412.060E-3	123.521E-12	412.060E-3	-53.9828E-9	-1.51150E-12	6.06045E-12
432.161E-3	131.340E-12	432.161E-3	-53.9828E-9	-1.51572E-12	5.68017E-12
452.261E-3	138.533E-12	452.261E-3	-53.9828E-9	-1.47119E-12	5.46577E-12
472.362E-3	145.424E-12	472.362E-3	-53.9828E-9	-1.56337E-12	5.38862E-12
492.462E-3	152.458E-12	492.462E-3	-53.9828E-9	-1.56866E-12	5.41593E-12
512.563E-3	159.914E-12	512.563E-3	-53.9828E-9	-1.51416E-12	5.68963E-12
532.663E-3	167.213E-12	532.663E-3	-53.9828E-9	-1.44568E-12	5.62361E-12
552.764E-3	174.556E-12	552.764E-3	-53.9828E-9	-1.39907E-12	5.70803E-12
572.864E-3	182.268E-12	572.864E-3	-53.9828E-9	-1.31072E-12	5.81137E-12
592.965E-3	190.470E-12	592.965E-3	-53.9828E-9	-1.46460E-12	6.15798E-12
613.065E-3	198.136E-12	613.065E-3	-53.9828E-9	-1.40981E-12	6.18503E-12
633.166E-3	206.621E-12	633.166E-3	-53.9828E-9	-1.35304E-12	6.32940E-12
653.266E-3	214.858E-12	653.266E-3	-53.9828E-9	-1.27383E-12	6.36918E-12
673.367E-3	223.597E-12	673.367E-3	-53.9828E-9	-1.44532E-12	6.40192E-12
693.467E-3	231.750E-12	693.467E-3	-53.9828E-9	-1.10674E-12	6.58744E-12
713.568E-3	240.881E-12	713.568E-3	-53.9828E-9	-974.413E-15	6.66913E-12
733.668E-3	250.600E-12	733.668E-3	-53.9828E-9	-983.710E-15	7.00576E-12
753.769E-3	259.698E-12	753.769E-3	-53.9828E-9	-865.539E-15	7.25062E-12
773.869E-3	270.296E-12	773.869E-3	-53.9828E-9	-925.166E-15	7.59717E-12
793.970E-3	280.222E-12	793.970E-3	-53.9828E-9	-886.296E-15	7.90125E-12
814.070E-3	291.567E-12	814.070E-3	-53.9828E-9	-962.092E-15	8.10978E-12
834.171E-3	302.678E-12	834.171E-3	-53.9828E-9	-538.993E-15	8.28559E-12
854.271E-3	314.342E-12	854.271E-3	-53.9828E-9	-593.519E-15	8.48568E-12
874.372E-3	325.240E-12	874.372E-3	-53.9828E-9	-606.210E-15	8.61369E-12
894.472E-3	337.122E-12	894.472E-3	-53.9828E-9	-514.176E-15	8.93689E-12
914.573E-3	350.421E-12	914.573E-3	-53.9828E-9	-391.782E-15	9.09027E-12
934.673E-3	363.429E-12	934.673E-3	-53.9828E-9	-303.850E-15	9.20680E-12
954.774E-3	375.410E-12	954.774E-3	-53.9828E-9	-165.656E-15	9.37648E-12
974.874E-3	387.952E-12	974.874E-3	-53.9828E-9	-252.771E-15	9.67375E-12
994.975E-3	402.069E-12	994.975E-3	-53.9828E-9	-121.568E-15	9.92715E-12
1.01508E+0	416.313E-12	1.01508E+0	-53.9828E-9	-164.107E-15	10.1546E-12
1.03518E+0	430.610E-12	1.03518E+0	-53.9828E-9	-38.0404E-15	10.6762E-12
1.05528E+0	445.161E-12	1.05528E+0	-53.9828E-9	141.923E-15	11.2383E-12
1.07538E+0	461.145E-12	1.07538E+0	-53.9828E-9	505.637E-15	11.4576E-12
1.09548E+0	478.094E-12	1.09548E+0	-53.9828E-9	494.551E-15	12.0155E-12
1.11558E+0	494.144E-12	1.11558E+0	-53.9828E-9	649.738E-15	12.2315E-12
1.13568E+0	510.329E-12	1.13568E+0	-53.9828E-9	874.460E-15	12.4492E-12
1.15578E+0	527.497E-12	1.15578E+0	-53.9828E-9	574.239E-15	12.3509E-12
1.17588E+0	545.915E-12	1.17588E+0	-53.9828E-9	679.945E-15	12.6093E-12
1.19598E+0	563.328E-12	1.19598E+0	-53.9828E-9	857.424E-15	12.9202E-12
1.21608E+0	580.604E-12	1.21608E+0	-53.9828E-9	855.214E-15	13.1980E-12
1.23618E+0	599.437E-12	1.23618E+0	-53.9828E-9	976.187E-15	13.4028E-12
1.25628E+0	617.523E-12	1.25628E+0	-53.9828E-9	882.467E-15	13.8420E-12
1.27638E+0	637.704E-12	1.27638E+0	-53.9828E-9	1.30036E-12	14.1509E-12
1.29648E+0	657.590E-12	1.29648E+0	-53.9828E-9	1.27198E-12	14.8144E-12
1.31658E+0	679.747E-12	1.31658E+0	-53.9828E-9	1.74226E-12	15.6583E-12
1.33668E+0	701.552E-12	1.33668E+0	-53.9828E-9	2.01591E-12	16.8007E-12
1.35678E+0	726.120E-12	1.35678E+0	-53.9828E-9	2.46612E-12	17.9825E-12
1.37688E+0	752.052E-12	1.37688E+0	-53.9828E-9	2.64389E-12	19.2347E-12
1.39698E+0	779.981E-12	1.39698E+0	-53.9828E-9	3.36184E-12	21.1029E-12
1.41709E+0	810.477E-12	1.41709E+0	-53.9828E-9	3.68210E-12	22.4315E-12
1.43719E+0	843.983E-12	1.43719E+0	-53.9828E-9	4.48735E-12	24.2052E-12
1.45729E+0	879.015E-12	1.45729E+0	-53.9828E-9	4.72878E-12	25.8052E-12
1.47739E+0	915.009E-12	1.47739E+0	-53.9828E-9	5.31343E-12	27.5032E-12
1.49749E+0	955.450E-12	1.49749E+0	-53.9828E-9	5.81478E-12	28.3643E-12
1.51759E+0	995.273E-12	1.51759E+0	-53.9828E-9	6.14715E-12	29.5350E-12
1.53769E+0	1.03659E-9	1.53769E+0	-53.9828E-9	6.30019E-12	29.8201E-12
1.55779E+0	1.07758E-9	1.55779E+0	-53.9828E-9	6.44229E-12	30.5021E-12
1.57789E+0	1.11950E-9	1.57789E+0	-53.9828E-9	6.67826E-12	30.5750E-12
1.59799E+0	1.16297E-9	1.59799E+0	-53.9828E-9	6.85232E-12	31.0584E-12
1.61809E+0	1.20327E-9	1.61809E+0	-53.9828E-9	6.92684E-12	30.8167E-12
1.63819E+0	1.24652E-9	1.63819E+0	-53.9828E-9	6.76369E-12	30.8469E-12
1.65829E+0	1.28718E-9	1.65829E+0	-53.9828E-9	6.77203E-12	30.8492E-12
1.67839E+0	1.32888E-9	1.67839E+0	-53.9828E-9	6.56396E-12	30.8127E-12
1.69849E+0	1.37002E-9	1.69849E+0	-53.9828E-9	6.84543E-12	30.3952E-12
1.71859E+0	1.40915E-9	1.71859E+0	-53.9828E-9	6.75320E-12	30.3197E-12
1.73869E+0	1.45142E-9	1.73869E+0	-53.9828E-9	6.69331E-12	29.9134E-12
1.75879E+0	1.48875E-9	1.75879E+0	-53.9828E-9	6.56923E-12	29.8660E-12
1.77889E+0	1.52987E-9	1.77889E+0	-53.9828E-9	6.91384E-12	29.8779E-12
1.79900E+0	1.56797E-9	1.79900E+0	-53.9828E-9	6.60605E-12	30.2490E-12
1.81910E+0	1.60846E-9	1.81910E+0	-53.9828E-9	7.28103E-12	30.7493E-12
1.83920E+0	1.65074E-9	1.83920E+0	-53.9828E-9	7.45185E-12	31.8782E-12
1.85930E+0	1.69159E-9	1.85930E+0	-53.9828E-9	8.10939E-12	33.2097E-12
1.87940E+0	1.73867E-9	1.87940E+0	-53.9828E-9	8.17268E-12	34.3038E-12
1.89950E+0	1.78510E-9	1.89950E+0	-53.9828E-9	8.92418E-12	35.1010E-12
1.91960E+0	1.83332E-9	1.91960E+0	-53.9828E-9	9.06302E-12	36.0297E-12
1.93970E+0	1.88413E-9	1.93970E+0	-53.9828E-9	10.0247E-12	37.7594E-12
1.95980E+0	1.93355E-9	1.95980E+0	-53.9828E-9	10.0770E-12	39.0292E-12
1.97990E+0	1.98561E-9	1.97990E+0	-53.9828E-9	11.2561E-12	41.0110E-12
2.00000E+0	2.03819E-9	2.00000E+0	-53.9828E-9	11.7970E-12	43.5762E-12
