# Supplementary material for: Circumventing the stability problems of graphene nanoribbon zigzag edges
Source: Nat Chem. 2022 Sep 26;14(12):1451–8. doi: 10.1038/s41557-022-01042-8 (PMC10665199; doi:10.1038/s41557-022-01042-8)
Supplement: Supplementary file 3 — Source data for Supplementary Fig. 9. [file 41557_2022_1042_MOESM3_ESM.zip › 5 units/Point_spectra_563.dat]

Experiment	bias spectroscopy
Saved Date	25.07.2020 11:25:23
User
Date
X (m)	148.321E-9
Y (m)	424.13E-9
Z (m)	-119.462E-9
Z offset (m)	0E+0
Settling time (s)	20E-3
Integration time (s)	50E-3
Z-Ctrl hold	TRUE
Final Z (m)	N/A
Start time	25.07.2020 11:25:08
Filter type	None
Order
Cutoff frq
Bias>Bias (V)	-500E-3
Bias>Calibration (V/V)	-1E+0
Bias>Offset (V)	0E+0
Bias Spectroscopy>Sweep Start (V)	-2.3E+0
Bias Spectroscopy>Sweep End (V)	2E+0
Bias Spectroscopy>Num Pixel	215
Bias Spectroscopy>Z Avg time (s)	100E-3
Bias Spectroscopy>Z offset (m)	0E+0
Bias Spectroscopy>1st Settling time (s)	60E-3
Bias Spectroscopy>Settling time (s)	20E-3
Bias Spectroscopy>Integration time (s)	50E-3
Bias Spectroscopy>End Settling time (s)	50E-3
Bias Spectroscopy>Z control time (s)	50E-3
Bias Spectroscopy>Max Slew rate (V/s)	Inf
Bias Spectroscopy>backward sweep	FALSE
Bias Spectroscopy>Z-controller hold	TRUE
Bias Spectroscopy>Number of sweeps	1
Bias Spectroscopy>Channels	Current (A);Bias (V);Z (m);LI Demod 1 Y (A);LI Demod 1 X (A)
Bias Spectroscopy>Reset Bias	TRUE
Bias Spectroscopy>Record final Z	FALSE
Bias Spectroscopy>Lock-In run	TRUE
Current>Current (A)	664.961E-12
Current>Calibration (A/V)	330E-12
Current>Offset (A)	0E+0
Current>Gain	High
Lock-in>Lock-in status	ON
Lock-in>Modulated signal	Bias (V)
Lock-in>Frequency (Hz)	828E+0
Lock-in>Amplitude	20E-3
Lock-in>Demodulated signal	Current (A)
Lock-in>HP Filter Cutoff D1 (Hz)	155.425E+0
Lock-in>HP Filter Cutoff D2 (Hz)	155.425E+0
Lock-in>HP Filter Order D1	1
Lock-in>HP Filter Order D2	1
Lock-in>Harmonic D1	1
Lock-in>Harmonic D2	2
Lock-in>Reference phase D1 (deg)	-154.128E+0
Lock-in>Reference phase D2 (deg)	174.64E+0
Lock-in>LP Filter Cutoff D1 (Hz)	9.71405E+0
Lock-in>LP Filter Cutoff D2 (Hz)	4.85702E+0
Lock-in>LP Filter Order D1	2
Lock-in>LP Filter Order D2	2
Lock-in>Sync Filter D1	OFF
Lock-in>Sync Filter D2	OFF
[DATA]
Bias calc (V)	Current (A)	Bias (V)	Z (m)	LI Demod 1 Y (A)	LI Demod 1 X (A)
-2.30000E+0	-383.303E-12	-2.30000E+0	-119.462E-9	-2.46512E-12	3.99518E-12
-2.27991E+0	-378.632E-12	-2.27991E+0	-119.462E-9	-2.34882E-12	4.08293E-12
-2.25981E+0	-373.303E-12	-2.25981E+0	-119.462E-9	-2.30664E-12	4.34535E-12
-2.23972E+0	-367.623E-12	-2.23972E+0	-119.462E-9	-2.28613E-12	4.07581E-12
-2.21963E+0	-365.039E-12	-2.21963E+0	-119.462E-9	-2.36444E-12	4.06713E-12
-2.19953E+0	-358.398E-12	-2.19953E+0	-119.462E-9	-2.52808E-12	4.19460E-12
-2.17944E+0	-353.522E-12	-2.17944E+0	-119.462E-9	-2.56887E-12	4.20872E-12
-2.15935E+0	-349.222E-12	-2.15935E+0	-119.462E-9	-2.32894E-12	4.10588E-12
-2.13925E+0	-342.457E-12	-2.13925E+0	-119.462E-9	-2.50784E-12	4.17150E-12
-2.11916E+0	-338.637E-12	-2.11916E+0	-119.462E-9	-2.33369E-12	4.14847E-12
-2.09907E+0	-332.810E-12	-2.09907E+0	-119.462E-9	-2.31093E-12	4.27712E-12
-2.07897E+0	-327.486E-12	-2.07897E+0	-119.462E-9	-2.42555E-12	4.10133E-12
-2.05888E+0	-322.668E-12	-2.05888E+0	-119.462E-9	-2.30273E-12	4.12818E-12
-2.03878E+0	-317.794E-12	-2.03878E+0	-119.462E-9	-2.28361E-12	3.91648E-12
-2.01869E+0	-313.558E-12	-2.01869E+0	-119.462E-9	-2.30023E-12	3.71972E-12
-1.99860E+0	-308.182E-12	-1.99860E+0	-119.462E-9	-2.32571E-12	3.42290E-12
-1.97850E+0	-304.750E-12	-1.97850E+0	-119.462E-9	-2.45876E-12	3.57590E-12
-1.95841E+0	-299.761E-12	-1.95841E+0	-119.462E-9	-2.55359E-12	3.56627E-12
-1.93832E+0	-296.097E-12	-1.93832E+0	-119.462E-9	-2.34965E-12	3.39809E-12
-1.91822E+0	-292.762E-12	-1.91822E+0	-119.462E-9	-2.44756E-12	3.31498E-12
-1.89813E+0	-287.622E-12	-1.89813E+0	-119.462E-9	-2.57655E-12	3.24955E-12
-1.87804E+0	-284.478E-12	-1.87804E+0	-119.462E-9	-2.56390E-12	2.95696E-12
-1.85794E+0	-280.268E-12	-1.85794E+0	-119.462E-9	-2.50808E-12	3.21474E-12
-1.83785E+0	-276.645E-12	-1.83785E+0	-119.462E-9	-2.70440E-12	3.07365E-12
-1.81776E+0	-273.962E-12	-1.81776E+0	-119.462E-9	-2.70777E-12	3.00609E-12
-1.79766E+0	-269.475E-12	-1.79766E+0	-119.462E-9	-2.81358E-12	3.06770E-12
-1.77757E+0	-266.688E-12	-1.77757E+0	-119.462E-9	-2.63772E-12	3.02487E-12
-1.75748E+0	-263.346E-12	-1.75748E+0	-119.462E-9	-2.71829E-12	3.40205E-12
-1.73738E+0	-259.912E-12	-1.73738E+0	-119.462E-9	-2.44825E-12	3.01438E-12
-1.71729E+0	-256.107E-12	-1.71729E+0	-119.462E-9	-2.60685E-12	2.93096E-12
-1.69720E+0	-252.968E-12	-1.69720E+0	-119.462E-9	-2.54227E-12	2.85346E-12
-1.67710E+0	-250.474E-12	-1.67710E+0	-119.462E-9	-2.58845E-12	2.67104E-12
-1.65701E+0	-246.024E-12	-1.65701E+0	-119.462E-9	-2.57774E-12	2.50848E-12
-1.63692E+0	-245.341E-12	-1.63692E+0	-119.462E-9	-2.63012E-12	2.58498E-12
-1.61682E+0	-242.385E-12	-1.61682E+0	-119.462E-9	-2.77030E-12	2.27679E-12
-1.59673E+0	-238.962E-12	-1.59673E+0	-119.462E-9	-2.96688E-12	2.19733E-12
-1.57664E+0	-238.613E-12	-1.57664E+0	-119.462E-9	-2.81383E-12	1.99667E-12
-1.55654E+0	-235.779E-12	-1.55654E+0	-119.462E-9	-2.72301E-12	2.08869E-12
-1.53645E+0	-233.465E-12	-1.53645E+0	-119.462E-9	-2.64177E-12	1.81656E-12
-1.51636E+0	-232.817E-12	-1.51636E+0	-119.462E-9	-2.65779E-12	1.82841E-12
-1.49626E+0	-230.248E-12	-1.49626E+0	-119.462E-9	-2.93531E-12	1.71108E-12
-1.47617E+0	-228.256E-12	-1.47617E+0	-119.462E-9	-3.04619E-12	1.93515E-12
-1.45607E+0	-226.297E-12	-1.45607E+0	-119.462E-9	-2.73315E-12	2.05432E-12
-1.43598E+0	-225.332E-12	-1.43598E+0	-119.462E-9	-2.72391E-12	2.08237E-12
-1.41589E+0	-221.685E-12	-1.41589E+0	-119.462E-9	-2.69975E-12	1.90524E-12
-1.39579E+0	-220.216E-12	-1.39579E+0	-119.462E-9	-2.68445E-12	1.97469E-12
-1.37570E+0	-219.356E-12	-1.37570E+0	-119.462E-9	-2.58236E-12	1.82117E-12
-1.35561E+0	-215.380E-12	-1.35561E+0	-119.462E-9	-2.65851E-12	1.75832E-12
-1.33551E+0	-215.662E-12	-1.33551E+0	-119.462E-9	-2.84023E-12	2.01279E-12
-1.31542E+0	-212.725E-12	-1.31542E+0	-119.462E-9	-2.62911E-12	1.56901E-12
-1.29533E+0	-210.460E-12	-1.29533E+0	-119.462E-9	-2.64628E-12	1.74517E-12
-1.27523E+0	-209.628E-12	-1.27523E+0	-119.462E-9	-2.74890E-12	1.81123E-12
-1.25514E+0	-206.712E-12	-1.25514E+0	-119.462E-9	-2.76273E-12	2.00950E-12
-1.23505E+0	-204.595E-12	-1.23505E+0	-119.462E-9	-2.80821E-12	2.14404E-12
-1.21495E+0	-201.905E-12	-1.21495E+0	-119.462E-9	-2.77660E-12	2.41396E-12
-1.19486E+0	-200.029E-12	-1.19486E+0	-119.462E-9	-2.72300E-12	2.45617E-12
-1.17477E+0	-196.380E-12	-1.17477E+0	-119.462E-9	-2.76862E-12	2.35017E-12
-1.15467E+0	-194.482E-12	-1.15467E+0	-119.462E-9	-2.67504E-12	2.16731E-12
-1.13458E+0	-192.456E-12	-1.13458E+0	-119.462E-9	-2.83806E-12	2.34148E-12
-1.11449E+0	-188.414E-12	-1.11449E+0	-119.462E-9	-2.66273E-12	2.29270E-12
-1.09439E+0	-186.787E-12	-1.09439E+0	-119.462E-9	-2.57328E-12	2.50218E-12
-1.07430E+0	-184.245E-12	-1.07430E+0	-119.462E-9	-2.63463E-12	2.59685E-12
-1.05421E+0	-180.564E-12	-1.05421E+0	-119.462E-9	-2.78336E-12	2.34025E-12
-1.03411E+0	-179.366E-12	-1.03411E+0	-119.462E-9	-2.66643E-12	2.11355E-12
-1.01402E+0	-176.345E-12	-1.01402E+0	-119.462E-9	-2.75161E-12	2.07084E-12
-993.925E-3	-173.854E-12	-993.925E-3	-119.462E-9	-2.85188E-12	2.32537E-12
-973.832E-3	-171.770E-12	-973.832E-3	-119.462E-9	-2.67495E-12	2.00401E-12
-953.738E-3	-169.744E-12	-953.738E-3	-119.462E-9	-2.63310E-12	2.20819E-12
-933.645E-3	-166.720E-12	-933.645E-3	-119.462E-9	-2.71902E-12	2.37288E-12
-913.551E-3	-164.393E-12	-913.551E-3	-119.462E-9	-2.63521E-12	2.27448E-12
-893.458E-3	-162.659E-12	-893.458E-3	-119.462E-9	-2.63753E-12	2.18106E-12
-873.364E-3	-159.493E-12	-873.364E-3	-119.462E-9	-2.89462E-12	1.93704E-12
-853.271E-3	-158.595E-12	-853.271E-3	-119.462E-9	-2.67368E-12	1.86470E-12
-833.177E-3	-156.358E-12	-833.178E-3	-119.462E-9	-2.64212E-12	1.92136E-12
-813.084E-3	-154.256E-12	-813.084E-3	-119.462E-9	-2.73238E-12	1.80888E-12
-792.990E-3	-152.961E-12	-792.991E-3	-119.462E-9	-2.94015E-12	1.69372E-12
-772.897E-3	-150.863E-12	-772.897E-3	-119.462E-9	-2.69298E-12	1.74958E-12
-752.804E-3	-149.081E-12	-752.804E-3	-119.462E-9	-3.06249E-12	1.78979E-12
-732.710E-3	-146.836E-12	-732.710E-3	-119.462E-9	-2.82793E-12	1.96253E-12
-712.617E-3	-145.246E-12	-712.617E-3	-119.462E-9	-2.85212E-12	1.92111E-12
-692.523E-3	-143.306E-12	-692.523E-3	-119.462E-9	-2.92997E-12	1.76050E-12
-672.430E-3	-141.570E-12	-672.430E-3	-119.462E-9	-3.02161E-12	1.77432E-12
-652.336E-3	-139.757E-12	-652.336E-3	-119.462E-9	-2.73797E-12	2.07772E-12
-632.243E-3	-136.804E-12	-632.243E-3	-119.462E-9	-2.81510E-12	1.94622E-12
-612.149E-3	-135.035E-12	-612.149E-3	-119.462E-9	-2.70326E-12	2.16577E-12
-592.056E-3	-132.973E-12	-592.056E-3	-119.462E-9	-2.91071E-12	2.27127E-12
-571.962E-3	-130.026E-12	-571.963E-3	-119.462E-9	-2.87833E-12	2.24216E-12
-551.869E-3	-128.258E-12	-551.869E-3	-119.462E-9	-2.84791E-12	2.37322E-12
-531.775E-3	-124.894E-12	-531.776E-3	-119.462E-9	-2.56637E-12	2.58801E-12
-511.682E-3	-121.765E-12	-511.682E-3	-119.462E-9	-2.69947E-12	2.74865E-12
-491.589E-3	-119.012E-12	-491.589E-3	-119.462E-9	-2.50544E-12	2.78338E-12
-471.495E-3	-115.346E-12	-471.495E-3	-119.462E-9	-2.59804E-12	2.90085E-12
-451.402E-3	-111.808E-12	-451.402E-3	-119.462E-9	-2.61847E-12	3.03446E-12
-431.308E-3	-108.240E-12	-431.308E-3	-119.462E-9	-2.39864E-12	3.19240E-12
-411.215E-3	-104.289E-12	-411.215E-3	-119.462E-9	-2.54595E-12	3.43060E-12
-391.121E-3	-99.7040E-12	-391.121E-3	-119.462E-9	-2.39867E-12	3.76507E-12
-371.028E-3	-94.8292E-12	-371.028E-3	-119.462E-9	-2.53524E-12	3.96079E-12
-350.934E-3	-89.5513E-12	-350.935E-3	-119.462E-9	-2.63382E-12	4.19671E-12
-330.841E-3	-83.7625E-12	-330.841E-3	-119.462E-9	-2.36515E-12	4.34947E-12
-310.748E-3	-78.5288E-12	-310.748E-3	-119.462E-9	-2.44042E-12	4.31958E-12
-290.654E-3	-72.9068E-12	-290.654E-3	-119.462E-9	-2.33633E-12	4.30086E-12
-270.561E-3	-67.0781E-12	-270.561E-3	-119.462E-9	-2.30891E-12	4.48325E-12
-250.467E-3	-61.7664E-12	-250.467E-3	-119.462E-9	-2.24298E-12	4.55999E-12
-230.374E-3	-55.9175E-12	-230.374E-3	-119.462E-9	-2.22157E-12	4.26479E-12
-210.280E-3	-50.7656E-12	-210.280E-3	-119.462E-9	-2.40770E-12	3.94232E-12
-190.187E-3	-45.9799E-12	-190.187E-3	-119.462E-9	-2.34448E-12	3.83522E-12
-170.093E-3	-41.0008E-12	-170.093E-3	-119.462E-9	-2.53166E-12	3.99823E-12
-150.000E-3	-35.9337E-12	-150.000E-3	-119.462E-9	-2.48130E-12	3.99160E-12
-129.906E-3	-31.1310E-12	-129.907E-3	-119.462E-9	-2.46480E-12	3.84148E-12
-109.813E-3	-26.4287E-12	-109.813E-3	-119.462E-9	-2.55442E-12	3.75954E-12
-89.7193E-3	-21.3985E-12	-89.7196E-3	-119.462E-9	-2.35185E-12	3.80830E-12
-69.6259E-3	-16.5317E-12	-69.6261E-3	-119.462E-9	-2.38048E-12	3.95840E-12
-49.5324E-3	-11.6785E-12	-49.5327E-3	-119.462E-9	-2.44607E-12	3.78357E-12
-29.4390E-3	-7.03260E-12	-29.4392E-3	-119.462E-9	-2.55899E-12	3.66384E-12
-9.34553E-3	-2.39137E-12	-9.34577E-3	-119.462E-9	-2.50976E-12	3.86159E-12
10.7479E-3	2.53921E-12	10.7477E-3	-119.462E-9	-2.42943E-12	3.95308E-12
30.8414E-3	7.79760E-12	30.8411E-3	-119.462E-9	-2.14698E-12	4.26791E-12
50.9348E-3	13.0872E-12	50.9346E-3	-119.462E-9	-2.31377E-12	4.43677E-12
71.0282E-3	18.3792E-12	71.0281E-3	-119.462E-9	-2.33653E-12	4.23729E-12
91.1217E-3	23.5687E-12	91.1215E-3	-119.462E-9	-2.30615E-12	4.05963E-12
111.215E-3	28.5241E-12	111.215E-3	-119.462E-9	-2.28035E-12	3.97718E-12
131.309E-3	33.6104E-12	131.308E-3	-119.462E-9	-2.34442E-12	3.94805E-12
151.402E-3	38.4884E-12	151.402E-3	-119.462E-9	-2.32864E-12	4.12381E-12
171.496E-3	43.6213E-12	171.495E-3	-119.462E-9	-2.34223E-12	3.85398E-12
191.589E-3	48.6269E-12	191.589E-3	-119.462E-9	-2.35782E-12	4.00607E-12
211.683E-3	53.4622E-12	211.682E-3	-119.462E-9	-2.38862E-12	3.98513E-12
231.776E-3	58.7213E-12	231.776E-3	-119.462E-9	-2.22360E-12	4.00239E-12
251.869E-3	63.5793E-12	251.869E-3	-119.462E-9	-2.30745E-12	4.07102E-12
271.963E-3	68.7689E-12	271.963E-3	-119.462E-9	-2.29096E-12	4.10065E-12
292.056E-3	73.8377E-12	292.056E-3	-119.462E-9	-2.33221E-12	4.06212E-12
312.150E-3	78.9253E-12	312.150E-3	-119.462E-9	-2.52677E-12	4.27145E-12
332.243E-3	84.3151E-12	332.243E-3	-119.462E-9	-2.41430E-12	4.02034E-12
352.337E-3	89.0729E-12	352.336E-3	-119.462E-9	-2.34842E-12	4.04765E-12
372.430E-3	94.4377E-12	372.430E-3	-119.462E-9	-2.39674E-12	3.79846E-12
392.524E-3	99.4316E-12	392.523E-3	-119.462E-9	-2.43301E-12	4.07826E-12
412.617E-3	104.754E-12	412.617E-3	-119.462E-9	-2.57763E-12	4.35464E-12
432.711E-3	110.371E-12	432.710E-3	-119.462E-9	-2.44917E-12	4.33901E-12
452.804E-3	115.495E-12	452.804E-3	-119.462E-9	-2.32676E-12	4.35605E-12
472.898E-3	121.010E-12	472.897E-3	-119.462E-9	-2.20070E-12	4.29096E-12
492.991E-3	126.886E-12	492.991E-3	-119.462E-9	-2.21281E-12	4.32986E-12
513.084E-3	132.100E-12	513.084E-3	-119.462E-9	-2.30110E-12	4.54077E-12
533.178E-3	138.130E-12	533.178E-3	-119.462E-9	-2.26096E-12	4.51936E-12
553.271E-3	143.705E-12	553.271E-3	-119.462E-9	-2.21095E-12	4.49883E-12
573.365E-3	149.648E-12	573.364E-3	-119.462E-9	-2.23376E-12	4.41050E-12
593.458E-3	155.172E-12	593.458E-3	-119.462E-9	-2.25504E-12	4.49293E-12
613.552E-3	160.385E-12	613.551E-3	-119.462E-9	-2.04245E-12	4.15378E-12
633.645E-3	165.606E-12	633.645E-3	-119.462E-9	-2.30523E-12	4.18550E-12
653.738E-3	170.557E-12	653.738E-3	-119.462E-9	-2.18283E-12	4.25705E-12
673.832E-3	176.925E-12	673.832E-3	-119.462E-9	-2.14863E-12	4.32110E-12
693.926E-3	181.942E-12	693.925E-3	-119.462E-9	-2.38884E-12	4.64667E-12
714.019E-3	188.063E-12	714.019E-3	-119.462E-9	-2.31193E-12	4.45451E-12
734.113E-3	193.749E-12	734.112E-3	-119.462E-9	-2.26357E-12	4.46243E-12
754.206E-3	199.017E-12	754.206E-3	-119.462E-9	-2.39667E-12	4.57962E-12
774.299E-3	205.160E-12	774.299E-3	-119.462E-9	-2.24368E-12	4.34316E-12
794.393E-3	210.335E-12	794.393E-3	-119.462E-9	-2.37696E-12	4.54993E-12
814.486E-3	216.969E-12	814.486E-3	-119.462E-9	-2.40587E-12	4.53989E-12
834.580E-3	220.496E-12	834.579E-3	-119.462E-9	-2.38067E-12	4.41478E-12
854.673E-3	227.802E-12	854.673E-3	-119.462E-9	-2.22357E-12	4.54024E-12
874.767E-3	233.038E-12	874.766E-3	-119.462E-9	-2.43768E-12	4.57661E-12
894.860E-3	238.029E-12	894.860E-3	-119.462E-9	-2.33436E-12	4.60089E-12
914.953E-3	245.209E-12	914.953E-3	-119.462E-9	-2.22172E-12	4.78196E-12
935.047E-3	249.339E-12	935.047E-3	-119.462E-9	-2.34468E-12	4.62911E-12
955.141E-3	256.815E-12	955.140E-3	-119.462E-9	-2.26347E-12	4.46610E-12
975.234E-3	262.985E-12	975.234E-3	-119.462E-9	-2.01689E-12	4.84829E-12
995.327E-3	269.004E-12	995.327E-3	-119.462E-9	-2.08578E-12	4.95008E-12
1.01542E+0	276.339E-12	1.01542E+0	-119.462E-9	-2.22787E-12	4.86520E-12
1.03551E+0	282.911E-12	1.03551E+0	-119.462E-9	-2.10489E-12	5.01181E-12
1.05561E+0	288.624E-12	1.05561E+0	-119.462E-9	-2.08498E-12	4.85315E-12
1.07570E+0	292.891E-12	1.07570E+0	-119.462E-9	-2.11992E-12	5.01346E-12
1.09579E+0	302.126E-12	1.09579E+0	-119.462E-9	-2.09363E-12	5.03528E-12
1.11589E+0	308.698E-12	1.11589E+0	-119.462E-9	-1.96203E-12	5.09771E-12
1.13598E+0	313.836E-12	1.13598E+0	-119.462E-9	-2.05630E-12	5.06241E-12
1.15608E+0	322.151E-12	1.15607E+0	-119.462E-9	-2.07655E-12	5.12330E-12
1.17617E+0	328.274E-12	1.17617E+0	-119.462E-9	-1.88434E-12	5.01004E-12
1.19626E+0	335.818E-12	1.19626E+0	-119.462E-9	-1.99924E-12	5.25584E-12
1.21636E+0	342.023E-12	1.21636E+0	-119.462E-9	-1.90591E-12	5.30944E-12
1.23645E+0	349.070E-12	1.23645E+0	-119.462E-9	-2.03242E-12	5.17587E-12
1.25654E+0	356.078E-12	1.25654E+0	-119.462E-9	-1.97051E-12	5.47554E-12
1.27664E+0	363.366E-12	1.27664E+0	-119.462E-9	-2.09660E-12	5.50938E-12
1.29673E+0	370.418E-12	1.29673E+0	-119.462E-9	-2.08523E-12	5.70079E-12
1.31682E+0	377.276E-12	1.31682E+0	-119.462E-9	-1.98447E-12	5.54713E-12
1.33692E+0	385.927E-12	1.33692E+0	-119.462E-9	-1.90879E-12	5.83943E-12
1.35701E+0	393.246E-12	1.35701E+0	-119.462E-9	-2.02243E-12	5.88165E-12
1.37710E+0	399.945E-12	1.37710E+0	-119.462E-9	-1.92498E-12	5.64937E-12
1.39720E+0	408.747E-12	1.39720E+0	-119.462E-9	-1.90981E-12	6.13601E-12
1.41729E+0	416.137E-12	1.41729E+0	-119.462E-9	-1.96496E-12	6.05624E-12
1.43738E+0	423.046E-12	1.43738E+0	-119.462E-9	-2.24703E-12	6.01485E-12
1.45748E+0	431.649E-12	1.45748E+0	-119.462E-9	-2.09197E-12	5.94737E-12
1.47757E+0	439.927E-12	1.47757E+0	-119.462E-9	-1.76216E-12	6.42677E-12
1.49766E+0	446.387E-12	1.49766E+0	-119.462E-9	-1.65894E-12	6.18742E-12
1.51776E+0	456.500E-12	1.51776E+0	-119.462E-9	-1.76383E-12	6.14434E-12
1.53785E+0	464.531E-12	1.53785E+0	-119.462E-9	-1.67050E-12	6.41534E-12
1.55794E+0	472.948E-12	1.55794E+0	-119.462E-9	-1.44440E-12	6.67337E-12
1.57804E+0	481.162E-12	1.57804E+0	-119.462E-9	-1.59410E-12	6.67004E-12
1.59813E+0	489.595E-12	1.59813E+0	-119.462E-9	-1.76169E-12	6.76893E-12
1.61822E+0	499.060E-12	1.61822E+0	-119.462E-9	-1.76067E-12	6.76934E-12
1.63832E+0	507.617E-12	1.63832E+0	-119.462E-9	-1.90400E-12	6.77519E-12
1.65841E+0	518.330E-12	1.65841E+0	-119.462E-9	-1.82143E-12	7.22014E-12
1.67850E+0	525.365E-12	1.67850E+0	-119.462E-9	-1.72178E-12	6.94088E-12
1.69860E+0	535.720E-12	1.69860E+0	-119.462E-9	-1.64727E-12	7.31452E-12
1.71869E+0	546.273E-12	1.71869E+0	-119.462E-9	-1.62100E-12	7.47851E-12
1.73879E+0	554.034E-12	1.73879E+0	-119.462E-9	-1.42894E-12	7.54285E-12
1.75888E+0	566.275E-12	1.75888E+0	-119.462E-9	-1.49120E-12	7.88467E-12
1.77897E+0	575.455E-12	1.77897E+0	-119.462E-9	-1.58979E-12	7.89388E-12
1.79907E+0	585.373E-12	1.79907E+0	-119.462E-9	-1.52848E-12	8.00739E-12
1.81916E+0	598.446E-12	1.81916E+0	-119.462E-9	-1.50165E-12	8.08219E-12
1.83925E+0	606.072E-12	1.83925E+0	-119.462E-9	-1.37306E-12	8.00009E-12
1.85935E+0	617.421E-12	1.85935E+0	-119.462E-9	-1.68265E-12	7.82363E-12
1.87944E+0	628.284E-12	1.87944E+0	-119.462E-9	-1.48690E-12	7.98672E-12
1.89953E+0	639.942E-12	1.89953E+0	-119.462E-9	-1.37170E-12	7.95619E-12
1.91963E+0	649.227E-12	1.91963E+0	-119.462E-9	-1.49431E-12	7.96807E-12
1.93972E+0	661.154E-12	1.93972E+0	-119.462E-9	-1.54948E-12	8.17668E-12
1.95981E+0	670.806E-12	1.95981E+0	-119.462E-9	-1.41542E-12	8.15871E-12
1.97991E+0	678.684E-12	1.97991E+0	-119.462E-9	-1.50440E-12	8.11479E-12
2.00000E+0	694.434E-12	2.00000E+0	-119.462E-9	-1.54376E-12	8.18495E-12
