# Supplementary material for: Circumventing the stability problems of graphene nanoribbon zigzag edges
Source: Nat Chem. 2022 Sep 26;14(12):1451–8. doi: 10.1038/s41557-022-01042-8 (PMC10665199; doi:10.1038/s41557-022-01042-8)
Supplement: Supplementary file 3 — Source data for Supplementary Fig. 9. [file 41557_2022_1042_MOESM3_ESM.zip › 5 units/Point_spectra_564.dat]

Experiment	bias spectroscopy
Saved Date	25.07.2020 11:25:38
User
Date
X (m)	148.322E-9
Y (m)	424.259E-9
Z (m)	-119.449E-9
Z offset (m)	0E+0
Settling time (s)	20E-3
Integration time (s)	50E-3
Z-Ctrl hold	TRUE
Final Z (m)	N/A
Start time	25.07.2020 11:25:23
Filter type	None
Order
Cutoff frq
Bias>Bias (V)	-500E-3
Bias>Calibration (V/V)	-1E+0
Bias>Offset (V)	0E+0
Bias Spectroscopy>Sweep Start (V)	-2.3E+0
Bias Spectroscopy>Sweep End (V)	2E+0
Bias Spectroscopy>Num Pixel	215
Bias Spectroscopy>Z Avg time (s)	100E-3
Bias Spectroscopy>Z offset (m)	0E+0
Bias Spectroscopy>1st Settling time (s)	60E-3
Bias Spectroscopy>Settling time (s)	20E-3
Bias Spectroscopy>Integration time (s)	50E-3
Bias Spectroscopy>End Settling time (s)	50E-3
Bias Spectroscopy>Z control time (s)	50E-3
Bias Spectroscopy>Max Slew rate (V/s)	Inf
Bias Spectroscopy>backward sweep	FALSE
Bias Spectroscopy>Z-controller hold	TRUE
Bias Spectroscopy>Number of sweeps	1
Bias Spectroscopy>Channels	Current (A);Bias (V);Z (m);LI Demod 1 Y (A);LI Demod 1 X (A)
Bias Spectroscopy>Reset Bias	TRUE
Bias Spectroscopy>Record final Z	FALSE
Bias Spectroscopy>Lock-In run	TRUE
Current>Current (A)	749.246E-12
Current>Calibration (A/V)	330E-12
Current>Offset (A)	0E+0
Current>Gain	High
Lock-in>Lock-in status	ON
Lock-in>Modulated signal	Bias (V)
Lock-in>Frequency (Hz)	828E+0
Lock-in>Amplitude	20E-3
Lock-in>Demodulated signal	Current (A)
Lock-in>HP Filter Cutoff D1 (Hz)	155.425E+0
Lock-in>HP Filter Cutoff D2 (Hz)	155.425E+0
Lock-in>HP Filter Order D1	1
Lock-in>HP Filter Order D2	1
Lock-in>Harmonic D1	1
Lock-in>Harmonic D2	2
Lock-in>Reference phase D1 (deg)	-154.128E+0
Lock-in>Reference phase D2 (deg)	174.64E+0
Lock-in>LP Filter Cutoff D1 (Hz)	9.71405E+0
Lock-in>LP Filter Cutoff D2 (Hz)	4.85702E+0
Lock-in>LP Filter Order D1	2
Lock-in>LP Filter Order D2	2
Lock-in>Sync Filter D1	OFF
Lock-in>Sync Filter D2	OFF
[DATA]
Bias calc (V)	Current (A)	Bias (V)	Z (m)	LI Demod 1 Y (A)	LI Demod 1 X (A)
-2.30000E+0	-498.690E-12	-2.30000E+0	-119.449E-9	-1.31367E-12	8.60618E-12
-2.27991E+0	-489.001E-12	-2.27991E+0	-119.449E-9	-1.36778E-12	8.71472E-12
-2.25981E+0	-476.282E-12	-2.25981E+0	-119.449E-9	-1.43837E-12	8.75451E-12
-2.23972E+0	-464.879E-12	-2.23972E+0	-119.449E-9	-1.26908E-12	8.73770E-12
-2.21963E+0	-454.537E-12	-2.21963E+0	-119.449E-9	-1.53750E-12	8.46317E-12
-2.19953E+0	-444.421E-12	-2.19953E+0	-119.449E-9	-1.31673E-12	8.25944E-12
-2.17944E+0	-432.460E-12	-2.17944E+0	-119.449E-9	-1.56509E-12	7.97371E-12
-2.15935E+0	-423.019E-12	-2.15935E+0	-119.449E-9	-1.61451E-12	7.65119E-12
-2.13925E+0	-415.021E-12	-2.13925E+0	-119.449E-9	-1.54944E-12	7.44630E-12
-2.11916E+0	-402.911E-12	-2.11916E+0	-119.449E-9	-1.67830E-12	6.99617E-12
-2.09907E+0	-394.942E-12	-2.09907E+0	-119.449E-9	-1.63297E-12	6.89420E-12
-2.07897E+0	-385.386E-12	-2.07897E+0	-119.449E-9	-1.63566E-12	6.51629E-12
-2.05888E+0	-376.918E-12	-2.05888E+0	-119.449E-9	-1.65996E-12	6.31205E-12
-2.03878E+0	-370.333E-12	-2.03878E+0	-119.449E-9	-1.84532E-12	6.01467E-12
-2.01869E+0	-361.271E-12	-2.01869E+0	-119.449E-9	-2.04003E-12	5.67685E-12
-1.99860E+0	-355.629E-12	-1.99860E+0	-119.449E-9	-2.07452E-12	5.34705E-12
-1.97850E+0	-348.746E-12	-1.97850E+0	-119.449E-9	-2.21765E-12	5.01094E-12
-1.95841E+0	-342.900E-12	-1.95841E+0	-119.449E-9	-1.94314E-12	4.82655E-12
-1.93832E+0	-337.001E-12	-1.93832E+0	-119.449E-9	-2.03662E-12	4.79103E-12
-1.91822E+0	-330.798E-12	-1.91822E+0	-119.449E-9	-2.19719E-12	4.48972E-12
-1.89813E+0	-326.148E-12	-1.89813E+0	-119.449E-9	-2.16038E-12	4.29084E-12
-1.87804E+0	-319.655E-12	-1.87804E+0	-119.449E-9	-2.34395E-12	4.35623E-12
-1.85794E+0	-315.538E-12	-1.85794E+0	-119.449E-9	-2.49972E-12	4.27302E-12
-1.83785E+0	-310.552E-12	-1.83785E+0	-119.449E-9	-2.41376E-12	4.05878E-12
-1.81776E+0	-304.841E-12	-1.81776E+0	-119.449E-9	-2.74540E-12	4.17065E-12
-1.79766E+0	-300.485E-12	-1.79766E+0	-119.449E-9	-2.32102E-12	4.05343E-12
-1.77757E+0	-294.262E-12	-1.77757E+0	-119.449E-9	-2.40223E-12	4.09393E-12
-1.75748E+0	-290.486E-12	-1.75748E+0	-119.449E-9	-2.21886E-12	4.11198E-12
-1.73738E+0	-285.002E-12	-1.73738E+0	-119.449E-9	-2.25744E-12	4.20199E-12
-1.71729E+0	-279.996E-12	-1.71729E+0	-119.449E-9	-2.44756E-12	3.76872E-12
-1.69720E+0	-275.172E-12	-1.69720E+0	-119.449E-9	-2.47915E-12	3.64783E-12
-1.67710E+0	-270.376E-12	-1.67710E+0	-119.449E-9	-2.50015E-12	3.77369E-12
-1.65701E+0	-266.847E-12	-1.65701E+0	-119.449E-9	-2.49548E-12	3.45310E-12
-1.63692E+0	-262.435E-12	-1.63692E+0	-119.449E-9	-2.69684E-12	3.17561E-12
-1.61682E+0	-259.057E-12	-1.61682E+0	-119.449E-9	-2.57813E-12	3.20076E-12
-1.59673E+0	-255.586E-12	-1.59673E+0	-119.449E-9	-2.77824E-12	3.12302E-12
-1.57664E+0	-252.044E-12	-1.57664E+0	-119.449E-9	-2.40874E-12	2.72027E-12
-1.55654E+0	-249.188E-12	-1.55654E+0	-119.449E-9	-2.59408E-12	2.45554E-12
-1.53645E+0	-245.788E-12	-1.53645E+0	-119.449E-9	-2.68369E-12	2.42193E-12
-1.51636E+0	-243.696E-12	-1.51636E+0	-119.449E-9	-2.67173E-12	2.54284E-12
-1.49626E+0	-240.089E-12	-1.49626E+0	-119.449E-9	-2.83410E-12	2.41240E-12
-1.47617E+0	-237.871E-12	-1.47617E+0	-119.449E-9	-2.68491E-12	2.44582E-12
-1.45607E+0	-235.659E-12	-1.45607E+0	-119.449E-9	-2.62142E-12	2.22775E-12
-1.43598E+0	-232.297E-12	-1.43598E+0	-119.449E-9	-2.60473E-12	2.49378E-12
-1.41589E+0	-229.638E-12	-1.41589E+0	-119.449E-9	-2.84893E-12	2.34540E-12
-1.39579E+0	-226.995E-12	-1.39579E+0	-119.449E-9	-2.73373E-12	2.49343E-12
-1.37570E+0	-224.734E-12	-1.37570E+0	-119.449E-9	-2.92739E-12	2.26054E-12
-1.35561E+0	-222.662E-12	-1.35561E+0	-119.449E-9	-2.76768E-12	2.12563E-12
-1.33551E+0	-220.462E-12	-1.33551E+0	-119.449E-9	-2.88520E-12	1.82109E-12
-1.31542E+0	-217.684E-12	-1.31542E+0	-119.449E-9	-2.77160E-12	1.98190E-12
-1.29533E+0	-216.134E-12	-1.29533E+0	-119.449E-9	-2.85890E-12	1.96739E-12
-1.27523E+0	-213.687E-12	-1.27523E+0	-119.449E-9	-2.76958E-12	2.05063E-12
-1.25514E+0	-211.870E-12	-1.25514E+0	-119.449E-9	-2.71670E-12	2.06309E-12
-1.23505E+0	-209.040E-12	-1.23505E+0	-119.449E-9	-2.61278E-12	2.15408E-12
-1.21495E+0	-206.350E-12	-1.21495E+0	-119.449E-9	-2.77122E-12	2.34189E-12
-1.19486E+0	-203.754E-12	-1.19486E+0	-119.449E-9	-2.62687E-12	2.42554E-12
-1.17477E+0	-201.406E-12	-1.17477E+0	-119.449E-9	-2.54446E-12	2.41257E-12
-1.15467E+0	-198.914E-12	-1.15467E+0	-119.449E-9	-2.67099E-12	2.33437E-12
-1.13458E+0	-195.378E-12	-1.13458E+0	-119.449E-9	-2.83827E-12	2.64782E-12
-1.11449E+0	-193.252E-12	-1.11449E+0	-119.449E-9	-2.66430E-12	2.70348E-12
-1.09439E+0	-190.008E-12	-1.09439E+0	-119.449E-9	-2.74427E-12	2.59918E-12
-1.07430E+0	-187.344E-12	-1.07430E+0	-119.449E-9	-2.70638E-12	2.44669E-12
-1.05421E+0	-184.703E-12	-1.05421E+0	-119.449E-9	-2.68118E-12	2.30286E-12
-1.03411E+0	-182.007E-12	-1.03411E+0	-119.449E-9	-2.59138E-12	2.11325E-12
-1.01402E+0	-179.590E-12	-1.01402E+0	-119.449E-9	-2.76392E-12	2.35004E-12
-993.925E-3	-176.768E-12	-993.925E-3	-119.449E-9	-2.90386E-12	2.36732E-12
-973.832E-3	-175.039E-12	-973.832E-3	-119.449E-9	-2.69036E-12	2.42242E-12
-953.738E-3	-171.949E-12	-953.738E-3	-119.449E-9	-2.71630E-12	2.21867E-12
-933.645E-3	-169.148E-12	-933.645E-3	-119.449E-9	-2.71917E-12	2.21612E-12
-913.551E-3	-167.395E-12	-913.551E-3	-119.449E-9	-2.66473E-12	2.31948E-12
-893.458E-3	-163.798E-12	-893.458E-3	-119.449E-9	-2.69857E-12	2.09814E-12
-873.364E-3	-162.383E-12	-873.364E-3	-119.449E-9	-2.84814E-12	2.09894E-12
-853.271E-3	-159.896E-12	-853.271E-3	-119.449E-9	-2.83231E-12	1.97565E-12
-833.177E-3	-158.100E-12	-833.178E-3	-119.449E-9	-2.81285E-12	1.80355E-12
-813.084E-3	-156.219E-12	-813.084E-3	-119.449E-9	-2.51607E-12	1.79626E-12
-792.990E-3	-154.372E-12	-792.991E-3	-119.449E-9	-2.68310E-12	1.81506E-12
-772.897E-3	-153.059E-12	-772.897E-3	-119.449E-9	-2.89810E-12	1.95221E-12
-752.804E-3	-149.719E-12	-752.804E-3	-119.449E-9	-2.84488E-12	2.00069E-12
-732.710E-3	-148.804E-12	-732.710E-3	-119.449E-9	-2.80985E-12	2.00726E-12
-712.617E-3	-146.285E-12	-712.617E-3	-119.449E-9	-2.78627E-12	1.83662E-12
-692.523E-3	-144.247E-12	-692.523E-3	-119.449E-9	-2.66573E-12	1.92467E-12
-672.430E-3	-143.213E-12	-672.430E-3	-119.449E-9	-2.74889E-12	1.87780E-12
-652.336E-3	-139.783E-12	-652.336E-3	-119.449E-9	-2.77468E-12	1.82265E-12
-632.243E-3	-138.672E-12	-632.243E-3	-119.449E-9	-2.82530E-12	2.19763E-12
-612.149E-3	-135.551E-12	-612.149E-3	-119.449E-9	-2.89387E-12	2.15137E-12
-592.056E-3	-133.801E-12	-592.056E-3	-119.449E-9	-2.65830E-12	2.32857E-12
-571.962E-3	-130.758E-12	-571.963E-3	-119.449E-9	-2.70594E-12	2.43673E-12
-551.869E-3	-128.095E-12	-551.869E-3	-119.449E-9	-2.77381E-12	2.39986E-12
-531.775E-3	-125.968E-12	-531.776E-3	-119.449E-9	-2.90094E-12	2.61395E-12
-511.682E-3	-121.550E-12	-511.682E-3	-119.449E-9	-2.74562E-12	2.66092E-12
-491.589E-3	-119.413E-12	-491.589E-3	-119.449E-9	-2.60096E-12	2.70032E-12
-471.495E-3	-115.886E-12	-471.495E-3	-119.449E-9	-2.60381E-12	2.72626E-12
-451.402E-3	-111.924E-12	-451.402E-3	-119.449E-9	-2.58086E-12	3.05461E-12
-431.308E-3	-109.037E-12	-431.308E-3	-119.449E-9	-2.59209E-12	2.90376E-12
-411.215E-3	-104.607E-12	-411.215E-3	-119.449E-9	-2.45057E-12	3.27648E-12
-391.121E-3	-100.774E-12	-391.121E-3	-119.449E-9	-2.27011E-12	3.62996E-12
-371.028E-3	-95.4883E-12	-371.028E-3	-119.449E-9	-2.31665E-12	3.80672E-12
-350.934E-3	-90.5767E-12	-350.935E-3	-119.449E-9	-2.30310E-12	4.10056E-12
-330.841E-3	-85.0169E-12	-330.841E-3	-119.449E-9	-2.31470E-12	4.31875E-12
-310.748E-3	-79.2403E-12	-310.748E-3	-119.449E-9	-2.37658E-12	4.42141E-12
-290.654E-3	-74.0853E-12	-290.654E-3	-119.449E-9	-2.25692E-12	4.35446E-12
-270.561E-3	-67.8342E-12	-270.561E-3	-119.449E-9	-2.41530E-12	4.51763E-12
-250.467E-3	-62.2947E-12	-250.467E-3	-119.449E-9	-2.46871E-12	4.31801E-12
-230.374E-3	-56.8425E-12	-230.374E-3	-119.449E-9	-2.45822E-12	4.24775E-12
-210.280E-3	-51.6110E-12	-210.280E-3	-119.449E-9	-2.37243E-12	3.90747E-12
-190.187E-3	-46.9125E-12	-190.187E-3	-119.449E-9	-2.33465E-12	3.74215E-12
-170.093E-3	-41.7405E-12	-170.093E-3	-119.449E-9	-2.37002E-12	3.94017E-12
-150.000E-3	-36.7166E-12	-150.000E-3	-119.449E-9	-2.41220E-12	3.85679E-12
-129.906E-3	-31.7822E-12	-129.907E-3	-119.449E-9	-2.42574E-12	3.88984E-12
-109.813E-3	-26.8266E-12	-109.813E-3	-119.449E-9	-2.49776E-12	3.90534E-12
-89.7193E-3	-21.8114E-12	-89.7196E-3	-119.449E-9	-2.25061E-12	3.99298E-12
-69.6259E-3	-16.5938E-12	-69.6261E-3	-119.449E-9	-2.27876E-12	4.08642E-12
-49.5324E-3	-11.7824E-12	-49.5327E-3	-119.449E-9	-2.47828E-12	3.78463E-12
-29.4390E-3	-7.09212E-12	-29.4392E-3	-119.449E-9	-2.51162E-12	3.61283E-12
-9.34553E-3	-2.40198E-12	-9.34577E-3	-119.449E-9	-2.58999E-12	3.87213E-12
10.7479E-3	2.61490E-12	10.7477E-3	-119.449E-9	-2.32354E-12	3.90302E-12
30.8414E-3	7.84560E-12	30.8411E-3	-119.449E-9	-2.33774E-12	4.02623E-12
50.9348E-3	13.2959E-12	50.9346E-3	-119.449E-9	-2.38913E-12	4.14511E-12
71.0282E-3	18.5511E-12	71.0281E-3	-119.449E-9	-2.37089E-12	4.14376E-12
91.1217E-3	23.8173E-12	91.1215E-3	-119.449E-9	-2.20043E-12	3.96206E-12
111.215E-3	28.7737E-12	111.215E-3	-119.449E-9	-2.41629E-12	4.05459E-12
131.309E-3	33.7002E-12	131.308E-3	-119.449E-9	-2.31371E-12	3.99503E-12
151.402E-3	38.8933E-12	151.402E-3	-119.449E-9	-2.22155E-12	3.98693E-12
171.496E-3	43.7214E-12	171.495E-3	-119.449E-9	-2.43609E-12	3.94582E-12
191.589E-3	48.8402E-12	191.589E-3	-119.449E-9	-2.48602E-12	3.98174E-12
211.683E-3	53.6108E-12	211.682E-3	-119.449E-9	-2.54384E-12	3.76242E-12
231.776E-3	58.3934E-12	231.776E-3	-119.449E-9	-2.44147E-12	3.86775E-12
251.869E-3	63.5637E-12	251.869E-3	-119.449E-9	-2.29548E-12	3.95001E-12
271.963E-3	68.0296E-12	271.963E-3	-119.449E-9	-2.39298E-12	3.75624E-12
292.056E-3	73.4068E-12	292.056E-3	-119.449E-9	-2.26346E-12	3.81670E-12
312.150E-3	78.0068E-12	312.150E-3	-119.449E-9	-2.28235E-12	4.04459E-12
332.243E-3	83.1678E-12	332.243E-3	-119.449E-9	-2.57338E-12	3.98562E-12
352.337E-3	88.0807E-12	352.336E-3	-119.449E-9	-2.37082E-12	3.86175E-12
372.430E-3	92.6300E-12	372.430E-3	-119.449E-9	-2.38854E-12	3.82534E-12
392.524E-3	98.2384E-12	392.523E-3	-119.449E-9	-2.35845E-12	4.02057E-12
412.617E-3	102.780E-12	412.617E-3	-119.449E-9	-2.49743E-12	4.15591E-12
432.711E-3	108.491E-12	432.710E-3	-119.449E-9	-2.23576E-12	4.22153E-12
452.804E-3	113.401E-12	452.804E-3	-119.449E-9	-2.62703E-12	4.16212E-12
472.898E-3	118.726E-12	472.897E-3	-119.449E-9	-2.45319E-12	4.05293E-12
492.991E-3	124.102E-12	492.991E-3	-119.449E-9	-2.16575E-12	4.32561E-12
513.084E-3	128.847E-12	513.084E-3	-119.449E-9	-2.35266E-12	4.23990E-12
533.178E-3	135.269E-12	533.178E-3	-119.449E-9	-2.42495E-12	4.31057E-12
553.271E-3	140.094E-12	553.271E-3	-119.449E-9	-2.35036E-12	4.43008E-12
573.365E-3	145.875E-12	573.364E-3	-119.449E-9	-2.39768E-12	4.19192E-12
593.458E-3	151.197E-12	593.458E-3	-119.449E-9	-2.32688E-12	4.11929E-12
613.552E-3	155.469E-12	613.551E-3	-119.449E-9	-2.42648E-12	4.09658E-12
633.645E-3	161.350E-12	633.645E-3	-119.449E-9	-2.38644E-12	4.01722E-12
653.738E-3	165.530E-12	653.738E-3	-119.449E-9	-2.19969E-12	4.02870E-12
673.832E-3	171.545E-12	673.832E-3	-119.449E-9	-2.33050E-12	4.25785E-12
693.926E-3	176.297E-12	693.925E-3	-119.449E-9	-2.31028E-12	4.27174E-12
714.019E-3	181.632E-12	714.019E-3	-119.449E-9	-2.35570E-12	4.27647E-12
734.113E-3	187.755E-12	734.112E-3	-119.449E-9	-2.26600E-12	4.28236E-12
754.206E-3	191.820E-12	754.206E-3	-119.449E-9	-2.27025E-12	4.11149E-12
774.299E-3	198.264E-12	774.299E-3	-119.449E-9	-2.24688E-12	4.21240E-12
794.393E-3	203.156E-12	794.393E-3	-119.449E-9	-2.30824E-12	4.12730E-12
814.486E-3	207.973E-12	814.486E-3	-119.449E-9	-2.38207E-12	3.95884E-12
834.580E-3	213.862E-12	834.579E-3	-119.449E-9	-2.40682E-12	4.09372E-12
854.673E-3	218.265E-12	854.673E-3	-119.449E-9	-2.37503E-12	3.95421E-12
874.767E-3	224.523E-12	874.766E-3	-119.449E-9	-2.16372E-12	4.25248E-12
894.860E-3	229.146E-12	894.860E-3	-119.449E-9	-2.16545E-12	4.52458E-12
914.953E-3	236.110E-12	914.953E-3	-119.449E-9	-1.97863E-12	4.55425E-12
935.047E-3	242.007E-12	935.047E-3	-119.449E-9	-2.17403E-12	4.41695E-12
955.141E-3	247.161E-12	955.140E-3	-119.449E-9	-2.48010E-12	4.48864E-12
975.234E-3	257.901E-12	975.234E-3	-119.449E-9	-2.28695E-12	4.38659E-12
995.327E-3	261.538E-12	995.327E-3	-119.449E-9	-2.33872E-12	4.82029E-12
1.01542E+0	274.473E-12	1.01542E+0	-119.449E-9	-2.04480E-12	5.23023E-12
1.03551E+0	270.743E-12	1.03551E+0	-119.449E-9	-2.26313E-12	4.84831E-12
1.05561E+0	282.489E-12	1.05561E+0	-119.449E-9	-2.23074E-12	4.72117E-12
1.07570E+0	286.961E-12	1.07570E+0	-119.449E-9	-2.26500E-12	5.06745E-12
1.09579E+0	293.600E-12	1.09579E+0	-119.449E-9	-2.15185E-12	4.95803E-12
1.11589E+0	301.855E-12	1.11589E+0	-119.449E-9	-2.00719E-12	5.03625E-12
1.13598E+0	312.914E-12	1.13598E+0	-119.449E-9	-1.97844E-12	5.34643E-12
1.15608E+0	320.395E-12	1.15607E+0	-119.449E-9	-1.93132E-12	5.57476E-12
1.17617E+0	329.137E-12	1.17617E+0	-119.449E-9	-1.81016E-12	5.56529E-12
1.19626E+0	335.286E-12	1.19626E+0	-119.449E-9	-2.03020E-12	5.56012E-12
1.21636E+0	343.965E-12	1.21636E+0	-119.449E-9	-1.89209E-12	5.60499E-12
1.23645E+0	350.660E-12	1.23645E+0	-119.449E-9	-1.79384E-12	5.68536E-12
1.25654E+0	358.928E-12	1.25654E+0	-119.449E-9	-2.05519E-12	5.97070E-12
1.27664E+0	366.836E-12	1.27664E+0	-119.449E-9	-1.91773E-12	5.98096E-12
1.29673E+0	374.997E-12	1.29673E+0	-119.449E-9	-1.87352E-12	6.55694E-12
1.31682E+0	384.572E-12	1.31682E+0	-119.449E-9	-2.03713E-12	6.55173E-12
1.33692E+0	392.492E-12	1.33692E+0	-119.449E-9	-1.76759E-12	6.60881E-12
1.35701E+0	402.718E-12	1.35701E+0	-119.449E-9	-1.68214E-12	7.09508E-12
1.37710E+0	411.187E-12	1.37710E+0	-119.449E-9	-1.63892E-12	7.36379E-12
1.39720E+0	419.327E-12	1.39720E+0	-119.449E-9	-1.79753E-12	7.79643E-12
1.41729E+0	429.101E-12	1.41729E+0	-119.449E-9	-1.63082E-12	7.31994E-12
1.43738E+0	442.710E-12	1.43738E+0	-119.449E-9	-1.36012E-12	8.17652E-12
1.45748E+0	455.545E-12	1.45748E+0	-119.449E-9	-1.20369E-12	8.50016E-12
1.47757E+0	467.095E-12	1.47757E+0	-119.449E-9	-1.10919E-12	9.06815E-12
1.49766E+0	478.277E-12	1.49766E+0	-119.449E-9	-908.290E-15	9.53407E-12
1.51776E+0	492.852E-12	1.51776E+0	-119.449E-9	-877.687E-15	9.88456E-12
1.53785E+0	505.492E-12	1.53785E+0	-119.449E-9	-949.772E-15	10.3146E-12
1.55794E+0	521.081E-12	1.55794E+0	-119.449E-9	-724.759E-15	10.7830E-12
1.57804E+0	533.465E-12	1.57804E+0	-119.449E-9	-910.498E-15	10.8523E-12
1.59813E+0	550.855E-12	1.59813E+0	-119.449E-9	-713.074E-15	11.3938E-12
1.61822E+0	565.240E-12	1.61822E+0	-119.449E-9	-567.745E-15	11.3112E-12
1.63832E+0	578.851E-12	1.63832E+0	-119.449E-9	-434.822E-15	11.9029E-12
1.65841E+0	599.030E-12	1.65841E+0	-119.449E-9	-536.198E-15	12.1321E-12
1.67850E+0	610.357E-12	1.67850E+0	-119.449E-9	-399.670E-15	12.3470E-12
1.69860E+0	631.548E-12	1.69860E+0	-119.449E-9	-51.9285E-15	12.8376E-12
1.71869E+0	649.774E-12	1.71869E+0	-119.449E-9	-315.435E-15	13.2238E-12
1.73879E+0	663.204E-12	1.73879E+0	-119.449E-9	-160.684E-15	13.3461E-12
1.75888E+0	686.948E-12	1.75888E+0	-119.449E-9	-86.7086E-15	13.8468E-12
1.77897E+0	702.792E-12	1.77897E+0	-119.449E-9	231.184E-15	14.4457E-12
1.79907E+0	724.472E-12	1.79907E+0	-119.449E-9	-37.9516E-15	14.4295E-12
1.81916E+0	739.901E-12	1.81916E+0	-119.449E-9	4.88171E-15	14.5276E-12
1.83925E+0	761.567E-12	1.83925E+0	-119.449E-9	138.914E-15	14.7599E-12
1.85935E+0	780.547E-12	1.85935E+0	-119.449E-9	-67.1281E-15	14.3489E-12
1.87944E+0	796.292E-12	1.87944E+0	-119.449E-9	-110.653E-15	13.9832E-12
1.89953E+0	824.227E-12	1.89953E+0	-119.449E-9	83.9434E-15	14.0447E-12
1.91963E+0	833.427E-12	1.91963E+0	-119.449E-9	76.6426E-15	13.8225E-12
1.93972E+0	853.814E-12	1.93972E+0	-119.449E-9	-117.038E-15	13.7318E-12
1.95981E+0	875.551E-12	1.95981E+0	-119.449E-9	177.026E-15	13.8097E-12
1.97991E+0	886.368E-12	1.97991E+0	-119.449E-9	98.8736E-15	14.2517E-12
2.00000E+0	909.799E-12	2.00000E+0	-119.449E-9	92.2559E-15	14.5303E-12
