# Supplementary material for: Circumventing the stability problems of graphene nanoribbon zigzag edges
Source: Nat Chem. 2022 Sep 26;14(12):1451–8. doi: 10.1038/s41557-022-01042-8 (PMC10665199; doi:10.1038/s41557-022-01042-8)
Supplement: Supplementary file 3 — Source data for Supplementary Fig. 9. [file 41557_2022_1042_MOESM3_ESM.zip › 5 units/Point_spectra_565.dat]

Experiment	bias spectroscopy
Saved Date	25.07.2020 11:25:54
User
Date
X (m)	148.322E-9
Y (m)	424.388E-9
Z (m)	-119.414E-9
Z offset (m)	0E+0
Settling time (s)	20E-3
Integration time (s)	50E-3
Z-Ctrl hold	TRUE
Final Z (m)	N/A
Start time	25.07.2020 11:25:39
Filter type	None
Order
Cutoff frq
Bias>Bias (V)	-500E-3
Bias>Calibration (V/V)	-1E+0
Bias>Offset (V)	0E+0
Bias Spectroscopy>Sweep Start (V)	-2.3E+0
Bias Spectroscopy>Sweep End (V)	2E+0
Bias Spectroscopy>Num Pixel	215
Bias Spectroscopy>Z Avg time (s)	100E-3
Bias Spectroscopy>Z offset (m)	0E+0
Bias Spectroscopy>1st Settling time (s)	60E-3
Bias Spectroscopy>Settling time (s)	20E-3
Bias Spectroscopy>Integration time (s)	50E-3
Bias Spectroscopy>End Settling time (s)	50E-3
Bias Spectroscopy>Z control time (s)	50E-3
Bias Spectroscopy>Max Slew rate (V/s)	Inf
Bias Spectroscopy>backward sweep	FALSE
Bias Spectroscopy>Z-controller hold	TRUE
Bias Spectroscopy>Number of sweeps	1
Bias Spectroscopy>Channels	Current (A);Bias (V);Z (m);LI Demod 1 Y (A);LI Demod 1 X (A)
Bias Spectroscopy>Reset Bias	TRUE
Bias Spectroscopy>Record final Z	FALSE
Bias Spectroscopy>Lock-In run	TRUE
Current>Current (A)	1.07922E-9
Current>Calibration (A/V)	330E-12
Current>Offset (A)	0E+0
Current>Gain	High
Lock-in>Lock-in status	ON
Lock-in>Modulated signal	Bias (V)
Lock-in>Frequency (Hz)	828E+0
Lock-in>Amplitude	20E-3
Lock-in>Demodulated signal	Current (A)
Lock-in>HP Filter Cutoff D1 (Hz)	155.425E+0
Lock-in>HP Filter Cutoff D2 (Hz)	155.425E+0
Lock-in>HP Filter Order D1	1
Lock-in>HP Filter Order D2	1
Lock-in>Harmonic D1	1
Lock-in>Harmonic D2	2
Lock-in>Reference phase D1 (deg)	-154.128E+0
Lock-in>Reference phase D2 (deg)	174.64E+0
Lock-in>LP Filter Cutoff D1 (Hz)	9.71405E+0
Lock-in>LP Filter Cutoff D2 (Hz)	4.85702E+0
Lock-in>LP Filter Order D1	2
Lock-in>LP Filter Order D2	2
Lock-in>Sync Filter D1	OFF
Lock-in>Sync Filter D2	OFF
[DATA]
Bias calc (V)	Current (A)	Bias (V)	Z (m)	LI Demod 1 Y (A)	LI Demod 1 X (A)
-2.30000E+0	-887.500E-12	-2.30000E+0	-119.414E-9	2.02706E-12	21.9055E-12
-2.27991E+0	-847.505E-12	-2.27991E+0	-119.414E-9	1.92943E-12	22.3374E-12
-2.25981E+0	-824.058E-12	-2.25981E+0	-119.414E-9	1.83290E-12	21.9494E-12
-2.23972E+0	-793.377E-12	-2.23972E+0	-119.414E-9	1.70644E-12	21.5044E-12
-2.21963E+0	-763.289E-12	-2.21963E+0	-119.414E-9	1.56908E-12	20.9892E-12
-2.19953E+0	-737.254E-12	-2.19953E+0	-119.414E-9	1.21854E-12	20.1995E-12
-2.17944E+0	-708.236E-12	-2.17944E+0	-119.414E-9	1.14812E-12	19.5672E-12
-2.15935E+0	-688.882E-12	-2.15935E+0	-119.414E-9	1.11071E-12	18.3894E-12
-2.13925E+0	-656.685E-12	-2.13925E+0	-119.414E-9	471.443E-15	17.4388E-12
-2.11916E+0	-639.647E-12	-2.11916E+0	-119.414E-9	488.188E-15	16.5337E-12
-2.09907E+0	-616.895E-12	-2.09907E+0	-119.414E-9	39.9094E-15	16.1305E-12
-2.07897E+0	-592.683E-12	-2.07897E+0	-119.414E-9	108.264E-15	15.3516E-12
-2.05888E+0	-580.757E-12	-2.05888E+0	-119.414E-9	-121.203E-15	14.6368E-12
-2.03878E+0	-555.203E-12	-2.03878E+0	-119.414E-9	-407.521E-15	13.1441E-12
-2.01869E+0	-540.346E-12	-2.01869E+0	-119.414E-9	-530.098E-15	12.1011E-12
-1.99860E+0	-528.129E-12	-1.99860E+0	-119.414E-9	-751.652E-15	11.1906E-12
-1.97850E+0	-511.025E-12	-1.97850E+0	-119.414E-9	-728.720E-15	10.3962E-12
-1.95841E+0	-499.555E-12	-1.95841E+0	-119.414E-9	-1.01557E-12	9.79914E-12
-1.93832E+0	-486.058E-12	-1.93832E+0	-119.414E-9	-1.29799E-12	9.20894E-12
-1.91822E+0	-475.208E-12	-1.91822E+0	-119.414E-9	-1.31663E-12	8.97395E-12
-1.89813E+0	-461.811E-12	-1.89813E+0	-119.414E-9	-1.35106E-12	8.53314E-12
-1.87804E+0	-454.285E-12	-1.87804E+0	-119.414E-9	-1.60612E-12	8.40242E-12
-1.85794E+0	-441.411E-12	-1.85794E+0	-119.414E-9	-1.43445E-12	8.30398E-12
-1.83785E+0	-425.844E-12	-1.83785E+0	-119.414E-9	-1.45113E-12	8.19061E-12
-1.81776E+0	-421.882E-12	-1.81776E+0	-119.414E-9	-1.43610E-12	8.28376E-12
-1.79766E+0	-407.422E-12	-1.79766E+0	-119.414E-9	-1.34560E-12	8.28221E-12
-1.77757E+0	-396.694E-12	-1.77757E+0	-119.414E-9	-1.35662E-12	7.97806E-12
-1.75748E+0	-389.401E-12	-1.75748E+0	-119.414E-9	-1.45520E-12	7.84824E-12
-1.73738E+0	-374.096E-12	-1.73738E+0	-119.414E-9	-1.67374E-12	7.68393E-12
-1.71729E+0	-367.682E-12	-1.71729E+0	-119.414E-9	-1.78796E-12	6.99531E-12
-1.69720E+0	-358.141E-12	-1.69720E+0	-119.414E-9	-1.70400E-12	6.80308E-12
-1.67710E+0	-349.167E-12	-1.67710E+0	-119.414E-9	-1.72530E-12	6.52395E-12
-1.65701E+0	-339.476E-12	-1.65701E+0	-119.414E-9	-1.76745E-12	6.21969E-12
-1.63692E+0	-332.520E-12	-1.63692E+0	-119.414E-9	-1.89840E-12	6.09214E-12
-1.61682E+0	-325.436E-12	-1.61682E+0	-119.414E-9	-2.02547E-12	5.97409E-12
-1.59673E+0	-315.569E-12	-1.59673E+0	-119.414E-9	-2.28153E-12	5.42714E-12
-1.57664E+0	-312.583E-12	-1.57664E+0	-119.414E-9	-2.16864E-12	5.35506E-12
-1.55654E+0	-302.668E-12	-1.55654E+0	-119.414E-9	-2.01251E-12	5.05851E-12
-1.53645E+0	-295.414E-12	-1.53645E+0	-119.414E-9	-2.02138E-12	4.91319E-12
-1.51636E+0	-292.598E-12	-1.51636E+0	-119.414E-9	-2.27751E-12	4.83597E-12
-1.49626E+0	-284.117E-12	-1.49626E+0	-119.414E-9	-2.24178E-12	4.78215E-12
-1.47617E+0	-279.536E-12	-1.47617E+0	-119.414E-9	-2.29576E-12	4.48240E-12
-1.45607E+0	-272.972E-12	-1.45607E+0	-119.414E-9	-2.37228E-12	4.40567E-12
-1.43598E+0	-267.444E-12	-1.43598E+0	-119.414E-9	-2.21207E-12	4.27569E-12
-1.41589E+0	-262.707E-12	-1.41589E+0	-119.414E-9	-2.43088E-12	4.05054E-12
-1.39579E+0	-258.185E-12	-1.39579E+0	-119.414E-9	-2.63324E-12	3.82268E-12
-1.37570E+0	-254.811E-12	-1.37570E+0	-119.414E-9	-2.48603E-12	3.40690E-12
-1.35561E+0	-248.553E-12	-1.35561E+0	-119.414E-9	-2.37573E-12	3.40549E-12
-1.33551E+0	-247.811E-12	-1.33551E+0	-119.414E-9	-2.46676E-12	3.09469E-12
-1.31542E+0	-242.820E-12	-1.31542E+0	-119.414E-9	-2.59804E-12	3.06075E-12
-1.29533E+0	-238.793E-12	-1.29533E+0	-119.414E-9	-2.85207E-12	2.88309E-12
-1.27523E+0	-237.140E-12	-1.27523E+0	-119.414E-9	-2.74248E-12	3.09666E-12
-1.25514E+0	-230.572E-12	-1.25514E+0	-119.414E-9	-2.62702E-12	3.03584E-12
-1.23505E+0	-229.379E-12	-1.23505E+0	-119.414E-9	-2.68824E-12	3.06851E-12
-1.21495E+0	-225.773E-12	-1.21495E+0	-119.414E-9	-2.59288E-12	2.98940E-12
-1.19486E+0	-221.585E-12	-1.19486E+0	-119.414E-9	-2.40624E-12	2.97029E-12
-1.17477E+0	-218.510E-12	-1.17477E+0	-119.414E-9	-2.47181E-12	2.82919E-12
-1.15467E+0	-214.604E-12	-1.15467E+0	-119.414E-9	-2.47099E-12	2.77127E-12
-1.13458E+0	-211.922E-12	-1.13458E+0	-119.414E-9	-2.58401E-12	2.76127E-12
-1.11449E+0	-207.232E-12	-1.11449E+0	-119.414E-9	-2.50012E-12	2.99173E-12
-1.09439E+0	-205.110E-12	-1.09439E+0	-119.414E-9	-2.57177E-12	2.77749E-12
-1.07430E+0	-200.991E-12	-1.07430E+0	-119.414E-9	-2.72847E-12	2.94711E-12
-1.05421E+0	-197.210E-12	-1.05421E+0	-119.414E-9	-2.50732E-12	2.67345E-12
-1.03411E+0	-196.344E-12	-1.03411E+0	-119.414E-9	-2.62485E-12	2.60468E-12
-1.01402E+0	-191.443E-12	-1.01402E+0	-119.414E-9	-2.75905E-12	2.63763E-12
-993.925E-3	-189.403E-12	-993.925E-3	-119.414E-9	-2.57101E-12	2.61316E-12
-973.832E-3	-186.241E-12	-973.832E-3	-119.414E-9	-2.65277E-12	2.44729E-12
-953.738E-3	-182.341E-12	-953.738E-3	-119.414E-9	-2.78531E-12	2.57932E-12
-933.645E-3	-180.915E-12	-933.645E-3	-119.414E-9	-2.74840E-12	2.74938E-12
-913.551E-3	-176.553E-12	-913.551E-3	-119.414E-9	-2.61489E-12	2.65146E-12
-893.458E-3	-173.914E-12	-893.458E-3	-119.414E-9	-2.50701E-12	2.52940E-12
-873.364E-3	-170.496E-12	-873.364E-3	-119.414E-9	-2.66731E-12	2.63417E-12
-853.271E-3	-168.459E-12	-853.271E-3	-119.414E-9	-2.79031E-12	2.59217E-12
-833.177E-3	-165.415E-12	-833.178E-3	-119.414E-9	-2.76993E-12	2.34425E-12
-813.084E-3	-162.673E-12	-813.084E-3	-119.414E-9	-2.76986E-12	2.54012E-12
-792.990E-3	-161.138E-12	-792.991E-3	-119.414E-9	-2.71010E-12	2.28156E-12
-772.897E-3	-157.068E-12	-772.897E-3	-119.414E-9	-2.59025E-12	2.25885E-12
-752.804E-3	-155.941E-12	-752.804E-3	-119.414E-9	-2.59690E-12	2.29992E-12
-732.710E-3	-153.249E-12	-732.710E-3	-119.414E-9	-2.59320E-12	2.41948E-12
-712.617E-3	-149.774E-12	-712.617E-3	-119.414E-9	-2.55743E-12	2.29572E-12
-692.523E-3	-148.007E-12	-692.523E-3	-119.414E-9	-2.89359E-12	2.17174E-12
-672.430E-3	-144.784E-12	-672.430E-3	-119.414E-9	-2.86157E-12	2.12537E-12
-652.336E-3	-142.273E-12	-652.336E-3	-119.414E-9	-2.68237E-12	2.41830E-12
-632.243E-3	-139.747E-12	-632.243E-3	-119.414E-9	-2.84905E-12	2.63031E-12
-612.149E-3	-136.889E-12	-612.149E-3	-119.414E-9	-2.90756E-12	2.36423E-12
-592.056E-3	-133.523E-12	-592.056E-3	-119.414E-9	-2.60180E-12	2.66219E-12
-571.962E-3	-130.736E-12	-571.963E-3	-119.414E-9	-2.55662E-12	2.45174E-12
-551.869E-3	-128.413E-12	-551.869E-3	-119.414E-9	-2.63168E-12	2.61077E-12
-531.775E-3	-124.444E-12	-531.776E-3	-119.414E-9	-2.73463E-12	2.73620E-12
-511.682E-3	-121.615E-12	-511.682E-3	-119.414E-9	-2.42666E-12	2.84579E-12
-491.589E-3	-118.493E-12	-491.589E-3	-119.414E-9	-2.60124E-12	2.88758E-12
-471.495E-3	-114.470E-12	-471.495E-3	-119.414E-9	-2.82837E-12	2.69906E-12
-451.402E-3	-111.705E-12	-451.402E-3	-119.414E-9	-2.40306E-12	3.07802E-12
-431.308E-3	-107.437E-12	-431.308E-3	-119.414E-9	-2.39359E-12	3.27872E-12
-411.215E-3	-103.458E-12	-411.215E-3	-119.414E-9	-2.50825E-12	3.41394E-12
-391.121E-3	-99.0467E-12	-391.121E-3	-119.414E-9	-2.47698E-12	3.46527E-12
-371.028E-3	-94.4589E-12	-371.028E-3	-119.414E-9	-2.58008E-12	3.93790E-12
-350.934E-3	-89.7426E-12	-350.935E-3	-119.414E-9	-2.36834E-12	3.95663E-12
-330.841E-3	-84.0080E-12	-330.841E-3	-119.414E-9	-2.31665E-12	4.17823E-12
-310.748E-3	-78.8798E-12	-310.748E-3	-119.414E-9	-2.38481E-12	4.39036E-12
-290.654E-3	-73.0893E-12	-290.654E-3	-119.414E-9	-2.36110E-12	4.17059E-12
-270.561E-3	-67.7110E-12	-270.561E-3	-119.414E-9	-2.18158E-12	4.41735E-12
-250.467E-3	-62.2493E-12	-250.467E-3	-119.414E-9	-2.30412E-12	4.38316E-12
-230.374E-3	-56.5395E-12	-230.374E-3	-119.414E-9	-2.29965E-12	4.12522E-12
-210.280E-3	-51.7265E-12	-210.280E-3	-119.414E-9	-2.22977E-12	4.13618E-12
-190.187E-3	-46.6089E-12	-190.187E-3	-119.414E-9	-2.36286E-12	4.04532E-12
-170.093E-3	-41.6349E-12	-170.093E-3	-119.414E-9	-2.39355E-12	4.07209E-12
-150.000E-3	-36.5621E-12	-150.000E-3	-119.414E-9	-2.40323E-12	3.99797E-12
-129.906E-3	-31.4672E-12	-129.907E-3	-119.414E-9	-2.52289E-12	3.81673E-12
-109.813E-3	-26.5745E-12	-109.813E-3	-119.414E-9	-2.40669E-12	3.81562E-12
-89.7193E-3	-21.4478E-12	-89.7196E-3	-119.414E-9	-2.45681E-12	3.89505E-12
-69.6259E-3	-16.4264E-12	-69.6261E-3	-119.414E-9	-2.33444E-12	4.01190E-12
-49.5324E-3	-11.5672E-12	-49.5327E-3	-119.414E-9	-2.43486E-12	3.74296E-12
-29.4390E-3	-6.95074E-12	-29.4392E-3	-119.414E-9	-2.22095E-12	3.48664E-12
-9.34553E-3	-2.31992E-12	-9.34577E-3	-119.414E-9	-2.32318E-12	3.84176E-12
10.7479E-3	2.69108E-12	10.7477E-3	-119.414E-9	-2.36037E-12	4.05823E-12
30.8414E-3	8.10152E-12	30.8411E-3	-119.414E-9	-2.22753E-12	4.34733E-12
50.9348E-3	13.5520E-12	50.9346E-3	-119.414E-9	-2.23446E-12	4.51605E-12
71.0282E-3	18.9715E-12	71.0281E-3	-119.414E-9	-2.37804E-12	4.39552E-12
91.1217E-3	24.3308E-12	91.1215E-3	-119.414E-9	-2.47951E-12	4.20828E-12
111.215E-3	29.3373E-12	111.215E-3	-119.414E-9	-2.40676E-12	4.20283E-12
131.309E-3	34.5910E-12	131.308E-3	-119.414E-9	-2.15110E-12	4.05890E-12
151.402E-3	39.7067E-12	151.402E-3	-119.414E-9	-2.44302E-12	4.21904E-12
171.496E-3	44.9839E-12	171.495E-3	-119.414E-9	-2.38166E-12	4.37446E-12
191.589E-3	50.1719E-12	191.589E-3	-119.414E-9	-2.19781E-12	4.15382E-12
211.683E-3	55.4158E-12	211.682E-3	-119.414E-9	-2.35871E-12	4.16543E-12
231.776E-3	60.4597E-12	231.776E-3	-119.414E-9	-2.37716E-12	3.94615E-12
251.869E-3	64.9887E-12	251.869E-3	-119.414E-9	-2.31840E-12	3.88728E-12
271.963E-3	70.1862E-12	271.963E-3	-119.414E-9	-2.55429E-12	3.74670E-12
292.056E-3	74.6523E-12	292.056E-3	-119.414E-9	-2.30908E-12	3.91064E-12
312.150E-3	79.6562E-12	312.150E-3	-119.414E-9	-2.41051E-12	4.06305E-12
332.243E-3	85.2238E-12	332.243E-3	-119.414E-9	-2.24562E-12	4.17874E-12
352.337E-3	89.7953E-12	352.336E-3	-119.414E-9	-2.29930E-12	3.75073E-12
372.430E-3	94.8029E-12	372.430E-3	-119.414E-9	-2.54696E-12	3.73929E-12
392.524E-3	99.8778E-12	392.523E-3	-119.414E-9	-2.34598E-12	3.89153E-12
412.617E-3	104.823E-12	412.617E-3	-119.414E-9	-2.31101E-12	4.23266E-12
432.711E-3	110.143E-12	432.710E-3	-119.414E-9	-2.31530E-12	4.16859E-12
452.804E-3	115.483E-12	452.804E-3	-119.414E-9	-2.37166E-12	4.05811E-12
472.898E-3	120.535E-12	472.897E-3	-119.414E-9	-2.41074E-12	4.05086E-12
492.991E-3	125.635E-12	492.991E-3	-119.414E-9	-2.42897E-12	4.17584E-12
513.084E-3	131.775E-12	513.084E-3	-119.414E-9	-2.25896E-12	4.29067E-12
533.178E-3	136.420E-12	533.178E-3	-119.414E-9	-2.20280E-12	4.38388E-12
553.271E-3	141.862E-12	553.271E-3	-119.414E-9	-2.28384E-12	4.42952E-12
573.365E-3	147.912E-12	573.364E-3	-119.414E-9	-2.20372E-12	4.40120E-12
593.458E-3	152.288E-12	593.458E-3	-119.414E-9	-2.46403E-12	4.02879E-12
613.552E-3	158.514E-12	613.551E-3	-119.414E-9	-2.34050E-12	3.81284E-12
633.645E-3	163.727E-12	633.645E-3	-119.414E-9	-2.33399E-12	4.02282E-12
653.738E-3	167.879E-12	653.738E-3	-119.414E-9	-2.29947E-12	3.96269E-12
673.832E-3	173.756E-12	673.832E-3	-119.414E-9	-2.40475E-12	4.17141E-12
693.926E-3	179.475E-12	693.925E-3	-119.414E-9	-2.05133E-12	4.27670E-12
714.019E-3	184.023E-12	714.019E-3	-119.414E-9	-2.27989E-12	4.17776E-12
734.113E-3	189.757E-12	734.112E-3	-119.414E-9	-2.39907E-12	4.34328E-12
754.206E-3	196.383E-12	754.206E-3	-119.414E-9	-2.27633E-12	4.49056E-12
774.299E-3	199.920E-12	774.299E-3	-119.414E-9	-2.13953E-12	4.63084E-12
794.393E-3	206.967E-12	794.393E-3	-119.414E-9	-2.20525E-12	4.30261E-12
814.486E-3	213.449E-12	814.486E-3	-119.414E-9	-2.29232E-12	4.39756E-12
834.580E-3	216.434E-12	834.579E-3	-119.414E-9	-2.41912E-12	4.35017E-12
854.673E-3	223.755E-12	854.673E-3	-119.414E-9	-2.08458E-12	4.44910E-12
874.767E-3	229.831E-12	874.766E-3	-119.414E-9	-2.11749E-12	4.63723E-12
894.860E-3	234.816E-12	894.860E-3	-119.414E-9	-2.29267E-12	4.75881E-12
914.953E-3	265.784E-12	914.953E-3	-119.414E-9	-2.22343E-12	4.76368E-12
935.047E-3	264.365E-12	935.047E-3	-119.414E-9	-1.89383E-12	5.44854E-12
955.141E-3	254.271E-12	955.140E-3	-119.414E-9	-2.17067E-12	5.36896E-12
975.234E-3	263.086E-12	975.234E-3	-119.414E-9	-2.39881E-12	5.15088E-12
995.327E-3	268.647E-12	995.327E-3	-119.414E-9	-2.18269E-12	5.49384E-12
1.01542E+0	298.239E-12	1.01542E+0	-119.414E-9	-2.08129E-12	5.14938E-12
1.03551E+0	305.281E-12	1.03551E+0	-119.414E-9	-1.71904E-12	5.72188E-12
1.05561E+0	301.754E-12	1.05561E+0	-119.414E-9	-2.02976E-12	5.95503E-12
1.07570E+0	330.583E-12	1.07570E+0	-119.414E-9	-1.91192E-12	6.19919E-12
1.09579E+0	340.340E-12	1.09579E+0	-119.414E-9	-1.67750E-12	6.35684E-12
1.11589E+0	349.628E-12	1.11589E+0	-119.414E-9	-1.87809E-12	6.76130E-12
1.13598E+0	357.507E-12	1.13598E+0	-119.414E-9	-1.61558E-12	6.98578E-12
1.15608E+0	367.963E-12	1.15607E+0	-119.414E-9	-1.55076E-12	6.98890E-12
1.17617E+0	378.077E-12	1.17617E+0	-119.414E-9	-1.53189E-12	7.42075E-12
1.19626E+0	386.963E-12	1.19626E+0	-119.414E-9	-1.57708E-12	7.37975E-12
1.21636E+0	397.054E-12	1.21636E+0	-119.414E-9	-1.58972E-12	7.52466E-12
1.23645E+0	407.765E-12	1.23645E+0	-119.414E-9	-1.70011E-12	7.45756E-12
1.25654E+0	415.356E-12	1.25654E+0	-119.414E-9	-1.43703E-12	7.68093E-12
1.27664E+0	427.598E-12	1.27664E+0	-119.414E-9	-1.44391E-12	7.99100E-12
1.29673E+0	436.727E-12	1.29673E+0	-119.414E-9	-1.30950E-12	8.49724E-12
1.31682E+0	449.328E-12	1.31682E+0	-119.414E-9	-1.27893E-12	9.02980E-12
1.33692E+0	433.012E-12	1.33692E+0	-119.414E-9	-1.04831E-12	8.92461E-12
1.35701E+0	475.517E-12	1.35701E+0	-119.414E-9	-1.67284E-12	8.90229E-12
1.37710E+0	488.799E-12	1.37710E+0	-119.414E-9	-1.00338E-12	10.5783E-12
1.39720E+0	504.696E-12	1.39720E+0	-119.414E-9	-674.458E-15	11.3943E-12
1.41729E+0	519.009E-12	1.41729E+0	-119.414E-9	-699.407E-15	11.8908E-12
1.43738E+0	535.048E-12	1.43738E+0	-119.414E-9	-514.557E-15	12.1275E-12
1.45748E+0	553.458E-12	1.45748E+0	-119.414E-9	-355.612E-15	12.8825E-12
1.47757E+0	571.444E-12	1.47757E+0	-119.414E-9	-178.302E-15	13.4477E-12
1.49766E+0	588.165E-12	1.49766E+0	-119.414E-9	64.1521E-15	13.8587E-12
1.51776E+0	608.509E-12	1.51776E+0	-119.414E-9	43.3434E-15	14.3280E-12
1.53785E+0	629.326E-12	1.53785E+0	-119.414E-9	77.3669E-15	14.7435E-12
1.55794E+0	636.392E-12	1.55794E+0	-119.414E-9	-27.8934E-15	14.4973E-12
1.57804E+0	670.926E-12	1.57804E+0	-119.414E-9	103.937E-15	15.3197E-12
1.59813E+0	689.917E-12	1.59813E+0	-119.414E-9	624.245E-15	15.7242E-12
1.61822E+0	706.086E-12	1.61822E+0	-119.414E-9	335.775E-15	15.8878E-12
1.63832E+0	735.933E-12	1.63832E+0	-119.414E-9	1.07654E-12	16.5127E-12
1.65841E+0	754.586E-12	1.65841E+0	-119.414E-9	737.255E-15	16.2845E-12
1.67850E+0	777.730E-12	1.67850E+0	-119.414E-9	727.967E-15	16.9800E-12
1.69860E+0	802.398E-12	1.69860E+0	-119.414E-9	829.405E-15	16.8305E-12
1.71869E+0	811.347E-12	1.71869E+0	-119.414E-9	879.917E-15	17.2626E-12
1.73879E+0	843.595E-12	1.73879E+0	-119.414E-9	1.00256E-12	17.4039E-12
1.75888E+0	872.860E-12	1.75888E+0	-119.414E-9	1.12782E-12	17.8974E-12
1.77897E+0	896.520E-12	1.77897E+0	-119.414E-9	1.12156E-12	18.3153E-12
1.79907E+0	915.669E-12	1.79907E+0	-119.414E-9	1.05732E-12	18.2119E-12
1.81916E+0	946.310E-12	1.81916E+0	-119.414E-9	1.14604E-12	18.5331E-12
1.83925E+0	955.531E-12	1.83925E+0	-119.414E-9	1.06450E-12	18.3419E-12
1.85935E+0	988.439E-12	1.85935E+0	-119.414E-9	1.16249E-12	18.2397E-12
1.87944E+0	1.02107E-9	1.87944E+0	-119.414E-9	779.444E-15	17.9258E-12
1.89953E+0	1.03758E-9	1.89953E+0	-119.414E-9	838.133E-15	17.8133E-12
1.91963E+0	1.06028E-9	1.91963E+0	-119.414E-9	717.138E-15	17.8664E-12
1.93972E+0	1.09097E-9	1.93972E+0	-119.414E-9	1.15181E-12	17.5482E-12
1.95981E+0	1.10847E-9	1.95981E+0	-119.414E-9	865.993E-15	18.0467E-12
1.97991E+0	1.11878E-9	1.97991E+0	-119.414E-9	949.191E-15	18.3239E-12
2.00000E+0	1.15607E-9	2.00000E+0	-119.414E-9	768.563E-15	18.0875E-12
