# Supplementary material for: Circumventing the stability problems of graphene nanoribbon zigzag edges
Source: Nat Chem. 2022 Sep 26;14(12):1451–8. doi: 10.1038/s41557-022-01042-8 (PMC10665199; doi:10.1038/s41557-022-01042-8)
Supplement: Supplementary file 3 — Source data for Supplementary Fig. 9. [file 41557_2022_1042_MOESM3_ESM.zip › 5 units/Point_spectra_566.dat]

Experiment	bias spectroscopy
Saved Date	25.07.2020 11:26:09
User
Date
X (m)	148.323E-9
Y (m)	424.517E-9
Z (m)	-119.374E-9
Z offset (m)	0E+0
Settling time (s)	20E-3
Integration time (s)	50E-3
Z-Ctrl hold	TRUE
Final Z (m)	N/A
Start time	25.07.2020 11:25:54
Filter type	None
Order
Cutoff frq
Bias>Bias (V)	-500E-3
Bias>Calibration (V/V)	-1E+0
Bias>Offset (V)	0E+0
Bias Spectroscopy>Sweep Start (V)	-2.3E+0
Bias Spectroscopy>Sweep End (V)	2E+0
Bias Spectroscopy>Num Pixel	215
Bias Spectroscopy>Z Avg time (s)	100E-3
Bias Spectroscopy>Z offset (m)	0E+0
Bias Spectroscopy>1st Settling time (s)	60E-3
Bias Spectroscopy>Settling time (s)	20E-3
Bias Spectroscopy>Integration time (s)	50E-3
Bias Spectroscopy>End Settling time (s)	50E-3
Bias Spectroscopy>Z control time (s)	50E-3
Bias Spectroscopy>Max Slew rate (V/s)	Inf
Bias Spectroscopy>backward sweep	FALSE
Bias Spectroscopy>Z-controller hold	TRUE
Bias Spectroscopy>Number of sweeps	1
Bias Spectroscopy>Channels	Current (A);Bias (V);Z (m);LI Demod 1 Y (A);LI Demod 1 X (A)
Bias Spectroscopy>Reset Bias	TRUE
Bias Spectroscopy>Record final Z	FALSE
Bias Spectroscopy>Lock-In run	TRUE
Current>Current (A)	935.368E-12
Current>Calibration (A/V)	330E-12
Current>Offset (A)	0E+0
Current>Gain	High
Lock-in>Lock-in status	ON
Lock-in>Modulated signal	Bias (V)
Lock-in>Frequency (Hz)	828E+0
Lock-in>Amplitude	20E-3
Lock-in>Demodulated signal	Current (A)
Lock-in>HP Filter Cutoff D1 (Hz)	155.425E+0
Lock-in>HP Filter Cutoff D2 (Hz)	155.425E+0
Lock-in>HP Filter Order D1	1
Lock-in>HP Filter Order D2	1
Lock-in>Harmonic D1	1
Lock-in>Harmonic D2	2
Lock-in>Reference phase D1 (deg)	-154.128E+0
Lock-in>Reference phase D2 (deg)	174.64E+0
Lock-in>LP Filter Cutoff D1 (Hz)	9.71405E+0
Lock-in>LP Filter Cutoff D2 (Hz)	4.85702E+0
Lock-in>LP Filter Order D1	2
Lock-in>LP Filter Order D2	2
Lock-in>Sync Filter D1	OFF
Lock-in>Sync Filter D2	OFF
[DATA]
Bias calc (V)	Current (A)	Bias (V)	Z (m)	LI Demod 1 Y (A)	LI Demod 1 X (A)
-2.30000E+0	-902.303E-12	-2.30000E+0	-119.374E-9	1.59475E-12	20.4082E-12
-2.27991E+0	-875.436E-12	-2.27991E+0	-119.374E-9	1.56171E-12	20.5912E-12
-2.25981E+0	-846.019E-12	-2.25981E+0	-119.374E-9	1.31305E-12	20.4950E-12
-2.23972E+0	-821.947E-12	-2.23972E+0	-119.374E-9	1.62332E-12	20.2468E-12
-2.21963E+0	-794.372E-12	-2.21963E+0	-119.374E-9	1.12378E-12	19.8298E-12
-2.19953E+0	-768.490E-12	-2.19953E+0	-119.374E-9	1.43322E-12	19.3561E-12
-2.17944E+0	-745.961E-12	-2.17944E+0	-119.374E-9	1.01369E-12	18.6855E-12
-2.15935E+0	-714.455E-12	-2.15935E+0	-119.374E-9	1.06637E-12	17.9413E-12
-2.13925E+0	-696.894E-12	-2.13925E+0	-119.374E-9	745.358E-15	17.7404E-12
-2.11916E+0	-668.367E-12	-2.11916E+0	-119.374E-9	872.866E-15	17.4412E-12
-2.09907E+0	-646.307E-12	-2.09907E+0	-119.374E-9	646.899E-15	17.0207E-12
-2.07897E+0	-626.980E-12	-2.07897E+0	-119.374E-9	392.459E-15	16.1307E-12
-2.05888E+0	-601.746E-12	-2.05888E+0	-119.374E-9	113.538E-15	15.3197E-12
-2.03878E+0	-585.650E-12	-2.03878E+0	-119.374E-9	127.176E-15	13.9720E-12
-2.01869E+0	-564.006E-12	-2.01869E+0	-119.374E-9	-546.436E-15	12.6865E-12
-1.99860E+0	-550.294E-12	-1.99860E+0	-119.374E-9	-743.598E-15	11.7935E-12
-1.97850E+0	-534.199E-12	-1.97850E+0	-119.374E-9	-969.070E-15	10.5799E-12
-1.95841E+0	-519.438E-12	-1.95841E+0	-119.374E-9	-817.455E-15	10.1449E-12
-1.93832E+0	-510.007E-12	-1.93832E+0	-119.374E-9	-1.13842E-12	9.47610E-12
-1.91822E+0	-493.156E-12	-1.91822E+0	-119.374E-9	-1.24226E-12	9.06142E-12
-1.89813E+0	-486.437E-12	-1.89813E+0	-119.374E-9	-1.13791E-12	8.70163E-12
-1.87804E+0	-472.060E-12	-1.87804E+0	-119.374E-9	-1.13101E-12	8.71471E-12
-1.85794E+0	-460.071E-12	-1.85794E+0	-119.374E-9	-1.43124E-12	8.55414E-12
-1.83785E+0	-450.007E-12	-1.83785E+0	-119.374E-9	-1.48676E-12	8.50948E-12
-1.81776E+0	-436.376E-12	-1.81776E+0	-119.374E-9	-1.52454E-12	8.42339E-12
-1.79766E+0	-428.405E-12	-1.79766E+0	-119.374E-9	-1.44006E-12	8.46211E-12
-1.77757E+0	-415.328E-12	-1.77757E+0	-119.374E-9	-1.40428E-12	8.22715E-12
-1.75748E+0	-405.662E-12	-1.75748E+0	-119.374E-9	-1.32548E-12	8.03021E-12
-1.73738E+0	-394.562E-12	-1.73738E+0	-119.374E-9	-1.53493E-12	7.56926E-12
-1.71729E+0	-384.463E-12	-1.71729E+0	-119.374E-9	-1.71472E-12	7.15826E-12
-1.69720E+0	-376.789E-12	-1.69720E+0	-119.374E-9	-1.65104E-12	6.70196E-12
-1.67710E+0	-366.430E-12	-1.67710E+0	-119.374E-9	-1.79645E-12	6.63331E-12
-1.65701E+0	-359.321E-12	-1.65701E+0	-119.374E-9	-1.81095E-12	6.53143E-12
-1.63692E+0	-350.123E-12	-1.63692E+0	-119.374E-9	-1.92622E-12	6.26325E-12
-1.61682E+0	-342.927E-12	-1.61682E+0	-119.374E-9	-1.95044E-12	5.97750E-12
-1.59673E+0	-335.354E-12	-1.59673E+0	-119.374E-9	-2.03420E-12	5.38834E-12
-1.57664E+0	-327.452E-12	-1.57664E+0	-119.374E-9	-1.95449E-12	5.46814E-12
-1.55654E+0	-322.260E-12	-1.55654E+0	-119.374E-9	-2.01919E-12	5.12796E-12
-1.53645E+0	-313.797E-12	-1.53645E+0	-119.374E-9	-2.12490E-12	5.11671E-12
-1.51636E+0	-307.809E-12	-1.51636E+0	-119.374E-9	-2.08312E-12	4.77092E-12
-1.49626E+0	-302.813E-12	-1.49626E+0	-119.374E-9	-2.30770E-12	4.53810E-12
-1.47617E+0	-296.532E-12	-1.47617E+0	-119.374E-9	-2.28462E-12	4.73146E-12
-1.45607E+0	-290.405E-12	-1.45607E+0	-119.374E-9	-2.13489E-12	4.83236E-12
-1.43598E+0	-284.024E-12	-1.43598E+0	-119.374E-9	-2.43812E-12	4.48095E-12
-1.41589E+0	-279.700E-12	-1.41589E+0	-119.374E-9	-2.46896E-12	4.29762E-12
-1.39579E+0	-273.714E-12	-1.39579E+0	-119.374E-9	-2.48574E-12	3.85687E-12
-1.37570E+0	-269.353E-12	-1.37570E+0	-119.374E-9	-2.37386E-12	3.78671E-12
-1.35561E+0	-265.471E-12	-1.35561E+0	-119.374E-9	-2.61691E-12	3.35673E-12
-1.33551E+0	-260.910E-12	-1.33551E+0	-119.374E-9	-2.38995E-12	3.52515E-12
-1.31542E+0	-257.319E-12	-1.31542E+0	-119.374E-9	-2.42376E-12	3.73147E-12
-1.29533E+0	-252.252E-12	-1.29533E+0	-119.374E-9	-2.39099E-12	3.30327E-12
-1.27523E+0	-249.346E-12	-1.27523E+0	-119.374E-9	-2.58891E-12	3.50070E-12
-1.25514E+0	-244.193E-12	-1.25514E+0	-119.374E-9	-2.50293E-12	3.34157E-12
-1.23505E+0	-241.464E-12	-1.23505E+0	-119.374E-9	-2.36931E-12	3.35067E-12
-1.21495E+0	-236.967E-12	-1.21495E+0	-119.374E-9	-2.56668E-12	3.25493E-12
-1.19486E+0	-232.741E-12	-1.19486E+0	-119.374E-9	-2.63451E-12	3.47517E-12
-1.17477E+0	-229.517E-12	-1.17477E+0	-119.374E-9	-2.47975E-12	3.13641E-12
-1.15467E+0	-224.637E-12	-1.15467E+0	-119.374E-9	-2.45873E-12	3.21680E-12
-1.13458E+0	-221.811E-12	-1.13458E+0	-119.374E-9	-2.34721E-12	3.05580E-12
-1.11449E+0	-217.458E-12	-1.11449E+0	-119.374E-9	-2.41565E-12	3.20829E-12
-1.09439E+0	-213.933E-12	-1.09439E+0	-119.374E-9	-2.38330E-12	3.11982E-12
-1.07430E+0	-209.449E-12	-1.07430E+0	-119.374E-9	-2.66177E-12	3.21059E-12
-1.05421E+0	-206.437E-12	-1.05421E+0	-119.374E-9	-2.31894E-12	3.16772E-12
-1.03411E+0	-203.457E-12	-1.03411E+0	-119.374E-9	-2.41636E-12	2.83456E-12
-1.01402E+0	-198.927E-12	-1.01402E+0	-119.374E-9	-2.51672E-12	2.98618E-12
-993.925E-3	-197.109E-12	-993.925E-3	-119.374E-9	-2.55108E-12	3.03334E-12
-973.832E-3	-192.468E-12	-973.832E-3	-119.374E-9	-2.59845E-12	2.76821E-12
-953.738E-3	-189.047E-12	-953.738E-3	-119.374E-9	-2.30959E-12	2.75118E-12
-933.645E-3	-186.676E-12	-933.645E-3	-119.374E-9	-2.56030E-12	3.01381E-12
-913.551E-3	-181.836E-12	-913.551E-3	-119.374E-9	-2.47492E-12	3.09768E-12
-893.458E-3	-178.678E-12	-893.458E-3	-119.374E-9	-2.73555E-12	2.89303E-12
-873.364E-3	-175.342E-12	-873.364E-3	-119.374E-9	-2.76396E-12	2.83940E-12
-853.271E-3	-172.007E-12	-853.271E-3	-119.374E-9	-2.63942E-12	2.81830E-12
-833.177E-3	-168.654E-12	-833.178E-3	-119.374E-9	-2.75005E-12	2.79380E-12
-813.084E-3	-165.662E-12	-813.084E-3	-119.374E-9	-2.69399E-12	2.55926E-12
-792.990E-3	-162.368E-12	-792.991E-3	-119.374E-9	-2.57509E-12	2.38749E-12
-772.897E-3	-159.485E-12	-772.897E-3	-119.374E-9	-2.88925E-12	2.43582E-12
-752.804E-3	-157.171E-12	-752.804E-3	-119.374E-9	-2.76743E-12	2.43192E-12
-732.710E-3	-153.611E-12	-732.710E-3	-119.374E-9	-2.62250E-12	2.52222E-12
-712.617E-3	-150.548E-12	-712.617E-3	-119.374E-9	-2.72336E-12	2.73594E-12
-692.523E-3	-148.022E-12	-692.523E-3	-119.374E-9	-2.65662E-12	2.52303E-12
-672.430E-3	-144.307E-12	-672.430E-3	-119.374E-9	-2.60808E-12	2.64651E-12
-652.336E-3	-141.671E-12	-652.336E-3	-119.374E-9	-2.57763E-12	2.65544E-12
-632.243E-3	-139.156E-12	-632.243E-3	-119.374E-9	-2.42089E-12	2.81065E-12
-612.149E-3	-136.091E-12	-612.149E-3	-119.374E-9	-2.58346E-12	2.65833E-12
-592.056E-3	-133.191E-12	-592.056E-3	-119.374E-9	-2.55750E-12	2.44535E-12
-571.962E-3	-130.630E-12	-571.963E-3	-119.374E-9	-2.59615E-12	2.38637E-12
-551.869E-3	-127.351E-12	-551.869E-3	-119.374E-9	-2.53940E-12	2.50387E-12
-531.775E-3	-124.614E-12	-531.776E-3	-119.374E-9	-2.69807E-12	2.66083E-12
-511.682E-3	-121.274E-12	-511.682E-3	-119.374E-9	-2.77413E-12	2.60687E-12
-491.589E-3	-117.560E-12	-491.589E-3	-119.374E-9	-2.54468E-12	2.66763E-12
-471.495E-3	-114.636E-12	-471.495E-3	-119.374E-9	-2.55034E-12	2.90895E-12
-451.402E-3	-110.933E-12	-451.402E-3	-119.374E-9	-2.74921E-12	2.94586E-12
-431.308E-3	-107.528E-12	-431.308E-3	-119.374E-9	-2.47944E-12	2.95480E-12
-411.215E-3	-103.373E-12	-411.215E-3	-119.374E-9	-2.41800E-12	3.35421E-12
-391.121E-3	-98.8839E-12	-391.121E-3	-119.374E-9	-2.35945E-12	3.54734E-12
-371.028E-3	-94.6680E-12	-371.028E-3	-119.374E-9	-2.29024E-12	3.78237E-12
-350.934E-3	-89.2054E-12	-350.935E-3	-119.374E-9	-2.16145E-12	3.93516E-12
-330.841E-3	-84.5428E-12	-330.841E-3	-119.374E-9	-2.52494E-12	4.29625E-12
-310.748E-3	-79.2015E-12	-310.748E-3	-119.374E-9	-2.33877E-12	4.09673E-12
-290.654E-3	-73.6375E-12	-290.654E-3	-119.374E-9	-2.30443E-12	4.45550E-12
-270.561E-3	-68.6367E-12	-270.561E-3	-119.374E-9	-2.44913E-12	4.31269E-12
-250.467E-3	-62.8500E-12	-250.467E-3	-119.374E-9	-2.44027E-12	4.20237E-12
-230.374E-3	-57.7220E-12	-230.374E-3	-119.374E-9	-2.36384E-12	4.15130E-12
-210.280E-3	-52.3893E-12	-210.280E-3	-119.374E-9	-2.53838E-12	4.01528E-12
-190.187E-3	-47.4087E-12	-190.187E-3	-119.374E-9	-2.43771E-12	4.09938E-12
-170.093E-3	-42.3010E-12	-170.093E-3	-119.374E-9	-2.25784E-12	4.18276E-12
-150.000E-3	-37.0298E-12	-150.000E-3	-119.374E-9	-2.20443E-12	4.07841E-12
-129.906E-3	-32.0608E-12	-129.907E-3	-119.374E-9	-2.38538E-12	3.96555E-12
-109.813E-3	-26.7390E-12	-109.813E-3	-119.374E-9	-2.37464E-12	4.06299E-12
-89.7193E-3	-21.6763E-12	-89.7196E-3	-119.374E-9	-2.29590E-12	4.18291E-12
-69.6259E-3	-16.5135E-12	-69.6261E-3	-119.374E-9	-2.36760E-12	4.10228E-12
-49.5324E-3	-11.5898E-12	-49.5327E-3	-119.374E-9	-2.41874E-12	3.71026E-12
-29.4390E-3	-7.00101E-12	-29.4392E-3	-119.374E-9	-2.53593E-12	3.75389E-12
-9.34553E-3	-2.36724E-12	-9.34577E-3	-119.374E-9	-2.56684E-12	3.77503E-12
10.7479E-3	2.69244E-12	10.7477E-3	-119.374E-9	-2.51285E-12	3.96672E-12
30.8414E-3	8.15328E-12	30.8411E-3	-119.374E-9	-2.38107E-12	4.18286E-12
50.9348E-3	13.7861E-12	50.9346E-3	-119.374E-9	-2.18296E-12	4.20870E-12
71.0282E-3	19.4323E-12	71.0281E-3	-119.374E-9	-2.23823E-12	4.19741E-12
91.1217E-3	24.8470E-12	91.1215E-3	-119.374E-9	-2.30125E-12	4.14821E-12
111.215E-3	30.4685E-12	111.215E-3	-119.374E-9	-2.49353E-12	4.15895E-12
131.309E-3	35.6980E-12	131.308E-3	-119.374E-9	-2.42302E-12	4.20358E-12
151.402E-3	41.2780E-12	151.402E-3	-119.374E-9	-2.25106E-12	4.37921E-12
171.496E-3	47.0248E-12	171.495E-3	-119.374E-9	-2.37729E-12	4.45668E-12
191.589E-3	52.3467E-12	191.589E-3	-119.374E-9	-2.47440E-12	4.36915E-12
211.683E-3	57.8999E-12	211.682E-3	-119.374E-9	-2.36633E-12	4.30325E-12
231.776E-3	63.3807E-12	231.776E-3	-119.374E-9	-2.47848E-12	4.18540E-12
251.869E-3	68.6051E-12	251.869E-3	-119.374E-9	-2.26161E-12	4.37019E-12
271.963E-3	73.5934E-12	271.963E-3	-119.374E-9	-2.23484E-12	4.05195E-12
292.056E-3	79.0225E-12	292.056E-3	-119.374E-9	-2.31470E-12	4.16881E-12
312.150E-3	84.4133E-12	312.150E-3	-119.374E-9	-2.29977E-12	4.28542E-12
332.243E-3	89.6686E-12	332.243E-3	-119.374E-9	-2.32399E-12	4.42712E-12
352.337E-3	95.3365E-12	352.336E-3	-119.374E-9	-2.36220E-12	4.20044E-12
372.430E-3	100.190E-12	372.430E-3	-119.374E-9	-2.43199E-12	4.36687E-12
392.524E-3	105.468E-12	392.523E-3	-119.374E-9	-2.21100E-12	4.31890E-12
412.617E-3	111.478E-12	412.617E-3	-119.374E-9	-2.15874E-12	4.47435E-12
432.711E-3	117.083E-12	432.710E-3	-119.374E-9	-2.10617E-12	4.11441E-12
452.804E-3	122.265E-12	452.804E-3	-119.374E-9	-2.29231E-12	4.36661E-12
472.898E-3	128.251E-12	472.897E-3	-119.374E-9	-2.21407E-12	4.17077E-12
492.991E-3	133.783E-12	492.991E-3	-119.374E-9	-2.14445E-12	4.51999E-12
513.084E-3	139.383E-12	513.084E-3	-119.374E-9	-2.12763E-12	4.44821E-12
533.178E-3	145.976E-12	533.178E-3	-119.374E-9	-2.09376E-12	4.67613E-12
553.271E-3	151.400E-12	553.271E-3	-119.374E-9	-2.14774E-12	4.53691E-12
573.365E-3	157.159E-12	573.364E-3	-119.374E-9	-2.23262E-12	4.41881E-12
593.458E-3	163.442E-12	593.458E-3	-119.374E-9	-2.52887E-12	4.57973E-12
613.552E-3	169.329E-12	613.551E-3	-119.374E-9	-2.35496E-12	4.61558E-12
633.645E-3	174.321E-12	633.645E-3	-119.374E-9	-2.28731E-12	4.32817E-12
653.738E-3	180.486E-12	653.738E-3	-119.374E-9	-2.18569E-12	4.67855E-12
673.832E-3	186.393E-12	673.832E-3	-119.374E-9	-2.34155E-12	4.67964E-12
693.926E-3	191.856E-12	693.925E-3	-119.374E-9	-2.15363E-12	4.76760E-12
714.019E-3	199.148E-12	714.019E-3	-119.374E-9	-2.25147E-12	4.93594E-12
734.113E-3	203.234E-12	734.112E-3	-119.374E-9	-2.13407E-12	4.89232E-12
754.206E-3	209.809E-12	754.206E-3	-119.374E-9	-2.17415E-12	5.04952E-12
774.299E-3	217.319E-12	774.299E-3	-119.374E-9	-2.06732E-12	5.06875E-12
794.393E-3	223.705E-12	794.393E-3	-119.374E-9	-2.20603E-12	5.09055E-12
814.486E-3	230.785E-12	814.486E-3	-119.374E-9	-2.06080E-12	4.93256E-12
834.580E-3	236.391E-12	834.579E-3	-119.374E-9	-2.13148E-12	4.85299E-12
854.673E-3	243.422E-12	854.673E-3	-119.374E-9	-2.06332E-12	5.06097E-12
874.767E-3	253.146E-12	874.766E-3	-119.374E-9	-1.96534E-12	5.16812E-12
894.860E-3	258.445E-12	894.860E-3	-119.374E-9	-1.95326E-12	5.79472E-12
914.953E-3	265.026E-12	914.953E-3	-119.374E-9	-1.89922E-12	5.66478E-12
935.047E-3	282.795E-12	935.047E-3	-119.374E-9	-1.95168E-12	5.82344E-12
955.141E-3	296.305E-12	955.140E-3	-119.374E-9	-2.00051E-12	6.42842E-12
975.234E-3	286.039E-12	975.234E-3	-119.374E-9	-1.81699E-12	5.96106E-12
995.327E-3	294.390E-12	995.327E-3	-119.374E-9	-1.60357E-12	6.10173E-12
1.01542E+0	302.629E-12	1.01542E+0	-119.374E-9	-1.93571E-12	6.16755E-12
1.03551E+0	310.428E-12	1.03551E+0	-119.374E-9	-1.80110E-12	6.14680E-12
1.05561E+0	318.642E-12	1.05561E+0	-119.374E-9	-1.97097E-12	6.28769E-12
1.07570E+0	328.165E-12	1.07570E+0	-119.374E-9	-1.90086E-12	6.46818E-12
1.09579E+0	340.050E-12	1.09579E+0	-119.374E-9	-1.71620E-12	6.87641E-12
1.11589E+0	370.698E-12	1.11589E+0	-119.374E-9	-1.94053E-12	8.01549E-12
1.13598E+0	380.742E-12	1.13598E+0	-119.374E-9	-1.72429E-12	8.38497E-12
1.15608E+0	391.208E-12	1.15607E+0	-119.374E-9	-1.63956E-12	8.59961E-12
1.17617E+0	421.016E-12	1.17617E+0	-119.374E-9	-1.50620E-12	8.54041E-12
1.19626E+0	435.100E-12	1.19626E+0	-119.374E-9	-1.22012E-12	8.73496E-12
1.21636E+0	442.381E-12	1.21636E+0	-119.374E-9	-1.36621E-12	8.53644E-12
1.23645E+0	456.154E-12	1.23645E+0	-119.374E-9	-1.55435E-12	8.70103E-12
1.25654E+0	468.234E-12	1.25654E+0	-119.374E-9	-1.15110E-12	8.68046E-12
1.27664E+0	480.050E-12	1.27664E+0	-119.374E-9	-1.18892E-12	8.81261E-12
1.29673E+0	492.564E-12	1.29673E+0	-119.374E-9	-1.09758E-12	8.84959E-12
1.31682E+0	504.035E-12	1.31682E+0	-119.374E-9	-912.974E-15	9.39552E-12
1.33692E+0	518.952E-12	1.33692E+0	-119.374E-9	-628.257E-15	10.0060E-12
1.35701E+0	531.013E-12	1.35701E+0	-119.374E-9	-640.273E-15	10.3977E-12
1.37710E+0	547.397E-12	1.37710E+0	-119.374E-9	-603.239E-15	11.1657E-12
1.39720E+0	564.866E-12	1.39720E+0	-119.374E-9	-543.621E-15	11.5346E-12
1.41729E+0	578.040E-12	1.41729E+0	-119.374E-9	-488.367E-15	12.2593E-12
1.43738E+0	598.109E-12	1.43738E+0	-119.374E-9	-447.477E-15	12.5470E-12
1.45748E+0	613.097E-12	1.45748E+0	-119.374E-9	-299.252E-15	12.9756E-12
1.47757E+0	631.194E-12	1.47757E+0	-119.374E-9	-221.505E-15	13.3313E-12
1.49766E+0	649.112E-12	1.49766E+0	-119.374E-9	-335.771E-15	13.1804E-12
1.51776E+0	667.715E-12	1.51776E+0	-119.374E-9	-202.307E-15	13.3329E-12
1.53785E+0	687.461E-12	1.53785E+0	-119.374E-9	-260.257E-15	13.4148E-12
1.55794E+0	661.652E-12	1.55794E+0	-119.374E-9	-270.930E-15	13.1401E-12
1.57804E+0	680.869E-12	1.57804E+0	-119.374E-9	-1.12806E-12	11.6748E-12
1.59813E+0	739.958E-12	1.59813E+0	-119.374E-9	-338.729E-15	12.9650E-12
1.61822E+0	754.330E-12	1.61822E+0	-119.374E-9	-311.352E-15	13.6062E-12
1.63832E+0	778.040E-12	1.63832E+0	-119.374E-9	-320.704E-15	13.5347E-12
1.65841E+0	790.040E-12	1.65841E+0	-119.374E-9	-117.102E-15	13.1961E-12
1.67850E+0	812.831E-12	1.67850E+0	-119.374E-9	-403.118E-15	13.2609E-12
1.69860E+0	826.217E-12	1.69860E+0	-119.374E-9	-313.418E-15	12.9869E-12
1.71869E+0	845.525E-12	1.71869E+0	-119.374E-9	-407.304E-15	13.2393E-12
1.73879E+0	858.604E-12	1.73879E+0	-119.374E-9	-172.461E-15	12.9320E-12
1.75888E+0	874.049E-12	1.75888E+0	-119.374E-9	-75.4175E-15	13.0938E-12
1.77897E+0	897.368E-12	1.77897E+0	-119.374E-9	-121.455E-15	13.2393E-12
1.79907E+0	908.722E-12	1.79907E+0	-119.374E-9	35.0088E-15	13.2700E-12
1.81916E+0	933.371E-12	1.81916E+0	-119.374E-9	-231.732E-15	13.0672E-12
1.83925E+0	946.916E-12	1.83925E+0	-119.374E-9	-474.315E-15	13.2894E-12
1.85935E+0	961.462E-12	1.85935E+0	-119.374E-9	-215.273E-15	12.9823E-12
1.87944E+0	984.504E-12	1.87944E+0	-119.374E-9	-124.186E-15	12.7643E-12
1.89953E+0	995.694E-12	1.89953E+0	-119.374E-9	-211.007E-15	12.4835E-12
1.91963E+0	1.01266E-9	1.91963E+0	-119.374E-9	-25.8057E-15	12.4420E-12
1.93972E+0	1.03210E-9	1.93972E+0	-119.374E-9	-147.380E-15	12.9075E-12
1.95981E+0	1.04561E-9	1.95981E+0	-119.374E-9	13.1599E-15	12.3444E-12
1.97991E+0	1.06239E-9	1.97991E+0	-119.374E-9	-90.2097E-15	12.7382E-12
2.00000E+0	1.09508E-9	2.00000E+0	-119.374E-9	220.594E-15	12.9425E-12
