# Supplementary material for: Circumventing the stability problems of graphene nanoribbon zigzag edges
Source: Nat Chem. 2022 Sep 26;14(12):1451–8. doi: 10.1038/s41557-022-01042-8 (PMC10665199; doi:10.1038/s41557-022-01042-8)
Supplement: Supplementary file 3 — Source data for Supplementary Fig. 9. [file 41557_2022_1042_MOESM3_ESM.zip › 5 units/Point_spectra_567.dat]

Experiment	bias spectroscopy
Saved Date	25.07.2020 11:26:25
User
Date
X (m)	148.323E-9
Y (m)	424.646E-9
Z (m)	-119.349E-9
Z offset (m)	0E+0
Settling time (s)	20E-3
Integration time (s)	50E-3
Z-Ctrl hold	TRUE
Final Z (m)	N/A
Start time	25.07.2020 11:26:09
Filter type	None
Order
Cutoff frq
Bias>Bias (V)	-500E-3
Bias>Calibration (V/V)	-1E+0
Bias>Offset (V)	0E+0
Bias Spectroscopy>Sweep Start (V)	-2.3E+0
Bias Spectroscopy>Sweep End (V)	2E+0
Bias Spectroscopy>Num Pixel	215
Bias Spectroscopy>Z Avg time (s)	100E-3
Bias Spectroscopy>Z offset (m)	0E+0
Bias Spectroscopy>1st Settling time (s)	60E-3
Bias Spectroscopy>Settling time (s)	20E-3
Bias Spectroscopy>Integration time (s)	50E-3
Bias Spectroscopy>End Settling time (s)	50E-3
Bias Spectroscopy>Z control time (s)	50E-3
Bias Spectroscopy>Max Slew rate (V/s)	Inf
Bias Spectroscopy>backward sweep	FALSE
Bias Spectroscopy>Z-controller hold	TRUE
Bias Spectroscopy>Number of sweeps	1
Bias Spectroscopy>Channels	Current (A);Bias (V);Z (m);LI Demod 1 Y (A);LI Demod 1 X (A)
Bias Spectroscopy>Reset Bias	TRUE
Bias Spectroscopy>Record final Z	FALSE
Bias Spectroscopy>Lock-In run	TRUE
Current>Current (A)	330.091E-12
Current>Calibration (A/V)	330E-12
Current>Offset (A)	0E+0
Current>Gain	High
Lock-in>Lock-in status	ON
Lock-in>Modulated signal	Bias (V)
Lock-in>Frequency (Hz)	828E+0
Lock-in>Amplitude	20E-3
Lock-in>Demodulated signal	Current (A)
Lock-in>HP Filter Cutoff D1 (Hz)	155.425E+0
Lock-in>HP Filter Cutoff D2 (Hz)	155.425E+0
Lock-in>HP Filter Order D1	1
Lock-in>HP Filter Order D2	1
Lock-in>Harmonic D1	1
Lock-in>Harmonic D2	2
Lock-in>Reference phase D1 (deg)	-154.128E+0
Lock-in>Reference phase D2 (deg)	174.64E+0
Lock-in>LP Filter Cutoff D1 (Hz)	9.71405E+0
Lock-in>LP Filter Cutoff D2 (Hz)	4.85702E+0
Lock-in>LP Filter Order D1	2
Lock-in>LP Filter Order D2	2
Lock-in>Sync Filter D1	OFF
Lock-in>Sync Filter D2	OFF
[DATA]
Bias calc (V)	Current (A)	Bias (V)	Z (m)	LI Demod 1 Y (A)	LI Demod 1 X (A)
-2.30000E+0	-778.804E-12	-2.30000E+0	-119.349E-9	20.7341E-15	15.3172E-12
-2.27991E+0	-756.726E-12	-2.27991E+0	-119.349E-9	252.119E-15	15.4888E-12
-2.25981E+0	-738.149E-12	-2.25981E+0	-119.349E-9	180.440E-15	15.3309E-12
-2.23972E+0	-716.837E-12	-2.23972E+0	-119.349E-9	182.676E-15	15.1972E-12
-2.21963E+0	-695.337E-12	-2.21963E+0	-119.349E-9	193.555E-15	15.1564E-12
-2.19953E+0	-673.097E-12	-2.19953E+0	-119.349E-9	232.979E-15	15.0790E-12
-2.17944E+0	-656.818E-12	-2.17944E+0	-119.349E-9	228.577E-15	15.0101E-12
-2.15935E+0	-632.077E-12	-2.15935E+0	-119.349E-9	75.4357E-15	15.0915E-12
-2.13925E+0	-613.702E-12	-2.13925E+0	-119.349E-9	55.6339E-15	14.9625E-12
-2.11916E+0	-596.482E-12	-2.11916E+0	-119.349E-9	-38.1180E-15	15.0429E-12
-2.09907E+0	-572.054E-12	-2.09907E+0	-119.349E-9	98.9876E-15	15.0445E-12
-2.07897E+0	-554.812E-12	-2.07897E+0	-119.349E-9	-13.1086E-15	14.3698E-12
-2.05888E+0	-535.235E-12	-2.05888E+0	-119.349E-9	-107.030E-15	13.4381E-12
-2.03878E+0	-517.831E-12	-2.03878E+0	-119.349E-9	-606.755E-15	12.3923E-12
-2.01869E+0	-502.591E-12	-2.01869E+0	-119.349E-9	-612.922E-15	11.0548E-12
-1.99860E+0	-490.823E-12	-1.99860E+0	-119.349E-9	-870.885E-15	9.91178E-12
-1.97850E+0	-477.713E-12	-1.97850E+0	-119.349E-9	-1.05784E-12	9.19895E-12
-1.95841E+0	-464.307E-12	-1.95841E+0	-119.349E-9	-1.07895E-12	8.54318E-12
-1.93832E+0	-457.717E-12	-1.93832E+0	-119.349E-9	-1.43694E-12	7.88756E-12
-1.91822E+0	-443.111E-12	-1.91822E+0	-119.349E-9	-1.64520E-12	7.47264E-12
-1.89813E+0	-435.498E-12	-1.89813E+0	-119.349E-9	-1.92117E-12	6.92323E-12
-1.87804E+0	-428.150E-12	-1.87804E+0	-119.349E-9	-1.68887E-12	6.93612E-12
-1.85794E+0	-415.661E-12	-1.85794E+0	-119.349E-9	-1.44118E-12	6.97979E-12
-1.83785E+0	-411.399E-12	-1.83785E+0	-119.349E-9	-1.80286E-12	6.78929E-12
-1.81776E+0	-399.753E-12	-1.81776E+0	-119.349E-9	-1.88821E-12	6.59466E-12
-1.79766E+0	-392.895E-12	-1.79766E+0	-119.349E-9	-1.73178E-12	6.48062E-12
-1.77757E+0	-382.550E-12	-1.77757E+0	-119.349E-9	-1.65305E-12	6.23423E-12
-1.75748E+0	-374.253E-12	-1.75748E+0	-119.349E-9	-1.82697E-12	6.07716E-12
-1.73738E+0	-369.530E-12	-1.73738E+0	-119.349E-9	-1.80600E-12	6.09426E-12
-1.71729E+0	-356.210E-12	-1.71729E+0	-119.349E-9	-1.88138E-12	5.95530E-12
-1.69720E+0	-355.887E-12	-1.69720E+0	-119.349E-9	-2.00943E-12	5.62365E-12
-1.67710E+0	-343.954E-12	-1.67710E+0	-119.349E-9	-2.09063E-12	5.12736E-12
-1.65701E+0	-338.843E-12	-1.65701E+0	-119.349E-9	-2.15371E-12	4.75545E-12
-1.63692E+0	-334.840E-12	-1.63692E+0	-119.349E-9	-2.25230E-12	4.84050E-12
-1.61682E+0	-324.468E-12	-1.61682E+0	-119.349E-9	-2.36322E-12	4.41992E-12
-1.59673E+0	-323.684E-12	-1.59673E+0	-119.349E-9	-2.41176E-12	4.37397E-12
-1.57664E+0	-313.793E-12	-1.57664E+0	-119.349E-9	-2.19632E-12	4.14946E-12
-1.55654E+0	-312.551E-12	-1.55654E+0	-119.349E-9	-2.29690E-12	4.17396E-12
-1.53645E+0	-307.670E-12	-1.53645E+0	-119.349E-9	-2.43095E-12	3.91183E-12
-1.51636E+0	-299.790E-12	-1.51636E+0	-119.349E-9	-2.48067E-12	4.15504E-12
-1.49626E+0	-300.314E-12	-1.49626E+0	-119.349E-9	-2.29243E-12	3.87546E-12
-1.47617E+0	-289.583E-12	-1.47617E+0	-119.349E-9	-2.22098E-12	3.90656E-12
-1.45607E+0	-289.237E-12	-1.45607E+0	-119.349E-9	-2.27275E-12	3.99554E-12
-1.43598E+0	-282.921E-12	-1.43598E+0	-119.349E-9	-2.37771E-12	4.07224E-12
-1.41589E+0	-276.478E-12	-1.41589E+0	-119.349E-9	-2.33963E-12	3.71137E-12
-1.39579E+0	-276.846E-12	-1.39579E+0	-119.349E-9	-2.49114E-12	3.47928E-12
-1.37570E+0	-267.483E-12	-1.37570E+0	-119.349E-9	-2.61432E-12	3.26125E-12
-1.35561E+0	-269.104E-12	-1.35561E+0	-119.349E-9	-2.75876E-12	2.92350E-12
-1.33551E+0	-261.273E-12	-1.33551E+0	-119.349E-9	-2.59272E-12	2.83927E-12
-1.31542E+0	-258.587E-12	-1.31542E+0	-119.349E-9	-2.26359E-12	3.04973E-12
-1.29533E+0	-257.157E-12	-1.29533E+0	-119.349E-9	-2.37200E-12	2.94042E-12
-1.27523E+0	-248.978E-12	-1.27523E+0	-119.349E-9	-2.39121E-12	3.10171E-12
-1.25514E+0	-251.225E-12	-1.25514E+0	-119.349E-9	-2.68584E-12	3.03332E-12
-1.23505E+0	-242.400E-12	-1.23505E+0	-119.349E-9	-2.31374E-12	3.21157E-12
-1.21495E+0	-241.143E-12	-1.21495E+0	-119.349E-9	-2.47014E-12	3.15903E-12
-1.19486E+0	-237.203E-12	-1.19486E+0	-119.349E-9	-2.36032E-12	3.27604E-12
-1.17477E+0	-230.513E-12	-1.17477E+0	-119.349E-9	-2.63855E-12	3.18634E-12
-1.15467E+0	-230.202E-12	-1.15467E+0	-119.349E-9	-2.32502E-12	3.18822E-12
-1.13458E+0	-222.212E-12	-1.13458E+0	-119.349E-9	-2.41121E-12	3.13930E-12
-1.11449E+0	-221.549E-12	-1.11449E+0	-119.349E-9	-2.49369E-12	3.34927E-12
-1.09439E+0	-216.078E-12	-1.09439E+0	-119.349E-9	-2.70477E-12	3.21774E-12
-1.07430E+0	-211.734E-12	-1.07430E+0	-119.349E-9	-2.60196E-12	3.20717E-12
-1.05421E+0	-210.157E-12	-1.05421E+0	-119.349E-9	-2.49803E-12	3.03742E-12
-1.03411E+0	-202.750E-12	-1.03411E+0	-119.349E-9	-2.68795E-12	3.03586E-12
-1.01402E+0	-202.759E-12	-1.01402E+0	-119.349E-9	-2.79038E-12	3.17179E-12
-993.925E-3	-196.456E-12	-993.925E-3	-119.349E-9	-2.46065E-12	3.20475E-12
-973.832E-3	-193.558E-12	-973.832E-3	-119.349E-9	-2.46612E-12	3.22589E-12
-953.738E-3	-190.938E-12	-953.738E-3	-119.349E-9	-2.35097E-12	3.07690E-12
-933.645E-3	-184.889E-12	-933.645E-3	-119.349E-9	-2.31132E-12	3.25740E-12
-913.551E-3	-183.740E-12	-913.551E-3	-119.349E-9	-2.41829E-12	3.50037E-12
-893.458E-3	-177.329E-12	-893.458E-3	-119.349E-9	-2.41789E-12	3.15227E-12
-873.364E-3	-175.213E-12	-873.364E-3	-119.349E-9	-2.53599E-12	3.03539E-12
-853.271E-3	-171.718E-12	-853.271E-3	-119.349E-9	-2.55191E-12	2.93555E-12
-833.177E-3	-166.647E-12	-833.178E-3	-119.349E-9	-2.68118E-12	2.97332E-12
-813.084E-3	-166.442E-12	-813.084E-3	-119.349E-9	-2.49412E-12	2.66731E-12
-792.990E-3	-160.633E-12	-792.991E-3	-119.349E-9	-2.60226E-12	2.52007E-12
-772.897E-3	-160.304E-12	-772.897E-3	-119.349E-9	-2.81637E-12	2.52777E-12
-752.804E-3	-156.137E-12	-752.804E-3	-119.349E-9	-2.67268E-12	2.61025E-12
-732.710E-3	-152.807E-12	-732.710E-3	-119.349E-9	-2.70682E-12	2.47690E-12
-712.617E-3	-151.664E-12	-712.617E-3	-119.349E-9	-2.59038E-12	2.46995E-12
-692.523E-3	-146.739E-12	-692.523E-3	-119.349E-9	-2.76283E-12	2.43084E-12
-672.430E-3	-145.786E-12	-672.430E-3	-119.349E-9	-2.75973E-12	2.61101E-12
-652.336E-3	-141.831E-12	-652.336E-3	-119.349E-9	-2.70515E-12	2.57488E-12
-632.243E-3	-138.934E-12	-632.243E-3	-119.349E-9	-2.63397E-12	2.57822E-12
-612.149E-3	-137.195E-12	-612.149E-3	-119.349E-9	-2.95321E-12	2.56624E-12
-592.056E-3	-132.207E-12	-592.056E-3	-119.349E-9	-2.76490E-12	2.58488E-12
-571.962E-3	-131.912E-12	-571.963E-3	-119.349E-9	-2.58458E-12	2.65115E-12
-551.869E-3	-126.887E-12	-551.869E-3	-119.349E-9	-2.58367E-12	2.43983E-12
-531.775E-3	-124.934E-12	-531.776E-3	-119.349E-9	-2.75640E-12	2.59293E-12
-511.682E-3	-122.478E-12	-511.682E-3	-119.349E-9	-2.72128E-12	2.83788E-12
-491.589E-3	-117.661E-12	-491.589E-3	-119.349E-9	-2.71733E-12	2.81741E-12
-471.495E-3	-116.238E-12	-471.495E-3	-119.349E-9	-2.58051E-12	2.76179E-12
-451.402E-3	-111.218E-12	-451.402E-3	-119.349E-9	-2.63420E-12	2.85986E-12
-431.308E-3	-108.652E-12	-431.308E-3	-119.349E-9	-2.63348E-12	2.98802E-12
-411.215E-3	-104.471E-12	-411.215E-3	-119.349E-9	-2.56193E-12	3.22120E-12
-391.121E-3	-100.105E-12	-391.121E-3	-119.349E-9	-2.46859E-12	3.39370E-12
-371.028E-3	-96.8147E-12	-371.028E-3	-119.349E-9	-2.30137E-12	3.74796E-12
-350.934E-3	-90.4989E-12	-350.935E-3	-119.349E-9	-2.21541E-12	3.78392E-12
-330.841E-3	-86.8038E-12	-330.841E-3	-119.349E-9	-2.29978E-12	4.01757E-12
-310.748E-3	-80.9706E-12	-310.748E-3	-119.349E-9	-2.42592E-12	4.00958E-12
-290.654E-3	-75.2378E-12	-290.654E-3	-119.349E-9	-2.40320E-12	4.08227E-12
-270.561E-3	-71.0743E-12	-270.561E-3	-119.349E-9	-2.35403E-12	4.21126E-12
-250.467E-3	-64.2861E-12	-250.467E-3	-119.349E-9	-2.20994E-12	4.38352E-12
-230.374E-3	-59.8418E-12	-230.374E-3	-119.349E-9	-2.26952E-12	4.23723E-12
-210.280E-3	-54.2152E-12	-210.280E-3	-119.349E-9	-2.27361E-12	4.17692E-12
-190.187E-3	-49.0096E-12	-190.187E-3	-119.349E-9	-2.49841E-12	4.18368E-12
-170.093E-3	-44.0501E-12	-170.093E-3	-119.349E-9	-2.31657E-12	4.13086E-12
-150.000E-3	-37.9321E-12	-150.000E-3	-119.349E-9	-2.33817E-12	4.12813E-12
-129.906E-3	-33.2652E-12	-129.907E-3	-119.349E-9	-2.27112E-12	4.06753E-12
-109.813E-3	-27.3842E-12	-109.813E-3	-119.349E-9	-2.41919E-12	4.12891E-12
-89.7193E-3	-22.3030E-12	-89.7196E-3	-119.349E-9	-2.27520E-12	4.13867E-12
-69.6259E-3	-17.0251E-12	-69.6261E-3	-119.349E-9	-2.28606E-12	4.02380E-12
-49.5324E-3	-11.7858E-12	-49.5327E-3	-119.349E-9	-2.27210E-12	3.86571E-12
-29.4390E-3	-7.31386E-12	-29.4392E-3	-119.349E-9	-2.35962E-12	3.92913E-12
-9.34553E-3	-2.40255E-12	-9.34577E-3	-119.349E-9	-2.49308E-12	3.96678E-12
10.7479E-3	2.77978E-12	10.7477E-3	-119.349E-9	-2.24533E-12	3.99708E-12
30.8414E-3	8.43138E-12	30.8411E-3	-119.349E-9	-2.24356E-12	4.55696E-12
50.9348E-3	14.1414E-12	50.9346E-3	-119.349E-9	-2.22682E-12	4.37584E-12
71.0282E-3	20.2735E-12	71.0281E-3	-119.349E-9	-2.41463E-12	4.59585E-12
91.1217E-3	25.6282E-12	91.1215E-3	-119.349E-9	-2.43760E-12	4.32353E-12
111.215E-3	31.8787E-12	111.215E-3	-119.349E-9	-2.11427E-12	4.25487E-12
131.309E-3	36.9596E-12	131.308E-3	-119.349E-9	-2.29996E-12	4.33804E-12
151.402E-3	42.8348E-12	151.402E-3	-119.349E-9	-2.31249E-12	4.34416E-12
171.496E-3	49.0878E-12	171.495E-3	-119.349E-9	-2.36333E-12	4.64372E-12
191.589E-3	54.1985E-12	191.589E-3	-119.349E-9	-2.26295E-12	4.48679E-12
211.683E-3	61.0296E-12	211.682E-3	-119.349E-9	-2.34367E-12	4.46599E-12
231.776E-3	65.8425E-12	231.776E-3	-119.349E-9	-2.22574E-12	4.54094E-12
251.869E-3	72.2210E-12	251.869E-3	-119.349E-9	-2.32742E-12	4.51222E-12
271.963E-3	77.7612E-12	271.963E-3	-119.349E-9	-2.23987E-12	4.33276E-12
292.056E-3	82.7226E-12	292.056E-3	-119.349E-9	-2.33826E-12	4.47649E-12
312.150E-3	90.2677E-12	312.150E-3	-119.349E-9	-2.48128E-12	4.72062E-12
332.243E-3	94.2852E-12	332.243E-3	-119.349E-9	-2.19111E-12	4.66868E-12
352.337E-3	101.703E-12	352.336E-3	-119.349E-9	-2.35300E-12	4.48809E-12
372.430E-3	106.958E-12	372.430E-3	-119.349E-9	-2.43176E-12	4.60190E-12
392.524E-3	112.564E-12	392.523E-3	-119.349E-9	-2.09098E-12	4.69488E-12
412.617E-3	119.964E-12	412.617E-3	-119.349E-9	-2.10004E-12	4.76854E-12
432.711E-3	123.591E-12	432.710E-3	-119.349E-9	-2.05128E-12	4.84397E-12
452.804E-3	132.705E-12	452.804E-3	-119.349E-9	-2.11516E-12	4.57923E-12
472.898E-3	136.724E-12	472.897E-3	-119.349E-9	-2.12754E-12	4.90000E-12
492.991E-3	143.532E-12	492.991E-3	-119.349E-9	-2.12871E-12	4.77177E-12
513.084E-3	151.437E-12	513.084E-3	-119.349E-9	-2.19666E-12	4.85759E-12
533.178E-3	154.651E-12	533.178E-3	-119.349E-9	-2.15589E-12	4.99217E-12
553.271E-3	164.588E-12	553.271E-3	-119.349E-9	-2.20056E-12	5.09111E-12
573.365E-3	168.487E-12	573.364E-3	-119.349E-9	-2.00880E-12	4.77240E-12
593.458E-3	176.231E-12	593.458E-3	-119.349E-9	-1.94377E-12	4.90581E-12
613.552E-3	182.387E-12	613.551E-3	-119.349E-9	-2.15273E-12	4.82397E-12
633.645E-3	187.750E-12	633.645E-3	-119.349E-9	-1.91100E-12	4.88634E-12
653.738E-3	196.701E-12	653.738E-3	-119.349E-9	-2.04143E-12	4.80267E-12
673.832E-3	200.216E-12	673.832E-3	-119.349E-9	-1.92607E-12	5.05708E-12
693.926E-3	209.598E-12	693.925E-3	-119.349E-9	-1.88053E-12	5.36539E-12
714.019E-3	214.653E-12	714.019E-3	-119.349E-9	-2.06276E-12	5.27198E-12
734.113E-3	220.493E-12	734.112E-3	-119.349E-9	-2.04404E-12	5.35277E-12
754.206E-3	231.987E-12	754.206E-3	-119.349E-9	-2.20991E-12	5.43935E-12
774.299E-3	234.344E-12	774.299E-3	-119.349E-9	-2.18276E-12	5.49399E-12
794.393E-3	244.578E-12	794.393E-3	-119.349E-9	-1.99339E-12	5.45233E-12
814.486E-3	251.470E-12	814.486E-3	-119.349E-9	-2.33438E-12	5.37953E-12
834.580E-3	256.067E-12	834.579E-3	-119.349E-9	-2.16819E-12	5.41433E-12
854.673E-3	267.383E-12	854.673E-3	-119.349E-9	-2.11467E-12	5.68314E-12
874.767E-3	271.454E-12	874.766E-3	-119.349E-9	-2.00075E-12	6.20953E-12
894.860E-3	282.883E-12	894.860E-3	-119.349E-9	-1.72122E-12	6.35887E-12
914.953E-3	292.941E-12	914.953E-3	-119.349E-9	-1.80079E-12	6.54222E-12
935.047E-3	298.152E-12	935.047E-3	-119.349E-9	-1.94485E-12	6.52111E-12
955.141E-3	309.225E-12	955.140E-3	-119.349E-9	-1.80339E-12	6.50602E-12
975.234E-3	314.252E-12	975.234E-3	-119.349E-9	-1.66340E-12	6.68845E-12
995.327E-3	328.756E-12	995.327E-3	-119.349E-9	-1.68740E-12	6.71254E-12
1.01542E+0	342.221E-12	1.01542E+0	-119.349E-9	-1.65717E-12	7.16627E-12
1.03551E+0	371.823E-12	1.03551E+0	-119.349E-9	-1.63702E-12	7.54980E-12
1.05561E+0	354.249E-12	1.05561E+0	-119.349E-9	-1.53274E-12	7.29737E-12
1.07570E+0	383.424E-12	1.07570E+0	-119.349E-9	-1.80239E-12	7.52242E-12
1.09579E+0	387.508E-12	1.09579E+0	-119.349E-9	-1.35656E-12	8.18059E-12
1.11589E+0	408.715E-12	1.11589E+0	-119.349E-9	-1.42671E-12	8.16098E-12
1.13598E+0	396.364E-12	1.13598E+0	-119.349E-9	-905.578E-15	8.75674E-12
1.15608E+0	434.098E-12	1.15607E+0	-119.349E-9	-1.31183E-12	9.06975E-12
1.17617E+0	436.065E-12	1.17617E+0	-119.349E-9	-1.26399E-12	9.17194E-12
1.19626E+0	473.627E-12	1.19626E+0	-119.349E-9	-1.38438E-12	9.17320E-12
1.21636E+0	478.132E-12	1.21636E+0	-119.349E-9	-1.53920E-12	9.40391E-12
1.23645E+0	500.504E-12	1.23645E+0	-119.349E-9	-1.23994E-12	9.32075E-12
1.25654E+0	498.464E-12	1.25654E+0	-119.349E-9	-1.21882E-12	9.53707E-12
1.27664E+0	520.941E-12	1.27664E+0	-119.349E-9	-1.37363E-12	9.66900E-12
1.29673E+0	538.114E-12	1.29673E+0	-119.349E-9	-1.07459E-12	9.73399E-12
1.31682E+0	545.723E-12	1.31682E+0	-119.349E-9	-848.132E-15	10.3213E-12
1.33692E+0	566.832E-12	1.33692E+0	-119.349E-9	-821.324E-15	10.6674E-12
1.35701E+0	578.589E-12	1.35701E+0	-119.349E-9	-561.639E-15	11.1051E-12
1.37710E+0	593.458E-12	1.37710E+0	-119.349E-9	-739.045E-15	11.7648E-12
1.39720E+0	612.968E-12	1.39720E+0	-119.349E-9	-265.483E-15	12.3760E-12
1.41729E+0	623.944E-12	1.41729E+0	-119.349E-9	-252.027E-15	12.9726E-12
1.43738E+0	649.192E-12	1.43738E+0	-119.349E-9	-109.309E-15	13.3187E-12
1.45748E+0	659.435E-12	1.45748E+0	-119.349E-9	-72.6951E-15	13.2531E-12
1.47757E+0	682.040E-12	1.47757E+0	-119.349E-9	-92.5283E-15	13.4997E-12
1.49766E+0	700.389E-12	1.49766E+0	-119.349E-9	-165.386E-15	13.1921E-12
1.51776E+0	711.247E-12	1.51776E+0	-119.349E-9	-182.607E-15	13.1017E-12
1.53785E+0	741.616E-12	1.53785E+0	-119.349E-9	-344.745E-15	12.9628E-12
1.55794E+0	744.404E-12	1.55794E+0	-119.349E-9	-200.288E-15	12.7201E-12
1.57804E+0	740.332E-12	1.57804E+0	-119.349E-9	-2.53269E-15	12.7525E-12
1.59813E+0	785.466E-12	1.59813E+0	-119.349E-9	-318.139E-15	12.4426E-12
1.61822E+0	795.381E-12	1.61822E+0	-119.349E-9	-186.211E-15	12.3293E-12
1.63832E+0	821.372E-12	1.63832E+0	-119.349E-9	-469.598E-15	11.7124E-12
1.65841E+0	827.044E-12	1.65841E+0	-119.349E-9	-593.240E-15	11.7827E-12
1.67850E+0	851.315E-12	1.67850E+0	-119.349E-9	-584.334E-15	11.6108E-12
1.69860E+0	861.310E-12	1.69860E+0	-119.349E-9	-645.663E-15	11.3363E-12
1.71869E+0	878.015E-12	1.71869E+0	-119.349E-9	-538.049E-15	11.4597E-12
1.73879E+0	894.494E-12	1.73879E+0	-119.349E-9	-307.451E-15	11.1523E-12
1.75888E+0	900.448E-12	1.75888E+0	-119.349E-9	-569.787E-15	11.1521E-12
1.77897E+0	922.489E-12	1.77897E+0	-119.349E-9	-360.340E-15	11.4064E-12
1.79907E+0	933.035E-12	1.79907E+0	-119.349E-9	-573.793E-15	11.0977E-12
1.81916E+0	951.432E-12	1.81916E+0	-119.349E-9	-478.666E-15	11.1423E-12
1.83925E+0	967.816E-12	1.83925E+0	-119.349E-9	-784.801E-15	11.1590E-12
1.85935E+0	973.066E-12	1.85935E+0	-119.349E-9	-818.657E-15	11.0508E-12
1.87944E+0	993.296E-12	1.87944E+0	-119.349E-9	-681.597E-15	10.7607E-12
1.89953E+0	1.00667E-9	1.89953E+0	-119.349E-9	-665.149E-15	10.7259E-12
1.91963E+0	1.01859E-9	1.91963E+0	-119.349E-9	-812.497E-15	10.6564E-12
1.93972E+0	1.03349E-9	1.93972E+0	-119.349E-9	-750.249E-15	10.3778E-12
1.95981E+0	1.04604E-9	1.95981E+0	-119.349E-9	-939.207E-15	10.2598E-12
1.97991E+0	1.05966E-9	1.97991E+0	-119.349E-9	-875.806E-15	10.3764E-12
2.00000E+0	1.07435E-9	2.00000E+0	-119.349E-9	-1.00185E-12	10.3045E-12
