# Supplementary material for: Circumventing the stability problems of graphene nanoribbon zigzag edges
Source: Nat Chem. 2022 Sep 26;14(12):1451–8. doi: 10.1038/s41557-022-01042-8 (PMC10665199; doi:10.1038/s41557-022-01042-8)
Supplement: Supplementary file 3 — Source data for Supplementary Fig. 9. [file 41557_2022_1042_MOESM3_ESM.zip › 5 units/Point_spectra_568.dat]

Experiment	bias spectroscopy
Saved Date	25.07.2020 11:26:40
User
Date
X (m)	148.324E-9
Y (m)	424.775E-9
Z (m)	-119.341E-9
Z offset (m)	0E+0
Settling time (s)	20E-3
Integration time (s)	50E-3
Z-Ctrl hold	TRUE
Final Z (m)	N/A
Start time	25.07.2020 11:26:25
Filter type	None
Order
Cutoff frq
Bias>Bias (V)	-500E-3
Bias>Calibration (V/V)	-1E+0
Bias>Offset (V)	0E+0
Bias Spectroscopy>Sweep Start (V)	-2.3E+0
Bias Spectroscopy>Sweep End (V)	2E+0
Bias Spectroscopy>Num Pixel	215
Bias Spectroscopy>Z Avg time (s)	100E-3
Bias Spectroscopy>Z offset (m)	0E+0
Bias Spectroscopy>1st Settling time (s)	60E-3
Bias Spectroscopy>Settling time (s)	20E-3
Bias Spectroscopy>Integration time (s)	50E-3
Bias Spectroscopy>End Settling time (s)	50E-3
Bias Spectroscopy>Z control time (s)	50E-3
Bias Spectroscopy>Max Slew rate (V/s)	Inf
Bias Spectroscopy>backward sweep	FALSE
Bias Spectroscopy>Z-controller hold	TRUE
Bias Spectroscopy>Number of sweeps	1
Bias Spectroscopy>Channels	Current (A);Bias (V);Z (m);LI Demod 1 Y (A);LI Demod 1 X (A)
Bias Spectroscopy>Reset Bias	TRUE
Bias Spectroscopy>Record final Z	FALSE
Bias Spectroscopy>Lock-In run	TRUE
Current>Current (A)	1.10879E-9
Current>Calibration (A/V)	330E-12
Current>Offset (A)	0E+0
Current>Gain	High
Lock-in>Lock-in status	ON
Lock-in>Modulated signal	Bias (V)
Lock-in>Frequency (Hz)	828E+0
Lock-in>Amplitude	20E-3
Lock-in>Demodulated signal	Current (A)
Lock-in>HP Filter Cutoff D1 (Hz)	155.425E+0
Lock-in>HP Filter Cutoff D2 (Hz)	155.425E+0
Lock-in>HP Filter Order D1	1
Lock-in>HP Filter Order D2	1
Lock-in>Harmonic D1	1
Lock-in>Harmonic D2	2
Lock-in>Reference phase D1 (deg)	-154.128E+0
Lock-in>Reference phase D2 (deg)	174.64E+0
Lock-in>LP Filter Cutoff D1 (Hz)	9.71405E+0
Lock-in>LP Filter Cutoff D2 (Hz)	4.85702E+0
Lock-in>LP Filter Order D1	2
Lock-in>LP Filter Order D2	2
Lock-in>Sync Filter D1	OFF
Lock-in>Sync Filter D2	OFF
[DATA]
Bias calc (V)	Current (A)	Bias (V)	Z (m)	LI Demod 1 Y (A)	LI Demod 1 X (A)
-2.30000E+0	-718.662E-12	-2.30000E+0	-119.341E-9	-64.5184E-15	13.3295E-12
-2.27991E+0	-688.526E-12	-2.27991E+0	-119.341E-9	-22.1168E-15	13.5469E-12
-2.25981E+0	-683.550E-12	-2.25981E+0	-119.341E-9	256.973E-18	13.7938E-12
-2.23972E+0	-654.867E-12	-2.23972E+0	-119.341E-9	-202.270E-15	13.6038E-12
-2.21963E+0	-641.250E-12	-2.21963E+0	-119.341E-9	240.278E-15	13.7315E-12
-2.19953E+0	-627.259E-12	-2.19953E+0	-119.341E-9	22.5958E-15	13.7098E-12
-2.17944E+0	-596.817E-12	-2.17944E+0	-119.341E-9	-241.283E-15	13.9816E-12
-2.15935E+0	-590.028E-12	-2.15935E+0	-119.341E-9	-120.016E-15	14.1791E-12
-2.13925E+0	-561.195E-12	-2.13925E+0	-119.341E-9	-173.398E-15	13.9755E-12
-2.11916E+0	-548.616E-12	-2.11916E+0	-119.341E-9	-214.733E-15	14.0600E-12
-2.09907E+0	-526.149E-12	-2.09907E+0	-119.341E-9	-460.641E-15	13.5904E-12
-2.07897E+0	-507.136E-12	-2.07897E+0	-119.341E-9	-346.066E-15	13.2146E-12
-2.05888E+0	-498.271E-12	-2.05888E+0	-119.341E-9	-425.832E-15	12.2768E-12
-2.03878E+0	-469.867E-12	-2.03878E+0	-119.341E-9	-781.784E-15	11.0066E-12
-2.01869E+0	-469.055E-12	-2.01869E+0	-119.341E-9	-1.00022E-12	10.2337E-12
-1.99860E+0	-446.421E-12	-1.99860E+0	-119.341E-9	-1.43425E-12	9.20129E-12
-1.97850E+0	-439.076E-12	-1.97850E+0	-119.341E-9	-1.46834E-12	8.15399E-12
-1.95841E+0	-431.291E-12	-1.95841E+0	-119.341E-9	-1.60018E-12	7.38940E-12
-1.93832E+0	-416.364E-12	-1.93832E+0	-119.341E-9	-1.83897E-12	7.03851E-12
-1.91822E+0	-416.011E-12	-1.91822E+0	-119.341E-9	-1.84679E-12	6.50298E-12
-1.89813E+0	-397.994E-12	-1.89813E+0	-119.341E-9	-1.88076E-12	6.30892E-12
-1.87804E+0	-398.662E-12	-1.87804E+0	-119.341E-9	-1.94069E-12	5.95390E-12
-1.85794E+0	-384.694E-12	-1.85794E+0	-119.341E-9	-2.12137E-12	5.86368E-12
-1.83785E+0	-379.855E-12	-1.83785E+0	-119.341E-9	-2.06499E-12	5.75916E-12
-1.81776E+0	-377.757E-12	-1.81776E+0	-119.341E-9	-2.24892E-12	5.48663E-12
-1.79766E+0	-360.378E-12	-1.79766E+0	-119.341E-9	-2.12069E-12	5.35311E-12
-1.77757E+0	-365.886E-12	-1.77757E+0	-119.341E-9	-1.96563E-12	5.37230E-12
-1.75748E+0	-350.130E-12	-1.75748E+0	-119.341E-9	-2.06608E-12	5.12007E-12
-1.73738E+0	-347.012E-12	-1.73738E+0	-119.341E-9	-2.28729E-12	5.05768E-12
-1.71729E+0	-343.571E-12	-1.71729E+0	-119.341E-9	-2.08096E-12	4.42539E-12
-1.69720E+0	-330.236E-12	-1.69720E+0	-119.341E-9	-2.06687E-12	4.59008E-12
-1.67710E+0	-334.120E-12	-1.67710E+0	-119.341E-9	-2.37391E-12	4.34000E-12
-1.65701E+0	-322.178E-12	-1.65701E+0	-119.341E-9	-2.36266E-12	4.16062E-12
-1.63692E+0	-321.466E-12	-1.63692E+0	-119.341E-9	-2.37063E-12	3.78606E-12
-1.61682E+0	-315.646E-12	-1.61682E+0	-119.341E-9	-2.53547E-12	3.57239E-12
-1.59673E+0	-308.297E-12	-1.59673E+0	-119.341E-9	-2.46782E-12	3.54738E-12
-1.57664E+0	-311.221E-12	-1.57664E+0	-119.341E-9	-2.37488E-12	3.24865E-12
-1.55654E+0	-297.627E-12	-1.55654E+0	-119.341E-9	-2.66590E-12	3.25513E-12
-1.53645E+0	-304.531E-12	-1.53645E+0	-119.341E-9	-2.69098E-12	3.21217E-12
-1.51636E+0	-293.498E-12	-1.51636E+0	-119.341E-9	-2.48177E-12	3.17841E-12
-1.49626E+0	-290.877E-12	-1.49626E+0	-119.341E-9	-2.55162E-12	3.42027E-12
-1.47617E+0	-291.654E-12	-1.47617E+0	-119.341E-9	-2.39307E-12	3.36706E-12
-1.45607E+0	-278.722E-12	-1.45607E+0	-119.341E-9	-2.64389E-12	3.51473E-12
-1.43598E+0	-283.338E-12	-1.43598E+0	-119.341E-9	-2.61038E-12	3.15737E-12
-1.41589E+0	-272.914E-12	-1.41589E+0	-119.341E-9	-2.57529E-12	3.12921E-12
-1.39579E+0	-272.824E-12	-1.39579E+0	-119.341E-9	-2.56240E-12	3.22456E-12
-1.37570E+0	-269.363E-12	-1.37570E+0	-119.341E-9	-2.62221E-12	2.84310E-12
-1.35561E+0	-264.065E-12	-1.35561E+0	-119.341E-9	-2.66550E-12	2.82916E-12
-1.33551E+0	-264.904E-12	-1.33551E+0	-119.341E-9	-2.62419E-12	2.72587E-12
-1.31542E+0	-255.576E-12	-1.31542E+0	-119.341E-9	-2.48268E-12	2.83004E-12
-1.29533E+0	-258.226E-12	-1.29533E+0	-119.341E-9	-2.51434E-12	2.92186E-12
-1.27523E+0	-250.266E-12	-1.27523E+0	-119.341E-9	-2.65458E-12	2.77198E-12
-1.25514E+0	-247.838E-12	-1.25514E+0	-119.341E-9	-2.66483E-12	3.03552E-12
-1.23505E+0	-247.385E-12	-1.23505E+0	-119.341E-9	-2.55001E-12	3.28699E-12
-1.21495E+0	-238.015E-12	-1.21495E+0	-119.341E-9	-2.50145E-12	3.26837E-12
-1.19486E+0	-239.255E-12	-1.19486E+0	-119.341E-9	-2.41122E-12	3.27955E-12
-1.17477E+0	-231.742E-12	-1.17477E+0	-119.341E-9	-2.46183E-12	3.32433E-12
-1.15467E+0	-228.601E-12	-1.15467E+0	-119.341E-9	-2.52794E-12	3.24856E-12
-1.13458E+0	-225.697E-12	-1.13458E+0	-119.341E-9	-2.39397E-12	3.18788E-12
-1.11449E+0	-219.778E-12	-1.11449E+0	-119.341E-9	-2.44648E-12	3.17151E-12
-1.09439E+0	-218.394E-12	-1.09439E+0	-119.341E-9	-2.40392E-12	3.27115E-12
-1.07430E+0	-211.930E-12	-1.07430E+0	-119.341E-9	-2.38649E-12	3.23937E-12
-1.05421E+0	-210.118E-12	-1.05421E+0	-119.341E-9	-2.43109E-12	3.33847E-12
-1.03411E+0	-203.054E-12	-1.03411E+0	-119.341E-9	-2.54486E-12	3.30599E-12
-1.01402E+0	-201.068E-12	-1.01402E+0	-119.341E-9	-2.55902E-12	3.28759E-12
-993.925E-3	-198.071E-12	-993.925E-3	-119.341E-9	-2.51529E-12	3.33081E-12
-973.832E-3	-191.305E-12	-973.832E-3	-119.341E-9	-2.37607E-12	3.14821E-12
-953.738E-3	-190.097E-12	-953.738E-3	-119.341E-9	-2.45217E-12	3.26510E-12
-933.645E-3	-185.425E-12	-933.645E-3	-119.341E-9	-2.50576E-12	3.41425E-12
-913.551E-3	-180.932E-12	-913.551E-3	-119.341E-9	-2.43724E-12	3.40627E-12
-893.458E-3	-178.452E-12	-893.458E-3	-119.341E-9	-2.61519E-12	3.15423E-12
-873.364E-3	-174.088E-12	-873.364E-3	-119.341E-9	-2.55968E-12	2.92643E-12
-853.271E-3	-170.198E-12	-853.271E-3	-119.341E-9	-2.49911E-12	2.83995E-12
-833.177E-3	-167.091E-12	-833.178E-3	-119.341E-9	-2.58869E-12	2.72431E-12
-813.084E-3	-164.902E-12	-813.084E-3	-119.341E-9	-2.64588E-12	2.77670E-12
-792.990E-3	-161.046E-12	-792.991E-3	-119.341E-9	-2.83668E-12	2.65231E-12
-772.897E-3	-158.063E-12	-772.897E-3	-119.341E-9	-2.49269E-12	2.51691E-12
-752.804E-3	-156.779E-12	-752.804E-3	-119.341E-9	-2.64518E-12	2.56456E-12
-732.710E-3	-152.213E-12	-732.710E-3	-119.341E-9	-2.46822E-12	2.47633E-12
-712.617E-3	-150.028E-12	-712.617E-3	-119.341E-9	-2.98129E-12	2.32186E-12
-692.523E-3	-148.550E-12	-692.523E-3	-119.341E-9	-2.80280E-12	2.41059E-12
-672.430E-3	-144.097E-12	-672.430E-3	-119.341E-9	-2.81143E-12	2.40260E-12
-652.336E-3	-142.486E-12	-652.336E-3	-119.341E-9	-2.76046E-12	2.48652E-12
-632.243E-3	-139.949E-12	-632.243E-3	-119.341E-9	-2.66372E-12	2.49302E-12
-612.149E-3	-135.758E-12	-612.149E-3	-119.341E-9	-2.70153E-12	2.22954E-12
-592.056E-3	-134.825E-12	-592.056E-3	-119.341E-9	-2.75392E-12	2.36411E-12
-571.962E-3	-130.454E-12	-571.963E-3	-119.341E-9	-2.64967E-12	2.59258E-12
-551.869E-3	-128.472E-12	-551.869E-3	-119.341E-9	-2.82212E-12	2.61083E-12
-531.775E-3	-125.038E-12	-531.776E-3	-119.341E-9	-2.65239E-12	2.50547E-12
-511.682E-3	-122.246E-12	-511.682E-3	-119.341E-9	-2.62387E-12	2.68354E-12
-491.589E-3	-119.118E-12	-491.589E-3	-119.341E-9	-2.63530E-12	2.87065E-12
-471.495E-3	-114.854E-12	-471.495E-3	-119.341E-9	-2.63355E-12	3.01551E-12
-451.402E-3	-113.590E-12	-451.402E-3	-119.341E-9	-2.80481E-12	2.78674E-12
-431.308E-3	-107.736E-12	-431.308E-3	-119.341E-9	-2.72928E-12	2.76321E-12
-411.215E-3	-106.137E-12	-411.215E-3	-119.341E-9	-2.62797E-12	3.01034E-12
-391.121E-3	-101.741E-12	-391.121E-3	-119.341E-9	-2.44341E-12	3.53165E-12
-371.028E-3	-96.3010E-12	-371.028E-3	-119.341E-9	-2.34854E-12	3.44542E-12
-350.934E-3	-93.2846E-12	-350.935E-3	-119.341E-9	-2.20620E-12	3.69368E-12
-330.841E-3	-86.8978E-12	-330.841E-3	-119.341E-9	-2.17439E-12	3.93782E-12
-310.748E-3	-82.6983E-12	-310.748E-3	-119.341E-9	-2.08661E-12	4.09672E-12
-290.654E-3	-76.9297E-12	-290.654E-3	-119.341E-9	-2.26371E-12	4.02565E-12
-270.561E-3	-71.8767E-12	-270.561E-3	-119.341E-9	-2.29710E-12	4.28049E-12
-250.467E-3	-66.5927E-12	-250.467E-3	-119.341E-9	-2.30083E-12	4.23031E-12
-230.374E-3	-60.6537E-12	-230.374E-3	-119.341E-9	-2.34004E-12	4.22051E-12
-210.280E-3	-56.3858E-12	-210.280E-3	-119.341E-9	-2.28323E-12	3.96693E-12
-190.187E-3	-49.9512E-12	-190.187E-3	-119.341E-9	-2.43764E-12	3.94139E-12
-170.093E-3	-45.2787E-12	-170.093E-3	-119.341E-9	-2.27668E-12	4.28788E-12
-150.000E-3	-39.5328E-12	-150.000E-3	-119.341E-9	-2.25084E-12	4.23110E-12
-129.906E-3	-33.8536E-12	-129.907E-3	-119.341E-9	-2.44529E-12	4.42778E-12
-109.813E-3	-28.8829E-12	-109.813E-3	-119.341E-9	-2.29189E-12	4.37441E-12
-89.7193E-3	-22.8233E-12	-89.7196E-3	-119.341E-9	-2.39338E-12	4.38601E-12
-69.6259E-3	-17.7535E-12	-69.6261E-3	-119.341E-9	-2.37285E-12	4.30724E-12
-49.5324E-3	-12.4288E-12	-49.5327E-3	-119.341E-9	-2.36613E-12	4.01798E-12
-29.4390E-3	-7.54766E-12	-29.4392E-3	-119.341E-9	-2.45544E-12	3.90010E-12
-9.34553E-3	-2.50466E-12	-9.34577E-3	-119.341E-9	-2.24585E-12	3.99171E-12
10.7479E-3	2.87854E-12	10.7477E-3	-119.341E-9	-2.41070E-12	4.27997E-12
30.8414E-3	8.78464E-12	30.8411E-3	-119.341E-9	-2.36556E-12	4.62539E-12
50.9348E-3	14.5709E-12	50.9346E-3	-119.341E-9	-2.53026E-12	4.45507E-12
71.0282E-3	20.7616E-12	71.0281E-3	-119.341E-9	-2.28190E-12	4.62289E-12
91.1217E-3	26.5968E-12	91.1215E-3	-119.341E-9	-2.20457E-12	4.51176E-12
111.215E-3	32.3032E-12	111.215E-3	-119.341E-9	-2.31162E-12	4.42388E-12
131.309E-3	38.5110E-12	131.308E-3	-119.341E-9	-2.29110E-12	4.46600E-12
151.402E-3	43.7391E-12	151.402E-3	-119.341E-9	-2.25532E-12	4.63166E-12
171.496E-3	50.6004E-12	171.495E-3	-119.341E-9	-2.15979E-12	4.51037E-12
191.589E-3	56.1017E-12	191.589E-3	-119.341E-9	-2.03637E-12	4.60105E-12
211.683E-3	62.1466E-12	211.682E-3	-119.341E-9	-2.17747E-12	4.64903E-12
231.776E-3	68.8097E-12	231.776E-3	-119.341E-9	-2.33248E-12	4.64133E-12
251.869E-3	73.8740E-12	251.869E-3	-119.341E-9	-2.25674E-12	4.63216E-12
271.963E-3	80.9166E-12	271.963E-3	-119.341E-9	-2.22157E-12	4.71592E-12
292.056E-3	86.1971E-12	292.056E-3	-119.341E-9	-2.21753E-12	4.65563E-12
312.150E-3	92.8311E-12	312.150E-3	-119.341E-9	-2.00886E-12	4.82366E-12
332.243E-3	99.5135E-12	332.243E-3	-119.341E-9	-2.11926E-12	4.86063E-12
352.337E-3	104.813E-12	352.336E-3	-119.341E-9	-2.39246E-12	4.51981E-12
372.430E-3	112.501E-12	372.430E-3	-119.341E-9	-2.00515E-12	4.74433E-12
392.524E-3	117.162E-12	392.523E-3	-119.341E-9	-2.10687E-12	4.76573E-12
412.617E-3	124.987E-12	412.617E-3	-119.341E-9	-2.17624E-12	5.01343E-12
432.711E-3	131.555E-12	432.710E-3	-119.341E-9	-2.04096E-12	5.15359E-12
452.804E-3	136.847E-12	452.804E-3	-119.341E-9	-2.30826E-12	4.85652E-12
472.898E-3	145.749E-12	472.897E-3	-119.341E-9	-2.16182E-12	5.06592E-12
492.991E-3	149.748E-12	492.991E-3	-119.341E-9	-2.14201E-12	5.12182E-12
513.084E-3	158.648E-12	513.084E-3	-119.341E-9	-2.12272E-12	5.27867E-12
533.178E-3	164.815E-12	533.178E-3	-119.341E-9	-2.14227E-12	5.32862E-12
553.271E-3	171.506E-12	553.271E-3	-119.341E-9	-2.22886E-12	5.40428E-12
573.365E-3	179.304E-12	573.364E-3	-119.341E-9	-2.08570E-12	5.12214E-12
593.458E-3	184.333E-12	593.458E-3	-119.341E-9	-1.81702E-12	5.23064E-12
613.552E-3	194.466E-12	613.551E-3	-119.341E-9	-1.95883E-12	5.17452E-12
633.645E-3	198.127E-12	633.645E-3	-119.341E-9	-2.07864E-12	5.15387E-12
653.738E-3	206.442E-12	653.738E-3	-119.341E-9	-2.07120E-12	5.43261E-12
673.832E-3	214.621E-12	673.832E-3	-119.341E-9	-2.01885E-12	5.26452E-12
693.926E-3	218.305E-12	693.925E-3	-119.341E-9	-1.99402E-12	5.60306E-12
714.019E-3	229.793E-12	714.019E-3	-119.341E-9	-2.03636E-12	5.49330E-12
734.113E-3	234.382E-12	734.112E-3	-119.341E-9	-2.06530E-12	5.68528E-12
754.206E-3	243.024E-12	754.206E-3	-119.341E-9	-2.00539E-12	5.84404E-12
774.299E-3	250.915E-12	774.299E-3	-119.341E-9	-1.91823E-12	5.91859E-12
794.393E-3	258.793E-12	794.393E-3	-119.341E-9	-1.82503E-12	5.96105E-12
814.486E-3	267.013E-12	814.486E-3	-119.341E-9	-1.93939E-12	5.75280E-12
834.580E-3	272.569E-12	834.579E-3	-119.341E-9	-1.78350E-12	5.86620E-12
854.673E-3	282.834E-12	854.673E-3	-119.341E-9	-1.75428E-12	6.12499E-12
874.767E-3	290.211E-12	874.766E-3	-119.341E-9	-1.81403E-12	6.52841E-12
894.860E-3	297.646E-12	894.860E-3	-119.341E-9	-1.79368E-12	6.67016E-12
914.953E-3	311.330E-12	914.953E-3	-119.341E-9	-1.75447E-12	6.84413E-12
935.047E-3	315.776E-12	935.047E-3	-119.341E-9	-1.63446E-12	6.86392E-12
955.141E-3	328.496E-12	955.140E-3	-119.341E-9	-1.67143E-12	6.95438E-12
975.234E-3	336.689E-12	975.234E-3	-119.341E-9	-1.68381E-12	7.33064E-12
995.327E-3	345.325E-12	995.327E-3	-119.341E-9	-1.55299E-12	7.53281E-12
1.01542E+0	358.241E-12	1.01542E+0	-119.341E-9	-1.44777E-12	7.60323E-12
1.03551E+0	367.689E-12	1.03551E+0	-119.341E-9	-1.84977E-12	7.62904E-12
1.05561E+0	382.219E-12	1.05561E+0	-119.341E-9	-1.99964E-12	7.63001E-12
1.07570E+0	404.601E-12	1.07570E+0	-119.341E-9	-1.64955E-12	8.06720E-12
1.09579E+0	431.388E-12	1.09579E+0	-119.341E-9	-1.30085E-12	8.93639E-12
1.11589E+0	428.258E-12	1.11589E+0	-119.341E-9	-1.21816E-12	9.05057E-12
1.13598E+0	425.464E-12	1.13598E+0	-119.341E-9	-1.07636E-12	9.02094E-12
1.15608E+0	464.972E-12	1.15607E+0	-119.341E-9	-1.25166E-12	9.78648E-12
1.17617E+0	450.197E-12	1.17617E+0	-119.341E-9	-1.08997E-12	10.2070E-12
1.19626E+0	462.862E-12	1.19626E+0	-119.341E-9	-937.050E-15	9.80509E-12
1.21636E+0	513.070E-12	1.21636E+0	-119.341E-9	-979.339E-15	10.1944E-12
1.23645E+0	515.000E-12	1.23645E+0	-119.341E-9	-796.323E-15	10.2809E-12
1.25654E+0	549.756E-12	1.25654E+0	-119.341E-9	-925.043E-15	10.2790E-12
1.27664E+0	538.899E-12	1.27664E+0	-119.341E-9	-1.00681E-12	10.3108E-12
1.29673E+0	577.463E-12	1.29673E+0	-119.341E-9	-601.433E-15	10.7384E-12
1.31682E+0	587.043E-12	1.31682E+0	-119.341E-9	-870.621E-15	10.9292E-12
1.33692E+0	607.729E-12	1.33692E+0	-119.341E-9	-346.038E-15	11.7999E-12
1.35701E+0	624.249E-12	1.35701E+0	-119.341E-9	-600.360E-15	11.9587E-12
1.37710E+0	621.879E-12	1.37710E+0	-119.341E-9	-386.414E-15	12.5796E-12
1.39720E+0	609.415E-12	1.39720E+0	-119.341E-9	-330.769E-15	12.8542E-12
1.41729E+0	619.095E-12	1.41729E+0	-119.341E-9	-582.174E-15	13.2850E-12
1.43738E+0	672.617E-12	1.43738E+0	-119.341E-9	56.1650E-15	14.0470E-12
1.45748E+0	715.093E-12	1.45748E+0	-119.341E-9	-133.573E-15	14.1574E-12
1.47757E+0	731.894E-12	1.47757E+0	-119.341E-9	-159.661E-15	14.6325E-12
1.49766E+0	756.920E-12	1.49766E+0	-119.341E-9	-118.214E-15	14.6130E-12
1.51776E+0	770.030E-12	1.51776E+0	-119.341E-9	-104.908E-15	14.1630E-12
1.53785E+0	751.636E-12	1.53785E+0	-119.341E-9	-561.746E-15	14.5486E-12
1.55794E+0	808.075E-12	1.55794E+0	-119.341E-9	-78.7412E-15	13.9748E-12
1.57804E+0	826.423E-12	1.57804E+0	-119.341E-9	-78.9374E-15	13.7570E-12
1.59813E+0	848.849E-12	1.59813E+0	-119.341E-9	46.2449E-15	13.5742E-12
1.61822E+0	846.116E-12	1.61822E+0	-119.341E-9	211.885E-15	13.6670E-12
1.63832E+0	885.237E-12	1.63832E+0	-119.341E-9	115.268E-15	13.5064E-12
1.65841E+0	893.728E-12	1.65841E+0	-119.341E-9	-252.681E-15	12.8435E-12
1.67850E+0	917.934E-12	1.67850E+0	-119.341E-9	14.6118E-15	13.2206E-12
1.69860E+0	933.029E-12	1.69860E+0	-119.341E-9	-94.9166E-15	12.8338E-12
1.71869E+0	947.351E-12	1.71869E+0	-119.341E-9	-181.601E-15	12.7699E-12
1.73879E+0	969.548E-12	1.73879E+0	-119.341E-9	-138.762E-15	12.7644E-12
1.75888E+0	979.949E-12	1.75888E+0	-119.341E-9	-310.634E-15	12.7240E-12
1.77897E+0	1.00134E-9	1.77897E+0	-119.341E-9	-315.636E-15	12.6473E-12
1.79907E+0	1.01303E-9	1.79907E+0	-119.341E-9	-308.618E-15	12.4782E-12
1.81916E+0	1.03152E-9	1.81916E+0	-119.341E-9	-136.358E-15	12.4801E-12
1.83925E+0	1.04705E-9	1.83925E+0	-119.341E-9	-261.253E-15	12.1180E-12
1.85935E+0	1.06113E-9	1.85935E+0	-119.341E-9	-329.665E-15	11.9762E-12
1.87944E+0	1.08033E-9	1.87944E+0	-119.341E-9	-431.855E-15	11.7948E-12
1.89953E+0	1.09410E-9	1.89953E+0	-119.341E-9	-438.365E-15	11.4181E-12
1.91963E+0	1.10769E-9	1.91963E+0	-119.341E-9	-341.585E-15	11.4805E-12
1.93972E+0	1.12507E-9	1.93972E+0	-119.341E-9	-504.994E-15	11.2730E-12
1.95981E+0	1.13692E-9	1.95981E+0	-119.341E-9	-766.753E-15	11.0842E-12
1.97991E+0	1.15142E-9	1.97991E+0	-119.341E-9	-610.134E-15	11.4165E-12
2.00000E+0	1.16322E-9	2.00000E+0	-119.341E-9	-684.099E-15	11.1457E-12
