# Supplementary material for: Circumventing the stability problems of graphene nanoribbon zigzag edges
Source: Nat Chem. 2022 Sep 26;14(12):1451–8. doi: 10.1038/s41557-022-01042-8 (PMC10665199; doi:10.1038/s41557-022-01042-8)
Supplement: Supplementary file 3 — Source data for Supplementary Fig. 9. [file 41557_2022_1042_MOESM3_ESM.zip › 5 units/Point_spectra_569.dat]

Experiment	bias spectroscopy
Saved Date	25.07.2020 11:26:56
User
Date
X (m)	148.324E-9
Y (m)	424.904E-9
Z (m)	-119.342E-9
Z offset (m)	0E+0
Settling time (s)	20E-3
Integration time (s)	50E-3
Z-Ctrl hold	TRUE
Final Z (m)	N/A
Start time	25.07.2020 11:26:40
Filter type	None
Order
Cutoff frq
Bias>Bias (V)	-500E-3
Bias>Calibration (V/V)	-1E+0
Bias>Offset (V)	0E+0
Bias Spectroscopy>Sweep Start (V)	-2.3E+0
Bias Spectroscopy>Sweep End (V)	2E+0
Bias Spectroscopy>Num Pixel	215
Bias Spectroscopy>Z Avg time (s)	100E-3
Bias Spectroscopy>Z offset (m)	0E+0
Bias Spectroscopy>1st Settling time (s)	60E-3
Bias Spectroscopy>Settling time (s)	20E-3
Bias Spectroscopy>Integration time (s)	50E-3
Bias Spectroscopy>End Settling time (s)	50E-3
Bias Spectroscopy>Z control time (s)	50E-3
Bias Spectroscopy>Max Slew rate (V/s)	Inf
Bias Spectroscopy>backward sweep	FALSE
Bias Spectroscopy>Z-controller hold	TRUE
Bias Spectroscopy>Number of sweeps	1
Bias Spectroscopy>Channels	Current (A);Bias (V);Z (m);LI Demod 1 Y (A);LI Demod 1 X (A)
Bias Spectroscopy>Reset Bias	TRUE
Bias Spectroscopy>Record final Z	FALSE
Bias Spectroscopy>Lock-In run	TRUE
Current>Current (A)	507.691E-12
Current>Calibration (A/V)	330E-12
Current>Offset (A)	0E+0
Current>Gain	High
Lock-in>Lock-in status	ON
Lock-in>Modulated signal	Bias (V)
Lock-in>Frequency (Hz)	828E+0
Lock-in>Amplitude	20E-3
Lock-in>Demodulated signal	Current (A)
Lock-in>HP Filter Cutoff D1 (Hz)	155.425E+0
Lock-in>HP Filter Cutoff D2 (Hz)	155.425E+0
Lock-in>HP Filter Order D1	1
Lock-in>HP Filter Order D2	1
Lock-in>Harmonic D1	1
Lock-in>Harmonic D2	2
Lock-in>Reference phase D1 (deg)	-154.128E+0
Lock-in>Reference phase D2 (deg)	174.64E+0
Lock-in>LP Filter Cutoff D1 (Hz)	9.71405E+0
Lock-in>LP Filter Cutoff D2 (Hz)	4.85702E+0
Lock-in>LP Filter Order D1	2
Lock-in>LP Filter Order D2	2
Lock-in>Sync Filter D1	OFF
Lock-in>Sync Filter D2	OFF
[DATA]
Bias calc (V)	Current (A)	Bias (V)	Z (m)	LI Demod 1 Y (A)	LI Demod 1 X (A)
-2.30000E+0	-706.908E-12	-2.30000E+0	-119.342E-9	-64.9028E-15	13.6505E-12
-2.27991E+0	-690.595E-12	-2.27991E+0	-119.342E-9	-108.381E-15	13.9156E-12
-2.25981E+0	-670.341E-12	-2.25981E+0	-119.342E-9	67.7804E-15	13.9269E-12
-2.23972E+0	-652.647E-12	-2.23972E+0	-119.342E-9	-136.193E-15	13.9404E-12
-2.21963E+0	-636.030E-12	-2.21963E+0	-119.342E-9	-321.256E-15	13.6424E-12
-2.19953E+0	-613.311E-12	-2.19953E+0	-119.342E-9	-36.9769E-15	13.6971E-12
-2.17944E+0	-597.497E-12	-2.17944E+0	-119.342E-9	-144.984E-15	13.7853E-12
-2.15935E+0	-579.318E-12	-2.15935E+0	-119.342E-9	-229.813E-15	13.5968E-12
-2.13925E+0	-556.523E-12	-2.13925E+0	-119.342E-9	-344.607E-15	13.5177E-12
-2.11916E+0	-542.970E-12	-2.11916E+0	-119.342E-9	-260.566E-15	13.0088E-12
-2.09907E+0	-523.298E-12	-2.09907E+0	-119.342E-9	-419.257E-15	12.7997E-12
-2.07897E+0	-508.003E-12	-2.07897E+0	-119.342E-9	-539.418E-15	12.0578E-12
-2.05888E+0	-491.104E-12	-2.05888E+0	-119.342E-9	-836.346E-15	11.1957E-12
-2.03878E+0	-477.765E-12	-2.03878E+0	-119.342E-9	-914.219E-15	10.5466E-12
-2.01869E+0	-465.739E-12	-2.01869E+0	-119.342E-9	-1.12629E-12	9.50674E-12
-1.99860E+0	-448.913E-12	-1.99860E+0	-119.342E-9	-1.37376E-12	8.80006E-12
-1.97850E+0	-446.518E-12	-1.97850E+0	-119.342E-9	-1.38837E-12	8.18848E-12
-1.95841E+0	-429.459E-12	-1.95841E+0	-119.342E-9	-1.36066E-12	7.48137E-12
-1.93832E+0	-422.789E-12	-1.93832E+0	-119.342E-9	-1.65510E-12	7.03601E-12
-1.91822E+0	-416.290E-12	-1.91822E+0	-119.342E-9	-1.77124E-12	6.64985E-12
-1.89813E+0	-401.952E-12	-1.89813E+0	-119.342E-9	-1.84998E-12	6.22609E-12
-1.87804E+0	-400.655E-12	-1.87804E+0	-119.342E-9	-1.80327E-12	6.00826E-12
-1.85794E+0	-388.062E-12	-1.85794E+0	-119.342E-9	-1.88087E-12	5.89020E-12
-1.83785E+0	-383.805E-12	-1.83785E+0	-119.342E-9	-1.74845E-12	5.91693E-12
-1.81776E+0	-374.237E-12	-1.81776E+0	-119.342E-9	-1.98914E-12	5.76136E-12
-1.79766E+0	-367.109E-12	-1.79766E+0	-119.342E-9	-2.01080E-12	5.76335E-12
-1.77757E+0	-362.071E-12	-1.77757E+0	-119.342E-9	-2.03090E-12	5.46237E-12
-1.75748E+0	-349.459E-12	-1.75748E+0	-119.342E-9	-2.08107E-12	5.44520E-12
-1.73738E+0	-349.259E-12	-1.73738E+0	-119.342E-9	-2.08174E-12	5.15958E-12
-1.71729E+0	-338.236E-12	-1.71729E+0	-119.342E-9	-2.31835E-12	4.71649E-12
-1.69720E+0	-333.428E-12	-1.69720E+0	-119.342E-9	-1.93936E-12	4.84234E-12
-1.67710E+0	-330.108E-12	-1.67710E+0	-119.342E-9	-2.03162E-12	4.61495E-12
-1.65701E+0	-319.970E-12	-1.65701E+0	-119.342E-9	-2.24151E-12	4.30862E-12
-1.63692E+0	-319.393E-12	-1.63692E+0	-119.342E-9	-2.25921E-12	4.17083E-12
-1.61682E+0	-310.291E-12	-1.61682E+0	-119.342E-9	-2.57240E-12	3.84255E-12
-1.59673E+0	-307.614E-12	-1.59673E+0	-119.342E-9	-2.53357E-12	3.64385E-12
-1.57664E+0	-303.273E-12	-1.57664E+0	-119.342E-9	-2.57738E-12	3.38360E-12
-1.55654E+0	-298.443E-12	-1.55654E+0	-119.342E-9	-2.43656E-12	3.59973E-12
-1.53645E+0	-295.570E-12	-1.53645E+0	-119.342E-9	-2.54878E-12	3.58184E-12
-1.51636E+0	-288.984E-12	-1.51636E+0	-119.342E-9	-2.51762E-12	3.55087E-12
-1.49626E+0	-289.566E-12	-1.49626E+0	-119.342E-9	-2.51001E-12	3.49445E-12
-1.47617E+0	-280.663E-12	-1.47617E+0	-119.342E-9	-2.43818E-12	3.57061E-12
-1.45607E+0	-278.188E-12	-1.45607E+0	-119.342E-9	-2.45060E-12	3.57307E-12
-1.43598E+0	-274.941E-12	-1.43598E+0	-119.342E-9	-2.27978E-12	3.37740E-12
-1.41589E+0	-267.265E-12	-1.41589E+0	-119.342E-9	-2.71003E-12	3.20484E-12
-1.39579E+0	-267.314E-12	-1.39579E+0	-119.342E-9	-2.65046E-12	3.15000E-12
-1.37570E+0	-262.685E-12	-1.37570E+0	-119.342E-9	-2.70569E-12	3.26730E-12
-1.35561E+0	-260.141E-12	-1.35561E+0	-119.342E-9	-2.69706E-12	2.74604E-12
-1.33551E+0	-256.784E-12	-1.33551E+0	-119.342E-9	-2.64838E-12	2.82113E-12
-1.31542E+0	-252.832E-12	-1.31542E+0	-119.342E-9	-2.69933E-12	2.71787E-12
-1.29533E+0	-250.509E-12	-1.29533E+0	-119.342E-9	-2.61501E-12	2.81805E-12
-1.27523E+0	-245.360E-12	-1.27523E+0	-119.342E-9	-2.59588E-12	2.73854E-12
-1.25514E+0	-244.580E-12	-1.25514E+0	-119.342E-9	-2.34546E-12	2.92357E-12
-1.23505E+0	-238.144E-12	-1.23505E+0	-119.342E-9	-2.58190E-12	3.03460E-12
-1.21495E+0	-236.475E-12	-1.21495E+0	-119.342E-9	-2.63978E-12	3.22777E-12
-1.19486E+0	-232.862E-12	-1.19486E+0	-119.342E-9	-2.59357E-12	3.22994E-12
-1.17477E+0	-227.241E-12	-1.17477E+0	-119.342E-9	-2.56937E-12	3.35028E-12
-1.15467E+0	-225.036E-12	-1.15467E+0	-119.342E-9	-2.49038E-12	2.98494E-12
-1.13458E+0	-219.754E-12	-1.13458E+0	-119.342E-9	-2.57347E-12	3.06123E-12
-1.11449E+0	-217.366E-12	-1.11449E+0	-119.342E-9	-2.56876E-12	3.21881E-12
-1.09439E+0	-212.988E-12	-1.09439E+0	-119.342E-9	-2.50788E-12	3.21143E-12
-1.07430E+0	-209.569E-12	-1.07430E+0	-119.342E-9	-2.63950E-12	3.09482E-12
-1.05421E+0	-206.045E-12	-1.05421E+0	-119.342E-9	-2.31148E-12	3.23390E-12
-1.03411E+0	-201.096E-12	-1.03411E+0	-119.342E-9	-2.42684E-12	3.18952E-12
-1.01402E+0	-199.016E-12	-1.01402E+0	-119.342E-9	-2.49617E-12	3.26031E-12
-993.925E-3	-193.461E-12	-993.925E-3	-119.342E-9	-2.47782E-12	3.21050E-12
-973.832E-3	-190.874E-12	-973.832E-3	-119.342E-9	-2.38663E-12	3.06935E-12
-953.738E-3	-187.312E-12	-953.738E-3	-119.342E-9	-2.57132E-12	3.09026E-12
-933.645E-3	-182.737E-12	-933.645E-3	-119.342E-9	-2.41129E-12	3.24558E-12
-913.551E-3	-179.738E-12	-913.551E-3	-119.342E-9	-2.62021E-12	3.46701E-12
-893.458E-3	-175.426E-12	-893.458E-3	-119.342E-9	-2.79950E-12	3.12804E-12
-873.364E-3	-171.918E-12	-873.364E-3	-119.342E-9	-2.80347E-12	2.92339E-12
-853.271E-3	-168.771E-12	-853.271E-3	-119.342E-9	-2.39564E-12	2.73142E-12
-833.177E-3	-165.571E-12	-833.178E-3	-119.342E-9	-2.58238E-12	2.51217E-12
-813.084E-3	-162.606E-12	-813.084E-3	-119.342E-9	-2.60045E-12	2.49947E-12
-792.990E-3	-160.295E-12	-792.991E-3	-119.342E-9	-2.70882E-12	2.54693E-12
-772.897E-3	-157.312E-12	-772.897E-3	-119.342E-9	-2.61550E-12	2.54133E-12
-752.804E-3	-154.649E-12	-752.804E-3	-119.342E-9	-2.53543E-12	2.34955E-12
-732.710E-3	-151.361E-12	-732.710E-3	-119.342E-9	-2.58356E-12	2.25734E-12
-712.617E-3	-150.126E-12	-712.617E-3	-119.342E-9	-2.92960E-12	2.30252E-12
-692.523E-3	-146.684E-12	-692.523E-3	-119.342E-9	-2.69266E-12	2.23837E-12
-672.430E-3	-144.090E-12	-672.430E-3	-119.342E-9	-2.76084E-12	2.30583E-12
-652.336E-3	-142.679E-12	-652.336E-3	-119.342E-9	-2.64640E-12	2.37418E-12
-632.243E-3	-138.266E-12	-632.243E-3	-119.342E-9	-2.79897E-12	2.42389E-12
-612.149E-3	-136.734E-12	-612.149E-3	-119.342E-9	-2.58080E-12	2.33584E-12
-592.056E-3	-133.173E-12	-592.056E-3	-119.342E-9	-2.68749E-12	2.47084E-12
-571.962E-3	-131.089E-12	-571.963E-3	-119.342E-9	-2.70206E-12	2.51875E-12
-551.869E-3	-128.113E-12	-551.869E-3	-119.342E-9	-2.74803E-12	2.55909E-12
-531.775E-3	-124.770E-12	-531.776E-3	-119.342E-9	-2.83940E-12	2.68876E-12
-511.682E-3	-122.821E-12	-511.682E-3	-119.342E-9	-2.69092E-12	2.92401E-12
-491.589E-3	-117.737E-12	-491.589E-3	-119.342E-9	-2.76546E-12	2.64876E-12
-471.495E-3	-116.289E-12	-471.495E-3	-119.342E-9	-2.59061E-12	2.82208E-12
-451.402E-3	-112.298E-12	-451.402E-3	-119.342E-9	-2.58379E-12	2.69735E-12
-431.308E-3	-108.361E-12	-431.308E-3	-119.342E-9	-2.61149E-12	2.87484E-12
-411.215E-3	-106.462E-12	-411.215E-3	-119.342E-9	-2.37486E-12	2.89727E-12
-391.121E-3	-101.026E-12	-391.121E-3	-119.342E-9	-2.44998E-12	3.29725E-12
-371.028E-3	-97.7088E-12	-371.028E-3	-119.342E-9	-2.49045E-12	3.45638E-12
-350.934E-3	-92.5982E-12	-350.935E-3	-119.342E-9	-2.39253E-12	3.78204E-12
-330.841E-3	-87.6633E-12	-330.841E-3	-119.342E-9	-2.21806E-12	4.02006E-12
-310.748E-3	-82.9170E-12	-310.748E-3	-119.342E-9	-2.18950E-12	4.02425E-12
-290.654E-3	-77.0401E-12	-290.654E-3	-119.342E-9	-2.14727E-12	4.05417E-12
-270.561E-3	-72.8268E-12	-270.561E-3	-119.342E-9	-2.03466E-12	4.05230E-12
-250.467E-3	-66.5353E-12	-250.467E-3	-119.342E-9	-2.24343E-12	4.20582E-12
-230.374E-3	-61.8142E-12	-230.374E-3	-119.342E-9	-2.21497E-12	4.07073E-12
-210.280E-3	-56.5054E-12	-210.280E-3	-119.342E-9	-2.38101E-12	3.85328E-12
-190.187E-3	-50.8219E-12	-190.187E-3	-119.342E-9	-2.41942E-12	4.29339E-12
-170.093E-3	-46.2229E-12	-170.093E-3	-119.342E-9	-2.25351E-12	4.25538E-12
-150.000E-3	-39.9499E-12	-150.000E-3	-119.342E-9	-2.42738E-12	4.38325E-12
-129.906E-3	-34.8971E-12	-129.907E-3	-119.342E-9	-2.29359E-12	4.41207E-12
-109.813E-3	-29.2889E-12	-109.813E-3	-119.342E-9	-2.53614E-12	4.39981E-12
-89.7193E-3	-23.4932E-12	-89.7196E-3	-119.342E-9	-2.14973E-12	4.49808E-12
-69.6259E-3	-18.0604E-12	-69.6261E-3	-119.342E-9	-2.49674E-12	4.16559E-12
-49.5324E-3	-12.7611E-12	-49.5327E-3	-119.342E-9	-2.21773E-12	3.85106E-12
-29.4390E-3	-7.79220E-12	-29.4392E-3	-119.342E-9	-2.38125E-12	3.90895E-12
-9.34553E-3	-2.60301E-12	-9.34577E-3	-119.342E-9	-2.50144E-12	4.32079E-12
10.7479E-3	2.95852E-12	10.7477E-3	-119.342E-9	-2.29963E-12	4.56978E-12
30.8414E-3	8.86185E-12	30.8411E-3	-119.342E-9	-2.08536E-12	4.72954E-12
50.9348E-3	14.8863E-12	50.9346E-3	-119.342E-9	-2.05182E-12	4.78463E-12
71.0282E-3	21.1044E-12	71.0281E-3	-119.342E-9	-2.21806E-12	4.87033E-12
91.1217E-3	27.0941E-12	91.1215E-3	-119.342E-9	-2.16191E-12	4.78627E-12
111.215E-3	33.2664E-12	111.215E-3	-119.342E-9	-2.21313E-12	4.55843E-12
131.309E-3	39.1504E-12	131.308E-3	-119.342E-9	-2.16981E-12	4.44037E-12
151.402E-3	45.1532E-12	151.402E-3	-119.342E-9	-2.13187E-12	4.76120E-12
171.496E-3	51.6054E-12	171.495E-3	-119.342E-9	-2.29890E-12	4.69685E-12
191.589E-3	57.4430E-12	191.589E-3	-119.342E-9	-2.15777E-12	4.61590E-12
211.683E-3	64.2381E-12	211.682E-3	-119.342E-9	-2.40038E-12	4.70608E-12
231.776E-3	69.9714E-12	231.776E-3	-119.342E-9	-2.34022E-12	4.95758E-12
251.869E-3	76.6478E-12	251.869E-3	-119.342E-9	-2.13460E-12	4.98912E-12
271.963E-3	82.9813E-12	271.963E-3	-119.342E-9	-2.19136E-12	4.74333E-12
292.056E-3	88.6623E-12	292.056E-3	-119.342E-9	-2.21040E-12	4.77607E-12
312.150E-3	96.2205E-12	312.150E-3	-119.342E-9	-2.22550E-12	5.01752E-12
332.243E-3	101.737E-12	332.243E-3	-119.342E-9	-2.13581E-12	5.00187E-12
352.337E-3	108.676E-12	352.336E-3	-119.342E-9	-2.03739E-12	5.08977E-12
372.430E-3	115.512E-12	372.430E-3	-119.342E-9	-1.99930E-12	4.95295E-12
392.524E-3	121.328E-12	392.523E-3	-119.342E-9	-2.29527E-12	5.19433E-12
412.617E-3	129.077E-12	412.617E-3	-119.342E-9	-2.02620E-12	5.26339E-12
432.711E-3	135.291E-12	432.710E-3	-119.342E-9	-2.14638E-12	5.25095E-12
452.804E-3	142.637E-12	452.804E-3	-119.342E-9	-2.14472E-12	5.25013E-12
472.898E-3	149.129E-12	472.897E-3	-119.342E-9	-1.95685E-12	5.29932E-12
492.991E-3	156.566E-12	492.991E-3	-119.342E-9	-1.87205E-12	5.37123E-12
513.084E-3	163.798E-12	513.084E-3	-119.342E-9	-2.03934E-12	5.32197E-12
533.178E-3	169.985E-12	533.178E-3	-119.342E-9	-2.05645E-12	5.55864E-12
553.271E-3	179.313E-12	553.271E-3	-119.342E-9	-2.05453E-12	5.55004E-12
573.365E-3	184.180E-12	573.364E-3	-119.342E-9	-2.01269E-12	5.91471E-12
593.458E-3	192.839E-12	593.458E-3	-119.342E-9	-1.81796E-12	5.59979E-12
613.552E-3	200.015E-12	613.551E-3	-119.342E-9	-2.00997E-12	5.68833E-12
633.645E-3	206.195E-12	633.645E-3	-119.342E-9	-1.94159E-12	5.56102E-12
653.738E-3	214.758E-12	653.738E-3	-119.342E-9	-1.90646E-12	5.86975E-12
673.832E-3	221.489E-12	673.832E-3	-119.342E-9	-1.86182E-12	5.96668E-12
693.926E-3	230.690E-12	693.925E-3	-119.342E-9	-1.92225E-12	6.02114E-12
714.019E-3	237.302E-12	714.019E-3	-119.342E-9	-1.84145E-12	6.00746E-12
734.113E-3	246.807E-12	734.112E-3	-119.342E-9	-1.91315E-12	6.14520E-12
754.206E-3	254.985E-12	754.206E-3	-119.342E-9	-1.92464E-12	6.34851E-12
774.299E-3	261.992E-12	774.299E-3	-119.342E-9	-1.76947E-12	6.35568E-12
794.393E-3	273.620E-12	794.393E-3	-119.342E-9	-1.69134E-12	6.46826E-12
814.486E-3	279.413E-12	814.486E-3	-119.342E-9	-1.99257E-12	6.47078E-12
834.580E-3	289.203E-12	834.579E-3	-119.342E-9	-1.97593E-12	6.30431E-12
854.673E-3	297.872E-12	854.673E-3	-119.342E-9	-1.73058E-12	6.32498E-12
874.767E-3	306.428E-12	874.766E-3	-119.342E-9	-1.69718E-12	7.02379E-12
894.860E-3	316.275E-12	894.860E-3	-119.342E-9	-1.58068E-12	7.37357E-12
914.953E-3	327.197E-12	914.953E-3	-119.342E-9	-1.64790E-12	7.47786E-12
935.047E-3	337.602E-12	935.047E-3	-119.342E-9	-1.57601E-12	7.69781E-12
955.141E-3	346.067E-12	955.140E-3	-119.342E-9	-1.79919E-12	7.54817E-12
975.234E-3	358.630E-12	975.234E-3	-119.342E-9	-1.70748E-12	7.89667E-12
995.327E-3	367.052E-12	995.327E-3	-119.342E-9	-1.59872E-12	7.83857E-12
1.01542E+0	379.513E-12	1.01542E+0	-119.342E-9	-1.59459E-12	7.94474E-12
1.03551E+0	390.451E-12	1.03551E+0	-119.342E-9	-1.52920E-12	8.05787E-12
1.05561E+0	398.847E-12	1.05561E+0	-119.342E-9	-1.34044E-12	8.33164E-12
1.07570E+0	422.939E-12	1.07570E+0	-119.342E-9	-1.22469E-12	8.53613E-12
1.09579E+0	424.579E-12	1.09579E+0	-119.342E-9	-1.11746E-12	8.68458E-12
1.11589E+0	441.838E-12	1.11589E+0	-119.342E-9	-1.19272E-12	9.37671E-12
1.13598E+0	448.793E-12	1.13598E+0	-119.342E-9	-1.25866E-12	9.43583E-12
1.15608E+0	466.643E-12	1.15607E+0	-119.342E-9	-1.30994E-12	9.87805E-12
1.17617E+0	473.850E-12	1.17617E+0	-119.342E-9	-814.934E-15	10.1068E-12
1.19626E+0	521.979E-12	1.19626E+0	-119.342E-9	-1.15407E-12	10.6262E-12
1.21636E+0	512.399E-12	1.21636E+0	-119.342E-9	-783.607E-15	10.1050E-12
1.23645E+0	540.850E-12	1.23645E+0	-119.342E-9	-576.972E-15	10.9973E-12
1.25654E+0	580.616E-12	1.25654E+0	-119.342E-9	-941.011E-15	10.6217E-12
1.27664E+0	588.797E-12	1.27664E+0	-119.342E-9	-1.17609E-12	10.9415E-12
1.29673E+0	598.321E-12	1.29673E+0	-119.342E-9	-676.988E-15	11.1770E-12
1.31682E+0	568.600E-12	1.31682E+0	-119.342E-9	-567.664E-15	11.0132E-12
1.33692E+0	614.930E-12	1.33692E+0	-119.342E-9	-315.497E-15	11.1339E-12
1.35701E+0	650.685E-12	1.35701E+0	-119.342E-9	-297.814E-15	12.2565E-12
1.37710E+0	680.315E-12	1.37710E+0	-119.342E-9	-290.024E-15	12.5685E-12
1.39720E+0	689.349E-12	1.39720E+0	-119.342E-9	-188.276E-15	13.4934E-12
1.41729E+0	715.139E-12	1.41729E+0	-119.342E-9	-344.491E-15	14.0891E-12
1.43738E+0	732.281E-12	1.43738E+0	-119.342E-9	-431.905E-15	14.2013E-12
1.45748E+0	753.024E-12	1.45748E+0	-119.342E-9	151.667E-15	15.0773E-12
1.47757E+0	773.183E-12	1.47757E+0	-119.342E-9	288.892E-15	15.3640E-12
1.49766E+0	794.306E-12	1.49766E+0	-119.342E-9	364.507E-15	15.4025E-12
1.51776E+0	815.996E-12	1.51776E+0	-119.342E-9	357.793E-15	15.5911E-12
1.53785E+0	832.393E-12	1.53785E+0	-119.342E-9	478.131E-15	15.2559E-12
1.55794E+0	856.949E-12	1.55794E+0	-119.342E-9	242.544E-15	15.2060E-12
1.57804E+0	874.422E-12	1.57804E+0	-119.342E-9	285.914E-15	14.9631E-12
1.59813E+0	892.943E-12	1.59813E+0	-119.342E-9	485.027E-15	14.9629E-12
1.61822E+0	917.261E-12	1.61822E+0	-119.342E-9	419.722E-15	14.7710E-12
1.63832E+0	930.775E-12	1.63832E+0	-119.342E-9	394.485E-15	14.7083E-12
1.65841E+0	952.504E-12	1.65841E+0	-119.342E-9	119.200E-15	14.8571E-12
1.67850E+0	973.677E-12	1.67850E+0	-119.342E-9	197.668E-15	14.6388E-12
1.69860E+0	990.577E-12	1.69860E+0	-119.342E-9	87.9182E-15	14.5876E-12
1.71869E+0	1.00588E-9	1.71869E+0	-119.342E-9	47.9251E-15	14.2853E-12
1.73879E+0	1.02775E-9	1.73879E+0	-119.342E-9	491.703E-15	15.3331E-12
1.75888E+0	1.04995E-9	1.75888E+0	-119.342E-9	282.606E-15	14.7497E-12
1.77897E+0	1.06698E-9	1.77897E+0	-119.342E-9	65.2444E-15	14.6208E-12
1.79907E+0	1.06029E-9	1.79907E+0	-119.342E-9	-696.407E-15	15.1850E-12
1.81916E+0	1.10579E-9	1.81916E+0	-119.342E-9	-180.573E-15	14.5293E-12
1.83925E+0	1.11982E-9	1.83925E+0	-119.342E-9	86.4527E-15	14.3583E-12
1.85935E+0	1.13559E-9	1.85935E+0	-119.342E-9	-236.405E-15	14.3405E-12
1.87944E+0	1.15303E-9	1.87944E+0	-119.342E-9	-15.8526E-15	13.9123E-12
1.89953E+0	1.16831E-9	1.89953E+0	-119.342E-9	-807.343E-15	13.0770E-12
1.91963E+0	1.19715E-9	1.91963E+0	-119.342E-9	-353.888E-15	12.8001E-12
1.93972E+0	1.20462E-9	1.93972E+0	-119.342E-9	-125.893E-15	12.7041E-12
1.95981E+0	1.22972E-9	1.95981E+0	-119.342E-9	-258.591E-15	12.4582E-12
1.97991E+0	1.23814E-9	1.97991E+0	-119.342E-9	-426.799E-15	12.4159E-12
2.00000E+0	1.25526E-9	2.00000E+0	-119.342E-9	-402.157E-15	12.2305E-12
