# Supplementary material for: Circumventing the stability problems of graphene nanoribbon zigzag edges
Source: Nat Chem. 2022 Sep 26;14(12):1451–8. doi: 10.1038/s41557-022-01042-8 (PMC10665199; doi:10.1038/s41557-022-01042-8)
Supplement: Supplementary file 3 — Source data for Supplementary Fig. 9. [file 41557_2022_1042_MOESM3_ESM.zip › 5 units/Point_spectra_570.dat]

Experiment	bias spectroscopy
Saved Date	25.07.2020 11:27:11
User
Date
X (m)	148.325E-9
Y (m)	425.034E-9
Z (m)	-119.347E-9
Z offset (m)	0E+0
Settling time (s)	20E-3
Integration time (s)	50E-3
Z-Ctrl hold	TRUE
Final Z (m)	N/A
Start time	25.07.2020 11:26:56
Filter type	None
Order
Cutoff frq
Bias>Bias (V)	-500E-3
Bias>Calibration (V/V)	-1E+0
Bias>Offset (V)	0E+0
Bias Spectroscopy>Sweep Start (V)	-2.3E+0
Bias Spectroscopy>Sweep End (V)	2E+0
Bias Spectroscopy>Num Pixel	215
Bias Spectroscopy>Z Avg time (s)	100E-3
Bias Spectroscopy>Z offset (m)	0E+0
Bias Spectroscopy>1st Settling time (s)	60E-3
Bias Spectroscopy>Settling time (s)	20E-3
Bias Spectroscopy>Integration time (s)	50E-3
Bias Spectroscopy>End Settling time (s)	50E-3
Bias Spectroscopy>Z control time (s)	50E-3
Bias Spectroscopy>Max Slew rate (V/s)	Inf
Bias Spectroscopy>backward sweep	FALSE
Bias Spectroscopy>Z-controller hold	TRUE
Bias Spectroscopy>Number of sweeps	1
Bias Spectroscopy>Channels	Current (A);Bias (V);Z (m);LI Demod 1 Y (A);LI Demod 1 X (A)
Bias Spectroscopy>Reset Bias	TRUE
Bias Spectroscopy>Record final Z	FALSE
Bias Spectroscopy>Lock-In run	TRUE
Current>Current (A)	1.34544E-9
Current>Calibration (A/V)	330E-12
Current>Offset (A)	0E+0
Current>Gain	High
Lock-in>Lock-in status	ON
Lock-in>Modulated signal	Bias (V)
Lock-in>Frequency (Hz)	828E+0
Lock-in>Amplitude	20E-3
Lock-in>Demodulated signal	Current (A)
Lock-in>HP Filter Cutoff D1 (Hz)	155.425E+0
Lock-in>HP Filter Cutoff D2 (Hz)	155.425E+0
Lock-in>HP Filter Order D1	1
Lock-in>HP Filter Order D2	1
Lock-in>Harmonic D1	1
Lock-in>Harmonic D2	2
Lock-in>Reference phase D1 (deg)	-154.128E+0
Lock-in>Reference phase D2 (deg)	174.64E+0
Lock-in>LP Filter Cutoff D1 (Hz)	9.71405E+0
Lock-in>LP Filter Cutoff D2 (Hz)	4.85702E+0
Lock-in>LP Filter Order D1	2
Lock-in>LP Filter Order D2	2
Lock-in>Sync Filter D1	OFF
Lock-in>Sync Filter D2	OFF
[DATA]
Bias calc (V)	Current (A)	Bias (V)	Z (m)	LI Demod 1 Y (A)	LI Demod 1 X (A)
-2.30000E+0	-710.945E-12	-2.30000E+0	-119.347E-9	-661.562E-15	11.8166E-12
-2.27991E+0	-694.806E-12	-2.27991E+0	-119.347E-9	-614.150E-15	11.9185E-12
-2.25981E+0	-676.718E-12	-2.25981E+0	-119.347E-9	-702.121E-15	11.6605E-12
-2.23972E+0	-665.724E-12	-2.23972E+0	-119.347E-9	-647.936E-15	11.8234E-12
-2.21963E+0	-644.375E-12	-2.21963E+0	-119.347E-9	-570.481E-15	11.9139E-12
-2.19953E+0	-633.850E-12	-2.19953E+0	-119.347E-9	-370.464E-15	12.0086E-12
-2.17944E+0	-615.034E-12	-2.17944E+0	-119.347E-9	-329.994E-15	11.9354E-12
-2.15935E+0	-598.502E-12	-2.15935E+0	-119.347E-9	-477.731E-15	12.1807E-12
-2.13925E+0	-584.632E-12	-2.13925E+0	-119.347E-9	-279.885E-15	12.2222E-12
-2.11916E+0	-563.727E-12	-2.11916E+0	-119.347E-9	-205.243E-15	12.6477E-12
-2.09907E+0	-550.736E-12	-2.09907E+0	-119.347E-9	-365.800E-15	12.9005E-12
-2.07897E+0	-528.434E-12	-2.07897E+0	-119.347E-9	-204.385E-15	12.6761E-12
-2.05888E+0	-513.789E-12	-2.05888E+0	-119.347E-9	-208.855E-15	12.4620E-12
-2.03878E+0	-499.120E-12	-2.03878E+0	-119.347E-9	-480.534E-15	12.0048E-12
-2.01869E+0	-480.249E-12	-2.01869E+0	-119.347E-9	-633.390E-15	11.2368E-12
-1.99860E+0	-470.063E-12	-1.99860E+0	-119.347E-9	-821.251E-15	10.7295E-12
-1.97850E+0	-453.488E-12	-1.97850E+0	-119.347E-9	-1.04427E-12	9.51793E-12
-1.95841E+0	-442.557E-12	-1.95841E+0	-119.347E-9	-1.20218E-12	8.91458E-12
-1.93832E+0	-431.839E-12	-1.93832E+0	-119.347E-9	-1.13836E-12	8.04592E-12
-1.91822E+0	-420.196E-12	-1.91822E+0	-119.347E-9	-1.49169E-12	7.39257E-12
-1.89813E+0	-412.015E-12	-1.89813E+0	-119.347E-9	-1.76740E-12	6.96506E-12
-1.87804E+0	-402.005E-12	-1.87804E+0	-119.347E-9	-2.09886E-12	6.68272E-12
-1.85794E+0	-395.080E-12	-1.85794E+0	-119.347E-9	-1.76422E-12	6.63846E-12
-1.83785E+0	-385.579E-12	-1.83785E+0	-119.347E-9	-1.73797E-12	6.38247E-12
-1.81776E+0	-376.609E-12	-1.81776E+0	-119.347E-9	-1.75524E-12	6.30950E-12
-1.79766E+0	-370.893E-12	-1.79766E+0	-119.347E-9	-1.81875E-12	6.32315E-12
-1.77757E+0	-358.869E-12	-1.77757E+0	-119.347E-9	-1.90563E-12	6.07711E-12
-1.75748E+0	-354.143E-12	-1.75748E+0	-119.347E-9	-1.94592E-12	6.07761E-12
-1.73738E+0	-346.146E-12	-1.73738E+0	-119.347E-9	-1.80072E-12	5.57136E-12
-1.71729E+0	-337.826E-12	-1.71729E+0	-119.347E-9	-2.01754E-12	5.33908E-12
-1.69720E+0	-333.840E-12	-1.69720E+0	-119.347E-9	-2.35387E-12	4.98463E-12
-1.67710E+0	-324.784E-12	-1.67710E+0	-119.347E-9	-2.19718E-12	5.05998E-12
-1.65701E+0	-320.806E-12	-1.65701E+0	-119.347E-9	-2.33622E-12	4.86281E-12
-1.63692E+0	-312.587E-12	-1.63692E+0	-119.347E-9	-2.03817E-12	4.73034E-12
-1.61682E+0	-309.311E-12	-1.61682E+0	-119.347E-9	-2.23940E-12	4.31286E-12
-1.59673E+0	-303.917E-12	-1.59673E+0	-119.347E-9	-2.51104E-12	4.24330E-12
-1.57664E+0	-297.344E-12	-1.57664E+0	-119.347E-9	-2.31682E-12	3.96178E-12
-1.55654E+0	-297.087E-12	-1.55654E+0	-119.347E-9	-2.49977E-12	3.84430E-12
-1.53645E+0	-287.507E-12	-1.53645E+0	-119.347E-9	-2.54408E-12	3.79770E-12
-1.51636E+0	-285.958E-12	-1.51636E+0	-119.347E-9	-2.50791E-12	3.67193E-12
-1.49626E+0	-281.266E-12	-1.49626E+0	-119.347E-9	-2.39541E-12	3.67521E-12
-1.47617E+0	-274.269E-12	-1.47617E+0	-119.347E-9	-2.34527E-12	3.77951E-12
-1.45607E+0	-273.155E-12	-1.45607E+0	-119.347E-9	-2.39433E-12	3.73687E-12
-1.43598E+0	-266.553E-12	-1.43598E+0	-119.347E-9	-2.39177E-12	3.53924E-12
-1.41589E+0	-263.711E-12	-1.41589E+0	-119.347E-9	-2.57383E-12	3.33825E-12
-1.39579E+0	-259.101E-12	-1.39579E+0	-119.347E-9	-2.35291E-12	2.96891E-12
-1.37570E+0	-256.713E-12	-1.37570E+0	-119.347E-9	-2.59107E-12	2.87315E-12
-1.35561E+0	-252.685E-12	-1.35561E+0	-119.347E-9	-2.63759E-12	2.91059E-12
-1.33551E+0	-248.270E-12	-1.33551E+0	-119.347E-9	-2.65284E-12	2.95852E-12
-1.31542E+0	-248.123E-12	-1.31542E+0	-119.347E-9	-2.53427E-12	2.82063E-12
-1.29533E+0	-240.733E-12	-1.29533E+0	-119.347E-9	-2.73178E-12	2.76376E-12
-1.27523E+0	-240.168E-12	-1.27523E+0	-119.347E-9	-2.62586E-12	2.50272E-12
-1.25514E+0	-237.579E-12	-1.25514E+0	-119.347E-9	-2.30718E-12	2.88745E-12
-1.23505E+0	-230.674E-12	-1.23505E+0	-119.347E-9	-2.46230E-12	2.90500E-12
-1.21495E+0	-230.577E-12	-1.21495E+0	-119.347E-9	-2.59338E-12	2.70781E-12
-1.19486E+0	-224.826E-12	-1.19486E+0	-119.347E-9	-2.54817E-12	3.05869E-12
-1.17477E+0	-222.114E-12	-1.17477E+0	-119.347E-9	-2.51593E-12	3.01768E-12
-1.15467E+0	-218.419E-12	-1.15467E+0	-119.347E-9	-2.46290E-12	3.01885E-12
-1.13458E+0	-214.954E-12	-1.13458E+0	-119.347E-9	-2.60103E-12	2.93484E-12
-1.11449E+0	-212.151E-12	-1.11449E+0	-119.347E-9	-2.69676E-12	3.15381E-12
-1.09439E+0	-206.418E-12	-1.09439E+0	-119.347E-9	-2.60146E-12	3.14010E-12
-1.07430E+0	-205.763E-12	-1.07430E+0	-119.347E-9	-2.71445E-12	3.09054E-12
-1.05421E+0	-199.307E-12	-1.05421E+0	-119.347E-9	-2.62464E-12	2.97470E-12
-1.03411E+0	-197.018E-12	-1.03411E+0	-119.347E-9	-2.42545E-12	2.98064E-12
-1.01402E+0	-194.848E-12	-1.01402E+0	-119.347E-9	-2.51181E-12	3.17366E-12
-993.925E-3	-188.621E-12	-993.925E-3	-119.347E-9	-2.62157E-12	2.90965E-12
-973.832E-3	-187.639E-12	-973.832E-3	-119.347E-9	-2.54252E-12	2.86215E-12
-953.738E-3	-182.497E-12	-953.738E-3	-119.347E-9	-2.74419E-12	3.05952E-12
-933.645E-3	-179.760E-12	-933.645E-3	-119.347E-9	-2.73899E-12	3.09014E-12
-913.551E-3	-175.598E-12	-913.551E-3	-119.347E-9	-2.70094E-12	2.88007E-12
-893.458E-3	-172.569E-12	-893.458E-3	-119.347E-9	-2.66705E-12	2.87039E-12
-873.364E-3	-169.440E-12	-873.364E-3	-119.347E-9	-2.67192E-12	2.77892E-12
-853.271E-3	-165.568E-12	-853.271E-3	-119.347E-9	-2.63879E-12	2.60994E-12
-833.177E-3	-164.361E-12	-833.178E-3	-119.347E-9	-2.65994E-12	2.35090E-12
-813.084E-3	-159.430E-12	-813.084E-3	-119.347E-9	-2.67589E-12	2.35260E-12
-792.990E-3	-158.261E-12	-792.991E-3	-119.347E-9	-2.65933E-12	2.18573E-12
-772.897E-3	-155.828E-12	-772.897E-3	-119.347E-9	-2.76600E-12	2.18363E-12
-752.804E-3	-152.434E-12	-752.804E-3	-119.347E-9	-2.73086E-12	2.33957E-12
-732.710E-3	-151.337E-12	-732.710E-3	-119.347E-9	-2.67205E-12	2.21734E-12
-712.617E-3	-147.444E-12	-712.617E-3	-119.347E-9	-2.73924E-12	2.15796E-12
-692.523E-3	-146.347E-12	-692.523E-3	-119.347E-9	-3.00719E-12	2.09327E-12
-672.430E-3	-142.872E-12	-672.430E-3	-119.347E-9	-2.96102E-12	2.20977E-12
-652.336E-3	-141.273E-12	-652.336E-3	-119.347E-9	-2.99278E-12	2.29843E-12
-632.243E-3	-138.733E-12	-632.243E-3	-119.347E-9	-2.72420E-12	2.45573E-12
-612.149E-3	-135.230E-12	-612.149E-3	-119.347E-9	-2.79502E-12	2.44073E-12
-592.056E-3	-133.582E-12	-592.056E-3	-119.347E-9	-2.58308E-12	2.32805E-12
-571.962E-3	-130.559E-12	-571.963E-3	-119.347E-9	-2.72594E-12	2.21468E-12
-551.869E-3	-127.709E-12	-551.869E-3	-119.347E-9	-2.72773E-12	2.43639E-12
-531.775E-3	-124.681E-12	-531.776E-3	-119.347E-9	-2.62929E-12	2.58607E-12
-511.682E-3	-121.578E-12	-511.682E-3	-119.347E-9	-2.61050E-12	2.68420E-12
-491.589E-3	-118.663E-12	-491.589E-3	-119.347E-9	-2.60052E-12	2.70423E-12
-471.495E-3	-115.232E-12	-471.495E-3	-119.347E-9	-2.66080E-12	2.65607E-12
-451.402E-3	-112.403E-12	-451.402E-3	-119.347E-9	-2.70899E-12	2.78622E-12
-431.308E-3	-108.860E-12	-431.308E-3	-119.347E-9	-2.72555E-12	2.77826E-12
-411.215E-3	-105.206E-12	-411.215E-3	-119.347E-9	-2.65157E-12	3.08314E-12
-391.121E-3	-101.854E-12	-391.121E-3	-119.347E-9	-2.52021E-12	3.22298E-12
-371.028E-3	-97.0343E-12	-371.028E-3	-119.347E-9	-2.54253E-12	3.59830E-12
-350.934E-3	-92.8269E-12	-350.935E-3	-119.347E-9	-2.40204E-12	3.75800E-12
-330.841E-3	-87.4822E-12	-330.841E-3	-119.347E-9	-2.51258E-12	4.05542E-12
-310.748E-3	-82.8090E-12	-310.748E-3	-119.347E-9	-2.60473E-12	3.97089E-12
-290.654E-3	-77.4114E-12	-290.654E-3	-119.347E-9	-2.53188E-12	3.84740E-12
-270.561E-3	-72.1015E-12	-270.561E-3	-119.347E-9	-2.35716E-12	4.05633E-12
-250.467E-3	-67.0485E-12	-250.467E-3	-119.347E-9	-2.63934E-12	4.27928E-12
-230.374E-3	-61.4477E-12	-230.374E-3	-119.347E-9	-2.39850E-12	4.08782E-12
-210.280E-3	-56.6079E-12	-210.280E-3	-119.347E-9	-2.37322E-12	4.05783E-12
-190.187E-3	-51.3553E-12	-190.187E-3	-119.347E-9	-2.44753E-12	3.95334E-12
-170.093E-3	-46.1242E-12	-170.093E-3	-119.347E-9	-2.23639E-12	4.20467E-12
-150.000E-3	-40.5258E-12	-150.000E-3	-119.347E-9	-2.42571E-12	4.32186E-12
-129.906E-3	-35.1130E-12	-129.907E-3	-119.347E-9	-2.36922E-12	4.20651E-12
-109.813E-3	-29.5222E-12	-109.813E-3	-119.347E-9	-2.14409E-12	4.37545E-12
-89.7193E-3	-23.7801E-12	-89.7196E-3	-119.347E-9	-2.20240E-12	4.44020E-12
-69.6259E-3	-18.1142E-12	-69.6261E-3	-119.347E-9	-2.49301E-12	4.36711E-12
-49.5324E-3	-12.8924E-12	-49.5327E-3	-119.347E-9	-2.55358E-12	4.11665E-12
-29.4390E-3	-7.80169E-12	-29.4392E-3	-119.347E-9	-2.40785E-12	3.98686E-12
-9.34553E-3	-2.65187E-12	-9.34577E-3	-119.347E-9	-2.26779E-12	4.18740E-12
10.7479E-3	2.91932E-12	10.7477E-3	-119.347E-9	-2.28297E-12	4.34221E-12
30.8414E-3	8.75106E-12	30.8411E-3	-119.347E-9	-2.29184E-12	4.46034E-12
50.9348E-3	14.7583E-12	50.9346E-3	-119.347E-9	-2.11155E-12	4.82637E-12
71.0282E-3	20.9927E-12	71.0281E-3	-119.347E-9	-2.28503E-12	4.79420E-12
91.1217E-3	27.0263E-12	91.1215E-3	-119.347E-9	-2.25314E-12	4.91162E-12
111.215E-3	33.0706E-12	111.215E-3	-119.347E-9	-2.16362E-12	4.48814E-12
131.309E-3	38.9755E-12	131.308E-3	-119.347E-9	-2.18308E-12	4.44367E-12
151.402E-3	44.9483E-12	151.402E-3	-119.347E-9	-2.31672E-12	4.51193E-12
171.496E-3	51.2855E-12	171.495E-3	-119.347E-9	-2.08500E-12	4.84816E-12
191.589E-3	57.5575E-12	191.589E-3	-119.347E-9	-2.25057E-12	4.80780E-12
211.683E-3	63.9615E-12	211.682E-3	-119.347E-9	-2.31272E-12	4.72998E-12
231.776E-3	69.6966E-12	231.776E-3	-119.347E-9	-2.32313E-12	4.79228E-12
251.869E-3	76.4700E-12	251.869E-3	-119.347E-9	-2.39996E-12	4.88187E-12
271.963E-3	82.5634E-12	271.963E-3	-119.347E-9	-2.12023E-12	4.85298E-12
292.056E-3	88.4473E-12	292.056E-3	-119.347E-9	-2.13428E-12	4.75915E-12
312.150E-3	95.6855E-12	312.150E-3	-119.347E-9	-2.19990E-12	4.81366E-12
332.243E-3	101.402E-12	332.243E-3	-119.347E-9	-2.00958E-12	4.92942E-12
352.337E-3	108.130E-12	352.336E-3	-119.347E-9	-2.07656E-12	5.06153E-12
372.430E-3	114.532E-12	372.430E-3	-119.347E-9	-2.04554E-12	5.11216E-12
392.524E-3	121.012E-12	392.523E-3	-119.347E-9	-2.20405E-12	5.11376E-12
412.617E-3	128.137E-12	412.617E-3	-119.347E-9	-2.06170E-12	5.16367E-12
432.711E-3	134.052E-12	432.710E-3	-119.347E-9	-1.98316E-12	5.27141E-12
452.804E-3	142.242E-12	452.804E-3	-119.347E-9	-1.99907E-12	5.13025E-12
472.898E-3	147.944E-12	472.897E-3	-119.347E-9	-2.05429E-12	5.23810E-12
492.991E-3	156.008E-12	492.991E-3	-119.347E-9	-2.01216E-12	5.58985E-12
513.084E-3	162.908E-12	513.084E-3	-119.347E-9	-1.81427E-12	5.31704E-12
533.178E-3	168.872E-12	533.178E-3	-119.347E-9	-1.93584E-12	5.45255E-12
553.271E-3	178.099E-12	553.271E-3	-119.347E-9	-1.98980E-12	5.55461E-12
573.365E-3	183.582E-12	573.364E-3	-119.347E-9	-1.96927E-12	5.67714E-12
593.458E-3	192.536E-12	593.458E-3	-119.347E-9	-2.07719E-12	5.78280E-12
613.552E-3	199.346E-12	613.551E-3	-119.347E-9	-2.13473E-12	5.47702E-12
633.645E-3	206.968E-12	633.645E-3	-119.347E-9	-1.77665E-12	5.82890E-12
653.738E-3	215.866E-12	653.738E-3	-119.347E-9	-1.93497E-12	6.18960E-12
673.832E-3	223.239E-12	673.832E-3	-119.347E-9	-1.94266E-12	6.56978E-12
693.926E-3	234.055E-12	693.925E-3	-119.347E-9	-1.74314E-12	6.63918E-12
714.019E-3	241.205E-12	714.019E-3	-119.347E-9	-1.74522E-12	6.68548E-12
734.113E-3	251.735E-12	734.112E-3	-119.347E-9	-1.74060E-12	6.91520E-12
754.206E-3	262.080E-12	754.206E-3	-119.347E-9	-1.81024E-12	6.97218E-12
774.299E-3	268.850E-12	774.299E-3	-119.347E-9	-1.66530E-12	7.19227E-12
794.393E-3	282.162E-12	794.393E-3	-119.347E-9	-1.81854E-12	7.24614E-12
814.486E-3	288.843E-12	814.486E-3	-119.347E-9	-1.56380E-12	7.51697E-12
834.580E-3	299.709E-12	834.579E-3	-119.347E-9	-1.74182E-12	7.50954E-12
854.673E-3	310.154E-12	854.673E-3	-119.347E-9	-1.58113E-12	7.63412E-12
874.767E-3	321.701E-12	874.766E-3	-119.347E-9	-1.50219E-12	7.91112E-12
894.860E-3	332.068E-12	894.860E-3	-119.347E-9	-1.20819E-12	8.46276E-12
914.953E-3	341.900E-12	914.953E-3	-119.347E-9	-1.39967E-12	8.52159E-12
935.047E-3	359.142E-12	935.047E-3	-119.347E-9	-1.33664E-12	8.72268E-12
955.141E-3	363.573E-12	955.140E-3	-119.347E-9	-1.26904E-12	8.87282E-12
975.234E-3	378.571E-12	975.234E-3	-119.347E-9	-1.33118E-12	8.58370E-12
995.327E-3	391.056E-12	995.327E-3	-119.347E-9	-1.38540E-12	8.83255E-12
1.01542E+0	399.840E-12	1.01542E+0	-119.347E-9	-1.15793E-12	9.04275E-12
1.03551E+0	417.126E-12	1.03551E+0	-119.347E-9	-1.23229E-12	9.03848E-12
1.05561E+0	429.405E-12	1.05561E+0	-119.347E-9	-1.12862E-12	9.34057E-12
1.07570E+0	438.790E-12	1.07570E+0	-119.347E-9	-1.09201E-12	9.70095E-12
1.09579E+0	451.467E-12	1.09579E+0	-119.347E-9	-1.04678E-12	9.56506E-12
1.11589E+0	475.552E-12	1.11589E+0	-119.347E-9	-868.691E-15	10.0814E-12
1.13598E+0	488.187E-12	1.13598E+0	-119.347E-9	-1.61323E-12	10.9409E-12
1.15608E+0	492.048E-12	1.15607E+0	-119.347E-9	-1.05182E-12	10.7859E-12
1.17617E+0	552.631E-12	1.17617E+0	-119.347E-9	-585.678E-15	11.0085E-12
1.19626E+0	521.562E-12	1.19626E+0	-119.347E-9	-1.19064E-12	10.6951E-12
1.21636E+0	540.100E-12	1.21636E+0	-119.347E-9	-895.621E-15	11.0939E-12
1.23645E+0	563.382E-12	1.23645E+0	-119.347E-9	-979.738E-15	11.1332E-12
1.25654E+0	615.453E-12	1.25654E+0	-119.347E-9	-716.795E-15	11.4920E-12
1.27664E+0	612.732E-12	1.27664E+0	-119.347E-9	-453.645E-15	12.4575E-12
1.29673E+0	652.398E-12	1.29673E+0	-119.347E-9	-252.446E-15	12.9209E-12
1.31682E+0	681.276E-12	1.31682E+0	-119.347E-9	-676.719E-15	13.2014E-12
1.33692E+0	696.022E-12	1.33692E+0	-119.347E-9	-492.332E-15	13.6920E-12
1.35701E+0	718.649E-12	1.35701E+0	-119.347E-9	-59.1246E-15	14.5063E-12
1.37710E+0	708.043E-12	1.37710E+0	-119.347E-9	253.143E-15	14.9992E-12
1.39720E+0	723.768E-12	1.39720E+0	-119.347E-9	253.717E-15	15.5072E-12
1.41729E+0	785.739E-12	1.41729E+0	-119.347E-9	498.852E-15	16.8905E-12
1.43738E+0	801.163E-12	1.43738E+0	-119.347E-9	746.886E-15	17.3579E-12
1.45748E+0	831.203E-12	1.45748E+0	-119.347E-9	999.691E-15	18.5200E-12
1.47757E+0	854.114E-12	1.47757E+0	-119.347E-9	1.07244E-12	18.9682E-12
1.49766E+0	878.039E-12	1.49766E+0	-119.347E-9	1.21567E-12	19.2934E-12
1.51776E+0	907.539E-12	1.51776E+0	-119.347E-9	1.39502E-12	19.5969E-12
1.53785E+0	930.328E-12	1.53785E+0	-119.347E-9	1.38031E-12	19.1930E-12
1.55794E+0	959.733E-12	1.55794E+0	-119.347E-9	1.25469E-12	18.8937E-12
1.57804E+0	980.781E-12	1.57804E+0	-119.347E-9	1.04350E-12	18.5484E-12
1.59813E+0	1.00783E-9	1.59813E+0	-119.347E-9	1.05366E-12	17.9686E-12
1.61822E+0	994.885E-12	1.61822E+0	-119.347E-9	1.39986E-12	17.7875E-12
1.63832E+0	1.05134E-9	1.63832E+0	-119.347E-9	887.216E-15	17.2101E-12
1.65841E+0	1.07756E-9	1.65841E+0	-119.347E-9	770.780E-15	16.5072E-12
1.67850E+0	1.09153E-9	1.67850E+0	-119.347E-9	666.060E-15	16.1732E-12
1.69860E+0	1.12163E-9	1.69860E+0	-119.347E-9	671.641E-15	16.2194E-12
1.71869E+0	1.13664E-9	1.71869E+0	-119.347E-9	677.786E-15	15.7822E-12
1.73879E+0	1.16025E-9	1.73879E+0	-119.347E-9	317.948E-15	15.7427E-12
1.75888E+0	1.17763E-9	1.75888E+0	-119.347E-9	423.638E-15	15.6083E-12
1.77897E+0	1.19597E-9	1.77897E+0	-119.347E-9	494.194E-15	15.8443E-12
1.79907E+0	1.22243E-9	1.79907E+0	-119.347E-9	218.420E-15	15.5997E-12
1.81916E+0	1.23808E-9	1.81916E+0	-119.347E-9	357.233E-15	15.4216E-12
1.83925E+0	1.26315E-9	1.83925E+0	-119.347E-9	154.023E-15	15.2658E-12
1.85935E+0	1.27598E-9	1.85935E+0	-119.347E-9	277.194E-15	14.9735E-12
1.87944E+0	1.29353E-9	1.87944E+0	-119.347E-9	287.817E-15	14.7292E-12
1.89953E+0	1.31288E-9	1.89953E+0	-119.347E-9	235.383E-15	14.3801E-12
1.91963E+0	1.33029E-9	1.91963E+0	-119.347E-9	303.696E-15	13.7784E-12
1.93972E+0	1.34955E-9	1.93972E+0	-119.347E-9	-39.5469E-15	13.2544E-12
1.95981E+0	1.36206E-9	1.95981E+0	-119.347E-9	-38.6785E-15	13.0028E-12
1.97991E+0	1.38056E-9	1.97991E+0	-119.347E-9	-210.411E-15	12.8467E-12
2.00000E+0	1.39643E-9	2.00000E+0	-119.347E-9	-45.8496E-15	12.3653E-12
