# Supplementary material for: Circumventing the stability problems of graphene nanoribbon zigzag edges
Source: Nat Chem. 2022 Sep 26;14(12):1451–8. doi: 10.1038/s41557-022-01042-8 (PMC10665199; doi:10.1038/s41557-022-01042-8)
Supplement: Supplementary file 3 — Source data for Supplementary Fig. 9. [file 41557_2022_1042_MOESM3_ESM.zip › 5 units/Point_spectra_571.dat]

Experiment	bias spectroscopy
Saved Date	25.07.2020 11:27:27
User
Date
X (m)	148.325E-9
Y (m)	425.163E-9
Z (m)	-119.355E-9
Z offset (m)	0E+0
Settling time (s)	20E-3
Integration time (s)	50E-3
Z-Ctrl hold	TRUE
Final Z (m)	N/A
Start time	25.07.2020 11:27:11
Filter type	None
Order
Cutoff frq
Bias>Bias (V)	-500E-3
Bias>Calibration (V/V)	-1E+0
Bias>Offset (V)	0E+0
Bias Spectroscopy>Sweep Start (V)	-2.3E+0
Bias Spectroscopy>Sweep End (V)	2E+0
Bias Spectroscopy>Num Pixel	215
Bias Spectroscopy>Z Avg time (s)	100E-3
Bias Spectroscopy>Z offset (m)	0E+0
Bias Spectroscopy>1st Settling time (s)	60E-3
Bias Spectroscopy>Settling time (s)	20E-3
Bias Spectroscopy>Integration time (s)	50E-3
Bias Spectroscopy>End Settling time (s)	50E-3
Bias Spectroscopy>Z control time (s)	50E-3
Bias Spectroscopy>Max Slew rate (V/s)	Inf
Bias Spectroscopy>backward sweep	FALSE
Bias Spectroscopy>Z-controller hold	TRUE
Bias Spectroscopy>Number of sweeps	1
Bias Spectroscopy>Channels	Current (A);Bias (V);Z (m);LI Demod 1 Y (A);LI Demod 1 X (A)
Bias Spectroscopy>Reset Bias	TRUE
Bias Spectroscopy>Record final Z	FALSE
Bias Spectroscopy>Lock-In run	TRUE
Current>Current (A)	1.07018E-9
Current>Calibration (A/V)	330E-12
Current>Offset (A)	0E+0
Current>Gain	High
Lock-in>Lock-in status	ON
Lock-in>Modulated signal	Bias (V)
Lock-in>Frequency (Hz)	828E+0
Lock-in>Amplitude	20E-3
Lock-in>Demodulated signal	Current (A)
Lock-in>HP Filter Cutoff D1 (Hz)	155.425E+0
Lock-in>HP Filter Cutoff D2 (Hz)	155.425E+0
Lock-in>HP Filter Order D1	1
Lock-in>HP Filter Order D2	1
Lock-in>Harmonic D1	1
Lock-in>Harmonic D2	2
Lock-in>Reference phase D1 (deg)	-154.128E+0
Lock-in>Reference phase D2 (deg)	174.64E+0
Lock-in>LP Filter Cutoff D1 (Hz)	9.71405E+0
Lock-in>LP Filter Cutoff D2 (Hz)	4.85702E+0
Lock-in>LP Filter Order D1	2
Lock-in>LP Filter Order D2	2
Lock-in>Sync Filter D1	OFF
Lock-in>Sync Filter D2	OFF
[DATA]
Bias calc (V)	Current (A)	Bias (V)	Z (m)	LI Demod 1 Y (A)	LI Demod 1 X (A)
-2.30000E+0	-876.186E-12	-2.30000E+0	-119.355E-9	366.978E-15	14.7230E-12
-2.27991E+0	-860.208E-12	-2.27991E+0	-119.355E-9	196.103E-15	14.4484E-12
-2.25981E+0	-838.327E-12	-2.25981E+0	-119.355E-9	257.309E-15	14.7004E-12
-2.23972E+0	-823.447E-12	-2.23972E+0	-119.355E-9	293.504E-15	14.8572E-12
-2.21963E+0	-801.693E-12	-2.21963E+0	-119.355E-9	132.824E-15	15.0707E-12
-2.19953E+0	-781.846E-12	-2.19953E+0	-119.355E-9	422.012E-15	15.2979E-12
-2.17944E+0	-763.874E-12	-2.17944E+0	-119.355E-9	457.997E-15	16.0481E-12
-2.15935E+0	-731.921E-12	-2.15935E+0	-119.355E-9	921.702E-15	16.5782E-12
-2.13925E+0	-718.613E-12	-2.13925E+0	-119.355E-9	763.203E-15	17.7598E-12
-2.11916E+0	-689.660E-12	-2.11916E+0	-119.355E-9	989.593E-15	18.3098E-12
-2.09907E+0	-661.882E-12	-2.09907E+0	-119.355E-9	1.30050E-12	19.6916E-12
-2.07897E+0	-639.557E-12	-2.07897E+0	-119.355E-9	1.51454E-12	20.5129E-12
-2.05888E+0	-604.504E-12	-2.05888E+0	-119.355E-9	1.59666E-12	21.0906E-12
-2.03878E+0	-582.807E-12	-2.03878E+0	-119.355E-9	1.50452E-12	20.6655E-12
-2.01869E+0	-548.875E-12	-2.01869E+0	-119.355E-9	1.34828E-12	19.5395E-12
-1.99860E+0	-526.606E-12	-1.99860E+0	-119.355E-9	711.146E-15	17.9995E-12
-1.97850E+0	-502.703E-12	-1.97850E+0	-119.355E-9	348.355E-15	15.9482E-12
-1.95841E+0	-481.752E-12	-1.95841E+0	-119.355E-9	-192.042E-15	13.9016E-12
-1.93832E+0	-468.991E-12	-1.93832E+0	-119.355E-9	-651.723E-15	12.0491E-12
-1.91822E+0	-449.437E-12	-1.91822E+0	-119.355E-9	-814.434E-15	10.3759E-12
-1.89813E+0	-441.125E-12	-1.89813E+0	-119.355E-9	-1.22584E-12	9.41305E-12
-1.87804E+0	-426.471E-12	-1.87804E+0	-119.355E-9	-1.33760E-12	8.38484E-12
-1.85794E+0	-414.882E-12	-1.85794E+0	-119.355E-9	-1.41047E-12	7.77439E-12
-1.83785E+0	-409.061E-12	-1.83785E+0	-119.355E-9	-1.52280E-12	7.53041E-12
-1.81776E+0	-393.442E-12	-1.81776E+0	-119.355E-9	-1.71262E-12	7.34981E-12
-1.79766E+0	-387.888E-12	-1.79766E+0	-119.355E-9	-1.76427E-12	7.08267E-12
-1.77757E+0	-378.117E-12	-1.77757E+0	-119.355E-9	-1.56956E-12	6.91845E-12
-1.75748E+0	-368.332E-12	-1.75748E+0	-119.355E-9	-1.78331E-12	6.81506E-12
-1.73738E+0	-362.395E-12	-1.73738E+0	-119.355E-9	-1.72759E-12	6.19452E-12
-1.71729E+0	-352.578E-12	-1.71729E+0	-119.355E-9	-2.00395E-12	6.06447E-12
-1.69720E+0	-346.400E-12	-1.69720E+0	-119.355E-9	-2.14708E-12	5.75753E-12
-1.67710E+0	-336.540E-12	-1.67710E+0	-119.355E-9	-2.08922E-12	5.59337E-12
-1.65701E+0	-331.723E-12	-1.65701E+0	-119.355E-9	-1.96009E-12	5.25803E-12
-1.63692E+0	-323.915E-12	-1.63692E+0	-119.355E-9	-2.05911E-12	5.17896E-12
-1.61682E+0	-316.696E-12	-1.61682E+0	-119.355E-9	-2.13688E-12	5.02060E-12
-1.59673E+0	-314.504E-12	-1.59673E+0	-119.355E-9	-2.10496E-12	4.58209E-12
-1.57664E+0	-305.281E-12	-1.57664E+0	-119.355E-9	-2.08178E-12	4.45261E-12
-1.55654E+0	-302.179E-12	-1.55654E+0	-119.355E-9	-2.19471E-12	4.28362E-12
-1.53645E+0	-296.533E-12	-1.53645E+0	-119.355E-9	-2.36621E-12	4.36533E-12
-1.51636E+0	-289.936E-12	-1.51636E+0	-119.355E-9	-2.19468E-12	4.30726E-12
-1.49626E+0	-285.680E-12	-1.49626E+0	-119.355E-9	-2.34270E-12	4.15832E-12
-1.47617E+0	-279.901E-12	-1.47617E+0	-119.355E-9	-2.32370E-12	4.09807E-12
-1.45607E+0	-276.084E-12	-1.45607E+0	-119.355E-9	-2.31528E-12	4.00115E-12
-1.43598E+0	-268.780E-12	-1.43598E+0	-119.355E-9	-2.28416E-12	3.79903E-12
-1.41589E+0	-267.152E-12	-1.41589E+0	-119.355E-9	-2.46072E-12	3.52276E-12
-1.39579E+0	-260.235E-12	-1.39579E+0	-119.355E-9	-2.49661E-12	3.37457E-12
-1.37570E+0	-257.311E-12	-1.37570E+0	-119.355E-9	-2.53784E-12	3.30947E-12
-1.35561E+0	-254.839E-12	-1.35561E+0	-119.355E-9	-2.46703E-12	2.92758E-12
-1.33551E+0	-249.551E-12	-1.33551E+0	-119.355E-9	-2.37019E-12	3.10440E-12
-1.31542E+0	-247.490E-12	-1.31542E+0	-119.355E-9	-2.49414E-12	2.84307E-12
-1.29533E+0	-243.278E-12	-1.29533E+0	-119.355E-9	-2.40789E-12	2.95228E-12
-1.27523E+0	-240.664E-12	-1.27523E+0	-119.355E-9	-2.56599E-12	2.85184E-12
-1.25514E+0	-236.024E-12	-1.25514E+0	-119.355E-9	-2.63743E-12	2.98112E-12
-1.23505E+0	-233.446E-12	-1.23505E+0	-119.355E-9	-2.67609E-12	3.04802E-12
-1.21495E+0	-229.003E-12	-1.21495E+0	-119.355E-9	-2.52786E-12	3.09231E-12
-1.19486E+0	-225.089E-12	-1.19486E+0	-119.355E-9	-2.52877E-12	3.14091E-12
-1.17477E+0	-223.347E-12	-1.17477E+0	-119.355E-9	-2.64625E-12	3.03303E-12
-1.15467E+0	-217.980E-12	-1.15467E+0	-119.355E-9	-2.66349E-12	2.99048E-12
-1.13458E+0	-214.819E-12	-1.13458E+0	-119.355E-9	-2.66187E-12	2.78654E-12
-1.11449E+0	-212.360E-12	-1.11449E+0	-119.355E-9	-2.64190E-12	2.98443E-12
-1.09439E+0	-207.130E-12	-1.09439E+0	-119.355E-9	-2.48665E-12	3.17535E-12
-1.07430E+0	-204.230E-12	-1.07430E+0	-119.355E-9	-2.52103E-12	3.31057E-12
-1.05421E+0	-200.342E-12	-1.05421E+0	-119.355E-9	-2.54276E-12	3.05581E-12
-1.03411E+0	-197.280E-12	-1.03411E+0	-119.355E-9	-2.55241E-12	3.02001E-12
-1.01402E+0	-193.036E-12	-1.01402E+0	-119.355E-9	-2.50083E-12	2.99833E-12
-993.925E-3	-189.847E-12	-993.925E-3	-119.355E-9	-2.50780E-12	2.97735E-12
-973.832E-3	-186.740E-12	-973.832E-3	-119.355E-9	-2.55437E-12	2.77025E-12
-953.738E-3	-182.284E-12	-953.738E-3	-119.355E-9	-2.60780E-12	2.74305E-12
-933.645E-3	-180.220E-12	-933.645E-3	-119.355E-9	-2.56760E-12	2.96032E-12
-913.551E-3	-175.231E-12	-913.551E-3	-119.355E-9	-2.38137E-12	3.04421E-12
-893.458E-3	-173.035E-12	-893.458E-3	-119.355E-9	-2.56375E-12	2.98131E-12
-873.364E-3	-170.039E-12	-873.364E-3	-119.355E-9	-2.55938E-12	2.56868E-12
-853.271E-3	-165.834E-12	-853.271E-3	-119.355E-9	-2.71600E-12	2.81168E-12
-833.177E-3	-164.472E-12	-833.178E-3	-119.355E-9	-2.68427E-12	2.67332E-12
-813.084E-3	-160.794E-12	-813.084E-3	-119.355E-9	-2.68598E-12	2.37375E-12
-792.990E-3	-158.601E-12	-792.991E-3	-119.355E-9	-2.75949E-12	2.34640E-12
-772.897E-3	-156.490E-12	-772.897E-3	-119.355E-9	-2.67196E-12	2.13301E-12
-752.804E-3	-153.486E-12	-752.804E-3	-119.355E-9	-2.78318E-12	2.23658E-12
-732.710E-3	-151.247E-12	-732.710E-3	-119.355E-9	-2.78575E-12	2.35375E-12
-712.617E-3	-148.555E-12	-712.617E-3	-119.355E-9	-2.81440E-12	2.16150E-12
-692.523E-3	-147.215E-12	-692.523E-3	-119.355E-9	-2.78354E-12	2.26373E-12
-672.430E-3	-143.608E-12	-672.430E-3	-119.355E-9	-2.84726E-12	2.25079E-12
-652.336E-3	-142.352E-12	-652.336E-3	-119.355E-9	-2.74881E-12	2.46618E-12
-632.243E-3	-138.945E-12	-632.243E-3	-119.355E-9	-2.86968E-12	2.49913E-12
-612.149E-3	-136.409E-12	-612.149E-3	-119.355E-9	-2.77233E-12	2.40022E-12
-592.056E-3	-134.301E-12	-592.056E-3	-119.355E-9	-2.48283E-12	2.38048E-12
-571.962E-3	-131.096E-12	-571.963E-3	-119.355E-9	-2.57456E-12	2.56785E-12
-551.869E-3	-128.459E-12	-551.869E-3	-119.355E-9	-2.84943E-12	2.62635E-12
-531.775E-3	-125.390E-12	-531.776E-3	-119.355E-9	-2.44129E-12	2.55933E-12
-511.682E-3	-122.397E-12	-511.682E-3	-119.355E-9	-2.55944E-12	2.83371E-12
-491.589E-3	-118.938E-12	-491.589E-3	-119.355E-9	-2.65147E-12	2.65613E-12
-471.495E-3	-115.434E-12	-471.495E-3	-119.355E-9	-2.70352E-12	2.70500E-12
-451.402E-3	-112.615E-12	-451.402E-3	-119.355E-9	-2.59519E-12	2.87812E-12
-431.308E-3	-108.225E-12	-431.308E-3	-119.355E-9	-2.57483E-12	2.80065E-12
-411.215E-3	-105.646E-12	-411.215E-3	-119.355E-9	-2.42385E-12	2.97073E-12
-391.121E-3	-101.412E-12	-391.121E-3	-119.355E-9	-2.56454E-12	3.18069E-12
-371.028E-3	-96.7198E-12	-371.028E-3	-119.355E-9	-2.44480E-12	3.39423E-12
-350.934E-3	-92.8292E-12	-350.935E-3	-119.355E-9	-2.40834E-12	3.87888E-12
-330.841E-3	-87.1510E-12	-330.841E-3	-119.355E-9	-2.52140E-12	3.85356E-12
-310.748E-3	-82.3470E-12	-310.748E-3	-119.355E-9	-2.54940E-12	3.99497E-12
-290.654E-3	-76.9184E-12	-290.654E-3	-119.355E-9	-2.42190E-12	4.01065E-12
-270.561E-3	-71.4752E-12	-270.561E-3	-119.355E-9	-2.26095E-12	4.12406E-12
-250.467E-3	-66.0261E-12	-250.467E-3	-119.355E-9	-2.39993E-12	4.19481E-12
-230.374E-3	-61.0059E-12	-230.374E-3	-119.355E-9	-2.34858E-12	3.92100E-12
-210.280E-3	-56.1023E-12	-210.280E-3	-119.355E-9	-2.33349E-12	4.08149E-12
-190.187E-3	-50.6882E-12	-190.187E-3	-119.355E-9	-2.30442E-12	4.16026E-12
-170.093E-3	-45.7411E-12	-170.093E-3	-119.355E-9	-2.19679E-12	4.13952E-12
-150.000E-3	-40.2204E-12	-150.000E-3	-119.355E-9	-2.38204E-12	4.20729E-12
-129.906E-3	-34.8970E-12	-129.907E-3	-119.355E-9	-2.26202E-12	4.32579E-12
-109.813E-3	-29.4793E-12	-109.813E-3	-119.355E-9	-2.27494E-12	4.15340E-12
-89.7193E-3	-23.7874E-12	-89.7196E-3	-119.355E-9	-2.06450E-12	4.64061E-12
-69.6259E-3	-18.2117E-12	-69.6261E-3	-119.355E-9	-2.32716E-12	4.35206E-12
-49.5324E-3	-12.9640E-12	-49.5327E-3	-119.355E-9	-2.33188E-12	4.18558E-12
-29.4390E-3	-7.87545E-12	-29.4392E-3	-119.355E-9	-2.38374E-12	4.05106E-12
-9.34553E-3	-2.63527E-12	-9.34577E-3	-119.355E-9	-2.28696E-12	4.17922E-12
10.7479E-3	2.83314E-12	10.7477E-3	-119.355E-9	-2.36451E-12	4.23854E-12
30.8414E-3	8.59339E-12	30.8411E-3	-119.355E-9	-2.18441E-12	4.27192E-12
50.9348E-3	14.4962E-12	50.9346E-3	-119.355E-9	-2.12725E-12	4.42771E-12
71.0282E-3	20.5282E-12	71.0281E-3	-119.355E-9	-2.26008E-12	4.58657E-12
91.1217E-3	26.5554E-12	91.1215E-3	-119.355E-9	-2.41746E-12	4.70023E-12
111.215E-3	32.3893E-12	111.215E-3	-119.355E-9	-2.23333E-12	4.40233E-12
131.309E-3	37.9349E-12	131.308E-3	-119.355E-9	-2.38909E-12	4.35902E-12
151.402E-3	43.9007E-12	151.402E-3	-119.355E-9	-2.16089E-12	4.50631E-12
171.496E-3	49.6420E-12	171.495E-3	-119.355E-9	-2.29972E-12	4.87166E-12
191.589E-3	56.1308E-12	191.589E-3	-119.355E-9	-2.37332E-12	4.82025E-12
211.683E-3	62.0239E-12	211.682E-3	-119.355E-9	-2.42392E-12	4.69903E-12
231.776E-3	68.0065E-12	231.776E-3	-119.355E-9	-2.30958E-12	4.75600E-12
251.869E-3	74.2003E-12	251.869E-3	-119.355E-9	-2.24891E-12	4.74406E-12
271.963E-3	79.9466E-12	271.963E-3	-119.355E-9	-2.50745E-12	4.55769E-12
292.056E-3	86.0257E-12	292.056E-3	-119.355E-9	-2.14927E-12	4.48712E-12
312.150E-3	91.5149E-12	312.150E-3	-119.355E-9	-2.07043E-12	4.58452E-12
332.243E-3	97.8608E-12	332.243E-3	-119.355E-9	-2.16454E-12	4.73304E-12
352.337E-3	104.369E-12	352.336E-3	-119.355E-9	-2.22285E-12	4.78650E-12
372.430E-3	109.668E-12	372.430E-3	-119.355E-9	-2.18939E-12	4.88608E-12
392.524E-3	117.248E-12	392.523E-3	-119.355E-9	-1.84981E-12	5.03412E-12
412.617E-3	122.196E-12	412.617E-3	-119.355E-9	-2.14693E-12	4.90580E-12
432.711E-3	129.621E-12	432.710E-3	-119.355E-9	-2.28283E-12	5.11429E-12
452.804E-3	135.704E-12	452.804E-3	-119.355E-9	-2.13491E-12	4.91012E-12
472.898E-3	142.092E-12	472.897E-3	-119.355E-9	-2.01645E-12	5.04351E-12
492.991E-3	149.447E-12	492.991E-3	-119.355E-9	-1.95094E-12	5.25029E-12
513.084E-3	155.299E-12	513.084E-3	-119.355E-9	-2.08435E-12	5.27774E-12
533.178E-3	163.741E-12	533.178E-3	-119.355E-9	-1.96071E-12	5.31163E-12
553.271E-3	169.216E-12	553.271E-3	-119.355E-9	-2.16733E-12	5.25393E-12
573.365E-3	177.335E-12	573.364E-3	-119.355E-9	-1.92115E-12	5.56803E-12
593.458E-3	184.443E-12	593.458E-3	-119.355E-9	-1.99964E-12	5.35881E-12
613.552E-3	190.695E-12	613.551E-3	-119.355E-9	-2.08185E-12	5.52848E-12
633.645E-3	200.318E-12	633.645E-3	-119.355E-9	-1.84252E-12	6.02355E-12
653.738E-3	207.195E-12	653.738E-3	-119.355E-9	-1.90277E-12	6.46048E-12
673.832E-3	217.343E-12	673.832E-3	-119.355E-9	-1.74058E-12	7.01344E-12
693.926E-3	226.634E-12	693.925E-3	-119.355E-9	-1.76057E-12	7.14963E-12
714.019E-3	236.523E-12	714.019E-3	-119.355E-9	-1.64369E-12	7.42796E-12
734.113E-3	246.291E-12	734.112E-3	-119.355E-9	-1.80869E-12	7.30808E-12
754.206E-3	255.464E-12	754.206E-3	-119.355E-9	-1.57709E-12	7.37518E-12
774.299E-3	267.210E-12	774.299E-3	-119.355E-9	-1.58493E-12	7.45200E-12
794.393E-3	275.068E-12	794.393E-3	-119.355E-9	-1.63029E-12	7.49393E-12
814.486E-3	287.492E-12	814.486E-3	-119.355E-9	-1.62989E-12	7.80966E-12
834.580E-3	296.923E-12	834.579E-3	-119.355E-9	-1.41730E-12	7.77919E-12
854.673E-3	306.954E-12	854.673E-3	-119.355E-9	-1.30689E-12	8.21655E-12
874.767E-3	320.658E-12	874.766E-3	-119.355E-9	-1.37876E-12	8.62168E-12
894.860E-3	329.769E-12	894.860E-3	-119.355E-9	-1.15971E-12	9.01055E-12
914.953E-3	345.524E-12	914.953E-3	-119.355E-9	-1.09802E-12	9.10742E-12
935.047E-3	356.316E-12	935.047E-3	-119.355E-9	-891.829E-15	9.34158E-12
955.141E-3	370.500E-12	955.140E-3	-119.355E-9	-881.641E-15	9.28943E-12
975.234E-3	380.722E-12	975.234E-3	-119.355E-9	-1.13013E-12	9.40262E-12
995.327E-3	393.118E-12	995.327E-3	-119.355E-9	-1.06612E-12	9.42034E-12
1.01542E+0	410.111E-12	1.01542E+0	-119.355E-9	-1.01650E-12	9.84556E-12
1.03551E+0	417.489E-12	1.03551E+0	-119.355E-9	-1.03953E-12	9.64843E-12
1.05561E+0	438.070E-12	1.05561E+0	-119.355E-9	-1.24618E-12	10.1427E-12
1.07570E+0	448.657E-12	1.07570E+0	-119.355E-9	-854.833E-15	10.5832E-12
1.09579E+0	465.242E-12	1.09579E+0	-119.355E-9	-642.544E-15	10.8889E-12
1.11589E+0	482.231E-12	1.11589E+0	-119.355E-9	-859.702E-15	11.2715E-12
1.13598E+0	493.795E-12	1.13598E+0	-119.355E-9	-604.910E-15	12.0459E-12
1.15608E+0	517.724E-12	1.15607E+0	-119.355E-9	-704.503E-15	12.4828E-12
1.17617E+0	527.625E-12	1.17617E+0	-119.355E-9	-467.591E-15	12.8873E-12
1.19626E+0	548.791E-12	1.19626E+0	-119.355E-9	-61.6187E-15	13.1116E-12
1.21636E+0	568.483E-12	1.21636E+0	-119.355E-9	-334.732E-15	13.3464E-12
1.23645E+0	607.029E-12	1.23645E+0	-119.355E-9	-787.241E-15	15.1583E-12
1.25654E+0	648.313E-12	1.25654E+0	-119.355E-9	100.001E-15	15.2171E-12
1.27664E+0	629.650E-12	1.27664E+0	-119.355E-9	586.246E-15	16.8436E-12
1.29673E+0	696.247E-12	1.29673E+0	-119.355E-9	861.067E-15	17.6761E-12
1.31682E+0	691.942E-12	1.31682E+0	-119.355E-9	1.13153E-12	18.8232E-12
1.33692E+0	721.046E-12	1.33692E+0	-119.355E-9	870.076E-15	20.0851E-12
1.35701E+0	791.069E-12	1.35701E+0	-119.355E-9	1.81801E-12	22.4426E-12
1.37710E+0	819.002E-12	1.37710E+0	-119.355E-9	2.23386E-12	24.2209E-12
1.39720E+0	861.093E-12	1.39720E+0	-119.355E-9	2.91662E-12	25.8074E-12
1.41729E+0	890.752E-12	1.41729E+0	-119.355E-9	3.24538E-12	27.8442E-12
1.43738E+0	917.004E-12	1.43738E+0	-119.355E-9	3.61920E-12	29.8612E-12
1.45748E+0	954.335E-12	1.45748E+0	-119.355E-9	4.02613E-12	31.5925E-12
1.47757E+0	1.01932E-9	1.47757E+0	-119.355E-9	4.62074E-12	34.4098E-12
1.49766E+0	1.06840E-9	1.49766E+0	-119.355E-9	4.91228E-12	35.5047E-12
1.51776E+0	1.11256E-9	1.51776E+0	-119.355E-9	4.91623E-12	36.1088E-12
1.53785E+0	1.17151E-9	1.53785E+0	-119.355E-9	5.21769E-12	36.1164E-12
1.55794E+0	1.21214E-9	1.55794E+0	-119.355E-9	5.17229E-12	35.8787E-12
1.57804E+0	1.26208E-9	1.57804E+0	-119.355E-9	4.98115E-12	35.4887E-12
1.59813E+0	1.30982E-9	1.59813E+0	-119.355E-9	5.08557E-12	34.3441E-12
1.61822E+0	1.35022E-9	1.61822E+0	-119.355E-9	4.87654E-12	33.8641E-12
1.63832E+0	1.39903E-9	1.63832E+0	-119.355E-9	4.85361E-12	33.1614E-12
1.65841E+0	1.43514E-9	1.65841E+0	-119.355E-9	4.76885E-12	32.9333E-12
1.67850E+0	1.48419E-9	1.67850E+0	-119.355E-9	4.75656E-12	32.3364E-12
1.69860E+0	1.52027E-9	1.69860E+0	-119.355E-9	4.56371E-12	31.9639E-12
1.71869E+0	1.56664E-9	1.71869E+0	-119.355E-9	4.62064E-12	31.7315E-12
1.73879E+0	1.60685E-9	1.73879E+0	-119.355E-9	4.63565E-12	31.5272E-12
1.75888E+0	1.64170E-9	1.75888E+0	-119.355E-9	4.82091E-12	31.5329E-12
1.77897E+0	1.69009E-9	1.77897E+0	-119.355E-9	5.19021E-12	31.4223E-12
1.79907E+0	1.71544E-9	1.79907E+0	-119.355E-9	4.93565E-12	31.0356E-12
1.81916E+0	1.76774E-9	1.81916E+0	-119.355E-9	5.51674E-12	32.5635E-12
1.83925E+0	1.80011E-9	1.83925E+0	-119.355E-9	4.87742E-12	30.4981E-12
1.85935E+0	1.83887E-9	1.85935E+0	-119.355E-9	4.63245E-12	29.9008E-12
1.87944E+0	1.87796E-9	1.87944E+0	-119.355E-9	4.10980E-12	28.6780E-12
1.89953E+0	1.90779E-9	1.89953E+0	-119.355E-9	4.08705E-12	27.9518E-12
1.91963E+0	1.94909E-9	1.91963E+0	-119.355E-9	3.94590E-12	26.8730E-12
1.93972E+0	1.97008E-9	1.93972E+0	-119.355E-9	3.80812E-12	25.6760E-12
1.95981E+0	2.01379E-9	1.95981E+0	-119.355E-9	3.24665E-12	25.1769E-12
1.97991E+0	2.03561E-9	1.97991E+0	-119.355E-9	3.39723E-12	24.4589E-12
2.00000E+0	2.07059E-9	2.00000E+0	-119.355E-9	3.31325E-12	23.7729E-12
