# Supplementary material for: Circumventing the stability problems of graphene nanoribbon zigzag edges
Source: Nat Chem. 2022 Sep 26;14(12):1451–8. doi: 10.1038/s41557-022-01042-8 (PMC10665199; doi:10.1038/s41557-022-01042-8)
Supplement: Supplementary file 3 — Source data for Supplementary Fig. 9. [file 41557_2022_1042_MOESM3_ESM.zip › 5 units/Point_spectra_572.dat]

Experiment	bias spectroscopy
Saved Date	25.07.2020 11:27:42
User
Date
X (m)	148.326E-9
Y (m)	425.292E-9
Z (m)	-119.359E-9
Z offset (m)	0E+0
Settling time (s)	20E-3
Integration time (s)	50E-3
Z-Ctrl hold	TRUE
Final Z (m)	N/A
Start time	25.07.2020 11:27:27
Filter type	None
Order
Cutoff frq
Bias>Bias (V)	-500E-3
Bias>Calibration (V/V)	-1E+0
Bias>Offset (V)	0E+0
Bias Spectroscopy>Sweep Start (V)	-2.3E+0
Bias Spectroscopy>Sweep End (V)	2E+0
Bias Spectroscopy>Num Pixel	215
Bias Spectroscopy>Z Avg time (s)	100E-3
Bias Spectroscopy>Z offset (m)	0E+0
Bias Spectroscopy>1st Settling time (s)	60E-3
Bias Spectroscopy>Settling time (s)	20E-3
Bias Spectroscopy>Integration time (s)	50E-3
Bias Spectroscopy>End Settling time (s)	50E-3
Bias Spectroscopy>Z control time (s)	50E-3
Bias Spectroscopy>Max Slew rate (V/s)	Inf
Bias Spectroscopy>backward sweep	FALSE
Bias Spectroscopy>Z-controller hold	TRUE
Bias Spectroscopy>Number of sweeps	1
Bias Spectroscopy>Channels	Current (A);Bias (V);Z (m);LI Demod 1 Y (A);LI Demod 1 X (A)
Bias Spectroscopy>Reset Bias	TRUE
Bias Spectroscopy>Record final Z	FALSE
Bias Spectroscopy>Lock-In run	TRUE
Current>Current (A)	2.56905E-9
Current>Calibration (A/V)	330E-12
Current>Offset (A)	0E+0
Current>Gain	High
Lock-in>Lock-in status	ON
Lock-in>Modulated signal	Bias (V)
Lock-in>Frequency (Hz)	828E+0
Lock-in>Amplitude	20E-3
Lock-in>Demodulated signal	Current (A)
Lock-in>HP Filter Cutoff D1 (Hz)	155.425E+0
Lock-in>HP Filter Cutoff D2 (Hz)	155.425E+0
Lock-in>HP Filter Order D1	1
Lock-in>HP Filter Order D2	1
Lock-in>Harmonic D1	1
Lock-in>Harmonic D2	2
Lock-in>Reference phase D1 (deg)	-154.128E+0
Lock-in>Reference phase D2 (deg)	174.64E+0
Lock-in>LP Filter Cutoff D1 (Hz)	9.71405E+0
Lock-in>LP Filter Cutoff D2 (Hz)	4.85702E+0
Lock-in>LP Filter Order D1	2
Lock-in>LP Filter Order D2	2
Lock-in>Sync Filter D1	OFF
Lock-in>Sync Filter D2	OFF
[DATA]
Bias calc (V)	Current (A)	Bias (V)	Z (m)	LI Demod 1 Y (A)	LI Demod 1 X (A)
-2.30000E+0	-1.09099E-9	-2.30000E+0	-119.359E-9	649.897E-15	18.1013E-12
-2.27991E+0	-1.08622E-9	-2.27991E+0	-119.359E-9	1.03166E-12	17.9489E-12
-2.25981E+0	-1.04429E-9	-2.25981E+0	-119.359E-9	940.080E-15	17.9685E-12
-2.23972E+0	-1.03352E-9	-2.23972E+0	-119.359E-9	1.17217E-12	18.3086E-12
-2.21963E+0	-1.00128E-9	-2.21963E+0	-119.359E-9	1.14843E-12	18.4507E-12
-2.19953E+0	-981.847E-12	-2.19953E+0	-119.359E-9	1.40752E-12	19.1239E-12
-2.17944E+0	-957.390E-12	-2.17944E+0	-119.359E-9	1.42226E-12	19.5351E-12
-2.15935E+0	-921.603E-12	-2.15935E+0	-119.359E-9	1.47616E-12	20.1369E-12
-2.13925E+0	-910.844E-12	-2.13925E+0	-119.359E-9	1.87663E-12	21.3794E-12
-2.11916E+0	-861.070E-12	-2.11916E+0	-119.359E-9	1.90211E-12	22.4019E-12
-2.09907E+0	-843.972E-12	-2.09907E+0	-119.359E-9	2.44197E-12	24.2975E-12
-2.07897E+0	-803.885E-12	-2.07897E+0	-119.359E-9	2.83989E-12	25.2963E-12
-2.05888E+0	-763.344E-12	-2.05888E+0	-119.359E-9	2.98849E-12	26.9278E-12
-2.03878E+0	-738.630E-12	-2.03878E+0	-119.359E-9	3.07363E-12	27.3011E-12
-2.01869E+0	-687.000E-12	-2.01869E+0	-119.359E-9	2.81088E-12	26.8895E-12
-1.99860E+0	-663.838E-12	-1.99860E+0	-119.359E-9	2.25731E-12	25.1048E-12
-1.97850E+0	-623.005E-12	-1.97850E+0	-119.359E-9	1.51735E-12	22.2342E-12
-1.95841E+0	-600.964E-12	-1.95841E+0	-119.359E-9	1.17367E-12	19.7663E-12
-1.93832E+0	-576.668E-12	-1.93832E+0	-119.359E-9	376.618E-15	16.7367E-12
-1.91822E+0	-549.823E-12	-1.91822E+0	-119.359E-9	185.683E-15	14.7192E-12
-1.89813E+0	-543.617E-12	-1.89813E+0	-119.359E-9	-441.331E-15	12.9518E-12
-1.87804E+0	-512.046E-12	-1.87804E+0	-119.359E-9	-909.734E-15	11.7256E-12
-1.85794E+0	-510.237E-12	-1.85794E+0	-119.359E-9	-773.141E-15	11.1005E-12
-1.83785E+0	-488.922E-12	-1.83785E+0	-119.359E-9	-1.04226E-12	10.7583E-12
-1.81776E+0	-474.355E-12	-1.81776E+0	-119.359E-9	-1.08834E-12	10.5170E-12
-1.79766E+0	-466.476E-12	-1.79766E+0	-119.359E-9	-1.07026E-12	10.0487E-12
-1.77757E+0	-445.517E-12	-1.77757E+0	-119.359E-9	-1.10659E-12	9.84051E-12
-1.75748E+0	-441.698E-12	-1.75748E+0	-119.359E-9	-1.09983E-12	9.36957E-12
-1.73738E+0	-420.359E-12	-1.73738E+0	-119.359E-9	-1.28771E-12	9.08134E-12
-1.71729E+0	-415.238E-12	-1.71729E+0	-119.359E-9	-1.32972E-12	8.91185E-12
-1.69720E+0	-401.404E-12	-1.69720E+0	-119.359E-9	-1.29454E-12	8.60124E-12
-1.67710E+0	-387.347E-12	-1.67710E+0	-119.359E-9	-1.29085E-12	8.73729E-12
-1.65701E+0	-383.071E-12	-1.65701E+0	-119.359E-9	-1.35272E-12	8.43024E-12
-1.63692E+0	-362.505E-12	-1.63692E+0	-119.359E-9	-1.60742E-12	8.24552E-12
-1.61682E+0	-361.181E-12	-1.61682E+0	-119.359E-9	-1.62466E-12	7.77505E-12
-1.59673E+0	-345.802E-12	-1.59673E+0	-119.359E-9	-1.69307E-12	7.35375E-12
-1.57664E+0	-336.498E-12	-1.57664E+0	-119.359E-9	-1.54664E-12	7.28209E-12
-1.55654E+0	-330.809E-12	-1.55654E+0	-119.359E-9	-1.63510E-12	7.23394E-12
-1.53645E+0	-315.590E-12	-1.53645E+0	-119.359E-9	-1.69040E-12	6.95730E-12
-1.51636E+0	-312.998E-12	-1.51636E+0	-119.359E-9	-1.89395E-12	6.69563E-12
-1.49626E+0	-299.396E-12	-1.49626E+0	-119.359E-9	-1.69606E-12	6.56255E-12
-1.47617E+0	-293.457E-12	-1.47617E+0	-119.359E-9	-1.70270E-12	6.73868E-12
-1.45607E+0	-284.059E-12	-1.45607E+0	-119.359E-9	-2.03705E-12	6.17021E-12
-1.43598E+0	-276.259E-12	-1.43598E+0	-119.359E-9	-2.05953E-12	5.30953E-12
-1.41589E+0	-272.865E-12	-1.41589E+0	-119.359E-9	-2.05809E-12	4.76374E-12
-1.39579E+0	-262.312E-12	-1.39579E+0	-119.359E-9	-2.19694E-12	4.10522E-12
-1.37570E+0	-262.352E-12	-1.37570E+0	-119.359E-9	-2.47681E-12	3.86164E-12
-1.35561E+0	-253.993E-12	-1.35561E+0	-119.359E-9	-2.51842E-12	3.65315E-12
-1.33551E+0	-251.007E-12	-1.33551E+0	-119.359E-9	-2.47572E-12	3.48276E-12
-1.31542E+0	-247.342E-12	-1.31542E+0	-119.359E-9	-2.46677E-12	3.45850E-12
-1.29533E+0	-241.667E-12	-1.29533E+0	-119.359E-9	-2.43503E-12	3.38308E-12
-1.27523E+0	-240.900E-12	-1.27523E+0	-119.359E-9	-2.48611E-12	3.10734E-12
-1.25514E+0	-234.100E-12	-1.25514E+0	-119.359E-9	-2.83361E-12	3.13029E-12
-1.23505E+0	-232.544E-12	-1.23505E+0	-119.359E-9	-2.59334E-12	3.16413E-12
-1.21495E+0	-227.336E-12	-1.21495E+0	-119.359E-9	-2.60134E-12	3.20436E-12
-1.19486E+0	-224.198E-12	-1.19486E+0	-119.359E-9	-2.53829E-12	3.14435E-12
-1.17477E+0	-221.237E-12	-1.17477E+0	-119.359E-9	-2.58065E-12	3.21905E-12
-1.15467E+0	-215.419E-12	-1.15467E+0	-119.359E-9	-2.51851E-12	3.03445E-12
-1.13458E+0	-215.655E-12	-1.13458E+0	-119.359E-9	-2.52290E-12	2.88284E-12
-1.11449E+0	-208.794E-12	-1.11449E+0	-119.359E-9	-2.55389E-12	2.80971E-12
-1.09439E+0	-206.609E-12	-1.09439E+0	-119.359E-9	-2.33579E-12	2.93170E-12
-1.07430E+0	-202.940E-12	-1.07430E+0	-119.359E-9	-2.55795E-12	3.19021E-12
-1.05421E+0	-198.939E-12	-1.05421E+0	-119.359E-9	-2.63895E-12	3.05165E-12
-1.03411E+0	-196.625E-12	-1.03411E+0	-119.359E-9	-2.66664E-12	2.89087E-12
-1.01402E+0	-192.203E-12	-1.01402E+0	-119.359E-9	-2.50436E-12	2.97863E-12
-993.925E-3	-190.327E-12	-993.925E-3	-119.359E-9	-2.52420E-12	2.82206E-12
-973.832E-3	-185.323E-12	-973.832E-3	-119.359E-9	-2.61238E-12	2.83860E-12
-953.738E-3	-184.114E-12	-953.738E-3	-119.359E-9	-2.64696E-12	2.66607E-12
-933.645E-3	-180.578E-12	-933.645E-3	-119.359E-9	-2.58068E-12	2.82733E-12
-913.551E-3	-175.122E-12	-913.551E-3	-119.359E-9	-2.55299E-12	2.80386E-12
-893.458E-3	-174.547E-12	-893.458E-3	-119.359E-9	-2.54379E-12	2.74756E-12
-873.364E-3	-169.848E-12	-873.364E-3	-119.359E-9	-2.76644E-12	2.62310E-12
-853.271E-3	-167.198E-12	-853.271E-3	-119.359E-9	-2.65439E-12	2.51905E-12
-833.177E-3	-164.775E-12	-833.178E-3	-119.359E-9	-2.64410E-12	2.63817E-12
-813.084E-3	-162.330E-12	-813.084E-3	-119.359E-9	-2.71251E-12	2.53857E-12
-792.990E-3	-158.914E-12	-792.991E-3	-119.359E-9	-2.91325E-12	2.25664E-12
-772.897E-3	-156.660E-12	-772.897E-3	-119.359E-9	-2.84950E-12	2.23564E-12
-752.804E-3	-155.043E-12	-752.804E-3	-119.359E-9	-2.66844E-12	2.26252E-12
-732.710E-3	-151.587E-12	-732.710E-3	-119.359E-9	-2.82820E-12	2.17492E-12
-712.617E-3	-150.050E-12	-712.617E-3	-119.359E-9	-2.84274E-12	2.29376E-12
-692.523E-3	-147.712E-12	-692.523E-3	-119.359E-9	-2.75889E-12	2.19001E-12
-672.430E-3	-144.754E-12	-672.430E-3	-119.359E-9	-2.79402E-12	2.35899E-12
-652.336E-3	-143.137E-12	-652.336E-3	-119.359E-9	-2.60393E-12	2.14680E-12
-632.243E-3	-139.536E-12	-632.243E-3	-119.359E-9	-2.52754E-12	2.37198E-12
-612.149E-3	-137.096E-12	-612.149E-3	-119.359E-9	-2.60927E-12	2.35318E-12
-592.056E-3	-134.467E-12	-592.056E-3	-119.359E-9	-2.73964E-12	2.43798E-12
-571.962E-3	-131.689E-12	-571.963E-3	-119.359E-9	-2.81456E-12	2.41304E-12
-551.869E-3	-128.875E-12	-551.869E-3	-119.359E-9	-2.49506E-12	2.42301E-12
-531.775E-3	-125.402E-12	-531.776E-3	-119.359E-9	-2.70683E-12	2.74302E-12
-511.682E-3	-123.028E-12	-511.682E-3	-119.359E-9	-2.48461E-12	2.90099E-12
-491.589E-3	-118.436E-12	-491.589E-3	-119.359E-9	-2.72279E-12	2.82286E-12
-471.495E-3	-116.028E-12	-471.495E-3	-119.359E-9	-2.64488E-12	2.81445E-12
-451.402E-3	-112.266E-12	-451.402E-3	-119.359E-9	-2.49966E-12	3.01572E-12
-431.308E-3	-108.758E-12	-431.308E-3	-119.359E-9	-2.73163E-12	2.93002E-12
-411.215E-3	-105.728E-12	-411.215E-3	-119.359E-9	-2.48094E-12	3.26084E-12
-391.121E-3	-101.036E-12	-391.121E-3	-119.359E-9	-2.49472E-12	3.11588E-12
-371.028E-3	-97.7278E-12	-371.028E-3	-119.359E-9	-2.42548E-12	3.54792E-12
-350.934E-3	-92.1962E-12	-350.935E-3	-119.359E-9	-2.45246E-12	3.88735E-12
-330.841E-3	-87.2807E-12	-330.841E-3	-119.359E-9	-2.47241E-12	4.24921E-12
-310.748E-3	-82.0077E-12	-310.748E-3	-119.359E-9	-2.41311E-12	4.09238E-12
-290.654E-3	-76.5452E-12	-290.654E-3	-119.359E-9	-2.47241E-12	4.35493E-12
-270.561E-3	-71.4346E-12	-270.561E-3	-119.359E-9	-2.30887E-12	4.27767E-12
-250.467E-3	-65.6441E-12	-250.467E-3	-119.359E-9	-2.35632E-12	4.16940E-12
-230.374E-3	-60.8035E-12	-230.374E-3	-119.359E-9	-2.45099E-12	4.15347E-12
-210.280E-3	-55.6946E-12	-210.280E-3	-119.359E-9	-2.41599E-12	3.98881E-12
-190.187E-3	-50.7285E-12	-190.187E-3	-119.359E-9	-2.16922E-12	4.14504E-12
-170.093E-3	-45.3109E-12	-170.093E-3	-119.359E-9	-2.47958E-12	4.06583E-12
-150.000E-3	-40.2391E-12	-150.000E-3	-119.359E-9	-2.37208E-12	4.06676E-12
-129.906E-3	-35.0278E-12	-129.907E-3	-119.359E-9	-2.18486E-12	4.30727E-12
-109.813E-3	-29.2789E-12	-109.813E-3	-119.359E-9	-2.07945E-12	4.36389E-12
-89.7193E-3	-23.8393E-12	-89.7196E-3	-119.359E-9	-2.22705E-12	4.40763E-12
-69.6259E-3	-18.1580E-12	-69.6261E-3	-119.359E-9	-2.31713E-12	4.42021E-12
-49.5324E-3	-12.8839E-12	-49.5327E-3	-119.359E-9	-2.20775E-12	4.19529E-12
-29.4390E-3	-7.76475E-12	-29.4392E-3	-119.359E-9	-2.21727E-12	3.90813E-12
-9.34553E-3	-2.61384E-12	-9.34577E-3	-119.359E-9	-2.27290E-12	4.05511E-12
10.7479E-3	2.83858E-12	10.7477E-3	-119.359E-9	-2.28488E-12	4.43962E-12
30.8414E-3	8.56025E-12	30.8411E-3	-119.359E-9	-2.15646E-12	4.60942E-12
50.9348E-3	14.5576E-12	50.9346E-3	-119.359E-9	-2.25951E-12	4.46801E-12
71.0282E-3	20.5411E-12	71.0281E-3	-119.359E-9	-2.27335E-12	4.40411E-12
91.1217E-3	26.6280E-12	91.1215E-3	-119.359E-9	-2.13029E-12	4.49961E-12
111.215E-3	32.3932E-12	111.215E-3	-119.359E-9	-2.40882E-12	4.43761E-12
131.309E-3	37.8545E-12	131.308E-3	-119.359E-9	-2.40322E-12	4.27523E-12
151.402E-3	43.6869E-12	151.402E-3	-119.359E-9	-2.39864E-12	4.52287E-12
171.496E-3	49.5484E-12	171.495E-3	-119.359E-9	-2.37032E-12	5.01004E-12
191.589E-3	55.7673E-12	191.589E-3	-119.359E-9	-2.38745E-12	4.53812E-12
211.683E-3	61.3895E-12	211.682E-3	-119.359E-9	-2.27875E-12	4.58301E-12
231.776E-3	67.8392E-12	231.776E-3	-119.359E-9	-2.21134E-12	4.51443E-12
251.869E-3	73.4961E-12	251.869E-3	-119.359E-9	-2.34327E-12	4.39791E-12
271.963E-3	78.6368E-12	271.963E-3	-119.359E-9	-2.30750E-12	4.30300E-12
292.056E-3	84.6933E-12	292.056E-3	-119.359E-9	-2.23716E-12	4.36191E-12
312.150E-3	89.7885E-12	312.150E-3	-119.359E-9	-2.32144E-12	4.57286E-12
332.243E-3	95.7043E-12	332.243E-3	-119.359E-9	-2.23774E-12	4.50173E-12
352.337E-3	101.447E-12	352.336E-3	-119.359E-9	-2.30374E-12	4.48541E-12
372.430E-3	107.019E-12	372.430E-3	-119.359E-9	-2.33296E-12	4.53853E-12
392.524E-3	112.973E-12	392.523E-3	-119.359E-9	-2.10814E-12	4.58223E-12
412.617E-3	118.987E-12	412.617E-3	-119.359E-9	-2.33145E-12	4.75002E-12
432.711E-3	125.385E-12	432.710E-3	-119.359E-9	-2.13787E-12	4.68534E-12
452.804E-3	130.531E-12	452.804E-3	-119.359E-9	-2.13803E-12	4.73297E-12
472.898E-3	137.529E-12	472.897E-3	-119.359E-9	-2.13210E-12	4.66889E-12
492.991E-3	143.799E-12	492.991E-3	-119.359E-9	-2.19572E-12	4.97210E-12
513.084E-3	149.414E-12	513.084E-3	-119.359E-9	-2.01842E-12	4.92835E-12
533.178E-3	157.366E-12	533.178E-3	-119.359E-9	-2.03084E-12	5.05616E-12
553.271E-3	162.995E-12	553.271E-3	-119.359E-9	-2.17631E-12	5.11806E-12
573.365E-3	170.497E-12	573.364E-3	-119.359E-9	-1.97816E-12	5.15776E-12
593.458E-3	177.891E-12	593.458E-3	-119.359E-9	-1.93223E-12	5.28526E-12
613.552E-3	184.221E-12	613.551E-3	-119.359E-9	-1.88114E-12	5.40455E-12
633.645E-3	193.174E-12	633.645E-3	-119.359E-9	-1.89643E-12	6.09314E-12
653.738E-3	201.289E-12	653.738E-3	-119.359E-9	-1.60586E-12	6.89460E-12
673.832E-3	212.982E-12	673.832E-3	-119.359E-9	-1.55565E-12	7.67132E-12
693.926E-3	221.389E-12	693.925E-3	-119.359E-9	-1.64084E-12	8.09475E-12
714.019E-3	233.880E-12	714.019E-3	-119.359E-9	-1.74782E-12	7.68114E-12
734.113E-3	244.954E-12	734.112E-3	-119.359E-9	-1.78735E-12	7.63944E-12
754.206E-3	252.583E-12	754.206E-3	-119.359E-9	-1.71078E-12	7.52310E-12
774.299E-3	266.429E-12	774.299E-3	-119.359E-9	-1.49714E-12	7.75195E-12
794.393E-3	274.760E-12	794.393E-3	-119.359E-9	-1.30745E-12	8.21410E-12
814.486E-3	286.108E-12	814.486E-3	-119.359E-9	-1.35631E-12	8.34769E-12
834.580E-3	298.818E-12	834.579E-3	-119.359E-9	-1.01714E-12	8.61117E-12
854.673E-3	310.010E-12	854.673E-3	-119.359E-9	-1.20346E-12	9.23538E-12
874.767E-3	323.429E-12	874.766E-3	-119.359E-9	-1.24559E-12	9.35423E-12
894.860E-3	335.055E-12	894.860E-3	-119.359E-9	-1.23888E-12	9.69138E-12
914.953E-3	350.463E-12	914.953E-3	-119.359E-9	-888.090E-15	9.97083E-12
935.047E-3	362.749E-12	935.047E-3	-119.359E-9	-921.783E-15	10.0795E-12
955.141E-3	376.132E-12	955.140E-3	-119.359E-9	-1.01975E-12	10.0842E-12
975.234E-3	391.082E-12	975.234E-3	-119.359E-9	-848.091E-15	9.88400E-12
995.327E-3	402.896E-12	995.327E-3	-119.359E-9	-812.518E-15	10.2613E-12
1.01542E+0	418.962E-12	1.01542E+0	-119.359E-9	-790.805E-15	10.4679E-12
1.03551E+0	435.894E-12	1.03551E+0	-119.359E-9	-674.091E-15	10.6280E-12
1.05561E+0	447.048E-12	1.05561E+0	-119.359E-9	-622.343E-15	10.8395E-12
1.07570E+0	464.523E-12	1.07570E+0	-119.359E-9	-886.045E-15	11.2050E-12
1.09579E+0	477.870E-12	1.09579E+0	-119.359E-9	-659.381E-15	11.9307E-12
1.11589E+0	496.847E-12	1.11589E+0	-119.359E-9	-615.717E-15	12.4881E-12
1.13598E+0	510.956E-12	1.13598E+0	-119.359E-9	-264.872E-15	12.8289E-12
1.15608E+0	537.105E-12	1.15607E+0	-119.359E-9	-140.672E-15	13.5494E-12
1.17617E+0	550.433E-12	1.17617E+0	-119.359E-9	-332.787E-15	14.1128E-12
1.19626E+0	569.657E-12	1.19626E+0	-119.359E-9	220.359E-15	14.9185E-12
1.21636E+0	596.819E-12	1.21636E+0	-119.359E-9	175.728E-15	15.8730E-12
1.23645E+0	612.255E-12	1.23645E+0	-119.359E-9	534.740E-15	16.9519E-12
1.25654E+0	650.349E-12	1.25654E+0	-119.359E-9	641.204E-15	18.2597E-12
1.27664E+0	678.594E-12	1.27664E+0	-119.359E-9	1.20955E-12	19.8142E-12
1.29673E+0	723.020E-12	1.29673E+0	-119.359E-9	1.75487E-12	21.6749E-12
1.31682E+0	765.254E-12	1.31682E+0	-119.359E-9	2.18944E-12	23.8548E-12
1.33692E+0	780.089E-12	1.33692E+0	-119.359E-9	2.63555E-12	26.4167E-12
1.35701E+0	840.611E-12	1.35701E+0	-119.359E-9	3.60412E-12	28.6789E-12
1.37710E+0	858.144E-12	1.37710E+0	-119.359E-9	3.81323E-12	31.1404E-12
1.39720E+0	921.207E-12	1.39720E+0	-119.359E-9	5.30134E-12	34.4621E-12
1.41729E+0	966.130E-12	1.41729E+0	-119.359E-9	5.11961E-12	37.6096E-12
1.43738E+0	1.02960E-9	1.43738E+0	-119.359E-9	6.46446E-12	41.6363E-12
1.45748E+0	1.09854E-9	1.45748E+0	-119.359E-9	7.55431E-12	44.9966E-12
1.47757E+0	1.15207E-9	1.47757E+0	-119.359E-9	8.41026E-12	48.0246E-12
1.49766E+0	1.22874E-9	1.49766E+0	-119.359E-9	8.93387E-12	50.3071E-12
1.51776E+0	1.29093E-9	1.51776E+0	-119.359E-9	9.82236E-12	51.5545E-12
1.53785E+0	1.36001E-9	1.53785E+0	-119.359E-9	9.67966E-12	52.3862E-12
1.55794E+0	1.43251E-9	1.55794E+0	-119.359E-9	9.49109E-12	51.8796E-12
1.57804E+0	1.49394E-9	1.57804E+0	-119.359E-9	9.55109E-12	51.1955E-12
1.59813E+0	1.56228E-9	1.59813E+0	-119.359E-9	9.24960E-12	50.8348E-12
1.61822E+0	1.62636E-9	1.61822E+0	-119.359E-9	9.08123E-12	49.3361E-12
1.63832E+0	1.69542E-9	1.63832E+0	-119.359E-9	9.19208E-12	49.1934E-12
1.65841E+0	1.75316E-9	1.65841E+0	-119.359E-9	8.81468E-12	48.0817E-12
1.67850E+0	1.81158E-9	1.67850E+0	-119.359E-9	8.89013E-12	47.9301E-12
1.69860E+0	1.88099E-9	1.69860E+0	-119.359E-9	9.25834E-12	49.0437E-12
1.71869E+0	1.93103E-9	1.71869E+0	-119.359E-9	8.78135E-12	47.5395E-12
1.73879E+0	1.99966E-9	1.73879E+0	-119.359E-9	8.90932E-12	47.3432E-12
1.75888E+0	2.05555E-9	1.75888E+0	-119.359E-9	9.15147E-12	47.1467E-12
1.77897E+0	2.11227E-9	1.77897E+0	-119.359E-9	9.10823E-12	46.7872E-12
1.79907E+0	2.17542E-9	1.79907E+0	-119.359E-9	9.27360E-12	46.0250E-12
1.81916E+0	2.22700E-9	1.81916E+0	-119.359E-9	9.09391E-12	45.7795E-12
1.83925E+0	2.28155E-9	1.83925E+0	-119.359E-9	9.08522E-12	44.6023E-12
1.85935E+0	2.33657E-9	1.85935E+0	-119.359E-9	9.01444E-12	43.4769E-12
1.87944E+0	2.40820E-9	1.87944E+0	-119.359E-9	8.95710E-12	42.5963E-12
1.89953E+0	2.43998E-9	1.89953E+0	-119.359E-9	8.98846E-12	40.7549E-12
1.91963E+0	2.50191E-9	1.91963E+0	-119.359E-9	8.04524E-12	39.1166E-12
1.93972E+0	2.53662E-9	1.93972E+0	-119.359E-9	7.65926E-12	37.9641E-12
1.95981E+0	2.59596E-9	1.95981E+0	-119.359E-9	7.18620E-12	38.1718E-12
1.97991E+0	2.62571E-9	1.97991E+0	-119.359E-9	7.04899E-12	36.0051E-12
2.00000E+0	2.65791E-9	2.00000E+0	-119.359E-9	6.97611E-12	35.0339E-12
