# Supplementary material for: Circumventing the stability problems of graphene nanoribbon zigzag edges
Source: Nat Chem. 2022 Sep 26;14(12):1451–8. doi: 10.1038/s41557-022-01042-8 (PMC10665199; doi:10.1038/s41557-022-01042-8)
Supplement: Supplementary file 3 — Source data for Supplementary Fig. 9. [file 41557_2022_1042_MOESM3_ESM.zip › 5 units/Point_spectra_573.dat]

Experiment	bias spectroscopy
Saved Date	25.07.2020 11:27:58
User
Date
X (m)	148.327E-9
Y (m)	425.421E-9
Z (m)	-119.348E-9
Z offset (m)	0E+0
Settling time (s)	20E-3
Integration time (s)	50E-3
Z-Ctrl hold	TRUE
Final Z (m)	N/A
Start time	25.07.2020 11:27:42
Filter type	None
Order
Cutoff frq
Bias>Bias (V)	-500E-3
Bias>Calibration (V/V)	-1E+0
Bias>Offset (V)	0E+0
Bias Spectroscopy>Sweep Start (V)	-2.3E+0
Bias Spectroscopy>Sweep End (V)	2E+0
Bias Spectroscopy>Num Pixel	215
Bias Spectroscopy>Z Avg time (s)	100E-3
Bias Spectroscopy>Z offset (m)	0E+0
Bias Spectroscopy>1st Settling time (s)	60E-3
Bias Spectroscopy>Settling time (s)	20E-3
Bias Spectroscopy>Integration time (s)	50E-3
Bias Spectroscopy>End Settling time (s)	50E-3
Bias Spectroscopy>Z control time (s)	50E-3
Bias Spectroscopy>Max Slew rate (V/s)	Inf
Bias Spectroscopy>backward sweep	FALSE
Bias Spectroscopy>Z-controller hold	TRUE
Bias Spectroscopy>Number of sweeps	1
Bias Spectroscopy>Channels	Current (A);Bias (V);Z (m);LI Demod 1 Y (A);LI Demod 1 X (A)
Bias Spectroscopy>Reset Bias	TRUE
Bias Spectroscopy>Record final Z	FALSE
Bias Spectroscopy>Lock-In run	TRUE
Current>Current (A)	1.54796E-9
Current>Calibration (A/V)	330E-12
Current>Offset (A)	0E+0
Current>Gain	High
Lock-in>Lock-in status	ON
Lock-in>Modulated signal	Bias (V)
Lock-in>Frequency (Hz)	828E+0
Lock-in>Amplitude	20E-3
Lock-in>Demodulated signal	Current (A)
Lock-in>HP Filter Cutoff D1 (Hz)	155.425E+0
Lock-in>HP Filter Cutoff D2 (Hz)	155.425E+0
Lock-in>HP Filter Order D1	1
Lock-in>HP Filter Order D2	1
Lock-in>Harmonic D1	1
Lock-in>Harmonic D2	2
Lock-in>Reference phase D1 (deg)	-154.128E+0
Lock-in>Reference phase D2 (deg)	174.64E+0
Lock-in>LP Filter Cutoff D1 (Hz)	9.71405E+0
Lock-in>LP Filter Cutoff D2 (Hz)	4.85702E+0
Lock-in>LP Filter Order D1	2
Lock-in>LP Filter Order D2	2
Lock-in>Sync Filter D1	OFF
Lock-in>Sync Filter D2	OFF
[DATA]
Bias calc (V)	Current (A)	Bias (V)	Z (m)	LI Demod 1 Y (A)	LI Demod 1 X (A)
-2.30000E+0	-949.585E-12	-2.30000E+0	-119.348E-9	314.108E-15	13.4053E-12
-2.27991E+0	-935.183E-12	-2.27991E+0	-119.348E-9	288.903E-15	13.8409E-12
-2.25981E+0	-912.126E-12	-2.25981E+0	-119.348E-9	256.337E-15	13.9482E-12
-2.23972E+0	-898.390E-12	-2.23972E+0	-119.348E-9	-30.3295E-15	13.9363E-12
-2.21963E+0	-875.123E-12	-2.21963E+0	-119.348E-9	151.113E-15	14.4287E-12
-2.19953E+0	-858.842E-12	-2.19953E+0	-119.348E-9	314.175E-15	14.9171E-12
-2.17944E+0	-835.095E-12	-2.17944E+0	-119.348E-9	343.101E-15	15.0312E-12
-2.15935E+0	-814.494E-12	-2.15935E+0	-119.348E-9	478.940E-15	15.7990E-12
-2.13925E+0	-794.687E-12	-2.13925E+0	-119.348E-9	333.389E-15	16.4202E-12
-2.11916E+0	-768.994E-12	-2.11916E+0	-119.348E-9	494.816E-15	16.7637E-12
-2.09907E+0	-750.810E-12	-2.09907E+0	-119.348E-9	734.963E-15	17.6434E-12
-2.07897E+0	-718.392E-12	-2.07897E+0	-119.348E-9	975.703E-15	18.3101E-12
-2.05888E+0	-697.134E-12	-2.05888E+0	-119.348E-9	1.28196E-12	19.8818E-12
-2.03878E+0	-667.320E-12	-2.03878E+0	-119.348E-9	1.50613E-12	20.9727E-12
-2.01869E+0	-635.065E-12	-2.01869E+0	-119.348E-9	1.47544E-12	21.2782E-12
-1.99860E+0	-613.471E-12	-1.99860E+0	-119.348E-9	1.22689E-12	20.4496E-12
-1.97850E+0	-581.829E-12	-1.97850E+0	-119.348E-9	907.648E-15	18.6742E-12
-1.95841E+0	-560.791E-12	-1.95841E+0	-119.348E-9	475.102E-15	16.5836E-12
-1.93832E+0	-540.038E-12	-1.93832E+0	-119.348E-9	-26.7374E-15	14.3297E-12
-1.91822E+0	-521.745E-12	-1.91822E+0	-119.348E-9	-394.700E-15	12.6973E-12
-1.89813E+0	-505.667E-12	-1.89813E+0	-119.348E-9	-795.734E-15	11.2850E-12
-1.87804E+0	-490.790E-12	-1.87804E+0	-119.348E-9	-1.17306E-12	10.5394E-12
-1.85794E+0	-481.257E-12	-1.85794E+0	-119.348E-9	-1.07174E-12	9.84422E-12
-1.83785E+0	-464.327E-12	-1.83785E+0	-119.348E-9	-1.28512E-12	9.46056E-12
-1.81776E+0	-455.451E-12	-1.81776E+0	-119.348E-9	-1.20266E-12	9.12547E-12
-1.79766E+0	-444.726E-12	-1.79766E+0	-119.348E-9	-1.46853E-12	8.68957E-12
-1.77757E+0	-429.165E-12	-1.77757E+0	-119.348E-9	-1.29544E-12	8.21220E-12
-1.75748E+0	-423.718E-12	-1.75748E+0	-119.348E-9	-1.14658E-12	8.04658E-12
-1.73738E+0	-408.522E-12	-1.73738E+0	-119.348E-9	-1.51573E-12	7.75565E-12
-1.71729E+0	-399.711E-12	-1.71729E+0	-119.348E-9	-1.36767E-12	7.72854E-12
-1.69720E+0	-392.137E-12	-1.69720E+0	-119.348E-9	-1.50179E-12	7.70527E-12
-1.67710E+0	-377.677E-12	-1.67710E+0	-119.348E-9	-1.56874E-12	7.86329E-12
-1.65701E+0	-370.983E-12	-1.65701E+0	-119.348E-9	-1.39305E-12	7.60628E-12
-1.63692E+0	-358.770E-12	-1.63692E+0	-119.348E-9	-1.48092E-12	7.59832E-12
-1.61682E+0	-351.102E-12	-1.61682E+0	-119.348E-9	-1.50784E-12	7.21499E-12
-1.59673E+0	-338.312E-12	-1.59673E+0	-119.348E-9	-1.58069E-12	6.98014E-12
-1.57664E+0	-330.978E-12	-1.57664E+0	-119.348E-9	-1.79478E-12	6.90037E-12
-1.55654E+0	-323.455E-12	-1.55654E+0	-119.348E-9	-2.20922E-12	6.81524E-12
-1.53645E+0	-310.523E-12	-1.53645E+0	-119.348E-9	-1.68615E-12	6.72295E-12
-1.51636E+0	-306.269E-12	-1.51636E+0	-119.348E-9	-1.71354E-12	6.63939E-12
-1.49626E+0	-294.182E-12	-1.49626E+0	-119.348E-9	-1.83556E-12	6.58554E-12
-1.47617E+0	-285.992E-12	-1.47617E+0	-119.348E-9	-1.69339E-12	6.58024E-12
-1.45607E+0	-279.402E-12	-1.45607E+0	-119.348E-9	-1.84000E-12	6.13004E-12
-1.43598E+0	-269.640E-12	-1.43598E+0	-119.348E-9	-2.14023E-12	5.27553E-12
-1.41589E+0	-266.177E-12	-1.41589E+0	-119.348E-9	-2.31083E-12	4.45879E-12
-1.39579E+0	-258.211E-12	-1.39579E+0	-119.348E-9	-2.34685E-12	4.26172E-12
-1.37570E+0	-256.088E-12	-1.37570E+0	-119.348E-9	-2.39977E-12	3.78362E-12
-1.35561E+0	-249.556E-12	-1.35561E+0	-119.348E-9	-2.39325E-12	3.41962E-12
-1.33551E+0	-246.857E-12	-1.33551E+0	-119.348E-9	-2.44048E-12	3.37122E-12
-1.31542E+0	-243.849E-12	-1.31542E+0	-119.348E-9	-2.71287E-12	3.24344E-12
-1.29533E+0	-236.858E-12	-1.29533E+0	-119.348E-9	-2.55400E-12	3.09456E-12
-1.27523E+0	-237.020E-12	-1.27523E+0	-119.348E-9	-2.55584E-12	2.94686E-12
-1.25514E+0	-231.231E-12	-1.25514E+0	-119.348E-9	-2.34080E-12	3.21664E-12
-1.23505E+0	-227.897E-12	-1.23505E+0	-119.348E-9	-2.40753E-12	3.01386E-12
-1.21495E+0	-225.694E-12	-1.21495E+0	-119.348E-9	-2.49735E-12	3.12223E-12
-1.19486E+0	-220.258E-12	-1.19486E+0	-119.348E-9	-2.49594E-12	2.97262E-12
-1.17477E+0	-218.921E-12	-1.17477E+0	-119.348E-9	-2.67763E-12	3.11706E-12
-1.15467E+0	-213.538E-12	-1.15467E+0	-119.348E-9	-2.50125E-12	2.88149E-12
-1.13458E+0	-211.548E-12	-1.13458E+0	-119.348E-9	-2.60053E-12	3.05310E-12
-1.11449E+0	-207.224E-12	-1.11449E+0	-119.348E-9	-2.55277E-12	2.99581E-12
-1.09439E+0	-203.477E-12	-1.09439E+0	-119.348E-9	-2.54907E-12	3.06686E-12
-1.07430E+0	-201.818E-12	-1.07430E+0	-119.348E-9	-2.50709E-12	2.82862E-12
-1.05421E+0	-196.294E-12	-1.05421E+0	-119.348E-9	-2.51142E-12	2.70413E-12
-1.03411E+0	-195.720E-12	-1.03411E+0	-119.348E-9	-2.68958E-12	2.62854E-12
-1.01402E+0	-191.147E-12	-1.01402E+0	-119.348E-9	-2.57605E-12	2.76483E-12
-993.925E-3	-188.189E-12	-993.925E-3	-119.348E-9	-2.57264E-12	2.48144E-12
-973.832E-3	-185.800E-12	-973.832E-3	-119.348E-9	-2.62290E-12	2.55161E-12
-953.738E-3	-182.195E-12	-953.738E-3	-119.348E-9	-2.65821E-12	2.73599E-12
-933.645E-3	-179.133E-12	-933.645E-3	-119.348E-9	-2.72918E-12	2.95910E-12
-913.551E-3	-175.546E-12	-913.551E-3	-119.348E-9	-2.58690E-12	2.76868E-12
-893.458E-3	-173.094E-12	-893.458E-3	-119.348E-9	-2.62988E-12	2.70035E-12
-873.364E-3	-169.230E-12	-873.364E-3	-119.348E-9	-2.69060E-12	2.56841E-12
-853.271E-3	-167.040E-12	-853.271E-3	-119.348E-9	-2.68557E-12	2.45698E-12
-833.177E-3	-164.325E-12	-833.178E-3	-119.348E-9	-2.64436E-12	2.52580E-12
-813.084E-3	-159.962E-12	-813.084E-3	-119.348E-9	-2.83436E-12	2.42562E-12
-792.990E-3	-158.986E-12	-792.991E-3	-119.348E-9	-2.73625E-12	2.23224E-12
-772.897E-3	-156.313E-12	-772.897E-3	-119.348E-9	-2.76441E-12	2.09725E-12
-752.804E-3	-153.318E-12	-752.804E-3	-119.348E-9	-2.74758E-12	2.35997E-12
-732.710E-3	-152.062E-12	-732.710E-3	-119.348E-9	-2.79594E-12	2.27916E-12
-712.617E-3	-148.883E-12	-712.617E-3	-119.348E-9	-2.59832E-12	2.28748E-12
-692.523E-3	-146.595E-12	-692.523E-3	-119.348E-9	-2.85129E-12	2.28782E-12
-672.430E-3	-144.437E-12	-672.430E-3	-119.348E-9	-2.89780E-12	2.41962E-12
-652.336E-3	-141.334E-12	-652.336E-3	-119.348E-9	-2.75711E-12	2.51532E-12
-632.243E-3	-138.893E-12	-632.243E-3	-119.348E-9	-2.79058E-12	2.40490E-12
-612.149E-3	-135.620E-12	-612.149E-3	-119.348E-9	-2.80040E-12	2.41272E-12
-592.056E-3	-134.364E-12	-592.056E-3	-119.348E-9	-2.88032E-12	2.29963E-12
-571.962E-3	-130.267E-12	-571.963E-3	-119.348E-9	-2.68015E-12	2.46251E-12
-551.869E-3	-128.145E-12	-551.869E-3	-119.348E-9	-2.69484E-12	2.30812E-12
-531.775E-3	-125.387E-12	-531.776E-3	-119.348E-9	-2.62275E-12	2.72641E-12
-511.682E-3	-120.985E-12	-511.682E-3	-119.348E-9	-2.73866E-12	2.62951E-12
-491.589E-3	-119.095E-12	-491.589E-3	-119.348E-9	-2.55829E-12	2.67513E-12
-471.495E-3	-115.058E-12	-471.495E-3	-119.348E-9	-2.62757E-12	2.60803E-12
-451.402E-3	-112.182E-12	-451.402E-3	-119.348E-9	-2.95159E-12	2.91600E-12
-431.308E-3	-108.596E-12	-431.308E-3	-119.348E-9	-2.70060E-12	2.82310E-12
-411.215E-3	-105.000E-12	-411.215E-3	-119.348E-9	-2.58085E-12	3.00880E-12
-391.121E-3	-101.518E-12	-391.121E-3	-119.348E-9	-2.55565E-12	3.38272E-12
-371.028E-3	-96.4360E-12	-371.028E-3	-119.348E-9	-2.52870E-12	3.50155E-12
-350.934E-3	-92.5791E-12	-350.935E-3	-119.348E-9	-2.29621E-12	3.82133E-12
-330.841E-3	-86.9876E-12	-330.841E-3	-119.348E-9	-2.15261E-12	3.89148E-12
-310.748E-3	-82.1170E-12	-310.748E-3	-119.348E-9	-2.20838E-12	4.07042E-12
-290.654E-3	-77.5358E-12	-290.654E-3	-119.348E-9	-2.27933E-12	4.07841E-12
-270.561E-3	-71.0946E-12	-270.561E-3	-119.348E-9	-2.38525E-12	4.33857E-12
-250.467E-3	-66.7307E-12	-250.467E-3	-119.348E-9	-2.33789E-12	4.26171E-12
-230.374E-3	-60.8372E-12	-230.374E-3	-119.348E-9	-2.31992E-12	4.06332E-12
-210.280E-3	-56.0236E-12	-210.280E-3	-119.348E-9	-2.22301E-12	4.19415E-12
-190.187E-3	-50.8458E-12	-190.187E-3	-119.348E-9	-2.40847E-12	4.26174E-12
-170.093E-3	-45.4154E-12	-170.093E-3	-119.348E-9	-2.40667E-12	4.12028E-12
-150.000E-3	-40.6067E-12	-150.000E-3	-119.348E-9	-2.26798E-12	4.02061E-12
-129.906E-3	-34.7122E-12	-129.907E-3	-119.348E-9	-2.42250E-12	4.17014E-12
-109.813E-3	-29.4857E-12	-109.813E-3	-119.348E-9	-2.30731E-12	4.42115E-12
-89.7193E-3	-23.6845E-12	-89.7196E-3	-119.348E-9	-2.26120E-12	4.44836E-12
-69.6259E-3	-18.1221E-12	-69.6261E-3	-119.348E-9	-2.32396E-12	4.37209E-12
-49.5324E-3	-12.8289E-12	-49.5327E-3	-119.348E-9	-2.32158E-12	4.07171E-12
-29.4390E-3	-7.65275E-12	-29.4392E-3	-119.348E-9	-2.28761E-12	3.97367E-12
-9.34553E-3	-2.57231E-12	-9.34577E-3	-119.348E-9	-2.56752E-12	4.02537E-12
10.7479E-3	2.86187E-12	10.7477E-3	-119.348E-9	-2.43304E-12	4.18978E-12
30.8414E-3	8.71930E-12	30.8411E-3	-119.348E-9	-2.47995E-12	4.43852E-12
50.9348E-3	14.7445E-12	50.9346E-3	-119.348E-9	-2.18709E-12	4.56752E-12
71.0282E-3	20.7564E-12	71.0281E-3	-119.348E-9	-2.14880E-12	4.68260E-12
91.1217E-3	27.2256E-12	91.1215E-3	-119.348E-9	-2.31919E-12	4.83093E-12
111.215E-3	32.7377E-12	111.215E-3	-119.348E-9	-2.13362E-12	4.45496E-12
131.309E-3	38.5224E-12	131.308E-3	-119.348E-9	-1.98930E-12	4.31951E-12
151.402E-3	44.3525E-12	151.402E-3	-119.348E-9	-2.36283E-12	4.73144E-12
171.496E-3	50.2286E-12	171.495E-3	-119.348E-9	-2.18368E-12	4.81553E-12
191.589E-3	56.8251E-12	191.589E-3	-119.348E-9	-2.12794E-12	4.78394E-12
211.683E-3	62.3362E-12	211.682E-3	-119.348E-9	-2.37161E-12	4.82054E-12
231.776E-3	69.0240E-12	231.776E-3	-119.348E-9	-2.11882E-12	4.77052E-12
251.869E-3	74.1794E-12	251.869E-3	-119.348E-9	-2.31116E-12	4.18014E-12
271.963E-3	79.7869E-12	271.963E-3	-119.348E-9	-2.26040E-12	4.36427E-12
292.056E-3	86.2286E-12	292.056E-3	-119.348E-9	-2.27758E-12	4.33724E-12
312.150E-3	90.5241E-12	312.150E-3	-119.348E-9	-2.19389E-12	4.43391E-12
332.243E-3	97.5721E-12	332.243E-3	-119.348E-9	-2.38788E-12	4.46406E-12
352.337E-3	102.321E-12	352.336E-3	-119.348E-9	-2.40563E-12	4.28871E-12
372.430E-3	108.071E-12	372.430E-3	-119.348E-9	-2.29206E-12	4.27214E-12
392.524E-3	114.506E-12	392.523E-3	-119.348E-9	-2.32330E-12	4.56847E-12
412.617E-3	119.319E-12	412.617E-3	-119.348E-9	-2.34101E-12	4.74306E-12
432.711E-3	126.541E-12	432.710E-3	-119.348E-9	-2.38388E-12	4.47532E-12
452.804E-3	131.052E-12	452.804E-3	-119.348E-9	-2.19696E-12	4.65367E-12
472.898E-3	138.477E-12	472.897E-3	-119.348E-9	-2.04627E-12	4.83913E-12
492.991E-3	144.043E-12	492.991E-3	-119.348E-9	-2.36897E-12	4.85041E-12
513.084E-3	150.500E-12	513.084E-3	-119.348E-9	-2.27465E-12	4.92956E-12
533.178E-3	158.552E-12	533.178E-3	-119.348E-9	-2.33088E-12	5.11105E-12
553.271E-3	163.278E-12	553.271E-3	-119.348E-9	-2.17890E-12	5.29259E-12
573.365E-3	172.531E-12	573.364E-3	-119.348E-9	-1.95822E-12	5.38264E-12
593.458E-3	178.500E-12	593.458E-3	-119.348E-9	-1.90611E-12	5.70785E-12
613.552E-3	186.973E-12	613.551E-3	-119.348E-9	-1.92198E-12	6.36816E-12
633.645E-3	199.598E-12	633.645E-3	-119.348E-9	-1.68032E-12	7.18445E-12
653.738E-3	207.319E-12	653.738E-3	-119.348E-9	-1.47826E-12	8.46550E-12
673.832E-3	236.260E-12	673.832E-3	-119.348E-9	-971.346E-15	9.98861E-12
693.926E-3	236.940E-12	693.925E-3	-119.348E-9	-1.02109E-12	10.1042E-12
714.019E-3	272.709E-12	714.019E-3	-119.348E-9	-1.17153E-12	9.77961E-12
734.113E-3	282.647E-12	734.112E-3	-119.348E-9	-1.32647E-12	9.36976E-12
754.206E-3	272.707E-12	754.206E-3	-119.348E-9	-1.27014E-12	9.04509E-12
774.299E-3	307.799E-12	774.299E-3	-119.348E-9	-1.22550E-12	9.40482E-12
794.393E-3	321.315E-12	794.393E-3	-119.348E-9	-1.12371E-12	9.68672E-12
814.486E-3	335.110E-12	814.486E-3	-119.348E-9	-893.121E-15	9.79851E-12
834.580E-3	336.073E-12	834.579E-3	-119.348E-9	-896.676E-15	10.0071E-12
854.673E-3	345.842E-12	854.673E-3	-119.348E-9	-988.102E-15	10.5163E-12
874.767E-3	376.840E-12	874.766E-3	-119.348E-9	-975.755E-15	10.7193E-12
894.860E-3	383.751E-12	894.860E-3	-119.348E-9	-775.742E-15	10.9524E-12
914.953E-3	403.388E-12	914.953E-3	-119.348E-9	-915.079E-15	10.8495E-12
935.047E-3	422.242E-12	935.047E-3	-119.348E-9	-861.017E-15	10.8872E-12
955.141E-3	439.244E-12	955.140E-3	-119.348E-9	-849.649E-15	10.4741E-12
975.234E-3	449.269E-12	975.234E-3	-119.348E-9	-579.267E-15	10.5551E-12
995.327E-3	468.622E-12	995.327E-3	-119.348E-9	-911.763E-15	10.4151E-12
1.01542E+0	479.089E-12	1.01542E+0	-119.348E-9	-942.978E-15	10.3463E-12
1.03551E+0	492.187E-12	1.03551E+0	-119.348E-9	-1.02943E-12	10.4811E-12
1.05561E+0	509.067E-12	1.05561E+0	-119.348E-9	-1.01647E-12	10.6166E-12
1.07570E+0	521.886E-12	1.07570E+0	-119.348E-9	-938.272E-15	10.9926E-12
1.09579E+0	538.435E-12	1.09579E+0	-119.348E-9	-786.187E-15	11.0455E-12
1.11589E+0	551.203E-12	1.11589E+0	-119.348E-9	-626.849E-15	11.6356E-12
1.13598E+0	572.394E-12	1.13598E+0	-119.348E-9	-521.624E-15	12.0357E-12
1.15608E+0	583.129E-12	1.15607E+0	-119.348E-9	-515.428E-15	12.3609E-12
1.17617E+0	602.479E-12	1.17617E+0	-119.348E-9	-493.636E-15	12.5459E-12
1.19626E+0	623.329E-12	1.19626E+0	-119.348E-9	-225.711E-15	12.9543E-12
1.21636E+0	633.603E-12	1.21636E+0	-119.348E-9	81.7988E-15	13.5661E-12
1.23645E+0	660.468E-12	1.23645E+0	-119.348E-9	25.7442E-15	14.2294E-12
1.25654E+0	675.160E-12	1.25654E+0	-119.348E-9	255.329E-15	14.9012E-12
1.27664E+0	697.963E-12	1.27664E+0	-119.348E-9	738.706E-15	16.0539E-12
1.29673E+0	721.862E-12	1.29673E+0	-119.348E-9	865.589E-15	17.3330E-12
1.31682E+0	745.769E-12	1.31682E+0	-119.348E-9	1.15705E-12	18.9153E-12
1.33692E+0	774.425E-12	1.33692E+0	-119.348E-9	1.57763E-12	20.3268E-12
1.35701E+0	788.083E-12	1.35701E+0	-119.348E-9	2.00963E-12	22.1428E-12
1.37710E+0	833.607E-12	1.37710E+0	-119.348E-9	2.33251E-12	23.9149E-12
1.39720E+0	868.453E-12	1.39720E+0	-119.348E-9	2.72339E-12	26.1057E-12
1.41729E+0	908.452E-12	1.41729E+0	-119.348E-9	3.37897E-12	28.3882E-12
1.43738E+0	946.902E-12	1.43738E+0	-119.348E-9	4.09188E-12	30.8483E-12
1.45748E+0	985.091E-12	1.45748E+0	-119.348E-9	4.39876E-12	33.8967E-12
1.47757E+0	1.04272E-9	1.47757E+0	-119.348E-9	4.86285E-12	35.2023E-12
1.49766E+0	1.09013E-9	1.49766E+0	-119.348E-9	5.24593E-12	36.9363E-12
1.51776E+0	1.14116E-9	1.51776E+0	-119.348E-9	5.56400E-12	37.7991E-12
1.53785E+0	1.19082E-9	1.53785E+0	-119.348E-9	5.66572E-12	37.7218E-12
1.55794E+0	1.24397E-9	1.55794E+0	-119.348E-9	5.57952E-12	37.5735E-12
1.57804E+0	1.28877E-9	1.57804E+0	-119.348E-9	5.40051E-12	36.7841E-12
1.59813E+0	1.33764E-9	1.59813E+0	-119.348E-9	5.53316E-12	36.1109E-12
1.61822E+0	1.38311E-9	1.61822E+0	-119.348E-9	5.42232E-12	34.9514E-12
1.63832E+0	1.42346E-9	1.63832E+0	-119.348E-9	5.09835E-12	34.3375E-12
1.65841E+0	1.47515E-9	1.65841E+0	-119.348E-9	5.07746E-12	33.6903E-12
1.67850E+0	1.50813E-9	1.67850E+0	-119.348E-9	4.91821E-12	32.9777E-12
1.69860E+0	1.56265E-9	1.69860E+0	-119.348E-9	5.16946E-12	32.9472E-12
1.71869E+0	1.59645E-9	1.71869E+0	-119.348E-9	4.88960E-12	32.5237E-12
1.73879E+0	1.63889E-9	1.73879E+0	-119.348E-9	5.06513E-12	32.1401E-12
1.75888E+0	1.68431E-9	1.75888E+0	-119.348E-9	4.98798E-12	31.4132E-12
1.77897E+0	1.71405E-9	1.77897E+0	-119.348E-9	5.08429E-12	31.1186E-12
1.79907E+0	1.76428E-9	1.79907E+0	-119.348E-9	4.82250E-12	30.7228E-12
1.81916E+0	1.79236E-9	1.81916E+0	-119.348E-9	4.76992E-12	30.3047E-12
1.83925E+0	1.83992E-9	1.83925E+0	-119.348E-9	4.64834E-12	29.7912E-12
1.85935E+0	1.87284E-9	1.85935E+0	-119.348E-9	4.36527E-12	29.0262E-12
1.87944E+0	1.90958E-9	1.87944E+0	-119.348E-9	4.41261E-12	28.6149E-12
1.89953E+0	1.96315E-9	1.89953E+0	-119.348E-9	4.18012E-12	27.5275E-12
1.91963E+0	1.97177E-9	1.91963E+0	-119.348E-9	4.38447E-12	26.5926E-12
1.93972E+0	2.02396E-9	1.93972E+0	-119.348E-9	4.02251E-12	26.3729E-12
1.95981E+0	2.04436E-9	1.95981E+0	-119.348E-9	3.74274E-12	25.8997E-12
1.97991E+0	2.07764E-9	1.97991E+0	-119.348E-9	3.52227E-12	25.2194E-12
2.00000E+0	2.11256E-9	2.00000E+0	-119.348E-9	3.33181E-12	24.6487E-12
