# Supplementary material for: Circumventing the stability problems of graphene nanoribbon zigzag edges
Source: Nat Chem. 2022 Sep 26;14(12):1451–8. doi: 10.1038/s41557-022-01042-8 (PMC10665199; doi:10.1038/s41557-022-01042-8)
Supplement: Supplementary file 3 — Source data for Supplementary Fig. 9. [file 41557_2022_1042_MOESM3_ESM.zip › 5 units/Point_spectra_574.dat]

Experiment	bias spectroscopy
Saved Date	25.07.2020 11:28:13
User
Date
X (m)	148.327E-9
Y (m)	425.55E-9
Z (m)	-119.338E-9
Z offset (m)	0E+0
Settling time (s)	20E-3
Integration time (s)	50E-3
Z-Ctrl hold	TRUE
Final Z (m)	N/A
Start time	25.07.2020 11:27:58
Filter type	None
Order
Cutoff frq
Bias>Bias (V)	-500E-3
Bias>Calibration (V/V)	-1E+0
Bias>Offset (V)	0E+0
Bias Spectroscopy>Sweep Start (V)	-2.3E+0
Bias Spectroscopy>Sweep End (V)	2E+0
Bias Spectroscopy>Num Pixel	215
Bias Spectroscopy>Z Avg time (s)	100E-3
Bias Spectroscopy>Z offset (m)	0E+0
Bias Spectroscopy>1st Settling time (s)	60E-3
Bias Spectroscopy>Settling time (s)	20E-3
Bias Spectroscopy>Integration time (s)	50E-3
Bias Spectroscopy>End Settling time (s)	50E-3
Bias Spectroscopy>Z control time (s)	50E-3
Bias Spectroscopy>Max Slew rate (V/s)	Inf
Bias Spectroscopy>backward sweep	FALSE
Bias Spectroscopy>Z-controller hold	TRUE
Bias Spectroscopy>Number of sweeps	1
Bias Spectroscopy>Channels	Current (A);Bias (V);Z (m);LI Demod 1 Y (A);LI Demod 1 X (A)
Bias Spectroscopy>Reset Bias	TRUE
Bias Spectroscopy>Record final Z	FALSE
Bias Spectroscopy>Lock-In run	TRUE
Current>Current (A)	291.957E-12
Current>Calibration (A/V)	330E-12
Current>Offset (A)	0E+0
Current>Gain	High
Lock-in>Lock-in status	ON
Lock-in>Modulated signal	Bias (V)
Lock-in>Frequency (Hz)	828E+0
Lock-in>Amplitude	20E-3
Lock-in>Demodulated signal	Current (A)
Lock-in>HP Filter Cutoff D1 (Hz)	155.425E+0
Lock-in>HP Filter Cutoff D2 (Hz)	155.425E+0
Lock-in>HP Filter Order D1	1
Lock-in>HP Filter Order D2	1
Lock-in>Harmonic D1	1
Lock-in>Harmonic D2	2
Lock-in>Reference phase D1 (deg)	-154.128E+0
Lock-in>Reference phase D2 (deg)	174.64E+0
Lock-in>LP Filter Cutoff D1 (Hz)	9.71405E+0
Lock-in>LP Filter Cutoff D2 (Hz)	4.85702E+0
Lock-in>LP Filter Order D1	2
Lock-in>LP Filter Order D2	2
Lock-in>Sync Filter D1	OFF
Lock-in>Sync Filter D2	OFF
[DATA]
Bias calc (V)	Current (A)	Bias (V)	Z (m)	LI Demod 1 Y (A)	LI Demod 1 X (A)
-2.30000E+0	-901.955E-12	-2.30000E+0	-119.338E-9	126.873E-15	13.4838E-12
-2.27991E+0	-890.395E-12	-2.27991E+0	-119.338E-9	135.396E-15	13.7019E-12
-2.25981E+0	-868.236E-12	-2.25981E+0	-119.338E-9	194.222E-15	13.7440E-12
-2.23972E+0	-849.629E-12	-2.23972E+0	-119.338E-9	95.9721E-15	14.1629E-12
-2.21963E+0	-838.552E-12	-2.21963E+0	-119.338E-9	144.108E-15	14.2081E-12
-2.19953E+0	-805.505E-12	-2.19953E+0	-119.338E-9	81.5308E-15	14.3160E-12
-2.17944E+0	-803.058E-12	-2.17944E+0	-119.338E-9	111.780E-15	14.4149E-12
-2.15935E+0	-769.926E-12	-2.15935E+0	-119.338E-9	132.395E-15	14.5469E-12
-2.13925E+0	-756.350E-12	-2.13925E+0	-119.338E-9	212.280E-15	14.8691E-12
-2.11916E+0	-738.695E-12	-2.11916E+0	-119.338E-9	362.375E-15	15.1955E-12
-2.09907E+0	-707.195E-12	-2.09907E+0	-119.338E-9	228.830E-15	15.8317E-12
-2.07897E+0	-698.822E-12	-2.07897E+0	-119.338E-9	278.892E-15	16.4096E-12
-2.05888E+0	-663.458E-12	-2.05888E+0	-119.338E-9	663.051E-15	17.2114E-12
-2.03878E+0	-648.548E-12	-2.03878E+0	-119.338E-9	843.565E-15	17.9220E-12
-2.01869E+0	-617.934E-12	-2.01869E+0	-119.338E-9	803.989E-15	18.0381E-12
-1.99860E+0	-597.081E-12	-1.99860E+0	-119.338E-9	801.811E-15	17.6644E-12
-1.97850E+0	-577.171E-12	-1.97850E+0	-119.338E-9	362.217E-15	16.0601E-12
-1.95841E+0	-547.689E-12	-1.95841E+0	-119.338E-9	-113.753E-15	14.4128E-12
-1.93832E+0	-543.730E-12	-1.93832E+0	-119.338E-9	-341.520E-15	12.6253E-12
-1.91822E+0	-515.441E-12	-1.91822E+0	-119.338E-9	-684.247E-15	11.0649E-12
-1.89813E+0	-509.901E-12	-1.89813E+0	-119.338E-9	-1.09551E-12	9.87232E-12
-1.87804E+0	-497.841E-12	-1.87804E+0	-119.338E-9	-1.15064E-12	9.14166E-12
-1.85794E+0	-481.108E-12	-1.85794E+0	-119.338E-9	-1.27185E-12	8.68729E-12
-1.83785E+0	-477.785E-12	-1.83785E+0	-119.338E-9	-1.51767E-12	8.47170E-12
-1.81776E+0	-459.251E-12	-1.81776E+0	-119.338E-9	-1.57358E-12	8.40778E-12
-1.79766E+0	-455.365E-12	-1.79766E+0	-119.338E-9	-1.23983E-12	8.19881E-12
-1.77757E+0	-438.912E-12	-1.77757E+0	-119.338E-9	-1.26560E-12	7.74469E-12
-1.75748E+0	-431.645E-12	-1.75748E+0	-119.338E-9	-1.37177E-12	7.75471E-12
-1.73738E+0	-422.312E-12	-1.73738E+0	-119.338E-9	-1.45958E-12	7.81642E-12
-1.71729E+0	-406.538E-12	-1.71729E+0	-119.338E-9	-1.58675E-12	7.58078E-12
-1.69720E+0	-406.240E-12	-1.69720E+0	-119.338E-9	-1.73678E-12	7.72364E-12
-1.67710E+0	-384.890E-12	-1.67710E+0	-119.338E-9	-1.48583E-12	7.89086E-12
-1.65701E+0	-380.620E-12	-1.65701E+0	-119.338E-9	-1.50428E-12	7.96942E-12
-1.63692E+0	-369.449E-12	-1.63692E+0	-119.338E-9	-1.51299E-12	7.70957E-12
-1.61682E+0	-355.787E-12	-1.61682E+0	-119.338E-9	-1.60090E-12	7.61519E-12
-1.59673E+0	-351.152E-12	-1.59673E+0	-119.338E-9	-1.81995E-12	7.24613E-12
-1.57664E+0	-337.755E-12	-1.57664E+0	-119.338E-9	-1.66994E-12	7.07375E-12
-1.55654E+0	-332.056E-12	-1.55654E+0	-119.338E-9	-1.67747E-12	7.26772E-12
-1.53645E+0	-318.903E-12	-1.53645E+0	-119.338E-9	-1.59972E-12	7.16419E-12
-1.51636E+0	-312.144E-12	-1.51636E+0	-119.338E-9	-1.71065E-12	6.63887E-12
-1.49626E+0	-302.412E-12	-1.49626E+0	-119.338E-9	-1.74896E-12	6.59975E-12
-1.47617E+0	-291.217E-12	-1.47617E+0	-119.338E-9	-1.62718E-12	7.04067E-12
-1.45607E+0	-286.782E-12	-1.45607E+0	-119.338E-9	-1.61230E-12	6.60997E-12
-1.43598E+0	-275.152E-12	-1.43598E+0	-119.338E-9	-1.98034E-12	5.27990E-12
-1.41589E+0	-271.714E-12	-1.41589E+0	-119.338E-9	-2.25421E-12	4.57097E-12
-1.39579E+0	-266.743E-12	-1.39579E+0	-119.338E-9	-2.40195E-12	4.08950E-12
-1.37570E+0	-259.945E-12	-1.37570E+0	-119.338E-9	-2.55968E-12	3.59623E-12
-1.35561E+0	-258.166E-12	-1.35561E+0	-119.338E-9	-2.57317E-12	3.24482E-12
-1.33551E+0	-252.445E-12	-1.33551E+0	-119.338E-9	-2.51543E-12	2.94607E-12
-1.31542E+0	-250.718E-12	-1.31542E+0	-119.338E-9	-2.52725E-12	3.04096E-12
-1.29533E+0	-245.345E-12	-1.29533E+0	-119.338E-9	-2.42635E-12	2.93987E-12
-1.27523E+0	-243.449E-12	-1.27523E+0	-119.338E-9	-2.58868E-12	2.92321E-12
-1.25514E+0	-239.791E-12	-1.25514E+0	-119.338E-9	-2.55038E-12	3.15955E-12
-1.23505E+0	-234.662E-12	-1.23505E+0	-119.338E-9	-2.55890E-12	3.08721E-12
-1.21495E+0	-233.792E-12	-1.21495E+0	-119.338E-9	-2.58956E-12	3.09506E-12
-1.19486E+0	-227.157E-12	-1.19486E+0	-119.338E-9	-2.55544E-12	2.95935E-12
-1.17477E+0	-224.916E-12	-1.17477E+0	-119.338E-9	-2.53084E-12	2.97977E-12
-1.15467E+0	-221.320E-12	-1.15467E+0	-119.338E-9	-2.42530E-12	3.15075E-12
-1.13458E+0	-216.205E-12	-1.13458E+0	-119.338E-9	-2.30456E-12	3.09675E-12
-1.11449E+0	-214.527E-12	-1.11449E+0	-119.338E-9	-2.64583E-12	2.96515E-12
-1.09439E+0	-209.863E-12	-1.09439E+0	-119.338E-9	-2.57518E-12	3.17027E-12
-1.07430E+0	-207.347E-12	-1.07430E+0	-119.338E-9	-2.54268E-12	2.86184E-12
-1.05421E+0	-202.969E-12	-1.05421E+0	-119.338E-9	-2.62613E-12	2.80112E-12
-1.03411E+0	-200.707E-12	-1.03411E+0	-119.338E-9	-2.55894E-12	2.83124E-12
-1.01402E+0	-196.811E-12	-1.01402E+0	-119.338E-9	-2.71473E-12	2.99433E-12
-993.925E-3	-192.205E-12	-993.925E-3	-119.338E-9	-2.74905E-12	2.87169E-12
-973.832E-3	-191.547E-12	-973.832E-3	-119.338E-9	-2.59227E-12	2.78706E-12
-953.738E-3	-185.750E-12	-953.738E-3	-119.338E-9	-2.48810E-12	3.08082E-12
-933.645E-3	-183.342E-12	-933.645E-3	-119.338E-9	-2.60726E-12	3.16012E-12
-913.551E-3	-179.727E-12	-913.551E-3	-119.338E-9	-2.56444E-12	3.04292E-12
-893.458E-3	-175.573E-12	-893.458E-3	-119.338E-9	-2.61607E-12	2.89062E-12
-873.364E-3	-172.794E-12	-873.364E-3	-119.338E-9	-2.64209E-12	2.60785E-12
-853.271E-3	-169.168E-12	-853.271E-3	-119.338E-9	-2.77110E-12	2.81617E-12
-833.177E-3	-166.526E-12	-833.178E-3	-119.338E-9	-2.64065E-12	2.59621E-12
-813.084E-3	-162.833E-12	-813.084E-3	-119.338E-9	-2.69903E-12	2.35327E-12
-792.990E-3	-161.649E-12	-792.991E-3	-119.338E-9	-2.62065E-12	2.27942E-12
-772.897E-3	-158.416E-12	-772.897E-3	-119.338E-9	-2.57435E-12	2.10569E-12
-752.804E-3	-155.689E-12	-752.804E-3	-119.338E-9	-2.69290E-12	2.19829E-12
-732.710E-3	-153.910E-12	-732.710E-3	-119.338E-9	-2.76318E-12	2.16193E-12
-712.617E-3	-150.509E-12	-712.617E-3	-119.338E-9	-2.55933E-12	2.24013E-12
-692.523E-3	-148.424E-12	-692.523E-3	-119.338E-9	-2.75595E-12	2.36224E-12
-672.430E-3	-145.767E-12	-672.430E-3	-119.338E-9	-2.81475E-12	2.37544E-12
-652.336E-3	-143.241E-12	-652.336E-3	-119.338E-9	-2.64840E-12	2.46360E-12
-632.243E-3	-140.168E-12	-632.243E-3	-119.338E-9	-2.71948E-12	2.60108E-12
-612.149E-3	-137.833E-12	-612.149E-3	-119.338E-9	-2.76967E-12	2.32295E-12
-592.056E-3	-135.145E-12	-592.056E-3	-119.338E-9	-2.50360E-12	2.44187E-12
-571.962E-3	-131.967E-12	-571.963E-3	-119.338E-9	-2.74163E-12	2.61590E-12
-551.869E-3	-129.396E-12	-551.869E-3	-119.338E-9	-2.78499E-12	2.39514E-12
-531.775E-3	-126.119E-12	-531.776E-3	-119.338E-9	-2.63281E-12	2.78391E-12
-511.682E-3	-123.183E-12	-511.682E-3	-119.338E-9	-2.48990E-12	2.70999E-12
-491.589E-3	-119.770E-12	-491.589E-3	-119.338E-9	-2.50720E-12	2.60841E-12
-471.495E-3	-117.136E-12	-471.495E-3	-119.338E-9	-2.57450E-12	2.81819E-12
-451.402E-3	-113.403E-12	-451.402E-3	-119.338E-9	-2.62073E-12	2.70183E-12
-431.308E-3	-109.965E-12	-431.308E-3	-119.338E-9	-2.50692E-12	3.13592E-12
-411.215E-3	-106.870E-12	-411.215E-3	-119.338E-9	-2.56529E-12	2.78278E-12
-391.121E-3	-102.316E-12	-391.121E-3	-119.338E-9	-2.42764E-12	3.19500E-12
-371.028E-3	-98.8159E-12	-371.028E-3	-119.338E-9	-2.25266E-12	3.41465E-12
-350.934E-3	-93.4671E-12	-350.935E-3	-119.338E-9	-2.49778E-12	3.72212E-12
-330.841E-3	-89.2181E-12	-330.841E-3	-119.338E-9	-2.29734E-12	3.73601E-12
-310.748E-3	-83.9567E-12	-310.748E-3	-119.338E-9	-2.30215E-12	3.99872E-12
-290.654E-3	-78.7177E-12	-290.654E-3	-119.338E-9	-2.27713E-12	4.22858E-12
-270.561E-3	-73.5112E-12	-270.561E-3	-119.338E-9	-2.19162E-12	4.47449E-12
-250.467E-3	-67.5153E-12	-250.467E-3	-119.338E-9	-2.16846E-12	4.21576E-12
-230.374E-3	-66.2159E-12	-230.374E-3	-119.338E-9	-2.01750E-12	4.06171E-12
-210.280E-3	-57.2233E-12	-210.280E-3	-119.338E-9	-2.24866E-12	4.38455E-12
-190.187E-3	-52.1583E-12	-190.187E-3	-119.338E-9	-2.28595E-12	4.12481E-12
-170.093E-3	-46.7719E-12	-170.093E-3	-119.338E-9	-2.34397E-12	4.22128E-12
-150.000E-3	-41.1385E-12	-150.000E-3	-119.338E-9	-2.31686E-12	4.05677E-12
-129.906E-3	-38.4553E-12	-129.907E-3	-119.338E-9	-2.39095E-12	4.32063E-12
-109.813E-3	-32.4740E-12	-109.813E-3	-119.338E-9	-2.17230E-12	4.66578E-12
-89.7193E-3	-24.8455E-12	-89.7196E-3	-119.338E-9	-2.09156E-12	4.74117E-12
-69.6259E-3	-18.3939E-12	-69.6261E-3	-119.338E-9	-2.08743E-12	4.35782E-12
-49.5324E-3	-13.0780E-12	-49.5327E-3	-119.338E-9	-2.29757E-12	4.17693E-12
-29.4390E-3	-7.81542E-12	-29.4392E-3	-119.338E-9	-2.23534E-12	4.07650E-12
-9.34553E-3	-2.62024E-12	-9.34577E-3	-119.338E-9	-2.48268E-12	4.12899E-12
10.7479E-3	2.95761E-12	10.7477E-3	-119.338E-9	-2.35339E-12	4.30379E-12
30.8414E-3	9.84488E-12	30.8411E-3	-119.338E-9	-2.34799E-12	4.92852E-12
50.9348E-3	16.9169E-12	50.9346E-3	-119.338E-9	-2.10313E-12	5.36359E-12
71.0282E-3	23.9623E-12	71.0281E-3	-119.338E-9	-2.14852E-12	5.56517E-12
91.1217E-3	30.8671E-12	91.1215E-3	-119.338E-9	-2.13230E-12	5.27951E-12
111.215E-3	37.6195E-12	111.215E-3	-119.338E-9	-2.14065E-12	5.08194E-12
131.309E-3	43.8124E-12	131.308E-3	-119.338E-9	-2.16918E-12	4.86461E-12
151.402E-3	50.3165E-12	151.402E-3	-119.338E-9	-1.99886E-12	4.96962E-12
171.496E-3	57.0861E-12	171.495E-3	-119.338E-9	-1.97279E-12	5.28667E-12
191.589E-3	64.2878E-12	191.589E-3	-119.338E-9	-1.99075E-12	5.43348E-12
211.683E-3	70.8387E-12	211.682E-3	-119.338E-9	-1.92459E-12	5.30974E-12
231.776E-3	77.9058E-12	231.776E-3	-119.338E-9	-2.18526E-12	5.35307E-12
251.869E-3	85.0995E-12	251.869E-3	-119.338E-9	-1.87866E-12	5.27634E-12
271.963E-3	91.3100E-12	271.963E-3	-119.338E-9	-2.04155E-12	5.11958E-12
292.056E-3	98.0496E-12	292.056E-3	-119.338E-9	-2.13524E-12	5.17053E-12
312.150E-3	105.069E-12	312.150E-3	-119.338E-9	-2.05965E-12	5.15802E-12
332.243E-3	111.146E-12	332.243E-3	-119.338E-9	-2.07697E-12	5.00867E-12
352.337E-3	118.486E-12	352.336E-3	-119.338E-9	-2.19879E-12	5.02146E-12
372.430E-3	123.564E-12	372.430E-3	-119.338E-9	-2.17957E-12	4.94588E-12
392.524E-3	131.630E-12	392.523E-3	-119.338E-9	-2.10082E-12	5.31722E-12
412.617E-3	138.671E-12	412.617E-3	-119.338E-9	-2.01000E-12	5.40830E-12
432.711E-3	145.406E-12	432.710E-3	-119.338E-9	-1.99434E-12	5.53975E-12
452.804E-3	153.067E-12	452.804E-3	-119.338E-9	-2.18494E-12	5.39136E-12
472.898E-3	159.628E-12	472.897E-3	-119.338E-9	-2.27049E-12	5.50194E-12
492.991E-3	167.572E-12	492.991E-3	-119.338E-9	-2.07084E-12	5.44378E-12
513.084E-3	174.324E-12	513.084E-3	-119.338E-9	-2.05149E-12	5.50301E-12
533.178E-3	182.453E-12	533.178E-3	-119.338E-9	-2.06634E-12	5.76814E-12
553.271E-3	190.146E-12	553.271E-3	-119.338E-9	-2.00441E-12	5.95194E-12
573.365E-3	198.351E-12	573.364E-3	-119.338E-9	-1.92412E-12	6.19173E-12
593.458E-3	207.062E-12	593.458E-3	-119.338E-9	-1.88874E-12	6.28545E-12
613.552E-3	215.527E-12	613.551E-3	-119.338E-9	-1.85662E-12	6.79128E-12
633.645E-3	226.811E-12	633.645E-3	-119.338E-9	-1.65060E-12	7.93504E-12
653.738E-3	237.650E-12	653.738E-3	-119.338E-9	-1.12811E-12	9.10183E-12
673.832E-3	252.166E-12	673.832E-3	-119.338E-9	-968.453E-15	10.0942E-12
693.926E-3	265.690E-12	693.925E-3	-119.338E-9	-1.08816E-12	10.0352E-12
714.019E-3	277.873E-12	714.019E-3	-119.338E-9	-1.17328E-12	9.52954E-12
734.113E-3	292.171E-12	734.112E-3	-119.338E-9	-1.17517E-12	9.22824E-12
754.206E-3	303.504E-12	754.206E-3	-119.338E-9	-1.04324E-12	9.31033E-12
774.299E-3	316.643E-12	774.299E-3	-119.338E-9	-1.03845E-12	9.44761E-12
794.393E-3	329.899E-12	794.393E-3	-119.338E-9	-1.07261E-12	9.64778E-12
814.486E-3	343.163E-12	814.486E-3	-119.338E-9	-1.02481E-12	9.75074E-12
834.580E-3	355.984E-12	834.579E-3	-119.338E-9	-859.501E-15	9.70792E-12
854.673E-3	370.632E-12	854.673E-3	-119.338E-9	-971.776E-15	10.1761E-12
874.767E-3	385.743E-12	874.766E-3	-119.338E-9	-879.306E-15	10.5182E-12
894.860E-3	398.281E-12	894.860E-3	-119.338E-9	-924.017E-15	10.9160E-12
914.953E-3	415.504E-12	914.953E-3	-119.338E-9	-821.191E-15	11.1360E-12
935.047E-3	429.780E-12	935.047E-3	-119.338E-9	-754.077E-15	10.9325E-12
955.141E-3	443.430E-12	955.140E-3	-119.338E-9	-844.435E-15	10.5371E-12
975.234E-3	458.544E-12	975.234E-3	-119.338E-9	-1.01980E-12	10.1822E-12
995.327E-3	469.403E-12	995.327E-3	-119.338E-9	-1.00145E-12	10.2235E-12
1.01542E+0	485.998E-12	1.01542E+0	-119.338E-9	-1.13205E-12	9.90867E-12
1.03551E+0	497.636E-12	1.03551E+0	-119.338E-9	-1.16619E-12	9.75272E-12
1.05561E+0	512.390E-12	1.05561E+0	-119.338E-9	-1.10760E-12	9.97514E-12
1.07570E+0	524.494E-12	1.07570E+0	-119.338E-9	-1.13377E-12	10.0850E-12
1.09579E+0	539.695E-12	1.09579E+0	-119.338E-9	-716.001E-15	10.4394E-12
1.11589E+0	553.596E-12	1.11589E+0	-119.338E-9	-953.402E-15	10.6283E-12
1.13598E+0	567.393E-12	1.13598E+0	-119.338E-9	-792.880E-15	10.7316E-12
1.15608E+0	582.331E-12	1.15607E+0	-119.338E-9	-770.192E-15	11.2456E-12
1.17617E+0	598.271E-12	1.17617E+0	-119.338E-9	-745.351E-15	11.3306E-12
1.19626E+0	611.528E-12	1.19626E+0	-119.338E-9	-654.002E-15	11.5336E-12
1.21636E+0	628.694E-12	1.21636E+0	-119.338E-9	-512.723E-15	11.6830E-12
1.23645E+0	646.001E-12	1.23645E+0	-119.338E-9	-551.961E-15	11.9616E-12
1.25654E+0	658.313E-12	1.25654E+0	-119.338E-9	-246.770E-15	12.3126E-12
1.27664E+0	681.166E-12	1.27664E+0	-119.338E-9	-79.6163E-15	13.1971E-12
1.29673E+0	696.230E-12	1.29673E+0	-119.338E-9	62.0877E-15	13.9878E-12
1.31682E+0	716.191E-12	1.31682E+0	-119.338E-9	122.103E-15	14.9270E-12
1.33692E+0	740.866E-12	1.33692E+0	-119.338E-9	377.767E-15	15.7713E-12
1.35701E+0	758.308E-12	1.35701E+0	-119.338E-9	913.080E-15	16.9281E-12
1.37710E+0	788.337E-12	1.37710E+0	-119.338E-9	988.853E-15	18.1357E-12
1.39720E+0	811.319E-12	1.39720E+0	-119.338E-9	1.15897E-12	19.5891E-12
1.41729E+0	842.838E-12	1.41729E+0	-119.338E-9	1.62419E-12	21.2453E-12
1.43738E+0	872.567E-12	1.43738E+0	-119.338E-9	2.12929E-12	23.2212E-12
1.45748E+0	901.387E-12	1.45748E+0	-119.338E-9	2.35087E-12	24.9789E-12
1.47757E+0	945.468E-12	1.47757E+0	-119.338E-9	2.74903E-12	26.5629E-12
1.49766E+0	968.326E-12	1.49766E+0	-119.338E-9	3.07917E-12	28.1281E-12
1.51776E+0	1.01822E-9	1.51776E+0	-119.338E-9	3.29597E-12	28.5576E-12
1.53785E+0	1.05175E-9	1.53785E+0	-119.338E-9	3.22963E-12	28.3935E-12
1.55794E+0	1.08559E-9	1.55794E+0	-119.338E-9	3.31349E-12	28.0083E-12
1.57804E+0	1.13351E-9	1.57804E+0	-119.338E-9	3.17177E-12	27.4545E-12
1.59813E+0	1.15078E-9	1.59813E+0	-119.338E-9	2.85569E-12	26.5365E-12
1.61822E+0	1.20440E-9	1.61822E+0	-119.338E-9	2.83274E-12	25.6622E-12
1.63832E+0	1.21962E-9	1.63832E+0	-119.338E-9	2.58706E-12	24.7054E-12
1.65841E+0	1.26201E-9	1.65841E+0	-119.338E-9	2.52654E-12	24.2912E-12
1.67850E+0	1.28881E-9	1.67850E+0	-119.338E-9	2.38298E-12	23.3098E-12
1.69860E+0	1.31598E-9	1.69860E+0	-119.338E-9	2.53193E-12	22.9600E-12
1.71869E+0	1.36308E-9	1.71869E+0	-119.338E-9	2.19784E-12	22.4192E-12
1.73879E+0	1.36420E-9	1.73879E+0	-119.338E-9	2.08354E-12	21.7039E-12
1.75888E+0	1.41485E-9	1.75888E+0	-119.338E-9	2.07990E-12	21.5822E-12
1.77897E+0	1.42676E-9	1.77897E+0	-119.338E-9	2.00588E-12	20.7938E-12
1.79907E+0	1.45523E-9	1.79907E+0	-119.338E-9	1.85611E-12	20.6564E-12
1.81916E+0	1.49049E-9	1.81916E+0	-119.338E-9	2.29472E-12	20.1390E-12
1.83925E+0	1.49708E-9	1.83925E+0	-119.338E-9	1.80567E-12	19.8987E-12
1.85935E+0	1.54308E-9	1.85935E+0	-119.338E-9	1.56160E-12	19.0980E-12
1.87944E+0	1.54739E-9	1.87944E+0	-119.338E-9	1.55059E-12	18.7877E-12
1.89953E+0	1.58724E-9	1.89953E+0	-119.338E-9	1.48717E-12	18.4342E-12
1.91963E+0	1.60192E-9	1.91963E+0	-119.338E-9	1.38261E-12	18.0366E-12
1.93972E+0	1.62402E-9	1.93972E+0	-119.338E-9	1.28614E-12	17.9364E-12
1.95981E+0	1.66295E-9	1.95981E+0	-119.338E-9	949.911E-15	17.4536E-12
1.97991E+0	1.65996E-9	1.97991E+0	-119.338E-9	1.04151E-12	16.9616E-12
2.00000E+0	1.70935E-9	2.00000E+0	-119.338E-9	551.533E-15	16.5188E-12
