# Supplementary material for: Circumventing the stability problems of graphene nanoribbon zigzag edges
Source: Nat Chem. 2022 Sep 26;14(12):1451–8. doi: 10.1038/s41557-022-01042-8 (PMC10665199; doi:10.1038/s41557-022-01042-8)
Supplement: Supplementary file 3 — Source data for Supplementary Fig. 9. [file 41557_2022_1042_MOESM3_ESM.zip › 5 units/Point_spectra_575.dat]

Experiment	bias spectroscopy
Saved Date	25.07.2020 11:28:29
User
Date
X (m)	148.328E-9
Y (m)	425.679E-9
Z (m)	-119.335E-9
Z offset (m)	0E+0
Settling time (s)	20E-3
Integration time (s)	50E-3
Z-Ctrl hold	TRUE
Final Z (m)	N/A
Start time	25.07.2020 11:28:13
Filter type	None
Order
Cutoff frq
Bias>Bias (V)	-500E-3
Bias>Calibration (V/V)	-1E+0
Bias>Offset (V)	0E+0
Bias Spectroscopy>Sweep Start (V)	-2.3E+0
Bias Spectroscopy>Sweep End (V)	2E+0
Bias Spectroscopy>Num Pixel	215
Bias Spectroscopy>Z Avg time (s)	100E-3
Bias Spectroscopy>Z offset (m)	0E+0
Bias Spectroscopy>1st Settling time (s)	60E-3
Bias Spectroscopy>Settling time (s)	20E-3
Bias Spectroscopy>Integration time (s)	50E-3
Bias Spectroscopy>End Settling time (s)	50E-3
Bias Spectroscopy>Z control time (s)	50E-3
Bias Spectroscopy>Max Slew rate (V/s)	Inf
Bias Spectroscopy>backward sweep	FALSE
Bias Spectroscopy>Z-controller hold	TRUE
Bias Spectroscopy>Number of sweeps	1
Bias Spectroscopy>Channels	Current (A);Bias (V);Z (m);LI Demod 1 Y (A);LI Demod 1 X (A)
Bias Spectroscopy>Reset Bias	TRUE
Bias Spectroscopy>Record final Z	FALSE
Bias Spectroscopy>Lock-In run	TRUE
Current>Current (A)	1.39709E-9
Current>Calibration (A/V)	330E-12
Current>Offset (A)	0E+0
Current>Gain	High
Lock-in>Lock-in status	ON
Lock-in>Modulated signal	Bias (V)
Lock-in>Frequency (Hz)	828E+0
Lock-in>Amplitude	20E-3
Lock-in>Demodulated signal	Current (A)
Lock-in>HP Filter Cutoff D1 (Hz)	155.425E+0
Lock-in>HP Filter Cutoff D2 (Hz)	155.425E+0
Lock-in>HP Filter Order D1	1
Lock-in>HP Filter Order D2	1
Lock-in>Harmonic D1	1
Lock-in>Harmonic D2	2
Lock-in>Reference phase D1 (deg)	-154.128E+0
Lock-in>Reference phase D2 (deg)	174.64E+0
Lock-in>LP Filter Cutoff D1 (Hz)	9.71405E+0
Lock-in>LP Filter Cutoff D2 (Hz)	4.85702E+0
Lock-in>LP Filter Order D1	2
Lock-in>LP Filter Order D2	2
Lock-in>Sync Filter D1	OFF
Lock-in>Sync Filter D2	OFF
[DATA]
Bias calc (V)	Current (A)	Bias (V)	Z (m)	LI Demod 1 Y (A)	LI Demod 1 X (A)
-2.30000E+0	-763.647E-12	-2.30000E+0	-119.335E-9	-630.995E-15	11.3840E-12
-2.27991E+0	-761.403E-12	-2.27991E+0	-119.335E-9	-737.979E-15	11.4357E-12
-2.25981E+0	-743.243E-12	-2.25981E+0	-119.335E-9	-410.153E-15	11.3913E-12
-2.23972E+0	-722.033E-12	-2.23972E+0	-119.335E-9	-755.849E-15	11.6547E-12
-2.21963E+0	-716.103E-12	-2.21963E+0	-119.335E-9	-623.592E-15	11.7739E-12
-2.19953E+0	-689.174E-12	-2.19953E+0	-119.335E-9	-420.492E-15	12.0014E-12
-2.17944E+0	-685.265E-12	-2.17944E+0	-119.335E-9	-536.527E-15	11.9293E-12
-2.15935E+0	-658.490E-12	-2.15935E+0	-119.335E-9	-500.099E-15	12.0264E-12
-2.13925E+0	-651.973E-12	-2.13925E+0	-119.335E-9	-564.199E-15	12.1581E-12
-2.11916E+0	-630.521E-12	-2.11916E+0	-119.335E-9	-260.648E-15	12.0309E-12
-2.09907E+0	-611.368E-12	-2.09907E+0	-119.335E-9	-179.736E-15	12.5121E-12
-2.07897E+0	-604.224E-12	-2.07897E+0	-119.335E-9	-327.109E-15	12.7753E-12
-2.05888E+0	-573.342E-12	-2.05888E+0	-119.335E-9	-236.608E-15	13.0709E-12
-2.03878E+0	-565.401E-12	-2.03878E+0	-119.335E-9	-299.614E-15	13.3133E-12
-2.01869E+0	-542.330E-12	-2.01869E+0	-119.335E-9	-203.920E-15	13.4658E-12
-1.99860E+0	-525.425E-12	-1.99860E+0	-119.335E-9	-344.903E-15	13.2296E-12
-1.97850E+0	-510.068E-12	-1.97850E+0	-119.335E-9	-601.191E-15	12.1639E-12
-1.95841E+0	-492.262E-12	-1.95841E+0	-119.335E-9	-463.825E-15	10.7397E-12
-1.93832E+0	-481.942E-12	-1.93832E+0	-119.335E-9	-802.474E-15	9.83499E-12
-1.91822E+0	-465.210E-12	-1.91822E+0	-119.335E-9	-1.29680E-12	8.84025E-12
-1.89813E+0	-458.950E-12	-1.89813E+0	-119.335E-9	-1.49413E-12	8.14583E-12
-1.87804E+0	-444.907E-12	-1.87804E+0	-119.335E-9	-1.38311E-12	7.59483E-12
-1.85794E+0	-437.039E-12	-1.85794E+0	-119.335E-9	-1.68965E-12	7.14200E-12
-1.83785E+0	-429.103E-12	-1.83785E+0	-119.335E-9	-1.70411E-12	7.24241E-12
-1.81776E+0	-417.151E-12	-1.81776E+0	-119.335E-9	-1.67411E-12	6.93257E-12
-1.79766E+0	-410.847E-12	-1.79766E+0	-119.335E-9	-1.76212E-12	6.91313E-12
-1.77757E+0	-399.334E-12	-1.77757E+0	-119.335E-9	-1.77843E-12	6.73472E-12
-1.75748E+0	-391.784E-12	-1.75748E+0	-119.335E-9	-1.88275E-12	6.55873E-12
-1.73738E+0	-383.857E-12	-1.73738E+0	-119.335E-9	-1.91695E-12	6.30692E-12
-1.71729E+0	-374.625E-12	-1.71729E+0	-119.335E-9	-1.74272E-12	6.41779E-12
-1.69720E+0	-367.249E-12	-1.69720E+0	-119.335E-9	-2.02686E-12	6.55004E-12
-1.67710E+0	-358.708E-12	-1.67710E+0	-119.335E-9	-1.87713E-12	6.45221E-12
-1.65701E+0	-350.857E-12	-1.65701E+0	-119.335E-9	-1.71594E-12	6.18908E-12
-1.63692E+0	-341.446E-12	-1.63692E+0	-119.335E-9	-2.00792E-12	5.89117E-12
-1.61682E+0	-335.857E-12	-1.61682E+0	-119.335E-9	-2.12588E-12	5.77026E-12
-1.59673E+0	-327.379E-12	-1.59673E+0	-119.335E-9	-2.12402E-12	5.67220E-12
-1.57664E+0	-319.911E-12	-1.57664E+0	-119.335E-9	-1.98744E-12	5.54252E-12
-1.55654E+0	-314.268E-12	-1.55654E+0	-119.335E-9	-2.00793E-12	5.35838E-12
-1.53645E+0	-305.637E-12	-1.53645E+0	-119.335E-9	-1.78605E-12	5.52429E-12
-1.51636E+0	-298.522E-12	-1.51636E+0	-119.335E-9	-1.84024E-12	5.47640E-12
-1.49626E+0	-291.671E-12	-1.49626E+0	-119.335E-9	-2.12402E-12	5.52706E-12
-1.47617E+0	-283.681E-12	-1.47617E+0	-119.335E-9	-1.98013E-12	5.48967E-12
-1.45607E+0	-276.220E-12	-1.45607E+0	-119.335E-9	-1.94420E-12	5.74015E-12
-1.43598E+0	-271.348E-12	-1.43598E+0	-119.335E-9	-2.39416E-12	4.86589E-12
-1.41589E+0	-264.835E-12	-1.41589E+0	-119.335E-9	-2.29842E-12	4.09042E-12
-1.39579E+0	-260.825E-12	-1.39579E+0	-119.335E-9	-2.48306E-12	3.65034E-12
-1.37570E+0	-257.533E-12	-1.37570E+0	-119.335E-9	-2.49910E-12	3.03476E-12
-1.35561E+0	-253.220E-12	-1.35561E+0	-119.335E-9	-2.51796E-12	3.18397E-12
-1.33551E+0	-249.788E-12	-1.33551E+0	-119.335E-9	-2.40496E-12	2.97945E-12
-1.31542E+0	-246.628E-12	-1.31542E+0	-119.335E-9	-2.49105E-12	2.70056E-12
-1.29533E+0	-243.937E-12	-1.29533E+0	-119.335E-9	-2.70308E-12	2.79488E-12
-1.27523E+0	-239.648E-12	-1.27523E+0	-119.335E-9	-2.61376E-12	2.85793E-12
-1.25514E+0	-237.290E-12	-1.25514E+0	-119.335E-9	-2.50759E-12	2.82556E-12
-1.23505E+0	-233.363E-12	-1.23505E+0	-119.335E-9	-2.70951E-12	2.91903E-12
-1.21495E+0	-229.531E-12	-1.21495E+0	-119.335E-9	-2.46597E-12	2.99809E-12
-1.19486E+0	-226.909E-12	-1.19486E+0	-119.335E-9	-2.65360E-12	3.14704E-12
-1.17477E+0	-222.124E-12	-1.17477E+0	-119.335E-9	-2.59498E-12	3.17341E-12
-1.15467E+0	-219.519E-12	-1.15467E+0	-119.335E-9	-2.60753E-12	3.00226E-12
-1.13458E+0	-215.606E-12	-1.13458E+0	-119.335E-9	-2.50178E-12	2.89162E-12
-1.11449E+0	-211.841E-12	-1.11449E+0	-119.335E-9	-2.50180E-12	3.02312E-12
-1.09439E+0	-209.109E-12	-1.09439E+0	-119.335E-9	-2.70297E-12	3.03020E-12
-1.07430E+0	-204.889E-12	-1.07430E+0	-119.335E-9	-2.54897E-12	2.90719E-12
-1.05421E+0	-201.924E-12	-1.05421E+0	-119.335E-9	-2.67255E-12	2.90481E-12
-1.03411E+0	-198.717E-12	-1.03411E+0	-119.335E-9	-2.64979E-12	2.77879E-12
-1.01402E+0	-194.707E-12	-1.01402E+0	-119.335E-9	-2.38050E-12	2.86392E-12
-993.925E-3	-191.925E-12	-993.925E-3	-119.335E-9	-2.47926E-12	3.03749E-12
-973.832E-3	-187.923E-12	-973.832E-3	-119.335E-9	-2.65259E-12	2.92847E-12
-953.738E-3	-184.998E-12	-953.738E-3	-119.335E-9	-2.62262E-12	2.84529E-12
-933.645E-3	-180.316E-12	-933.645E-3	-119.335E-9	-2.47089E-12	2.83816E-12
-913.551E-3	-177.906E-12	-913.551E-3	-119.335E-9	-2.41625E-12	3.19419E-12
-893.458E-3	-173.469E-12	-893.458E-3	-119.335E-9	-2.42944E-12	2.73241E-12
-873.364E-3	-169.709E-12	-873.364E-3	-119.335E-9	-2.60769E-12	2.75739E-12
-853.271E-3	-168.074E-12	-853.271E-3	-119.335E-9	-2.64090E-12	2.79128E-12
-833.177E-3	-163.254E-12	-833.178E-3	-119.335E-9	-2.73392E-12	2.54295E-12
-813.084E-3	-161.850E-12	-813.084E-3	-119.335E-9	-2.96718E-12	2.60022E-12
-792.990E-3	-158.834E-12	-792.991E-3	-119.335E-9	-2.77752E-12	2.17489E-12
-772.897E-3	-156.232E-12	-772.897E-3	-119.335E-9	-2.70834E-12	2.44689E-12
-752.804E-3	-153.927E-12	-752.804E-3	-119.335E-9	-2.71253E-12	2.29935E-12
-732.710E-3	-150.873E-12	-732.710E-3	-119.335E-9	-2.77349E-12	2.40594E-12
-712.617E-3	-149.843E-12	-712.617E-3	-119.335E-9	-2.95735E-12	2.13794E-12
-692.523E-3	-145.449E-12	-692.523E-3	-119.335E-9	-2.61266E-12	2.13213E-12
-672.430E-3	-144.557E-12	-672.430E-3	-119.335E-9	-2.50443E-12	2.42597E-12
-652.336E-3	-141.630E-12	-652.336E-3	-119.335E-9	-2.61300E-12	2.30932E-12
-632.243E-3	-138.086E-12	-632.243E-3	-119.335E-9	-2.60472E-12	2.33435E-12
-612.149E-3	-137.134E-12	-612.149E-3	-119.335E-9	-2.85246E-12	2.26699E-12
-592.056E-3	-132.921E-12	-592.056E-3	-119.335E-9	-2.86952E-12	2.36042E-12
-571.962E-3	-131.192E-12	-571.963E-3	-119.335E-9	-2.77044E-12	2.61452E-12
-551.869E-3	-128.047E-12	-551.869E-3	-119.335E-9	-2.80508E-12	2.46157E-12
-531.775E-3	-125.217E-12	-531.776E-3	-119.335E-9	-2.55449E-12	2.63642E-12
-511.682E-3	-122.132E-12	-511.682E-3	-119.335E-9	-2.62083E-12	2.85855E-12
-491.589E-3	-118.614E-12	-491.589E-3	-119.335E-9	-2.59089E-12	2.86210E-12
-471.495E-3	-116.659E-12	-471.495E-3	-119.335E-9	-2.79517E-12	2.87241E-12
-451.402E-3	-112.132E-12	-451.402E-3	-119.335E-9	-2.68556E-12	2.87748E-12
-431.308E-3	-109.343E-12	-431.308E-3	-119.335E-9	-2.80172E-12	2.86341E-12
-411.215E-3	-106.462E-12	-411.215E-3	-119.335E-9	-2.52355E-12	3.29042E-12
-391.121E-3	-101.644E-12	-391.121E-3	-119.335E-9	-2.61203E-12	3.05648E-12
-371.028E-3	-98.7177E-12	-371.028E-3	-119.335E-9	-2.61918E-12	3.31764E-12
-350.934E-3	-93.8816E-12	-350.935E-3	-119.335E-9	-2.44506E-12	3.68749E-12
-330.841E-3	-88.7080E-12	-330.841E-3	-119.335E-9	-2.44539E-12	4.05462E-12
-310.748E-3	-84.1773E-12	-310.748E-3	-119.335E-9	-2.45029E-12	3.82881E-12
-290.654E-3	-78.6978E-12	-290.654E-3	-119.335E-9	-2.31701E-12	4.16357E-12
-270.561E-3	-73.3177E-12	-270.561E-3	-119.335E-9	-2.30910E-12	4.36512E-12
-250.467E-3	-67.7462E-12	-250.467E-3	-119.335E-9	-2.37486E-12	4.24561E-12
-230.374E-3	-63.1561E-12	-230.374E-3	-119.335E-9	-2.50047E-12	4.03255E-12
-210.280E-3	-57.3277E-12	-210.280E-3	-119.335E-9	-2.34454E-12	3.98580E-12
-190.187E-3	-52.0820E-12	-190.187E-3	-119.335E-9	-2.37543E-12	4.33264E-12
-170.093E-3	-47.0177E-12	-170.093E-3	-119.335E-9	-2.34485E-12	4.32459E-12
-150.000E-3	-40.8664E-12	-150.000E-3	-119.335E-9	-2.41631E-12	4.13748E-12
-129.906E-3	-35.9137E-12	-129.907E-3	-119.335E-9	-2.30813E-12	4.45914E-12
-109.813E-3	-29.9266E-12	-109.813E-3	-119.335E-9	-2.19073E-12	4.56838E-12
-89.7193E-3	-24.1034E-12	-89.7196E-3	-119.335E-9	-1.98284E-12	4.42380E-12
-69.6259E-3	-18.5553E-12	-69.6261E-3	-119.335E-9	-2.13118E-12	4.33901E-12
-49.5324E-3	-13.0635E-12	-49.5327E-3	-119.335E-9	-2.04339E-12	4.28831E-12
-29.4390E-3	-7.93071E-12	-29.4392E-3	-119.335E-9	-2.36810E-12	4.04892E-12
-9.34553E-3	-2.66360E-12	-9.34577E-3	-119.335E-9	-2.30527E-12	4.01269E-12
10.7479E-3	2.88890E-12	10.7477E-3	-119.335E-9	-2.24472E-12	4.30802E-12
30.8414E-3	8.82057E-12	30.8411E-3	-119.335E-9	-2.14219E-12	4.67467E-12
50.9348E-3	15.0683E-12	50.9346E-3	-119.335E-9	-2.12867E-12	4.86809E-12
71.0282E-3	21.5993E-12	71.0281E-3	-119.335E-9	-2.11897E-12	4.76664E-12
91.1217E-3	27.6387E-12	91.1215E-3	-119.335E-9	-2.09432E-12	4.59695E-12
111.215E-3	34.1122E-12	111.215E-3	-119.335E-9	-2.27141E-12	4.44041E-12
131.309E-3	39.7025E-12	131.308E-3	-119.335E-9	-2.32565E-12	4.26776E-12
151.402E-3	45.6440E-12	151.402E-3	-119.335E-9	-2.34648E-12	4.78806E-12
171.496E-3	52.2413E-12	171.495E-3	-119.335E-9	-2.19493E-12	4.86511E-12
191.589E-3	58.0966E-12	191.589E-3	-119.335E-9	-2.22034E-12	4.81569E-12
211.683E-3	65.1579E-12	211.682E-3	-119.335E-9	-2.11414E-12	4.77592E-12
231.776E-3	71.0683E-12	231.776E-3	-119.335E-9	-2.11487E-12	5.07191E-12
251.869E-3	77.4334E-12	251.869E-3	-119.335E-9	-2.03799E-12	4.93788E-12
271.963E-3	83.7703E-12	271.963E-3	-119.335E-9	-2.38710E-12	4.86497E-12
292.056E-3	89.4630E-12	292.056E-3	-119.335E-9	-2.29176E-12	4.74959E-12
312.150E-3	96.3966E-12	312.150E-3	-119.335E-9	-2.23137E-12	4.77229E-12
332.243E-3	101.847E-12	332.243E-3	-119.335E-9	-2.31236E-12	4.82116E-12
352.337E-3	108.636E-12	352.336E-3	-119.335E-9	-2.25142E-12	4.75490E-12
372.430E-3	114.401E-12	372.430E-3	-119.335E-9	-2.07353E-12	4.50911E-12
392.524E-3	120.398E-12	392.523E-3	-119.335E-9	-2.02282E-12	4.85129E-12
412.617E-3	127.951E-12	412.617E-3	-119.335E-9	-2.17398E-12	5.05907E-12
432.711E-3	132.770E-12	432.710E-3	-119.335E-9	-1.97682E-12	5.02285E-12
452.804E-3	141.527E-12	452.804E-3	-119.335E-9	-2.15841E-12	5.03341E-12
472.898E-3	146.707E-12	472.897E-3	-119.335E-9	-2.02588E-12	5.05804E-12
492.991E-3	153.545E-12	492.991E-3	-119.335E-9	-1.92986E-12	5.19693E-12
513.084E-3	161.505E-12	513.084E-3	-119.335E-9	-2.00160E-12	5.52683E-12
533.178E-3	167.745E-12	533.178E-3	-119.335E-9	-2.11278E-12	5.62400E-12
553.271E-3	176.595E-12	553.271E-3	-119.335E-9	-2.19224E-12	5.80144E-12
573.365E-3	182.834E-12	573.364E-3	-119.335E-9	-1.94401E-12	5.86133E-12
593.458E-3	192.644E-12	593.458E-3	-119.335E-9	-1.82524E-12	6.13567E-12
613.552E-3	200.841E-12	613.551E-3	-119.335E-9	-1.89633E-12	6.81335E-12
633.645E-3	210.104E-12	633.645E-3	-119.335E-9	-1.70049E-12	7.68860E-12
653.738E-3	223.779E-12	653.738E-3	-119.335E-9	-1.41296E-12	8.52405E-12
673.832E-3	233.153E-12	673.832E-3	-119.335E-9	-1.11884E-12	9.42383E-12
693.926E-3	248.956E-12	693.925E-3	-119.335E-9	-1.06340E-12	9.49465E-12
714.019E-3	259.512E-12	714.019E-3	-119.335E-9	-1.24473E-12	9.18279E-12
734.113E-3	272.180E-12	734.112E-3	-119.335E-9	-1.21534E-12	9.05240E-12
754.206E-3	286.091E-12	754.206E-3	-119.335E-9	-1.22715E-12	8.96893E-12
774.299E-3	295.219E-12	774.299E-3	-119.335E-9	-1.16762E-12	9.25887E-12
794.393E-3	311.461E-12	794.393E-3	-119.335E-9	-1.31276E-12	9.13383E-12
814.486E-3	320.099E-12	814.486E-3	-119.335E-9	-1.19459E-12	9.27487E-12
834.580E-3	334.062E-12	834.579E-3	-119.335E-9	-1.27131E-12	9.32111E-12
854.673E-3	348.296E-12	854.673E-3	-119.335E-9	-1.13362E-12	9.55241E-12
874.767E-3	358.532E-12	874.766E-3	-119.335E-9	-859.148E-15	10.0618E-12
894.860E-3	377.811E-12	894.860E-3	-119.335E-9	-859.947E-15	10.2772E-12
914.953E-3	386.060E-12	914.953E-3	-119.335E-9	-822.975E-15	10.2851E-12
935.047E-3	405.434E-12	935.047E-3	-119.335E-9	-739.258E-15	10.2045E-12
955.141E-3	415.483E-12	955.140E-3	-119.335E-9	-895.620E-15	9.69840E-12
975.234E-3	426.790E-12	975.234E-3	-119.335E-9	-1.45328E-12	9.49118E-12
995.327E-3	444.505E-12	995.327E-3	-119.335E-9	-1.12654E-12	9.29777E-12
1.01542E+0	447.654E-12	1.01542E+0	-119.335E-9	-1.31937E-12	8.78298E-12
1.03551E+0	467.216E-12	1.03551E+0	-119.335E-9	-1.37784E-12	8.74851E-12
1.05561E+0	473.172E-12	1.05561E+0	-119.335E-9	-1.39895E-12	8.59124E-12
1.07570E+0	486.942E-12	1.07570E+0	-119.335E-9	-1.53884E-12	8.72235E-12
1.09579E+0	501.419E-12	1.09579E+0	-119.335E-9	-1.46055E-12	8.88685E-12
1.11589E+0	512.998E-12	1.11589E+0	-119.335E-9	-1.35964E-12	9.46034E-12
1.13598E+0	528.630E-12	1.13598E+0	-119.335E-9	-1.36137E-12	9.63497E-12
1.15608E+0	533.658E-12	1.15607E+0	-119.335E-9	-1.27834E-12	9.84224E-12
1.17617E+0	555.930E-12	1.17617E+0	-119.335E-9	-1.17790E-12	9.94849E-12
1.19626E+0	566.762E-12	1.19626E+0	-119.335E-9	-971.714E-15	9.79819E-12
1.21636E+0	574.791E-12	1.21636E+0	-119.335E-9	-1.12582E-12	10.0905E-12
1.23645E+0	596.798E-12	1.23645E+0	-119.335E-9	-914.752E-15	10.0764E-12
1.25654E+0	599.033E-12	1.25654E+0	-119.335E-9	-1.12287E-12	10.7428E-12
1.27664E+0	648.360E-12	1.27664E+0	-119.335E-9	-710.657E-15	11.4091E-12
1.29673E+0	655.094E-12	1.29673E+0	-119.335E-9	-730.401E-15	11.8753E-12
1.31682E+0	657.891E-12	1.31682E+0	-119.335E-9	-206.744E-15	12.9794E-12
1.33692E+0	689.462E-12	1.33692E+0	-119.335E-9	-191.104E-15	13.5438E-12
1.35701E+0	693.022E-12	1.35701E+0	-119.335E-9	-223.822E-15	14.4849E-12
1.37710E+0	737.392E-12	1.37710E+0	-119.335E-9	-67.2739E-15	15.3690E-12
1.39720E+0	749.886E-12	1.39720E+0	-119.335E-9	672.111E-15	16.6145E-12
1.41729E+0	782.537E-12	1.41729E+0	-119.335E-9	1.04833E-12	18.0241E-12
1.43738E+0	801.883E-12	1.43738E+0	-119.335E-9	1.20108E-12	19.5480E-12
1.45748E+0	832.648E-12	1.45748E+0	-119.335E-9	1.86194E-12	21.2415E-12
1.47757E+0	868.554E-12	1.47757E+0	-119.335E-9	2.22695E-12	22.5789E-12
1.49766E+0	894.135E-12	1.49766E+0	-119.335E-9	2.29182E-12	23.7202E-12
1.51776E+0	931.209E-12	1.51776E+0	-119.335E-9	2.54204E-12	24.1028E-12
1.53785E+0	960.759E-12	1.53785E+0	-119.335E-9	2.55764E-12	23.6427E-12
1.55794E+0	993.429E-12	1.55794E+0	-119.335E-9	2.30647E-12	23.6024E-12
1.57804E+0	1.02298E-9	1.57804E+0	-119.335E-9	2.46198E-12	22.8323E-12
1.59813E+0	1.05475E-9	1.59813E+0	-119.335E-9	2.07386E-12	22.1346E-12
1.61822E+0	1.08610E-9	1.61822E+0	-119.335E-9	1.64999E-12	21.3171E-12
1.63832E+0	1.10697E-9	1.63832E+0	-119.335E-9	1.77008E-12	20.8771E-12
1.65841E+0	1.13906E-9	1.65841E+0	-119.335E-9	1.77909E-12	20.3104E-12
1.67850E+0	1.16346E-9	1.67850E+0	-119.335E-9	1.34396E-12	19.6543E-12
1.69860E+0	1.18744E-9	1.69860E+0	-119.335E-9	1.45344E-12	19.2888E-12
1.71869E+0	1.21462E-9	1.71869E+0	-119.335E-9	1.49452E-12	19.4268E-12
1.73879E+0	1.23820E-9	1.73879E+0	-119.335E-9	1.35584E-12	18.5041E-12
1.75888E+0	1.26072E-9	1.75888E+0	-119.335E-9	1.15896E-12	17.9164E-12
1.77897E+0	1.28167E-9	1.77897E+0	-119.335E-9	1.02424E-12	17.5669E-12
1.79907E+0	1.31023E-9	1.79907E+0	-119.335E-9	981.642E-15	17.1446E-12
1.81916E+0	1.32709E-9	1.81916E+0	-119.335E-9	1.12682E-12	16.4576E-12
1.83925E+0	1.35377E-9	1.83925E+0	-119.335E-9	977.502E-15	17.4245E-12
1.85935E+0	1.37000E-9	1.85935E+0	-119.335E-9	668.809E-15	15.8940E-12
1.87944E+0	1.39155E-9	1.87944E+0	-119.335E-9	663.184E-15	15.3932E-12
1.89953E+0	1.40797E-9	1.89953E+0	-119.335E-9	735.956E-15	14.7117E-12
1.91963E+0	1.42486E-9	1.91963E+0	-119.335E-9	602.072E-15	14.3212E-12
1.93972E+0	1.44412E-9	1.93972E+0	-119.335E-9	392.384E-15	14.1834E-12
1.95981E+0	1.45890E-9	1.95981E+0	-119.335E-9	620.240E-15	13.6418E-12
1.97991E+0	1.48170E-9	1.97991E+0	-119.335E-9	271.219E-15	13.5755E-12
2.00000E+0	1.50396E-9	2.00000E+0	-119.335E-9	-61.3668E-15	13.0971E-12
