# Supplementary material for: Circumventing the stability problems of graphene nanoribbon zigzag edges
Source: Nat Chem. 2022 Sep 26;14(12):1451–8. doi: 10.1038/s41557-022-01042-8 (PMC10665199; doi:10.1038/s41557-022-01042-8)
Supplement: Supplementary file 3 — Source data for Supplementary Fig. 9. [file 41557_2022_1042_MOESM3_ESM.zip › 5 units/Point_spectra_576.dat]

Experiment	bias spectroscopy
Saved Date	25.07.2020 11:28:44
User
Date
X (m)	148.328E-9
Y (m)	425.808E-9
Z (m)	-119.339E-9
Z offset (m)	0E+0
Settling time (s)	20E-3
Integration time (s)	50E-3
Z-Ctrl hold	TRUE
Final Z (m)	N/A
Start time	25.07.2020 11:28:29
Filter type	None
Order
Cutoff frq
Bias>Bias (V)	-500E-3
Bias>Calibration (V/V)	-1E+0
Bias>Offset (V)	0E+0
Bias Spectroscopy>Sweep Start (V)	-2.3E+0
Bias Spectroscopy>Sweep End (V)	2E+0
Bias Spectroscopy>Num Pixel	215
Bias Spectroscopy>Z Avg time (s)	100E-3
Bias Spectroscopy>Z offset (m)	0E+0
Bias Spectroscopy>1st Settling time (s)	60E-3
Bias Spectroscopy>Settling time (s)	20E-3
Bias Spectroscopy>Integration time (s)	50E-3
Bias Spectroscopy>End Settling time (s)	50E-3
Bias Spectroscopy>Z control time (s)	50E-3
Bias Spectroscopy>Max Slew rate (V/s)	Inf
Bias Spectroscopy>backward sweep	FALSE
Bias Spectroscopy>Z-controller hold	TRUE
Bias Spectroscopy>Number of sweeps	1
Bias Spectroscopy>Channels	Current (A);Bias (V);Z (m);LI Demod 1 Y (A);LI Demod 1 X (A)
Bias Spectroscopy>Reset Bias	TRUE
Bias Spectroscopy>Record final Z	FALSE
Bias Spectroscopy>Lock-In run	TRUE
Current>Current (A)	604.443E-12
Current>Calibration (A/V)	330E-12
Current>Offset (A)	0E+0
Current>Gain	High
Lock-in>Lock-in status	ON
Lock-in>Modulated signal	Bias (V)
Lock-in>Frequency (Hz)	828E+0
Lock-in>Amplitude	20E-3
Lock-in>Demodulated signal	Current (A)
Lock-in>HP Filter Cutoff D1 (Hz)	155.425E+0
Lock-in>HP Filter Cutoff D2 (Hz)	155.425E+0
Lock-in>HP Filter Order D1	1
Lock-in>HP Filter Order D2	1
Lock-in>Harmonic D1	1
Lock-in>Harmonic D2	2
Lock-in>Reference phase D1 (deg)	-154.128E+0
Lock-in>Reference phase D2 (deg)	174.64E+0
Lock-in>LP Filter Cutoff D1 (Hz)	9.71405E+0
Lock-in>LP Filter Cutoff D2 (Hz)	4.85702E+0
Lock-in>LP Filter Order D1	2
Lock-in>LP Filter Order D2	2
Lock-in>Sync Filter D1	OFF
Lock-in>Sync Filter D2	OFF
[DATA]
Bias calc (V)	Current (A)	Bias (V)	Z (m)	LI Demod 1 Y (A)	LI Demod 1 X (A)
-2.30000E+0	-734.002E-12	-2.30000E+0	-119.339E-9	-440.142E-15	11.4991E-12
-2.27991E+0	-725.743E-12	-2.27991E+0	-119.339E-9	-733.715E-15	11.5866E-12
-2.25981E+0	-708.246E-12	-2.25981E+0	-119.339E-9	-713.523E-15	11.3710E-12
-2.23972E+0	-690.760E-12	-2.23972E+0	-119.339E-9	-857.452E-15	11.3753E-12
-2.21963E+0	-682.634E-12	-2.21963E+0	-119.339E-9	-485.965E-15	11.2193E-12
-2.19953E+0	-659.084E-12	-2.19953E+0	-119.339E-9	-630.274E-15	11.2129E-12
-2.17944E+0	-650.620E-12	-2.17944E+0	-119.339E-9	-782.967E-15	11.1346E-12
-2.15935E+0	-632.819E-12	-2.15935E+0	-119.339E-9	-830.472E-15	11.2598E-12
-2.13925E+0	-620.045E-12	-2.13925E+0	-119.339E-9	-632.912E-15	11.2294E-12
-2.11916E+0	-604.722E-12	-2.11916E+0	-119.339E-9	-530.012E-15	11.3265E-12
-2.09907E+0	-585.636E-12	-2.09907E+0	-119.339E-9	-588.149E-15	11.4077E-12
-2.07897E+0	-577.900E-12	-2.07897E+0	-119.339E-9	-765.350E-15	11.0214E-12
-2.05888E+0	-554.356E-12	-2.05888E+0	-119.339E-9	-750.706E-15	10.8036E-12
-2.03878E+0	-547.357E-12	-2.03878E+0	-119.339E-9	-735.817E-15	10.7472E-12
-2.01869E+0	-530.091E-12	-2.01869E+0	-119.339E-9	-969.730E-15	10.0672E-12
-1.99860E+0	-516.704E-12	-1.99860E+0	-119.339E-9	-1.09238E-12	9.69502E-12
-1.97850E+0	-509.562E-12	-1.97850E+0	-119.339E-9	-1.16421E-12	8.97577E-12
-1.95841E+0	-490.248E-12	-1.95841E+0	-119.339E-9	-1.28952E-12	8.49004E-12
-1.93832E+0	-487.775E-12	-1.93832E+0	-119.339E-9	-1.39542E-12	8.04815E-12
-1.91822E+0	-469.729E-12	-1.91822E+0	-119.339E-9	-1.45862E-12	7.44107E-12
-1.89813E+0	-465.789E-12	-1.89813E+0	-119.339E-9	-1.51178E-12	7.06671E-12
-1.87804E+0	-454.274E-12	-1.87804E+0	-119.339E-9	-1.69074E-12	6.89823E-12
-1.85794E+0	-444.660E-12	-1.85794E+0	-119.339E-9	-1.83538E-12	7.00257E-12
-1.83785E+0	-439.590E-12	-1.83785E+0	-119.339E-9	-1.85205E-12	6.74830E-12
-1.81776E+0	-423.136E-12	-1.81776E+0	-119.339E-9	-1.78684E-12	6.71158E-12
-1.79766E+0	-423.580E-12	-1.79766E+0	-119.339E-9	-1.95516E-12	6.93457E-12
-1.77757E+0	-406.473E-12	-1.77757E+0	-119.339E-9	-1.77547E-12	6.97649E-12
-1.75748E+0	-401.918E-12	-1.75748E+0	-119.339E-9	-1.65158E-12	6.83353E-12
-1.73738E+0	-393.569E-12	-1.73738E+0	-119.339E-9	-1.72622E-12	6.26196E-12
-1.71729E+0	-382.310E-12	-1.71729E+0	-119.339E-9	-1.83250E-12	6.39962E-12
-1.69720E+0	-378.229E-12	-1.69720E+0	-119.339E-9	-1.79030E-12	6.48850E-12
-1.67710E+0	-364.066E-12	-1.67710E+0	-119.339E-9	-1.66121E-12	6.79073E-12
-1.65701E+0	-360.806E-12	-1.65701E+0	-119.339E-9	-1.81667E-12	6.76960E-12
-1.63692E+0	-347.078E-12	-1.63692E+0	-119.339E-9	-1.77120E-12	6.36266E-12
-1.61682E+0	-341.673E-12	-1.61682E+0	-119.339E-9	-1.84121E-12	6.07767E-12
-1.59673E+0	-334.811E-12	-1.59673E+0	-119.339E-9	-2.05255E-12	5.88516E-12
-1.57664E+0	-321.486E-12	-1.57664E+0	-119.339E-9	-1.75670E-12	6.10624E-12
-1.55654E+0	-321.955E-12	-1.55654E+0	-119.339E-9	-1.77780E-12	6.40122E-12
-1.53645E+0	-306.450E-12	-1.53645E+0	-119.339E-9	-1.75426E-12	6.32972E-12
-1.51636E+0	-301.341E-12	-1.51636E+0	-119.339E-9	-1.87075E-12	6.31661E-12
-1.49626E+0	-292.439E-12	-1.49626E+0	-119.339E-9	-1.66945E-12	6.56386E-12
-1.47617E+0	-280.963E-12	-1.47617E+0	-119.339E-9	-1.79765E-12	7.09430E-12
-1.45607E+0	-275.100E-12	-1.45607E+0	-119.339E-9	-1.91279E-12	6.56972E-12
-1.43598E+0	-264.655E-12	-1.43598E+0	-119.339E-9	-1.94003E-12	5.25349E-12
-1.41589E+0	-262.490E-12	-1.41589E+0	-119.339E-9	-2.33508E-12	4.38342E-12
-1.39579E+0	-254.076E-12	-1.39579E+0	-119.339E-9	-2.33944E-12	3.97673E-12
-1.37570E+0	-251.768E-12	-1.37570E+0	-119.339E-9	-2.44249E-12	3.23885E-12
-1.35561E+0	-249.086E-12	-1.35561E+0	-119.339E-9	-2.69315E-12	2.79725E-12
-1.33551E+0	-242.564E-12	-1.33551E+0	-119.339E-9	-2.72853E-12	2.71005E-12
-1.31542E+0	-244.138E-12	-1.31542E+0	-119.339E-9	-2.63452E-12	2.88518E-12
-1.29533E+0	-236.982E-12	-1.29533E+0	-119.339E-9	-2.71233E-12	2.61008E-12
-1.27523E+0	-236.823E-12	-1.27523E+0	-119.339E-9	-2.73710E-12	2.85504E-12
-1.25514E+0	-233.195E-12	-1.25514E+0	-119.339E-9	-2.50188E-12	2.58001E-12
-1.23505E+0	-228.709E-12	-1.23505E+0	-119.339E-9	-2.43332E-12	2.84162E-12
-1.21495E+0	-227.762E-12	-1.21495E+0	-119.339E-9	-2.48732E-12	2.80473E-12
-1.19486E+0	-220.466E-12	-1.19486E+0	-119.339E-9	-2.53487E-12	3.05523E-12
-1.17477E+0	-221.356E-12	-1.17477E+0	-119.339E-9	-2.59393E-12	2.81043E-12
-1.15467E+0	-214.079E-12	-1.15467E+0	-119.339E-9	-2.44388E-12	2.73471E-12
-1.13458E+0	-213.267E-12	-1.13458E+0	-119.339E-9	-2.43114E-12	2.80326E-12
-1.11449E+0	-209.928E-12	-1.11449E+0	-119.339E-9	-2.57421E-12	2.79049E-12
-1.09439E+0	-204.056E-12	-1.09439E+0	-119.339E-9	-2.67098E-12	2.85857E-12
-1.07430E+0	-204.550E-12	-1.07430E+0	-119.339E-9	-2.59351E-12	2.89629E-12
-1.05421E+0	-197.409E-12	-1.05421E+0	-119.339E-9	-2.53492E-12	2.77836E-12
-1.03411E+0	-196.360E-12	-1.03411E+0	-119.339E-9	-2.80766E-12	2.84763E-12
-1.01402E+0	-192.444E-12	-1.01402E+0	-119.339E-9	-2.85767E-12	2.79473E-12
-993.925E-3	-188.901E-12	-993.925E-3	-119.339E-9	-2.68080E-12	2.99672E-12
-973.832E-3	-186.911E-12	-973.832E-3	-119.339E-9	-2.69994E-12	2.88802E-12
-953.738E-3	-181.325E-12	-953.738E-3	-119.339E-9	-2.60939E-12	2.83449E-12
-933.645E-3	-180.329E-12	-933.645E-3	-119.339E-9	-2.42352E-12	3.13281E-12
-913.551E-3	-174.610E-12	-913.551E-3	-119.339E-9	-2.47525E-12	3.10447E-12
-893.458E-3	-171.390E-12	-893.458E-3	-119.339E-9	-2.51143E-12	2.90459E-12
-873.364E-3	-169.668E-12	-873.364E-3	-119.339E-9	-2.67307E-12	2.53339E-12
-853.271E-3	-164.565E-12	-853.271E-3	-119.339E-9	-2.52749E-12	2.64497E-12
-833.177E-3	-163.855E-12	-833.178E-3	-119.339E-9	-2.66180E-12	2.51470E-12
-813.084E-3	-159.368E-12	-813.084E-3	-119.339E-9	-2.65081E-12	2.22090E-12
-792.990E-3	-158.174E-12	-792.991E-3	-119.339E-9	-2.62585E-12	2.19117E-12
-772.897E-3	-155.263E-12	-772.897E-3	-119.339E-9	-2.68110E-12	2.01567E-12
-752.804E-3	-152.512E-12	-752.804E-3	-119.339E-9	-2.71144E-12	2.18929E-12
-732.710E-3	-151.353E-12	-732.710E-3	-119.339E-9	-2.65418E-12	2.26813E-12
-712.617E-3	-147.126E-12	-712.617E-3	-119.339E-9	-2.83159E-12	2.30182E-12
-692.523E-3	-146.984E-12	-692.523E-3	-119.339E-9	-2.65288E-12	2.27688E-12
-672.430E-3	-143.357E-12	-672.430E-3	-119.339E-9	-2.83138E-12	2.30348E-12
-652.336E-3	-140.562E-12	-652.336E-3	-119.339E-9	-2.75218E-12	2.22549E-12
-632.243E-3	-139.435E-12	-632.243E-3	-119.339E-9	-2.76800E-12	2.31265E-12
-612.149E-3	-135.277E-12	-612.149E-3	-119.339E-9	-2.81664E-12	2.16301E-12
-592.056E-3	-134.116E-12	-592.056E-3	-119.339E-9	-2.76790E-12	2.45512E-12
-571.962E-3	-130.856E-12	-571.963E-3	-119.339E-9	-2.89444E-12	2.08757E-12
-551.869E-3	-128.732E-12	-551.869E-3	-119.339E-9	-2.64152E-12	2.31714E-12
-531.775E-3	-125.598E-12	-531.776E-3	-119.339E-9	-2.70455E-12	2.64931E-12
-511.682E-3	-122.540E-12	-511.682E-3	-119.339E-9	-2.60095E-12	2.79510E-12
-491.589E-3	-120.263E-12	-491.589E-3	-119.339E-9	-2.52436E-12	2.75010E-12
-471.495E-3	-115.626E-12	-471.495E-3	-119.339E-9	-2.59477E-12	2.66916E-12
-451.402E-3	-114.145E-12	-451.402E-3	-119.339E-9	-2.68274E-12	2.72186E-12
-431.308E-3	-109.799E-12	-431.308E-3	-119.339E-9	-2.70412E-12	2.56488E-12
-411.215E-3	-106.908E-12	-411.215E-3	-119.339E-9	-2.69728E-12	2.65262E-12
-391.121E-3	-103.833E-12	-391.121E-3	-119.339E-9	-2.67807E-12	2.85696E-12
-371.028E-3	-99.3969E-12	-371.028E-3	-119.339E-9	-2.40941E-12	3.32369E-12
-350.934E-3	-95.0360E-12	-350.935E-3	-119.339E-9	-2.42530E-12	3.67771E-12
-330.841E-3	-90.3249E-12	-330.841E-3	-119.339E-9	-2.34505E-12	3.88786E-12
-310.748E-3	-85.4978E-12	-310.748E-3	-119.339E-9	-2.27742E-12	4.03220E-12
-290.654E-3	-79.7737E-12	-290.654E-3	-119.339E-9	-2.30803E-12	4.33038E-12
-270.561E-3	-74.6504E-12	-270.561E-3	-119.339E-9	-2.32392E-12	4.40839E-12
-250.467E-3	-69.1341E-12	-250.467E-3	-119.339E-9	-2.38083E-12	4.19062E-12
-230.374E-3	-63.7068E-12	-230.374E-3	-119.339E-9	-2.27397E-12	4.07878E-12
-210.280E-3	-58.5844E-12	-210.280E-3	-119.339E-9	-2.14147E-12	4.27409E-12
-190.187E-3	-53.0102E-12	-190.187E-3	-119.339E-9	-2.45081E-12	4.43044E-12
-170.093E-3	-47.3736E-12	-170.093E-3	-119.339E-9	-2.61821E-12	4.39272E-12
-150.000E-3	-42.0208E-12	-150.000E-3	-119.339E-9	-2.30540E-12	4.24234E-12
-129.906E-3	-36.4192E-12	-129.907E-3	-119.339E-9	-2.19937E-12	4.52239E-12
-109.813E-3	-30.4617E-12	-109.813E-3	-119.339E-9	-2.15527E-12	4.57315E-12
-89.7193E-3	-24.6460E-12	-89.7196E-3	-119.339E-9	-2.16032E-12	4.55784E-12
-69.6259E-3	-18.8561E-12	-69.6261E-3	-119.339E-9	-2.39943E-12	4.51413E-12
-49.5324E-3	-13.3312E-12	-49.5327E-3	-119.339E-9	-2.32273E-12	4.37934E-12
-29.4390E-3	-8.03865E-12	-29.4392E-3	-119.339E-9	-2.33710E-12	4.22999E-12
-9.34553E-3	-2.70937E-12	-9.34577E-3	-119.339E-9	-2.15493E-12	4.05738E-12
10.7479E-3	2.96659E-12	10.7477E-3	-119.339E-9	-2.06206E-12	4.30826E-12
30.8414E-3	9.02425E-12	30.8411E-3	-119.339E-9	-2.33288E-12	4.77869E-12
50.9348E-3	15.5270E-12	50.9346E-3	-119.339E-9	-2.10216E-12	4.89922E-12
71.0282E-3	21.9343E-12	71.0281E-3	-119.339E-9	-1.91738E-12	4.94759E-12
91.1217E-3	28.5837E-12	91.1215E-3	-119.339E-9	-2.31434E-12	5.01606E-12
111.215E-3	34.7410E-12	111.215E-3	-119.339E-9	-2.42380E-12	4.84469E-12
131.309E-3	40.3837E-12	131.308E-3	-119.339E-9	-2.14439E-12	4.66484E-12
151.402E-3	46.8939E-12	151.402E-3	-119.339E-9	-2.12416E-12	4.71576E-12
171.496E-3	52.7956E-12	171.495E-3	-119.339E-9	-2.15261E-12	4.97316E-12
191.589E-3	59.6328E-12	191.589E-3	-119.339E-9	-2.19515E-12	5.02704E-12
211.683E-3	66.0320E-12	211.682E-3	-119.339E-9	-2.08491E-12	4.84062E-12
231.776E-3	71.9974E-12	231.776E-3	-119.339E-9	-2.11617E-12	4.96879E-12
251.869E-3	79.2578E-12	251.869E-3	-119.339E-9	-2.20160E-12	4.92510E-12
271.963E-3	84.5367E-12	271.963E-3	-119.339E-9	-2.18501E-12	4.82948E-12
292.056E-3	91.9885E-12	292.056E-3	-119.339E-9	-2.09290E-12	4.98831E-12
312.150E-3	97.3727E-12	312.150E-3	-119.339E-9	-2.10338E-12	4.96615E-12
332.243E-3	104.484E-12	332.243E-3	-119.339E-9	-2.12430E-12	4.97733E-12
352.337E-3	110.630E-12	352.336E-3	-119.339E-9	-2.02466E-12	4.80484E-12
372.430E-3	115.927E-12	372.430E-3	-119.339E-9	-2.14168E-12	4.71538E-12
392.524E-3	124.253E-12	392.523E-3	-119.339E-9	-2.02132E-12	5.21282E-12
412.617E-3	128.518E-12	412.617E-3	-119.339E-9	-1.99422E-12	5.12110E-12
432.711E-3	137.563E-12	432.710E-3	-119.339E-9	-1.79404E-12	5.33419E-12
452.804E-3	143.246E-12	452.804E-3	-119.339E-9	-1.88578E-12	5.19115E-12
472.898E-3	149.475E-12	472.897E-3	-119.339E-9	-1.93104E-12	5.10176E-12
492.991E-3	157.945E-12	492.991E-3	-119.339E-9	-2.13593E-12	5.35134E-12
513.084E-3	162.959E-12	513.084E-3	-119.339E-9	-2.04406E-12	5.69431E-12
533.178E-3	172.890E-12	533.178E-3	-119.339E-9	-2.01841E-12	5.71771E-12
553.271E-3	178.850E-12	553.271E-3	-119.339E-9	-1.89862E-12	6.01338E-12
573.365E-3	188.893E-12	573.364E-3	-119.339E-9	-1.92826E-12	6.01063E-12
593.458E-3	197.758E-12	593.458E-3	-119.339E-9	-1.78342E-12	6.39243E-12
613.552E-3	205.284E-12	613.551E-3	-119.339E-9	-1.57071E-12	6.91128E-12
633.645E-3	218.221E-12	633.645E-3	-119.339E-9	-1.46058E-12	7.63383E-12
653.738E-3	226.884E-12	653.738E-3	-119.339E-9	-1.39734E-12	8.73776E-12
673.832E-3	243.337E-12	673.832E-3	-119.339E-9	-1.04791E-12	9.54855E-12
693.926E-3	253.853E-12	693.925E-3	-119.339E-9	-1.16999E-12	9.79053E-12
714.019E-3	267.892E-12	714.019E-3	-119.339E-9	-910.244E-15	9.93512E-12
734.113E-3	282.637E-12	734.112E-3	-119.339E-9	-1.08788E-12	9.63375E-12
754.206E-3	292.255E-12	754.206E-3	-119.339E-9	-1.14425E-12	9.67207E-12
774.299E-3	310.146E-12	774.299E-3	-119.339E-9	-936.954E-15	9.56795E-12
794.393E-3	319.048E-12	794.393E-3	-119.339E-9	-1.03947E-12	9.80412E-12
814.486E-3	335.355E-12	814.486E-3	-119.339E-9	-1.17079E-12	9.55959E-12
834.580E-3	347.856E-12	834.579E-3	-119.339E-9	-1.18496E-12	9.22656E-12
854.673E-3	358.267E-12	854.673E-3	-119.339E-9	-1.04612E-12	9.38989E-12
874.767E-3	376.076E-12	874.766E-3	-119.339E-9	-984.119E-15	9.58991E-12
894.860E-3	382.390E-12	894.860E-3	-119.339E-9	-1.22616E-12	9.68425E-12
914.953E-3	401.621E-12	914.953E-3	-119.339E-9	-1.02183E-12	9.79367E-12
935.047E-3	411.436E-12	935.047E-3	-119.339E-9	-905.880E-15	9.52409E-12
955.141E-3	427.300E-12	955.140E-3	-119.339E-9	-1.05638E-12	9.29733E-12
975.234E-3	441.619E-12	975.234E-3	-119.339E-9	-1.35627E-12	8.98089E-12
995.327E-3	444.198E-12	995.327E-3	-119.339E-9	-1.41517E-12	8.73261E-12
1.01542E+0	466.517E-12	1.01542E+0	-119.339E-9	-1.35230E-12	8.77404E-12
1.03551E+0	470.826E-12	1.03551E+0	-119.339E-9	-1.39325E-12	8.42575E-12
1.05561E+0	482.383E-12	1.05561E+0	-119.339E-9	-1.60852E-12	8.30630E-12
1.07570E+0	496.058E-12	1.07570E+0	-119.339E-9	-1.59392E-12	8.60020E-12
1.09579E+0	502.163E-12	1.09579E+0	-119.339E-9	-1.37302E-12	8.43381E-12
1.11589E+0	519.042E-12	1.11589E+0	-119.339E-9	-1.23752E-12	8.54813E-12
1.13598E+0	525.689E-12	1.13598E+0	-119.339E-9	-1.25937E-12	8.70045E-12
1.15608E+0	544.173E-12	1.15607E+0	-119.339E-9	-1.12372E-12	8.99103E-12
1.17617E+0	552.191E-12	1.17617E+0	-119.339E-9	-1.08794E-12	9.13721E-12
1.19626E+0	561.581E-12	1.19626E+0	-119.339E-9	-1.22992E-12	9.33925E-12
1.21636E+0	594.567E-12	1.21636E+0	-119.339E-9	-1.27274E-12	9.90818E-12
1.23645E+0	604.833E-12	1.23645E+0	-119.339E-9	-1.16341E-12	9.79877E-12
1.25654E+0	634.430E-12	1.25654E+0	-119.339E-9	-815.598E-15	10.2118E-12
1.27664E+0	625.097E-12	1.27664E+0	-119.339E-9	-661.171E-15	10.4606E-12
1.29673E+0	647.955E-12	1.29673E+0	-119.339E-9	-996.448E-15	10.9316E-12
1.31682E+0	689.000E-12	1.31682E+0	-119.339E-9	-721.554E-15	12.2011E-12
1.33692E+0	670.671E-12	1.33692E+0	-119.339E-9	-275.514E-15	12.6973E-12
1.35701E+0	682.759E-12	1.35701E+0	-119.339E-9	-178.292E-15	13.0172E-12
1.37710E+0	715.086E-12	1.37710E+0	-119.339E-9	-115.576E-15	13.8606E-12
1.39720E+0	765.024E-12	1.39720E+0	-119.339E-9	379.957E-15	15.6198E-12
1.41729E+0	774.919E-12	1.41729E+0	-119.339E-9	663.834E-15	16.7673E-12
1.43738E+0	809.829E-12	1.43738E+0	-119.339E-9	1.05076E-12	18.2208E-12
1.45748E+0	838.805E-12	1.45748E+0	-119.339E-9	1.46717E-12	19.3661E-12
1.47757E+0	865.970E-12	1.47757E+0	-119.339E-9	1.65625E-12	21.1671E-12
1.49766E+0	892.400E-12	1.49766E+0	-119.339E-9	1.83132E-12	22.1491E-12
1.51776E+0	898.553E-12	1.51776E+0	-119.339E-9	2.24364E-12	22.9274E-12
1.53785E+0	957.153E-12	1.53785E+0	-119.339E-9	1.81319E-12	22.9524E-12
1.55794E+0	984.626E-12	1.55794E+0	-119.339E-9	1.93463E-12	22.2590E-12
1.57804E+0	1.01603E-9	1.57804E+0	-119.339E-9	1.78416E-12	21.7067E-12
1.59813E+0	1.04259E-9	1.59813E+0	-119.339E-9	1.71203E-12	21.0816E-12
1.61822E+0	1.06811E-9	1.61822E+0	-119.339E-9	1.53373E-12	20.0916E-12
1.63832E+0	1.09718E-9	1.63832E+0	-119.339E-9	1.26819E-12	19.2455E-12
1.65841E+0	1.09662E-9	1.65841E+0	-119.339E-9	1.76259E-12	19.5619E-12
1.67850E+0	1.13071E-9	1.67850E+0	-119.339E-9	915.845E-15	18.0417E-12
1.69860E+0	1.15844E-9	1.69860E+0	-119.339E-9	1.22674E-12	18.2537E-12
1.71869E+0	1.19307E-9	1.71869E+0	-119.339E-9	630.868E-15	16.6596E-12
1.73879E+0	1.20583E-9	1.73879E+0	-119.339E-9	751.901E-15	16.1927E-12
1.75888E+0	1.22862E-9	1.75888E+0	-119.339E-9	781.832E-15	15.9392E-12
1.77897E+0	1.25116E-9	1.77897E+0	-119.339E-9	595.985E-15	15.4458E-12
1.79907E+0	1.26521E-9	1.79907E+0	-119.339E-9	341.284E-15	15.2864E-12
1.81916E+0	1.29303E-9	1.81916E+0	-119.339E-9	523.527E-15	14.7444E-12
1.83925E+0	1.29567E-9	1.83925E+0	-119.339E-9	134.432E-15	14.3484E-12
1.85935E+0	1.32737E-9	1.85935E+0	-119.339E-9	209.527E-15	14.0862E-12
1.87944E+0	1.33631E-9	1.87944E+0	-119.339E-9	65.9134E-15	13.4789E-12
1.89953E+0	1.35681E-9	1.89953E+0	-119.339E-9	133.340E-15	13.4504E-12
1.91963E+0	1.37666E-9	1.91963E+0	-119.339E-9	128.754E-15	13.2882E-12
1.93972E+0	1.38367E-9	1.93972E+0	-119.339E-9	-308.998E-15	13.2294E-12
1.95981E+0	1.41536E-9	1.95981E+0	-119.339E-9	-78.3881E-15	13.0456E-12
1.97991E+0	1.41440E-9	1.97991E+0	-119.339E-9	-111.575E-15	12.6445E-12
2.00000E+0	1.44430E-9	2.00000E+0	-119.339E-9	-154.390E-15	12.9377E-12
