# Supplementary material for: Circumventing the stability problems of graphene nanoribbon zigzag edges
Source: Nat Chem. 2022 Sep 26;14(12):1451–8. doi: 10.1038/s41557-022-01042-8 (PMC10665199; doi:10.1038/s41557-022-01042-8)
Supplement: Supplementary file 4 — Scanning probe microscopy images for Fig. 2. [file 41557_2022_1042_MOESM4_ESM.zip]

Archive with 7 entries (7 files):
- Fig2a.png
- Fig2b.png
- Fig2c.png
- Fig2c_inset.png
- Fig2d.png
- Fig2e.png
- Fig2f.png
