# Supplementary material for: Circumventing the stability problems of graphene nanoribbon zigzag edges
Source: Nat Chem. 2022 Sep 26;14(12):1451–8. doi: 10.1038/s41557-022-01042-8 (PMC10665199; doi:10.1038/s41557-022-01042-8)
Supplement: Supplementary file 6 — Conductance spectra, scanning probe microscopy images, calculated band structure and calculated wavefunctions for Fig. 4. [file 41557_2022_1042_MOESM6_ESM.zip]

Archive with 62 entries (58 files):
- Fig4a/
- Fig4a/Point_spectra_517.dat
- Fig4a/Point_spectra_518.dat
- Fig4a/Point_spectra_519.dat
- Fig4a/Point_spectra_520.dat
- Fig4a/Point_spectra_521.dat
- Fig4a/Point_spectra_522.dat
- Fig4a/Point_spectra_523.dat
- Fig4a/Point_spectra_524.dat
- Fig4a/Point_spectra_525.dat
- Fig4a/Point_spectra_526.dat
- Fig4a/Point_spectra_527.dat
- Fig4a/Point_spectra_528.dat
- Fig4a/Point_spectra_529.dat
- Fig4a/Point_spectra_530.dat
- Fig4a/Point_spectra_531.dat
- Fig4a/Point_spectra_532.dat
- Fig4a/Point_spectra_533.dat
- Fig4a/Point_spectra_534.dat
- Fig4a/Point_spectra_535.dat
- Fig4a/Point_spectra_536.dat
- Fig4a/Point_spectra_537.dat
- Fig4a/Point_spectra_538.dat
- Fig4a/Point_spectra_539.dat
- Fig4a/Point_spectra_540.dat
- Fig4a/Point_spectra_541.dat
- Fig4a/Point_spectra_542.dat
- Fig4a/Point_spectra_543.dat
- Fig4a/Point_spectra_544.dat
- Fig4a/Point_spectra_545.dat
- Fig4a/Point_spectra_546.dat
- Fig4a/Point_spectra_547.dat
- Fig4a/Point_spectra_548.dat
- Fig4a/Point_spectra_549.dat
- Fig4a/Point_spectra_550.dat
- Fig4a/Point_spectra_551.dat
- Fig4a/Point_spectra_552.dat
- Fig4a/Point_spectra_553.dat
- Fig4a/Point_spectra_554.dat
- Fig4a/Point_spectra_555.dat
- Fig4a/Point_spectra_556.dat
- Fig4a/Point_spectra_557.dat
- Fig4a/Point_spectra_558.dat
- Fig4a/Point_spectra_559.dat
- Fig4a/Point_spectra_560.dat
- Fig4a/Point_spectra_561.dat
- Fig4b.png
- Fig4c.png
- Fig4d.png
- Fig4e.png
- Fig4f.png
- Fig4g/
- Fig4g/aimsplot.py
- Fig4g/band1001.out
- Fig4g/KS_DOS_total.dat
- Fig4g/README.txt
- Fig4h/
- Fig4h/VBdidv.dat
- Fig4h/waveFunctionVB.cube
- Fig4i/
- Fig4i/CBdidv.dat
- Fig4i/waveFunctionCB.cube
