# Supplementary material for: Circumventing the stability problems of graphene nanoribbon zigzag edges
Source: Nat Chem. 2022 Sep 26;14(12):1451–8. doi: 10.1038/s41557-022-01042-8 (PMC10665199; doi:10.1038/s41557-022-01042-8)
Supplement: Supplementary file 6 — Conductance spectra, scanning probe microscopy images, calculated band structure and calculated wavefunctions for Fig. 4. [file 41557_2022_1042_MOESM6_ESM.zip › Fig4g/band1001.out]

   1        0.0000000      0.0000000      0.0000000     2.00000       -514.44120     2.00000       -514.44094     2.00000       -273.68877     2.00000       -273.68843     2.00000       -272.32286     2.00000       -272.31111     2.00000       -272.28926     2.00000       -272.28915     2.00000       -272.28713     2.00000       -272.27070     2.00000       -272.24420     2.00000       -272.24399     2.00000       -272.24174     2.00000       -272.24151     2.00000       -272.22173     2.00000       -272.22133     2.00000       -272.20665     2.00000       -272.20655     2.00000       -272.17567     2.00000       -272.17539     2.00000       -271.89442     2.00000       -271.89427     2.00000       -271.83431     2.00000       -271.83421     2.00000       -271.83084     2.00000       -271.83072     2.00000       -271.76272     2.00000       -271.76271     2.00000       -271.71063     2.00000       -271.71036     2.00000        -23.00065     2.00000        -22.99977     2.00000        -20.27957     2.00000        -19.18961     2.00000        -18.90148     2.00000        -18.83807     2.00000        -18.19585     2.00000        -17.57840     2.00000        -17.17951     2.00000        -16.66234     2.00000        -15.95562     2.00000        -15.21418     2.00000        -15.14592     2.00000        -15.01677     2.00000        -14.88685     2.00000        -13.67505     2.00000        -13.52330     2.00000        -12.97268     2.00000        -12.54884     2.00000        -12.53969     2.00000        -11.82269     2.00000        -11.75724     2.00000        -10.94646     2.00000         -9.75671     2.00000         -9.69414     2.00000         -9.34678     2.00000         -9.27654     2.00000         -8.86559     2.00000         -8.35588     2.00000         -8.28908     2.00000         -8.10405     2.00000         -7.85073     2.00000         -7.68415     2.00000         -7.51777     2.00000         -7.31877     2.00000         -7.16628     2.00000         -7.08987     2.00000         -6.91908     2.00000         -6.61205     2.00000         -6.59340     2.00000         -6.45883     2.00000         -6.13046     2.00000         -6.11219     2.00000         -5.82672     2.00000         -5.82544     2.00000         -5.65699     2.00000         -5.55921     2.00000         -5.40694     2.00000         -5.23002     2.00000         -5.05068     2.00000         -4.91506     2.00000         -4.79823     2.00000         -4.69746     2.00000         -3.84957     2.00000         -3.68707     2.00000         -3.67241     2.00000         -3.13820     2.00000         -2.97722     2.00000         -2.03209     2.00000         -1.80536     2.00000         -1.76136     2.00000         -1.59174     2.00000         -1.28651     2.00000         -1.24085     2.00000         -1.02846     0.00000          2.59131     0.00000          2.61053     0.00000          3.49633     0.00000          3.60651     0.00000          3.90274     0.00000          5.08444     0.00000          5.14429     0.00000          5.73910     0.00000          7.50711     0.00000          7.69039     0.00000          7.70592     0.00000          7.79128     0.00000          8.08912     0.00000          9.33910     0.00000          9.44722     0.00000          9.48799     0.00000          9.62709     0.00000         10.20557     0.00000         10.26540     0.00000         10.60724     0.00000         10.77987     0.00000         10.79007     0.00000         10.86740     0.00000         10.94695     0.00000         11.06127     0.00000         11.26012     0.00000         11.36879     0.00000         11.65931     0.00000         11.97903     0.00000         12.03409     0.00000         12.61236     0.00000         12.67988     0.00000         12.74292     0.00000         12.89845     0.00000         13.01331     0.00000         13.03084     0.00000         13.05028     0.00000         13.22010     0.00000         13.23244     0.00000         13.29548     0.00000         13.44305     0.00000         13.82599     0.00000         13.92521     0.00000         14.04918     0.00000         14.46675     0.00000         14.65931     0.00000         14.74457     0.00000         14.74460     0.00000         14.78572     0.00000         14.79414     0.00000         15.03897     0.00000         15.18709     0.00000         15.37023     0.00000         15.58823     0.00000         15.61277     0.00000         15.61906     0.00000         15.80295     0.00000         15.97816     0.00000         16.32138     0.00000         16.41124     0.00000         16.59402     0.00000         16.60145     0.00000         16.86885     0.00000         16.88137     0.00000         17.07629     0.00000         17.13352     0.00000         17.43206     0.00000         17.74763     0.00000         17.83365     0.00000         18.05622     0.00000         18.16762     0.00000         18.42333     0.00000         18.51204     0.00000         18.69425     0.00000         18.95631     0.00000         19.15281     0.00000         19.24480     0.00000         19.25610     0.00000         19.41238     0.00000         19.56132     0.00000         19.58331     0.00000         19.61371     0.00000         19.89750     0.00000         19.92224     0.00000         20.30097     0.00000         20.87668     0.00000         21.51033     0.00000         21.67696     0.00000         21.72584     0.00000         22.40541     0.00000         22.57109     0.00000         22.93608     0.00000         23.05999     0.00000         23.27272     0.00000         23.37617     0.00000         23.59116     0.00000         23.63142     0.00000         23.85761     0.00000         23.93011
   2        0.0102041      0.0000000      0.0000000     2.00000       -514.44120     2.00000       -514.44094     2.00000       -273.68877     2.00000       -273.68843     2.00000       -272.32286     2.00000       -272.31111     2.00000       -272.28926     2.00000       -272.28915     2.00000       -272.28713     2.00000       -272.27070     2.00000       -272.24420     2.00000       -272.24399     2.00000       -272.24174     2.00000       -272.24151     2.00000       -272.22173     2.00000       -272.22133     2.00000       -272.20665     2.00000       -272.20655     2.00000       -272.17567     2.00000       -272.17539     2.00000       -271.89442     2.00000       -271.89427     2.00000       -271.83431     2.00000       -271.83421     2.00000       -271.83084     2.00000       -271.83072     2.00000       -271.76272     2.00000       -271.76271     2.00000       -271.71063     2.00000       -271.71036     2.00000        -23.00065     2.00000        -22.99977     2.00000        -20.27943     2.00000        -19.19002     2.00000        -18.90922     2.00000        -18.82962     2.00000        -18.19643     2.00000        -17.57793     2.00000        -17.17904     2.00000        -16.66268     2.00000        -15.95519     2.00000        -15.21515     2.00000        -15.15017     2.00000        -15.01692     2.00000        -14.88312     2.00000        -13.67642     2.00000        -13.52136     2.00000        -12.97118     2.00000        -12.57369     2.00000        -12.51509     2.00000        -11.82345     2.00000        -11.75683     2.00000        -10.94535     2.00000         -9.75781     2.00000         -9.69618     2.00000         -9.34809     2.00000         -9.27316     2.00000         -8.86539     2.00000         -8.37385     2.00000         -8.27359     2.00000         -8.10271     2.00000         -7.86168     2.00000         -7.67484     2.00000         -7.51491     2.00000         -7.31860     2.00000         -7.17082     2.00000         -7.08504     2.00000         -6.91909     2.00000         -6.61543     2.00000         -6.59015     2.00000         -6.45873     2.00000         -6.14259     2.00000         -6.10124     2.00000         -5.82973     2.00000         -5.82641     2.00000         -5.65509     2.00000         -5.55824     2.00000         -5.40601     2.00000         -5.22873     2.00000         -5.05076     2.00000         -4.91663     2.00000         -4.79840     2.00000         -4.69596     2.00000         -3.84998     2.00000         -3.68731     2.00000         -3.67204     2.00000         -3.13910     2.00000         -2.97620     2.00000         -2.03207     2.00000         -1.80537     2.00000         -1.76140     2.00000         -1.59397     2.00000         -1.28724     2.00000         -1.24161     2.00000         -1.02582     0.00000          2.58991     0.00000          2.61071     0.00000          3.49315     0.00000          3.61239     0.00000          3.90314     0.00000          5.08434     0.00000          5.14208     0.00000          5.74120     0.00000          7.49956     0.00000          7.69058     0.00000          7.71080     0.00000          7.79144     0.00000          8.09123     0.00000          9.31742     0.00000          9.44636     0.00000          9.50960     0.00000          9.62610     0.00000         10.20430     0.00000         10.26814     0.00000         10.60526     0.00000         10.77957     0.00000         10.79224     0.00000         10.86724     0.00000         10.94700     0.00000         11.06208     0.00000         11.25309     0.00000         11.37490     0.00000         11.66018     0.00000         11.97759     0.00000         12.03569     0.00000         12.61105     0.00000         12.67831     0.00000         12.74311     0.00000         12.89670     0.00000         13.00465     0.00000         13.04315     0.00000         13.05007     0.00000         13.21914     0.00000         13.23476     0.00000         13.29567     0.00000         13.44302     0.00000         13.82463     0.00000         13.92724     0.00000         14.04843     0.00000         14.46608     0.00000         14.65947     0.00000         14.72258     0.00000         14.74391     0.00000         14.79180     0.00000         14.80882     0.00000         15.03911     0.00000         15.18696     0.00000         15.37087     0.00000         15.55644     0.00000         15.61931     0.00000         15.64515     0.00000         15.80154     0.00000         15.97681     0.00000         16.32373     0.00000         16.41167     0.00000         16.59430     0.00000         16.60075     0.00000         16.86475     0.00000         16.88084     0.00000         17.07353     0.00000         17.13859     0.00000         17.43688     0.00000         17.74120     0.00000         17.83270     0.00000         18.05703     0.00000         18.16886     0.00000         18.42482     0.00000         18.51116     0.00000         18.69581     0.00000         18.95139     0.00000         19.15123     0.00000         19.23058     0.00000         19.27449     0.00000         19.41166     0.00000         19.56096     0.00000         19.58169     0.00000         19.61268     0.00000         19.88753     0.00000         19.93687     0.00000         20.30442     0.00000         20.87684     0.00000         21.51126     0.00000         21.64488     0.00000         21.75229     0.00000         22.40566     0.00000         22.57134     0.00000         22.92991     0.00000         23.05819     0.00000         23.27350     0.00000         23.38132     0.00000         23.56584     0.00000         23.65096     0.00000         23.85414     0.00000         23.93574
   3        0.0204082      0.0000000      0.0000000     2.00000       -514.44120     2.00000       -514.44094     2.00000       -273.68877     2.00000       -273.68843     2.00000       -272.32286     2.00000       -272.31111     2.00000       -272.28926     2.00000       -272.28915     2.00000       -272.28713     2.00000       -272.27070     2.00000       -272.24420     2.00000       -272.24399     2.00000       -272.24174     2.00000       -272.24151     2.00000       -272.22173     2.00000       -272.22133     2.00000       -272.20665     2.00000       -272.20655     2.00000       -272.17567     2.00000       -272.17539     2.00000       -271.89442     2.00000       -271.89427     2.00000       -271.83431     2.00000       -271.83421     2.00000       -271.83084     2.00000       -271.83072     2.00000       -271.76272     2.00000       -271.76271     2.00000       -271.71063     2.00000       -271.71036     2.00000        -23.00065     2.00000        -22.99977     2.00000        -20.27902     2.00000        -19.19128     2.00000        -18.92583     2.00000        -18.81081     2.00000        -18.19817     2.00000        -17.57651     2.00000        -17.17765     2.00000        -16.66370     2.00000        -15.95392     2.00000        -15.21876     2.00000        -15.16131     2.00000        -15.01737     2.00000        -14.87285     2.00000        -13.68022     2.00000        -13.51585     2.00000        -12.96671     2.00000        -12.60267     2.00000        -12.48687     2.00000        -11.82564     2.00000        -11.75567     2.00000        -10.94203     2.00000         -9.76112     2.00000         -9.70218     2.00000         -9.35145     2.00000         -9.26374     2.00000         -8.86484     2.00000         -8.40825     2.00000         -8.24721     2.00000         -8.09850     2.00000         -7.88827     2.00000         -7.65305     2.00000         -7.50607     2.00000         -7.31807     2.00000         -7.18192     2.00000         -7.07305     2.00000         -6.91910     2.00000         -6.62243     2.00000         -6.58353     2.00000         -6.45844     2.00000         -6.16181     2.00000         -6.08558     2.00000         -5.83833     2.00000         -5.82923     2.00000         -5.64983     2.00000         -5.55538     2.00000         -5.40322     2.00000         -5.22487     2.00000         -5.05099     2.00000         -4.92121     2.00000         -4.79889     2.00000         -4.69158     2.00000         -3.85120     2.00000         -3.68805     2.00000         -3.67095     2.00000         -3.14175     2.00000         -2.97322     2.00000         -2.03202     2.00000         -1.80540     2.00000         -1.76151     2.00000         -1.60059     2.00000         -1.28984     2.00000         -1.24324     2.00000         -1.01823     0.00000          2.58576     0.00000          2.61121     0.00000          3.48541     0.00000          3.62819     0.00000          3.90436     0.00000          5.08405     0.00000          5.13552     0.00000          5.74742     0.00000          7.47906     0.00000          7.69116     0.00000          7.72328     0.00000          7.79192     0.00000          8.09762     0.00000          9.27094     0.00000          9.44378     0.00000          9.55588     0.00000          9.62311     0.00000         10.20125     0.00000         10.27560     0.00000         10.59963     0.00000         10.77869     0.00000         10.79840     0.00000         10.86675     0.00000         10.94718     0.00000         11.06443     0.00000         11.23574     0.00000         11.38951     0.00000         11.66283     0.00000         11.97383     0.00000         12.03993     0.00000         12.60703     0.00000         12.67377     0.00000         12.74369     0.00000         12.89196     0.00000         12.99455     0.00000         13.04942     0.00000         13.06343     0.00000         13.21735     0.00000         13.24067     0.00000         13.29634     0.00000         13.44296     0.00000         13.82099     0.00000         13.93288     0.00000         14.04619     0.00000         14.46390     0.00000         14.65980     0.00000         14.68924     0.00000         14.74176     0.00000         14.78544     0.00000         14.84549     0.00000         15.03908     0.00000         15.18665     0.00000         15.37280     0.00000         15.51570     0.00000         15.61993     0.00000         15.68766     0.00000         15.79752     0.00000         15.97296     0.00000         16.33042     0.00000         16.41302     0.00000         16.59515     0.00000         16.59874     0.00000         16.85287     0.00000         16.87904     0.00000         17.06825     0.00000         17.15090     0.00000         17.45092     0.00000         17.72315     0.00000         17.82954     0.00000         18.05915     0.00000         18.17207     0.00000         18.42918     0.00000         18.50831     0.00000         18.70081     0.00000         18.93711     0.00000         19.14651     0.00000         19.21709     0.00000         19.29924     0.00000         19.41036     0.00000         19.55832     0.00000         19.57859     0.00000         19.60973     0.00000         19.87458     0.00000         19.96346     0.00000         20.31465     0.00000         20.87731     0.00000         21.51406     0.00000         21.59176     0.00000         21.78864     0.00000         22.40640     0.00000         22.57198     0.00000         22.91249     0.00000         23.05276     0.00000         23.27566     0.00000         23.39592     0.00000         23.52203     0.00000         23.67775     0.00000         23.84606     0.00000         23.95032
   4        0.0306122      0.0000000      0.0000000     2.00000       -514.44120     2.00000       -514.44094     2.00000       -273.68877     2.00000       -273.68843     2.00000       -272.32286     2.00000       -272.31111     2.00000       -272.28926     2.00000       -272.28915     2.00000       -272.28713     2.00000       -272.27070     2.00000       -272.24420     2.00000       -272.24399     2.00000       -272.24174     2.00000       -272.24151     2.00000       -272.22173     2.00000       -272.22133     2.00000       -272.20665     2.00000       -272.20655     2.00000       -272.17567     2.00000       -272.17539     2.00000       -271.89442     2.00000       -271.89427     2.00000       -271.83431     2.00000       -271.83421     2.00000       -271.83084     2.00000       -271.83072     2.00000       -271.76272     2.00000       -271.76271     2.00000       -271.71063     2.00000       -271.71036     2.00000        -23.00065     2.00000        -22.99977     2.00000        -20.27833     2.00000        -19.19347     2.00000        -18.94481     2.00000        -18.78810     2.00000        -18.20102     2.00000        -17.57418     2.00000        -17.17533     2.00000        -16.66537     2.00000        -15.95182     2.00000        -15.22759     2.00000        -15.17477     2.00000        -15.01810     2.00000        -14.85808     2.00000        -13.68564     2.00000        -13.50742     2.00000        -12.95943     2.00000        -12.63168     2.00000        -12.45908     2.00000        -11.82903     2.00000        -11.75391     2.00000        -10.93653     2.00000         -9.76664     2.00000         -9.71176     2.00000         -9.35584     2.00000         -9.24965     2.00000         -8.86402     2.00000         -8.44646     2.00000         -8.22394     2.00000         -8.09166     2.00000         -7.92032     2.00000         -7.62797     2.00000         -7.49076     2.00000         -7.31720     2.00000         -7.19580     2.00000         -7.05747     2.00000         -6.91910     2.00000         -6.63053     2.00000         -6.57607     2.00000         -6.45794     2.00000         -6.18268     2.00000         -6.07065     2.00000         -5.85146     2.00000         -5.83372     2.00000         -5.64222     2.00000         -5.55079     2.00000         -5.39859     2.00000         -5.21848     2.00000         -5.05137     2.00000         -4.92843     2.00000         -4.79969     2.00000         -4.68468     2.00000         -3.85325     2.00000         -3.68927     2.00000         -3.66913     2.00000         -3.14596     2.00000         -2.96846     2.00000         -2.03192     2.00000         -1.80544     2.00000         -1.76170     2.00000         -1.61143     2.00000         -1.29516     2.00000         -1.24426     2.00000         -1.00650     0.00000          2.57897     0.00000          2.61197     0.00000          3.47621     0.00000          3.65070     0.00000          3.90645     0.00000          5.08355     0.00000          5.12489     0.00000          5.75747     0.00000          7.44968     0.00000          7.69214     0.00000          7.73921     0.00000          7.79273     0.00000          8.10832     0.00000          9.21650     0.00000          9.43954     0.00000          9.60998     0.00000          9.61813     0.00000         10.19780     0.00000         10.28628     0.00000         10.59110     0.00000         10.77721     0.00000         10.80768     0.00000         10.86596     0.00000         10.94761     0.00000         11.06814     0.00000         11.21364     0.00000         11.40702     0.00000         11.66731     0.00000         11.96889     0.00000         12.04576     0.00000         12.60013     0.00000         12.66683     0.00000         12.74466     0.00000         12.88550     0.00000         12.98769     0.00000         13.04834     0.00000         13.08495     0.00000         13.21573     0.00000         13.24915     0.00000         13.29792     0.00000         13.44287     0.00000         13.81602     0.00000         13.94114     0.00000         14.04256     0.00000         14.45976     0.00000         14.65658     0.00000         14.65984     0.00000         14.73761     0.00000         14.77700     0.00000         14.88406     0.00000         15.03774     0.00000         15.18641     0.00000         15.37605     0.00000         15.47539     0.00000         15.62055     0.00000         15.73105     0.00000         15.79148     0.00000         15.96710     0.00000         16.34049     0.00000         16.41537     0.00000         16.59567     0.00000         16.59650     0.00000         16.83441     0.00000         16.87553     0.00000         17.06465     0.00000         17.16637     0.00000         17.47307     0.00000         17.69622     0.00000         17.82376     0.00000         18.06179     0.00000         18.17623     0.00000         18.43592     0.00000         18.50303     0.00000         18.70993     0.00000         18.91487     0.00000         19.13870     0.00000         19.20822     0.00000         19.32265     0.00000         19.41121     0.00000         19.55016     0.00000         19.57780     0.00000         19.60518     0.00000         19.86466     0.00000         19.99514     0.00000         20.33128     0.00000         20.87811     0.00000         21.51868     0.00000         21.53195     0.00000         21.82080     0.00000         22.40761     0.00000         22.57273     0.00000         22.88631     0.00000         23.04382     0.00000         23.27866     0.00000         23.41783     0.00000         23.47114     0.00000         23.70127     0.00000         23.83680     0.00000         23.97057
   5        0.0408163      0.0000000      0.0000000     2.00000       -514.44120     2.00000       -514.44094     2.00000       -273.68877     2.00000       -273.68843     2.00000       -272.32286     2.00000       -272.31111     2.00000       -272.28926     2.00000       -272.28915     2.00000       -272.28713     2.00000       -272.27070     2.00000       -272.24420     2.00000       -272.24399     2.00000       -272.24174     2.00000       -272.24151     2.00000       -272.22173     2.00000       -272.22133     2.00000       -272.20665     2.00000       -272.20655     2.00000       -272.17567     2.00000       -272.17539     2.00000       -271.89442     2.00000       -271.89427     2.00000       -271.83431     2.00000       -271.83421     2.00000       -271.83084     2.00000       -271.83072     2.00000       -271.76272     2.00000       -271.76271     2.00000       -271.71063     2.00000       -271.71036     2.00000        -23.00065     2.00000        -22.99977     2.00000        -20.27736     2.00000        -19.19671     2.00000        -18.96382     2.00000        -18.76371     2.00000        -18.20492     2.00000        -17.57099     2.00000        -17.17208     2.00000        -16.66769     2.00000        -15.94890     2.00000        -15.24527     2.00000        -15.18487     2.00000        -15.01911     2.00000        -14.84099     2.00000        -13.69173     2.00000        -13.49687     2.00000        -12.94961     2.00000        -12.66037     2.00000        -12.43199     2.00000        -11.83330     2.00000        -11.75172     2.00000        -10.92892     2.00000         -9.77438     2.00000         -9.72438     2.00000         -9.36064     2.00000         -9.23205     2.00000         -8.86313     2.00000         -8.48552     2.00000         -8.20773     2.00000         -8.08597     2.00000         -7.94824     2.00000         -7.60460     2.00000         -7.46909     2.00000         -7.31598     2.00000         -7.21006     2.00000         -7.04035     2.00000         -6.91901     2.00000         -6.63904     2.00000         -6.56841     2.00000         -6.45726     2.00000         -6.20464     2.00000         -6.05702     2.00000         -5.86800     2.00000         -5.83958     2.00000         -5.63335     2.00000         -5.54472     2.00000         -5.39217     2.00000         -5.20961     2.00000         -5.05190     2.00000         -4.93783     2.00000         -4.80080     2.00000         -4.67571     2.00000         -3.85611     2.00000         -3.69099     2.00000         -3.66658     2.00000         -3.15148     2.00000         -2.96217     2.00000         -2.03179     2.00000         -1.80551     2.00000         -1.76196     2.00000         -1.62620     2.00000         -1.30361     2.00000         -1.24350     2.00000         -0.99162     0.00000          2.56964     0.00000          2.61300     0.00000          3.46768     0.00000          3.67763     0.00000          3.90945     0.00000          5.08283     0.00000          5.11062     0.00000          5.77098     0.00000          7.41464     0.00000          7.69349     0.00000          7.75532     0.00000          7.79385     0.00000          8.12336     0.00000          9.15924     0.00000          9.43373     0.00000          9.61117     0.00000          9.66681     0.00000         10.19499     0.00000         10.29900     0.00000         10.58055     0.00000         10.77515     0.00000         10.81879     0.00000         10.86516     0.00000         10.94844     0.00000         11.07286     0.00000         11.19025     0.00000         11.42413     0.00000         11.67362     0.00000         11.96384     0.00000         12.05225     0.00000         12.59016     0.00000         12.65831     0.00000         12.74602     0.00000         12.87874     0.00000         12.98361     0.00000         13.04680     0.00000         13.10553     0.00000         13.21443     0.00000         13.25965     0.00000         13.30132     0.00000         13.44277     0.00000         13.81077     0.00000         13.95084     0.00000         14.03776     0.00000         14.45282     0.00000         14.62672     0.00000         14.65853     0.00000         14.73102     0.00000         14.76919     0.00000         14.92298     0.00000         15.03376     0.00000         15.18648     0.00000         15.38061     0.00000         15.43626     0.00000         15.62050     0.00000         15.77478     0.00000         15.78442     0.00000         15.95982     0.00000         16.35251     0.00000         16.41892     0.00000         16.59188     0.00000         16.59822     0.00000         16.81091     0.00000         16.87004     0.00000         17.06489     0.00000         17.18257     0.00000         17.50195     0.00000         17.66338     0.00000         17.81545     0.00000         18.06368     0.00000         18.18052     0.00000         18.44408     0.00000         18.49504     0.00000         18.72383     0.00000         18.88666     0.00000         19.12790     0.00000         19.20224     0.00000         19.34053     0.00000         19.41855     0.00000         19.53694     0.00000         19.57967     0.00000         19.59949     0.00000         19.85785     0.00000         20.03068     0.00000         20.35376     0.00000         20.87923     0.00000         21.46718     0.00000         21.52508     0.00000         21.84744     0.00000         22.40929     0.00000         22.57308     0.00000         22.85397     0.00000         23.03190     0.00000         23.28171     0.00000         23.41489     0.00000         23.44454     0.00000         23.72116     0.00000         23.82830     0.00000         23.99478
   6        0.0510204      0.0000000      0.0000000     2.00000       -514.44120     2.00000       -514.44094     2.00000       -273.68877     2.00000       -273.68843     2.00000       -272.32286     2.00000       -272.31111     2.00000       -272.28926     2.00000       -272.28915     2.00000       -272.28713     2.00000       -272.27070     2.00000       -272.24420     2.00000       -272.24399     2.00000       -272.24174     2.00000       -272.24151     2.00000       -272.22173     2.00000       -272.22133     2.00000       -272.20665     2.00000       -272.20655     2.00000       -272.17567     2.00000       -272.17539     2.00000       -271.89442     2.00000       -271.89427     2.00000       -271.83431     2.00000       -271.83421     2.00000       -271.83084     2.00000       -271.83072     2.00000       -271.76272     2.00000       -271.76271     2.00000       -271.71063     2.00000       -271.71036     2.00000        -23.00065     2.00000        -22.99977     2.00000        -20.27612     2.00000        -19.20119     2.00000        -18.98196     2.00000        -18.73839     2.00000        -18.20980     2.00000        -17.56701     2.00000        -17.16791     2.00000        -16.67060     2.00000        -15.94520     2.00000        -15.27171     2.00000        -15.19013     2.00000        -15.02040     2.00000        -14.82327     2.00000        -13.69758     2.00000        -13.48485     2.00000        -12.93772     2.00000        -12.68830     2.00000        -12.40579     2.00000        -11.83811     2.00000        -11.74925     2.00000        -10.91928     2.00000         -9.78436     2.00000         -9.73944     2.00000         -9.36562     2.00000         -9.21176     2.00000         -8.86243     2.00000         -8.52427     2.00000         -8.19888     2.00000         -8.09252     2.00000         -7.95938     2.00000         -7.58432     2.00000         -7.44275     2.00000         -7.31442     2.00000         -7.22293     2.00000         -7.02270     2.00000         -6.91871     2.00000         -6.64777     2.00000         -6.56076     2.00000         -6.45637     2.00000         -6.22748     2.00000         -6.04492     2.00000         -5.88701     2.00000         -5.84645     2.00000         -5.62408     2.00000         -5.53743     2.00000         -5.38403     2.00000         -5.19836     2.00000         -5.05257     2.00000         -4.94893     2.00000         -4.80220     2.00000         -4.66513     2.00000         -3.85978     2.00000         -3.69319     2.00000         -3.66330     2.00000         -3.15804     2.00000         -2.95461     2.00000         -2.03163     2.00000         -1.80559     2.00000         -1.76230     2.00000         -1.64457     2.00000         -1.31480     2.00000         -1.24082     2.00000         -0.97449     0.00000          2.55786     0.00000          2.61435     0.00000          3.46092     0.00000          3.70759     0.00000          3.91350     0.00000          5.08170     0.00000          5.09333     0.00000          5.78749     0.00000          7.37594     0.00000          7.69524     0.00000          7.76971     0.00000          7.79529     0.00000          8.14261     0.00000          9.10081     0.00000          9.42644     0.00000          9.60226     0.00000          9.72475     0.00000         10.19343     0.00000         10.31291     0.00000         10.56882     0.00000         10.77252     0.00000         10.82960     0.00000         10.86550     0.00000         10.94977     0.00000         11.07782     0.00000         11.16786     0.00000         11.43916     0.00000         11.68162     0.00000         11.95953     0.00000         12.05875     0.00000         12.57715     0.00000         12.64906     0.00000         12.74777     0.00000         12.87270     0.00000         12.98144     0.00000         13.04477     0.00000         13.12365     0.00000         13.21338     0.00000         13.27070     0.00000         13.30847     0.00000         13.44268     0.00000         13.80610     0.00000         13.96078     0.00000         14.03225     0.00000         14.44194     0.00000         14.60117     0.00000         14.65404     0.00000         14.72313     0.00000         14.76389     0.00000         14.96137     0.00000         15.02609     0.00000         15.18691     0.00000         15.38642     0.00000         15.39894     0.00000         15.61894     0.00000         15.77756     0.00000         15.81863     0.00000         15.95170     0.00000         16.36489     0.00000         16.42391     0.00000         16.58778     0.00000         16.60005     0.00000         16.78406     0.00000         16.86285     0.00000         17.06950     0.00000         17.19797     0.00000         17.53615     0.00000         17.62742     0.00000         17.80502     0.00000         18.06333     0.00000         18.18486     0.00000         18.45125     0.00000         18.48559     0.00000         18.74256     0.00000         18.85457     0.00000         19.11425     0.00000         19.19656     0.00000         19.35160     0.00000         19.43450     0.00000         19.52124     0.00000         19.58265     0.00000         19.59317     0.00000         19.85365     0.00000         20.06944     0.00000         20.38145     0.00000         20.88067     0.00000         21.39818     0.00000         21.53319     0.00000         21.86842     0.00000         22.41141     0.00000         22.57236     0.00000         22.81756     0.00000         23.01787     0.00000         23.28406     0.00000         23.35441     0.00000         23.47374     0.00000         23.73798     0.00000         23.82164     0.00000         24.02224
   7        0.0612245      0.0000000      0.0000000     2.00000       -514.44120     2.00000       -514.44094     2.00000       -273.68877     2.00000       -273.68843     2.00000       -272.32286     2.00000       -272.31111     2.00000       -272.28926     2.00000       -272.28915     2.00000       -272.28713     2.00000       -272.27070     2.00000       -272.24420     2.00000       -272.24399     2.00000       -272.24174     2.00000       -272.24151     2.00000       -272.22173     2.00000       -272.22133     2.00000       -272.20665     2.00000       -272.20655     2.00000       -272.17567     2.00000       -272.17539     2.00000       -271.89442     2.00000       -271.89427     2.00000       -271.83431     2.00000       -271.83421     2.00000       -271.83084     2.00000       -271.83072     2.00000       -271.76272     2.00000       -271.76271     2.00000       -271.71063     2.00000       -271.71036     2.00000        -23.00064     2.00000        -22.99977     2.00000        -20.27461     2.00000        -19.20710     2.00000        -18.99870     2.00000        -18.71251     2.00000        -18.21553     2.00000        -17.56230     2.00000        -17.16283     2.00000        -16.67407     2.00000        -15.94075     2.00000        -15.30381     2.00000        -15.19253     2.00000        -15.02195     2.00000        -14.80618     2.00000        -13.70243     2.00000        -13.47185     2.00000        -12.92456     2.00000        -12.71475     2.00000        -12.38071     2.00000        -11.84310     2.00000        -11.74662     2.00000        -10.90769     2.00000         -9.79665     2.00000         -9.75629     2.00000         -9.37079     2.00000         -9.18935     2.00000         -8.86232     2.00000         -8.56187     2.00000         -8.19579     2.00000         -8.11854     2.00000         -7.94743     2.00000         -7.56651     2.00000         -7.41523     2.00000         -7.31250     2.00000         -7.23221     2.00000         -7.00517     2.00000         -6.91798     2.00000         -6.65660     2.00000         -6.55319     2.00000         -6.45530     2.00000         -6.25108     2.00000         -6.03452     2.00000         -5.90780     2.00000         -5.85395     2.00000         -5.61502     2.00000         -5.52916     2.00000         -5.37426     2.00000         -5.18487     2.00000         -5.05339     2.00000         -4.96129     2.00000         -4.80385     2.00000         -4.65333     2.00000         -3.86427     2.00000         -3.69588     2.00000         -3.65930     2.00000         -3.16541     2.00000         -2.94603     2.00000         -2.03143     2.00000         -1.80570     2.00000         -1.76270     2.00000         -1.66620     2.00000         -1.32790     2.00000         -1.23662     2.00000         -0.95584     0.00000          2.54373     0.00000          2.61610     0.00000          3.45646     0.00000          3.73966     0.00000          3.91881     0.00000          5.07185     0.00000          5.08180     0.00000          5.80654     0.00000          7.33474     0.00000          7.69736     0.00000          7.78145     0.00000          7.79704     0.00000          8.16578     0.00000          9.04191     0.00000          9.41780     0.00000          9.59145     0.00000          9.78313     0.00000         10.19340     0.00000         10.32737     0.00000         10.55662     0.00000         10.76932     0.00000         10.83616     0.00000         10.87022     0.00000         10.95164     0.00000         11.08129     0.00000         11.14914     0.00000         11.45127     0.00000         11.69088     0.00000         11.95670     0.00000         12.06483     0.00000         12.56152     0.00000         12.63970     0.00000         12.74990     0.00000         12.86789     0.00000         12.98049     0.00000         13.04224     0.00000         13.13846     0.00000         13.21244     0.00000         13.28006     0.00000         13.32167     0.00000         13.44265     0.00000         13.80276     0.00000         13.96937     0.00000         14.02707     0.00000         14.42604     0.00000         14.58118     0.00000         14.64422     0.00000         14.71693     0.00000         14.76134     0.00000         14.99814     0.00000         15.01425     0.00000         15.18755     0.00000         15.36444     0.00000         15.39333     0.00000         15.61494     0.00000         15.77216     0.00000         15.86242     0.00000         15.94325     0.00000         16.37607     0.00000         16.43050     0.00000         16.58376     0.00000         16.60144     0.00000         16.75569     0.00000         16.85483     0.00000         17.07789     0.00000         17.21126     0.00000         17.57450     0.00000         17.59101     0.00000         17.79295     0.00000         18.05925     0.00000         18.18977     0.00000         18.44950     0.00000         18.48192     0.00000         18.76534     0.00000         18.82039     0.00000         19.09795     0.00000         19.18891     0.00000         19.35977     0.00000         19.45557     0.00000         19.50535     0.00000         19.58589     0.00000         19.58669     0.00000         19.85157     0.00000         20.11093     0.00000         20.41368     0.00000         20.88243     0.00000         21.32549     0.00000         21.54290     0.00000         21.88387     0.00000         22.41394     0.00000         22.56964     0.00000         22.77857     0.00000         23.00259     0.00000         23.28504     0.00000         23.29092     0.00000         23.50345     0.00000         23.75241     0.00000         23.81758     0.00000         24.05262
   8        0.0714286      0.0000000      0.0000000     2.00000       -514.44120     2.00000       -514.44094     2.00000       -273.68877     2.00000       -273.68843     2.00000       -272.32286     2.00000       -272.31111     2.00000       -272.28926     2.00000       -272.28915     2.00000       -272.28713     2.00000       -272.27070     2.00000       -272.24420     2.00000       -272.24399     2.00000       -272.24174     2.00000       -272.24151     2.00000       -272.22173     2.00000       -272.22133     2.00000       -272.20665     2.00000       -272.20655     2.00000       -272.17567     2.00000       -272.17539     2.00000       -271.89442     2.00000       -271.89427     2.00000       -271.83431     2.00000       -271.83421     2.00000       -271.83084     2.00000       -271.83072     2.00000       -271.76272     2.00000       -271.76271     2.00000       -271.71063     2.00000       -271.71037     2.00000        -23.00064     2.00000        -22.99977     2.00000        -20.27282     2.00000        -19.21464     2.00000        -19.01367     2.00000        -18.68630     2.00000        -18.22200     2.00000        -17.55696     2.00000        -17.15685     2.00000        -16.67805     2.00000        -15.93559     2.00000        -15.33934     2.00000        -15.19358     2.00000        -15.02376     2.00000        -14.79057     2.00000        -13.70563     2.00000        -13.45819     2.00000        -12.91162     2.00000        -12.73838     2.00000        -12.35701     2.00000        -11.84787     2.00000        -11.74390     2.00000        -10.89428     2.00000         -9.81133     2.00000         -9.77431     2.00000         -9.37628     2.00000         -9.16526     2.00000         -8.86338     2.00000         -8.59753     2.00000         -8.19691     2.00000         -8.15677     2.00000         -7.92085     2.00000         -7.55006     2.00000         -7.39155     2.00000         -7.31024     2.00000         -7.23443     2.00000         -6.98841     2.00000         -6.91638     2.00000         -6.66544     2.00000         -6.54574     2.00000         -6.45404     2.00000         -6.27529     2.00000         -6.02600     2.00000         -5.92988     2.00000         -5.86167     2.00000         -5.60652     2.00000         -5.52013     2.00000         -5.36300     2.00000         -5.16932     2.00000         -5.05434     2.00000         -4.97452     2.00000         -4.80574     2.00000         -4.64064     2.00000         -3.86957     2.00000         -3.69906     2.00000         -3.65458     2.00000         -3.17338     2.00000         -2.93662     2.00000         -2.03119     2.00000         -1.80582     2.00000         -1.76317     2.00000         -1.69073     2.00000         -1.34224     2.00000         -1.23137     2.00000         -0.93622     0.00000          2.52737     0.00000          2.61832     0.00000          3.45451     0.00000          3.77301     0.00000          3.92574     0.00000          5.04955     0.00000          5.08020     0.00000          5.82769     0.00000          7.29175     0.00000          7.69987     0.00000          7.79024     0.00000          7.79910     0.00000          8.19237     0.00000          8.98294     0.00000          9.40794     0.00000          9.57883     0.00000          9.84163     0.00000         10.19501     0.00000         10.34179     0.00000         10.54461     0.00000         10.76559     0.00000         10.83570     0.00000         10.88147     0.00000         10.95394     0.00000         11.07979     0.00000         11.13828     0.00000         11.46018     0.00000         11.70064     0.00000         11.95603     0.00000         12.07013     0.00000         12.54407     0.00000         12.63046     0.00000         12.75241     0.00000         12.86443     0.00000         12.98027     0.00000         13.03916     0.00000         13.14970     0.00000         13.21156     0.00000         13.28732     0.00000         13.34078     0.00000         13.44269     0.00000         13.80139     0.00000         13.97408     0.00000         14.02435     0.00000         14.40482     0.00000         14.56714     0.00000         14.62858     0.00000         14.71408     0.00000         14.76122     0.00000         14.99824     0.00000         15.03148     0.00000         15.18806     0.00000         15.33454     0.00000         15.40105     0.00000         15.60785     0.00000         15.76908     0.00000         15.90596     0.00000         15.93489     0.00000         16.38500     0.00000         16.43844     0.00000         16.58020     0.00000         16.60117     0.00000         16.72805     0.00000         16.84723     0.00000         17.08872     0.00000         17.22112     0.00000         17.55694     0.00000         17.61603     0.00000         17.77970     0.00000         18.05040     0.00000         18.19570     0.00000         18.43363     0.00000         18.48906     0.00000         18.78541     0.00000         18.79068     0.00000         19.07927     0.00000         19.17834     0.00000         19.36877     0.00000         19.47412     0.00000         19.49470     0.00000         19.58046     0.00000         19.58904     0.00000         19.85120     0.00000         20.15475     0.00000         20.44983     0.00000         20.88454     0.00000         21.24957     0.00000         21.55414     0.00000         21.89408     0.00000         22.41686     0.00000         22.56381     0.00000         22.73803     0.00000         22.98686     0.00000         23.22579     0.00000         23.28419     0.00000         23.53195     0.00000         23.76508     0.00000         23.81688     0.00000         24.08574
   9        0.0816327      0.0000000      0.0000000     2.00000       -514.44120     2.00000       -514.44094     2.00000       -273.68877     2.00000       -273.68843     2.00000       -272.32286     2.00000       -272.31111     2.00000       -272.28926     2.00000       -272.28915     2.00000       -272.28713     2.00000       -272.27070     2.00000       -272.24420     2.00000       -272.24399     2.00000       -272.24174     2.00000       -272.24151     2.00000       -272.22173     2.00000       -272.22133     2.00000       -272.20665     2.00000       -272.20655     2.00000       -272.17567     2.00000       -272.17539     2.00000       -271.89442     2.00000       -271.89427     2.00000       -271.83431     2.00000       -271.83421     2.00000       -271.83084     2.00000       -271.83072     2.00000       -271.76272     2.00000       -271.76271     2.00000       -271.71063     2.00000       -271.71037     2.00000        -23.00064     2.00000        -22.99976     2.00000        -20.27075     2.00000        -19.22397     2.00000        -19.02662     2.00000        -18.65991     2.00000        -18.22904     2.00000        -17.55107     2.00000        -17.14998     2.00000        -16.68248     2.00000        -15.92977     2.00000        -15.37710     2.00000        -15.19399     2.00000        -15.02583     2.00000        -14.77706     2.00000        -13.70671     2.00000        -13.44407     2.00000        -12.90170     2.00000        -12.75651     2.00000        -12.33498     2.00000        -11.85203     2.00000        -11.74114     2.00000        -10.87914     2.00000         -9.82847     2.00000         -9.79298     2.00000         -9.38225     2.00000         -9.13984     2.00000         -8.86637     2.00000         -8.63033     2.00000         -8.20781     2.00000         -8.19329     2.00000         -7.88775     2.00000         -7.53409     2.00000         -7.37712     2.00000         -7.30764     2.00000         -7.22537     2.00000         -6.97338     2.00000         -6.91315     2.00000         -6.67422     2.00000         -6.53845     2.00000         -6.45260     2.00000         -6.30001     2.00000         -6.01955     2.00000         -5.95291     2.00000         -5.86919     2.00000         -5.59879     2.00000         -5.51048     2.00000         -5.35041     2.00000         -5.15195     2.00000         -5.05542     2.00000         -4.98827     2.00000         -4.80780     2.00000         -4.62732     2.00000         -3.87569     2.00000         -3.70272     2.00000         -3.64915     2.00000         -3.18178     2.00000         -2.92655     2.00000         -2.03093     2.00000         -1.80595     2.00000         -1.76371     2.00000         -1.71783     2.00000         -1.35736     2.00000         -1.22542     2.00000         -0.91604     0.00000          2.50895     0.00000          2.62109     0.00000          3.45512     0.00000          3.80667     0.00000          3.93496     0.00000          5.02494     0.00000          5.07878     0.00000          5.85055     0.00000          7.24743     0.00000          7.70275     0.00000          7.79612     0.00000          7.80147     0.00000          8.22178     0.00000          8.92419     0.00000          9.39699     0.00000          9.56448     0.00000          9.90008     0.00000         10.19825     0.00000         10.35552     0.00000         10.53347     0.00000         10.76133     0.00000         10.83037     0.00000         10.89672     0.00000         10.95644     0.00000         11.07120     0.00000         11.13804     0.00000         11.46596     0.00000         11.70992     0.00000         11.95813     0.00000         12.07444     0.00000         12.52578     0.00000         12.62139     0.00000         12.75531     0.00000         12.86225     0.00000         12.98046     0.00000         13.03549     0.00000         13.15747     0.00000         13.21091     0.00000         13.29396     0.00000         13.36325     0.00000         13.44287     0.00000         13.80261     0.00000         13.97230     0.00000         14.02637     0.00000         14.37902     0.00000         14.55838     0.00000         14.60876     0.00000         14.71367     0.00000         14.76355     0.00000         14.97843     0.00000         15.05811     0.00000         15.18816     0.00000         15.31247     0.00000         15.40918     0.00000         15.59763     0.00000         15.76848     0.00000         15.92706     0.00000         15.94902     0.00000         16.39130     0.00000         16.44689     0.00000         16.57742     0.00000         16.59676     0.00000         16.70452     0.00000         16.84132     0.00000         17.09999     0.00000         17.22644     0.00000         17.52817     0.00000         17.65998     0.00000         17.76564     0.00000         18.03650     0.00000         18.20247     0.00000         18.41072     0.00000         18.50043     0.00000         18.75107     0.00000         18.81591     0.00000         19.05852     0.00000         19.16541     0.00000         19.37895     0.00000         19.47178     0.00000         19.50749     0.00000         19.57476     0.00000         19.59200     0.00000         19.85226     0.00000         20.20055     0.00000         20.48931     0.00000         20.88702     0.00000         21.17085     0.00000         21.56677     0.00000         21.89944     0.00000         22.42016     0.00000         22.55353     0.00000         22.69667     0.00000         22.97138     0.00000         23.16058     0.00000         23.28122     0.00000         23.55774     0.00000         23.77656     0.00000         23.82031     0.00000         24.12141
  10        0.0918367      0.0000000      0.0000000     2.00000       -514.44120     2.00000       -514.44094     2.00000       -273.68877     2.00000       -273.68843     2.00000       -272.32286     2.00000       -272.31111     2.00000       -272.28926     2.00000       -272.28915     2.00000       -272.28713     2.00000       -272.27070     2.00000       -272.24420     2.00000       -272.24399     2.00000       -272.24174     2.00000       -272.24151     2.00000       -272.22173     2.00000       -272.22133     2.00000       -272.20665     2.00000       -272.20655     2.00000       -272.17567     2.00000       -272.17539     2.00000       -271.89442     2.00000       -271.89427     2.00000       -271.83431     2.00000       -271.83421     2.00000       -271.83084     2.00000       -271.83072     2.00000       -271.76272     2.00000       -271.76271     2.00000       -271.71063     2.00000       -271.71037     2.00000        -23.00064     2.00000        -22.99976     2.00000        -20.26840     2.00000        -19.23516     2.00000        -19.03741     2.00000        -18.63353     2.00000        -18.23646     2.00000        -17.54472     2.00000        -17.14226     2.00000        -16.68728     2.00000        -15.92333     2.00000        -15.41643     2.00000        -15.19412     2.00000        -15.02814     2.00000        -14.76604     2.00000        -13.70530     2.00000        -13.42961     2.00000        -12.89918     2.00000        -12.76493     2.00000        -12.31496     2.00000        -11.85514     2.00000        -11.73834     2.00000        -10.86241     2.00000         -9.84797     2.00000         -9.81197     2.00000         -9.38885     2.00000         -9.11339     2.00000         -8.87223     2.00000         -8.65923     2.00000         -8.25066     2.00000         -8.20193     2.00000         -7.85194     2.00000         -7.51811     2.00000         -7.37391     2.00000         -7.30468     2.00000         -7.20378     2.00000         -6.96136     2.00000         -6.90705     2.00000         -6.68281     2.00000         -6.53138     2.00000         -6.45099     2.00000         -6.32509     2.00000         -6.01537     2.00000         -5.97663     2.00000         -5.87612     2.00000         -5.59195     2.00000         -5.50035     2.00000         -5.33670     2.00000         -5.13313     2.00000         -5.05663     2.00000         -5.00214     2.00000         -4.81000     2.00000         -4.61355     2.00000         -3.88261     2.00000         -3.70686     2.00000         -3.64300     2.00000         -3.19047     2.00000         -2.91597     2.00000         -2.03063     2.00000         -1.80610     2.00000         -1.76432     2.00000         -1.74720     2.00000         -1.37301     2.00000         -1.21902     2.00000         -0.89561     0.00000          2.48864     0.00000          2.62451     0.00000          3.45822     0.00000          3.83916     0.00000          3.94772     0.00000          4.99867     0.00000          5.07725     0.00000          5.87478     0.00000          7.20209     0.00000          7.70601     0.00000          7.79929     0.00000          7.80414     0.00000          8.25327     0.00000          8.86599     0.00000          9.38506     0.00000          9.54855     0.00000          9.95832     0.00000         10.20305     0.00000         10.36773     0.00000         10.52399     0.00000         10.75659     0.00000         10.82224     0.00000         10.91354     0.00000         10.95873     0.00000         11.05927     0.00000         11.14540     0.00000         11.46890     0.00000         11.71772     0.00000         11.96336     0.00000         12.07760     0.00000         12.50759     0.00000         12.61244     0.00000         12.75858     0.00000         12.86123     0.00000         12.98082     0.00000         13.03119     0.00000         13.16187     0.00000         13.21086     0.00000         13.30114     0.00000         13.38660     0.00000         13.44322     0.00000         13.80696     0.00000         13.96434     0.00000         14.03262     0.00000         14.34993     0.00000         14.55362     0.00000         14.58677     0.00000         14.71407     0.00000         14.76849     0.00000         14.95536     0.00000         15.07315     0.00000         15.18761     0.00000         15.30310     0.00000         15.41720     0.00000         15.58481     0.00000         15.76971     0.00000         15.92022     0.00000         15.99129     0.00000         16.39495     0.00000         16.45485     0.00000         16.57569     0.00000         16.58464     0.00000         16.68944     0.00000         16.83814     0.00000         17.10863     0.00000         17.22740     0.00000         17.50746     0.00000         17.70576     0.00000         17.75107     0.00000         18.01788     0.00000         18.20884     0.00000         18.38478     0.00000         18.51321     0.00000         18.71773     0.00000         18.83873     0.00000         19.03607     0.00000         19.15166     0.00000         19.38795     0.00000         19.46638     0.00000         19.52788     0.00000         19.56979     0.00000         19.59489     0.00000         19.85457     0.00000         20.24800     0.00000         20.53160     0.00000         20.88990     0.00000         21.08971     0.00000         21.58069     0.00000         21.90033     0.00000         22.42382     0.00000         22.53726     0.00000         22.65498     0.00000         22.95673     0.00000         23.09703     0.00000         23.27599     0.00000         23.57962     0.00000         23.78729     0.00000         23.82858     0.00000         24.15938
  11        0.1020408      0.0000000      0.0000000     2.00000       -514.44120     2.00000       -514.44094     2.00000       -273.68877     2.00000       -273.68843     2.00000       -272.32286     2.00000       -272.31111     2.00000       -272.28926     2.00000       -272.28915     2.00000       -272.28713     2.00000       -272.27070     2.00000       -272.24420     2.00000       -272.24399     2.00000       -272.24174     2.00000       -272.24151     2.00000       -272.22173     2.00000       -272.22133     2.00000       -272.20665     2.00000       -272.20655     2.00000       -272.17567     2.00000       -272.17539     2.00000       -271.89442     2.00000       -271.89427     2.00000       -271.83431     2.00000       -271.83421     2.00000       -271.83084     2.00000       -271.83072     2.00000       -271.76272     2.00000       -271.76271     2.00000       -271.71063     2.00000       -271.71037     2.00000        -23.00064     2.00000        -22.99976     2.00000        -20.26578     2.00000        -19.24818     2.00000        -19.04604     2.00000        -18.60735     2.00000        -18.24403     2.00000        -17.53799     2.00000        -17.13371     2.00000        -16.69238     2.00000        -15.91633     2.00000        -15.45692     2.00000        -15.19416     2.00000        -15.03068     2.00000        -14.75778     2.00000        -13.70115     2.00000        -13.41485     2.00000        -12.90733     2.00000        -12.76050     2.00000        -12.29733     2.00000        -11.85675     2.00000        -11.73553     2.00000        -10.84420     2.00000         -9.86961     2.00000         -9.83121     2.00000         -9.39625     2.00000         -9.08619     2.00000         -8.88188     2.00000         -8.68324     2.00000         -8.29851     2.00000         -8.20773     2.00000         -7.81523     2.00000         -7.50199     2.00000         -7.37872     2.00000         -7.30138     2.00000         -7.17318     2.00000         -6.95338     2.00000         -6.89714     2.00000         -6.69107     2.00000         -6.52460     2.00000         -6.44920     2.00000         -6.35036     2.00000         -6.01362     2.00000         -6.00084     2.00000         -5.88208     2.00000         -5.58600     2.00000         -5.48980     2.00000         -5.32208     2.00000         -5.11348     2.00000         -5.05793     2.00000         -5.01551     2.00000         -4.81227     2.00000         -4.59947     2.00000         -3.89034     2.00000         -3.71149     2.00000         -3.63616     2.00000         -3.19936     2.00000         -2.90496     2.00000         -2.03031     2.00000         -1.80627     2.00000         -1.77856     2.00000         -1.76498     2.00000         -1.38902     2.00000         -1.21233     2.00000         -0.87515     0.00000          2.46663     0.00000          2.62865     0.00000          3.46368     0.00000          3.86838     0.00000          3.96593     0.00000          4.97105     0.00000          5.07559     0.00000          5.90008     0.00000          7.15595     0.00000          7.70964     0.00000          7.80002     0.00000          7.80710     0.00000          8.28607     0.00000          8.80871     0.00000          9.37229     0.00000          9.53118     0.00000         10.01627     0.00000         10.20926     0.00000         10.37741     0.00000         10.51713     0.00000         10.75140     0.00000         10.81226     0.00000         10.93074     0.00000         10.96020     0.00000         11.04854     0.00000         11.15671     0.00000         11.46937     0.00000         11.72328     0.00000         11.97164     0.00000         12.07966     0.00000         12.49030     0.00000         12.60356     0.00000         12.76223     0.00000         12.86121     0.00000         12.98122     0.00000         13.02622     0.00000         13.16295     0.00000         13.21191     0.00000         13.30939     0.00000         13.40905     0.00000         13.44379     0.00000         13.81487     0.00000         13.95245     0.00000         14.04066     0.00000         14.31874     0.00000         14.55173     0.00000         14.56409     0.00000         14.71422     0.00000         14.77605     0.00000         14.92975     0.00000         15.07266     0.00000         15.18633     0.00000         15.31038     0.00000         15.42449     0.00000         15.57032     0.00000         15.77169     0.00000         15.91486     0.00000         16.03241     0.00000         16.39582     0.00000         16.46180     0.00000         16.56354     0.00000         16.57520     0.00000         16.68484     0.00000         16.83835     0.00000         17.10994     0.00000         17.22702     0.00000         17.49634     0.00000         17.73623     0.00000         17.75285     0.00000         17.99521     0.00000         18.21203     0.00000         18.35906     0.00000         18.52672     0.00000         18.68599     0.00000         18.85619     0.00000         19.01232     0.00000         19.13874     0.00000         19.39304     0.00000         19.46888     0.00000         19.54714     0.00000         19.56564     0.00000         19.59815     0.00000         19.85804     0.00000         20.29678     0.00000         20.57623     0.00000         20.89326     0.00000         21.00653     0.00000         21.59578     0.00000         21.89716     0.00000         22.42784     0.00000         22.51341     0.00000         22.61332     0.00000         22.94339     0.00000         23.03696     0.00000         23.26847     0.00000         23.59685     0.00000         23.79760     0.00000         23.84202     0.00000         24.19930
  12        0.1122449      0.0000000      0.0000000     2.00000       -514.44120     2.00000       -514.44094     2.00000       -273.68877     2.00000       -273.68843     2.00000       -272.32286     2.00000       -272.31111     2.00000       -272.28926     2.00000       -272.28915     2.00000       -272.28713     2.00000       -272.27070     2.00000       -272.24420     2.00000       -272.24399     2.00000       -272.24174     2.00000       -272.24151     2.00000       -272.22173     2.00000       -272.22133     2.00000       -272.20665     2.00000       -272.20655     2.00000       -272.17567     2.00000       -272.17539     2.00000       -271.89442     2.00000       -271.89427     2.00000       -271.83431     2.00000       -271.83421     2.00000       -271.83084     2.00000       -271.83072     2.00000       -271.76272     2.00000       -271.76271     2.00000       -271.71063     2.00000       -271.71037     2.00000        -23.00064     2.00000        -22.99975     2.00000        -20.26287     2.00000        -19.26286     2.00000        -19.05263     2.00000        -18.58160     2.00000        -18.25146     2.00000        -17.53098     2.00000        -17.12439     2.00000        -16.69769     2.00000        -15.90882     2.00000        -15.49829     2.00000        -15.19427     2.00000        -15.03346     2.00000        -14.75237     2.00000        -13.69412     2.00000        -13.39980     2.00000        -12.92460     2.00000        -12.74490     2.00000        -12.28246     2.00000        -11.85640     2.00000        -11.73268     2.00000        -10.82463     2.00000         -9.89302     2.00000         -9.85075     2.00000         -9.40460     2.00000         -9.05859     2.00000         -8.89576     2.00000         -8.70182     2.00000         -8.34720     2.00000         -8.21371     2.00000         -7.77866     2.00000         -7.48605     2.00000         -7.38712     2.00000         -7.29774     2.00000         -7.13794     2.00000         -6.94909     2.00000         -6.88380     2.00000         -6.69878     2.00000         -6.51829     2.00000         -6.44726     2.00000         -6.37554     2.00000         -6.02539     2.00000         -6.01440     2.00000         -5.88683     2.00000         -5.58095     2.00000         -5.47889     2.00000         -5.30679     2.00000         -5.09456     2.00000         -5.05933     2.00000         -5.02691     2.00000         -4.81453     2.00000         -4.58517     2.00000         -3.89887     2.00000         -3.71660     2.00000         -3.62862     2.00000         -3.20836     2.00000         -2.89361     2.00000         -2.02997     2.00000         -1.81167     2.00000         -1.80645     2.00000         -1.76571     2.00000         -1.40533     2.00000         -1.20547     2.00000         -0.85485     0.00000          2.44311     0.00000          2.63357     0.00000          3.47132     0.00000          3.89238     0.00000          3.99143     0.00000          4.94233     0.00000          5.07380     0.00000          5.92622     0.00000          7.10918     0.00000          7.71364     0.00000          7.79853     0.00000          7.81036     0.00000          8.31919     0.00000          8.75298     0.00000          9.35878     0.00000          9.51251     0.00000         10.07379     0.00000         10.21668     0.00000         10.38348     0.00000         10.51383     0.00000         10.74583     0.00000         10.80102     0.00000         10.94743     0.00000         10.96017     0.00000         11.04178     0.00000         11.17024     0.00000         11.46776     0.00000         11.72626     0.00000         11.98227     0.00000         12.08097     0.00000         12.47457     0.00000         12.59474     0.00000         12.76624     0.00000         12.86206     0.00000         12.98155     0.00000         13.02053     0.00000         13.16096     0.00000         13.21429     0.00000         13.31888     0.00000         13.42931     0.00000         13.44464     0.00000         13.82647     0.00000         13.93838     0.00000         14.04877     0.00000         14.28631     0.00000         14.54172     0.00000         14.55185     0.00000         14.71350     0.00000         14.78596     0.00000         14.90251     0.00000         15.05790     0.00000         15.18434     0.00000         15.33303     0.00000         15.43029     0.00000         15.55526     0.00000         15.77324     0.00000         15.91143     0.00000         16.07183     0.00000         16.39348     0.00000         16.46799     0.00000         16.53637     0.00000         16.57598     0.00000         16.68860     0.00000         16.84205     0.00000         17.09927     0.00000         17.23042     0.00000         17.49439     0.00000         17.72135     0.00000         17.80085     0.00000         17.96922     0.00000         18.20705     0.00000         18.33865     0.00000         18.54063     0.00000         18.65618     0.00000         18.86596     0.00000         18.98772     0.00000         19.12759     0.00000         19.39519     0.00000         19.47912     0.00000         19.56237     0.00000         19.56384     0.00000         19.60283     0.00000         19.86269     0.00000         20.34653     0.00000         20.62274     0.00000         20.89718     0.00000         20.92169     0.00000         21.61193     0.00000         21.89025     0.00000         22.43221     0.00000         22.48063     0.00000         22.57197     0.00000         22.93177     0.00000         22.98199     0.00000         23.25873     0.00000         23.60940     0.00000         23.80774     0.00000         23.86041     0.00000         24.24059
  13        0.1224490      0.0000000      0.0000000     2.00000       -514.44120     2.00000       -514.44094     2.00000       -273.68877     2.00000       -273.68843     2.00000       -272.32286     2.00000       -272.31111     2.00000       -272.28926     2.00000       -272.28915     2.00000       -272.28713     2.00000       -272.27070     2.00000       -272.24420     2.00000       -272.24399     2.00000       -272.24174     2.00000       -272.24151     2.00000       -272.22173     2.00000       -272.22133     2.00000       -272.20665     2.00000       -272.20655     2.00000       -272.17567     2.00000       -272.17539     2.00000       -271.89442     2.00000       -271.89427     2.00000       -271.83431     2.00000       -271.83421     2.00000       -271.83084     2.00000       -271.83072     2.00000       -271.76272     2.00000       -271.76271     2.00000       -271.71063     2.00000       -271.71037     2.00000        -23.00063     2.00000        -22.99975     2.00000        -20.25969     2.00000        -19.27898     2.00000        -19.05738     2.00000        -18.55664     2.00000        -18.25834     2.00000        -17.52374     2.00000        -17.11436     2.00000        -16.70312     2.00000        -15.90085     2.00000        -15.54034     2.00000        -15.19456     2.00000        -15.03644     2.00000        -14.74980     2.00000        -13.68422     2.00000        -13.38448     2.00000        -12.94720     2.00000        -12.72206     2.00000        -12.27069     2.00000        -11.85370     2.00000        -11.72977     2.00000        -10.80383     2.00000         -9.91791     2.00000         -9.87066     2.00000         -9.41407     2.00000         -9.03119     2.00000         -8.91318     2.00000         -8.71528     2.00000         -8.39599     2.00000         -8.21975     2.00000         -7.74299     2.00000         -7.47158     2.00000         -7.39510     2.00000         -7.29375     2.00000         -7.10104     2.00000         -6.94717     2.00000         -6.86833     2.00000         -6.70565     2.00000         -6.51280     2.00000         -6.44516     2.00000         -6.40017     2.00000         -6.05017     2.00000         -6.01762     2.00000         -5.89027     2.00000         -5.57674     2.00000         -5.46767     2.00000         -5.29109     2.00000         -5.08128     2.00000         -5.06079     2.00000         -5.03150     2.00000         -4.81669     2.00000         -4.57073     2.00000         -3.90820     2.00000         -3.72218     2.00000         -3.62041     2.00000         -3.21740     2.00000         -2.88200     2.00000         -2.02960     2.00000         -1.84630     2.00000         -1.80665     2.00000         -1.76649     2.00000         -1.42191     2.00000         -1.19852     2.00000         -0.83482     0.00000          2.41829     0.00000          2.63936     0.00000          3.48092     0.00000          3.91109     0.00000          4.02417     0.00000          4.91271     0.00000          5.07189     0.00000          5.95298     0.00000          7.06191     0.00000          7.71799     0.00000          7.79504     0.00000          7.81389     0.00000          8.35124     0.00000          8.69995     0.00000          9.34462     0.00000          9.49271     0.00000         10.13079     0.00000         10.22509     0.00000         10.38529     0.00000         10.51461     0.00000         10.73996     0.00000         10.78910     0.00000         10.95763     0.00000         10.96318     0.00000         11.04067     0.00000         11.18522     0.00000         11.46441     0.00000         11.72673     0.00000         11.99366     0.00000         12.08243     0.00000         12.46084     0.00000         12.58599     0.00000         12.77062     0.00000         12.86367     0.00000         12.98174     0.00000         13.01409     0.00000         13.15649     0.00000         13.21788     0.00000         13.32960     0.00000         13.44582     0.00000         13.44662     0.00000         13.84118     0.00000         13.92349     0.00000         14.05606     0.00000         14.25320     0.00000         14.52042     0.00000         14.55345     0.00000         14.71136     0.00000         14.79764     0.00000         14.87506     0.00000         15.03373     0.00000         15.18169     0.00000         15.36619     0.00000         15.43365     0.00000         15.54088     0.00000         15.77347     0.00000         15.91019     0.00000         16.10880     0.00000         16.38747     0.00000         16.47415     0.00000         16.50680     0.00000         16.57789     0.00000         16.69799     0.00000         16.84867     0.00000         17.07668     0.00000         17.23969     0.00000         17.49982     0.00000         17.70662     0.00000         17.84933     0.00000         17.94061     0.00000         18.18841     0.00000         18.32902     0.00000         18.55446     0.00000         18.62874     0.00000         18.86695     0.00000         18.96271     0.00000         19.11782     0.00000         19.39855     0.00000         19.49306     0.00000         19.55995     0.00000         19.57636     0.00000         19.61105     0.00000         19.86863     0.00000         20.39685     0.00000         20.67048     0.00000         20.83578     0.00000         20.90183     0.00000         21.62903     0.00000         21.87988     0.00000         22.43691     0.00000         22.43821     0.00000         22.53117     0.00000         22.92215     0.00000         22.93318     0.00000         23.24695     0.00000         23.61781     0.00000         23.81786     0.00000         23.88298     0.00000         24.28236
  14        0.1326531      0.0000000      0.0000000     2.00000       -514.44120     2.00000       -514.44094     2.00000       -273.68877     2.00000       -273.68843     2.00000       -272.32286     2.00000       -272.31111     2.00000       -272.28926     2.00000       -272.28915     2.00000       -272.28713     2.00000       -272.27070     2.00000       -272.24420     2.00000       -272.24399     2.00000       -272.24174     2.00000       -272.24151     2.00000       -272.22173     2.00000       -272.22133     2.00000       -272.20665     2.00000       -272.20655     2.00000       -272.17567     2.00000       -272.17539     2.00000       -271.89442     2.00000       -271.89427     2.00000       -271.83431     2.00000       -271.83421     2.00000       -271.83084     2.00000       -271.83072     2.00000       -271.76272     2.00000       -271.76271     2.00000       -271.71063     2.00000       -271.71037     2.00000        -23.00063     2.00000        -22.99975     2.00000        -20.25623     2.00000        -19.29628     2.00000        -19.06053     2.00000        -18.53293     2.00000        -18.26416     2.00000        -17.51636     2.00000        -17.10370     2.00000        -16.70856     2.00000        -15.89248     2.00000        -15.58292     2.00000        -15.19517     2.00000        -15.03962     2.00000        -14.74991     2.00000        -13.67151     2.00000        -13.36890     2.00000        -12.97238     2.00000        -12.69476     2.00000        -12.26229     2.00000        -11.84832     2.00000        -11.72679     2.00000        -10.78191     2.00000         -9.94403     2.00000         -9.89098     2.00000         -9.42477     2.00000         -9.00584     2.00000         -8.93148     2.00000         -8.72484     2.00000         -8.44438     2.00000         -8.22562     2.00000         -7.70886     2.00000         -7.46183     2.00000         -7.39781     2.00000         -7.28942     2.00000         -7.06450     2.00000         -6.94645     2.00000         -6.85181     2.00000         -6.71120     2.00000         -6.50901     2.00000         -6.44292     2.00000         -6.42329     2.00000         -6.07507     2.00000         -6.02305     2.00000         -5.89247     2.00000         -5.57333     2.00000         -5.45615     2.00000         -5.27526     2.00000         -5.08150     2.00000         -5.06230     2.00000         -5.02153     2.00000         -4.81864     2.00000         -4.55617     2.00000         -3.91832     2.00000         -3.72824     2.00000         -3.61153     2.00000         -3.22643     2.00000         -2.87016     2.00000         -2.02922     2.00000         -1.88227     2.00000         -1.80685     2.00000         -1.76732     2.00000         -1.43874     2.00000         -1.19155     2.00000         -0.81517     0.00000          2.39236     0.00000          2.64606     0.00000          3.49226     0.00000          3.92625     0.00000          4.06231     0.00000          4.88238     0.00000          5.06988     0.00000          5.98018     0.00000          7.01425     0.00000          7.72270     0.00000          7.78965     0.00000          7.81769     0.00000          8.37971     0.00000          8.65194     0.00000          9.32993     0.00000          9.47193     0.00000         10.18711     0.00000         10.23418     0.00000         10.38306     0.00000         10.51902     0.00000         10.73391     0.00000         10.77720     0.00000         10.95378     0.00000         10.97614     0.00000         11.04577     0.00000         11.20124     0.00000         11.45963     0.00000         11.72505     0.00000         12.00329     0.00000         12.08581     0.00000         12.44939     0.00000         12.57734     0.00000         12.77534     0.00000         12.86592     0.00000         12.98173     0.00000         13.00684     0.00000         13.15022     0.00000         13.22238     0.00000         13.34144     0.00000         13.44737     0.00000         13.46068     0.00000         13.85631     0.00000         13.91048     0.00000         14.06210     0.00000         14.21977     0.00000         14.50077     0.00000         14.55616     0.00000         14.70681     0.00000         14.80949     0.00000         14.85039     0.00000         15.00435     0.00000         15.17849     0.00000         15.40567     0.00000         15.43346     0.00000         15.52849     0.00000         15.77191     0.00000         15.91104     0.00000         16.14220     0.00000         16.37769     0.00000         16.47758     0.00000         16.48103     0.00000         16.58063     0.00000         16.71156     0.00000         16.85684     0.00000         17.04699     0.00000         17.25298     0.00000         17.51054     0.00000         17.69225     0.00000         17.89792     0.00000         17.91002     0.00000         18.15601     0.00000         18.33026     0.00000         18.56624     0.00000         18.60550     0.00000         18.85978     0.00000         18.93780     0.00000         19.10783     0.00000         19.40638     0.00000         19.50704     0.00000         19.55836     0.00000         19.58380     0.00000         19.62445     0.00000         19.87609     0.00000         20.44728     0.00000         20.71422     0.00000         20.75400     0.00000         20.90742     0.00000         21.64699     0.00000         21.86617     0.00000         22.38649     0.00000         22.44158     0.00000         22.49146     0.00000         22.89064     0.00000         22.91477     0.00000         23.23335     0.00000         23.62296     0.00000         23.82806     0.00000         23.90866     0.00000         24.32322
  15        0.1428571      0.0000000      0.0000000     2.00000       -514.44120     2.00000       -514.44094     2.00000       -273.68877     2.00000       -273.68843     2.00000       -272.32286     2.00000       -272.31111     2.00000       -272.28926     2.00000       -272.28915     2.00000       -272.28713     2.00000       -272.27070     2.00000       -272.24420     2.00000       -272.24399     2.00000       -272.24174     2.00000       -272.24151     2.00000       -272.22173     2.00000       -272.22133     2.00000       -272.20665     2.00000       -272.20655     2.00000       -272.17567     2.00000       -272.17539     2.00000       -271.89442     2.00000       -271.89427     2.00000       -271.83431     2.00000       -271.83421     2.00000       -271.83084     2.00000       -271.83072     2.00000       -271.76272     2.00000       -271.76271     2.00000       -271.71063     2.00000       -271.71037     2.00000        -23.00063     2.00000        -22.99974     2.00000        -20.25249     2.00000        -19.31451     2.00000        -19.06232     2.00000        -18.51114     2.00000        -18.26820     2.00000        -17.50887     2.00000        -17.09250     2.00000        -16.71388     2.00000        -15.88377     2.00000        -15.62592     2.00000        -15.19622     2.00000        -15.04300     2.00000        -14.75246     2.00000        -13.65620     2.00000        -13.35312     2.00000        -12.99858     2.00000        -12.66458     2.00000        -12.25737     2.00000        -11.84010     2.00000        -11.72369     2.00000        -10.75899     2.00000         -9.97125     2.00000         -9.91166     2.00000         -9.43684     2.00000         -8.99119     2.00000         -8.94084     2.00000         -8.73221     2.00000         -8.49177     2.00000         -8.23108     2.00000         -7.67699     2.00000         -7.46056     2.00000         -7.39034     2.00000         -7.28475     2.00000         -7.03017     2.00000         -6.94595     2.00000         -6.83490     2.00000         -6.71476     2.00000         -6.50905     2.00000         -6.44262     2.00000         -6.44056     2.00000         -6.10003     2.00000         -6.03034     2.00000         -5.89363     2.00000         -5.57066     2.00000         -5.44437     2.00000         -5.25958     2.00000         -5.09128     2.00000         -5.06382     2.00000         -5.00104     2.00000         -4.82023     2.00000         -4.54150     2.00000         -3.92923     2.00000         -3.73477     2.00000         -3.60201     2.00000         -3.23540     2.00000         -2.85813     2.00000         -2.02882     2.00000         -1.91942     2.00000         -1.80707     2.00000         -1.76820     2.00000         -1.45583     2.00000         -1.18460     2.00000         -0.79598     0.00000          2.36551     0.00000          2.65372     0.00000          3.50511     0.00000          3.93964     0.00000          4.10400     0.00000          4.85148     0.00000          5.06778     0.00000          6.00766     0.00000          6.96627     0.00000          7.72775     0.00000          7.78245     0.00000          7.82176     0.00000          8.39939     0.00000          8.61403     0.00000          9.31476     0.00000          9.45032     0.00000         10.24254     0.00000         10.24358     0.00000         10.37789     0.00000         10.52578     0.00000         10.72787     0.00000         10.76612     0.00000         10.94864     0.00000         10.98670     0.00000         11.05639     0.00000         11.21801     0.00000         11.45369     0.00000         11.72170     0.00000         12.00829     0.00000         12.09325     0.00000         12.44034     0.00000         12.56884     0.00000         12.78041     0.00000         12.86867     0.00000         12.98149     0.00000         12.99878     0.00000         13.14277     0.00000         13.22750     0.00000         13.35423     0.00000         13.44935     0.00000         13.47165     0.00000         13.86212     0.00000         13.90837     0.00000         14.06693     0.00000         14.18624     0.00000         14.48325     0.00000         14.55977     0.00000         14.69797     0.00000         14.81217     0.00000         14.84010     0.00000         14.97220     0.00000         15.17483     0.00000         15.42875     0.00000         15.44903     0.00000         15.51922     0.00000         15.76858     0.00000         15.91356     0.00000         16.17028     0.00000         16.36446     0.00000         16.45115     0.00000         16.48902     0.00000         16.58374     0.00000         16.72872     0.00000         16.86391     0.00000         17.01634     0.00000         17.26795     0.00000         17.52486     0.00000         17.67844     0.00000         17.87806     0.00000         17.94617     0.00000         18.11415     0.00000         18.33795     0.00000         18.56495     0.00000         18.59733     0.00000         18.84627     0.00000         18.91352     0.00000         19.09589     0.00000         19.41968     0.00000         19.51889     0.00000         19.55755     0.00000         19.58792     0.00000         19.64179     0.00000         19.88545     0.00000         20.49725     0.00000         20.65566     0.00000         20.77458     0.00000         20.91428     0.00000         21.66572     0.00000         21.84909     0.00000         22.32689     0.00000         22.44041     0.00000         22.45885     0.00000         22.85357     0.00000         22.90971     0.00000         23.21826     0.00000         23.62573     0.00000         23.83836     0.00000         23.93638     0.00000         24.36133
  16        0.1530612      0.0000000      0.0000000     2.00000       -514.44120     2.00000       -514.44094     2.00000       -273.68877     2.00000       -273.68843     2.00000       -272.32286     2.00000       -272.31111     2.00000       -272.28926     2.00000       -272.28915     2.00000       -272.28713     2.00000       -272.27070     2.00000       -272.24420     2.00000       -272.24399     2.00000       -272.24174     2.00000       -272.24151     2.00000       -272.22173     2.00000       -272.22133     2.00000       -272.20665     2.00000       -272.20655     2.00000       -272.17567     2.00000       -272.17539     2.00000       -271.89442     2.00000       -271.89427     2.00000       -271.83431     2.00000       -271.83421     2.00000       -271.83084     2.00000       -271.83072     2.00000       -271.76272     2.00000       -271.76271     2.00000       -271.71063     2.00000       -271.71037     2.00000        -23.00063     2.00000        -22.99974     2.00000        -20.24847     2.00000        -19.33345     2.00000        -19.06297     2.00000        -18.49214     2.00000        -18.26953     2.00000        -17.50134     2.00000        -17.08090     2.00000        -16.71894     2.00000        -15.87476     2.00000        -15.66923     2.00000        -15.19787     2.00000        -15.04655     2.00000        -14.75714     2.00000        -13.63852     2.00000        -13.33730     2.00000        -13.02481     2.00000        -12.63237     2.00000        -12.25592     2.00000        -11.82905     2.00000        -11.72041     2.00000        -10.73517     2.00000         -9.99949     2.00000         -9.93262     2.00000         -9.45038     2.00000         -9.00117     2.00000         -8.92627     2.00000         -8.73932     2.00000         -8.53728     2.00000         -8.23590     2.00000         -7.64830     2.00000         -7.46568     2.00000         -7.37372     2.00000         -7.27973     2.00000         -7.00059     2.00000         -6.94423     2.00000         -6.81802     2.00000         -6.71534     2.00000         -6.51677     2.00000         -6.45423     2.00000         -6.43810     2.00000         -6.12495     2.00000         -6.03908     2.00000         -5.89400     2.00000         -5.56869     2.00000         -5.43235     2.00000         -5.24435     2.00000         -5.10412     2.00000         -5.06531     2.00000         -4.97665     2.00000         -4.82132     2.00000         -4.52672     2.00000         -3.94093     2.00000         -3.74177     2.00000         -3.59186     2.00000         -3.24429     2.00000         -2.84597     2.00000         -2.02843     2.00000         -1.95758     2.00000         -1.80729     2.00000         -1.76912     2.00000         -1.47319     2.00000         -1.17769     2.00000         -0.77728     0.00000          2.33790     0.00000          2.66239     0.00000          3.51923     0.00000          3.95240     0.00000          4.14804     0.00000          4.82016     0.00000          5.06561     0.00000          6.03529     0.00000          6.91808     0.00000          7.73315     0.00000          7.77343     0.00000          7.82608     0.00000          8.40138     0.00000          8.59510     0.00000          9.29920     0.00000          9.42802     0.00000         10.25270     0.00000         10.29678     0.00000         10.37123     0.00000         10.53327     0.00000         10.72213     0.00000         10.75681     0.00000         10.94313     0.00000         10.99510     0.00000         11.07100     0.00000         11.23529     0.00000         11.44684     0.00000         11.71717     0.00000         12.00734     0.00000         12.10555     0.00000         12.43366     0.00000         12.56054     0.00000         12.78579     0.00000         12.87180     0.00000         12.98095     0.00000         12.98986     0.00000         13.13465     0.00000         13.23303     0.00000         13.36774     0.00000         13.45180     0.00000         13.48002     0.00000         13.85135     0.00000         13.92289     0.00000         14.07124     0.00000         14.15279     0.00000         14.46816     0.00000         14.56411     0.00000         14.68253     0.00000         14.80095     0.00000         14.85168     0.00000         14.93861     0.00000         15.17081     0.00000         15.41941     0.00000         15.49493     0.00000         15.51332     0.00000         15.76383     0.00000         15.91710     0.00000         16.19043     0.00000         16.34842     0.00000         16.43032     0.00000         16.49815     0.00000         16.58655     0.00000         16.74933     0.00000         16.86511     0.00000         16.99196     0.00000         17.28301     0.00000         17.54152     0.00000         17.66539     0.00000         17.84536     0.00000         17.99359     0.00000         18.06644     0.00000         18.34820     0.00000         18.54742     0.00000         18.60731     0.00000         18.82850     0.00000         18.89047     0.00000         19.08119     0.00000         19.43764     0.00000         19.52764     0.00000         19.55745     0.00000         19.59074     0.00000         19.66106     0.00000         19.89722     0.00000         20.54607     0.00000         20.56723     0.00000         20.82502     0.00000         20.92285     0.00000         21.68514     0.00000         21.82834     0.00000         22.26165     0.00000         22.40873     0.00000         22.45818     0.00000         22.82058     0.00000         22.90695     0.00000         23.20209     0.00000         23.62682     0.00000         23.84874     0.00000         23.96520     0.00000         24.39521
  17        0.1632653      0.0000000      0.0000000     2.00000       -514.44120     2.00000       -514.44094     2.00000       -273.68877     2.00000       -273.68843     2.00000       -272.32286     2.00000       -272.31111     2.00000       -272.28926     2.00000       -272.28915     2.00000       -272.28713     2.00000       -272.27070     2.00000       -272.24420     2.00000       -272.24399     2.00000       -272.24174     2.00000       -272.24151     2.00000       -272.22173     2.00000       -272.22133     2.00000       -272.20665     2.00000       -272.20655     2.00000       -272.17567     2.00000       -272.17539     2.00000       -271.89442     2.00000       -271.89427     2.00000       -271.83431     2.00000       -271.83421     2.00000       -271.83084     2.00000       -271.83072     2.00000       -271.76272     2.00000       -271.76271     2.00000       -271.71063     2.00000       -271.71037     2.00000        -23.00062     2.00000        -22.99974     2.00000        -20.24417     2.00000        -19.35291     2.00000        -19.06264     2.00000        -18.47696     2.00000        -18.26707     2.00000        -17.49379     2.00000        -17.06904     2.00000        -16.72357     2.00000        -15.86553     2.00000        -15.71278     2.00000        -15.20028     2.00000        -15.05028     2.00000        -14.76355     2.00000        -13.61880     2.00000        -13.32175     2.00000        -13.05023     2.00000        -12.59869     2.00000        -12.25775     2.00000        -11.81535     2.00000        -11.71688     2.00000        -10.71059     2.00000        -10.02872     2.00000         -9.95375     2.00000         -9.46546     2.00000         -9.02251     2.00000         -8.90030     2.00000         -8.74842     2.00000         -8.57948     2.00000         -8.23985     2.00000         -7.62413     2.00000         -7.47189     2.00000         -7.35185     2.00000         -7.27438     2.00000         -6.98017     2.00000         -6.93828     2.00000         -6.80145     2.00000         -6.71165     2.00000         -6.53331     2.00000         -6.45682     2.00000         -6.43556     2.00000         -6.14977     2.00000         -6.04890     2.00000         -5.89381     2.00000         -5.56736     2.00000         -5.42012     2.00000         -5.22990     2.00000         -5.11784     2.00000         -5.06672     2.00000         -4.95065     2.00000         -4.82171     2.00000         -4.51179     2.00000         -3.95340     2.00000         -3.74924     2.00000         -3.58113     2.00000         -3.25305     2.00000         -2.83368     2.00000         -2.02807     2.00000         -1.99660     2.00000         -1.80752     2.00000         -1.77008     2.00000         -1.49085     2.00000         -1.17087     2.00000         -0.75913     0.00000          2.30970     0.00000          2.67210     0.00000          3.53438     0.00000          3.96518     0.00000          4.19372     0.00000          4.78855     0.00000          5.06338     0.00000          6.06292     0.00000          6.86973     0.00000          7.73888     0.00000          7.76256     0.00000          7.83065     0.00000          8.38061     0.00000          8.60025     0.00000          9.28332     0.00000          9.40516     0.00000         10.26068     0.00000         10.34935     0.00000         10.36464     0.00000         10.53999     0.00000         10.71715     0.00000         10.75024     0.00000         10.93780     0.00000         11.00202     0.00000         11.08797     0.00000         11.25286     0.00000         11.43932     0.00000         11.71189     0.00000         12.00139     0.00000         12.12139     0.00000         12.42921     0.00000         12.55249     0.00000         12.79146     0.00000         12.87515     0.00000         12.98003     0.00000         12.98009     0.00000         13.12632     0.00000         13.23879     0.00000         13.38162     0.00000         13.45475     0.00000         13.48658     0.00000         13.83355     0.00000         13.94197     0.00000         14.07681     0.00000         14.11950     0.00000         14.45558     0.00000         14.56907     0.00000         14.65967     0.00000         14.79312     0.00000         14.86915     0.00000         14.90432     0.00000         15.16652     0.00000         15.40648     0.00000         15.50995     0.00000         15.54266     0.00000         15.75809     0.00000         15.92101     0.00000         16.19950     0.00000         16.33024     0.00000         16.41830     0.00000         16.50814     0.00000         16.58819     0.00000         16.77342     0.00000         16.85504     0.00000         16.98103     0.00000         17.29721     0.00000         17.55950     0.00000         17.65336     0.00000         17.81260     0.00000         18.01491     0.00000         18.03962     0.00000         18.35842     0.00000         18.52834     0.00000         18.62071     0.00000         18.80830     0.00000         18.86933     0.00000         19.06394     0.00000         19.45836     0.00000         19.53336     0.00000         19.55800     0.00000         19.59327     0.00000         19.68077     0.00000         19.91200     0.00000         20.47746     0.00000         20.59285     0.00000         20.87675     0.00000         20.93377     0.00000         21.70518     0.00000         21.80326     0.00000         22.19350     0.00000         22.37114     0.00000         22.46504     0.00000         22.79021     0.00000         22.90633     0.00000         23.18538     0.00000         23.62675     0.00000         23.85911     0.00000         23.99434     0.00000         24.42472
  18        0.1734694      0.0000000      0.0000000     2.00000       -514.44120     2.00000       -514.44094     2.00000       -273.68877     2.00000       -273.68843     2.00000       -272.32286     2.00000       -272.31111     2.00000       -272.28926     2.00000       -272.28915     2.00000       -272.28713     2.00000       -272.27070     2.00000       -272.24420     2.00000       -272.24399     2.00000       -272.24174     2.00000       -272.24151     2.00000       -272.22173     2.00000       -272.22133     2.00000       -272.20665     2.00000       -272.20655     2.00000       -272.17567     2.00000       -272.17539     2.00000       -271.89442     2.00000       -271.89427     2.00000       -271.83431     2.00000       -271.83421     2.00000       -271.83084     2.00000       -271.83072     2.00000       -271.76272     2.00000       -271.76271     2.00000       -271.71063     2.00000       -271.71037     2.00000        -23.00062     2.00000        -22.99973     2.00000        -20.23959     2.00000        -19.37273     2.00000        -19.06148     2.00000        -18.46651     2.00000        -18.25988     2.00000        -17.48626     2.00000        -17.05712     2.00000        -16.72758     2.00000        -15.85615     2.00000        -15.75646     2.00000        -15.20363     2.00000        -15.05416     2.00000        -14.77125     2.00000        -13.59738     2.00000        -13.30711     2.00000        -13.07383     2.00000        -12.56390     2.00000        -12.26256     2.00000        -11.79938     2.00000        -11.71296     2.00000        -10.68534     2.00000        -10.05893     2.00000         -9.97494     2.00000         -9.48212     2.00000         -9.04594     2.00000         -8.87180     2.00000         -8.76230     2.00000         -8.61610     2.00000         -8.24273     2.00000         -7.60642     2.00000         -7.47509     2.00000         -7.32694     2.00000         -7.26869     2.00000         -6.97183     2.00000         -6.92660     2.00000         -6.78538     2.00000         -6.70241     2.00000         -6.55497     2.00000         -6.45390     2.00000         -6.43298     2.00000         -6.17441     2.00000         -6.05944     2.00000         -5.89322     2.00000         -5.56664     2.00000         -5.40772     2.00000         -5.21653     2.00000         -5.13177     2.00000         -5.06802     2.00000         -4.92385     2.00000         -4.82121     2.00000         -4.49664     2.00000         -3.96664     2.00000         -3.75717     2.00000         -3.56982     2.00000         -3.26168     2.00000         -2.82130     2.00000         -2.03689     2.00000         -2.02721     2.00000         -1.80776     2.00000         -1.77108     2.00000         -1.50880     2.00000         -1.16414     2.00000         -0.74155     0.00000          2.28106     0.00000          2.68288     0.00000          3.55032     0.00000          3.97835     0.00000          4.24058     0.00000          4.75679     0.00000          5.06114     0.00000          6.09044     0.00000          6.82132     0.00000          7.74493     0.00000          7.74971     0.00000          7.83544     0.00000          8.34397     0.00000          8.62270     0.00000          9.26717     0.00000          9.38187     0.00000         10.26626     0.00000         10.35984     0.00000         10.39946     0.00000         10.54474     0.00000         10.71371     0.00000         10.74731     0.00000         10.93291     0.00000         11.00801     0.00000         11.10606     0.00000         11.27049     0.00000         11.43140     0.00000         11.70624     0.00000         11.99211     0.00000         12.13888     0.00000         12.42682     0.00000         12.54476     0.00000         12.79737     0.00000         12.87855     0.00000         12.96948     0.00000         12.97859     0.00000         13.11822     0.00000         13.24457     0.00000         13.39540     0.00000         13.45824     0.00000         13.49229     0.00000         13.81350     0.00000         13.95722     0.00000         14.08645     0.00000         14.08661     0.00000         14.44531     0.00000         14.57459     0.00000         14.63116     0.00000         14.79133     0.00000         14.86975     0.00000         14.88863     0.00000         15.16200     0.00000         15.39140     0.00000         15.50792     0.00000         15.59179     0.00000         15.75174     0.00000         15.92479     0.00000         16.19566     0.00000         16.31050     0.00000         16.41690     0.00000         16.51830     0.00000         16.58762     0.00000         16.80105     0.00000         16.83499     0.00000         16.98393     0.00000         17.31001     0.00000         17.57775     0.00000         17.64264     0.00000         17.78073     0.00000         17.96069     0.00000         18.08353     0.00000         18.36651     0.00000         18.51148     0.00000         18.63388     0.00000         18.78721     0.00000         18.85091     0.00000         19.04503     0.00000         19.47926     0.00000         19.53708     0.00000         19.55913     0.00000         19.59592     0.00000         19.69975     0.00000         19.93035     0.00000         20.38713     0.00000         20.63653     0.00000         20.92883     0.00000         20.94784     0.00000         21.72575     0.00000         21.77268     0.00000         22.12551     0.00000         22.33389     0.00000         22.47340     0.00000         22.76117     0.00000         22.90748     0.00000         23.16883     0.00000         23.62588     0.00000         23.86937     0.00000         24.02312     0.00000         24.45067
  19        0.1836735      0.0000000      0.0000000     2.00000       -514.44120     2.00000       -514.44094     2.00000       -273.68877     2.00000       -273.68843     2.00000       -272.32286     2.00000       -272.31111     2.00000       -272.28926     2.00000       -272.28915     2.00000       -272.28713     2.00000       -272.27070     2.00000       -272.24420     2.00000       -272.24399     2.00000       -272.24174     2.00000       -272.24151     2.00000       -272.22173     2.00000       -272.22133     2.00000       -272.20665     2.00000       -272.20655     2.00000       -272.17567     2.00000       -272.17539     2.00000       -271.89442     2.00000       -271.89427     2.00000       -271.83431     2.00000       -271.83421     2.00000       -271.83084     2.00000       -271.83072     2.00000       -271.76272     2.00000       -271.76271     2.00000       -271.71063     2.00000       -271.71037     2.00000        -23.00062     2.00000        -22.99973     2.00000        -20.23473     2.00000        -19.39278     2.00000        -19.05962     2.00000        -18.46117     2.00000        -18.24754     2.00000        -17.47876     2.00000        -17.04535     2.00000        -16.73075     2.00000        -15.84684     2.00000        -15.80006     2.00000        -15.20811     2.00000        -15.05821     2.00000        -14.77979     2.00000        -13.57461     2.00000        -13.29458     2.00000        -13.09412     2.00000        -12.52828     2.00000        -12.27002     2.00000        -11.78167     2.00000        -11.70838     2.00000        -10.65955     2.00000        -10.09010     2.00000         -9.99603     2.00000         -9.50032     2.00000         -9.06937     2.00000         -8.84284     2.00000         -8.78372     2.00000         -8.64451     2.00000         -8.24434     2.00000         -7.59711     2.00000         -7.47240     2.00000         -7.30004     2.00000         -7.26266     2.00000         -6.97085     2.00000         -6.91486     2.00000         -6.76992     2.00000         -6.68696     2.00000         -6.57852     2.00000         -6.44843     2.00000         -6.43041     2.00000         -6.19881     2.00000         -6.07042     2.00000         -5.89235     2.00000         -5.56650     2.00000         -5.39518     2.00000         -5.20458     2.00000         -5.14560     2.00000         -5.06916     2.00000         -4.89669     2.00000         -4.81958     2.00000         -4.48122     2.00000         -3.98063     2.00000         -3.76557     2.00000         -3.55798     2.00000         -3.27014     2.00000         -2.80885     2.00000         -2.07714     2.00000         -2.02707     2.00000         -1.80800     2.00000         -1.77211     2.00000         -1.52707     2.00000         -1.15752     2.00000         -0.72455     0.00000          2.25211     0.00000          2.69473     0.00000          3.56683     0.00000          3.99214     0.00000          4.28830     0.00000          4.72504     0.00000          5.05890     0.00000          6.11770     0.00000          6.77294     0.00000          7.73473     0.00000          7.75129     0.00000          7.84046     0.00000          8.30020     0.00000          8.65384     0.00000          9.25080     0.00000          9.35826     0.00000         10.26794     0.00000         10.35856     0.00000         10.44577     0.00000         10.54684     0.00000         10.71314     0.00000         10.74857     0.00000         10.92857     0.00000         11.01339     0.00000         11.12440     0.00000         11.28797     0.00000         11.42338     0.00000         11.70052     0.00000         11.98085     0.00000         12.15659     0.00000         12.42628     0.00000         12.53741     0.00000         12.80346     0.00000         12.88181     0.00000         12.95808     0.00000         12.97643     0.00000         13.11080     0.00000         13.25013     0.00000         13.40846     0.00000         13.46229     0.00000         13.49832     0.00000         13.79243     0.00000         13.96429     0.00000         14.05369     0.00000         14.10341     0.00000         14.43678     0.00000         14.58058     0.00000         14.59971     0.00000         14.79418     0.00000         14.83518     0.00000         14.90946     0.00000         15.15731     0.00000         15.37545     0.00000         15.50630     0.00000         15.64206     0.00000         15.74502     0.00000         15.92812     0.00000         16.18038     0.00000         16.28964     0.00000         16.42465     0.00000         16.52694     0.00000         16.58441     0.00000         16.81264     0.00000         16.83224     0.00000         16.99475     0.00000         17.32112     0.00000         17.59460     0.00000         17.63369     0.00000         17.75126     0.00000         17.90452     0.00000         18.12447     0.00000         18.37046     0.00000         18.49818     0.00000         18.64551     0.00000         18.76658     0.00000         18.83614     0.00000         19.02567     0.00000         19.49677     0.00000         19.54122     0.00000         19.56076     0.00000         19.59884     0.00000         19.71718     0.00000         19.95263     0.00000         20.29656     0.00000         20.67592     0.00000         20.96598     0.00000         20.98081     0.00000         21.73491     0.00000         21.74674     0.00000         22.06101     0.00000         22.29751     0.00000         22.48291     0.00000         22.73243     0.00000         22.90976     0.00000         23.15341     0.00000         23.62444     0.00000         23.87935     0.00000         24.05093     0.00000         24.47394
  20        0.1938775      0.0000000      0.0000000     2.00000       -514.44120     2.00000       -514.44094     2.00000       -273.68877     2.00000       -273.68843     2.00000       -272.32286     2.00000       -272.31111     2.00000       -272.28926     2.00000       -272.28915     2.00000       -272.28713     2.00000       -272.27070     2.00000       -272.24420     2.00000       -272.24399     2.00000       -272.24174     2.00000       -272.24151     2.00000       -272.22173     2.00000       -272.22133     2.00000       -272.20665     2.00000       -272.20655     2.00000       -272.17567     2.00000       -272.17539     2.00000       -271.89442     2.00000       -271.89427     2.00000       -271.83431     2.00000       -271.83421     2.00000       -271.83084     2.00000       -271.83072     2.00000       -271.76272     2.00000       -271.76271     2.00000       -271.71063     2.00000       -271.71037     2.00000        -23.00061     2.00000        -22.99972     2.00000        -20.22958     2.00000        -19.41298     2.00000        -19.05713     2.00000        -18.46061     2.00000        -18.23033     2.00000        -17.47132     2.00000        -17.03400     2.00000        -16.73283     2.00000        -15.84705     2.00000        -15.83412     2.00000        -15.21392     2.00000        -15.06241     2.00000        -14.78870     2.00000        -13.55086     2.00000        -13.28621     2.00000        -13.10885     2.00000        -12.49207     2.00000        -12.27974     2.00000        -11.76304     2.00000        -11.70263     2.00000        -10.63335     2.00000        -10.12222     2.00000        -10.01690     2.00000         -9.52003     2.00000         -9.09222     2.00000         -8.81801     2.00000         -8.80985     2.00000         -8.66371     2.00000         -8.24453     2.00000         -7.59641     2.00000         -7.46312     2.00000         -7.27175     2.00000         -7.25629     2.00000         -6.97284     2.00000         -6.90728     2.00000         -6.75511     2.00000         -6.66624     2.00000         -6.60192     2.00000         -6.44166     2.00000         -6.42793     2.00000         -6.22286     2.00000         -6.08160     2.00000         -5.89126     2.00000         -5.56689     2.00000         -5.38255     2.00000         -5.19433     2.00000         -5.15918     2.00000         -5.07011     2.00000         -4.86944     2.00000         -4.81661     2.00000         -4.46540     2.00000         -3.99538     2.00000         -3.77442     2.00000         -3.54565     2.00000         -3.27841     2.00000         -2.79635     2.00000         -2.11822     2.00000         -2.02671     2.00000         -1.80825     2.00000         -1.77317     2.00000         -1.54565     2.00000         -1.15103     2.00000         -0.70813     0.00000          2.22299     0.00000          2.70766     0.00000          3.58368     0.00000          4.00672     0.00000          4.33652     0.00000          4.69356     0.00000          5.05669     0.00000          6.14456     0.00000          6.72469     0.00000          7.71740     0.00000          7.75795     0.00000          7.84567     0.00000          8.25408     0.00000          8.68913     0.00000          9.23425     0.00000          9.33445     0.00000         10.26487     0.00000         10.36177     0.00000         10.48610     0.00000         10.54618     0.00000         10.71761     0.00000         10.75405     0.00000         10.92485     0.00000         11.01833     0.00000         11.14228     0.00000         11.30504     0.00000         11.41563     0.00000         11.69501     0.00000         11.96857     0.00000         12.17354     0.00000         12.42739     0.00000         12.53051     0.00000         12.80959     0.00000         12.88478     0.00000         12.94599     0.00000         12.97330     0.00000         13.10447     0.00000         13.25515     0.00000         13.42007     0.00000         13.46694     0.00000         13.50593     0.00000         13.77082     0.00000         13.96263     0.00000         14.02126     0.00000         14.12717     0.00000         14.42891     0.00000         14.56788     0.00000         14.58697     0.00000         14.80038     0.00000         14.80080     0.00000         14.93135     0.00000         15.15246     0.00000         15.35962     0.00000         15.50454     0.00000         15.69332     0.00000         15.73805     0.00000         15.93088     0.00000         16.15721     0.00000         16.26793     0.00000         16.43808     0.00000         16.52946     0.00000         16.58116     0.00000         16.79428     0.00000         16.86694     0.00000         17.00855     0.00000         17.33047     0.00000         17.60648     0.00000         17.62739     0.00000         17.72726     0.00000         17.84698     0.00000         18.16146     0.00000         18.36872     0.00000         18.48892     0.00000         18.65436     0.00000         18.74784     0.00000         18.82608     0.00000         19.00721     0.00000         19.50622     0.00000         19.54963     0.00000         19.56281     0.00000         19.60211     0.00000         19.73274     0.00000         19.97891     0.00000         20.20597     0.00000         20.70991     0.00000         20.98898     0.00000         21.03223     0.00000         21.68810     0.00000         21.76803     0.00000         22.00328     0.00000         22.26227     0.00000         22.49355     0.00000         22.70327     0.00000         22.91218     0.00000         23.14045     0.00000         23.62258     0.00000         23.88884     0.00000         24.07719     0.00000         24.49510
  21        0.2040816      0.0000000      0.0000000     2.00000       -514.44120     2.00000       -514.44094     2.00000       -273.68877     2.00000       -273.68843     2.00000       -272.32286     2.00000       -272.31111     2.00000       -272.28926     2.00000       -272.28915     2.00000       -272.28713     2.00000       -272.27070     2.00000       -272.24420     2.00000       -272.24399     2.00000       -272.24174     2.00000       -272.24151     2.00000       -272.22173     2.00000       -272.22133     2.00000       -272.20665     2.00000       -272.20655     2.00000       -272.17567     2.00000       -272.17539     2.00000       -271.89442     2.00000       -271.89427     2.00000       -271.83431     2.00000       -271.83422     2.00000       -271.83084     2.00000       -271.83072     2.00000       -271.76272     2.00000       -271.76271     2.00000       -271.71063     2.00000       -271.71037     2.00000        -23.00061     2.00000        -22.99972     2.00000        -20.22415     2.00000        -19.43324     2.00000        -19.05410     2.00000        -18.46399     2.00000        -18.20906     2.00000        -17.46395     2.00000        -17.02335     2.00000        -16.73353     2.00000        -15.88902     2.00000        -15.82640     2.00000        -15.22126     2.00000        -15.06676     2.00000        -14.79752     2.00000        -13.52646     2.00000        -13.28460     2.00000        -13.11519     2.00000        -12.45547     2.00000        -12.29138     2.00000        -11.74488     2.00000        -11.69462     2.00000        -10.60689     2.00000        -10.15526     2.00000        -10.03743     2.00000         -9.54111     2.00000         -9.11441     2.00000         -8.85085     2.00000         -8.78612     2.00000         -8.67503     2.00000         -8.24317     2.00000         -7.60221     2.00000         -7.44906     2.00000         -7.24960     2.00000         -7.24261     2.00000         -6.97624     2.00000         -6.90424     2.00000         -6.74113     2.00000         -6.64711     2.00000         -6.61888     2.00000         -6.43408     2.00000         -6.42563     2.00000         -6.24645     2.00000         -6.09275     2.00000         -5.88997     2.00000         -5.56781     2.00000         -5.36990     2.00000         -5.18601     2.00000         -5.17240     2.00000         -5.07087     2.00000         -4.84237     2.00000         -4.81209     2.00000         -4.44908     2.00000         -4.01085     2.00000         -3.78372     2.00000         -3.53287     2.00000         -3.28649     2.00000         -2.78383     2.00000         -2.15978     2.00000         -2.02635     2.00000         -1.80849     2.00000         -1.77426     2.00000         -1.56456     2.00000         -1.14468     2.00000         -0.69231     0.00000          2.19381     0.00000          2.72168     0.00000          3.60066     0.00000          4.02221     0.00000          4.38476     0.00000          4.66275     0.00000          5.05457     0.00000          6.17081     0.00000          6.67674     0.00000          7.69746     0.00000          7.76490     0.00000          7.85108     0.00000          8.20794     0.00000          8.72650     0.00000          9.21756     0.00000          9.31054     0.00000         10.25750     0.00000         10.36903     0.00000         10.51748     0.00000         10.54320     0.00000         10.73008     0.00000         10.76331     0.00000         10.92176     0.00000         11.02293     0.00000         11.15906     0.00000         11.32144     0.00000         11.40863     0.00000         11.68997     0.00000         11.95595     0.00000         12.18914     0.00000         12.42992     0.00000         12.52417     0.00000         12.81556     0.00000         12.88732     0.00000         12.93341     0.00000         12.96894     0.00000         13.09963     0.00000         13.25921     0.00000         13.42966     0.00000         13.47218     0.00000         13.51616     0.00000         13.74890     0.00000         13.95449     0.00000         13.98918     0.00000         14.15546     0.00000         14.41997     0.00000         14.53818     0.00000         14.59366     0.00000         14.76679     0.00000         14.80908     0.00000         14.95412     0.00000         15.14745     0.00000         15.34473     0.00000         15.50243     0.00000         15.73084     0.00000         15.74544     0.00000         15.93307     0.00000         16.12937     0.00000         16.24549     0.00000         16.45415     0.00000         16.51878     0.00000         16.58418     0.00000         16.78267     0.00000         16.90498     0.00000         17.02249     0.00000         17.33819     0.00000         17.60853     0.00000         17.62313     0.00000         17.71436     0.00000         17.78878     0.00000         18.19339     0.00000         18.36106     0.00000         18.48263     0.00000         18.65892     0.00000         18.73265     0.00000         18.82187     0.00000         18.99109     0.00000         19.50695     0.00000         19.56239     0.00000         19.56516     0.00000         19.60584     0.00000         19.74653     0.00000         20.00887     0.00000         20.11560     0.00000         20.73784     0.00000         21.01715     0.00000         21.08248     0.00000         21.63127     0.00000         21.78943     0.00000         21.95468     0.00000         22.22844     0.00000         22.50530     0.00000         22.67318     0.00000         22.91336     0.00000         23.13168     0.00000         23.62040     0.00000         23.89758     0.00000         24.10132     0.00000         24.47761
  22        0.2142857      0.0000000      0.0000000     2.00000       -514.44120     2.00000       -514.44094     2.00000       -273.68877     2.00000       -273.68843     2.00000       -272.32287     2.00000       -272.31111     2.00000       -272.28926     2.00000       -272.28915     2.00000       -272.28713     2.00000       -272.27070     2.00000       -272.24420     2.00000       -272.24399     2.00000       -272.24174     2.00000       -272.24151     2.00000       -272.22173     2.00000       -272.22133     2.00000       -272.20665     2.00000       -272.20655     2.00000       -272.17567     2.00000       -272.17539     2.00000       -271.89442     2.00000       -271.89427     2.00000       -271.83431     2.00000       -271.83422     2.00000       -271.83084     2.00000       -271.83072     2.00000       -271.76272     2.00000       -271.76271     2.00000       -271.71063     2.00000       -271.71037     2.00000        -23.00060     2.00000        -22.99972     2.00000        -20.21844     2.00000        -19.45351     2.00000        -19.05058     2.00000        -18.47036     2.00000        -18.18465     2.00000        -17.45664     2.00000        -17.01372     2.00000        -16.73256     2.00000        -15.93282     2.00000        -15.81683     2.00000        -15.23031     2.00000        -15.07126     2.00000        -14.80583     2.00000        -13.50172     2.00000        -13.29135     2.00000        -13.11138     2.00000        -12.41866     2.00000        -12.30462     2.00000        -11.72928     2.00000        -11.68250     2.00000        -10.58034     2.00000        -10.18915     2.00000        -10.05747     2.00000         -9.56342     2.00000         -9.13609     2.00000         -8.89067     2.00000         -8.76237     2.00000         -8.67931     2.00000         -8.24018     2.00000         -7.61191     2.00000         -7.43257     2.00000         -7.24257     2.00000         -7.21314     2.00000         -6.98046     2.00000         -6.90469     2.00000         -6.72855     2.00000         -6.65694     2.00000         -6.60283     2.00000         -6.42586     2.00000         -6.42368     2.00000         -6.26937     2.00000         -6.10366     2.00000         -5.88845     2.00000         -5.56923     2.00000         -5.35728     2.00000         -5.18520     2.00000         -5.17974     2.00000         -5.07149     2.00000         -4.81571     2.00000         -4.80583     2.00000         -4.43212     2.00000         -4.02705     2.00000         -3.79347     2.00000         -3.51967     2.00000         -3.29436     2.00000         -2.77132     2.00000         -2.20173     2.00000         -2.02601     2.00000         -1.80874     2.00000         -1.77536     2.00000         -1.58380     2.00000         -1.13847     2.00000         -0.67708     0.00000          2.16467     0.00000          2.73678     0.00000          3.61755     0.00000          4.03869     0.00000          4.43200     0.00000          4.63361     0.00000          5.05258     0.00000          6.19619     0.00000          6.62930     0.00000          7.67462     0.00000          7.77213     0.00000          7.85666     0.00000          8.16306     0.00000          8.76495     0.00000          9.20077     0.00000          9.28663     0.00000         10.24705     0.00000         10.37914     0.00000         10.53756     0.00000         10.53862     0.00000         10.75291     0.00000         10.77557     0.00000         10.91931     0.00000         11.02725     0.00000         11.17405     0.00000         11.33688     0.00000         11.40292     0.00000         11.68564     0.00000         11.94350     0.00000         12.20299     0.00000         12.43361     0.00000         12.51852     0.00000         12.82097     0.00000         12.88932     0.00000         12.92074     0.00000         12.96314     0.00000         13.09649     0.00000         13.26182     0.00000         13.43725     0.00000         13.47804     0.00000         13.52945     0.00000         13.72684     0.00000         13.94245     0.00000         13.95748     0.00000         14.18570     0.00000         14.40749     0.00000         14.51345     0.00000         14.60047     0.00000         14.73338     0.00000         14.81979     0.00000         14.97754     0.00000         15.14227     0.00000         15.33152     0.00000         15.49988     0.00000         15.72333     0.00000         15.79831     0.00000         15.93482     0.00000         16.09895     0.00000         16.22232     0.00000         16.47102     0.00000         16.49549     0.00000         16.59388     0.00000         16.77771     0.00000         16.94612     0.00000         17.03471     0.00000         17.34460     0.00000         17.60182     0.00000         17.61595     0.00000         17.71205     0.00000         17.73525     0.00000         18.21927     0.00000         18.34863     0.00000         18.47670     0.00000         18.65771     0.00000         18.72261     0.00000         18.82458     0.00000         18.97871     0.00000         19.50265     0.00000         19.56763     0.00000         19.57532     0.00000         19.61029     0.00000         19.75893     0.00000         20.02574     0.00000         20.04200     0.00000         20.75976     0.00000         21.05001     0.00000         21.13067     0.00000         21.56527     0.00000         21.81072     0.00000         21.91583     0.00000         22.19633     0.00000         22.51813     0.00000         22.64181     0.00000         22.91173     0.00000         23.12907     0.00000         23.61793     0.00000         23.90521     0.00000         24.12273     0.00000         24.45675
  23        0.2244898      0.0000000      0.0000000     2.00000       -514.44120     2.00000       -514.44094     2.00000       -273.68877     2.00000       -273.68843     2.00000       -272.32287     2.00000       -272.31111     2.00000       -272.28926     2.00000       -272.28915     2.00000       -272.28713     2.00000       -272.27070     2.00000       -272.24420     2.00000       -272.24399     2.00000       -272.24174     2.00000       -272.24151     2.00000       -272.22173     2.00000       -272.22133     2.00000       -272.20665     2.00000       -272.20655     2.00000       -272.17567     2.00000       -272.17540     2.00000       -271.89442     2.00000       -271.89427     2.00000       -271.83431     2.00000       -271.83422     2.00000       -271.83084     2.00000       -271.83072     2.00000       -271.76272     2.00000       -271.76271     2.00000       -271.71064     2.00000       -271.71037     2.00000        -23.00060     2.00000        -22.99971     2.00000        -20.21244     2.00000        -19.47373     2.00000        -19.04661     2.00000        -18.47891     2.00000        -18.15789     2.00000        -17.44941     2.00000        -17.00540     2.00000        -16.72965     2.00000        -15.97668     2.00000        -15.80718     2.00000        -15.24123     2.00000        -15.07590     2.00000        -14.81326     2.00000        -13.47695     2.00000        -13.30558     2.00000        -13.09819     2.00000        -12.38183     2.00000        -12.31919     2.00000        -11.71775     2.00000        -11.66496     2.00000        -10.55395     2.00000        -10.22378     2.00000        -10.07689     2.00000         -9.58677     2.00000         -9.15768     2.00000         -8.93170     2.00000         -8.74647     2.00000         -8.67428     2.00000         -8.23552     2.00000         -7.62371     2.00000         -7.41529     2.00000         -7.23521     2.00000         -7.18393     2.00000         -6.98512     2.00000         -6.90740     2.00000         -6.71949     2.00000         -6.67550     2.00000         -6.57337     2.00000         -6.42239     2.00000         -6.41699     2.00000         -6.29134     2.00000         -6.11410     2.00000         -5.88664     2.00000         -5.57113     2.00000         -5.34479     2.00000         -5.19752     2.00000         -5.17553     2.00000         -5.07203     2.00000         -4.79774     2.00000         -4.78968     2.00000         -4.41435     2.00000         -4.04395     2.00000         -3.80367     2.00000         -3.50612     2.00000         -3.30201     2.00000         -2.75885     2.00000         -2.24396     2.00000         -2.02572     2.00000         -1.80899     2.00000         -1.77648     2.00000         -1.60335     2.00000         -1.13241     2.00000         -0.66243     0.00000          2.13567     0.00000          2.75295     0.00000          3.63416     0.00000          4.05620     0.00000          4.47519     0.00000          4.60917     0.00000          5.05079     0.00000          6.22028     0.00000          6.58275     0.00000          7.64862     0.00000          7.77962     0.00000          7.86240     0.00000          8.12026     0.00000          8.80397     0.00000          9.18388     0.00000          9.26282     0.00000         10.23460     0.00000         10.39094     0.00000         10.53324     0.00000         10.54661     0.00000         10.78581     0.00000         10.79000     0.00000         10.91755     0.00000         11.03134     0.00000         11.18651     0.00000         11.35111     0.00000         11.39913     0.00000         11.68223     0.00000         11.93166     0.00000         12.21492     0.00000         12.43808     0.00000         12.51380     0.00000         12.82504     0.00000         12.89076     0.00000         12.90875     0.00000         12.95584     0.00000         13.09509     0.00000         13.26245     0.00000         13.44341     0.00000         13.48451     0.00000         13.54552     0.00000         13.70483     0.00000         13.92617     0.00000         13.92850     0.00000         14.21589     0.00000         14.38947     0.00000         14.49605     0.00000         14.60699     0.00000         14.70101     0.00000         14.83215     0.00000         15.00131     0.00000         15.13698     0.00000         15.32071     0.00000         15.49695     0.00000         15.71543     0.00000         15.85180     0.00000         15.93629     0.00000         16.06727     0.00000         16.19831     0.00000         16.46525     0.00000         16.48776     0.00000         16.60670     0.00000         16.77774     0.00000         16.99007     0.00000         17.04371     0.00000         17.35013     0.00000         17.58592     0.00000         17.61099     0.00000         17.66642     0.00000         17.73649     0.00000         18.23837     0.00000         18.33296     0.00000         18.46842     0.00000         18.65026     0.00000         18.71832     0.00000         18.83494     0.00000         18.97113     0.00000         19.49579     0.00000         19.56988     0.00000         19.58553     0.00000         19.61590     0.00000         19.77038     0.00000         19.93685     0.00000         20.07769     0.00000         20.77637     0.00000         21.08636     0.00000         21.17513     0.00000         21.49299     0.00000         21.83159     0.00000         21.88595     0.00000         22.16638     0.00000         22.53195     0.00000         22.60897     0.00000         22.90605     0.00000         23.13425     0.00000         23.61521     0.00000         23.91131     0.00000         24.14086     0.00000         24.43360
  24        0.2346939      0.0000000      0.0000000     2.00000       -514.44120     2.00000       -514.44094     2.00000       -273.68877     2.00000       -273.68843     2.00000       -272.32287     2.00000       -272.31111     2.00000       -272.28926     2.00000       -272.28915     2.00000       -272.28713     2.00000       -272.27070     2.00000       -272.24420     2.00000       -272.24399     2.00000       -272.24174     2.00000       -272.24151     2.00000       -272.22173     2.00000       -272.22133     2.00000       -272.20665     2.00000       -272.20655     2.00000       -272.17567     2.00000       -272.17540     2.00000       -271.89442     2.00000       -271.89427     2.00000       -271.83431     2.00000       -271.83422     2.00000       -271.83084     2.00000       -271.83072     2.00000       -271.76272     2.00000       -271.76271     2.00000       -271.71064     2.00000       -271.71037     2.00000        -23.00059     2.00000        -22.99971     2.00000        -20.20616     2.00000        -19.49387     2.00000        -19.04224     2.00000        -18.48901     2.00000        -18.12939     2.00000        -17.44225     2.00000        -16.99865     2.00000        -16.72455     2.00000        -16.02048     2.00000        -15.79758     2.00000        -15.25411     2.00000        -15.08067     2.00000        -14.81952     2.00000        -13.45238     2.00000        -13.32490     2.00000        -13.07787     2.00000        -12.34544     2.00000        -12.33454     2.00000        -11.70956     2.00000        -11.64290     2.00000        -10.52806     2.00000        -10.25892     2.00000        -10.09554     2.00000         -9.61097     2.00000         -9.17974     2.00000         -8.97219     2.00000         -8.74180     2.00000         -8.65783     2.00000         -8.22919     2.00000         -7.63658     2.00000         -7.39814     2.00000         -7.22752     2.00000         -7.15576     2.00000         -6.98974     2.00000         -6.91137     2.00000         -6.72177     2.00000         -6.68414     2.00000         -6.54256     2.00000         -6.42221     2.00000         -6.40733     2.00000         -6.31187     2.00000         -6.12387     2.00000         -5.88448     2.00000         -5.57350     2.00000         -5.33252     2.00000         -5.20931     2.00000         -5.17330     2.00000         -5.07255     2.00000         -4.78778     2.00000         -4.76450     2.00000         -4.39561     2.00000         -4.06154     2.00000         -3.81431     2.00000         -3.49226     2.00000         -3.30943     2.00000         -2.74650     2.00000         -2.28634     2.00000         -2.02548     2.00000         -1.80923     2.00000         -1.77761     2.00000         -1.62322     2.00000         -1.12652     2.00000         -0.64834     0.00000          2.10691     0.00000          2.77016     0.00000          3.65031     0.00000          4.07480     0.00000          4.50327     0.00000          4.60043     0.00000          5.04927     0.00000          6.24236     0.00000          6.53777     0.00000          7.61924     0.00000          7.78735     0.00000          7.86828     0.00000          8.08010     0.00000          8.84323     0.00000          9.16692     0.00000          9.23922     0.00000         10.22088     0.00000         10.40362     0.00000         10.52772     0.00000         10.54727     0.00000         10.80582     0.00000         10.82616     0.00000         10.91657     0.00000         11.03523     0.00000         11.19572     0.00000         11.36399     0.00000         11.39775     0.00000         11.67996     0.00000         11.92077     0.00000         12.22489     0.00000         12.44279     0.00000         12.51036     0.00000         12.82630     0.00000         12.89162     0.00000         12.89891     0.00000         12.94711     0.00000         13.09525     0.00000         13.26065     0.00000         13.44881     0.00000         13.49159     0.00000         13.56371     0.00000         13.68309     0.00000         13.89526     0.00000         13.91413     0.00000         14.24411     0.00000         14.36679     0.00000         14.48583     0.00000         14.61175     0.00000         14.67117     0.00000         14.84587     0.00000         15.02495     0.00000         15.13179     0.00000         15.31300     0.00000         15.49372     0.00000         15.70705     0.00000         15.90557     0.00000         15.93763     0.00000         16.03533     0.00000         16.17330     0.00000         16.43204     0.00000         16.50395     0.00000         16.62073     0.00000         16.78086     0.00000         17.03648     0.00000         17.04822     0.00000         17.35523     0.00000         17.56494     0.00000         17.60680     0.00000         17.61189     0.00000         17.75637     0.00000         18.25047     0.00000         18.31513     0.00000         18.45609     0.00000         18.63719     0.00000         18.71920     0.00000         18.85317     0.00000         18.96877     0.00000         19.48746     0.00000         19.57112     0.00000         19.59179     0.00000         19.62308     0.00000         19.78127     0.00000         19.84982     0.00000         20.11535     0.00000         20.78865     0.00000         21.12460     0.00000         21.21166     0.00000         21.42011     0.00000         21.85169     0.00000         21.86390     0.00000         22.13909     0.00000         22.54664     0.00000         22.57455     0.00000         22.89605     0.00000         23.14798     0.00000         23.61225     0.00000         23.91535     0.00000         24.15517     0.00000         24.40924
  25        0.2448980      0.0000000      0.0000000     2.00000       -514.44120     2.00000       -514.44094     2.00000       -273.68877     2.00000       -273.68843     2.00000       -272.32287     2.00000       -272.31111     2.00000       -272.28926     2.00000       -272.28915     2.00000       -272.28713     2.00000       -272.27070     2.00000       -272.24420     2.00000       -272.24399     2.00000       -272.24174     2.00000       -272.24151     2.00000       -272.22173     2.00000       -272.22133     2.00000       -272.20665     2.00000       -272.20655     2.00000       -272.17567     2.00000       -272.17540     2.00000       -271.89442     2.00000       -271.89427     2.00000       -271.83431     2.00000       -271.83422     2.00000       -271.83084     2.00000       -271.83072     2.00000       -271.76272     2.00000       -271.76271     2.00000       -271.71064     2.00000       -271.71037     2.00000        -23.00059     2.00000        -22.99970     2.00000        -20.19959     2.00000        -19.51389     2.00000        -19.03748     2.00000        -18.50023     2.00000        -18.09956     2.00000        -17.43515     2.00000        -16.99365     2.00000        -16.71713     2.00000        -16.06414     2.00000        -15.78809     2.00000        -15.26902     2.00000        -15.08554     2.00000        -14.82439     2.00000        -13.42837     2.00000        -13.34706     2.00000        -13.05246     2.00000        -12.35168     2.00000        -12.30850     2.00000        -11.70312     2.00000        -11.61801     2.00000        -10.50326     2.00000        -10.29416     2.00000        -10.11324     2.00000         -9.63583     2.00000         -9.20306     2.00000         -9.01084     2.00000         -8.74530     2.00000         -8.63371     2.00000         -8.22124     2.00000         -7.64990     2.00000         -7.38169     2.00000         -7.21952     2.00000         -7.12976     2.00000         -6.99348     2.00000         -6.91586     2.00000         -6.73805     2.00000         -6.67913     2.00000         -6.51275     2.00000         -6.42398     2.00000         -6.39649     2.00000         -6.33014     2.00000         -6.13271     2.00000         -5.88185     2.00000         -5.57632     2.00000         -5.32061     2.00000         -5.22054     2.00000         -5.17288     2.00000         -5.07309     2.00000         -4.77600     2.00000         -4.74038     2.00000         -4.37573     2.00000         -4.07979     2.00000         -3.82538     2.00000         -3.47815     2.00000         -3.31660     2.00000         -2.73435     2.00000         -2.32873     2.00000         -2.02531     2.00000         -1.80946     2.00000         -1.77874     2.00000         -1.64337     2.00000         -1.12080     2.00000         -0.63481     0.00000          2.07847     0.00000          2.78838     0.00000          3.66582     0.00000          4.09447     0.00000          4.50009     0.00000          4.62354     0.00000          5.04812     0.00000          6.26103     0.00000          6.49571     0.00000          7.58635     0.00000          7.79531     0.00000          7.87427     0.00000          8.04293     0.00000          8.88253     0.00000          9.14988     0.00000          9.21595     0.00000         10.20638     0.00000         10.41660     0.00000         10.52265     0.00000         10.54233     0.00000         10.82229     0.00000         10.87115     0.00000         10.91653     0.00000         11.03897     0.00000         11.20115     0.00000         11.37562     0.00000         11.39891     0.00000         11.67899     0.00000         11.91112     0.00000         12.23302     0.00000         12.44697     0.00000         12.50875     0.00000         12.82270     0.00000         12.89196     0.00000         12.89329     0.00000         12.93717     0.00000         13.09663     0.00000         13.25611     0.00000         13.45371     0.00000         13.49928     0.00000         13.58331     0.00000         13.66198     0.00000         13.86476     0.00000         13.90056     0.00000         14.26682     0.00000         14.34450     0.00000         14.48054     0.00000         14.60843     0.00000         14.65019     0.00000         14.86067     0.00000         15.04748     0.00000         15.12743     0.00000         15.30905     0.00000         15.49031     0.00000         15.69816     0.00000         15.93893     0.00000         15.95709     0.00000         16.00608     0.00000         16.14717     0.00000         16.39834     0.00000         16.51945     0.00000         16.63519     0.00000         16.78552     0.00000         17.04725     0.00000         17.08502     0.00000         17.36006     0.00000         17.53433     0.00000         17.56208     0.00000         17.61055     0.00000         17.77978     0.00000         18.25597     0.00000         18.29572     0.00000         18.43940     0.00000         18.61913     0.00000         18.72455     0.00000         18.87887     0.00000         18.97126     0.00000         19.47822     0.00000         19.56923     0.00000         19.59407     0.00000         19.63168     0.00000         19.76694     0.00000         19.79190     0.00000         20.15449     0.00000         20.79756     0.00000         21.16303     0.00000         21.22501     0.00000         21.36284     0.00000         21.84896     0.00000         21.87061     0.00000         22.11515     0.00000         22.53853     0.00000         22.56199     0.00000         22.88244     0.00000         23.17002     0.00000         23.60907     0.00000         23.91668     0.00000         24.16519     0.00000         24.38489
  26        0.2551020      0.0000000      0.0000000     2.00000       -514.44120     2.00000       -514.44094     2.00000       -273.68877     2.00000       -273.68843     2.00000       -272.32287     2.00000       -272.31111     2.00000       -272.28926     2.00000       -272.28915     2.00000       -272.28713     2.00000       -272.27070     2.00000       -272.24420     2.00000       -272.24399     2.00000       -272.24174     2.00000       -272.24151     2.00000       -272.22173     2.00000       -272.22133     2.00000       -272.20665     2.00000       -272.20655     2.00000       -272.17567     2.00000       -272.17540     2.00000       -271.89442     2.00000       -271.89427     2.00000       -271.83431     2.00000       -271.83422     2.00000       -271.83084     2.00000       -271.83072     2.00000       -271.76272     2.00000       -271.76271     2.00000       -271.71064     2.00000       -271.71037     2.00000        -23.00058     2.00000        -22.99970     2.00000        -20.19274     2.00000        -19.53377     2.00000        -19.03237     2.00000        -18.51224     2.00000        -18.06871     2.00000        -17.42812     2.00000        -16.99048     2.00000        -16.70736     2.00000        -16.10761     2.00000        -15.77878     2.00000        -15.28594     2.00000        -15.09050     2.00000        -14.82774     2.00000        -13.40611     2.00000        -13.36960     2.00000        -13.02334     2.00000        -12.36900     2.00000        -12.27261     2.00000        -11.69743     2.00000        -11.59139     2.00000        -10.48073     2.00000        -10.32850     2.00000        -10.12976     2.00000         -9.66112     2.00000         -9.22849     2.00000         -9.04648     2.00000         -8.75303     2.00000         -8.60619     2.00000         -8.21175     2.00000         -7.66333     2.00000         -7.36634     2.00000         -7.21119     2.00000         -7.10768     2.00000         -6.99490     2.00000         -6.92028     2.00000         -6.75826     2.00000         -6.67012     2.00000         -6.48566     2.00000         -6.42889     2.00000         -6.38375     2.00000         -6.34494     2.00000         -6.14035     2.00000         -5.87862     2.00000         -5.57958     2.00000         -5.30922     2.00000         -5.23118     2.00000         -5.17406     2.00000         -5.07360     2.00000         -4.76252     2.00000         -4.71751     2.00000         -4.35455     2.00000         -4.09868     2.00000         -3.83688     2.00000         -3.46384     2.00000         -3.32353     2.00000         -2.72257     2.00000         -2.37089     2.00000         -2.02524     2.00000         -1.80970     2.00000         -1.77988     2.00000         -1.66379     2.00000         -1.11525     2.00000         -0.62182     0.00000          2.05043     0.00000          2.80760     0.00000          3.68053     0.00000          4.11518     0.00000          4.47806     0.00000          4.66603     0.00000          5.04751     0.00000          6.27341     0.00000          6.45940     0.00000          7.55000     0.00000          7.80347     0.00000          7.88037     0.00000          8.00890     0.00000          8.92174     0.00000          9.13275     0.00000          9.19311     0.00000         10.19141     0.00000         10.42935     0.00000         10.51852     0.00000         10.53376     0.00000         10.83861     0.00000         10.91778     0.00000         10.91881     0.00000         11.04260     0.00000         11.20265     0.00000         11.38612     0.00000         11.40233     0.00000         11.67943     0.00000         11.90297     0.00000         12.23953     0.00000         12.44974     0.00000         12.50958     0.00000         12.81312     0.00000         12.89180     0.00000         12.89301     0.00000         12.92631     0.00000         13.09884     0.00000         13.24877     0.00000         13.45774     0.00000         13.50757     0.00000         13.60366     0.00000         13.64206     0.00000         13.83468     0.00000         13.88885     0.00000         14.27324     0.00000         14.33512     0.00000         14.47790     0.00000         14.58810     0.00000         14.64700     0.00000         14.87627     0.00000         15.06669     0.00000         15.12592     0.00000         15.30936     0.00000         15.48681     0.00000         15.68883     0.00000         15.94012     0.00000         15.96315     0.00000         16.02295     0.00000         16.11998     0.00000         16.36572     0.00000         16.53424     0.00000         16.64964     0.00000         16.79056     0.00000         17.04021     0.00000         17.13533     0.00000         17.36395     0.00000         17.48287     0.00000         17.54065     0.00000         17.61292     0.00000         17.80512     0.00000         18.25577     0.00000         18.27489     0.00000         18.41905     0.00000         18.59663     0.00000         18.73371     0.00000         18.91108     0.00000         18.97763     0.00000         19.46845     0.00000         19.55727     0.00000         19.59292     0.00000         19.64122     0.00000         19.69531     0.00000         19.80254     0.00000         20.19468     0.00000         20.80387     0.00000         21.18519     0.00000         21.19999     0.00000         21.35146     0.00000         21.84098     0.00000         21.88789     0.00000         22.09537     0.00000         22.50097     0.00000         22.57772     0.00000         22.86651     0.00000         23.19964     0.00000         23.60570     0.00000         23.91455     0.00000         24.17056     0.00000         24.36178
  27        0.2653061      0.0000000      0.0000000     2.00000       -514.44120     2.00000       -514.44094     2.00000       -273.68877     2.00000       -273.68843     2.00000       -272.32287     2.00000       -272.31111     2.00000       -272.28926     2.00000       -272.28915     2.00000       -272.28713     2.00000       -272.27070     2.00000       -272.24420     2.00000       -272.24399     2.00000       -272.24174     2.00000       -272.24151     2.00000       -272.22173     2.00000       -272.22133     2.00000       -272.20665     2.00000       -272.20655     2.00000       -272.17567     2.00000       -272.17540     2.00000       -271.89442     2.00000       -271.89427     2.00000       -271.83431     2.00000       -271.83422     2.00000       -271.83084     2.00000       -271.83072     2.00000       -271.76272     2.00000       -271.76271     2.00000       -271.71064     2.00000       -271.71037     2.00000        -23.00058     2.00000        -22.99969     2.00000        -20.18561     2.00000        -19.55348     2.00000        -19.02692     2.00000        -18.52483     2.00000        -18.03703     2.00000        -17.42114     2.00000        -16.98911     2.00000        -16.69531     2.00000        -16.15081     2.00000        -15.76968     2.00000        -15.30478     2.00000        -15.09552     2.00000        -14.82954     2.00000        -13.40264     2.00000        -13.37471     2.00000        -12.99139     2.00000        -12.38699     2.00000        -12.23734     2.00000        -11.69198     2.00000        -11.56361     2.00000        -10.46363     2.00000        -10.35911     2.00000        -10.14479     2.00000         -9.68668     2.00000         -9.25678     2.00000         -9.07825     2.00000         -8.76317     2.00000         -8.57728     2.00000         -8.20081     2.00000         -7.67663     2.00000         -7.35246     2.00000         -7.20255     2.00000         -7.09185     2.00000         -6.99211     2.00000         -6.92405     2.00000         -6.77846     2.00000         -6.66066     2.00000         -6.46305     2.00000         -6.43803     2.00000         -6.36820     2.00000         -6.35518     2.00000         -6.14650     2.00000         -5.87465     2.00000         -5.58324     2.00000         -5.29855     2.00000         -5.24121     2.00000         -5.17666     2.00000         -5.07393     2.00000         -4.74751     2.00000         -4.69605     2.00000         -4.33194     2.00000         -4.11818     2.00000         -3.84882     2.00000         -3.44942     2.00000         -3.33019     2.00000         -2.71143     2.00000         -2.41251     2.00000         -2.02528     2.00000         -1.80992     2.00000         -1.78102     2.00000         -1.68445     2.00000         -1.10989     2.00000         -0.60935     0.00000          2.02286     0.00000          2.82777     0.00000          3.69431     0.00000          4.13687     0.00000          4.45071     0.00000          4.71430     0.00000          5.04764     0.00000          6.27423     0.00000          6.43405     0.00000          7.51034     0.00000          7.81181     0.00000          7.88653     0.00000          7.97798     0.00000          8.96074     0.00000          9.11551     0.00000          9.17084     0.00000         10.17619     0.00000         10.44136     0.00000         10.51585     0.00000         10.52276     0.00000         10.85379     0.00000         10.92091     0.00000         10.96797     0.00000         11.04620     0.00000         11.20058     0.00000         11.39453     0.00000         11.40848     0.00000         11.68128     0.00000         11.89656     0.00000         12.24471     0.00000         12.45052     0.00000         12.51317     0.00000         12.79852     0.00000         12.89117     0.00000         12.89713     0.00000         12.91486     0.00000         13.10146     0.00000         13.23874     0.00000         13.45989     0.00000         13.51643     0.00000         13.62182     0.00000         13.62644     0.00000         13.80504     0.00000         13.88003     0.00000         14.25693     0.00000         14.34632     0.00000         14.47643     0.00000         14.55961     0.00000         14.65277     0.00000         14.89235     0.00000         15.07830     0.00000         15.13138     0.00000         15.31431     0.00000         15.48329     0.00000         15.67918     0.00000         15.93312     0.00000         15.94082     0.00000         16.07677     0.00000         16.09220     0.00000         16.33512     0.00000         16.54841     0.00000         16.66379     0.00000         16.79511     0.00000         17.02701     0.00000         17.18707     0.00000         17.36298     0.00000         17.43136     0.00000         17.52882     0.00000         17.61681     0.00000         17.83189     0.00000         18.25106     0.00000         18.25250     0.00000         18.39619     0.00000         18.57046     0.00000         18.74584     0.00000         18.94853     0.00000         18.98670     0.00000         19.45843     0.00000         19.51871     0.00000         19.58881     0.00000         19.65135     0.00000         19.65167     0.00000         19.81350     0.00000         20.23558     0.00000         20.80815     0.00000         21.10961     0.00000         21.23390     0.00000         21.36835     0.00000         21.84025     0.00000         21.90309     0.00000         22.08068     0.00000         22.46204     0.00000         22.59343     0.00000         22.84961     0.00000         23.23605     0.00000         23.60219     0.00000         23.90819     0.00000         24.17108     0.00000         24.34117
  28        0.2755102      0.0000000      0.0000000     2.00000       -514.44120     2.00000       -514.44094     2.00000       -273.68877     2.00000       -273.68843     2.00000       -272.32287     2.00000       -272.31111     2.00000       -272.28926     2.00000       -272.28915     2.00000       -272.28713     2.00000       -272.27070     2.00000       -272.24420     2.00000       -272.24399     2.00000       -272.24174     2.00000       -272.24151     2.00000       -272.22173     2.00000       -272.22133     2.00000       -272.20665     2.00000       -272.20655     2.00000       -272.17567     2.00000       -272.17540     2.00000       -271.89442     2.00000       -271.89427     2.00000       -271.83431     2.00000       -271.83422     2.00000       -271.83084     2.00000       -271.83072     2.00000       -271.76272     2.00000       -271.76271     2.00000       -271.71064     2.00000       -271.71037     2.00000        -23.00057     2.00000        -22.99969     2.00000        -20.17819     2.00000        -19.57302     2.00000        -19.02114     2.00000        -18.53783     2.00000        -18.00469     2.00000        -17.41423     2.00000        -16.98940     2.00000        -16.68121     2.00000        -16.19366     2.00000        -15.76085     2.00000        -15.32543     2.00000        -15.10056     2.00000        -14.82982     2.00000        -13.42539     2.00000        -13.35452     2.00000        -12.95716     2.00000        -12.40550     2.00000        -12.20293     2.00000        -11.68648     2.00000        -11.53498     2.00000        -10.46056     2.00000        -10.37779     2.00000        -10.15790     2.00000         -9.71230     2.00000         -9.28827     2.00000         -9.10573     2.00000         -8.77493     2.00000         -8.54781     2.00000         -8.18854     2.00000         -7.68967     2.00000         -7.34047     2.00000         -7.19359     2.00000         -7.08371     2.00000         -6.98456     2.00000         -6.92637     2.00000         -6.79728     2.00000         -6.65154     2.00000         -6.45149     2.00000         -6.44618     2.00000         -6.36078     2.00000         -6.34927     2.00000         -6.15088     2.00000         -5.86977     2.00000         -5.58728     2.00000         -5.28883     2.00000         -5.25061     2.00000         -5.18050     2.00000         -5.07382     2.00000         -4.73117     2.00000         -4.67611     2.00000         -4.30779     2.00000         -4.13825     2.00000         -3.86117     2.00000         -3.43493     2.00000         -3.33660     2.00000         -2.70145     2.00000         -2.45300     2.00000         -2.02546     2.00000         -1.81013     2.00000         -1.78215     2.00000         -1.70532     2.00000         -1.10472     2.00000         -0.59740     0.00000          1.99585     0.00000          2.84885     0.00000          3.70701     0.00000          4.15937     0.00000          4.42201     0.00000          4.76422     0.00000          5.04886     0.00000          6.25852     0.00000          6.42454     0.00000          7.46772     0.00000          7.82032     0.00000          7.89276     0.00000          7.95001     0.00000          8.99945     0.00000          9.09810     0.00000          9.14928     0.00000         10.16091     0.00000         10.45200     0.00000         10.51002     0.00000         10.51521     0.00000         10.86663     0.00000         10.92681     0.00000         11.01793     0.00000         11.04983     0.00000         11.19561     0.00000         11.39881     0.00000         11.41866     0.00000         11.68444     0.00000         11.89208     0.00000         12.24888     0.00000         12.44930     0.00000         12.51927     0.00000         12.78050     0.00000         12.88980     0.00000         12.90339     0.00000         12.90407     0.00000         13.10412     0.00000         13.22632     0.00000         13.45872     0.00000         13.52585     0.00000         13.60833     0.00000         13.64486     0.00000         13.77584     0.00000         13.87504     0.00000         14.23243     0.00000         14.36437     0.00000         14.47525     0.00000         14.52938     0.00000         14.66105     0.00000         14.90860     0.00000         15.08063     0.00000         15.14544     0.00000         15.32403     0.00000         15.47981     0.00000         15.66942     0.00000         15.90144     0.00000         15.94013     0.00000         16.06504     0.00000         16.13318     0.00000         16.30704     0.00000         16.56203     0.00000         16.67742     0.00000         16.79853     0.00000         17.00809     0.00000         17.23990     0.00000         17.33984     0.00000         17.40164     0.00000         17.52243     0.00000         17.62203     0.00000         17.85990     0.00000         18.22819     0.00000         18.24306     0.00000         18.37206     0.00000         18.54156     0.00000         18.76008     0.00000         18.98980     0.00000         18.99732     0.00000         19.44840     0.00000         19.45139     0.00000         19.58207     0.00000         19.63854     0.00000         19.66178     0.00000         19.82518     0.00000         20.27691     0.00000         20.81082     0.00000         21.02363     0.00000         21.26327     0.00000         21.38785     0.00000         21.84705     0.00000         21.91586     0.00000         22.07204     0.00000         22.42198     0.00000         22.60854     0.00000         22.83306     0.00000         23.27848     0.00000         23.59869     0.00000         23.89694     0.00000         24.16673     0.00000         24.32414
  29        0.2857143      0.0000000      0.0000000     2.00000       -514.44120     2.00000       -514.44094     2.00000       -273.68877     2.00000       -273.68843     2.00000       -272.32287     2.00000       -272.31111     2.00000       -272.28926     2.00000       -272.28915     2.00000       -272.28713     2.00000       -272.27070     2.00000       -272.24420     2.00000       -272.24399     2.00000       -272.24174     2.00000       -272.24151     2.00000       -272.22173     2.00000       -272.22133     2.00000       -272.20665     2.00000       -272.20655     2.00000       -272.17567     2.00000       -272.17540     2.00000       -271.89442     2.00000       -271.89427     2.00000       -271.83431     2.00000       -271.83422     2.00000       -271.83084     2.00000       -271.83072     2.00000       -271.76272     2.00000       -271.76271     2.00000       -271.71064     2.00000       -271.71037     2.00000        -23.00057     2.00000        -22.99968     2.00000        -20.17049     2.00000        -19.59236     2.00000        -19.01506     2.00000        -18.55112     2.00000        -17.97180     2.00000        -17.40736     2.00000        -16.99116     2.00000        -16.66536     2.00000        -16.23602     2.00000        -15.75234     2.00000        -15.34770     2.00000        -15.10560     2.00000        -14.82864     2.00000        -13.45061     2.00000        -13.33241     2.00000        -12.92109     2.00000        -12.42444     2.00000        -12.16958     2.00000        -11.68074     2.00000        -11.50570     2.00000        -10.47955     2.00000        -10.37713     2.00000        -10.16851     2.00000         -9.73780     2.00000         -9.32273     2.00000         -9.12910     2.00000         -8.78790     2.00000         -8.51819     2.00000         -8.17508     2.00000         -7.70233     2.00000         -7.33084     2.00000         -7.18433     2.00000         -7.08189     2.00000         -6.97548     2.00000         -6.92581     2.00000         -6.81348     2.00000         -6.64300     2.00000         -6.46817     2.00000         -6.43512     2.00000         -6.36283     2.00000         -6.32756     2.00000         -6.15322     2.00000         -5.86378     2.00000         -5.59167     2.00000         -5.28034     2.00000         -5.25938     2.00000         -5.18544     2.00000         -5.07295     2.00000         -4.71373     2.00000         -4.65778     2.00000         -4.28204     2.00000         -4.15886     2.00000         -3.87393     2.00000         -3.42045     2.00000         -3.34273     2.00000         -2.69366     2.00000         -2.49129     2.00000         -2.02582     2.00000         -1.81033     2.00000         -1.78328     2.00000         -1.72633     2.00000         -1.09974     2.00000         -0.58595     0.00000          1.96946     0.00000          2.87080     0.00000          3.71851     0.00000          4.18243     0.00000          4.39337     0.00000          4.81413     0.00000          5.05176     0.00000          6.22824     0.00000          6.42883     0.00000          7.42256     0.00000          7.82896     0.00000          7.89900     0.00000          7.92472     0.00000          9.03779     0.00000          9.08049     0.00000          9.12857     0.00000         10.14569     0.00000         10.46059     0.00000         10.49599     0.00000         10.51720     0.00000         10.87610     0.00000         10.93616     0.00000         11.05358     0.00000         11.06826     0.00000         11.18854     0.00000         11.39953     0.00000         11.43161     0.00000         11.68866     0.00000         11.88969     0.00000         12.25235     0.00000         12.44653     0.00000         12.52720     0.00000         12.76015     0.00000         12.88563     0.00000         12.89427     0.00000         12.91276     0.00000         13.10645     0.00000         13.21189     0.00000         13.45297     0.00000         13.53580     0.00000         13.59638     0.00000         13.66417     0.00000         13.74709     0.00000         13.87474     0.00000         14.20731     0.00000         14.38237     0.00000         14.47384     0.00000         14.49891     0.00000         14.67035     0.00000         14.92470     0.00000         15.07808     0.00000         15.16370     0.00000         15.33838     0.00000         15.47640     0.00000         15.65983     0.00000         15.86986     0.00000         15.93620     0.00000         16.04090     0.00000         16.19048     0.00000         16.28159     0.00000         16.57522     0.00000         16.69029     0.00000         16.80029     0.00000         16.98424     0.00000         17.29117     0.00000         17.29348     0.00000         17.39766     0.00000         17.52077     0.00000         17.62842     0.00000         17.88909     0.00000         18.20152     0.00000         18.23296     0.00000         18.34782     0.00000         18.51075     0.00000         18.77568     0.00000         19.00853     0.00000         19.03333     0.00000         19.37261     0.00000         19.43859     0.00000         19.57294     0.00000         19.63914     0.00000         19.67213     0.00000         19.83813     0.00000         20.31842     0.00000         20.81218     0.00000         20.93424     0.00000         21.28673     0.00000         21.40290     0.00000         21.86124     0.00000         21.92601     0.00000         22.07024     0.00000         22.38123     0.00000         22.62228     0.00000         22.81818     0.00000         23.32614     0.00000         23.59552     0.00000         23.88038     0.00000         24.15766     0.00000         24.31146
  30        0.2959184      0.0000000      0.0000000     2.00000       -514.44120     2.00000       -514.44094     2.00000       -273.68877     2.00000       -273.68843     2.00000       -272.32287     2.00000       -272.31111     2.00000       -272.28926     2.00000       -272.28915     2.00000       -272.28713     2.00000       -272.27070     2.00000       -272.24420     2.00000       -272.24399     2.00000       -272.24174     2.00000       -272.24151     2.00000       -272.22173     2.00000       -272.22133     2.00000       -272.20665     2.00000       -272.20655     2.00000       -272.17567     2.00000       -272.17540     2.00000       -271.89442     2.00000       -271.89427     2.00000       -271.83431     2.00000       -271.83422     2.00000       -271.83084     2.00000       -271.83072     2.00000       -271.76272     2.00000       -271.76271     2.00000       -271.71064     2.00000       -271.71037     2.00000        -23.00056     2.00000        -22.99968     2.00000        -20.16250     2.00000        -19.61149     2.00000        -19.00867     2.00000        -18.56462     2.00000        -17.93844     2.00000        -17.40055     2.00000        -16.99419     2.00000        -16.64816     2.00000        -16.27770     2.00000        -15.74422     2.00000        -15.37139     2.00000        -15.11062     2.00000        -14.82614     2.00000        -13.47607     2.00000        -13.31038     2.00000        -12.88351     2.00000        -12.44372     2.00000        -12.13752     2.00000        -11.67460     2.00000        -11.47591     2.00000        -10.51157     2.00000        -10.36697     2.00000        -10.17584     2.00000         -9.76298     2.00000         -9.35948     2.00000         -9.14900     2.00000         -8.80182     2.00000         -8.48864     2.00000         -8.16054     2.00000         -7.71451     2.00000         -7.32411     2.00000         -7.17477     2.00000         -7.08340     2.00000         -6.97008     2.00000         -6.92142     2.00000         -6.82514     2.00000         -6.63510     2.00000         -6.48680     2.00000         -6.42898     2.00000         -6.36261     2.00000         -6.30449     2.00000         -6.15335     2.00000         -5.85649     2.00000         -5.59638     2.00000         -5.27335     2.00000         -5.26751     2.00000         -5.19139     2.00000         -5.07093     2.00000         -4.69541     2.00000         -4.64107     2.00000         -4.25468     2.00000         -4.17996     2.00000         -3.88710     2.00000         -3.40606     2.00000         -3.34857     2.00000         -2.69012     2.00000         -2.52526     2.00000         -2.02642     2.00000         -1.81052     2.00000         -1.78439     2.00000         -1.74743     2.00000         -1.09497     2.00000         -0.57498     0.00000          1.94375     0.00000          2.89359     0.00000          3.72869     0.00000          4.20555     0.00000          4.36574     0.00000          4.86259     0.00000          5.05738     0.00000          6.18957     0.00000          6.44063     0.00000          7.37533     0.00000          7.83771     0.00000          7.90178     0.00000          7.90525     0.00000          9.06265     0.00000          9.07568     0.00000          9.10884     0.00000         10.13066     0.00000         10.46675     0.00000         10.48094     0.00000         10.52211     0.00000         10.88222     0.00000         10.94862     0.00000         11.05758     0.00000         11.11868     0.00000         11.18016     0.00000         11.39769     0.00000         11.44581     0.00000         11.69361     0.00000         11.88951     0.00000         12.25542     0.00000         12.44270     0.00000         12.53628     0.00000         12.73807     0.00000         12.87555     0.00000         12.89081     0.00000         12.92262     0.00000         13.10813     0.00000         13.19591     0.00000         13.44222     0.00000         13.54623     0.00000         13.58750     0.00000         13.68205     0.00000         13.71883     0.00000         13.87976     0.00000         14.18383     0.00000         14.39872     0.00000         14.46863     0.00000         14.47191     0.00000         14.68023     0.00000         14.94034     0.00000         15.07430     0.00000         15.18257     0.00000         15.35679     0.00000         15.47314     0.00000         15.65075     0.00000         15.83872     0.00000         15.92628     0.00000         16.02329     0.00000         16.24835     0.00000         16.25864     0.00000         16.58810     0.00000         16.70212     0.00000         16.79988     0.00000         16.95662     0.00000         17.23688     0.00000         17.34740     0.00000         17.39990     0.00000         17.52309     0.00000         17.63578     0.00000         17.91944     0.00000         18.17211     0.00000         18.22181     0.00000         18.32443     0.00000         18.47876     0.00000         18.79207     0.00000         19.01955     0.00000         19.07687     0.00000         19.29180     0.00000         19.42915     0.00000         19.56166     0.00000         19.64542     0.00000         19.68193     0.00000         19.85299     0.00000         20.35992     0.00000         20.81245     0.00000         20.84361     0.00000         21.30324     0.00000         21.41190     0.00000         21.88182     0.00000         21.93350     0.00000         22.07576     0.00000         22.34050     0.00000         22.63363     0.00000         22.80638     0.00000         23.37777     0.00000         23.59354     0.00000         23.85848     0.00000         24.14419     0.00000         24.30345
  31        0.3061225      0.0000000      0.0000000     2.00000       -514.44120     2.00000       -514.44094     2.00000       -273.68877     2.00000       -273.68843     2.00000       -272.32287     2.00000       -272.31111     2.00000       -272.28926     2.00000       -272.28915     2.00000       -272.28713     2.00000       -272.27070     2.00000       -272.24420     2.00000       -272.24399     2.00000       -272.24174     2.00000       -272.24151     2.00000       -272.22173     2.00000       -272.22133     2.00000       -272.20665     2.00000       -272.20655     2.00000       -272.17567     2.00000       -272.17540     2.00000       -271.89442     2.00000       -271.89427     2.00000       -271.83431     2.00000       -271.83422     2.00000       -271.83084     2.00000       -271.83072     2.00000       -271.76272     2.00000       -271.76271     2.00000       -271.71064     2.00000       -271.71037     2.00000        -23.00056     2.00000        -22.99967     2.00000        -20.15422     2.00000        -19.63041     2.00000        -19.00200     2.00000        -18.57824     2.00000        -17.90469     2.00000        -17.39378     2.00000        -16.99826     2.00000        -16.63017     2.00000        -16.31835     2.00000        -15.73657     2.00000        -15.39626     2.00000        -15.11557     2.00000        -14.82245     2.00000        -13.50137     2.00000        -13.28864     2.00000        -12.84469     2.00000        -12.46326     2.00000        -12.10699     2.00000        -11.66792     2.00000        -11.44572     2.00000        -10.54815     2.00000        -10.35668     2.00000        -10.17912     2.00000         -9.78760     2.00000         -9.39766     2.00000         -9.16624     2.00000         -8.81648     2.00000         -8.45932     2.00000         -8.14505     2.00000         -7.72617     2.00000         -7.32081     2.00000         -7.16492     2.00000         -7.08569     2.00000         -6.97026     2.00000         -6.91625     2.00000         -6.82918     2.00000         -6.62787     2.00000         -6.50647     2.00000         -6.42675     2.00000         -6.36103     2.00000         -6.28151     2.00000         -6.15116     2.00000         -5.84772     2.00000         -5.60137     2.00000         -5.27503     2.00000         -5.26813     2.00000         -5.19825     2.00000         -5.06740     2.00000         -4.67641     2.00000         -4.62595     2.00000         -4.22575     2.00000         -4.20147     2.00000         -3.90068     2.00000         -3.39185     2.00000         -3.35411     2.00000         -2.69451     2.00000         -2.55119     2.00000         -2.02730     2.00000         -1.81070     2.00000         -1.78548     2.00000         -1.76854     2.00000         -1.09040     2.00000         -0.56450     0.00000          1.91880     0.00000          2.91714     0.00000          3.73743     0.00000          4.22745     0.00000          4.34055     0.00000          4.90751     0.00000          5.06769     0.00000          6.14678     0.00000          6.45552     0.00000          7.32657     0.00000          7.84653     0.00000          7.88088     0.00000          7.91147     0.00000          9.04459     0.00000          9.09019     0.00000          9.11308     0.00000         10.11593     0.00000         10.46509     0.00000         10.47078     0.00000         10.52955     0.00000         10.88587     0.00000         10.96286     0.00000         11.06199     0.00000         11.16902     0.00000         11.17118     0.00000         11.39371     0.00000         11.46049     0.00000         11.69894     0.00000         11.89157     0.00000         12.25833     0.00000         12.43822     0.00000         12.54597     0.00000         12.71459     0.00000         12.86363     0.00000         12.88913     0.00000         12.93334     0.00000         13.10872     0.00000         13.17898     0.00000         13.42717     0.00000         13.55708     0.00000         13.58064     0.00000         13.69111     0.00000         13.69800     0.00000         13.89031     0.00000         14.16307     0.00000         14.41304     0.00000         14.43869     0.00000         14.46929     0.00000         14.69052     0.00000         14.95519     0.00000         15.07098     0.00000         15.20056     0.00000         15.37813     0.00000         15.47033     0.00000         15.64248     0.00000         15.80816     0.00000         15.90915     0.00000         16.01436     0.00000         16.23798     0.00000         16.30660     0.00000         16.60084     0.00000         16.71254     0.00000         16.79659     0.00000         16.92685     0.00000         17.18252     0.00000         17.40123     0.00000         17.40334     0.00000         17.52844     0.00000         17.64391     0.00000         17.95087     0.00000         18.13979     0.00000         18.21056     0.00000         18.30257     0.00000         18.44614     0.00000         18.80881     0.00000         19.02982     0.00000         19.11310     0.00000         19.21779     0.00000         19.42026     0.00000         19.54844     0.00000         19.65515     0.00000         19.69066     0.00000         19.87043     0.00000         20.40120     0.00000         20.75268     0.00000         20.81182     0.00000         21.31219     0.00000         21.41499     0.00000         21.90673     0.00000         21.93834     0.00000         22.08879     0.00000         22.30102     0.00000         22.64142     0.00000         22.79903     0.00000         23.43064     0.00000         23.59506     0.00000         23.83161     0.00000         24.12680     0.00000         24.30002
  32        0.3163265      0.0000000      0.0000000     2.00000       -514.44120     2.00000       -514.44094     2.00000       -273.68877     2.00000       -273.68843     2.00000       -272.32287     2.00000       -272.31111     2.00000       -272.28926     2.00000       -272.28915     2.00000       -272.28713     2.00000       -272.27070     2.00000       -272.24420     2.00000       -272.24399     2.00000       -272.24174     2.00000       -272.24151     2.00000       -272.22173     2.00000       -272.22133     2.00000       -272.20665     2.00000       -272.20655     2.00000       -272.17567     2.00000       -272.17540     2.00000       -271.89442     2.00000       -271.89427     2.00000       -271.83431     2.00000       -271.83422     2.00000       -271.83084     2.00000       -271.83072     2.00000       -271.76272     2.00000       -271.76271     2.00000       -271.71064     2.00000       -271.71037     2.00000        -23.00055     2.00000        -22.99967     2.00000        -20.14567     2.00000        -19.64910     2.00000        -18.99505     2.00000        -18.59194     2.00000        -17.87059     2.00000        -17.38705     2.00000        -17.00318     2.00000        -16.61221     2.00000        -16.35735     2.00000        -15.72948     2.00000        -15.42205     2.00000        -15.12044     2.00000        -14.81772     2.00000        -13.52631     2.00000        -13.26721     2.00000        -12.80490     2.00000        -12.48300     2.00000        -12.07824     2.00000        -11.66058     2.00000        -11.41527     2.00000        -10.58636     2.00000        -10.34979     2.00000        -10.17791     2.00000         -9.81133     2.00000         -9.43645     2.00000         -9.18156     2.00000         -8.83168     2.00000         -8.43034     2.00000         -8.12873     2.00000         -7.73722     2.00000         -7.32139     2.00000         -7.15478     2.00000         -7.08722     2.00000         -6.97453     2.00000         -6.91522     2.00000         -6.82328     2.00000         -6.62128     2.00000         -6.52664     2.00000         -6.42762     2.00000         -6.35863     2.00000         -6.25968     2.00000         -6.14670     2.00000         -5.83730     2.00000         -5.60659     2.00000         -5.28193     2.00000         -5.26485     2.00000         -5.20595     2.00000         -5.06207     2.00000         -4.65696     2.00000         -4.61237     2.00000         -4.22333     2.00000         -4.19531     2.00000         -3.91464     2.00000         -3.37801     2.00000         -3.35921     2.00000         -2.71066     2.00000         -2.56517     2.00000         -2.02854     2.00000         -1.81086     2.00000         -1.78955     2.00000         -1.78655     2.00000         -1.08605     2.00000         -0.55450     0.00000          1.89466     0.00000          2.94142     0.00000          3.74459     0.00000          4.24429     0.00000          4.32177     0.00000          4.94560     0.00000          5.08593     0.00000          6.10198     0.00000          6.47123     0.00000          7.27679     0.00000          7.85539     0.00000          7.86173     0.00000          7.91763     0.00000          9.02636     0.00000          9.07263     0.00000          9.14990     0.00000         10.10158     0.00000         10.44857     0.00000         10.47343     0.00000         10.53863     0.00000         10.88800     0.00000         10.97745     0.00000         11.06701     0.00000         11.16228     0.00000         11.21914     0.00000         11.38789     0.00000         11.47517     0.00000         11.70432     0.00000         11.89585     0.00000         12.26128     0.00000         12.43339     0.00000         12.55588     0.00000         12.68990     0.00000         12.85153     0.00000         12.88769     0.00000         12.94476     0.00000         13.10752     0.00000         13.16203     0.00000         13.40906     0.00000         13.56818     0.00000         13.57451     0.00000         13.66406     0.00000         13.71161     0.00000         13.90611     0.00000         14.14575     0.00000         14.40920     0.00000         14.42536     0.00000         14.46596     0.00000         14.70110     0.00000         14.96894     0.00000         15.06898     0.00000         15.21696     0.00000         15.40015     0.00000         15.46906     0.00000         15.63532     0.00000         15.77828     0.00000         15.88743     0.00000         16.01255     0.00000         16.21939     0.00000         16.36500     0.00000         16.61368     0.00000         16.72092     0.00000         16.78924     0.00000         16.89741     0.00000         17.12942     0.00000         17.40716     0.00000         17.45444     0.00000         17.53588     0.00000         17.65254     0.00000         17.98324     0.00000         18.10474     0.00000         18.20014     0.00000         18.28267     0.00000         18.41335     0.00000         18.82556     0.00000         19.03889     0.00000         19.09543     0.00000         19.19705     0.00000         19.41200     0.00000         19.53351     0.00000         19.66786     0.00000         19.69788     0.00000         19.89098     0.00000         20.44209     0.00000         20.66204     0.00000         20.81045     0.00000         21.31350     0.00000         21.41303     0.00000         21.93264     0.00000         21.94037     0.00000         22.10921     0.00000         22.26499     0.00000         22.64481     0.00000         22.79714     0.00000         23.47760     0.00000         23.60679     0.00000         23.80041     0.00000         24.10604     0.00000         24.30072
  33        0.3265306      0.0000000      0.0000000     2.00000       -514.44120     2.00000       -514.44094     2.00000       -273.68877     2.00000       -273.68843     2.00000       -272.32287     2.00000       -272.31111     2.00000       -272.28926     2.00000       -272.28915     2.00000       -272.28713     2.00000       -272.27070     2.00000       -272.24420     2.00000       -272.24399     2.00000       -272.24174     2.00000       -272.24151     2.00000       -272.22173     2.00000       -272.22133     2.00000       -272.20665     2.00000       -272.20655     2.00000       -272.17567     2.00000       -272.17540     2.00000       -271.89442     2.00000       -271.89427     2.00000       -271.83431     2.00000       -271.83422     2.00000       -271.83084     2.00000       -271.83072     2.00000       -271.76272     2.00000       -271.76271     2.00000       -271.71064     2.00000       -271.71037     2.00000        -23.00055     2.00000        -22.99967     2.00000        -20.13682     2.00000        -19.66756     2.00000        -18.98782     2.00000        -18.60568     2.00000        -17.83622     2.00000        -17.38037     2.00000        -17.00875     2.00000        -16.59575     2.00000        -16.39338     2.00000        -15.72310     2.00000        -15.44849     2.00000        -15.12521     2.00000        -14.81210     2.00000        -13.55074     2.00000        -13.24607     2.00000        -12.76438     2.00000        -12.50286     2.00000        -12.05154     2.00000        -11.65243     2.00000        -11.38469     2.00000        -10.62506     2.00000        -10.34729     2.00000        -10.17268     2.00000         -9.83373     2.00000         -9.47516     2.00000         -9.19557     2.00000         -8.84724     2.00000         -8.40181     2.00000         -8.11171     2.00000         -7.74762     2.00000         -7.32604     2.00000         -7.14437     2.00000         -7.08724     2.00000         -6.98147     2.00000         -6.91852     2.00000         -6.80915     2.00000         -6.61530     2.00000         -6.54699     2.00000         -6.43099     2.00000         -6.35574     2.00000         -6.23969     2.00000         -6.14009     2.00000         -5.82512     2.00000         -5.61198     2.00000         -5.28824     2.00000         -5.26358     2.00000         -5.21441     2.00000         -5.05475     2.00000         -4.63727     2.00000         -4.60023     2.00000         -4.24543     2.00000         -4.16345     2.00000         -3.92900     2.00000         -3.36719     2.00000         -3.36129     2.00000         -2.73830     2.00000         -2.56746     2.00000         -2.03026     2.00000         -1.81101     2.00000         -1.81035     2.00000         -1.78760     2.00000         -1.08191     2.00000         -0.54496     0.00000          1.87140     0.00000          2.96637     0.00000          3.75003     0.00000          4.24659     0.00000          4.31893     0.00000          4.97375     0.00000          5.11524     0.00000          6.05618     0.00000          6.48649     0.00000          7.22653     0.00000          7.84407     0.00000          7.86425     0.00000          7.92370     0.00000          9.00810     0.00000          9.05617     0.00000          9.18609     0.00000         10.08769     0.00000         10.43151     0.00000         10.47542     0.00000         10.54854     0.00000         10.88919     0.00000         10.99110     0.00000         11.07286     0.00000         11.15420     0.00000         11.26895     0.00000         11.38052     0.00000         11.48949     0.00000         11.70953     0.00000         11.90221     0.00000         12.26440     0.00000         12.42844     0.00000         12.56577     0.00000         12.66412     0.00000         12.83959     0.00000         12.88621     0.00000         12.95677     0.00000         13.10319     0.00000         13.14669     0.00000         13.38908     0.00000         13.56820     0.00000         13.57904     0.00000         13.63816     0.00000         13.72255     0.00000         13.92648     0.00000         14.13241     0.00000         14.38020     0.00000         14.43583     0.00000         14.46198     0.00000         14.71191     0.00000         14.98122     0.00000         15.06883     0.00000         15.23134     0.00000         15.41799     0.00000         15.47294     0.00000         15.62948     0.00000         15.74914     0.00000         15.86519     0.00000         16.01487     0.00000         16.20275     0.00000         16.42312     0.00000         16.62703     0.00000         16.72583     0.00000         16.77627     0.00000         16.87206     0.00000         17.07812     0.00000         17.41114     0.00000         17.50636     0.00000         17.54468     0.00000         17.66132     0.00000         18.01615     0.00000         18.06750     0.00000         18.19147     0.00000         18.26497     0.00000         18.38074     0.00000         18.84205     0.00000         19.02250     0.00000         19.04649     0.00000         19.23026     0.00000         19.40442     0.00000         19.51714     0.00000         19.68369     0.00000         19.70336     0.00000         19.91493     0.00000         20.48239     0.00000         20.57215     0.00000         20.80848     0.00000         21.30765     0.00000         21.40704     0.00000         21.93937     0.00000         21.95440     0.00000         22.13663     0.00000         22.23646     0.00000         22.64387     0.00000         22.80070     0.00000         23.50569     0.00000         23.64114     0.00000         23.76563     0.00000         24.08254     0.00000         24.30496
  34        0.3367347      0.0000000      0.0000000     2.00000       -514.44120     2.00000       -514.44094     2.00000       -273.68877     2.00000       -273.68843     2.00000       -272.32287     2.00000       -272.31111     2.00000       -272.28926     2.00000       -272.28915     2.00000       -272.28713     2.00000       -272.27070     2.00000       -272.24420     2.00000       -272.24399     2.00000       -272.24174     2.00000       -272.24151     2.00000       -272.22173     2.00000       -272.22133     2.00000       -272.20665     2.00000       -272.20655     2.00000       -272.17567     2.00000       -272.17540     2.00000       -271.89442     2.00000       -271.89427     2.00000       -271.83431     2.00000       -271.83422     2.00000       -271.83084     2.00000       -271.83072     2.00000       -271.76272     2.00000       -271.76271     2.00000       -271.71064     2.00000       -271.71037     2.00000        -23.00054     2.00000        -22.99966     2.00000        -20.12769     2.00000        -19.68577     2.00000        -18.98033     2.00000        -18.61941     2.00000        -17.80161     2.00000        -17.37372     2.00000        -17.01483     2.00000        -16.58379     2.00000        -16.42361     2.00000        -15.71760     2.00000        -15.47523     2.00000        -15.12986     2.00000        -14.80576     2.00000        -13.57456     2.00000        -13.22519     2.00000        -12.72339     2.00000        -12.52274     2.00000        -12.02714     2.00000        -11.64334     2.00000        -11.35417     2.00000        -10.66362     2.00000        -10.34877     2.00000        -10.16499     2.00000         -9.85414     2.00000         -9.51319     2.00000         -9.20874     2.00000         -8.86296     2.00000         -8.37384     2.00000         -8.09409     2.00000         -7.75732     2.00000         -7.33465     2.00000         -7.13370     2.00000         -7.08569     2.00000         -6.99022     2.00000         -6.92341     2.00000         -6.79056     2.00000         -6.60991     2.00000         -6.56733     2.00000         -6.43639     2.00000         -6.35257     2.00000         -6.22196     2.00000         -6.13159     2.00000         -5.81114     2.00000         -5.61750     2.00000         -5.29398     2.00000         -5.26429     2.00000         -5.22356     2.00000         -5.04542     2.00000         -4.61758     2.00000         -4.58943     2.00000         -4.26762     2.00000         -4.13030     2.00000         -3.94372     2.00000         -3.36993     2.00000         -3.34990     2.00000         -2.77344     2.00000         -2.56196     2.00000         -2.03260     2.00000         -1.83076     2.00000         -1.81114     2.00000         -1.78862     2.00000         -1.07799     2.00000         -0.53589     0.00000          1.84908     0.00000          2.99193     0.00000          3.75360     0.00000          4.23259     0.00000          4.33383     0.00000          4.99237     0.00000          5.15526     0.00000          6.00993     0.00000          6.50046     0.00000          7.17638     0.00000          7.82771     0.00000          7.87309     0.00000          7.92965     0.00000          8.98995     0.00000          9.04073     0.00000          9.22156     0.00000         10.07434     0.00000         10.41401     0.00000         10.47723     0.00000         10.55867     0.00000         10.88977     0.00000         11.00273     0.00000         11.07962     0.00000         11.14780     0.00000         11.31838     0.00000         11.37188     0.00000         11.50314     0.00000         11.71445     0.00000         11.91043     0.00000         12.26770     0.00000         12.42362     0.00000         12.57543     0.00000         12.63734     0.00000         12.82794     0.00000         12.88455     0.00000         12.96932     0.00000         13.09386     0.00000         13.13519     0.00000         13.36814     0.00000         13.56128     0.00000         13.58663     0.00000         13.61640     0.00000         13.73054     0.00000         13.95049     0.00000         14.12344     0.00000         14.35174     0.00000         14.44467     0.00000         14.45755     0.00000         14.72289     0.00000         14.99169     0.00000         15.07089     0.00000         15.24324     0.00000         15.42503     0.00000         15.48732     0.00000         15.62505     0.00000         15.72084     0.00000         15.84570     0.00000         16.01910     0.00000         16.18811     0.00000         16.48010     0.00000         16.64174     0.00000         16.72236     0.00000         16.75985     0.00000         16.85446     0.00000         17.02889     0.00000         17.41501     0.00000         17.55439     0.00000         17.55619     0.00000         17.66983     0.00000         18.02829     0.00000         18.04947     0.00000         18.18553     0.00000         18.24985     0.00000         18.34862     0.00000         18.85805     0.00000         18.94208     0.00000         19.05245     0.00000         19.26874     0.00000         19.39749     0.00000         19.49963     0.00000         19.70304     0.00000         19.70707     0.00000         19.94232     0.00000         20.48342     0.00000         20.52190     0.00000         20.80605     0.00000         21.29545     0.00000         21.39793     0.00000         21.93519     0.00000         21.96478     0.00000         22.17033     0.00000         22.22175     0.00000         22.63962     0.00000         22.80870     0.00000         23.51277     0.00000         23.69962     0.00000         23.72802     0.00000         24.05704     0.00000         24.31210
  35        0.3469388      0.0000000      0.0000000     2.00000       -514.44120     2.00000       -514.44094     2.00000       -273.68877     2.00000       -273.68843     2.00000       -272.32287     2.00000       -272.31111     2.00000       -272.28926     2.00000       -272.28915     2.00000       -272.28713     2.00000       -272.27070     2.00000       -272.24420     2.00000       -272.24399     2.00000       -272.24174     2.00000       -272.24151     2.00000       -272.22173     2.00000       -272.22133     2.00000       -272.20665     2.00000       -272.20655     2.00000       -272.17567     2.00000       -272.17540     2.00000       -271.89442     2.00000       -271.89427     2.00000       -271.83431     2.00000       -271.83422     2.00000       -271.83084     2.00000       -271.83072     2.00000       -271.76272     2.00000       -271.76271     2.00000       -271.71064     2.00000       -271.71037     2.00000        -23.00054     2.00000        -22.99966     2.00000        -20.11828     2.00000        -19.70374     2.00000        -18.97258     2.00000        -18.63310     2.00000        -17.76681     2.00000        -17.36711     2.00000        -17.02128     2.00000        -16.58185     2.00000        -16.44260     2.00000        -15.71328     2.00000        -15.50186     2.00000        -15.13436     2.00000        -14.79883     2.00000        -13.59766     2.00000        -13.20456     2.00000        -12.68227     2.00000        -12.54247     2.00000        -12.00529     2.00000        -11.63320     2.00000        -11.32395     2.00000        -10.70150     2.00000        -10.35320     2.00000        -10.15710     2.00000         -9.87164     2.00000         -9.55005     2.00000         -9.22145     2.00000         -8.87868     2.00000         -8.34652     2.00000         -8.07599     2.00000         -7.76623     2.00000         -7.34684     2.00000         -7.12278     2.00000         -7.08311     2.00000         -6.99984     2.00000         -6.92801     2.00000         -6.77011     2.00000         -6.60506     2.00000         -6.58752     2.00000         -6.44340     2.00000         -6.34923     2.00000         -6.20667     2.00000         -6.12151     2.00000         -5.79539     2.00000         -5.62308     2.00000         -5.29918     2.00000         -5.26682     2.00000         -5.23330     2.00000         -5.03415     2.00000         -4.59817     2.00000         -4.57985     2.00000         -4.28968     2.00000         -4.09596     2.00000         -3.95881     2.00000         -3.37422     2.00000         -3.33711     2.00000         -2.81264     2.00000         -2.55209     2.00000         -2.03572     2.00000         -1.85056     2.00000         -1.81125     2.00000         -1.78961     2.00000         -1.07430     2.00000         -0.52729     0.00000          1.82776     0.00000          3.01804     0.00000          3.75512     0.00000          4.21255     0.00000          4.35622     0.00000          5.00495     0.00000          5.20259     0.00000          5.96355     0.00000          6.51239     0.00000          7.12697     0.00000          7.81248     0.00000          7.88184     0.00000          7.93544     0.00000          8.97208     0.00000          9.02626     0.00000          9.25625     0.00000         10.06159     0.00000         10.39618     0.00000         10.47911     0.00000         10.56867     0.00000         10.88992     0.00000         11.01146     0.00000         11.08695     0.00000         11.14430     0.00000         11.36222     0.00000         11.36735     0.00000         11.51582     0.00000         11.71909     0.00000         11.92023     0.00000         12.27110     0.00000         12.41920     0.00000         12.58474     0.00000         12.60964     0.00000         12.81668     0.00000         12.88253     0.00000         12.98237     0.00000         13.07949     0.00000         13.12802     0.00000         13.34688     0.00000         13.55373     0.00000         13.57638     0.00000         13.61333     0.00000         13.73542     0.00000         13.97720     0.00000         14.11897     0.00000         14.32385     0.00000         14.45052     0.00000         14.45455     0.00000         14.73396     0.00000         15.00006     0.00000         15.07525     0.00000         15.25212     0.00000         15.42249     0.00000         15.50997     0.00000         15.62208     0.00000         15.69343     0.00000         15.83121     0.00000         16.02363     0.00000         16.17581     0.00000         16.53400     0.00000         16.65976     0.00000         16.70071     0.00000         16.75051     0.00000         16.84489     0.00000         16.98184     0.00000         17.41834     0.00000         17.56481     0.00000         17.60289     0.00000         17.67753     0.00000         17.98930     0.00000         18.08061     0.00000         18.18337     0.00000         18.23827     0.00000         18.31733     0.00000         18.86112     0.00000         18.87336     0.00000         19.05672     0.00000         19.30463     0.00000         19.39100     0.00000         19.48143     0.00000         19.70913     0.00000         19.72638     0.00000         19.97297     0.00000         20.39634     0.00000         20.56035     0.00000         20.80331     0.00000         21.27791     0.00000         21.38642     0.00000         21.92786     0.00000         21.95769     0.00000         22.20939     0.00000         22.22633     0.00000         22.63345     0.00000         22.81970     0.00000         23.50851     0.00000         23.68822     0.00000         23.77169     0.00000         24.03038     0.00000         24.32159
  36        0.3571429      0.0000000      0.0000000     2.00000       -514.44120     2.00000       -514.44094     2.00000       -273.68877     2.00000       -273.68843     2.00000       -272.32287     2.00000       -272.31111     2.00000       -272.28926     2.00000       -272.28915     2.00000       -272.28713     2.00000       -272.27070     2.00000       -272.24420     2.00000       -272.24399     2.00000       -272.24174     2.00000       -272.24151     2.00000       -272.22173     2.00000       -272.22133     2.00000       -272.20664     2.00000       -272.20655     2.00000       -272.17567     2.00000       -272.17540     2.00000       -271.89442     2.00000       -271.89427     2.00000       -271.83431     2.00000       -271.83422     2.00000       -271.83084     2.00000       -271.83072     2.00000       -271.76272     2.00000       -271.76271     2.00000       -271.71064     2.00000       -271.71037     2.00000        -23.00053     2.00000        -22.99965     2.00000        -20.10859     2.00000        -19.72146     2.00000        -18.96458     2.00000        -18.64673     2.00000        -17.73190     2.00000        -17.36054     2.00000        -17.02800     2.00000        -16.59499     2.00000        -16.44541     2.00000        -15.71059     2.00000        -15.52780     2.00000        -15.13869     2.00000        -14.79147     2.00000        -13.61994     2.00000        -13.18414     2.00000        -12.64176     2.00000        -12.56144     2.00000        -11.98620     2.00000        -11.62192     2.00000        -11.29441     2.00000        -10.73816     2.00000        -10.35955     2.00000        -10.15151     2.00000         -9.88501     2.00000         -9.58529     2.00000         -9.23398     2.00000         -8.89420     2.00000         -8.31997     2.00000         -8.05753     2.00000         -7.77430     2.00000         -7.36206     2.00000         -7.11164     2.00000         -7.08063     2.00000         -7.00907     2.00000         -6.93162     2.00000         -6.74920     2.00000         -6.60748     2.00000         -6.60072     2.00000         -6.45165     2.00000         -6.34582     2.00000         -6.19381     2.00000         -6.11018     2.00000         -5.77801     2.00000         -5.62867     2.00000         -5.30387     2.00000         -5.27095     2.00000         -5.24355     2.00000         -5.02111     2.00000         -4.57942     2.00000         -4.57138     2.00000         -4.31131     2.00000         -4.06056     2.00000         -3.97425     2.00000         -3.37836     2.00000         -3.32469     2.00000         -2.85398     2.00000         -2.53970     2.00000         -2.03988     2.00000         -1.86948     2.00000         -1.81135     2.00000         -1.79057     2.00000         -1.07084     2.00000         -0.51916     0.00000          1.80749     0.00000          3.04462     0.00000          3.75443     0.00000          4.19168     0.00000          4.38092     0.00000          5.01469     0.00000          5.25412     0.00000          5.91723     0.00000          6.52151     0.00000          7.07907     0.00000          7.79827     0.00000          7.89047     0.00000          7.94104     0.00000          8.95466     0.00000          9.01270     0.00000          9.29006     0.00000         10.04948     0.00000         10.37812     0.00000         10.48117     0.00000         10.57831     0.00000         10.88972     0.00000         11.01683     0.00000         11.09381     0.00000         11.14517     0.00000         11.35178     0.00000         11.41581     0.00000         11.52727     0.00000         11.72355     0.00000         11.93131     0.00000         12.27434     0.00000         12.41554     0.00000         12.58107     0.00000         12.59360     0.00000         12.80585     0.00000         12.87989     0.00000         12.99589     0.00000         13.06253     0.00000         13.12328     0.00000         13.32570     0.00000         13.54570     0.00000         13.55352     0.00000         13.62368     0.00000         13.73721     0.00000         14.00568     0.00000         14.11887     0.00000         14.29658     0.00000         14.44685     0.00000         14.46011     0.00000         14.74507     0.00000         15.00619     0.00000         15.08168     0.00000         15.25741     0.00000         15.41553     0.00000         15.53518     0.00000         15.62065     0.00000         15.66700     0.00000         15.82308     0.00000         16.02701     0.00000         16.16645     0.00000         16.58054     0.00000         16.66583     0.00000         16.68532     0.00000         16.74679     0.00000         16.84105     0.00000         16.93707     0.00000         17.42046     0.00000         17.57593     0.00000         17.64528     0.00000         17.68374     0.00000         17.95102     0.00000         18.10733     0.00000         18.18608     0.00000         18.23248     0.00000         18.28746     0.00000         18.78106     0.00000         18.88772     0.00000         19.05936     0.00000         19.33570     0.00000         19.38450     0.00000         19.46319     0.00000         19.70978     0.00000         19.75397     0.00000         20.00658     0.00000         20.31149     0.00000         20.59745     0.00000         20.80043     0.00000         21.25608     0.00000         21.37302     0.00000         21.91755     0.00000         21.93387     0.00000         22.24909     0.00000         22.25280     0.00000         22.62653     0.00000         22.83243     0.00000         23.49848     0.00000         23.64678     0.00000         23.85030     0.00000         24.00395     0.00000         24.33293
  37        0.3673469      0.0000000      0.0000000     2.00000       -514.44120     2.00000       -514.44094     2.00000       -273.68877     2.00000       -273.68843     2.00000       -272.32287     2.00000       -272.31111     2.00000       -272.28926     2.00000       -272.28915     2.00000       -272.28713     2.00000       -272.27070     2.00000       -272.24420     2.00000       -272.24399     2.00000       -272.24174     2.00000       -272.24151     2.00000       -272.22173     2.00000       -272.22133     2.00000       -272.20664     2.00000       -272.20655     2.00000       -272.17567     2.00000       -272.17540     2.00000       -271.89442     2.00000       -271.89427     2.00000       -271.83431     2.00000       -271.83422     2.00000       -271.83084     2.00000       -271.83072     2.00000       -271.76272     2.00000       -271.76271     2.00000       -271.71064     2.00000       -271.71037     2.00000        -23.00053     2.00000        -22.99965     2.00000        -20.09861     2.00000        -19.73892     2.00000        -18.95632     2.00000        -18.66027     2.00000        -17.69693     2.00000        -17.35400     2.00000        -17.03488     2.00000        -16.62087     2.00000        -16.43445     2.00000        -15.71023     2.00000        -15.55224     2.00000        -15.14284     2.00000        -14.78381     2.00000        -13.64133     2.00000        -13.16394     2.00000        -12.60717     2.00000        -12.57450     2.00000        -11.97004     2.00000        -11.60945     2.00000        -11.26606     2.00000        -10.77291     2.00000        -10.36700     2.00000        -10.15055     2.00000         -9.89300     2.00000         -9.61850     2.00000         -9.24653     2.00000         -8.90935     2.00000         -8.29431     2.00000         -8.03883     2.00000         -7.78144     2.00000         -7.37977     2.00000         -7.10029     2.00000         -7.07987     2.00000         -7.01621     2.00000         -6.93408     2.00000         -6.72856     2.00000         -6.62713     2.00000         -6.59683     2.00000         -6.46083     2.00000         -6.34241     2.00000         -6.18326     2.00000         -6.09799     2.00000         -5.75920     2.00000         -5.63421     2.00000         -5.30807     2.00000         -5.27645     2.00000         -5.25422     2.00000         -5.00647     2.00000         -4.56391     2.00000         -4.56187     2.00000         -4.33199     2.00000         -4.02421     2.00000         -3.99003     2.00000         -3.38225     2.00000         -3.31282     2.00000         -2.89649     2.00000         -2.52572     2.00000         -2.04537     2.00000         -1.88720     2.00000         -1.81143     2.00000         -1.79148     2.00000         -1.06761     2.00000         -0.51152     0.00000          1.78834     0.00000          3.07162     0.00000          3.75138     0.00000          4.17168     0.00000          4.40618     0.00000          5.02347     0.00000          5.30806     0.00000          5.87115     0.00000          6.52692     0.00000          7.03359     0.00000          7.78501     0.00000          7.89893     0.00000          7.94641     0.00000          8.93783     0.00000          9.00002     0.00000          9.32289     0.00000         10.03806     0.00000         10.35994     0.00000         10.48346     0.00000         10.58745     0.00000         10.88924     0.00000         11.01893     0.00000         11.09918     0.00000         11.15138     0.00000         11.34079     0.00000         11.46370     0.00000         11.53724     0.00000         11.72795     0.00000         11.94340     0.00000         12.27702     0.00000         12.41312     0.00000         12.55169     0.00000         12.60191     0.00000         12.79548     0.00000         12.87632     0.00000         13.00986     0.00000         13.04525     0.00000         13.11940     0.00000         13.30488     0.00000         13.52903     0.00000         13.53740     0.00000         13.63642     0.00000         13.73614     0.00000         14.03504     0.00000         14.12274     0.00000         14.26995     0.00000         14.44199     0.00000         14.46659     0.00000         14.75616     0.00000         15.01011     0.00000         15.08956     0.00000         15.25862     0.00000         15.40709     0.00000         15.56011     0.00000         15.62095     0.00000         15.64163     0.00000         15.82170     0.00000         16.02774     0.00000         16.16083     0.00000         16.61442     0.00000         16.62664     0.00000         16.72371     0.00000         16.74327     0.00000         16.84056     0.00000         16.89481     0.00000         17.42049     0.00000         17.58781     0.00000         17.68209     0.00000         17.68757     0.00000         17.91533     0.00000         18.12423     0.00000         18.19457     0.00000         18.23426     0.00000         18.26221     0.00000         18.70278     0.00000         18.90086     0.00000         19.06055     0.00000         19.36068     0.00000         19.37712     0.00000         19.44597     0.00000         19.70929     0.00000         19.78562     0.00000         20.04278     0.00000         20.22977     0.00000         20.63277     0.00000         20.79763     0.00000         21.23096     0.00000         21.35805     0.00000         21.89913     0.00000         21.90457     0.00000         22.28407     0.00000         22.29961     0.00000         22.61966     0.00000         22.84598     0.00000         23.48452     0.00000         23.60412     0.00000         23.92600     0.00000         23.98516     0.00000         24.34568
  38        0.3775510      0.0000000      0.0000000     2.00000       -514.44120     2.00000       -514.44094     2.00000       -273.68877     2.00000       -273.68843     2.00000       -272.32287     2.00000       -272.31111     2.00000       -272.28926     2.00000       -272.28915     2.00000       -272.28713     2.00000       -272.27070     2.00000       -272.24420     2.00000       -272.24399     2.00000       -272.24174     2.00000       -272.24151     2.00000       -272.22173     2.00000       -272.22133     2.00000       -272.20664     2.00000       -272.20655     2.00000       -272.17567     2.00000       -272.17540     2.00000       -271.89442     2.00000       -271.89427     2.00000       -271.83431     2.00000       -271.83422     2.00000       -271.83084     2.00000       -271.83072     2.00000       -271.76272     2.00000       -271.76271     2.00000       -271.71064     2.00000       -271.71037     2.00000        -23.00052     2.00000        -22.99965     2.00000        -20.08835     2.00000        -19.75612     2.00000        -18.94783     2.00000        -18.67371     2.00000        -17.66198     2.00000        -17.34747     2.00000        -17.04186     2.00000        -16.65354     2.00000        -16.41572     2.00000        -15.71323     2.00000        -15.57402     2.00000        -15.14678     2.00000        -14.77599     2.00000        -13.66170     2.00000        -13.14394     2.00000        -12.60914     2.00000        -12.55117     2.00000        -11.95690     2.00000        -11.59580     2.00000        -11.23969     2.00000        -10.80486     2.00000        -10.37498     2.00000        -10.15579     2.00000         -9.89485     2.00000         -9.64929     2.00000         -9.25928     2.00000         -8.92395     2.00000         -8.26967     2.00000         -8.02007     2.00000         -7.78751     2.00000         -7.39945     2.00000         -7.08878     2.00000         -7.08250     2.00000         -7.01969     2.00000         -6.93540     2.00000         -6.70860     2.00000         -6.64641     2.00000         -6.59338     2.00000         -6.47063     2.00000         -6.33906     2.00000         -6.17478     2.00000         -6.08526     2.00000         -5.73925     2.00000         -5.63963     2.00000         -5.31182     2.00000         -5.28305     2.00000         -5.26521     2.00000         -4.99043     2.00000         -4.55734     2.00000         -4.54642     2.00000         -4.35086     2.00000         -4.00613     2.00000         -3.98703     2.00000         -3.38587     2.00000         -3.30160     2.00000         -2.93963     2.00000         -2.51063     2.00000         -2.05249     2.00000         -1.90335     2.00000         -1.81149     2.00000         -1.79235     2.00000         -1.06461     2.00000         -0.50436     0.00000          1.77035     0.00000          3.09894     0.00000          3.74583     0.00000          4.15325     0.00000          4.43125     0.00000          5.03239     0.00000          5.36348     0.00000          5.82543     0.00000          6.52755     0.00000          6.99159     0.00000          7.77263     0.00000          7.90717     0.00000          7.95151     0.00000          8.92172     0.00000          8.98819     0.00000          9.35463     0.00000         10.02737     0.00000         10.34176     0.00000         10.48596     0.00000         10.59601     0.00000         10.88852     0.00000         11.01821     0.00000         11.10325     0.00000         11.16223     0.00000         11.32945     0.00000         11.51097     0.00000         11.54553     0.00000         11.73246     0.00000         11.95624     0.00000         12.27858     0.00000         12.41246     0.00000         12.52156     0.00000         12.60962     0.00000         12.78558     0.00000         12.87142     0.00000         13.02426     0.00000         13.02912     0.00000         13.11569     0.00000         13.28462     0.00000         13.50449     0.00000         13.52903     0.00000         13.64994     0.00000         13.73267     0.00000         14.06431     0.00000         14.13007     0.00000         14.24404     0.00000         14.43741     0.00000         14.47324     0.00000         14.76713     0.00000         15.01177     0.00000         15.09798     0.00000         15.25560     0.00000         15.39916     0.00000         15.58354     0.00000         15.61739     0.00000         15.62327     0.00000         15.82646     0.00000         16.02456     0.00000         16.15946     0.00000         16.58709     0.00000         16.63623     0.00000         16.73904     0.00000         16.77427     0.00000         16.83933     0.00000         16.85773     0.00000         17.41733     0.00000         17.60057     0.00000         17.68794     0.00000         17.71224     0.00000         17.88436     0.00000         18.12805     0.00000         18.20909     0.00000         18.22255     0.00000         18.26564     0.00000         18.62740     0.00000         18.91240     0.00000         19.06062     0.00000         19.36744     0.00000         19.37875     0.00000         19.43135     0.00000         19.70789     0.00000         19.82020     0.00000         20.08120     0.00000         20.15272     0.00000         20.66569     0.00000         20.79524     0.00000         21.20349     0.00000         21.34167     0.00000         21.85871     0.00000         21.88930     0.00000         22.32608     0.00000         22.34898     0.00000         22.61334     0.00000         22.85970     0.00000         23.46718     0.00000         23.56058     0.00000         23.93692     0.00000         24.03500     0.00000         24.35951
  39        0.3877551      0.0000000      0.0000000     2.00000       -514.44120     2.00000       -514.44094     2.00000       -273.68877     2.00000       -273.68843     2.00000       -272.32287     2.00000       -272.31111     2.00000       -272.28926     2.00000       -272.28915     2.00000       -272.28713     2.00000       -272.27070     2.00000       -272.24420     2.00000       -272.24399     2.00000       -272.24174     2.00000       -272.24151     2.00000       -272.22173     2.00000       -272.22133     2.00000       -272.20664     2.00000       -272.20655     2.00000       -272.17567     2.00000       -272.17540     2.00000       -271.89442     2.00000       -271.89427     2.00000       -271.83431     2.00000       -271.83422     2.00000       -271.83084     2.00000       -271.83072     2.00000       -271.76272     2.00000       -271.76271     2.00000       -271.71064     2.00000       -271.71037     2.00000        -23.00052     2.00000        -22.99964     2.00000        -20.07781     2.00000        -19.77306     2.00000        -18.93910     2.00000        -18.68702     2.00000        -17.62717     2.00000        -17.34093     2.00000        -17.04887     2.00000        -16.68922     2.00000        -16.39302     2.00000        -15.72085     2.00000        -15.59180     2.00000        -15.15049     2.00000        -14.76815     2.00000        -13.68098     2.00000        -13.12415     2.00000        -12.62703     2.00000        -12.51227     2.00000        -11.94682     2.00000        -11.58104     2.00000        -11.21644     2.00000        -10.83278     2.00000        -10.38312     2.00000        -10.16761     2.00000         -9.89085     2.00000         -9.67726     2.00000         -9.27234     2.00000         -8.93784     2.00000         -8.24617     2.00000         -8.00142     2.00000         -7.79236     2.00000         -7.42066     2.00000         -7.08890     2.00000         -7.07713     2.00000         -7.01924     2.00000         -6.93561     2.00000         -6.68961     2.00000         -6.66526     2.00000         -6.59033     2.00000         -6.48083     2.00000         -6.33581     2.00000         -6.16813     2.00000         -6.07230     2.00000         -5.71844     2.00000         -5.64488     2.00000         -5.31515     2.00000         -5.29051     2.00000         -5.27646     2.00000         -4.97316     2.00000         -4.55158     2.00000         -4.53446     2.00000         -4.36654     2.00000         -4.02253     2.00000         -3.94913     2.00000         -3.38921     2.00000         -3.29111     2.00000         -2.98308     2.00000         -2.49470     2.00000         -2.06156     2.00000         -1.91759     2.00000         -1.81154     2.00000         -1.79318     2.00000         -1.06185     2.00000         -0.49770     0.00000          1.75358     0.00000          3.12649     0.00000          3.73775     0.00000          4.13675     0.00000          4.45562     0.00000          5.04208     0.00000          5.41984     0.00000          5.78020     0.00000          6.52222     0.00000          6.95430     0.00000          7.76111     0.00000          7.91514     0.00000          7.95630     0.00000          8.90644     0.00000          8.97720     0.00000          9.38516     0.00000         10.01744     0.00000         10.32372     0.00000         10.48862     0.00000         10.60393     0.00000         10.88760     0.00000         11.01537     0.00000         11.10699     0.00000         11.17599     0.00000         11.31797     0.00000         11.55197     0.00000         11.55754     0.00000         11.73717     0.00000         11.96966     0.00000         12.27845     0.00000         12.41409     0.00000         12.49075     0.00000         12.61666     0.00000         12.77611     0.00000         12.86480     0.00000         13.01512     0.00000         13.03909     0.00000         13.11190     0.00000         13.26505     0.00000         13.48021     0.00000         13.52078     0.00000         13.66385     0.00000         13.72738     0.00000         14.09226     0.00000         14.14052     0.00000         14.21889     0.00000         14.43344     0.00000         14.48048     0.00000         14.77790     0.00000         15.01088     0.00000         15.10590     0.00000         15.24894     0.00000         15.39334     0.00000         15.59438     0.00000         15.60485     0.00000         15.62791     0.00000         15.83606     0.00000         16.01692     0.00000         16.16192     0.00000         16.54954     0.00000         16.65110     0.00000         16.73434     0.00000         16.81297     0.00000         16.83181     0.00000         16.84948     0.00000         17.40974     0.00000         17.61428     0.00000         17.68395     0.00000         17.73512     0.00000         17.86026     0.00000         18.12199     0.00000         18.19798     0.00000         18.22826     0.00000         18.29373     0.00000         18.55714     0.00000         18.92182     0.00000         19.06010     0.00000         19.35411     0.00000         19.38932     0.00000         19.42082     0.00000         19.70581     0.00000         19.85458     0.00000         20.08373     0.00000         20.12148     0.00000         20.69525     0.00000         20.79377     0.00000         21.17463     0.00000         21.32393     0.00000         21.81599     0.00000         21.87217     0.00000         22.37198     0.00000         22.40014     0.00000         22.60790     0.00000         22.87317     0.00000         23.44654     0.00000         23.51644     0.00000         23.91406     0.00000         24.12190     0.00000         24.37408
  40        0.3979592      0.0000000      0.0000000     2.00000       -514.44120     2.00000       -514.44094     2.00000       -273.68877     2.00000       -273.68843     2.00000       -272.32287     2.00000       -272.31111     2.00000       -272.28926     2.00000       -272.28915     2.00000       -272.28713     2.00000       -272.27070     2.00000       -272.24420     2.00000       -272.24399     2.00000       -272.24174     2.00000       -272.24151     2.00000       -272.22173     2.00000       -272.22133     2.00000       -272.20664     2.00000       -272.20655     2.00000       -272.17567     2.00000       -272.17540     2.00000       -271.89442     2.00000       -271.89427     2.00000       -271.83431     2.00000       -271.83422     2.00000       -271.83084     2.00000       -271.83072     2.00000       -271.76272     2.00000       -271.76271     2.00000       -271.71064     2.00000       -271.71037     2.00000        -23.00051     2.00000        -22.99964     2.00000        -20.06699     2.00000        -19.78973     2.00000        -18.93014     2.00000        -18.70019     2.00000        -17.59265     2.00000        -17.33433     2.00000        -17.05586     2.00000        -16.72608     2.00000        -16.36820     2.00000        -15.73394     2.00000        -15.60458     2.00000        -15.15397     2.00000        -14.76042     2.00000        -13.69905     2.00000        -13.10461     2.00000        -12.64627     2.00000        -12.47250     2.00000        -11.93976     2.00000        -11.56527     2.00000        -11.19786     2.00000        -10.85504     2.00000        -10.39114     2.00000        -10.18527     2.00000         -9.88234     2.00000         -9.70191     2.00000         -9.28576     2.00000         -8.95086     2.00000         -8.22398     2.00000         -7.98313     2.00000         -7.79576     2.00000         -7.44306     2.00000         -7.09793     2.00000         -7.06540     2.00000         -7.01617     2.00000         -6.93469     2.00000         -6.68359     2.00000         -6.67177     2.00000         -6.58764     2.00000         -6.49117     2.00000         -6.33271     2.00000         -6.16304     2.00000         -6.05939     2.00000         -5.69711     2.00000         -5.64989     2.00000         -5.31808     2.00000         -5.29860     2.00000         -5.28788     2.00000         -4.95482     2.00000         -4.54656     2.00000         -4.52799     2.00000         -4.37703     2.00000         -4.03920     2.00000         -3.91061     2.00000         -3.39227     2.00000         -3.28146     2.00000         -3.02658     2.00000         -2.47811     2.00000         -2.07274     2.00000         -1.92967     2.00000         -1.81157     2.00000         -1.79395     2.00000         -1.05932     2.00000         -0.49155     0.00000          1.73808     0.00000          3.15418     0.00000          3.72714     0.00000          4.12234     0.00000          4.47891     0.00000          5.05296     0.00000          5.47681     0.00000          5.73560     0.00000          6.50981     0.00000          6.92283     0.00000          7.75045     0.00000          7.92277     0.00000          7.96075     0.00000          8.89211     0.00000          8.96707     0.00000          9.41431     0.00000         10.00831     0.00000         10.30596     0.00000         10.49141     0.00000         10.61119     0.00000         10.88653     0.00000         11.01113     0.00000         11.11106     0.00000         11.19113     0.00000         11.30659     0.00000         11.55649     0.00000         11.60333     0.00000         11.74216     0.00000         11.98352     0.00000         12.27615     0.00000         12.41836     0.00000         12.45935     0.00000         12.62300     0.00000         12.76702     0.00000         12.85626     0.00000         13.00392     0.00000         13.05431     0.00000         13.10803     0.00000         13.24632     0.00000         13.45630     0.00000         13.51276     0.00000         13.67798     0.00000         13.72087     0.00000         14.11710     0.00000         14.15428     0.00000         14.19459     0.00000         14.43035     0.00000         14.48889     0.00000         14.78839     0.00000         15.00677     0.00000         15.11221     0.00000         15.24029     0.00000         15.39083     0.00000         15.57271     0.00000         15.62334     0.00000         15.63531     0.00000         15.84892     0.00000         16.00511     0.00000         16.16663     0.00000         16.51602     0.00000         16.66245     0.00000         16.72913     0.00000         16.77908     0.00000         16.85266     0.00000         16.89285     0.00000         17.39647     0.00000         17.62889     0.00000         17.67579     0.00000         17.75077     0.00000         17.84419     0.00000         18.11042     0.00000         18.17370     0.00000         18.24692     0.00000         18.32877     0.00000         18.49725     0.00000         18.92843     0.00000         19.05968     0.00000         19.33706     0.00000         19.39178     0.00000         19.41458     0.00000         19.70326     0.00000         19.87933     0.00000         20.03248     0.00000         20.16327     0.00000         20.71989     0.00000         20.79411     0.00000         21.14541     0.00000         21.30481     0.00000         21.77308     0.00000         21.85367     0.00000         22.41998     0.00000         22.45229     0.00000         22.60366     0.00000         22.88610     0.00000         23.42253     0.00000         23.47191     0.00000         23.89021     0.00000         24.21237     0.00000         24.38911
  41        0.4081633      0.0000000      0.0000000     2.00000       -514.44120     2.00000       -514.44094     2.00000       -273.68877     2.00000       -273.68843     2.00000       -272.32287     2.00000       -272.31111     2.00000       -272.28926     2.00000       -272.28915     2.00000       -272.28713     2.00000       -272.27070     2.00000       -272.24420     2.00000       -272.24399     2.00000       -272.24174     2.00000       -272.24151     2.00000       -272.22173     2.00000       -272.22133     2.00000       -272.20664     2.00000       -272.20655     2.00000       -272.17567     2.00000       -272.17540     2.00000       -271.89442     2.00000       -271.89427     2.00000       -271.83431     2.00000       -271.83422     2.00000       -271.83084     2.00000       -271.83072     2.00000       -271.76272     2.00000       -271.76271     2.00000       -271.71064     2.00000       -271.71037     2.00000        -23.00051     2.00000        -22.99964     2.00000        -20.05589     2.00000        -19.80612     2.00000        -18.92097     2.00000        -18.71320     2.00000        -17.55860     2.00000        -17.32759     2.00000        -17.06283     2.00000        -16.76320     2.00000        -16.34218     2.00000        -15.75223     2.00000        -15.61253     2.00000        -15.15718     2.00000        -14.75293     2.00000        -13.71582     2.00000        -13.08535     2.00000        -12.66563     2.00000        -12.43330     2.00000        -11.93562     2.00000        -11.54866     2.00000        -11.18577     2.00000        -10.86979     2.00000        -10.39891     2.00000        -10.20743     2.00000         -9.87135     2.00000         -9.72258     2.00000         -9.29953     2.00000         -8.96288     2.00000         -8.20324     2.00000         -7.96556     2.00000         -7.79740     2.00000         -7.46635     2.00000         -7.10819     2.00000         -7.05365     2.00000         -7.01200     2.00000         -6.93267     2.00000         -6.70134     2.00000         -6.65522     2.00000         -6.58529     2.00000         -6.50145     2.00000         -6.32979     2.00000         -6.15927     2.00000         -6.04678     2.00000         -5.67558     2.00000         -5.65462     2.00000         -5.32065     2.00000         -5.30715     2.00000         -5.29936     2.00000         -4.93553     2.00000         -4.54219     2.00000         -4.52894     2.00000         -4.38041     2.00000         -4.05610     2.00000         -3.87158     2.00000         -3.39504     2.00000         -3.27278     2.00000         -3.06989     2.00000         -2.46098     2.00000         -2.08604     2.00000         -1.93955     2.00000         -1.81159     2.00000         -1.79467     2.00000         -1.05703     2.00000         -0.48593     0.00000          1.72390     0.00000          3.18186     0.00000          3.71416     0.00000          4.11006     0.00000          4.50079     0.00000          5.06535     0.00000          5.53416     0.00000          5.69180     0.00000          6.48964     0.00000          6.89789     0.00000          7.74065     0.00000          7.93001     0.00000          7.96481     0.00000          8.87882     0.00000          8.95780     0.00000          9.44191     0.00000          9.99998     0.00000         10.28867     0.00000         10.49425     0.00000         10.61775     0.00000         10.88534     0.00000         11.00613     0.00000         11.11569     0.00000         11.20650     0.00000         11.29563     0.00000         11.55912     0.00000         11.64825     0.00000         11.74738     0.00000         11.99773     0.00000         12.27150     0.00000         12.42532     0.00000         12.42745     0.00000         12.62860     0.00000         12.75819     0.00000         12.84596     0.00000         12.99573     0.00000         13.06992     0.00000         13.10413     0.00000         13.22856     0.00000         13.43280     0.00000         13.50509     0.00000         13.69218     0.00000         13.71369     0.00000         14.13695     0.00000         14.17123     0.00000         14.17173     0.00000         14.42833     0.00000         14.49906     0.00000         14.79847     0.00000         14.99843     0.00000         15.11604     0.00000         15.23191     0.00000         15.39232     0.00000         15.55250     0.00000         15.63756     0.00000         15.64645     0.00000         15.86353     0.00000         15.98985     0.00000         16.17132     0.00000         16.48847     0.00000         16.67176     0.00000         16.72021     0.00000         16.75195     0.00000         16.85674     0.00000         16.95580     0.00000         17.37656     0.00000         17.64388     0.00000         17.66564     0.00000         17.75979     0.00000         17.83549     0.00000         18.09567     0.00000         18.15137     0.00000         18.25207     0.00000         18.36665     0.00000         18.46028     0.00000         18.93145     0.00000         19.06021     0.00000         19.31746     0.00000         19.38531     0.00000         19.41158     0.00000         19.70041     0.00000         19.87317     0.00000         20.02065     0.00000         20.20626     0.00000         20.73752     0.00000         20.79734     0.00000         21.11708     0.00000         21.28423     0.00000         21.73150     0.00000         21.83430     0.00000         22.46900     0.00000         22.50416     0.00000         22.60143     0.00000         22.89827     0.00000         23.39509     0.00000         23.42720     0.00000         23.86789     0.00000         24.30274     0.00000         24.40430
  42        0.4183674      0.0000000      0.0000000     2.00000       -514.44120     2.00000       -514.44094     2.00000       -273.68877     2.00000       -273.68843     2.00000       -272.32287     2.00000       -272.31111     2.00000       -272.28926     2.00000       -272.28915     2.00000       -272.28713     2.00000       -272.27070     2.00000       -272.24420     2.00000       -272.24399     2.00000       -272.24174     2.00000       -272.24151     2.00000       -272.22173     2.00000       -272.22133     2.00000       -272.20664     2.00000       -272.20655     2.00000       -272.17567     2.00000       -272.17540     2.00000       -271.89442     2.00000       -271.89427     2.00000       -271.83431     2.00000       -271.83422     2.00000       -271.83084     2.00000       -271.83072     2.00000       -271.76272     2.00000       -271.76271     2.00000       -271.71064     2.00000       -271.71037     2.00000        -23.00051     2.00000        -22.99964     2.00000        -20.04452     2.00000        -19.82223     2.00000        -18.91159     2.00000        -18.72602     2.00000        -17.52534     2.00000        -17.32057     2.00000        -17.06978     2.00000        -16.79996     2.00000        -16.31551     2.00000        -15.77443     2.00000        -15.61678     2.00000        -15.16011     2.00000        -14.74581     2.00000        -13.73119     2.00000        -13.06645     2.00000        -12.68480     2.00000        -12.39519     2.00000        -11.93423     2.00000        -11.53138     2.00000        -11.18167     2.00000        -10.87557     2.00000        -10.40634     2.00000        -10.23268     2.00000         -9.86028     2.00000         -9.73826     2.00000         -9.31359     2.00000         -8.97379     2.00000         -8.18411     2.00000         -7.94915     2.00000         -7.79684     2.00000         -7.49030     2.00000         -7.11870     2.00000         -7.04199     2.00000         -7.00778     2.00000         -6.92961     2.00000         -6.71841     2.00000         -6.64010     2.00000         -6.58325     2.00000         -6.51145     2.00000         -6.32708     2.00000         -6.15657     2.00000         -6.03469     2.00000         -5.65900     2.00000         -5.65416     2.00000         -5.32288     2.00000         -5.31614     2.00000         -5.31059     2.00000         -4.91544     2.00000         -4.53844     2.00000         -4.53760     2.00000         -4.37637     2.00000         -4.07320     2.00000         -3.83215     2.00000         -3.39755     2.00000         -3.26531     2.00000         -3.11271     2.00000         -2.44342     2.00000         -2.10121     2.00000         -1.94736     2.00000         -1.81159     2.00000         -1.79533     2.00000         -1.05498     2.00000         -0.48085     0.00000          1.71107     0.00000          3.20939     0.00000          3.69905     0.00000          4.09983     0.00000          4.52097     0.00000          5.07942     0.00000          5.59156     0.00000          5.64911     0.00000          6.46172     0.00000          6.87949     0.00000          7.73174     0.00000          7.93681     0.00000          7.96846     0.00000          8.86665     0.00000          8.94942     0.00000          9.46776     0.00000          9.99250     0.00000         10.27204     0.00000         10.49706     0.00000         10.62362     0.00000         10.88409     0.00000         11.00084     0.00000         11.12088     0.00000         11.22099     0.00000         11.28570     0.00000         11.55998     0.00000         11.69215     0.00000         11.75274     0.00000         12.01224     0.00000         12.26456     0.00000         12.39518     0.00000         12.43466     0.00000         12.63341     0.00000         12.74949     0.00000         12.83444     0.00000         12.99036     0.00000         13.08590     0.00000         13.10031     0.00000         13.21189     0.00000         13.40975     0.00000         13.49784     0.00000         13.70630     0.00000         13.70633     0.00000         14.14896     0.00000         14.15186     0.00000         14.19140     0.00000         14.42750     0.00000         14.51165     0.00000         14.80803     0.00000         14.98481     0.00000         15.11722     0.00000         15.22563     0.00000         15.39820     0.00000         15.53385     0.00000         15.64862     0.00000         15.65950     0.00000         15.87874     0.00000         15.97190     0.00000         16.17373     0.00000         16.46846     0.00000         16.67967     0.00000         16.69918     0.00000         16.74154     0.00000         16.86094     0.00000         17.01992     0.00000         17.34976     0.00000         17.65044     0.00000         17.66464     0.00000         17.76297     0.00000         17.83213     0.00000         18.07890     0.00000         18.13141     0.00000         18.22828     0.00000         18.40571     0.00000         18.46097     0.00000         18.93016     0.00000         19.06245     0.00000         19.29659     0.00000         19.36889     0.00000         19.41067     0.00000         19.69741     0.00000         19.83828     0.00000         20.04660     0.00000         20.25014     0.00000         20.74713     0.00000         20.80300     0.00000         21.09126     0.00000         21.26218     0.00000         21.69244     0.00000         21.81458     0.00000         22.51832     0.00000         22.55130     0.00000         22.60526     0.00000         22.90953     0.00000         23.36422     0.00000         23.38252     0.00000         23.84779     0.00000         24.39039     0.00000         24.41936
  43        0.4285714      0.0000000      0.0000000     2.00000       -514.44120     2.00000       -514.44094     2.00000       -273.68877     2.00000       -273.68843     2.00000       -272.32287     2.00000       -272.31111     2.00000       -272.28926     2.00000       -272.28915     2.00000       -272.28713     2.00000       -272.27070     2.00000       -272.24420     2.00000       -272.24399     2.00000       -272.24174     2.00000       -272.24151     2.00000       -272.22173     2.00000       -272.22133     2.00000       -272.20664     2.00000       -272.20655     2.00000       -272.17567     2.00000       -272.17540     2.00000       -271.89442     2.00000       -271.89427     2.00000       -271.83431     2.00000       -271.83422     2.00000       -271.83084     2.00000       -271.83072     2.00000       -271.76272     2.00000       -271.76271     2.00000       -271.71064     2.00000       -271.71037     2.00000        -23.00050     2.00000        -22.99963     2.00000        -20.03288     2.00000        -19.83806     2.00000        -18.90203     2.00000        -18.73864     2.00000        -17.49329     2.00000        -17.31304     2.00000        -17.07679     2.00000        -16.83585     2.00000        -16.28861     2.00000        -15.79903     2.00000        -15.61865     2.00000        -15.16274     2.00000        -14.73917     2.00000        -13.74506     2.00000        -13.04802     2.00000        -12.70355     2.00000        -12.35859     2.00000        -11.93538     2.00000        -11.51361     2.00000        -11.18582     2.00000        -10.87218     2.00000        -10.41339     2.00000        -10.25971     2.00000         -9.85175     2.00000         -9.74750     2.00000         -9.32776     2.00000         -8.98351     2.00000         -8.16677     2.00000         -7.93444     2.00000         -7.79358     2.00000         -7.51471     2.00000         -7.12884     2.00000         -7.03052     2.00000         -7.00403     2.00000         -6.92569     2.00000         -6.73465     2.00000         -6.62651     2.00000         -6.58151     2.00000         -6.52097     2.00000         -6.32461     2.00000         -6.15473     2.00000         -6.02335     2.00000         -5.66299     2.00000         -5.63317     2.00000         -5.32609     2.00000         -5.32479     2.00000         -5.32074     2.00000         -4.89467     2.00000         -4.55231     2.00000         -4.53523     2.00000         -4.36657     2.00000         -4.09042     2.00000         -3.79246     2.00000         -3.39977     2.00000         -3.25960     2.00000         -3.15437     2.00000         -2.42553     2.00000         -2.11787     2.00000         -1.95339     2.00000         -1.81159     2.00000         -1.79593     2.00000         -1.05318     2.00000         -0.47632     0.00000          1.69965     0.00000          3.23655     0.00000          3.68218     0.00000          4.09150     0.00000          4.53920     0.00000          5.09524     0.00000          5.60643     0.00000          5.65019     0.00000          6.42686     0.00000          6.86688     0.00000          7.72374     0.00000          7.94309     0.00000          7.97167     0.00000          8.85570     0.00000          8.94195     0.00000          9.49163     0.00000          9.98586     0.00000         10.25632     0.00000         10.49978     0.00000         10.62878     0.00000         10.88283     0.00000         10.99563     0.00000         11.12655     0.00000         11.23275     0.00000         11.27828     0.00000         11.55930     0.00000         11.73486     0.00000         11.75809     0.00000         12.02699     0.00000         12.25564     0.00000         12.36274     0.00000         12.44591     0.00000         12.63740     0.00000         12.74076     0.00000         12.82253     0.00000         12.98731     0.00000         13.09670     0.00000         13.10222     0.00000         13.19648     0.00000         13.38719     0.00000         13.49109     0.00000         13.69918     0.00000         13.72015     0.00000         14.12793     0.00000         14.16349     0.00000         14.21050     0.00000         14.42786     0.00000         14.52728     0.00000         14.81694     0.00000         14.96528     0.00000         15.11659     0.00000         15.22191     0.00000         15.40865     0.00000         15.51692     0.00000         15.65868     0.00000         15.67134     0.00000         15.89367     0.00000         15.95201     0.00000         16.17239     0.00000         16.45666     0.00000         16.67206     0.00000         16.68646     0.00000         16.74299     0.00000         16.86501     0.00000         17.08477     0.00000         17.31672     0.00000         17.64261     0.00000         17.68033     0.00000         17.76098     0.00000         17.83187     0.00000         18.06110     0.00000         18.11381     0.00000         18.18119     0.00000         18.44501     0.00000         18.49318     0.00000         18.92425     0.00000         19.06685     0.00000         19.27537     0.00000         19.34168     0.00000         19.41100     0.00000         19.69440     0.00000         19.79911     0.00000         20.08614     0.00000         20.29460     0.00000         20.75066     0.00000         20.80718     0.00000         21.06998     0.00000         21.23877     0.00000         21.65686     0.00000         21.79507     0.00000         22.56735     0.00000         22.57588     0.00000         22.63255     0.00000         22.91979     0.00000         23.33004     0.00000         23.33810     0.00000         23.83019     0.00000         24.43397     0.00000         24.47167
  44        0.4387755      0.0000000      0.0000000     2.00000       -514.44120     2.00000       -514.44094     2.00000       -273.68877     2.00000       -273.68843     2.00000       -272.32287     2.00000       -272.31111     2.00000       -272.28926     2.00000       -272.28915     2.00000       -272.28713     2.00000       -272.27070     2.00000       -272.24420     2.00000       -272.24399     2.00000       -272.24174     2.00000       -272.24151     2.00000       -272.22173     2.00000       -272.22133     2.00000       -272.20664     2.00000       -272.20655     2.00000       -272.17567     2.00000       -272.17540     2.00000       -271.89442     2.00000       -271.89427     2.00000       -271.83431     2.00000       -271.83422     2.00000       -271.83084     2.00000       -271.83072     2.00000       -271.76272     2.00000       -271.76271     2.00000       -271.71064     2.00000       -271.71037     2.00000        -23.00050     2.00000        -22.99963     2.00000        -20.02099     2.00000        -19.85358     2.00000        -18.89230     2.00000        -18.75103     2.00000        -17.46311     2.00000        -17.30462     2.00000        -17.08397     2.00000        -16.87033     2.00000        -16.26187     2.00000        -15.82474     2.00000        -15.61915     2.00000        -15.16506     2.00000        -14.73315     2.00000        -13.75732     2.00000        -13.03023     2.00000        -12.72167     2.00000        -12.32398     2.00000        -11.93879     2.00000        -11.49557     2.00000        -11.19691     2.00000        -10.86109     2.00000        -10.42012     2.00000        -10.28725     2.00000         -9.84788     2.00000         -9.74920     2.00000         -9.34178     2.00000         -8.99198     2.00000         -8.15135     2.00000         -7.92199     2.00000         -7.78711     2.00000         -7.53941     2.00000         -7.13822     2.00000         -7.01941     2.00000         -7.00099     2.00000         -6.92119     2.00000         -6.74991     2.00000         -6.61456     2.00000         -6.58005     2.00000         -6.52978     2.00000         -6.32241     2.00000         -6.15355     2.00000         -6.01298     2.00000         -5.66655     2.00000         -5.61295     2.00000         -5.33721     2.00000         -5.32923     2.00000         -5.32640     2.00000         -4.87337     2.00000         -4.57090     2.00000         -4.53253     2.00000         -4.35318     2.00000         -4.10766     2.00000         -3.75269     2.00000         -3.40174     2.00000         -3.25754     2.00000         -3.19282     2.00000         -2.40746     2.00000         -2.13556     2.00000         -1.95797     2.00000         -1.81158     2.00000         -1.79646     2.00000         -1.05161     2.00000         -0.47236     0.00000          1.68968     0.00000          3.26305     0.00000          3.66404     0.00000          4.08485     0.00000          4.55526     0.00000          5.11277     0.00000          5.56646     0.00000          5.70747     0.00000          6.38632     0.00000          6.85887     0.00000          7.71670     0.00000          7.94879     0.00000          7.97439     0.00000          8.84603     0.00000          8.93542     0.00000          9.51323     0.00000          9.98008     0.00000         10.24177     0.00000         10.50232     0.00000         10.63324     0.00000         10.88160     0.00000         10.99077     0.00000         11.13261     0.00000         11.23817     0.00000         11.27671     0.00000         11.55739     0.00000         11.76322     0.00000         11.77610     0.00000         12.04191     0.00000         12.24509     0.00000         12.33040     0.00000         12.45844     0.00000         12.64052     0.00000         12.73186     0.00000         12.81112     0.00000         12.98599     0.00000         13.09342     0.00000         13.11882     0.00000         13.18248     0.00000         13.36517     0.00000         13.48490     0.00000         13.69255     0.00000         13.73350     0.00000         14.10837     0.00000         14.17296     0.00000         14.22714     0.00000         14.42924     0.00000         14.54645     0.00000         14.82506     0.00000         14.94010     0.00000         15.11535     0.00000         15.22002     0.00000         15.42356     0.00000         15.50183     0.00000         15.66667     0.00000         15.68189     0.00000         15.90749     0.00000         15.93135     0.00000         16.16718     0.00000         16.45223     0.00000         16.64559     0.00000         16.69227     0.00000         16.75060     0.00000         16.86888     0.00000         17.15000     0.00000         17.27880     0.00000         17.63554     0.00000         17.69801     0.00000         17.75397     0.00000         17.83288     0.00000         18.04331     0.00000         18.09832     0.00000         18.12581     0.00000         18.48387     0.00000         18.54186     0.00000         18.91395     0.00000         19.07338     0.00000         19.25443     0.00000         19.30361     0.00000         19.41206     0.00000         19.69150     0.00000         19.76569     0.00000         20.12860     0.00000         20.33933     0.00000         20.75086     0.00000         20.80518     0.00000         21.05517     0.00000         21.21437     0.00000         21.62551     0.00000         21.77636     0.00000         22.57996     0.00000         22.61554     0.00000         22.68085     0.00000         22.92896     0.00000         23.29276     0.00000         23.29427     0.00000         23.81519     0.00000         24.44780     0.00000         24.54144
  45        0.4489796      0.0000000      0.0000000     2.00000       -514.44120     2.00000       -514.44094     2.00000       -273.68877     2.00000       -273.68843     2.00000       -272.32287     2.00000       -272.31111     2.00000       -272.28926     2.00000       -272.28915     2.00000       -272.28713     2.00000       -272.27070     2.00000       -272.24420     2.00000       -272.24399     2.00000       -272.24174     2.00000       -272.24151     2.00000       -272.22173     2.00000       -272.22133     2.00000       -272.20664     2.00000       -272.20655     2.00000       -272.17567     2.00000       -272.17540     2.00000       -271.89442     2.00000       -271.89427     2.00000       -271.83431     2.00000       -271.83422     2.00000       -271.83084     2.00000       -271.83072     2.00000       -271.76272     2.00000       -271.76271     2.00000       -271.71064     2.00000       -271.71037     2.00000        -23.00050     2.00000        -22.99963     2.00000        -20.00885     2.00000        -19.86880     2.00000        -18.88246     2.00000        -18.76313     2.00000        -17.43572     2.00000        -17.29478     2.00000        -17.09157     2.00000        -16.90265     2.00000        -16.23577     2.00000        -15.85053     2.00000        -15.61892     2.00000        -15.16704     2.00000        -14.72783     2.00000        -13.76788     2.00000        -13.01334     2.00000        -12.73888     2.00000        -12.29192     2.00000        -11.94405     2.00000        -11.47752     2.00000        -11.21272     2.00000        -10.84482     2.00000        -10.42666     2.00000        -10.31399     2.00000         -9.84872     2.00000         -9.74425     2.00000         -9.35528     2.00000         -8.99917     2.00000         -8.13802     2.00000         -7.91216     2.00000         -7.77712     2.00000         -7.56425     2.00000         -7.14657     2.00000         -7.00889     2.00000         -6.99865     2.00000         -6.91648     2.00000         -6.76394     2.00000         -6.60432     2.00000         -6.57886     2.00000         -6.53766     2.00000         -6.32051     2.00000         -6.15287     2.00000         -6.00378     2.00000         -5.66963     2.00000         -5.59388     2.00000         -5.34868     2.00000         -5.33647     2.00000         -5.32774     2.00000         -4.85174     2.00000         -4.59164     2.00000         -4.53031     2.00000         -4.33789     2.00000         -4.12477     2.00000         -3.71311     2.00000         -3.40347     2.00000         -3.26707     2.00000         -3.21988     2.00000         -2.38941     2.00000         -2.15376     2.00000         -1.96139     2.00000         -1.81156     2.00000         -1.79691     2.00000         -1.05028     2.00000         -0.46899     0.00000          1.68117     0.00000          3.28850     0.00000          3.64524     0.00000          4.07968     0.00000          4.56900     0.00000          5.13175     0.00000          5.52808     0.00000          5.76471     0.00000          6.34153     0.00000          6.85418     0.00000          7.71065     0.00000          7.95385     0.00000          7.97663     0.00000          8.83772     0.00000          8.92984     0.00000          9.53230     0.00000          9.97518     0.00000         10.22869     0.00000         10.50462     0.00000         10.63700     0.00000         10.88046     0.00000         10.98643     0.00000         11.13895     0.00000         11.23549     0.00000         11.28247     0.00000         11.55462     0.00000         11.76794     0.00000         11.81543     0.00000         12.05688     0.00000         12.23334     0.00000         12.29860     0.00000         12.47156     0.00000         12.64270     0.00000         12.72283     0.00000         12.80098     0.00000         12.98582     0.00000         13.09060     0.00000         13.13565     0.00000         13.17009     0.00000         13.34376     0.00000         13.47938     0.00000         13.68667     0.00000         13.74604     0.00000         14.09058     0.00000         14.18067     0.00000         14.24058     0.00000         14.43132     0.00000         14.56938     0.00000         14.83226     0.00000         14.91025     0.00000         15.11430     0.00000         15.21901     0.00000         15.44249     0.00000         15.48874     0.00000         15.66994     0.00000         15.69256     0.00000         15.90786     0.00000         15.92293     0.00000         16.15928     0.00000         16.45308     0.00000         16.62150     0.00000         16.69717     0.00000         16.76333     0.00000         16.87257     0.00000         17.21528     0.00000         17.23777     0.00000         17.63035     0.00000         17.71619     0.00000         17.74142     0.00000         17.83371     0.00000         18.02659     0.00000         18.07083     0.00000         18.08468     0.00000         18.52160     0.00000         18.59903     0.00000         18.89993     0.00000         19.08171     0.00000         19.23421     0.00000         19.25573     0.00000         19.41346     0.00000         19.68883     0.00000         19.74010     0.00000         20.16996     0.00000         20.38397     0.00000         20.74910     0.00000         20.79478     0.00000         21.04765     0.00000         21.18974     0.00000         21.59887     0.00000         21.75903     0.00000         22.57998     0.00000         22.66221     0.00000         22.73326     0.00000         22.93706     0.00000         23.25152     0.00000         23.25272     0.00000         23.80277     0.00000         24.46047     0.00000         24.59463
  46        0.4591837      0.0000000      0.0000000     2.00000       -514.44120     2.00000       -514.44094     2.00000       -273.68877     2.00000       -273.68843     2.00000       -272.32287     2.00000       -272.31111     2.00000       -272.28926     2.00000       -272.28915     2.00000       -272.28713     2.00000       -272.27070     2.00000       -272.24420     2.00000       -272.24399     2.00000       -272.24174     2.00000       -272.24151     2.00000       -272.22173     2.00000       -272.22133     2.00000       -272.20664     2.00000       -272.20655     2.00000       -272.17567     2.00000       -272.17540     2.00000       -271.89442     2.00000       -271.89427     2.00000       -271.83431     2.00000       -271.83422     2.00000       -271.83084     2.00000       -271.83072     2.00000       -271.76272     2.00000       -271.76271     2.00000       -271.71064     2.00000       -271.71037     2.00000        -23.00050     2.00000        -22.99963     2.00000        -19.99650     2.00000        -19.88367     2.00000        -18.87257     2.00000        -18.77486     2.00000        -17.41228     2.00000        -17.28294     2.00000        -17.09992     2.00000        -16.93185     2.00000        -16.21096     2.00000        -15.87538     2.00000        -15.61839     2.00000        -15.16869     2.00000        -14.72333     2.00000        -13.77666     2.00000        -12.99775     2.00000        -12.75475     2.00000        -12.26314     2.00000        -11.95061     2.00000        -11.45984     2.00000        -11.23089     2.00000        -10.82609     2.00000        -10.43320     2.00000        -10.33843     2.00000         -9.85229     2.00000         -9.73549     2.00000         -9.36775     2.00000         -9.00504     2.00000         -8.12692     2.00000         -7.90495     2.00000         -7.76368     2.00000         -7.58907     2.00000         -7.15367     2.00000         -6.99928     2.00000         -6.99694     2.00000         -6.91195     2.00000         -6.77644     2.00000         -6.59591     2.00000         -6.57792     2.00000         -6.54440     2.00000         -6.31893     2.00000         -6.15252     2.00000         -5.99594     2.00000         -5.67220     2.00000         -5.57645     2.00000         -5.35983     2.00000         -5.34259     2.00000         -5.32881     2.00000         -4.83007     2.00000         -4.61333     2.00000         -4.52852     2.00000         -4.32191     2.00000         -4.14148     2.00000         -3.67415     2.00000         -3.40502     2.00000         -3.29573     2.00000         -3.22756     2.00000         -2.37170     2.00000         -2.17189     2.00000         -1.96390     2.00000         -1.81155     2.00000         -1.79729     2.00000         -1.04920     2.00000         -0.46620     0.00000          1.67418     0.00000          3.31228     0.00000          3.62659     0.00000          4.07577     0.00000          4.58032     0.00000          5.15164     0.00000          5.49219     0.00000          5.82130     0.00000          6.29389     0.00000          6.85169     0.00000          7.70563     0.00000          7.95819     0.00000          7.97837     0.00000          8.83083     0.00000          8.92524     0.00000          9.54850     0.00000          9.97116     0.00000         10.21737     0.00000         10.50660     0.00000         10.64007     0.00000         10.87945     0.00000         10.98274     0.00000         11.14542     0.00000         11.22868     0.00000         11.29134     0.00000         11.55142     0.00000         11.77207     0.00000         11.85218     0.00000         12.07169     0.00000         12.22085     0.00000         12.26801     0.00000         12.48454     0.00000         12.64389     0.00000         12.71397     0.00000         12.79262     0.00000         12.98631     0.00000         13.08832     0.00000         13.15255     0.00000         13.15949     0.00000         13.32311     0.00000         13.47463     0.00000         13.68171     0.00000         13.75740     0.00000         14.07494     0.00000         14.18682     0.00000         14.25075     0.00000         14.43373     0.00000         14.59598     0.00000         14.83839     0.00000         14.87696     0.00000         15.11369     0.00000         15.21829     0.00000         15.46464     0.00000         15.47779     0.00000         15.66704     0.00000         15.70367     0.00000         15.88870     0.00000         15.93375     0.00000         16.15036     0.00000         16.45673     0.00000         16.60057     0.00000         16.70117     0.00000         16.78044     0.00000         16.87624     0.00000         17.19562     0.00000         17.28013     0.00000         17.62678     0.00000         17.72210     0.00000         17.73449     0.00000         17.83316     0.00000         18.01195     0.00000         18.02131     0.00000         18.07285     0.00000         18.55740     0.00000         18.66112     0.00000         18.88318     0.00000         19.09144     0.00000         19.19998     0.00000         19.21500     0.00000         19.41495     0.00000         19.68649     0.00000         19.72175     0.00000         20.20781     0.00000         20.42805     0.00000         20.74477     0.00000         20.77777     0.00000         21.04626     0.00000         21.16603     0.00000         21.57721     0.00000         21.74370     0.00000         22.57932     0.00000         22.70645     0.00000         22.78583     0.00000         22.94421     0.00000         23.21037     0.00000         23.21064     0.00000         23.79284     0.00000         24.47161     0.00000         24.63027
  47        0.4693878      0.0000000      0.0000000     2.00000       -514.44120     2.00000       -514.44094     2.00000       -273.68877     2.00000       -273.68843     2.00000       -272.32287     2.00000       -272.31111     2.00000       -272.28926     2.00000       -272.28915     2.00000       -272.28713     2.00000       -272.27070     2.00000       -272.24420     2.00000       -272.24399     2.00000       -272.24174     2.00000       -272.24151     2.00000       -272.22173     2.00000       -272.22133     2.00000       -272.20664     2.00000       -272.20655     2.00000       -272.17567     2.00000       -272.17540     2.00000       -271.89442     2.00000       -271.89427     2.00000       -271.83431     2.00000       -271.83422     2.00000       -271.83084     2.00000       -271.83072     2.00000       -271.76272     2.00000       -271.76271     2.00000       -271.71064     2.00000       -271.71037     2.00000        -23.00050     2.00000        -22.99963     2.00000        -19.98400     2.00000        -19.89812     2.00000        -18.86282     2.00000        -18.78606     2.00000        -17.39391     2.00000        -17.26896     2.00000        -17.10932     2.00000        -16.95661     2.00000        -16.18843     2.00000        -15.89811     2.00000        -15.61778     2.00000        -15.16998     2.00000        -14.71974     2.00000        -13.78357     2.00000        -12.98404     2.00000        -12.76870     2.00000        -12.23859     2.00000        -11.95767     2.00000        -11.44316     2.00000        -11.24928     2.00000        -10.80752     2.00000        -10.43990     2.00000        -10.35894     2.00000         -9.85654     2.00000         -9.72585     2.00000         -9.37857     2.00000         -9.00960     2.00000         -8.11815     2.00000         -7.90003     2.00000         -7.74723     2.00000         -7.61373     2.00000         -7.15936     2.00000         -6.99575     2.00000         -6.99097     2.00000         -6.90799     2.00000         -6.78700     2.00000         -6.58938     2.00000         -6.57723     2.00000         -6.54977     2.00000         -6.31767     2.00000         -6.15238     2.00000         -5.98965     2.00000         -5.67423     2.00000         -5.56128     2.00000         -5.37003     2.00000         -5.34752     2.00000         -5.32963     2.00000         -4.80888     2.00000         -4.63490     2.00000         -4.52716     2.00000         -4.30628     2.00000         -4.15730     2.00000         -3.63665     2.00000         -3.40654     2.00000         -3.33082     2.00000         -3.22758     2.00000         -2.35491     2.00000         -2.18920     2.00000         -1.96568     2.00000         -1.81153     2.00000         -1.79760     2.00000         -1.04835     2.00000         -0.46403     0.00000          1.66871     0.00000          3.33349     0.00000          3.60917     0.00000          4.07293     0.00000          4.58915     0.00000          5.17146     0.00000          5.45989     0.00000          5.87653     0.00000          6.24492     0.00000          6.85055     0.00000          7.70169     0.00000          7.96173     0.00000          7.97963     0.00000          8.82541     0.00000          8.92165     0.00000          9.56152     0.00000          9.96803     0.00000         10.20815     0.00000         10.50821     0.00000         10.64245     0.00000         10.87862     0.00000         10.97979     0.00000         11.15178     0.00000         11.22097     0.00000         11.29995     0.00000         11.54825     0.00000         11.77545     0.00000         11.88519     0.00000         12.08592     0.00000         12.20823     0.00000         12.23979     0.00000         12.49651     0.00000         12.64406     0.00000         12.70593     0.00000         12.78625     0.00000         12.98708     0.00000         13.08662     0.00000         13.15089     0.00000         13.16924     0.00000         13.30350     0.00000         13.47077     0.00000         13.67777     0.00000         13.76710     0.00000         14.06191     0.00000         14.19150     0.00000         14.25798     0.00000         14.43604     0.00000         14.62587     0.00000         14.84141     0.00000         14.84332     0.00000         15.11345     0.00000         15.21765     0.00000         15.46910     0.00000         15.48880     0.00000         15.65817     0.00000         15.71434     0.00000         15.87126     0.00000         15.94355     0.00000         16.14196     0.00000         16.46117     0.00000         16.58338     0.00000         16.70429     0.00000         16.80025     0.00000         16.88025     0.00000         17.15471     0.00000         17.34377     0.00000         17.62443     0.00000         17.69466     0.00000         17.75254     0.00000         17.83022     0.00000         17.98099     0.00000         18.00019     0.00000         18.06299     0.00000         18.59008     0.00000         18.72627     0.00000         18.86510     0.00000         19.10217     0.00000         19.13859     0.00000         19.19706     0.00000         19.41630     0.00000         19.68457     0.00000         19.70929     0.00000         20.24011     0.00000         20.47081     0.00000         20.73243     0.00000         20.76233     0.00000         21.04855     0.00000         21.14479     0.00000         21.56055     0.00000         21.73098     0.00000         22.57863     0.00000         22.74678     0.00000         22.83683     0.00000         22.95086     0.00000         23.16632     0.00000         23.17300     0.00000         23.78527     0.00000         24.48081     0.00000         24.65214
  48        0.4795918      0.0000000      0.0000000     2.00000       -514.44120     2.00000       -514.44094     2.00000       -273.68877     2.00000       -273.68843     2.00000       -272.32287     2.00000       -272.31111     2.00000       -272.28926     2.00000       -272.28915     2.00000       -272.28713     2.00000       -272.27070     2.00000       -272.24420     2.00000       -272.24399     2.00000       -272.24174     2.00000       -272.24151     2.00000       -272.22173     2.00000       -272.22133     2.00000       -272.20664     2.00000       -272.20655     2.00000       -272.17567     2.00000       -272.17540     2.00000       -271.89442     2.00000       -271.89427     2.00000       -271.83431     2.00000       -271.83422     2.00000       -271.83084     2.00000       -271.83072     2.00000       -271.76272     2.00000       -271.76271     2.00000       -271.71064     2.00000       -271.71037     2.00000        -23.00049     2.00000        -22.99963     2.00000        -19.97155     2.00000        -19.91197     2.00000        -18.85357     2.00000        -18.79634     2.00000        -17.38113     2.00000        -17.25400     2.00000        -17.11950     2.00000        -16.97548     2.00000        -16.16968     2.00000        -15.91708     2.00000        -15.61726     2.00000        -15.17091     2.00000        -14.71712     2.00000        -13.78856     2.00000        -12.97303     2.00000        -12.77988     2.00000        -12.21948     2.00000        -11.96418     2.00000        -11.42860     2.00000        -11.26570     2.00000        -10.79164     2.00000        -10.44646     2.00000        -10.37402     2.00000         -9.86019     2.00000         -9.71750     2.00000         -9.38704     2.00000         -9.01285     2.00000         -8.11182     2.00000         -7.89695     2.00000         -7.72838     2.00000         -7.63804     2.00000         -7.16351     2.00000         -6.99497     2.00000         -6.98446     2.00000         -6.90491     2.00000         -6.79511     2.00000         -6.58478     2.00000         -6.57678     2.00000         -6.55362     2.00000         -6.31677     2.00000         -6.15236     2.00000         -5.98504     2.00000         -5.67569     2.00000         -5.54922     2.00000         -5.37849     2.00000         -5.35115     2.00000         -5.33021     2.00000         -4.78925     2.00000         -4.65496     2.00000         -4.52620     2.00000         -4.29226     2.00000         -4.17129     2.00000         -3.60242     2.00000         -3.40855     2.00000         -3.36359     2.00000         -3.22639     2.00000         -2.34009     2.00000         -2.20448     2.00000         -1.96687     2.00000         -1.81151     2.00000         -1.79781     2.00000         -1.04775     2.00000         -0.46247     0.00000          1.66479     0.00000          3.35080     0.00000          3.59447     0.00000          4.07101     0.00000          4.59546     0.00000          5.18942     0.00000          5.43300     0.00000          5.92874     0.00000          6.19680     0.00000          6.85013     0.00000          7.69885     0.00000          7.96438     0.00000          7.98046     0.00000          8.82151     0.00000          8.91906     0.00000          9.57108     0.00000          9.96578     0.00000         10.20131     0.00000         10.50940     0.00000         10.64415     0.00000         10.87800     0.00000         10.97764     0.00000         11.15758     0.00000         11.21386     0.00000         11.30682     0.00000         11.54556     0.00000         11.77795     0.00000         11.91254     0.00000         12.09875     0.00000         12.19645     0.00000         12.21586     0.00000         12.50642     0.00000         12.64342     0.00000         12.69953     0.00000         12.78183     0.00000         12.98783     0.00000         13.08549     0.00000         13.14452     0.00000         13.18503     0.00000         13.28564     0.00000         13.46791     0.00000         13.67491     0.00000         13.77460     0.00000         14.05203     0.00000         14.19479     0.00000         14.26272     0.00000         14.43794     0.00000         14.65845     0.00000         14.80461     0.00000         14.84694     0.00000         15.11343     0.00000         15.21709     0.00000         15.46280     0.00000         15.51312     0.00000         15.64470     0.00000         15.72345     0.00000         15.85750     0.00000         15.95117     0.00000         16.13521     0.00000         16.46508     0.00000         16.57050     0.00000         16.70652     0.00000         16.81943     0.00000         16.88519     0.00000         17.11830     0.00000         17.40456     0.00000         17.62298     0.00000         17.65924     0.00000         17.76991     0.00000         17.82425     0.00000         17.95222     0.00000         17.99183     0.00000         18.05543     0.00000         18.61771     0.00000         18.79311     0.00000         18.84777     0.00000         19.07373     0.00000         19.11339     0.00000         19.18077     0.00000         19.41738     0.00000         19.68314     0.00000         19.70136     0.00000         20.26497     0.00000         20.51076     0.00000         20.70826     0.00000         20.75583     0.00000         21.05201     0.00000         21.12779     0.00000         21.54880     0.00000         21.72142     0.00000         22.57809     0.00000         22.78076     0.00000         22.88328     0.00000         22.95875     0.00000         23.12170     0.00000         23.14101     0.00000         23.77996     0.00000         24.48770     0.00000         24.66486
  49        0.4897959      0.0000000      0.0000000     2.00000       -514.44120     2.00000       -514.44094     2.00000       -273.68877     2.00000       -273.68843     2.00000       -272.32287     2.00000       -272.31111     2.00000       -272.28926     2.00000       -272.28915     2.00000       -272.28713     2.00000       -272.27070     2.00000       -272.24420     2.00000       -272.24399     2.00000       -272.24174     2.00000       -272.24151     2.00000       -272.22173     2.00000       -272.22133     2.00000       -272.20664     2.00000       -272.20655     2.00000       -272.17567     2.00000       -272.17540     2.00000       -271.89442     2.00000       -271.89427     2.00000       -271.83431     2.00000       -271.83422     2.00000       -271.83084     2.00000       -271.83072     2.00000       -271.76272     2.00000       -271.76271     2.00000       -271.71064     2.00000       -271.71037     2.00000        -23.00049     2.00000        -22.99963     2.00000        -19.95988     2.00000        -19.92448     2.00000        -18.84590     2.00000        -18.80463     2.00000        -17.37379     2.00000        -17.24131     2.00000        -17.12857     2.00000        -16.98723     2.00000        -16.15685     2.00000        -15.93006     2.00000        -15.61692     2.00000        -15.17147     2.00000        -14.71552     2.00000        -13.79157     2.00000        -12.96576     2.00000        -12.78725     2.00000        -12.20718     2.00000        -11.96886     2.00000        -11.41811     2.00000        -11.27755     2.00000        -10.78083     2.00000        -10.45163     2.00000        -10.38296     2.00000         -9.86258     2.00000         -9.71190     2.00000         -9.39247     2.00000         -9.01480     2.00000         -8.10799     2.00000         -7.89527     2.00000         -7.70779     2.00000         -7.66172     2.00000         -7.16604     2.00000         -6.99454     2.00000         -6.98026     2.00000         -6.90295     2.00000         -6.80027     2.00000         -6.58209     2.00000         -6.57653     2.00000         -6.55588     2.00000         -6.31622     2.00000         -6.15237     2.00000         -5.98222     2.00000         -5.67658     2.00000         -5.54131     2.00000         -5.38422     2.00000         -5.35337     2.00000         -5.33056     2.00000         -4.77370     2.00000         -4.67084     2.00000         -4.52563     2.00000         -4.28183     2.00000         -4.18164     2.00000         -3.57567     2.00000         -3.41271     2.00000         -3.38675     2.00000         -3.22542     2.00000         -2.32919     2.00000         -2.21568     2.00000         -1.96755     2.00000         -1.81150     2.00000         -1.79794     2.00000         -1.04739     2.00000         -0.46153     0.00000          1.66243     0.00000          3.36241     0.00000          3.58438     0.00000          4.06991     0.00000          4.59924     0.00000          5.20268     0.00000          5.41438     0.00000          5.97301     0.00000          6.15486     0.00000          6.85004     0.00000          7.69713     0.00000          7.96603     0.00000          7.98091     0.00000          8.81916     0.00000          8.91751     0.00000          9.57692     0.00000          9.96444     0.00000         10.19710     0.00000         10.51013     0.00000         10.64517     0.00000         10.87761     0.00000         10.97634     0.00000         11.16199     0.00000         11.20858     0.00000         11.31122     0.00000         11.54375     0.00000         11.77949     0.00000         11.93131     0.00000         12.10849     0.00000         12.18731     0.00000         12.19914     0.00000         12.51309     0.00000         12.64249     0.00000         12.69545     0.00000         12.77925     0.00000         12.98836     0.00000         13.08487     0.00000         13.14058     0.00000         13.19803     0.00000         13.27138     0.00000         13.46615     0.00000         13.67319     0.00000         13.77937     0.00000         14.04583     0.00000         14.19674     0.00000         14.26538     0.00000         14.43918     0.00000         14.69299     0.00000         14.76751     0.00000         14.84914     0.00000         15.11348     0.00000         15.21670     0.00000         15.45899     0.00000         15.53391     0.00000         15.63026     0.00000         15.72975     0.00000         15.84860     0.00000         15.95602     0.00000         16.13085     0.00000         16.46771     0.00000         16.56246     0.00000         16.70786     0.00000         16.83323     0.00000         16.89085     0.00000         17.09149     0.00000         17.45770     0.00000         17.62065     0.00000         17.62220     0.00000         17.78584     0.00000         17.81533     0.00000         17.93546     0.00000         17.98695     0.00000         18.05063     0.00000         18.63715     0.00000         18.83447     0.00000         18.85969     0.00000         19.00805     0.00000         19.12394     0.00000         19.16723     0.00000         19.41807     0.00000         19.68226     0.00000         19.69698     0.00000         20.28070     0.00000         20.54385     0.00000         20.68242     0.00000         20.75361     0.00000         21.05481     0.00000         21.11674     0.00000         21.54183     0.00000         21.71548     0.00000         22.57776     0.00000         22.80447     0.00000         22.91660     0.00000         22.97329     0.00000         23.07965     0.00000         23.11851     0.00000         23.77682     0.00000         24.49198     0.00000         24.67147
  50        0.5000000      0.0000000      0.0000000     2.00000       -514.44120     2.00000       -514.44094     2.00000       -273.68877     2.00000       -273.68843     2.00000       -272.32287     2.00000       -272.31111     2.00000       -272.28926     2.00000       -272.28915     2.00000       -272.28713     2.00000       -272.27070     2.00000       -272.24420     2.00000       -272.24399     2.00000       -272.24174     2.00000       -272.24151     2.00000       -272.22173     2.00000       -272.22133     2.00000       -272.20664     2.00000       -272.20655     2.00000       -272.17567     2.00000       -272.17540     2.00000       -271.89442     2.00000       -271.89427     2.00000       -271.83431     2.00000       -271.83422     2.00000       -271.83084     2.00000       -271.83072     2.00000       -271.76272     2.00000       -271.76271     2.00000       -271.71064     2.00000       -271.71037     2.00000        -23.00049     2.00000        -22.99963     2.00000        -19.95337     2.00000        -19.93128     2.00000        -18.84254     2.00000        -18.80820     2.00000        -17.37141     2.00000        -17.23605     2.00000        -17.13249     2.00000        -16.99121     2.00000        -16.15222     2.00000        -15.93474     2.00000        -15.61680     2.00000        -15.17166     2.00000        -14.71499     2.00000        -13.79258     2.00000        -12.96320     2.00000        -12.78985     2.00000        -12.20292     2.00000        -11.97058     2.00000        -11.41417     2.00000        -11.28199     2.00000        -10.77698     2.00000        -10.45364     2.00000        -10.38587     2.00000         -9.86341     2.00000         -9.70993     2.00000         -9.39435     2.00000         -9.01545     2.00000         -8.10671     2.00000         -7.89475     2.00000         -7.68946     2.00000         -7.68106     2.00000         -7.16689     2.00000         -6.99440     2.00000         -6.97881     2.00000         -6.90229     2.00000         -6.80205     2.00000         -6.58121     2.00000         -6.57646     2.00000         -6.55661     2.00000         -6.31604     2.00000         -6.15239     2.00000         -5.98128     2.00000         -5.67688     2.00000         -5.53853     2.00000         -5.38626     2.00000         -5.35411     2.00000         -5.33067     2.00000         -4.76727     2.00000         -4.67739     2.00000         -4.52544     2.00000         -4.27781     2.00000         -4.18562     2.00000         -3.56474     2.00000         -3.41684     2.00000         -3.39377     2.00000         -3.22507     2.00000         -2.32502     2.00000         -2.21996     2.00000         -1.96777     2.00000         -1.81150     2.00000         -1.79799     2.00000         -1.04727     2.00000         -0.46122     0.00000          1.66164     0.00000          3.36655     0.00000          3.58075     0.00000          4.06955     0.00000          4.60050     0.00000          5.20770     0.00000          5.40757     0.00000          5.99349     0.00000          6.13514     0.00000          6.85003     0.00000          7.69656     0.00000          7.96659     0.00000          7.98105     0.00000          8.81837     0.00000          8.91699     0.00000          9.57889     0.00000          9.96399     0.00000         10.19568     0.00000         10.51037     0.00000         10.64550     0.00000         10.87748     0.00000         10.97591     0.00000         11.16371     0.00000         11.20655     0.00000         11.31273     0.00000         11.54312     0.00000         11.78000     0.00000         11.93811     0.00000         12.11233     0.00000         12.18366     0.00000         12.19302     0.00000         12.51546     0.00000         12.64205     0.00000         12.69407     0.00000         12.77841     0.00000         12.98855     0.00000         13.08467     0.00000         13.13925     0.00000         13.20368     0.00000         13.26532     0.00000         13.46556     0.00000         13.67261     0.00000         13.78102     0.00000         14.04371     0.00000         14.19738     0.00000         14.26624     0.00000         14.43961     0.00000         14.72348     0.00000         14.73617     0.00000         14.84988     0.00000         15.11350     0.00000         15.21656     0.00000         15.45771     0.00000         15.54316     0.00000         15.62309     0.00000         15.73203     0.00000         15.84549     0.00000         15.95769     0.00000         16.12935     0.00000         16.46863     0.00000         16.55971     0.00000         16.70831     0.00000         16.83810     0.00000         16.89380     0.00000         17.08123     0.00000         17.48417     0.00000         17.59887     0.00000         17.62195     0.00000         17.79612     0.00000         17.80741     0.00000         17.93002     0.00000         17.98537     0.00000         18.04898     0.00000         18.64435     0.00000         18.82930     0.00000         18.90760     0.00000         18.96039     0.00000         19.12937     0.00000         19.16080     0.00000         19.41831     0.00000         19.68196     0.00000         19.69559     0.00000         20.28609     0.00000         20.55866     0.00000         20.66978     0.00000         20.75303     0.00000         21.05586     0.00000         21.11290     0.00000         21.53952     0.00000         21.71346     0.00000         22.57764     0.00000         22.81317     0.00000         22.92707     0.00000         22.98826     0.00000         23.05615     0.00000         23.11021     0.00000         23.77578     0.00000         24.49343     0.00000         24.67353
