# Supplementary material for: Circumventing the stability problems of graphene nanoribbon zigzag edges
Source: Nat Chem. 2022 Sep 26;14(12):1451–8. doi: 10.1038/s41557-022-01042-8 (PMC10665199; doi:10.1038/s41557-022-01042-8)
Supplement: Supplementary file 6 — Conductance spectra, scanning probe microscopy images, calculated band structure and calculated wavefunctions for Fig. 4. [file 41557_2022_1042_MOESM6_ESM.zip › Fig4g/KS_DOS_total.dat]

# total density of states output by FHI-aims 
# The energy reference for this output is the average chemical potential, mu =       -6.058551 eV
#    Energy (eV)      DOS 
         -5.94144906          8.48794536
         -5.89144906         11.59298423
         -5.84144906         11.00735643
         -5.79144906          6.27929778
         -5.74144906          4.53745148
         -5.69144906          8.14792803
         -5.64144906         13.62438643
         -5.59144906         15.92465942
         -5.54144906         12.25506961
         -5.49144906          7.04018270
         -5.44144906          6.92225740
         -5.39144906         12.51528024
         -5.34144906         19.76349122
         -5.29144906         22.03901735
         -5.24144906         18.95566249
         -5.19144906         14.92277845
         -5.14144906         12.51965659
         -5.09144906         14.84259419
         -5.04144906         15.22043542
         -4.99144906         10.53728499
         -4.94144906          7.41998501
         -4.89144906          7.27751216
         -4.84144906         10.41373998
         -4.79144906         11.78343535
         -4.74144906          9.14584494
         -4.69144906          8.68795923
         -4.64144906         10.25132199
         -4.59144906         11.97746581
         -4.54144906         11.70508702
         -4.49144906          7.49338293
         -4.44144906          4.38312762
         -4.39144906          4.98007384
         -4.34144906          6.08008592
         -4.29144906          5.61936098
         -4.24144906          4.74618919
         -4.19144906          4.95243420
         -4.14144906          5.56720248
         -4.09144906          5.80542843
         -4.04144906          6.05216883
         -3.99144906          6.60476453
         -3.94144906          7.66810829
         -3.89144906          8.77478343
         -3.84144906          8.22699995
         -3.79144906          7.07119812
         -3.74144906          8.10167916
         -3.69144906          9.60018781
         -3.64144906          8.43415341
         -3.59144906          5.93934728
         -3.54144906          4.22425741
         -3.49144906          4.21667551
         -3.44144906          7.27679393
         -3.39144906         11.28280452
         -3.34144906         11.99471028
         -3.29144906         10.91048629
         -3.24144906          9.58688592
         -3.19144906          7.52120413
         -3.14144906          4.87758110
         -3.09144906          2.48463711
         -3.04144906          1.94971346
         -2.99144906          3.37103965
         -2.94144906          4.67180974
         -2.89144906          4.69513055
         -2.84144906          4.44060473
         -2.79144906          4.46075581
         -2.74144906          4.42407503
         -2.69144906          3.30294450
         -2.64144906          1.80585343
         -2.59144906          2.23413391
         -2.54144906          3.54827748
         -2.49144906          3.75721806
         -2.44144906          3.46745298
         -2.39144906          3.30929587
         -2.34144906          2.88039715
         -2.29144906          2.16579341
         -2.24144906          2.29121496
         -2.19144906          3.09286643
         -2.14144906          4.38510586
         -2.09144906          8.94194192
         -2.04144906         14.86359699
         -1.99144906         13.26829692
         -1.94144906          8.37907712
         -1.89144906         10.23673633
         -1.84144906         23.96018789
         -1.79144906         33.30070201
         -1.74144906         21.57377357
         -1.69144906          8.33865857
         -1.64144906          4.59720224
         -1.59144906          3.83889479
         -1.54144906          2.89662688
         -1.49144906          2.41739538
         -1.44144906          2.43038490
         -1.39144906          2.67847551
         -1.34144906          3.33681230
         -1.29144906          4.58536740
         -1.24144906          6.00731805
         -1.19144906          6.71648283
         -1.14144906          7.64809320
         -1.09144906          9.21601586
         -1.04144906          8.28730569
         -0.99144906          4.79767959
         -0.94144906          2.61629650
         -0.89144906          2.09607391
         -0.84144906          2.08543749
         -0.79144906          2.20361658
         -0.74144906          2.40241726
         -0.69144906          2.69187279
         -0.64144906          3.11557564
         -0.59144906          3.81182984
         -0.54144906          4.94006906
         -0.49144906          5.46808384
         -0.44144906          3.55770365
         -0.39144906          1.05887308
         -0.34144906          0.12879093
         -0.29144906          0.00609925
         -0.24144906          0.00010995
         -0.19144906          0.00000075
         -0.14144906          0.00000000
         -0.09144906          0.00000000
         -0.04144906          0.00000000
          0.00855094          0.00000000
          0.05855094          0.00000000
          0.10855094          0.00000000
          0.15855094          0.00000000
          0.20855094          0.00000000
          0.25855094          0.00000000
          0.30855094          0.00000000
          0.35855094          0.00000000
          0.40855094          0.00000000
          0.45855094          0.00000000
          0.50855094          0.00000000
          0.55855094          0.00000000
          0.60855094          0.00000000
          0.65855094          0.00000000
          0.70855094          0.00000000
          0.75855094          0.00000000
          0.80855094          0.00000000
          0.85855094          0.00000000
          0.90855094          0.00000000
          0.95855094          0.00000000
          1.00855094          0.00000000
          1.05855094          0.00000000
          1.10855094          0.00000000
          1.15855094          0.00000000
          1.20855094          0.00000000
          1.25855094          0.00000000
          1.30855094          0.00000000
          1.35855094          0.00000001
          1.40855094          0.00000276
          1.45855094          0.00029333
          1.50855094          0.01175405
          1.55855094          0.18020347
          1.60855094          1.08727826
          1.65855094          2.74886715
          1.70855094          3.38076962
          1.75855094          2.76503797
          1.80855094          2.18140751
          1.85855094          1.88117037
          1.90855094          1.71089232
          1.95855094          1.59961945
          2.00855094          1.52258084
          2.05855094          1.46879814
          2.10855094          1.43280591
          2.15855094          1.41207637
          2.20855094          1.40614062
          2.25855094          1.41655205
          2.30855094          1.44770424
          2.35855094          1.50947722
          2.40855094          1.62721652
          2.45855094          1.89805110
          2.50855094          2.72677219
          2.55855094          4.76797729
          2.60855094          6.72955838
          2.65855094          5.89861799
          2.70855094          3.78579939
          2.75855094          2.61397198
          2.80855094          2.14139077
          2.85855094          1.89912845
          2.90855094          1.74654717
          2.95855094          1.64255741
          3.00855094          1.57009520
          3.05855094          1.52113445
          3.10855094          1.49284982
          3.15855094          1.48794882
          3.20855094          1.52269876
          3.25855094          1.64499823
          3.30855094          1.82882476
          3.35855094          1.90695529
          3.40855094          2.81982712
          3.45855094          4.86520131
          3.50855094          5.21841097
          3.55855094          4.93482873
          3.60855094          5.92795318
          3.65855094          6.95126109
          3.70855094          7.46446631
          3.75855094          6.04900913
          3.80855094          3.52184774
          3.85855094          3.62095790
          3.90855094          5.54377829
          3.95855094          5.81561591
          4.00855094          5.47413039
          4.05855094          6.45993540
          4.10855094          6.73223412
          4.15855094          5.59545167
          4.20855094          4.48340397
          4.25855094          3.49521293
          4.30855094          3.33209666
          4.35855094          3.84701888
          4.40855094          4.06902618
          4.45855094          4.11811198
          4.50855094          3.96759778
          4.55855094          3.98688696
          4.60855094          3.86447303
          4.65855094          2.96682006
          4.70855094          2.29799689
          4.75855094          2.13338257
          4.80855094          2.14241569
          4.85855094          2.24690029
          4.90855094          2.66946051
          4.95855094          4.53766081
          5.00855094          9.83778785
          5.05855094         15.03755186
          5.10855094         12.47956536
          5.15855094          6.46980963
          5.20855094          2.94347720
          5.25855094          1.38063953
          5.30855094          0.91526003
          5.35855094          1.17377754
          5.40855094          1.79203105
          5.45855094          2.06472393
          5.50855094          1.92725440
          5.55855094          1.78277111
          5.60855094          1.73161346
          5.65855094          1.95011130
          5.70855094          2.80632620
          5.75855094          3.74736011
          5.80855094          3.79768237
          5.85855094          3.46862734
          5.90855094          3.31873682
          5.95855094          3.21409378
          6.00855094          2.89782600
          6.05855094          2.64835913
          6.10855094          2.88831678
          6.15855094          3.39144234
          6.20855094          3.71591105
          6.25855094          3.36633229
          6.30855094          2.21059101
          6.35855094          1.82413113
          6.40855094          3.17824764
          6.45855094          4.87393405
          6.50855094          4.87705105
          6.55855094          3.00382815
          6.60855094          1.38614441
          6.65855094          0.91366905
          6.70855094          0.89167459
          6.75855094          1.26928773
          6.80855094          2.66426829
          6.85855094          4.00410900
          6.90855094          3.42002695
          6.95855094          2.34553088
          7.00855094          1.90737261
          7.05855094          1.77727093
          7.10855094          1.72822409
          7.15855094          1.71130135
          7.20855094          1.71500468
          7.25855094          1.73717319
          7.30855094          1.78220294
          7.35855094          1.86835572
          7.40855094          2.03639412
          7.45855094          2.20505502
          7.50855094          1.99756186
          7.55855094          1.64150873
          7.60855094          2.77902481
          7.65855094          7.90092062
          7.70855094         15.40455949
          7.75855094         20.07455872
          7.80855094         20.24446557
          7.85855094         16.99588933
          7.90855094         14.94614532
          7.95855094         12.71624045
          8.00855094          7.34690725
          8.05855094          3.61234964
          8.10855094          3.10691674
          8.15855094          2.85861434
          8.20855094          2.42305461
          8.25855094          2.22944178
          8.30855094          2.27383824
          8.35855094          2.28920152
          8.40855094          1.62692209
          8.45855094          0.60579074
          8.50855094          0.29441606
          8.55855094          0.93190716
          8.60855094          1.88983479
          8.65855094          2.16415113
          8.70855094          2.09700520
          8.75855094          2.74633777
          8.80855094          4.53158466
          8.85855094          6.41509213
          8.90855094          8.00835016
          8.95855094          8.49532213
          9.00855094          7.60143447
          9.05855094          6.76313280
          9.10855094          6.35592227
          9.15855094          6.18103192
          9.20855094          6.15574401
          9.25855094          6.27940279
          9.30855094          6.49518494
          9.35855094          6.76701492
          9.40855094          7.02341558
          9.45855094          6.55765886
          9.50855094          5.97942724
          9.55855094          5.92688809
          9.60855094          4.84249140
          9.65855094          2.61272989
          9.70855094          1.12467293
          9.75855094          0.73986152
          9.80855094          0.71326140
          9.85855094          0.91279669
          9.90855094          2.04828756
          9.95855094          4.24479490
         10.00855094          5.19935352
         10.05855094          4.55465061
