# Supplementary material for: Circumventing the stability problems of graphene nanoribbon zigzag edges
Source: Nat Chem. 2022 Sep 26;14(12):1451–8. doi: 10.1038/s41557-022-01042-8 (PMC10665199; doi:10.1038/s41557-022-01042-8)
Supplement: Supplementary file 6 — Conductance spectra, scanning probe microscopy images, calculated band structure and calculated wavefunctions for Fig. 4. [file 41557_2022_1042_MOESM6_ESM.zip › Fig4g/README.txt]

shift = 0.7814 
