# Supplementary material for: Circumventing the stability problems of graphene nanoribbon zigzag edges
Source: Nat Chem. 2022 Sep 26;14(12):1451–8. doi: 10.1038/s41557-022-01042-8 (PMC10665199; doi:10.1038/s41557-022-01042-8)
Supplement: Supplementary file 6 — Conductance spectra, scanning probe microscopy images, calculated band structure and calculated wavefunctions for Fig. 4. [file 41557_2022_1042_MOESM6_ESM.zip › Fig4h/VBdidv.dat]

WSxM file copyright Nanotec Electronica
WSxM ASCII XYZ file; obtained from dIdV code by Krejci et al.
X[A]  Y[A]  Z[A]

0.000000000000000000e+00 0.000000000000000000e+00 8.403165834212503529e-04
1.000000000000000056e-01 0.000000000000000000e+00 8.590948129490172652e-04
2.000000000000000111e-01 0.000000000000000000e+00 8.740490064552100709e-04
3.000000000000000444e-01 0.000000000000000000e+00 8.849828040843253597e-04
4.000000000000000222e-01 0.000000000000000000e+00 8.917605215388417494e-04
5.000000000000000000e-01 0.000000000000000000e+00 8.943100858757035152e-04
6.000000000000000888e-01 0.000000000000000000e+00 8.926242882414633147e-04
7.000000000000000666e-01 0.000000000000000000e+00 8.867603237853670080e-04
8.000000000000000444e-01 0.000000000000000000e+00 8.768376551733990344e-04
9.000000000000000222e-01 0.000000000000000000e+00 8.630342997246436953e-04
1.000000000000000000e+00 0.000000000000000000e+00 8.455816979710932286e-04
1.100000000000000089e+00 0.000000000000000000e+00 8.247583705769223183e-04
1.200000000000000178e+00 0.000000000000000000e+00 8.008826087974238710e-04
1.300000000000000044e+00 0.000000000000000000e+00 7.743044694745540319e-04
1.400000000000000133e+00 0.000000000000000000e+00 7.453973582012027137e-04
1.500000000000000000e+00 0.000000000000000000e+00 7.145494837830363962e-04
1.600000000000000089e+00 0.000000000000000000e+00 6.821554542831377360e-04
1.700000000000000178e+00 0.000000000000000000e+00 6.486082612086548115e-04
1.800000000000000044e+00 0.000000000000000000e+00 6.142918657722411073e-04
1.900000000000000133e+00 0.000000000000000000e+00 5.795745619761709117e-04
2.000000000000000000e+00 0.000000000000000000e+00 5.448032480469707211e-04
2.100000000000000089e+00 0.000000000000000000e+00 5.102986930215183854e-04
2.200000000000000178e+00 0.000000000000000000e+00 4.763518414235848536e-04
2.300000000000000266e+00 0.000000000000000000e+00 4.432211580529181287e-04
2.400000000000000355e+00 0.000000000000000000e+00 4.111309786241331213e-04
2.500000000000000000e+00 0.000000000000000000e+00 3.802708015722380450e-04
2.600000000000000089e+00 0.000000000000000000e+00 3.507954325389057255e-04
2.700000000000000178e+00 0.000000000000000000e+00 3.228258761557535801e-04
2.800000000000000266e+00 0.000000000000000000e+00 2.964508596122367211e-04
2.900000000000000355e+00 0.000000000000000000e+00 2.717288686432982932e-04
3.000000000000000000e+00 0.000000000000000000e+00 2.486905782272188516e-04
3.100000000000000089e+00 0.000000000000000000e+00 2.273415664904750708e-04
3.200000000000000178e+00 0.000000000000000000e+00 2.076652100164392417e-04
3.300000000000000266e+00 0.000000000000000000e+00 1.896256708702730317e-04
3.400000000000000355e+00 0.000000000000000000e+00 1.731708991528574187e-04
3.500000000000000000e+00 0.000000000000000000e+00 1.582355888536436943e-04
3.600000000000000089e+00 0.000000000000000000e+00 1.447440383971993014e-04
3.700000000000000178e+00 0.000000000000000000e+00 1.326128799451243309e-04
3.800000000000000266e+00 0.000000000000000000e+00 1.217536527683940508e-04
3.900000000000000355e+00 0.000000000000000000e+00 1.120752055556861607e-04
4.000000000000000000e+00 0.000000000000000000e+00 1.034859202331540987e-04
4.100000000000000533e+00 0.000000000000000000e+00 9.589575573255166836e-05
4.200000000000000178e+00 0.000000000000000000e+00 8.921811425355657900e-05
4.299999999999999822e+00 0.000000000000000000e+00 8.337153509405410682e-05
4.400000000000000355e+00 0.000000000000000000e+00 7.828122228809761523e-05
4.500000000000000000e+00 0.000000000000000000e+00 7.388041233607838508e-05
4.600000000000000533e+00 0.000000000000000000e+00 7.011158747584269203e-05
4.700000000000000178e+00 0.000000000000000000e+00 6.692753844962859842e-05
4.800000000000000711e+00 0.000000000000000000e+00 6.429227876254921790e-05
4.900000000000000355e+00 0.000000000000000000e+00 6.218181016051269831e-05
5.000000000000000000e+00 0.000000000000000000e+00 6.058473659878628069e-05
5.100000000000000533e+00 0.000000000000000000e+00 5.950272141462220702e-05
5.200000000000000178e+00 0.000000000000000000e+00 5.895077982321686157e-05
5.300000000000000711e+00 0.000000000000000000e+00 5.895739627997517506e-05
5.400000000000000355e+00 0.000000000000000000e+00 5.956445375177303359e-05
5.500000000000000000e+00 0.000000000000000000e+00 6.082695959266205501e-05
5.600000000000000533e+00 0.000000000000000000e+00 6.281255063467989564e-05
5.700000000000000178e+00 0.000000000000000000e+00 6.560075843445919291e-05
5.800000000000000711e+00 0.000000000000000000e+00 6.928201456223265046e-05
5.900000000000000355e+00 0.000000000000000000e+00 7.395637563094286250e-05
6.000000000000000000e+00 0.000000000000000000e+00 7.973194872941628938e-05
6.100000000000000533e+00 0.000000000000000000e+00 8.672300036000167719e-05
6.200000000000000178e+00 0.000000000000000000e+00 9.504773620445307217e-05
6.300000000000000711e+00 0.000000000000000000e+00 1.048257453403867812e-04
6.400000000000000355e+00 0.000000000000000000e+00 1.161751111281691311e-04
6.500000000000000000e+00 0.000000000000000000e+00 1.292092020050472135e-04
6.600000000000000533e+00 0.000000000000000000e+00 1.440331688379594636e-04
6.700000000000000178e+00 0.000000000000000000e+00 1.607401910992170807e-04
6.800000000000000711e+00 0.000000000000000000e+00 1.794075315352696006e-04
6.900000000000000355e+00 0.000000000000000000e+00 2.000924775718147710e-04
7.000000000000000000e+00 0.000000000000000000e+00 2.228282665904213439e-04
7.100000000000000533e+00 0.000000000000000000e+00 2.476201103709566682e-04
7.200000000000000178e+00 0.000000000000000000e+00 2.744414502036906221e-04
7.300000000000000711e+00 0.000000000000000000e+00 3.032305871132658093e-04
7.400000000000000355e+00 0.000000000000000000e+00 3.338878399557990845e-04
7.500000000000000000e+00 0.000000000000000000e+00 3.662733865714745598e-04
7.600000000000000533e+00 0.000000000000000000e+00 4.002059385933721264e-04
7.700000000000000178e+00 0.000000000000000000e+00 4.354623881064990454e-04
7.800000000000000711e+00 0.000000000000000000e+00 4.717785436802485622e-04
7.900000000000000355e+00 0.000000000000000000e+00 5.088510443929565932e-04
8.000000000000000000e+00 0.000000000000000000e+00 5.463405038880486675e-04
8.099999999999999645e+00 0.000000000000000000e+00 5.838758933613825671e-04
8.200000000000001066e+00 0.000000000000000000e+00 6.210601243319732040e-04
8.300000000000000711e+00 0.000000000000000000e+00 6.574767412288117733e-04
8.400000000000000355e+00 0.000000000000000000e+00 6.926975827493432863e-04
8.500000000000000000e+00 0.000000000000000000e+00 7.262912223645597107e-04
8.599999999999999645e+00 0.000000000000000000e+00 7.578319550846703565e-04
8.700000000000001066e+00 0.000000000000000000e+00 7.869090623598850752e-04
8.800000000000000711e+00 0.000000000000000000e+00 8.131360621626497042e-04
8.900000000000000355e+00 0.000000000000000000e+00 8.361596387741549374e-04
9.000000000000000000e+00 0.000000000000000000e+00 8.556679478248421095e-04
9.099999999999999645e+00 0.000000000000000000e+00 8.713980071979171831e-04
9.200000000000001066e+00 0.000000000000000000e+00 8.831419131557177553e-04
9.300000000000000711e+00 0.000000000000000000e+00 8.907516623225929936e-04
9.400000000000000355e+00 0.000000000000000000e+00 8.941424120171213808e-04
9.500000000000000000e+00 0.000000000000000000e+00 8.932940712777322949e-04
9.600000000000001421e+00 0.000000000000000000e+00 8.882511796850830598e-04
9.700000000000001066e+00 0.000000000000000000e+00 8.791210973755016114e-04
9.800000000000000711e+00 0.000000000000000000e+00 8.660705940174205728e-04
9.900000000000000355e+00 0.000000000000000000e+00 8.493209836968680822e-04
1.000000000000000000e+01 0.000000000000000000e+00 8.291420037067557657e-04
1.010000000000000142e+01 0.000000000000000000e+00 8.058446757849149029e-04
1.020000000000000107e+01 0.000000000000000000e+00 7.797734167128904208e-04
1.030000000000000071e+01 0.000000000000000000e+00 7.512976804585592364e-04
1.040000000000000036e+01 0.000000000000000000e+00 7.208034161077597974e-04
1.050000000000000000e+01 0.000000000000000000e+00 6.886846153373745415e-04
1.060000000000000142e+01 0.000000000000000000e+00 6.553352014714592527e-04
1.070000000000000107e+01 0.000000000000000000e+00 6.211414811236708189e-04
1.080000000000000071e+01 0.000000000000000000e+00 5.864753413476811710e-04
1.090000000000000036e+01 0.000000000000000000e+00 5.516883325942978540e-04
1.100000000000000000e+01 0.000000000000000000e+00 5.171067331502696932e-04
1.110000000000000142e+01 0.000000000000000000e+00 4.830276465240472116e-04
1.120000000000000107e+01 0.000000000000000000e+00 4.497161415949356617e-04
1.130000000000000071e+01 0.000000000000000000e+00 4.174034080256059254e-04
1.140000000000000036e+01 0.000000000000000000e+00 3.862858677792898243e-04
1.150000000000000000e+01 0.000000000000000000e+00 3.565251584304757215e-04
1.160000000000000142e+01 0.000000000000000000e+00 3.282488856888245870e-04
1.170000000000000107e+01 0.000000000000000000e+00 3.015520311137326456e-04
1.180000000000000071e+01 0.000000000000000000e+00 2.764988959532736160e-04
1.190000000000000036e+01 0.000000000000000000e+00 2.531254626755406615e-04
1.200000000000000000e+01 0.000000000000000000e+00 2.314420611461825159e-04
1.210000000000000142e+01 0.000000000000000000e+00 2.114362354991657002e-04
1.220000000000000107e+01 0.000000000000000000e+00 1.930757194685280931e-04
1.230000000000000071e+01 0.000000000000000000e+00 1.763114412524135002e-04
1.240000000000000036e+01 0.000000000000000000e+00 1.610804929146816421e-04
1.250000000000000000e+01 0.000000000000000000e+00 1.473090130753221109e-04
1.260000000000000142e+01 0.000000000000000000e+00 1.349149445393903082e-04
1.270000000000000107e+01 0.000000000000000000e+00 1.238106400760759316e-04
1.280000000000000071e+01 0.000000000000000000e+00 1.139052994632274915e-04
1.290000000000000036e+01 0.000000000000000000e+00 1.051072289920172920e-04
1.300000000000000000e+01 0.000000000000000000e+00 9.732592084974700758e-05
1.310000000000000142e+01 0.000000000000000000e+00 9.047395424369386813e-05
1.320000000000000107e+01 0.000000000000000000e+00 8.446872295407791508e-05
1.330000000000000071e+01 0.000000000000000000e+00 7.923399542151258372e-05
1.340000000000000036e+01 0.000000000000000000e+00 7.470131372207207193e-05
1.350000000000000000e+01 0.000000000000000000e+00 7.081123710349057881e-05
1.360000000000000142e+01 0.000000000000000000e+00 6.751443437626688019e-05
1.370000000000000107e+01 0.000000000000000000e+00 6.477262757294262416e-05
1.380000000000000071e+01 0.000000000000000000e+00 6.255938707154352712e-05
1.390000000000000036e+01 0.000000000000000000e+00 6.086077595206429078e-05
1.400000000000000000e+01 0.000000000000000000e+00 5.967583881141566522e-05
1.410000000000000142e+01 0.000000000000000000e+00 5.901692767087512022e-05
1.420000000000000107e+01 0.000000000000000000e+00 5.890985502596250185e-05
1.430000000000000071e+01 0.000000000000000000e+00 5.939386156797545654e-05
1.440000000000000036e+01 0.000000000000000000e+00 6.052138372134757590e-05
1.450000000000000000e+01 0.000000000000000000e+00 6.235760399349691305e-05
1.460000000000000142e+01 0.000000000000000000e+00 6.497976536720640947e-05
1.470000000000000107e+01 0.000000000000000000e+00 6.847622977098044008e-05
1.480000000000000071e+01 0.000000000000000000e+00 7.294526028038955396e-05
1.490000000000000036e+01 0.000000000000000000e+00 7.849350741604053613e-05
1.500000000000000000e+01 0.000000000000000000e+00 8.523418202313208557e-05
0.000000000000000000e+00 1.000000000000000056e-01 1.021113948424208452e-03
1.000000000000000056e-01 1.000000000000000056e-01 1.044298509964194282e-03
2.000000000000000111e-01 1.000000000000000056e-01 1.062771856598260754e-03
3.000000000000000444e-01 1.000000000000000056e-01 1.076288790352303466e-03
4.000000000000000222e-01 1.000000000000000056e-01 1.084679862904981262e-03
5.000000000000000000e-01 1.000000000000000056e-01 1.087855083928636812e-03
6.000000000000000888e-01 1.000000000000000056e-01 1.085805502115439088e-03
7.000000000000000666e-01 1.000000000000000056e-01 1.078602620727443957e-03
8.000000000000000444e-01 1.000000000000000056e-01 1.066395694093911399e-03
9.000000000000000222e-01 1.000000000000000056e-01 1.049407032761876359e-03
1.000000000000000000e+00 1.000000000000000056e-01 1.027925518815282898e-03
1.100000000000000089e+00 1.000000000000000056e-01 1.002298595567230723e-03
1.200000000000000178e+00 1.000000000000000056e-01 9.729230444992481401e-04
1.300000000000000044e+00 1.000000000000000056e-01 9.402348949905572212e-04
1.400000000000000133e+00 1.000000000000000056e-01 9.046988280808613723e-04
1.500000000000000000e+00 1.000000000000000056e-01 8.667974343099125664e-04
1.600000000000000089e+00 1.000000000000000056e-01 8.270206686241874088e-04
1.700000000000000178e+00 1.000000000000000056e-01 7.858558143398033978e-04
1.800000000000000044e+00 1.000000000000000056e-01 7.437782257880319950e-04
1.900000000000000133e+00 1.000000000000000056e-01 7.012430685950021229e-04
2.000000000000000000e+00 1.000000000000000056e-01 6.586782208428841254e-04
2.100000000000000089e+00 1.000000000000000056e-01 6.164784409075294014e-04
2.200000000000000178e+00 1.000000000000000056e-01 5.750008516361463599e-04
2.300000000000000266e+00 1.000000000000000056e-01 5.345617383983136510e-04
2.400000000000000355e+00 1.000000000000000056e-01 4.954346125734098577e-04
2.500000000000000000e+00 1.000000000000000056e-01 4.578494537858804271e-04
2.600000000000000089e+00 1.000000000000000056e-01 4.219930145955820772e-04
2.700000000000000178e+00 1.000000000000000056e-01 3.880100507134731820e-04
2.800000000000000266e+00 1.000000000000000056e-01 3.560053279119734576e-04
2.900000000000000355e+00 1.000000000000000056e-01 3.260462529434322333e-04
3.000000000000000000e+00 1.000000000000000056e-01 2.981659789267109353e-04
3.100000000000000089e+00 1.000000000000000056e-01 2.723668445337270368e-04
3.200000000000000178e+00 1.000000000000000056e-01 2.486240195085709435e-04
3.300000000000000266e+00 1.000000000000000056e-01 2.268892451706636397e-04
3.400000000000000355e+00 1.000000000000000056e-01 2.070945762539117278e-04
3.500000000000000000e+00 1.000000000000000056e-01 1.891560485234239700e-04
3.600000000000000089e+00 1.000000000000000056e-01 1.729772140887348797e-04
3.700000000000000178e+00 1.000000000000000056e-01 1.584525024150154409e-04
3.800000000000000266e+00 1.000000000000000056e-01 1.454703791650694333e-04
3.900000000000000355e+00 1.000000000000000056e-01 1.339162868467873540e-04
4.000000000000000000e+00 1.000000000000000056e-01 1.236753606519060827e-04
4.100000000000000533e+00 1.000000000000000056e-01 1.146349198780336360e-04
4.200000000000000178e+00 1.000000000000000056e-01 1.066867400836514143e-04
4.299999999999999822e+00 1.000000000000000056e-01 9.972911388527903528e-05
4.400000000000000355e+00 1.000000000000000056e-01 9.366870937318679013e-05
4.500000000000000000e+00 1.000000000000000056e-01 8.842223482509540535e-05
4.600000000000000533e+00 1.000000000000000056e-01 8.391791705706960866e-05
4.700000000000000178e+00 1.000000000000000056e-01 8.009679865852143798e-05
4.800000000000000711e+00 1.000000000000000056e-01 7.691385675969048279e-05
4.900000000000000355e+00 1.000000000000000056e-01 7.433894306814635357e-05
5.000000000000000000e+00 1.000000000000000056e-01 7.235754182533363536e-05
5.100000000000000533e+00 1.000000000000000056e-01 7.097133916824094606e-05
5.200000000000000178e+00 1.000000000000000056e-01 7.019859419441585994e-05
5.300000000000000711e+00 1.000000000000000056e-01 7.007429886407069188e-05
5.400000000000000355e+00 1.000000000000000056e-01 7.065011077800716554e-05
5.500000000000000000e+00 1.000000000000000056e-01 7.199403991638552032e-05
5.600000000000000533e+00 1.000000000000000056e-01 7.418986772677376644e-05
5.700000000000000178e+00 1.000000000000000056e-01 7.733627468565373213e-05
5.800000000000000711e+00 1.000000000000000056e-01 8.154565086934379250e-05
5.900000000000000355e+00 1.000000000000000056e-01 8.694256347155700649e-05
6.000000000000000000e+00 1.000000000000000056e-01 9.366185596987741267e-05
6.100000000000000533e+00 1.000000000000000056e-01 1.018463561885334752e-04
6.200000000000000178e+00 1.000000000000000056e-01 1.116441752583029775e-04
6.300000000000000711e+00 1.000000000000000056e-01 1.232055868370506165e-04
6.400000000000000355e+00 1.000000000000000056e-01 1.366794862525821551e-04
6.500000000000000000e+00 1.000000000000000056e-01 1.522094426628730918e-04
6.600000000000000533e+00 1.000000000000000056e-01 1.699293739176108012e-04
6.700000000000000178e+00 1.000000000000000056e-01 1.899588933417684523e-04
6.800000000000000711e+00 1.000000000000000056e-01 2.123983996717460380e-04
6.900000000000000355e+00 1.000000000000000056e-01 2.373240050912427688e-04
7.000000000000000000e+00 1.000000000000000056e-01 2.647824206757835690e-04
7.100000000000000533e+00 1.000000000000000056e-01 2.947859422250101902e-04
7.200000000000000178e+00 1.000000000000000056e-01 3.273077008765114390e-04
7.300000000000000711e+00 1.000000000000000056e-01 3.622773603387048256e-04
7.400000000000000355e+00 1.000000000000000056e-01 3.995774542883874254e-04
7.500000000000000000e+00 1.000000000000000056e-01 4.390405617611682610e-04
7.600000000000000533e+00 1.000000000000000056e-01 4.804475137429990456e-04
7.700000000000000178e+00 1.000000000000000056e-01 5.235268095275838170e-04
7.800000000000000711e+00 1.000000000000000056e-01 5.679553961078530940e-04
7.900000000000000355e+00 1.000000000000000056e-01 6.133609278961677479e-04
8.000000000000000000e+00 1.000000000000000056e-01 6.593255780819901480e-04
8.099999999999999645e+00 1.000000000000000056e-01 7.053914183255537585e-04
8.200000000000001066e+00 1.000000000000000056e-01 7.510673223489127640e-04
8.300000000000000711e+00 1.000000000000000056e-01 7.958372840521972134e-04
8.400000000000000355e+00 1.000000000000000056e-01 8.391699752874561165e-04
8.500000000000000000e+00 1.000000000000000056e-01 8.805293059196163657e-04
8.599999999999999645e+00 1.000000000000000056e-01 9.193856929484577230e-04
8.700000000000001066e+00 1.000000000000000056e-01 9.552276997625213728e-04
8.800000000000000711e+00 1.000000000000000056e-01 9.875736741535676589e-04
8.900000000000000355e+00 1.000000000000000056e-01 1.015982997009692379e-03
9.000000000000000000e+00 1.000000000000000056e-01 1.040066554261968434e-03
9.099999999999999645e+00 1.000000000000000056e-01 1.059496063334688237e-03
9.200000000000001066e+00 1.000000000000000056e-01 1.074011921629454327e-03
9.300000000000000711e+00 1.000000000000000056e-01 1.083429296975726031e-03
9.400000000000000355e+00 1.000000000000000056e-01 1.087642246026681008e-03
9.500000000000000000e+00 1.000000000000000056e-01 1.086625722941533378e-03
9.600000000000001421e+00 1.000000000000000056e-01 1.080435423408328613e-03
9.700000000000001066e+00 1.000000000000000056e-01 1.069205493778232650e-03
9.800000000000000711e+00 1.000000000000000056e-01 1.053144217363353877e-03
9.900000000000000355e+00 1.000000000000000056e-01 1.032527865552119442e-03
1.000000000000000000e+01 1.000000000000000056e-01 1.007692966547725673e-03
1.010000000000000142e+01 1.000000000000000056e-01 9.790272961739527029e-04
1.020000000000000107e+01 1.000000000000000056e-01 9.469599311448522339e-04
1.030000000000000071e+01 1.000000000000000056e-01 9.119507242880966428e-04
1.040000000000000036e+01 1.000000000000000056e-01 8.744795633100711698e-04
1.050000000000000000e+01 1.000000000000000056e-01 8.350357606553563327e-04
1.060000000000000142e+01 1.000000000000000056e-01 7.941078935919678415e-04
1.070000000000000107e+01 1.000000000000000056e-01 7.521743733130169859e-04
1.080000000000000071e+01 1.000000000000000056e-01 7.096949725624954620e-04
1.090000000000000036e+01 1.000000000000000056e-01 6.671034863220627522e-04
1.100000000000000000e+01 1.000000000000000056e-01 6.248016427363931036e-04
1.110000000000000142e+01 1.000000000000000056e-01 5.831543248338734572e-04
1.120000000000000107e+01 1.000000000000000056e-01 5.424861104858279617e-04
1.130000000000000071e+01 1.000000000000000056e-01 5.030790907118149304e-04
1.140000000000000036e+01 1.000000000000000056e-01 4.651718865621276480e-04
1.150000000000000000e+01 1.000000000000000056e-01 4.289597534453438998e-04
1.160000000000000142e+01 1.000000000000000056e-01 3.945956393551232864e-04
1.170000000000000107e+01 1.000000000000000056e-01 3.621920498587856158e-04
1.180000000000000071e+01 1.000000000000000056e-01 3.318235673319806268e-04
1.190000000000000036e+01 1.000000000000000056e-01 3.035298737773271588e-04
1.200000000000000000e+01 1.000000000000000056e-01 2.773191344099622106e-04
1.210000000000000142e+01 1.000000000000000056e-01 2.531716116482636190e-04
1.220000000000000107e+01 1.000000000000000056e-01 2.310433947977863446e-04
1.230000000000000071e+01 1.000000000000000056e-01 2.108701482034744141e-04
1.240000000000000036e+01 1.000000000000000056e-01 1.925707987438090305e-04
1.250000000000000000e+01 1.000000000000000056e-01 1.760511012087431402e-04
1.260000000000000142e+01 1.000000000000000056e-01 1.612070365138633203e-04
1.270000000000000107e+01 1.000000000000000056e-01 1.479280122550906840e-04
1.280000000000000071e+01 1.000000000000000056e-01 1.360998474212881293e-04
1.290000000000000036e+01 1.000000000000000056e-01 1.256075329782009261e-04
1.300000000000000000e+01 1.000000000000000056e-01 1.163377675114086297e-04
1.310000000000000142e+01 1.000000000000000056e-01 1.081812723022254727e-04
1.320000000000000107e+01 1.000000000000000056e-01 1.010348933431894981e-04
1.330000000000000071e+01 1.000000000000000056e-01 9.480349917680238497e-05
1.340000000000000036e+01 1.000000000000000056e-01 8.940168338867395805e-05
1.350000000000000000e+01 1.000000000000000056e-01 8.475527942856231735e-05
1.360000000000000142e+01 1.000000000000000056e-01 8.080269346850755586e-05
1.370000000000000107e+01 1.000000000000000056e-01 7.749605849206807318e-05
1.380000000000000071e+01 1.000000000000000056e-01 7.480220994622058478e-05
1.390000000000000036e+01 1.000000000000000056e-01 7.270348022769720616e-05
1.400000000000000000e+01 1.000000000000000056e-01 7.119830611994047730e-05
1.410000000000000142e+01 1.000000000000000056e-01 7.030164011048216041e-05
1.420000000000000107e+01 1.000000000000000056e-01 7.004515334630697721e-05
1.430000000000000071e+01 1.000000000000000056e-01 7.047721487133525259e-05
1.440000000000000036e+01 1.000000000000000056e-01 7.166262880087049582e-05
1.450000000000000000e+01 1.000000000000000056e-01 7.368210832841153881e-05
1.460000000000000142e+01 1.000000000000000056e-01 7.663146309308340354e-05
1.470000000000000107e+01 1.000000000000000056e-01 8.062047469089102985e-05
1.480000000000000071e+01 1.000000000000000056e-01 8.577143428997942873e-05
1.490000000000000036e+01 1.000000000000000056e-01 9.221731677252212800e-05
1.500000000000000000e+01 1.000000000000000056e-01 1.000995679837532156e-04
0.000000000000000000e+00 2.000000000000000111e-01 1.237979020093495390e-03
1.000000000000000056e-01 2.000000000000000111e-01 1.266538433621799270e-03
2.000000000000000111e-01 2.000000000000000111e-01 1.289308349623720894e-03
3.000000000000000444e-01 2.000000000000000111e-01 1.305983329134984602e-03
4.000000000000000222e-01 2.000000000000000111e-01 1.316352233493925383e-03
5.000000000000000000e-01 2.000000000000000111e-01 1.320302896924692698e-03
6.000000000000000888e-01 2.000000000000000111e-01 1.317824119354237856e-03
7.000000000000000666e-01 2.000000000000000111e-01 1.309004930514237391e-03
8.000000000000000444e-01 2.000000000000000111e-01 1.294031184030347125e-03
9.000000000000000222e-01 2.000000000000000111e-01 1.273179643675785566e-03
1.000000000000000000e+00 2.000000000000000111e-01 1.246809817911974459e-03
1.100000000000000089e+00 2.000000000000000111e-01 1.215353878568809897e-03
1.200000000000000178e+00 2.000000000000000111e-01 1.179305061301946442e-03
1.300000000000000044e+00 2.000000000000000111e-01 1.139204986751672991e-03
1.400000000000000133e+00 2.000000000000000111e-01 1.095630360871110336e-03
1.500000000000000000e+00 2.000000000000000111e-01 1.049179510779254306e-03
1.600000000000000089e+00 2.000000000000000111e-01 1.000459190084559188e-03
1.700000000000000178e+00 2.000000000000000111e-01 9.500720473851615973e-04
1.800000000000000044e+00 2.000000000000000111e-01 8.986050969340218103e-04
1.900000000000000133e+00 2.000000000000000111e-01 8.466194652138022206e-04
2.000000000000000000e+00 2.000000000000000111e-01 7.946416156483285514e-04
2.100000000000000089e+00 2.000000000000000111e-01 7.431561801299420202e-04
2.200000000000000178e+00 2.000000000000000111e-01 6.926004544265114242e-04
2.300000000000000266e+00 2.000000000000000111e-01 6.433605482950256402e-04
2.400000000000000355e+00 2.000000000000000111e-01 5.957691230305684881e-04
2.500000000000000000e+00 2.000000000000000111e-01 5.501046011904358029e-04
2.600000000000000089e+00 2.000000000000000111e-01 5.065916964992638917e-04
2.700000000000000178e+00 2.000000000000000111e-01 4.654030868122454104e-04
2.800000000000000266e+00 2.000000000000000111e-01 4.266620391259574267e-04
2.900000000000000355e+00 2.000000000000000111e-01 3.904457920228695503e-04
3.000000000000000000e+00 2.000000000000000111e-01 3.567895062118414760e-04
3.100000000000000089e+00 2.000000000000000111e-01 3.256906062865353065e-04
3.200000000000000178e+00 2.000000000000000111e-01 2.971133546295953829e-04
3.300000000000000266e+00 2.000000000000000111e-01 2.709935197030680955e-04
3.400000000000000355e+00 2.000000000000000111e-01 2.472430240568233373e-04
3.500000000000000000e+00 2.000000000000000111e-01 2.257544807291959465e-04
3.600000000000000089e+00 2.000000000000000111e-01 2.064055490402206768e-04
3.700000000000000178e+00 2.000000000000000111e-01 1.890630611124766538e-04
3.800000000000000266e+00 2.000000000000000111e-01 1.735868881215665111e-04
3.900000000000000355e+00 2.000000000000000111e-01 1.598335298871674957e-04
4.000000000000000000e+00 2.000000000000000111e-01 1.476594228308632218e-04
4.100000000000000533e+00 2.000000000000000111e-01 1.369239696267835990e-04
4.200000000000000178e+00 2.000000000000000111e-01 1.274922992988243228e-04
4.299999999999999822e+00 2.000000000000000111e-01 1.192377694319618942e-04
4.400000000000000355e+00 2.000000000000000111e-01 1.120442229882854970e-04
4.500000000000000000e+00 2.000000000000000111e-01 1.058080113948057539e-04
4.600000000000000533e+00 2.000000000000000111e-01 1.004397935262884932e-04
4.700000000000000178e+00 2.000000000000000111e-01 9.586611732183179465e-05
4.800000000000000711e+00 2.000000000000000111e-01 9.203078736148303076e-05
4.900000000000000355e+00 2.000000000000000111e-01 8.889601802544002459e-05
5.000000000000000000e+00 2.000000000000000111e-01 8.644336802383247704e-05
5.100000000000000533e+00 2.000000000000000111e-01 8.467444821421461364e-05
5.200000000000000178e+00 2.000000000000000111e-01 8.361139076250828476e-05
5.300000000000000711e+00 2.000000000000000111e-01 8.329706387257420719e-05
5.400000000000000355e+00 2.000000000000000111e-01 8.379501253433209939e-05
5.500000000000000000e+00 2.000000000000000111e-01 8.518910207692930705e-05
5.600000000000000533e+00 2.000000000000000111e-01 8.758283787774582554e-05
5.700000000000000178e+00 2.000000000000000111e-01 9.109833156692264105e-05
5.800000000000000711e+00 2.000000000000000111e-01 9.587488177320539350e-05
5.900000000000000355e+00 2.000000000000000111e-01 1.020671362712775301e-04
6.000000000000000000e+00 2.000000000000000111e-01 1.098428027942497607e-04
6.100000000000000533e+00 2.000000000000000111e-01 1.193798783140639452e-04
6.200000000000000178e+00 2.000000000000000111e-01 1.308633718421041154e-04
6.300000000000000711e+00 2.000000000000000111e-01 1.444815043139739783e-04
6.400000000000000355e+00 2.000000000000000111e-01 1.604213813629435043e-04
6.500000000000000000e+00 2.000000000000000111e-01 1.788641510686653766e-04
6.600000000000000533e+00 2.000000000000000111e-01 1.999796791789351289e-04
6.700000000000000178e+00 2.000000000000000111e-01 2.239207986387111099e-04
6.800000000000000711e+00 2.000000000000000111e-01 2.508172179721579768e-04
6.900000000000000355e+00 2.000000000000000111e-01 2.807692032178673875e-04
7.000000000000000000e+00 2.000000000000000111e-01 3.138411793908396728e-04
7.100000000000000533e+00 2.000000000000000111e-01 3.500554281441959812e-04
7.200000000000000178e+00 2.000000000000000111e-01 3.893860864252679044e-04
7.300000000000000711e+00 2.000000000000000111e-01 4.317536742466737362e-04
7.400000000000000355e+00 2.000000000000000111e-01 4.770203959220580339e-04
7.500000000000000000e+00 2.000000000000000111e-01 5.249864660260700200e-04
7.600000000000000533e+00 2.000000000000000111e-01 5.753877069660731517e-04
7.700000000000000178e+00 2.000000000000000111e-01 6.278946478848841314e-04
7.800000000000000711e+00 2.000000000000000111e-01 6.821133237633103573e-04
7.900000000000000355e+00 2.000000000000000111e-01 7.375879289534929568e-04
8.000000000000000000e+00 2.000000000000000111e-01 7.938054217354532753e-04
8.099999999999999645e+00 2.000000000000000111e-01 8.502021075794464252e-04
8.200000000000001066e+00 2.000000000000000111e-01 9.061721512691786173e-04
8.300000000000000711e+00 2.000000000000000111e-01 9.610778853798855777e-04
8.400000000000000355e+00 2.000000000000000111e-01 1.014261698955755712e-03
8.500000000000000000e+00 2.000000000000000111e-01 1.065059210163066782e-03
8.599999999999999645e+00 2.000000000000000111e-01 1.112813354915603240e-03
8.700000000000001066e+00 2.000000000000000111e-01 1.156888964501897633e-03
8.800000000000000711e+00 2.000000000000000111e-01 1.196687363105067379e-03
8.900000000000000355e+00 2.000000000000000111e-01 1.231660493997617642e-03
9.000000000000000000e+00 2.000000000000000111e-01 1.261324083244649320e-03
9.099999999999999645e+00 2.000000000000000111e-01 1.285269372824690949e-03
9.200000000000001066e+00 2.000000000000000111e-01 1.303173000677676800e-03
9.300000000000000711e+00 2.000000000000000111e-01 1.314804671440113291e-03
9.400000000000000355e+00 2.000000000000000111e-01 1.320032345376017562e-03
9.500000000000000000e+00 2.000000000000000111e-01 1.318824770013190054e-03
9.600000000000001421e+00 2.000000000000000111e-01 1.311251284180705917e-03
9.700000000000001066e+00 2.000000000000000111e-01 1.297478931953134802e-03
9.800000000000000711e+00 2.000000000000000111e-01 1.277767028750598222e-03
9.900000000000000355e+00 2.000000000000000111e-01 1.252459418077883548e-03
1.000000000000000000e+01 2.000000000000000111e-01 1.221974740265687094e-03
1.010000000000000142e+01 2.000000000000000111e-01 1.186795100163740187e-03
1.020000000000000107e+01 2.000000000000000111e-01 1.147453566229826149e-03
1.030000000000000071e+01 2.000000000000000111e-01 1.104520957349408843e-03
1.040000000000000036e+01 2.000000000000000111e-01 1.058592375834190502e-03
1.050000000000000000e+01 2.000000000000000111e-01 1.010273926499844193e-03
1.060000000000000142e+01 2.000000000000000111e-01 9.601700247778770063e-04
1.070000000000000107e+01 2.000000000000000111e-01 9.088716446708146757e-04
1.080000000000000071e+01 2.000000000000000111e-01 8.569457938711863608e-04
1.090000000000000036e+01 2.000000000000000111e-01 8.049264327494819442e-04
1.100000000000000000e+01 2.000000000000000111e-01 7.533069804434989851e-04
1.110000000000000142e+01 2.000000000000000111e-01 7.025344789898151435e-04
1.120000000000000107e+01 2.000000000000000111e-01 6.530054188911478021e-04
1.130000000000000071e+01 2.000000000000000111e-01 6.050631696184940317e-04
1.140000000000000036e+01 2.000000000000000111e-01 5.589969084356962142e-04
1.150000000000000000e+01 2.000000000000000111e-01 5.150419019156292485e-04
1.160000000000000142e+01 2.000000000000000111e-01 4.733809670944955474e-04
1.170000000000000107e+01 2.000000000000000111e-01 4.341469231528676258e-04
1.180000000000000071e+01 2.000000000000000111e-01 3.974258389686037606e-04
1.190000000000000036e+01 2.000000000000000111e-01 3.632608855296667535e-04
1.200000000000000000e+01 2.000000000000000111e-01 3.316566133733851209e-04
1.210000000000000142e+01 2.000000000000000111e-01 3.025834921122994643e-04
1.220000000000000107e+01 2.000000000000000111e-01 2.759825698661471380e-04
1.230000000000000071e+01 2.000000000000000111e-01 2.517701332869074545e-04
1.240000000000000036e+01 2.000000000000000111e-01 2.298422722661359191e-04
1.250000000000000000e+01 2.000000000000000111e-01 2.100792760285624260e-04
1.260000000000000142e+01 2.000000000000000111e-01 1.923498081087488334e-04
1.270000000000000107e+01 2.000000000000000111e-01 1.765148259434314981e-04
1.280000000000000071e+01 2.000000000000000111e-01 1.624312260459889377e-04
1.290000000000000036e+01 2.000000000000000111e-01 1.499552077780126060e-04
1.300000000000000000e+01 2.000000000000000111e-01 1.389453576359090249e-04
1.310000000000000142e+01 2.000000000000000111e-01 1.292654619422385740e-04
1.320000000000000107e+01 2.000000000000000111e-01 1.207870592116379739e-04
1.330000000000000071e+01 2.000000000000000111e-01 1.133917446636472861e-04
1.340000000000000036e+01 2.000000000000000111e-01 1.069732388229055237e-04
1.350000000000000000e+01 2.000000000000000111e-01 1.014392303133247156e-04
1.360000000000000142e+01 2.000000000000000111e-01 9.671300020791602134e-05
1.370000000000000107e+01 2.000000000000000111e-01 9.273483196691527874e-05
1.380000000000000071e+01 2.000000000000000111e-01 8.946320733578541563e-05
1.390000000000000036e+01 2.000000000000000111e-01 8.687578475668695838e-05
1.400000000000000000e+01 2.000000000000000111e-01 8.497015297843743444e-05
1.410000000000000142e+01 2.000000000000000111e-01 8.376434868464083239e-05
1.420000000000000107e+01 2.000000000000000111e-01 8.329712312154939938e-05
1.430000000000000071e+01 2.000000000000000111e-01 8.362793891792374686e-05
1.440000000000000036e+01 2.000000000000000111e-01 8.483667459659352376e-05
1.450000000000000000e+01 2.000000000000000111e-01 8.702301078371195995e-05
1.460000000000000142e+01 2.000000000000000111e-01 9.030546900630464222e-05
1.470000000000000107e+01 2.000000000000000111e-01 9.482007150452904020e-05
1.480000000000000071e+01 2.000000000000000111e-01 1.007185890440486658e-04
1.490000000000000036e+01 2.000000000000000111e-01 1.081663437603944388e-04
1.500000000000000000e+01 2.000000000000000111e-01 1.173395361372895349e-04
0.000000000000000000e+00 3.000000000000000444e-01 1.497266712683409384e-03
1.000000000000000056e-01 3.000000000000000444e-01 1.532361216163187490e-03
2.000000000000000111e-01 3.000000000000000444e-01 1.560360474685124760e-03
3.000000000000000444e-01 3.000000000000000444e-01 1.580885006443595413e-03
4.000000000000000222e-01 3.000000000000000444e-01 1.593672361410232007e-03
5.000000000000000000e-01 3.000000000000000444e-01 1.598582992970674086e-03
6.000000000000000888e-01 3.000000000000000444e-01 1.595602766468751099e-03
7.000000000000000666e-01 3.000000000000000444e-01 1.584842041843148022e-03
8.000000000000000444e-01 3.000000000000000444e-01 1.566531403905230355e-03
9.000000000000000222e-01 3.000000000000000444e-01 1.541014244949212228e-03
1.000000000000000000e+00 3.000000000000000444e-01 1.508736523481194261e-03
1.100000000000000089e+00 3.000000000000000444e-01 1.470234123908178807e-03
1.200000000000000178e+00 3.000000000000000444e-01 1.426118320261215641e-03
1.300000000000000044e+00 3.000000000000000444e-01 1.377059899152759765e-03
1.400000000000000133e+00 3.000000000000000444e-01 1.323772521571056930e-03
1.500000000000000000e+00 3.000000000000000444e-01 1.266995899889791950e-03
1.600000000000000089e+00 3.000000000000000444e-01 1.207479337350153906e-03
1.700000000000000178e+00 3.000000000000000444e-01 1.145966125420827151e-03
1.800000000000000044e+00 3.000000000000000444e-01 1.083179224170654998e-03
1.900000000000000133e+00 3.000000000000000444e-01 1.019808567191748949e-03
2.000000000000000000e+00 3.000000000000000444e-01 9.565002411691140780e-04
2.100000000000000089e+00 3.000000000000000444e-01 8.938476963789599447e-04
2.200000000000000178e+00 3.000000000000000444e-01 8.323850533127496619e-04
2.300000000000000266e+00 3.000000000000000444e-01 7.725824866934934056e-04
2.400000000000000355e+00 3.000000000000000444e-01 7.148435949008818653e-04
2.500000000000000000e+00 3.000000000000000444e-01 6.595046027454934835e-04
2.600000000000000089e+00 3.000000000000000444e-01 6.068352000448114583e-04
2.700000000000000178e+00 3.000000000000000444e-01 5.570407879343327630e-04
2.800000000000000266e+00 3.000000000000000444e-01 5.102658887493939383e-04
2.900000000000000355e+00 3.000000000000000444e-01 4.665984723275134528e-04
3.000000000000000000e+00 3.000000000000000444e-01 4.260749598280120197e-04
3.100000000000000089e+00 3.000000000000000444e-01 3.886856834028213086e-04
3.200000000000000178e+00 3.000000000000000444e-01 3.543806038729600512e-04
3.300000000000000266e+00 3.000000000000000444e-01 3.230751165774744865e-04
3.400000000000000355e+00 3.000000000000000444e-01 2.946558055381488838e-04
3.500000000000000000e+00 3.000000000000000444e-01 2.689860360729634395e-04
3.600000000000000089e+00 3.000000000000000444e-01 2.459113043937953503e-04
3.700000000000000178e+00 3.000000000000000444e-01 2.252642883283529230e-04
3.800000000000000266e+00 3.000000000000000444e-01 2.068695652955465257e-04
3.900000000000000355e+00 3.000000000000000444e-01 1.905479815926141879e-04
4.000000000000000000e+00 3.000000000000000444e-01 1.761206708060574985e-04
4.100000000000000533e+00 3.000000000000000444e-01 1.634127288938384479e-04
4.200000000000000178e+00 3.000000000000000444e-01 1.522565595684012996e-04
4.299999999999999822e+00 3.000000000000000444e-01 1.424949065438932112e-04
4.400000000000000355e+00 3.000000000000000444e-01 1.339835895771390164e-04
4.500000000000000000e+00 3.000000000000000444e-01 1.265939596273868168e-04
4.600000000000000533e+00 3.000000000000000444e-01 1.202150854489218506e-04
4.700000000000000178e+00 3.000000000000000444e-01 1.147556800063935555e-04
4.800000000000000711e+00 3.000000000000000444e-01 1.101457706621131286e-04
4.900000000000000355e+00 3.000000000000000444e-01 1.063381124164306538e-04
5.000000000000000000e+00 3.000000000000000444e-01 1.033093387683830795e-04
5.100000000000000533e+00 3.000000000000000444e-01 1.010608400928445308e-04
5.200000000000000178e+00 3.000000000000000444e-01 9.961935482199103938e-05
5.300000000000000711e+00 3.000000000000000444e-01 9.903725415637790349e-05
5.400000000000000355e+00 3.000000000000000444e-01 9.939249649918246543e-05
5.500000000000000000e+00 3.000000000000000444e-01 1.007882233324776719e-04
5.600000000000000533e+00 3.000000000000000444e-01 1.033519639419314503e-04
5.700000000000000178e+00 3.000000000000000444e-01 1.072344124615107436e-04
5.800000000000000711e+00 3.000000000000000444e-01 1.126077374993672276e-04
5.900000000000000355e+00 3.000000000000000444e-01 1.196633826051765002e-04
6.000000000000000000e+00 3.000000000000000444e-01 1.286093156614928363e-04
6.100000000000000533e+00 3.000000000000000444e-01 1.396666876408547806e-04
6.200000000000000178e+00 3.000000000000000444e-01 1.530658668322883750e-04
6.300000000000000711e+00 3.000000000000000444e-01 1.690418243575971685e-04
6.400000000000000355e+00 3.000000000000000444e-01 1.878288612265925552e-04
6.500000000000000000e+00 3.000000000000000444e-01 2.096546867920982176e-04
6.600000000000000533e+00 3.000000000000000444e-01 2.347338834499581987e-04
6.700000000000000178e+00 3.000000000000000444e-01 2.632608226046305412e-04
6.800000000000000711e+00 3.000000000000000444e-01 2.954021316587043941e-04
6.900000000000000355e+00 3.000000000000000444e-01 3.312888499568022093e-04
7.000000000000000000e+00 3.000000000000000444e-01 3.710084515764627833e-04
7.100000000000000533e+00 3.000000000000000444e-01 4.145969524731620676e-04
7.200000000000000178e+00 3.000000000000000444e-01 4.620313561953093132e-04
7.300000000000000711e+00 3.000000000000000444e-01 5.132227233296774317e-04
7.400000000000000355e+00 3.000000000000000444e-01 5.680101720304280748e-04
7.500000000000000000e+00 3.000000000000000444e-01 6.261561275169955521e-04
7.600000000000000533e+00 3.000000000000000444e-01 6.873431347052885720e-04
7.700000000000000178e+00 3.000000000000000444e-01 7.511725281362048373e-04
7.800000000000000711e+00 3.000000000000000444e-01 8.171652158588484961e-04
7.900000000000000355e+00 3.000000000000000444e-01 8.847647786931863356e-04
8.000000000000000000e+00 3.000000000000000444e-01 9.533430142688137203e-04
8.099999999999999645e+00 3.000000000000000444e-01 1.022207968567441332e-03
8.200000000000001066e+00 3.000000000000000444e-01 1.090614399739610503e-03
8.300000000000000711e+00 3.000000000000000444e-01 1.157776514155192281e-03
8.400000000000000355e+00 3.000000000000000444e-01 1.222882708276182718e-03
8.500000000000000000e+00 3.000000000000000444e-01 1.285111947858147896e-03
8.599999999999999645e+00 3.000000000000000444e-01 1.343651324224645789e-03
8.700000000000001066e+00 3.000000000000000444e-01 1.397714251718630086e-03
8.800000000000000711e+00 3.000000000000000444e-01 1.446558716068723762e-03
8.900000000000000355e+00 3.000000000000000444e-01 1.489504954429462982e-03
9.000000000000000000e+00 3.000000000000000444e-01 1.525951947006519427e-03
9.099999999999999645e+00 3.000000000000000444e-01 1.555392128591677513e-03
9.200000000000001066e+00 3.000000000000000444e-01 1.577423785400030275e-03
9.300000000000000711e+00 3.000000000000000444e-01 1.591760685965106989e-03
9.400000000000000355e+00 3.000000000000000444e-01 1.598238600521829401e-03
9.500000000000000000e+00 3.000000000000000444e-01 1.596818485913903797e-03
9.600000000000001421e+00 3.000000000000000444e-01 1.587586246171424163e-03
9.700000000000001066e+00 3.000000000000000444e-01 1.570749115449976158e-03
9.800000000000000711e+00 3.000000000000000444e-01 1.546628842762334723e-03
9.900000000000000355e+00 3.000000000000000444e-01 1.515651979927278448e-03
1.000000000000000000e+01 3.000000000000000444e-01 1.478337679216327420e-03
1.010000000000000142e+01 3.000000000000000444e-01 1.435283490250055700e-03
1.020000000000000107e+01 3.000000000000000444e-01 1.387149703183032266e-03
1.030000000000000071e+01 3.000000000000000444e-01 1.334642815163483405e-03
1.040000000000000036e+01 3.000000000000000444e-01 1.278498699221362108e-03
1.050000000000000000e+01 3.000000000000000444e-01 1.219466030543526472e-03
1.060000000000000142e+01 3.000000000000000444e-01 1.158290477440409444e-03
1.070000000000000107e+01 3.000000000000000444e-01 1.095700097305198854e-03
1.080000000000000071e+01 3.000000000000000444e-01 1.032392296483598988e-03
1.090000000000000036e+01 3.000000000000000444e-01 9.690226226455168988e-04
1.100000000000000000e+01 3.000000000000000444e-01 9.061955644846102524e-04
1.110000000000000142e+01 3.000000000000000444e-01 8.444574415681667520e-04
1.120000000000000107e+01 3.000000000000000444e-01 7.842913814989476698e-04
1.130000000000000071e+01 3.000000000000000444e-01 7.261143059501679042e-04
1.140000000000000036e+01 3.000000000000000444e-01 6.702757842990323105e-04
1.150000000000000000e+01 3.000000000000000444e-01 6.170585651413469956e-04
1.160000000000000142e+01 3.000000000000000444e-01 5.666805624976935674e-04
1.170000000000000107e+01 3.000000000000000444e-01 5.192980546462848531e-04
1.180000000000000071e+01 3.000000000000000444e-01 4.750098480652711441e-04
1.190000000000000036e+01 3.000000000000000444e-01 4.338621651562339318e-04
1.200000000000000000e+01 3.000000000000000444e-01 3.958540300634460444e-04
1.210000000000000142e+01 3.000000000000000444e-01 3.609429496112719418e-04
1.220000000000000107e+01 3.000000000000000444e-01 3.290507137471804472e-04
1.230000000000000071e+01 3.000000000000000444e-01 3.000691696299956270e-04
1.240000000000000036e+01 3.000000000000000444e-01 2.738658536291338312e-04
1.250000000000000000e+01 3.000000000000000444e-01 2.502893943268334493e-04
1.260000000000000142e+01 3.000000000000000444e-01 2.291746258520888882e-04
1.270000000000000107e+01 3.000000000000000444e-01 2.103473736279533888e-04
1.280000000000000071e+01 3.000000000000000444e-01 1.936288933671401354e-04
1.290000000000000036e+01 3.000000000000000444e-01 1.788399587279550706e-04
1.300000000000000000e+01 3.000000000000000444e-01 1.658046035516241249e-04
1.310000000000000142e+01 3.000000000000000444e-01 1.543535313720513177e-04
1.320000000000000107e+01 3.000000000000000444e-01 1.443272084026881483e-04
1.330000000000000071e+01 3.000000000000000444e-01 1.355786570328466358e-04
1.340000000000000036e+01 3.000000000000000444e-01 1.279759656056401042e-04
1.350000000000000000e+01 3.000000000000000444e-01 1.214045274758273582e-04
1.360000000000000142e+01 3.000000000000000444e-01 1.157690185678514891e-04
1.370000000000000107e+01 3.000000000000000444e-01 1.109951182897441467e-04
1.380000000000000071e+01 3.000000000000000444e-01 1.070309740178094246e-04
1.390000000000000036e+01 3.000000000000000444e-01 1.038484046524433069e-04
1.400000000000000000e+01 3.000000000000000444e-01 1.014438340626283005e-04
1.410000000000000142e+01 3.000000000000000444e-01 9.983894061652092658e-05
1.420000000000000107e+01 3.000000000000000444e-01 9.908100442573405313e-05
1.430000000000000071e+01 3.000000000000000444e-01 9.924292939286850153e-05
1.440000000000000036e+01 3.000000000000000444e-01 1.004229126604941439e-04
1.450000000000000000e+01 3.000000000000000444e-01 1.027437297018635919e-04
1.460000000000000142e+01 3.000000000000000444e-01 1.063515992607611704e-04
1.470000000000000107e+01 3.000000000000000444e-01 1.114145889595793358e-04
1.480000000000000071e+01 3.000000000000000444e-01 1.181205201089603225e-04
1.490000000000000036e+01 3.000000000000000444e-01 1.266743296588802858e-04
1.500000000000000000e+01 3.000000000000000444e-01 1.372948490270253243e-04
0.000000000000000000e+00 4.000000000000000222e-01 1.806204539441844982e-03
1.000000000000000056e-01 4.000000000000000222e-01 1.849217209790802140e-03
2.000000000000000111e-01 4.000000000000000222e-01 1.883559710253081320e-03
3.000000000000000444e-01 4.000000000000000222e-01 1.908761904231089665e-03
4.000000000000000222e-01 4.000000000000000222e-01 1.924498410383188116e-03
5.000000000000000000e-01 4.000000000000000222e-01 1.930595959209832667e-03
6.000000000000000888e-01 4.000000000000000222e-01 1.927036546443459519e-03
7.000000000000000666e-01 4.000000000000000222e-01 1.913956302584326596e-03
8.000000000000000444e-01 4.000000000000000222e-01 1.891640169735646533e-03
9.000000000000000222e-01 4.000000000000000222e-01 1.860512642271892718e-03
1.000000000000000000e+00 4.000000000000000222e-01 1.821124978175907381e-03
1.100000000000000089e+00 4.000000000000000222e-01 1.774139415483282859e-03
1.200000000000000178e+00 4.000000000000000222e-01 1.720311027069703225e-03
1.300000000000000044e+00 4.000000000000000222e-01 1.660467912781728997e-03
1.400000000000000133e+00 4.000000000000000222e-01 1.595490458530424106e-03
1.500000000000000000e+00 4.000000000000000222e-01 1.526290387507882144e-03
1.600000000000000089e+00 4.000000000000000222e-01 1.453790291313527498e-03
1.700000000000000178e+00 4.000000000000000222e-01 1.378904262503407273e-03
1.800000000000000044e+00 4.000000000000000222e-01 1.302520160401772530e-03
1.900000000000000133e+00 4.000000000000000222e-01 1.225483935461368174e-03
2.000000000000000000e+00 4.000000000000000222e-01 1.148586321060319441e-03
2.100000000000000089e+00 4.000000000000000222e-01 1.072552082410936202e-03
2.200000000000000178e+00 4.000000000000000222e-01 9.980318967807116741e-04
2.300000000000000266e+00 4.000000000000000222e-01 9.255968331652708169e-04
2.400000000000000355e+00 4.000000000000000222e-01 8.557353074119942353e-04
2.500000000000000000e+00 4.000000000000000222e-01 7.888523137288307174e-04
2.600000000000000089e+00 4.000000000000000222e-01 7.252706772805921510e-04
2.700000000000000178e+00 4.000000000000000222e-01 6.652340355829454519e-04
2.800000000000000266e+00 4.000000000000000222e-01 6.089112378600886792e-04
2.900000000000000355e+00 4.000000000000000222e-01 5.564018496641732082e-04
3.000000000000000000e+00 4.000000000000000222e-01 5.077424623635904940e-04
3.100000000000000089e+00 4.000000000000000222e-01 4.629135306432432314e-04
3.200000000000000178e+00 4.000000000000000222e-01 4.218464927807409354e-04
3.300000000000000266e+00 4.000000000000000222e-01 3.844309650689836612e-04
3.400000000000000355e+00 4.000000000000000222e-01 3.505218404838235033e-04
3.500000000000000000e+00 4.000000000000000222e-01 3.199461600596901004e-04
3.600000000000000089e+00 4.000000000000000222e-01 2.925096614212791706e-04
3.700000000000000178e+00 4.000000000000000222e-01 2.680029410264626855e-04
3.800000000000000266e+00 4.000000000000000222e-01 2.462071939219340352e-04
3.900000000000000355e+00 4.000000000000000222e-01 2.268995167004088289e-04
4.000000000000000000e+00 4.000000000000000222e-01 2.098577758020313743e-04
4.100000000000000533e+00 4.000000000000000222e-01 1.948650545956865721e-04
4.200000000000000178e+00 4.000000000000000222e-01 1.817136993409149441e-04
4.299999999999999822e+00 4.000000000000000222e-01 1.702089868718343951e-04
4.400000000000000355e+00 4.000000000000000222e-01 1.601724364503305314e-04
4.500000000000000000e+00 4.000000000000000222e-01 1.514447855052367922e-04
4.600000000000000533e+00 4.000000000000000222e-01 1.438886446505203856e-04
4.700000000000000178e+00 4.000000000000000222e-01 1.373908420975140455e-04
4.800000000000000711e+00 4.000000000000000222e-01 1.318644618463279017e-04
4.900000000000000355e+00 4.000000000000000222e-01 1.272505742106712291e-04
5.000000000000000000e+00 4.000000000000000222e-01 1.235196515006961864e-04
5.100000000000000533e+00 4.000000000000000222e-01 1.206726561324011638e-04
5.200000000000000178e+00 4.000000000000000222e-01 1.187417830251360980e-04
5.300000000000000711e+00 4.000000000000000222e-01 1.177908328132380857e-04
5.400000000000000355e+00 4.000000000000000222e-01 1.179151870551971764e-04
5.500000000000000000e+00 4.000000000000000222e-01 1.192413512477491944e-04
5.600000000000000533e+00 4.000000000000000222e-01 1.219260261215040597e-04
5.700000000000000178e+00 4.000000000000000222e-01 1.261546626357606460e-04
5.800000000000000711e+00 4.000000000000000222e-01 1.321394517088251869e-04
5.900000000000000355e+00 4.000000000000000222e-01 1.401166966136563514e-04
6.000000000000000000e+00 4.000000000000000222e-01 1.503435149161441134e-04
6.100000000000000533e+00 4.000000000000000222e-01 1.630938187612644404e-04
6.200000000000000178e+00 4.000000000000000222e-01 1.786535282345845716e-04
6.300000000000000711e+00 4.000000000000000222e-01 1.973149834590603112e-04
6.400000000000000355e+00 4.000000000000000222e-01 2.193705379429044232e-04
6.500000000000000000e+00 4.000000000000000222e-01 2.451053391626517586e-04
6.600000000000000533e+00 4.000000000000000222e-01 2.747893327859534177e-04
6.700000000000000178e+00 4.000000000000000222e-01 3.086685641789150723e-04
6.800000000000000711e+00 4.000000000000000222e-01 3.469558941955108505e-04
6.900000000000000355e+00 4.000000000000000222e-01 3.898212943546819527e-04
7.000000000000000000e+00 4.000000000000000222e-01 4.373819373386377300e-04
7.100000000000000533e+00 4.000000000000000222e-01 4.896923496032944611e-04
7.200000000000000178e+00 4.000000000000000222e-01 5.467349405219401690e-04
7.300000000000000711e+00 4.000000000000000222e-01 6.084112632168340706e-04
7.400000000000000355e+00 4.000000000000000222e-01 6.745343922055464314e-04
7.500000000000000000e+00 4.000000000000000222e-01 7.448228184115059016e-04
7.600000000000000533e+00 4.000000000000000222e-01 8.188962595596748070e-04
7.700000000000000178e+00 4.000000000000000222e-01 8.962737608075470102e-04
7.800000000000000711e+00 4.000000000000000222e-01 9.763744149813443317e-04
7.900000000000000355e+00 4.000000000000000222e-01 1.058520963619595003e-03
8.000000000000000000e+00 4.000000000000000222e-01 1.141946450279306483e-03
8.099999999999999645e+00 4.000000000000000222e-01 1.225803988918530750e-03
8.200000000000001066e+00 4.000000000000000222e-01 1.309179586868965475e-03
8.300000000000000711e+00 4.000000000000000222e-01 1.391107829582311634e-03
8.400000000000000355e+00 4.000000000000000222e-01 1.470590099711843518e-03
8.500000000000000000e+00 4.000000000000000222e-01 1.546614873627198336e-03
8.599999999999999645e+00 4.000000000000000222e-01 1.618179521838452629e-03
8.700000000000001066e+00 4.000000000000000222e-01 1.684312943412185270e-03
8.800000000000000711e+00 4.000000000000000222e-01 1.744098294853834840e-03
8.900000000000000355e+00 4.000000000000000222e-01 1.796695036338444035e-03
9.000000000000000000e+00 4.000000000000000222e-01 1.841359516086464674e-03
9.099999999999999645e+00 4.000000000000000222e-01 1.877463348554198747e-03
9.200000000000001066e+00 4.000000000000000222e-01 1.904508913191562585e-03
9.300000000000000711e+00 4.000000000000000222e-01 1.922141404862057115e-03
9.400000000000000355e+00 4.000000000000000222e-01 1.930156999618164865e-03
9.500000000000000000e+00 4.000000000000000222e-01 1.928506853621914010e-03
9.600000000000001421e+00 4.000000000000000222e-01 1.917296820504864330e-03
9.700000000000001066e+00 4.000000000000000222e-01 1.896782944468926530e-03
9.800000000000000711e+00 4.000000000000000222e-01 1.867362953796637172e-03
9.900000000000000355e+00 4.000000000000000222e-01 1.829564133377332502e-03
1.000000000000000000e+01 4.000000000000000222e-01 1.784028087500538718e-03
1.010000000000000142e+01 4.000000000000000222e-01 1.731493009078051860e-03
1.020000000000000107e+01 4.000000000000000222e-01 1.672774144009863632e-03
1.030000000000000071e+01 4.000000000000000222e-01 1.608743177061827592e-03
1.040000000000000036e+01 4.000000000000000222e-01 1.540307268013669292e-03
1.050000000000000000e+01 4.000000000000000222e-01 1.468388435724922230e-03
1.060000000000000142e+01 4.000000000000000222e-01 1.393903926829429983e-03
1.070000000000000107e+01 4.000000000000000222e-01 1.317748120242420284e-03
1.080000000000000071e+01 4.000000000000000222e-01 1.240776414909069416e-03
1.090000000000000036e+01 4.000000000000000222e-01 1.163791433211369295e-03
1.100000000000000000e+01 4.000000000000000222e-01 1.087531753253268224e-03
1.110000000000000142e+01 4.000000000000000222e-01 1.012663266543740006e-03
1.120000000000000107e+01 4.000000000000000222e-01 9.397731492712043137e-04
1.130000000000000071e+01 4.000000000000000222e-01 8.693663401654076663e-04
1.140000000000000036e+01 4.000000000000000222e-01 8.018643393079391730e-04
1.150000000000000000e+01 4.000000000000000222e-01 7.376060822117244328e-04
1.160000000000000142e+01 4.000000000000000222e-01 6.768506027092102304e-04
1.170000000000000107e+01 4.000000000000000222e-01 6.197811760993109358e-04
1.180000000000000071e+01 4.000000000000000222e-01 5.665106290070039217e-04
1.190000000000000036e+01 4.000000000000000222e-01 5.170875121310016193e-04
1.200000000000000000e+01 4.000000000000000222e-01 4.715028536113489771e-04
1.210000000000000142e+01 4.000000000000000222e-01 4.296972410169069422e-04
1.220000000000000107e+01 4.000000000000000222e-01 3.915680158079591243e-04
1.230000000000000071e+01 4.000000000000000222e-01 3.569764026477712502e-04
1.240000000000000036e+01 4.000000000000000222e-01 3.257544345494087570e-04
1.250000000000000000e+01 4.000000000000000222e-01 2.977115714370383499e-04
1.260000000000000142e+01 4.000000000000000222e-01 2.726409426713232624e-04
1.270000000000000107e+01 4.000000000000000222e-01 2.503251723533085182e-04
1.280000000000000071e+01 4.000000000000000222e-01 2.305417691896331442e-04
1.290000000000000036e+01 4.000000000000000222e-01 2.130680802216143588e-04
1.300000000000000000e+01 4.000000000000000222e-01 1.976858200019258329e-04
1.310000000000000142e+01 4.000000000000000222e-01 1.841851943337462921e-04
1.320000000000000107e+01 4.000000000000000222e-01 1.723686411450743149e-04
1.330000000000000071e+01 4.000000000000000222e-01 1.620542112343038290e-04
1.340000000000000036e+01 4.000000000000000222e-01 1.530786092943809676e-04
1.350000000000000000e+01 4.000000000000000222e-01 1.452999115604334114e-04
1.360000000000000142e+01 4.000000000000000222e-01 1.385999712924872141e-04
1.370000000000000107e+01 4.000000000000000222e-01 1.328865176318043916e-04
1.380000000000000071e+01 4.000000000000000222e-01 1.280949475378994717e-04
1.390000000000000036e+01 4.000000000000000222e-01 1.241898047540797539e-04
1.400000000000000000e+01 4.000000000000000222e-01 1.211659341583155039e-04
1.410000000000000142e+01 4.000000000000000222e-01 1.190492944248645391e-04
1.420000000000000107e+01 4.000000000000000222e-01 1.178974065793749035e-04
1.430000000000000071e+01 4.000000000000000222e-01 1.177994106934771121e-04
1.440000000000000036e+01 4.000000000000000222e-01 1.188756975932950488e-04
1.450000000000000000e+01 4.000000000000000222e-01 1.212770771037474974e-04
1.460000000000000142e+01 4.000000000000000222e-01 1.251834392113918492e-04
1.470000000000000107e+01 4.000000000000000222e-01 1.308018599714289173e-04
1.480000000000000071e+01 4.000000000000000222e-01 1.383641005686851396e-04
1.490000000000000036e+01 4.000000000000000222e-01 1.481234464127604406e-04
1.500000000000000000e+01 4.000000000000000222e-01 1.603508344055377412e-04
0.000000000000000000e+00 5.000000000000000000e-01 2.172938589677680075e-03
1.000000000000000056e-01 5.000000000000000000e-01 2.225509268766490047e-03
2.000000000000000111e-01 5.000000000000000000e-01 2.267518350490876390e-03
3.000000000000000444e-01 5.000000000000000000e-01 2.298385174125923761e-03
4.000000000000000222e-01 5.000000000000000000e-01 2.317707470189362719e-03
5.000000000000000000e-01 5.000000000000000000e-01 2.325270547709142738e-03
6.000000000000000888e-01 5.000000000000000000e-01 2.321051252521898547e-03
7.000000000000000666e-01 5.000000000000000000e-01 2.305216592954701087e-03
8.000000000000000444e-01 5.000000000000000000e-01 2.278117144398122008e-03
9.000000000000000222e-01 5.000000000000000000e-01 2.240275551658637079e-03
1.000000000000000000e+00 5.000000000000000000e-01 2.192370636714209044e-03
1.100000000000000089e+00 5.000000000000000000e-01 2.135217779964661451e-03
1.200000000000000178e+00 5.000000000000000000e-01 2.069746367494570277e-03
1.300000000000000044e+00 5.000000000000000000e-01 1.996975179816610612e-03
1.400000000000000133e+00 5.000000000000000000e-01 1.917986636242911868e-03
1.500000000000000000e+00 5.000000000000000000e-01 1.833900803408684051e-03
1.600000000000000089e+00 5.000000000000000000e-01 1.745850029184057043e-03
1.700000000000000178e+00 5.000000000000000000e-01 1.654954979275853914e-03
1.800000000000000044e+00 5.000000000000000000e-01 1.562302740189399361e-03
1.900000000000000133e+00 5.000000000000000000e-01 1.468927517183222543e-03
2.000000000000000000e+00 5.000000000000000000e-01 1.375794308386127027e-03
2.100000000000000089e+00 5.000000000000000000e-01 1.283785785357543932e-03
2.200000000000000178e+00 5.000000000000000000e-01 1.193692464458213746e-03
2.300000000000000266e+00 5.000000000000000000e-01 1.106206119732863150e-03
2.400000000000000355e+00 5.000000000000000000e-01 1.021916272349653564e-03
2.500000000000000000e+00 5.000000000000000000e-01 9.413094980033375522e-04
2.600000000000000089e+00 5.000000000000000000e-01 8.647712242586939359e-04
2.700000000000000178e+00 5.000000000000000000e-01 7.925896450269397488e-04
2.800000000000000266e+00 5.000000000000000000e-01 7.249613581192163427e-04
2.900000000000000355e+00 5.000000000000000000e-01 6.619983317309505568e-04
3.000000000000000000e+00 5.000000000000000000e-01 6.037358234793470954e-04
3.100000000000000089e+00 5.000000000000000000e-01 5.501409073781714752e-04
3.200000000000000178e+00 5.000000000000000000e-01 5.011213058022177379e-04
3.300000000000000266e+00 5.000000000000000000e-01 4.565342710646141445e-04
3.400000000000000355e+00 5.000000000000000000e-01 4.161953110300633672e-04
3.500000000000000000e+00 5.000000000000000000e-01 3.798866020568435762e-04
3.600000000000000089e+00 5.000000000000000000e-01 3.473649779688030704e-04
3.700000000000000178e+00 5.000000000000000000e-01 3.183694238548313198e-04
3.800000000000000266e+00 5.000000000000000000e-01 2.926280371023972358e-04
3.900000000000000355e+00 5.000000000000000000e-01 2.698644446459518161e-04
4.000000000000000000e+00 5.000000000000000000e-01 2.498036849469493581e-04
4.100000000000000533e+00 5.000000000000000000e-01 2.321775761571316036e-04
4.200000000000000178e+00 5.000000000000000000e-01 2.167295990126404115e-04
4.299999999999999822e+00 5.000000000000000000e-01 2.032193252330351447e-04
4.400000000000000355e+00 5.000000000000000000e-01 1.914264206220898858e-04
4.500000000000000000e+00 5.000000000000000000e-01 1.811542477481082908e-04
4.600000000000000533e+00 5.000000000000000000e-01 1.722330869955893779e-04
4.700000000000000178e+00 5.000000000000000000e-01 1.645229877524648438e-04
4.800000000000000711e+00 5.000000000000000000e-01 1.579162541619228419e-04
4.900000000000000355e+00 5.000000000000000000e-01 1.523395626497537258e-04
5.000000000000000000e+00 5.000000000000000000e-01 1.477557015570004652e-04
5.100000000000000533e+00 5.000000000000000000e-01 1.441649167042195973e-04
5.200000000000000178e+00 5.000000000000000000e-01 1.416058404936523210e-04
5.300000000000000711e+00 5.000000000000000000e-01 1.401559760492858441e-04
5.400000000000000355e+00 5.000000000000000000e-01 1.399317017260224899e-04
5.500000000000000000e+00 5.000000000000000000e-01 1.410877549783720012e-04
5.600000000000000533e+00 5.000000000000000000e-01 1.438161480941573054e-04
5.700000000000000178e+00 5.000000000000000000e-01 1.483444618952983643e-04
5.800000000000000711e+00 5.000000000000000000e-01 1.549334576536030318e-04
5.900000000000000355e+00 5.000000000000000000e-01 1.638739428944315131e-04
6.000000000000000000e+00 5.000000000000000000e-01 1.754828244489203999e-04
6.100000000000000533e+00 5.000000000000000000e-01 1.900982832622224972e-04
6.200000000000000178e+00 5.000000000000000000e-01 2.080740114042746469e-04
6.300000000000000711e+00 5.000000000000000000e-01 2.297724638224422542e-04
6.400000000000000355e+00 5.000000000000000000e-01 2.555570968753487866e-04
6.500000000000000000e+00 5.000000000000000000e-01 2.857835935807428378e-04
6.600000000000000533e+00 5.000000000000000000e-01 3.207901123504502830e-04
6.700000000000000178e+00 5.000000000000000000e-01 3.608866417284793161e-04
6.800000000000000711e+00 5.000000000000000000e-01 4.063435975119063627e-04
6.900000000000000355e+00 5.000000000000000000e-01 4.573798589947236583e-04
7.000000000000000000e+00 5.000000000000000000e-01 5.141505054198855246e-04
7.100000000000000533e+00 5.000000000000000000e-01 5.767345786782385447e-04
7.200000000000000178e+00 5.000000000000000000e-01 6.451232597213666427e-04
7.300000000000000711e+00 5.000000000000000000e-01 7.192088993628921456e-04
7.400000000000000355e+00 5.000000000000000000e-01 7.987753841506958948e-04
7.500000000000000000e+00 5.000000000000000000e-01 8.834903398916747145e-04
7.600000000000000533e+00 5.000000000000000000e-01 9.728996747641511806e-04
7.700000000000000178e+00 5.000000000000000000e-01 1.066424937221984327e-03
7.800000000000000711e+00 5.000000000000000000e-01 1.163363908844101263e-03
7.900000000000000355e+00 5.000000000000000000e-01 1.262894768335179850e-03
8.000000000000000000e+00 5.000000000000000000e-01 1.364084051367527202e-03
8.099999999999999645e+00 5.000000000000000000e-01 1.465898495229620534e-03
8.200000000000001066e+00 5.000000000000000000e-01 1.567220702662503080e-03
8.300000000000000711e+00 5.000000000000000000e-01 1.666868392954593513e-03
8.400000000000000355e+00 5.000000000000000000e-01 1.763616838873576257e-03
8.500000000000000000e+00 5.000000000000000000e-01 1.856223924784154797e-03
8.599999999999999645e+00 5.000000000000000000e-01 1.943457114057646354e-03
8.700000000000001066e+00 5.000000000000000000e-01 2.024121491952684572e-03
8.800000000000000711e+00 5.000000000000000000e-01 2.097087961797702328e-03
8.900000000000000355e+00 5.000000000000000000e-01 2.161320624110461656e-03
9.000000000000000000e+00 5.000000000000000000e-01 2.215902364623107811e-03
9.099999999999999645e+00 5.000000000000000000e-01 2.260057719859003781e-03
9.200000000000001066e+00 5.000000000000000000e-01 2.293172176996347705e-03
9.300000000000000711e+00 5.000000000000000000e-01 2.314807194576432546e-03
9.400000000000000355e+00 5.000000000000000000e-01 2.324710395942927981e-03
9.500000000000000000e+00 5.000000000000000000e-01 2.322820579721244279e-03
9.600000000000001421e+00 5.000000000000000000e-01 2.309267401086024466e-03
9.700000000000001066e+00 5.000000000000000000e-01 2.284365792910492479e-03
9.800000000000000711e+00 5.000000000000000000e-01 2.248605405705166385e-03
9.900000000000000355e+00 5.000000000000000000e-01 2.202635538501480916e-03
1.000000000000000000e+01 5.000000000000000000e-01 2.147246199594174745e-03
1.010000000000000142e+01 5.000000000000000000e-01 2.083346068143241726e-03
1.020000000000000107e+01 5.000000000000000000e-01 2.011938219121212068e-03
1.030000000000000071e+01 5.000000000000000000e-01 1.934094521641740571e-03
1.040000000000000036e+01 5.000000000000000000e-01 1.850929623741679256e-03
1.050000000000000000e+01 5.000000000000000000e-01 1.763575397334896620e-03
1.060000000000000142e+01 5.000000000000000000e-01 1.673156639891142539e-03
1.070000000000000107e+01 5.000000000000000000e-01 1.580768721026449023e-03
1.080000000000000071e+01 5.000000000000000000e-01 1.487457730698019641e-03
1.090000000000000036e+01 5.000000000000000000e-01 1.394203539973250250e-03
1.100000000000000000e+01 5.000000000000000000e-01 1.301906034438760030e-03
1.110000000000000142e+01 5.000000000000000000e-01 1.211374632793755634e-03
1.120000000000000107e+01 5.000000000000000000e-01 1.123321066567304228e-03
1.130000000000000071e+01 5.000000000000000000e-01 1.038355277294076510e-03
1.140000000000000036e+01 5.000000000000000000e-01 9.569841892463906100e-04
1.150000000000000000e+01 5.000000000000000000e-01 8.796130415004855662e-04
1.160000000000000142e+01 5.000000000000000000e-01 8.065489134856546624e-04
1.170000000000000107e+01 5.000000000000000000e-01 7.380060524017913832e-04
1.180000000000000071e+01 5.000000000000000000e-01 6.741126068422267914e-04
1.190000000000000036e+01 5.000000000000000000e-01 6.149183854796792066e-04
1.200000000000000000e+01 5.000000000000000000e-01 5.604032889820439230e-04
1.210000000000000142e+01 5.000000000000000000e-01 5.104861033532637638e-04
1.220000000000000107e+01 5.000000000000000000e-01 4.650333895999735436e-04
1.230000000000000071e+01 5.000000000000000000e-01 4.238682542521143588e-04
1.240000000000000036e+01 5.000000000000000000e-01 3.867788345421306617e-04
1.250000000000000000e+01 5.000000000000000000e-01 3.535263783113509447e-04
1.260000000000000142e+01 5.000000000000000000e-01 3.238528399762999029e-04
1.270000000000000107e+01 5.000000000000000000e-01 2.974879488460118859e-04
1.280000000000000071e+01 5.000000000000000000e-01 2.741557340669283300e-04
1.290000000000000036e+01 5.000000000000000000e-01 2.535805113815707643e-04
1.300000000000000000e+01 5.000000000000000000e-01 2.354923510792784566e-04
1.310000000000000142e+01 5.000000000000000000e-01 2.196320546991531800e-04
1.320000000000000107e+01 5.000000000000000000e-01 2.057556711544726938e-04
1.330000000000000071e+01 5.000000000000000000e-01 1.936385820391757723e-04
1.340000000000000036e+01 5.000000000000000000e-01 1.830791820204163175e-04
1.350000000000000000e+01 5.000000000000000000e-01 1.739021744145830396e-04
1.360000000000000142e+01 5.000000000000000000e-01 1.659614951464578035e-04
1.370000000000000107e+01 5.000000000000000000e-01 1.591428709765198583e-04
1.380000000000000071e+01 5.000000000000000000e-01 1.533660106163078766e-04
1.390000000000000036e+01 5.000000000000000000e-01 1.485864203954113298e-04
1.400000000000000000e+01 5.000000000000000000e-01 1.447968295692395968e-04
1.410000000000000142e+01 5.000000000000000000e-01 1.420282040925002678e-04
1.420000000000000107e+01 5.000000000000000000e-01 1.403503215693488633e-04
1.430000000000000071e+01 5.000000000000000000e-01 1.398718739465995673e-04
1.440000000000000036e+01 5.000000000000000000e-01 1.407400582128563401e-04
1.450000000000000000e+01 5.000000000000000000e-01 1.431396088991572502e-04
1.460000000000000142e+01 5.000000000000000000e-01 1.472912197280966081e-04
1.470000000000000107e+01 5.000000000000000000e-01 1.534492957456901996e-04
1.480000000000000071e+01 5.000000000000000000e-01 1.618989723709817212e-04
1.490000000000000036e+01 5.000000000000000000e-01 1.729523349481779516e-04
1.500000000000000000e+01 5.000000000000000000e-01 1.869437727438772302e-04
0.000000000000000000e+00 6.000000000000000888e-01 2.606556862661911413e-03
1.000000000000000056e-01 6.000000000000000888e-01 2.670618323215792275e-03
2.000000000000000111e-01 6.000000000000000888e-01 2.721857252732718269e-03
3.000000000000000444e-01 6.000000000000000888e-01 2.759558867248434154e-03
4.000000000000000222e-01 6.000000000000000888e-01 2.783227348224479297e-03
5.000000000000000000e-01 6.000000000000000888e-01 2.792597275356221292e-03
6.000000000000000888e-01 6.000000000000000888e-01 2.787638587750393762e-03
7.000000000000000666e-01 6.000000000000000888e-01 2.768554940162958229e-03
8.000000000000000444e-01 6.000000000000000888e-01 2.735775588538809887e-03
9.000000000000000222e-01 6.000000000000000888e-01 2.689941197469908427e-03
1.000000000000000000e+00 6.000000000000000888e-01 2.631884197857207747e-03
1.100000000000000089e+00 6.000000000000000888e-01 2.562604523955992319e-03
1.200000000000000178e+00 6.000000000000000888e-01 2.483241715256036871e-03
1.300000000000000044e+00 6.000000000000000888e-01 2.395044473297983523e-03
1.400000000000000133e+00 6.000000000000000888e-01 2.299338812824312794e-03
1.500000000000000000e+00 6.000000000000000888e-01 2.197495940331251063e-03
1.600000000000000089e+00 6.000000000000000888e-01 2.090900934238861756e-03
1.700000000000000178e+00 6.000000000000000888e-01 1.980923195701619725e-03
1.800000000000000044e+00 6.000000000000000888e-01 1.868889496220675107e-03
1.900000000000000133e+00 6.000000000000000888e-01 1.756060278152256696e-03
2.000000000000000000e+00 6.000000000000000888e-01 1.643609678336639766e-03
2.100000000000000089e+00 6.000000000000000888e-01 1.532609554881299643e-03
2.200000000000000178e+00 6.000000000000000888e-01 1.424017613368232585e-03
2.300000000000000266e+00 6.000000000000000888e-01 1.318669560738503551e-03
2.400000000000000355e+00 6.000000000000000888e-01 1.217275070212307624e-03
2.500000000000000000e+00 6.000000000000000888e-01 1.120417223942436497e-03
2.600000000000000089e+00 6.000000000000000888e-01 1.028555014425634523e-03
2.700000000000000178e+00 6.000000000000000888e-01 9.420284314926218256e-04
2.800000000000000266e+00 6.000000000000000888e-01 8.610656374392376211e-04
2.900000000000000355e+00 6.000000000000000888e-01 7.857917353941039958e-04
3.000000000000000000e+00 6.000000000000000888e-01 7.162386610090061122e-04
3.100000000000000089e+00 6.000000000000000888e-01 6.523557699656378763e-04
3.200000000000000178e+00 6.000000000000000888e-01 5.940207483175767491e-04
3.300000000000000266e+00 6.000000000000000888e-01 5.410505341701347254e-04
3.400000000000000355e+00 6.000000000000000888e-01 4.932120029433301840e-04
3.500000000000000000e+00 6.000000000000000888e-01 4.502322304569377756e-04
3.600000000000000089e+00 6.000000000000000888e-01 4.118082051483753364e-04
3.700000000000000178e+00 6.000000000000000888e-01 3.776159106052791510e-04
3.800000000000000266e+00 6.000000000000000888e-01 3.473187408669172371e-04
3.900000000000000355e+00 6.000000000000000888e-01 3.205752430343982969e-04
4.000000000000000000e+00 6.000000000000000888e-01 2.970462047386637685e-04
4.100000000000000533e+00 6.000000000000000888e-01 2.764011186145682122e-04
4.200000000000000178e+00 6.000000000000000888e-01 2.583240631911973804e-04
4.299999999999999822e+00 6.000000000000000888e-01 2.425190408557219225e-04
4.400000000000000355e+00 6.000000000000000888e-01 2.287148102089579002e-04
4.500000000000000000e+00 6.000000000000000888e-01 2.166692436102861407e-04
4.600000000000000533e+00 6.000000000000000888e-01 2.061732322814705399e-04
4.700000000000000178e+00 6.000000000000000888e-01 1.970541520659209998e-04
4.800000000000000711e+00 6.000000000000000888e-01 1.891788936199953269e-04
4.900000000000000355e+00 6.000000000000000888e-01 1.824564519581440083e-04
5.000000000000000000e+00 6.000000000000000888e-01 1.768400621159004166e-04
5.100000000000000533e+00 6.000000000000000888e-01 1.723288602212754718e-04
5.200000000000000178e+00 6.000000000000000888e-01 1.689690422774401898e-04
5.300000000000000711e+00 6.000000000000000888e-01 1.668544861523428005e-04
5.400000000000000355e+00 6.000000000000000888e-01 1.661267953243108597e-04
5.500000000000000000e+00 6.000000000000000888e-01 1.669747156107202215e-04
5.600000000000000533e+00 6.000000000000000888e-01 1.696328683525096534e-04
5.700000000000000178e+00 6.000000000000000888e-01 1.743797355460451927e-04
5.800000000000000711e+00 6.000000000000000888e-01 1.815348247354112176e-04
5.900000000000000355e+00 6.000000000000000888e-01 1.914549349876851485e-04
6.000000000000000000e+00 6.000000000000000888e-01 2.045294412067548938e-04
6.100000000000000533e+00 6.000000000000000888e-01 2.211745139332923333e-04
6.200000000000000178e+00 6.000000000000000888e-01 2.418261973725706511e-04
6.300000000000000711e+00 6.000000000000000888e-01 2.669322814983990247e-04
6.400000000000000355e+00 6.000000000000000888e-01 2.969429264023464542e-04
6.500000000000000000e+00 6.000000000000000888e-01 3.323000299794779929e-04
6.600000000000000533e+00 6.000000000000000888e-01 3.734253744154943057e-04
6.700000000000000178e+00 6.000000000000000888e-01 4.207076428637282700e-04
6.800000000000000711e+00 6.000000000000000888e-01 4.744884643269563478e-04
6.900000000000000355e+00 6.000000000000000888e-01 5.350477201548050135e-04
7.000000000000000000e+00 6.000000000000000888e-01 6.025884266407520624e-04
7.100000000000000533e+00 6.000000000000000888e-01 6.772215907261108087e-04
7.200000000000000178e+00 6.000000000000000888e-01 7.589515145600085394e-04
7.300000000000000711e+00 6.000000000000000888e-01 8.476620936338501340e-04
7.400000000000000355e+00 6.000000000000000888e-01 9.431047060172864649e-04
7.500000000000000000e+00 6.000000000000000888e-01 1.044888320538326244e-03
7.600000000000000533e+00 6.000000000000000888e-01 1.152472453823701580e-03
7.700000000000000178e+00 6.000000000000000888e-01 1.265163575333394345e-03
7.800000000000000711e+00 6.000000000000000888e-01 1.382115492938082446e-03
7.900000000000000355e+00 6.000000000000000888e-01 1.502334148377186757e-03
8.000000000000000000e+00 6.000000000000000888e-01 1.624687113721973771e-03
8.099999999999999645e+00 6.000000000000000888e-01 1.747917910976244833e-03
8.200000000000001066e+00 6.000000000000000888e-01 1.870665083941189157e-03
8.300000000000000711e+00 6.000000000000000888e-01 1.991485743476575747e-03
8.400000000000000355e+00 6.000000000000000888e-01 2.108883095109921439e-03
8.500000000000000000e+00 6.000000000000000888e-01 2.221337253483592934e-03
8.599999999999999645e+00 6.000000000000000888e-01 2.327338463607700383e-03
8.700000000000001066e+00 6.000000000000000888e-01 2.425421695978269027e-03
8.800000000000000711e+00 6.000000000000000888e-01 2.514201471617457523e-03
8.900000000000000355e+00 6.000000000000000888e-01 2.592405712139709932e-03
9.000000000000000000e+00 6.000000000000000888e-01 2.658907404429691843e-03
9.099999999999999645e+00 6.000000000000000888e-01 2.712752921632539081e-03
9.200000000000001066e+00 6.000000000000000888e-01 2.753185950713051260e-03
9.300000000000000711e+00 6.000000000000000888e-01 2.779666137277892260e-03
9.400000000000000355e+00 6.000000000000000888e-01 2.791881762994279266e-03
9.500000000000000000e+00 6.000000000000000888e-01 2.789756009429493651e-03
9.600000000000001421e+00 6.000000000000000888e-01 2.773446622076371042e-03
9.700000000000001066e+00 6.000000000000000888e-01 2.743339056025151986e-03
9.800000000000000711e+00 6.000000000000000888e-01 2.700033446044169602e-03
9.900000000000000355e+00 6.000000000000000888e-01 2.644325985021723363e-03
1.000000000000000000e+01 6.000000000000000888e-01 2.577185503375965976e-03
1.010000000000000142e+01 6.000000000000000888e-01 2.499726207816141757e-03
1.020000000000000107e+01 6.000000000000000888e-01 2.413177653131505333e-03
1.030000000000000071e+01 6.000000000000000888e-01 2.318853081092015975e-03
1.040000000000000036e+01 6.000000000000000888e-01 2.218117265103286030e-03
1.050000000000000000e+01 6.000000000000000888e-01 2.112354950424995097e-03
1.060000000000000142e+01 6.000000000000000888e-01 2.002940883139336763e-03
1.070000000000000107e+01 6.000000000000000888e-01 1.891212284878966091e-03
1.080000000000000071e+01 6.000000000000000888e-01 1.778444464764063291e-03
1.090000000000000036e+01 6.000000000000000888e-01 1.665830076339949208e-03
1.100000000000000000e+01 6.000000000000000888e-01 1.554462337084312014e-03
1.110000000000000142e+01 6.000000000000000888e-01 1.445322342219765950e-03
1.120000000000000107e+01 6.000000000000000888e-01 1.339270432773812490e-03
1.130000000000000071e+01 6.000000000000000888e-01 1.237041427866004050e-03
1.140000000000000036e+01 6.000000000000000888e-01 1.139243408648861564e-03
1.150000000000000000e+01 6.000000000000000888e-01 1.046359649401770817e-03
1.160000000000000142e+01 6.000000000000000888e-01 9.587532308942967518e-04
1.170000000000000107e+01 6.000000000000000888e-01 8.766738411429455657e-04
1.180000000000000071e+01 6.000000000000000888e-01 8.002662662183158363e-04
1.190000000000000036e+01 6.000000000000000888e-01 7.295800946814087274e-04
1.200000000000000000e+01 6.000000000000000888e-01 6.645801985999033514e-04
1.210000000000000142e+01 6.000000000000000888e-01 6.051576066369199983e-04
1.220000000000000107e+01 6.000000000000000888e-01 5.511404452003968238e-04
1.230000000000000071e+01 6.000000000000000888e-01 5.023046872790864733e-04
1.240000000000000036e+01 6.000000000000000888e-01 4.583845112118032977e-04
1.250000000000000000e+01 6.000000000000000888e-01 4.190821298942819456e-04
1.260000000000000142e+01 6.000000000000000888e-01 3.840770023657793684e-04
1.270000000000000107e+01 6.000000000000000888e-01 3.530343827662181435e-04
1.280000000000000071e+01 6.000000000000000888e-01 3.256131955741357583e-04
1.290000000000000036e+01 6.000000000000000888e-01 3.014732508074370121e-04
1.300000000000000000e+01 6.000000000000000888e-01 2.802818290616293073e-04
1.310000000000000142e+01 6.000000000000000888e-01 2.617196748779699613e-04
1.320000000000000107e+01 6.000000000000000888e-01 2.454864392618508521e-04
1.330000000000000071e+01 6.000000000000000888e-01 2.313056096281293722e-04
1.340000000000000036e+01 6.000000000000000888e-01 2.189289594537981642e-04
1.350000000000000000e+01 6.000000000000000888e-01 2.081405417765083362e-04
1.360000000000000142e+01 6.000000000000000888e-01 1.987602414996575938e-04
1.370000000000000107e+01 6.000000000000000888e-01 1.906468921042746387e-04
1.380000000000000071e+01 6.000000000000000888e-01 1.837009533938422192e-04
1.390000000000000036e+01 6.000000000000000888e-01 1.778667385961393756e-04
1.400000000000000000e+01 6.000000000000000888e-01 1.731341715478861389e-04
1.410000000000000142e+01 6.000000000000000888e-01 1.695400476261064884e-04
1.420000000000000107e+01 6.000000000000000888e-01 1.671687652734594662e-04
1.430000000000000071e+01 6.000000000000000888e-01 1.661524880686483265e-04
1.440000000000000036e+01 6.000000000000000888e-01 1.666706900570289894e-04
1.450000000000000000e+01 6.000000000000000888e-01 1.689490293810165251e-04
1.460000000000000142e+01 6.000000000000000888e-01 1.732574872825094661e-04
1.470000000000000107e+01 6.000000000000000888e-01 1.799077017520876026e-04
1.480000000000000071e+01 6.000000000000000888e-01 1.892494182862033394e-04
1.490000000000000036e+01 6.000000000000000888e-01 2.016659755521788759e-04
1.500000000000000000e+01 6.000000000000000888e-01 2.175687427340891990e-04
0.000000000000000000e+00 7.000000000000000666e-01 3.117080190456188084e-03
1.000000000000000056e-01 7.000000000000000666e-01 3.194895588777420595e-03
2.000000000000000111e-01 7.000000000000000666e-01 3.257199554128426856e-03
3.000000000000000444e-01 7.000000000000000666e-01 3.303115371586723328e-03
4.000000000000000222e-01 7.000000000000000666e-01 3.332033920983932217e-03
5.000000000000000000e-01 7.000000000000000666e-01 3.343627848638603024e-03
6.000000000000000888e-01 7.000000000000000666e-01 3.337857775662019487e-03
7.000000000000000666e-01 7.000000000000000666e-01 3.314970371201050349e-03
8.000000000000000444e-01 7.000000000000000666e-01 3.275488448997897900e-03
9.000000000000000222e-01 7.000000000000000666e-01 3.220193565183437478e-03
1.000000000000000000e+00 7.000000000000000666e-01 3.150101887633905383e-03
1.100000000000000089e+00 7.000000000000000666e-01 3.066434357497433393e-03
1.200000000000000178e+00 7.000000000000000666e-01 2.970582359218943477e-03
1.300000000000000044e+00 7.000000000000000666e-01 2.864070247534412049e-03
1.400000000000000133e+00 7.000000000000000666e-01 2.748516143415116048e-03
1.500000000000000000e+00 7.000000000000000666e-01 2.625592405055880707e-03
1.600000000000000089e+00 7.000000000000000666e-01 2.496987108217297961e-03
1.700000000000000178e+00 7.000000000000000666e-01 2.364367739977481231e-03
1.800000000000000044e+00 7.000000000000000666e-01 2.229348131925665624e-03
1.900000000000000133e+00 7.000000000000000666e-01 2.093459446116768298e-03
2.000000000000000000e+00 7.000000000000000666e-01 1.958125794100171700e-03
2.100000000000000089e+00 7.000000000000000666e-01 1.824644830636088172e-03
2.200000000000000178e+00 7.000000000000000666e-01 1.694173433051221825e-03
2.300000000000000266e+00 7.000000000000000666e-01 1.567718366508874745e-03
2.400000000000000355e+00 7.000000000000000666e-01 1.446131654241047861e-03
2.500000000000000000e+00 7.000000000000000666e-01 1.330110226564379470e-03
2.600000000000000089e+00 7.000000000000000666e-01 1.220199316775705863e-03
2.700000000000000178e+00 7.000000000000000666e-01 1.116799006351589093e-03
2.800000000000000266e+00 7.000000000000000666e-01 1.020173294216893990e-03
2.900000000000000355e+00 7.000000000000000666e-01 9.304610710507459559e-04
3.000000000000000000e+00 7.000000000000000666e-01 8.476884140068483139e-04
3.100000000000000089e+00 7.000000000000000666e-01 7.717816732898648627e-04
3.200000000000000178e+00 7.000000000000000666e-01 7.025808929015217759e-04
3.300000000000000266e+00 7.000000000000000666e-01 6.398531869180567851e-04
3.400000000000000355e+00 7.000000000000000666e-01 5.833057738833173460e-04
3.500000000000000000e+00 7.000000000000000666e-01 5.325984502247999453e-04
3.600000000000000089e+00 7.000000000000000666e-01 4.873553550525628968e-04
3.700000000000000178e+00 7.000000000000000666e-01 4.471759404836448066e-04
3.800000000000000266e+00 7.000000000000000666e-01 4.116451120921495611e-04
3.900000000000000355e+00 7.000000000000000666e-01 3.803425426067773112e-04
4.000000000000000000e+00 7.000000000000000666e-01 3.528511888430759425e-04
4.100000000000000533e+00 7.000000000000000666e-01 3.287650580510202225e-04
4.200000000000000178e+00 7.000000000000000666e-01 3.076962768670951577e-04
4.299999999999999822e+00 7.000000000000000666e-01 2.892815156726586648e-04
4.400000000000000355e+00 7.000000000000000666e-01 2.731878152794027840e-04
4.500000000000000000e+00 7.000000000000000666e-01 2.591178533370798779e-04
4.600000000000000533e+00 7.000000000000000666e-01 2.468146763463415481e-04
4.700000000000000178e+00 7.000000000000000666e-01 2.360659110238341003e-04
4.800000000000000711e+00 7.000000000000000666e-01 2.267074570104124064e-04
4.900000000000000355e+00 7.000000000000000666e-01 2.186266521500295390e-04
5.000000000000000000e+00 7.000000000000000666e-01 2.117648920321686722e-04
5.100000000000000533e+00 7.000000000000000666e-01 2.061196770879532194e-04
5.200000000000000178e+00 7.000000000000000666e-01 2.017460529093616684e-04
5.300000000000000711e+00 7.000000000000000666e-01 1.987574021232138316e-04
5.400000000000000355e+00 7.000000000000000666e-01 1.973255385710911925e-04
5.500000000000000000e+00 7.000000000000000666e-01 1.976800463019801990e-04
5.600000000000000533e+00 7.000000000000000666e-01 2.001067967869072034e-04
5.700000000000000178e+00 7.000000000000000666e-01 2.049455679704378225e-04
5.800000000000000711e+00 7.000000000000000666e-01 2.125866788702060765e-04
5.900000000000000355e+00 7.000000000000000666e-01 2.234665444881059337e-04
6.000000000000000000e+00 7.000000000000000666e-01 2.380620493484833467e-04
6.100000000000000533e+00 7.000000000000000666e-01 2.568836359911144413e-04
6.200000000000000178e+00 7.000000000000000666e-01 2.804670094844733297e-04
6.300000000000000711e+00 7.000000000000000666e-01 3.093633728778627003e-04
6.400000000000000355e+00 7.000000000000000666e-01 3.441281337681224156e-04
6.500000000000000000e+00 7.000000000000000666e-01 3.853080607365155937e-04
6.600000000000000533e+00 7.000000000000000666e-01 4.334269215727449762e-04
6.700000000000000178e+00 7.000000000000000666e-01 4.889697032573596955e-04
6.800000000000000711e+00 7.000000000000000666e-01 5.523655957276700761e-04
6.900000000000000355e+00 7.000000000000000666e-01 6.239700152118525609e-04
7.000000000000000000e+00 7.000000000000000666e-01 7.040460445844971740e-04
7.100000000000000533e+00 7.000000000000000666e-01 7.927457724915774060e-04
7.200000000000000178e+00 7.000000000000000666e-01 8.900921133072981026e-04
7.300000000000000711e+00 7.000000000000000666e-01 9.959617786992425257e-04
7.400000000000000355e+00 7.000000000000000666e-01 1.110070140523640794e-03
7.500000000000000000e+00 7.000000000000000666e-01 1.231958765821347104e-03
7.600000000000000533e+00 7.000000000000000666e-01 1.360986410434989607e-03
7.700000000000000178e+00 7.000000000000000666e-01 1.496324222259117842e-03
7.800000000000000711e+00 7.000000000000000666e-01 1.636955824544142433e-03
7.900000000000000355e+00 7.000000000000000666e-01 1.781682822898891533e-03
8.000000000000000000e+00 7.000000000000000666e-01 1.929136108709901456e-03
8.099999999999999645e+00 7.000000000000000666e-01 2.077793121968430235e-03
8.200000000000001066e+00 7.000000000000000666e-01 2.226000996543227826e-03
8.300000000000000711e+00 7.000000000000000666e-01 2.372005252173341183e-03
8.400000000000000355e+00 7.000000000000000666e-01 2.513983433489276609e-03
8.500000000000000000e+00 7.000000000000000666e-01 2.650082842132625571e-03
8.599999999999999645e+00 7.000000000000000666e-01 2.778461278762508167e-03
8.700000000000001066e+00 7.000000000000000666e-01 2.897329521870659237e-03
8.800000000000000711e+00 7.000000000000000666e-01 3.004994132512999686e-03
8.900000000000000355e+00 7.000000000000000666e-01 3.099899098219041117e-03
9.000000000000000000e+00 7.000000000000000666e-01 3.180664821922964298e-03
9.099999999999999645e+00 7.000000000000000666e-01 3.246123025324009880e-03
9.200000000000001066e+00 7.000000000000000666e-01 3.295346269051932422e-03
9.300000000000000711e+00 7.000000000000000666e-01 3.327670988763222794e-03
9.400000000000000355e+00 7.000000000000000666e-01 3.342713197461344779e-03
9.500000000000000000e+00 7.000000000000000666e-01 3.340376297359875374e-03
9.600000000000001421e+00 7.000000000000000666e-01 3.320850764458329295e-03
9.700000000000001066e+00 7.000000000000000666e-01 3.284605799043091579e-03
9.800000000000000711e+00 7.000000000000000666e-01 3.232373358299749436e-03
9.900000000000000355e+00 7.000000000000000666e-01 3.165125286274433382e-03
1.000000000000000000e+01 7.000000000000000666e-01 3.084044516138440342e-03
1.010000000000000142e+01 7.000000000000000666e-01 2.990491527087814003e-03
1.020000000000000107e+01 7.000000000000000666e-01 2.885967383495727061e-03
1.030000000000000071e+01 7.000000000000000666e-01 2.772074761256749717e-03
1.040000000000000036e+01 7.000000000000000666e-01 2.650478373993367474e-03
1.050000000000000000e+01 7.000000000000000666e-01 2.522866152607822123e-03
1.060000000000000142e+01 7.000000000000000666e-01 2.390912412246201831e-03
1.070000000000000107e+01 7.000000000000000666e-01 2.256244071214460675e-03
1.080000000000000071e+01 7.000000000000000666e-01 2.120410779434193926e-03
1.090000000000000036e+01 7.000000000000000666e-01 1.984859583874871904e-03
1.100000000000000000e+01 7.000000000000000666e-01 1.850914519695451982e-03
1.110000000000000142e+01 7.000000000000000666e-01 1.719761282553951363e-03
1.120000000000000107e+01 7.000000000000000666e-01 1.592436922064751400e-03
1.130000000000000071e+01 7.000000000000000666e-01 1.469824308696993098e-03
1.140000000000000036e+01 7.000000000000000666e-01 1.352650973667325531e-03
1.150000000000000000e+01 7.000000000000000666e-01 1.241491807685144843e-03
1.160000000000000142e+01 7.000000000000000666e-01 1.136775030879570410e-03
1.170000000000000107e+01 7.000000000000000666e-01 1.038790811309889652e-03
1.180000000000000071e+01 7.000000000000000666e-01 9.477019093588625286e-04
1.190000000000000036e+01 7.000000000000000666e-01 8.635557546242907979e-04
1.200000000000000000e+01 7.000000000000000666e-01 7.862974142362982952e-04
1.210000000000000142e+01 7.000000000000000666e-01 7.157829800040361318e-04
1.220000000000000107e+01 7.000000000000000666e-01 6.517929797236440056e-04
1.230000000000000071e+01 7.000000000000000666e-01 5.940454992070210664e-04
1.240000000000000036e+01 7.000000000000000666e-01 5.422087808411780356e-04
1.250000000000000000e+01 7.000000000000000666e-01 4.959131375632575044e-04
1.260000000000000142e+01 7.000000000000000666e-01 4.547620850037096315e-04
1.270000000000000107e+01 7.000000000000000666e-01 4.183426473336324309e-04
1.280000000000000071e+01 7.000000000000000666e-01 3.862348332447354191e-04
1.290000000000000036e+01 7.000000000000000666e-01 3.580203076090061019e-04
1.300000000000000000e+01 7.000000000000000666e-01 3.332903025699533880e-04
1.310000000000000142e+01 7.000000000000000666e-01 3.116528205121074126e-04
1.320000000000000107e+01 7.000000000000000666e-01 2.927391822847391460e-04
1.330000000000000071e+01 7.000000000000000666e-01 2.762099691135174329e-04
1.340000000000000036e+01 7.000000000000000666e-01 2.617603976914769054e-04
1.350000000000000000e+01 7.000000000000000666e-01 2.491251567034096317e-04
1.360000000000000142e+01 7.000000000000000666e-01 2.380827209339521052e-04
1.370000000000000107e+01 7.000000000000000666e-01 2.284591472168433733e-04
1.380000000000000071e+01 7.000000000000000666e-01 2.201313454923155396e-04
1.390000000000000036e+01 7.000000000000000666e-01 2.130298084592606878e-04
1.400000000000000000e+01 7.000000000000000666e-01 2.071407747027168792e-04
1.410000000000000142e+01 7.000000000000000666e-01 2.025077924379969940e-04
1.420000000000000107e+01 7.000000000000000666e-01 1.992326436617144830e-04
1.430000000000000071e+01 7.000000000000000666e-01 1.974755810062743576e-04
1.440000000000000036e+01 7.000000000000000666e-01 1.974548215058670323e-04
1.450000000000000000e+01 7.000000000000000666e-01 1.994452325536439567e-04
1.460000000000000142e+01 7.000000000000000666e-01 2.037761356415635958e-04
1.470000000000000107e+01 7.000000000000000666e-01 2.108281435230827225e-04
1.480000000000000071e+01 7.000000000000000666e-01 2.210289371938247284e-04
1.490000000000000036e+01 7.000000000000000666e-01 2.348478819973236426e-04
1.500000000000000000e+01 7.000000000000000666e-01 2.527893791181975644e-04
0.000000000000000000e+00 8.000000000000000444e-01 3.715409115254878804e-03
1.000000000000000056e-01 8.000000000000000444e-01 3.809609275147934210e-03
2.000000000000000111e-01 8.000000000000000444e-01 3.885117831753978623e-03
3.000000000000000444e-01 8.000000000000000444e-01 3.940863666438983171e-03
4.000000000000000222e-01 8.000000000000000444e-01 3.976101120136384462e-03
5.000000000000000000e-01 8.000000000000000444e-01 3.990427484725082505e-03
6.000000000000000888e-01 8.000000000000000444e-01 3.983790758987670530e-03
7.000000000000000666e-01 8.000000000000000444e-01 3.956487447919325613e-03
8.000000000000000444e-01 8.000000000000000444e-01 3.909150587369837788e-03
9.000000000000000222e-01 8.000000000000000444e-01 3.842728567817054776e-03
1.000000000000000000e+00 8.000000000000000444e-01 3.758455691286559635e-03
1.100000000000000089e+00 8.000000000000000444e-01 3.657815705564945903e-03
1.200000000000000178e+00 8.000000000000000444e-01 3.542499804314287216e-03
1.300000000000000044e+00 8.000000000000000444e-01 3.414360748813829484e-03
1.400000000000000133e+00 8.000000000000000444e-01 3.275364849908323633e-03
1.500000000000000000e+00 8.000000000000000444e-01 3.127543545641206686e-03
1.600000000000000089e+00 8.000000000000000444e-01 2.972946224658673357e-03
1.700000000000000178e+00 8.000000000000000444e-01 2.813595786473613997e-03
1.800000000000000044e+00 8.000000000000000444e-01 2.651448210064489934e-03
1.900000000000000133e+00 8.000000000000000444e-01 2.488357138243757656e-03
2.000000000000000000e+00 8.000000000000000444e-01 2.326044194833588701e-03
2.100000000000000089e+00 8.000000000000000444e-01 2.166075453434629199e-03
2.200000000000000178e+00 8.000000000000000444e-01 2.009844187995609745e-03
2.300000000000000266e+00 8.000000000000000444e-01 1.858559771819669887e-03
2.400000000000000355e+00 8.000000000000000444e-01 1.713242365262896989e-03
2.500000000000000000e+00 8.000000000000000444e-01 1.574722851643073742e-03
2.600000000000000089e+00 8.000000000000000444e-01 1.443647350284126083e-03
2.700000000000000178e+00 8.000000000000000444e-01 1.320485555862335476e-03
2.800000000000000266e+00 8.000000000000000444e-01 1.205542121609743961e-03
2.900000000000000355e+00 8.000000000000000444e-01 1.098970315060643485e-03
3.000000000000000000e+00 8.000000000000000444e-01 1.000787221549935459e-03
3.100000000000000089e+00 8.000000000000000444e-01 9.108898441111379883e-04
3.200000000000000178e+00 8.000000000000000444e-01 8.290715399501161036e-04
3.300000000000000266e+00 8.000000000000000444e-01 7.550383347813736067e-04
3.400000000000000355e+00 8.000000000000000444e-01 6.884247593586668556e-04
3.500000000000000000e+00 8.000000000000000444e-01 6.288089510946859870e-04
3.600000000000000089e+00 8.000000000000000444e-01 5.757268527837786348e-04
3.700000000000000178e+00 8.000000000000000444e-01 5.286854166844366133e-04
3.800000000000000266e+00 8.000000000000000444e-01 4.871747836345123096e-04
3.900000000000000355e+00 8.000000000000000444e-01 4.506794528542100225e-04
4.000000000000000000e+00 8.000000000000000444e-01 4.186884891673157169e-04
4.100000000000000533e+00 8.000000000000000444e-01 3.907048319545414639e-04
4.200000000000000178e+00 8.000000000000000444e-01 3.662537762828073818e-04
4.299999999999999822e+00 8.000000000000000444e-01 3.448906937306011082e-04
4.400000000000000355e+00 8.000000000000000444e-01 3.262080509702208059e-04
4.500000000000000000e+00 8.000000000000000444e-01 3.098417705939956134e-04
4.600000000000000533e+00 8.000000000000000444e-01 2.954769631323136774e-04
4.700000000000000178e+00 8.000000000000000444e-01 2.828530434506001706e-04
4.800000000000000711e+00 8.000000000000000444e-01 2.717682299859019361e-04
4.900000000000000355e+00 8.000000000000000444e-01 2.620834123241964106e-04
5.000000000000000000e+00 8.000000000000000444e-01 2.537253616517877279e-04
5.100000000000000533e+00 8.000000000000000444e-01 2.466892494167613015e-04
5.200000000000000178e+00 8.000000000000000444e-01 2.410404315450424947e-04
5.300000000000000711e+00 8.000000000000000444e-01 2.369154480002610519e-04
5.400000000000000355e+00 8.000000000000000444e-01 2.345221795432287835e-04
5.500000000000000000e+00 8.000000000000000444e-01 2.341390945504128168e-04
5.600000000000000533e+00 8.000000000000000444e-01 2.361135083055684067e-04
5.700000000000000178e+00 8.000000000000000444e-01 2.408587653504760191e-04
5.800000000000000711e+00 8.000000000000000444e-01 2.488502429046760868e-04
5.900000000000000355e+00 8.000000000000000444e-01 2.606200613132812565e-04
6.000000000000000000e+00 8.000000000000000444e-01 2.767503778729456937e-04
6.100000000000000533e+00 8.000000000000000444e-01 2.978651357121271594e-04
6.200000000000000178e+00 8.000000000000000444e-01 3.246201425877235486e-04
6.300000000000000711e+00 8.000000000000000444e-01 3.576913686395567478e-04
6.400000000000000355e+00 8.000000000000000444e-01 3.977613803671989487e-04
6.500000000000000000e+00 8.000000000000000444e-01 4.455038729789599877e-04
6.600000000000000533e+00 8.000000000000000444e-01 5.015663266194725183e-04
6.700000000000000178e+00 8.000000000000000444e-01 5.665508944295135014e-04
6.800000000000000711e+00 8.000000000000000444e-01 6.409937310159724393e-04
6.900000000000000355e+00 8.000000000000000444e-01 7.253430859992695927e-04
7.000000000000000000e+00 8.000000000000000444e-01 8.199366142034461916e-04
7.100000000000000533e+00 8.000000000000000444e-01 9.249784851691072746e-04
7.200000000000000178e+00 8.000000000000000444e-01 1.040517001673859319e-03
7.300000000000000711e+00 8.000000000000000444e-01 1.166423550171742131e-03
7.400000000000000355e+00 8.000000000000000444e-01 1.302373795103705214e-03
7.500000000000000000e+00 8.000000000000000444e-01 1.447832083501525598e-03
7.600000000000000533e+00 8.000000000000000444e-01 1.602040036735695320e-03
7.700000000000000178e+00 8.000000000000000444e-01 1.764010265021639500e-03
7.800000000000000711e+00 8.000000000000000444e-01 1.932526042515140445e-03
7.900000000000000355e+00 8.000000000000000444e-01 2.106147625112744174e-03
8.000000000000000000e+00 8.000000000000000444e-01 2.283225682052634695e-03
8.099999999999999645e+00 8.000000000000000444e-01 2.461922052934524454e-03
8.200000000000001066e+00 8.000000000000000444e-01 2.640237744753528085e-03
8.300000000000000711e+00 8.000000000000000444e-01 2.816047763412416090e-03
8.400000000000000355e+00 8.000000000000000444e-01 2.987142048038709218e-03
8.500000000000000000e+00 8.000000000000000444e-01 3.151271462895917537e-03
8.599999999999999645e+00 8.000000000000000444e-01 3.306197519560842568e-03
8.700000000000001066e+00 8.000000000000000444e-01 3.449744269010195444e-03
8.800000000000000711e+00 8.000000000000000444e-01 3.579850634588176150e-03
8.900000000000000355e+00 8.000000000000000444e-01 3.694621364296044215e-03
9.000000000000000000e+00 8.000000000000000444e-01 3.792374771970126110e-03
9.099999999999999645e+00 8.000000000000000444e-01 3.871685514452857194e-03
9.200000000000001066e+00 8.000000000000000444e-01 3.931420813662936213e-03
9.300000000000000711e+00 8.000000000000000444e-01 3.970768771623464297e-03
9.400000000000000355e+00 8.000000000000000444e-01 3.989257731750067183e-03
9.500000000000000000e+00 8.000000000000000444e-01 3.986765996060790025e-03
9.600000000000001421e+00 8.000000000000000444e-01 3.963521597561911643e-03
9.700000000000001066e+00 8.000000000000000444e-01 3.920092230068387973e-03
9.800000000000000711e+00 8.000000000000000444e-01 3.857365833433799157e-03
9.900000000000000355e+00 8.000000000000000444e-01 3.776522700189053477e-03
1.000000000000000000e+01 8.000000000000000444e-01 3.679000291002976902e-03
1.010000000000000142e+01 8.000000000000000444e-01 3.566452204928112144e-03
1.020000000000000107e+01 8.000000000000000444e-01 3.440702933564088791e-03
1.030000000000000071e+01 8.000000000000000444e-01 3.303700128141252509e-03
1.040000000000000036e+01 8.000000000000000444e-01 3.157466122351408784e-03
1.050000000000000000e+01 8.000000000000000444e-01 3.004050384142025343e-03
1.060000000000000142e+01 8.000000000000000444e-01 2.845484424382591256e-03
1.070000000000000107e+01 8.000000000000000444e-01 2.683740481516889292e-03
1.080000000000000071e+01 8.000000000000000444e-01 2.520695044688679720e-03
1.090000000000000036e+01 8.000000000000000444e-01 2.358097991181216067e-03
1.100000000000000000e+01 8.000000000000000444e-01 2.197547815873211220e-03
1.110000000000000142e+01 8.000000000000000444e-01 2.040473138613292832e-03
1.120000000000000107e+01 8.000000000000000444e-01 1.888120405804116948e-03
1.130000000000000071e+01 8.000000000000000444e-01 1.741547467934254469e-03
1.140000000000000036e+01 8.000000000000000444e-01 1.601622524523130904e-03
1.150000000000000000e+01 8.000000000000000444e-01 1.469027787234322355e-03
1.160000000000000142e+01 8.000000000000000444e-01 1.344267122186144567e-03
1.170000000000000107e+01 8.000000000000000444e-01 1.227676891682140912e-03
1.180000000000000071e+01 8.000000000000000444e-01 1.119439218771512909e-03
1.190000000000000036e+01 8.000000000000000444e-01 1.019596938202839854e-03
1.200000000000000000e+01 8.000000000000000444e-01 9.280695661356669996e-04
1.210000000000000142e+01 8.000000000000000444e-01 8.446697096102446286e-04
1.220000000000000107e+01 8.000000000000000444e-01 7.691194366276650875e-04
1.230000000000000071e+01 8.000000000000000444e-01 7.010662309071864643e-04
1.240000000000000036e+01 8.000000000000000444e-01 6.400982552820352802e-04
1.250000000000000000e+01 8.000000000000000444e-01 5.857587390086850011e-04
1.260000000000000142e+01 8.000000000000000444e-01 5.375593832618649065e-04
1.270000000000000107e+01 8.000000000000000444e-01 4.949927435326641287e-04
1.280000000000000071e+01 8.000000000000000444e-01 4.575435966811003960e-04
1.290000000000000036e+01 8.000000000000000444e-01 4.246993343383961145e-04
1.300000000000000000e+01 8.000000000000000444e-01 3.959594444675058585e-04
1.310000000000000142e+01 8.000000000000000444e-01 3.708441511090604338e-04
1.320000000000000107e+01 8.000000000000000444e-01 3.489022810121537063e-04
1.330000000000000071e+01 8.000000000000000444e-01 3.297184174879257980e-04
1.340000000000000036e+01 8.000000000000000444e-01 3.129193888846365057e-04
1.350000000000000000e+01 8.000000000000000444e-01 2.981801237803680571e-04
1.360000000000000142e+01 8.000000000000000444e-01 2.852288891566726612e-04
1.370000000000000107e+01 8.000000000000000444e-01 2.738519128098451032e-04
1.380000000000000071e+01 8.000000000000000444e-01 2.638973779131710507e-04
1.390000000000000036e+01 8.000000000000000444e-01 2.552787662853522876e-04
1.400000000000000000e+01 8.000000000000000444e-01 2.479775174074958367e-04
1.410000000000000142e+01 8.000000000000000444e-01 2.420449620573989304e-04
1.420000000000000107e+01 8.000000000000000444e-01 2.376034818537264023e-04
1.430000000000000071e+01 8.000000000000000444e-01 2.348468382053202374e-04
1.440000000000000036e+01 8.000000000000000444e-01 2.340396054178600638e-04
1.450000000000000000e+01 8.000000000000000444e-01 2.355156325632008459e-04
1.460000000000000142e+01 8.000000000000000444e-01 2.396754471317689864e-04
1.470000000000000107e+01 8.000000000000000444e-01 2.469825009802229378e-04
1.480000000000000071e+01 8.000000000000000444e-01 2.579581467991816693e-04
1.490000000000000036e+01 8.000000000000000444e-01 2.731752230510356080e-04
1.500000000000000000e+01 8.000000000000000444e-01 2.932501194536515053e-04
0.000000000000000000e+00 9.000000000000000222e-01 4.413213325485250763e-03
1.000000000000000056e-01 9.000000000000000222e-01 4.526831765470460713e-03
2.000000000000000111e-01 9.000000000000000222e-01 4.618020182319751768e-03
3.000000000000000444e-01 9.000000000000000222e-01 4.685475523934223840e-03
4.000000000000000222e-01 9.000000000000000222e-01 4.728288494788606550e-03
5.000000000000000000e-01 9.000000000000000222e-01 4.745965042176692253e-03
6.000000000000000888e-01 9.000000000000000222e-01 4.738436028468737300e-03
7.000000000000000666e-01 9.000000000000000222e-01 4.706054803886600829e-03
8.000000000000000444e-01 9.000000000000000222e-01 4.649582881429536324e-03
9.000000000000000222e-01 9.000000000000000222e-01 4.570164391252448666e-03
1.000000000000000000e+00 9.000000000000000222e-01 4.469290431907153166e-03
1.100000000000000089e+00 9.000000000000000222e-01 4.348754817911555139e-03
1.200000000000000178e+00 9.000000000000000222e-01 4.210603027633414916e-03
1.300000000000000044e+00 9.000000000000000222e-01 4.057076367335652953e-03
1.400000000000000133e+00 9.000000000000000222e-01 3.890553476802860802e-03
1.500000000000000000e+00 9.000000000000000222e-01 3.713491305939355634e-03
1.600000000000000089e+00 9.000000000000000222e-01 3.528367593438046235e-03
1.700000000000000178e+00 9.000000000000000222e-01 3.337626687851287868e-03
1.800000000000000044e+00 9.000000000000000222e-01 3.143630283595740330e-03
1.900000000000000133e+00 9.000000000000000222e-01 2.948614319419569363e-03
2.000000000000000000e+00 9.000000000000000222e-01 2.754652927183174650e-03
2.100000000000000089e+00 9.000000000000000222e-01 2.563629947837241848e-03
2.200000000000000178e+00 9.000000000000000222e-01 2.377218171594255684e-03
2.300000000000000266e+00 9.000000000000000222e-01 2.196866130195320246e-03
2.400000000000000355e+00 9.000000000000000222e-01 2.023791986630423673e-03
2.500000000000000000e+00 9.000000000000000222e-01 1.858983842658320541e-03
2.600000000000000089e+00 9.000000000000000222e-01 1.703205622869211240e-03
2.700000000000000178e+00 9.000000000000000222e-01 1.557007596769471088e-03
2.800000000000000266e+00 9.000000000000000222e-01 1.420740563986357379e-03
2.900000000000000355e+00 9.000000000000000222e-01 1.294572745201432807e-03
3.000000000000000000e+00 9.000000000000000222e-01 1.178508483325985123e-03
3.100000000000000089e+00 9.000000000000000222e-01 1.072407954797232645e-03
3.200000000000000178e+00 9.000000000000000222e-01 9.760072083488332845e-04
3.300000000000000266e+00 9.000000000000000222e-01 8.889379773039151125e-04
3.400000000000000355e+00 9.000000000000000222e-01 8.107468416167398339e-04
3.500000000000000000e+00 9.000000000000000222e-01 7.409134394491640688e-04
3.600000000000000089e+00 9.000000000000000222e-01 6.788675388161883803e-04
3.700000000000000178e+00 9.000000000000000222e-01 6.240048735682232357e-04
3.800000000000000266e+00 9.000000000000000222e-01 5.757017224101287564e-04
3.900000000000000355e+00 9.000000000000000222e-01 5.333282642234419679e-04
4.000000000000000000e+00 9.000000000000000222e-01 4.962607785367499288e-04
4.100000000000000533e+00 9.000000000000000222e-01 4.638927785739454775e-04
4.200000000000000178e+00 9.000000000000000222e-01 4.356451686656755227e-04
4.299999999999999822e+00 9.000000000000000222e-01 4.109755111317905940e-04
4.400000000000000355e+00 9.000000000000000222e-01 3.893864733449001973e-04
4.500000000000000000e+00 9.000000000000000222e-01 3.704335067231037258e-04
4.600000000000000533e+00 9.000000000000000222e-01 3.537317886465534767e-04
4.700000000000000178e+00 9.000000000000000222e-01 3.389624379715249847e-04
4.800000000000000711e+00 9.000000000000000222e-01 3.258779964948519368e-04
4.900000000000000355e+00 9.000000000000000222e-01 3.143071532709649824e-04
5.000000000000000000e+00 9.000000000000000222e-01 3.041586762971416717e-04
5.100000000000000533e+00 9.000000000000000222e-01 2.954245063580860720e-04
5.200000000000000178e+00 9.000000000000000222e-01 2.881819598973015483e-04
5.300000000000000711e+00 9.000000000000000222e-01 2.825949805177945060e-04
5.400000000000000355e+00 9.000000000000000222e-01 2.789143708980953919e-04
5.500000000000000000e+00 9.000000000000000222e-01 2.774769274891702346e-04
5.600000000000000533e+00 9.000000000000000222e-01 2.787033886655177839e-04
5.700000000000000178e+00 9.000000000000000222e-01 2.830950929579974457e-04
5.800000000000000711e+00 9.000000000000000222e-01 2.912292282619520370e-04
5.900000000000000355e+00 9.000000000000000222e-01 3.037525370007394636e-04
6.000000000000000000e+00 9.000000000000000222e-01 3.213733285013308611e-04
6.100000000000000533e+00 9.000000000000000222e-01 3.448516414576618038e-04
6.200000000000000178e+00 9.000000000000000222e-01 3.749874000760710334e-04
6.300000000000000711e+00 9.000000000000000222e-01 4.126064213959574484e-04
6.400000000000000355e+00 9.000000000000000222e-01 4.585441623880739817e-04
6.500000000000000000e+00 9.000000000000000222e-01 5.136271472841508114e-04
6.600000000000000533e+00 9.000000000000000222e-01 5.786520907243180613e-04
6.700000000000000178e+00 9.000000000000000222e-01 6.543628317722127588e-04
6.800000000000000711e+00 9.000000000000000222e-01 7.414253167452146756e-04
6.900000000000000355e+00 9.000000000000000222e-01 8.404010119384495298e-04
7.000000000000000000e+00 9.000000000000000222e-01 9.517192849779053821e-04
7.100000000000000533e+00 9.000000000000000222e-01 1.075649457502386372e-03
7.200000000000000178e+00 9.000000000000000222e-01 1.212273391664272885e-03
7.300000000000000711e+00 9.000000000000000222e-01 1.361459616317457332e-03
7.400000000000000355e+00 9.000000000000000222e-01 1.522840112505026910e-03
7.500000000000000000e+00 9.000000000000000222e-01 1.695790948760765235e-03
7.600000000000000533e+00 9.000000000000000222e-01 1.879417972755425669e-03
7.700000000000000178e+00 9.000000000000000222e-01 2.072548717294333750e-03
7.800000000000000711e+00 9.000000000000000222e-01 2.273731559488240215e-03
7.900000000000000355e+00 9.000000000000000222e-01 2.481242980452757433e-03
8.000000000000000000e+00 9.000000000000000222e-01 2.693103512661183113e-03
8.099999999999999645e+00 9.000000000000000222e-01 2.907102641951218695e-03
8.200000000000001066e+00 9.000000000000000222e-01 3.120832565127675158e-03
8.300000000000000711e+00 9.000000000000000222e-01 3.331730310401429147e-03
8.400000000000000355e+00 9.000000000000000222e-01 3.537127327993180512e-03
8.500000000000000000e+00 9.000000000000000222e-01 3.734305275172176974e-03
8.599999999999999645e+00 9.000000000000000222e-01 3.920556376805875085e-03
8.700000000000001066e+00 9.000000000000000222e-01 4.093246460449227395e-03
8.800000000000000711e+00 9.000000000000000222e-01 4.249878562140342424e-03
8.900000000000000355e+00 9.000000000000000222e-01 4.388154888988165213e-03
9.000000000000000000e+00 9.000000000000000222e-01 4.506034915662723503e-03
9.099999999999999645e+00 9.000000000000000222e-01 4.601787486677416661e-03
9.200000000000001066e+00 9.000000000000000222e-01 4.674034991832136041e-03
9.300000000000000711e+00 9.000000000000000222e-01 4.721787969906828322e-03
9.400000000000000355e+00 9.000000000000000222e-01 4.744468862338214674e-03
9.500000000000000000e+00 9.000000000000000222e-01 4.741924066716919975e-03
9.600000000000001421e+00 9.000000000000000222e-01 4.714423908767045694e-03
9.700000000000001066e+00 9.000000000000000222e-01 4.662650637957422087e-03
9.800000000000000711e+00 9.000000000000000222e-01 4.587675031781609722e-03
9.900000000000000355e+00 9.000000000000000222e-01 4.490922642761531122e-03
1.000000000000000000e+01 9.000000000000000222e-01 4.374131117464645502e-03
1.010000000000000142e+01 9.000000000000000222e-01 4.239300338081061943e-03
1.020000000000000107e+01 9.000000000000000222e-01 4.088637368300805652e-03
1.030000000000000071e+01 9.000000000000000222e-01 3.924498315562225011e-03
1.040000000000000036e+01 9.000000000000000222e-01 3.749329246605373304e-03
1.050000000000000000e+01 9.000000000000000222e-01 3.565608214673863813e-03
1.060000000000000142e+01 9.000000000000000222e-01 3.375790283218471285e-03
1.070000000000000107e+01 9.000000000000000222e-01 3.182257176975710963e-03
1.080000000000000071e+01 9.000000000000000222e-01 2.987272875905480976e-03
1.090000000000000036e+01 9.000000000000000222e-01 2.792946112812627005e-03
1.100000000000000000e+01 9.000000000000000222e-01 2.601200364912990576e-03
1.110000000000000142e+01 9.000000000000000222e-01 2.413751565846979953e-03
1.120000000000000107e+01 9.000000000000000222e-01 2.232093428048865548e-03
1.130000000000000071e+01 9.000000000000000222e-01 2.057489972570590055e-03
1.140000000000000036e+01 9.000000000000000222e-01 1.890974626407390929e-03
1.150000000000000000e+01 9.000000000000000222e-01 1.733355072967155113e-03
1.160000000000000142e+01 9.000000000000000222e-01 1.585222931447478889e-03
1.170000000000000107e+01 9.000000000000000222e-01 1.446967292885311665e-03
1.180000000000000071e+01 9.000000000000000222e-01 1.318791148156813788e-03
1.190000000000000036e+01 9.000000000000000222e-01 1.200729797143830751e-03
1.200000000000000000e+01 9.000000000000000222e-01 1.092670417914798700e-03
1.210000000000000142e+01 9.000000000000000222e-01 9.943720887494332441e-04
1.220000000000000107e+01 9.000000000000000222e-01 9.054856831246896635e-04
1.230000000000000071e+01 9.000000000000000222e-01 8.255731883642790543e-04
1.240000000000000036e+01 9.000000000000000222e-01 7.541261240820381923e-04
1.250000000000000000e+01 9.000000000000000222e-01 6.905828502356678097e-04
1.260000000000000142e+01 9.000000000000000222e-01 6.343446519558820860e-04
1.270000000000000107e+01 9.000000000000000222e-01 5.847905666724582691e-04
1.280000000000000071e+01 9.000000000000000222e-01 5.412909775366655900e-04
1.290000000000000036e+01 9.000000000000000222e-01 5.032200363561608897e-04
1.300000000000000000e+01 9.000000000000000222e-01 4.699670010132928110e-04
1.310000000000000142e+01 9.000000000000000222e-01 4.409465792704682927e-04
1.320000000000000107e+01 9.000000000000000222e-01 4.156083661130498524e-04
1.330000000000000071e+01 9.000000000000000222e-01 3.934454486543488322e-04
1.340000000000000036e+01 9.000000000000000222e-01 3.740022343350784834e-04
1.350000000000000000e+01 9.000000000000000222e-01 3.568815375554000146e-04
1.360000000000000142e+01 9.000000000000000222e-01 3.417509393244758803e-04
1.370000000000000107e+01 9.000000000000000222e-01 3.283484157034454701e-04
1.380000000000000071e+01 9.000000000000000222e-01 3.164872147618572312e-04
1.390000000000000036e+01 9.000000000000000222e-01 3.060599487878468638e-04
1.400000000000000000e+01 9.000000000000000222e-01 2.970418582961184811e-04
1.410000000000000142e+01 9.000000000000000222e-01 2.894931961816323419e-04
1.420000000000000107e+01 9.000000000000000222e-01 2.835606730687039367e-04
1.430000000000000071e+01 9.000000000000000222e-01 2.794778972899156894e-04
1.440000000000000036e+01 9.000000000000000222e-01 2.775647338954355262e-04
1.450000000000000000e+01 9.000000000000000222e-01 2.782254958793404110e-04
1.460000000000000142e+01 9.000000000000000222e-01 2.819458672032559539e-04
1.470000000000000107e+01 9.000000000000000222e-01 2.892884417060944020e-04
1.480000000000000071e+01 9.000000000000000222e-01 3.008867459493398330e-04
1.490000000000000036e+01 9.000000000000000222e-01 3.174375996618262748e-04
1.500000000000000000e+01 9.000000000000000222e-01 3.396916577245109609e-04
0.000000000000000000e+00 1.000000000000000000e+00 5.222748825034975381e-03
1.000000000000000056e-01 1.000000000000000000e+00 5.359251668318686622e-03
2.000000000000000111e-01 1.000000000000000000e+00 5.468959008516029695e-03
3.000000000000000444e-01 1.000000000000000000e+00 5.550293004569479757e-03
4.000000000000000222e-01 1.000000000000000000e+00 5.602149441764767840e-03
5.000000000000000000e-01 1.000000000000000000e+00 5.623923986559992844e-03
6.000000000000000888e-01 1.000000000000000000e+00 5.615524225816451685e-03
7.000000000000000666e-01 1.000000000000000000e+00 5.577367121554547419e-03
8.000000000000000444e-01 1.000000000000000000e+00 5.510362092939532358e-03
9.000000000000000222e-01 1.000000000000000000e+00 5.415880507880293897e-03
1.000000000000000000e+00 1.000000000000000000e+00 5.295712899274843989e-03
1.100000000000000089e+00 1.000000000000000000e+00 5.152015688565628367e-03
1.200000000000000178e+00 1.000000000000000000e+00 4.987249577659084651e-03
1.300000000000000044e+00 1.000000000000000000e+00 4.804112039717520211e-03
1.400000000000000133e+00 1.000000000000000000e+00 4.605466486298703463e-03
1.500000000000000000e+00 1.000000000000000000e+00 4.394270706713361910e-03
1.600000000000000089e+00 1.000000000000000000e+00 4.173507067437132179e-03
1.700000000000000178e+00 1.000000000000000000e+00 3.946116735351307137e-03
1.800000000000000044e+00 1.000000000000000000e+00 3.714939866423283815e-03
1.900000000000000133e+00 1.000000000000000000e+00 3.482663305127384722e-03
2.000000000000000000e+00 1.000000000000000000e+00 3.251776897372105068e-03
2.100000000000000089e+00 1.000000000000000000e+00 3.024539060415420630e-03
2.200000000000000178e+00 1.000000000000000000e+00 2.802951805783095336e-03
2.300000000000000266e+00 1.000000000000000000e+00 2.588745000970153580e-03
2.400000000000000355e+00 1.000000000000000000e+00 2.383369303186327372e-03
2.500000000000000000e+00 1.000000000000000000e+00 2.187996917984731844e-03
2.600000000000000089e+00 1.000000000000000000e+00 2.003529135077101401e-03
2.700000000000000178e+00 1.000000000000000000e+00 1.830609474346904389e-03
2.800000000000000266e+00 1.000000000000000000e+00 1.669641232659316863e-03
2.900000000000000355e+00 1.000000000000000000e+00 1.520808247569261328e-03
3.000000000000000000e+00 1.000000000000000000e+00 1.384097775222346751e-03
3.100000000000000089e+00 1.000000000000000000e+00 1.259324502567007141e-03
3.200000000000000178e+00 1.000000000000000000e+00 1.146154863881685294e-03
3.300000000000000266e+00 1.000000000000000000e+00 1.044130994647462368e-03
3.400000000000000355e+00 1.000000000000000000e+00 9.526938195844736465e-04
3.500000000000000000e+00 1.000000000000000000e+00 8.712049259992538271e-04
3.600000000000000089e+00 1.000000000000000000e+00 7.989670107334763188e-04
3.700000000000000178e+00 1.000000000000000000e+00 7.352428038236238656e-04
3.800000000000000266e+00 1.000000000000000000e+00 6.792724618071489156e-04
3.900000000000000355e+00 1.000000000000000000e+00 6.302894879791013771e-04
4.000000000000000000e+00 1.000000000000000000e+00 5.875352771787374596e-04
4.100000000000000533e+00 1.000000000000000000e+00 5.502724016341950649e-04
4.200000000000000178e+00 1.000000000000000000e+00 5.177967557298283809e-04
4.299999999999999822e+00 1.000000000000000000e+00 4.894486655124377682e-04
4.400000000000000355e+00 1.000000000000000000e+00 4.646230476541446277e-04
4.500000000000000000e+00 1.000000000000000000e+00 4.427786765336497480e-04
4.600000000000000533e+00 1.000000000000000000e+00 4.234465906480367305e-04
4.700000000000000178e+00 1.000000000000000000e+00 4.062376435483571759e-04
4.800000000000000711e+00 1.000000000000000000e+00 3.908491818549508280e-04
4.900000000000000355e+00 1.000000000000000000e+00 3.770708146797257729e-04
5.000000000000000000e+00 1.000000000000000000e+00 3.647892250949241657e-04
5.100000000000000533e+00 1.000000000000000000e+00 3.539919644861796218e-04
5.200000000000000178e+00 1.000000000000000000e+00 3.447701634452139544e-04
5.300000000000000711e+00 1.000000000000000000e+00 3.373200866501746683e-04
5.400000000000000355e+00 1.000000000000000000e+00 3.319434522025458789e-04
5.500000000000000000e+00 1.000000000000000000e+00 3.290464265864006914e-04
5.600000000000000533e+00 1.000000000000000000e+00 3.291371937261072214e-04
5.700000000000000178e+00 1.000000000000000000e+00 3.328219802374804501e-04
5.800000000000000711e+00 1.000000000000000000e+00 3.407993995627247317e-04
5.900000000000000355e+00 1.000000000000000000e+00 3.538529570261266812e-04
6.000000000000000000e+00 1.000000000000000000e+00 3.728415388607799483e-04
6.100000000000000533e+00 1.000000000000000000e+00 3.986876949034473929e-04
6.200000000000000178e+00 1.000000000000000000e+00 4.323635217349141766e-04
6.300000000000000711e+00 1.000000000000000000e+00 4.748739658356876370e-04
6.400000000000000355e+00 1.000000000000000000e+00 5.272374001146221600e-04
6.500000000000000000e+00 1.000000000000000000e+00 5.904633866604288824e-04
6.600000000000000533e+00 1.000000000000000000e+00 6.655276272607910104e-04
6.700000000000000178e+00 1.000000000000000000e+00 7.533442227639435516e-04
6.800000000000000711e+00 1.000000000000000000e+00 8.547355118918805762e-04
6.900000000000000355e+00 1.000000000000000000e+00 9.703999358767636087e-04
7.000000000000000000e+00 1.000000000000000000e+00 1.100878570282385564e-03
7.100000000000000533e+00 1.000000000000000000e+00 1.246521169346166864e-03
7.200000000000000178e+00 1.000000000000000000e+00 1.407452767952956010e-03
7.300000000000000711e+00 1.000000000000000000e+00 1.583542066463483437e-03
7.400000000000000355e+00 1.000000000000000000e+00 1.774372967317205691e-03
7.500000000000000000e+00 1.000000000000000000e+00 1.979220722877595741e-03
7.600000000000000533e+00 1.000000000000000000e+00 2.197034176173077481e-03
7.700000000000000178e+00 1.000000000000000000e+00 2.426425517899592418e-03
7.800000000000000711e+00 1.000000000000000000e+00 2.665668836771987148e-03
7.900000000000000355e+00 1.000000000000000000e+00 2.912708504328304776e-03
8.000000000000000000e+00 1.000000000000000000e+00 3.165178114478429602e-03
8.099999999999999645e+00 1.000000000000000000e+00 3.420430304098075625e-03
8.200000000000001066e+00 1.000000000000000000e+00 3.675577331788440656e-03
8.300000000000000711e+00 1.000000000000000000e+00 3.927541810779176974e-03
8.400000000000000355e+00 1.000000000000000000e+00 4.173116505674433901e-03
8.500000000000000000e+00 1.000000000000000000e+00 4.409031639740167846e-03
8.599999999999999645e+00 1.000000000000000000e+00 4.632027747530589878e-03
8.700000000000001066e+00 1.000000000000000000e+00 4.838931772007196326e-03
8.800000000000000711e+00 1.000000000000000000e+00 5.026733866648041768e-03
8.900000000000000355e+00 1.000000000000000000e+00 5.192662236382603394e-03
9.000000000000000000e+00 1.000000000000000000e+00 5.334253345083667108e-03
9.099999999999999645e+00 1.000000000000000000e+00 5.449414933705582116e-03
9.200000000000001066e+00 1.000000000000000000e+00 5.536479527498570398e-03
9.300000000000000711e+00 1.000000000000000000e+00 5.594246452722294316e-03
9.400000000000000355e+00 1.000000000000000000e+00 5.622010817499165786e-03
9.500000000000000000e+00 1.000000000000000000e+00 5.619578418140001863e-03
9.600000000000001421e+00 1.000000000000000000e+00 5.587266088180738340e-03
9.700000000000001066e+00 1.000000000000000000e+00 5.525887586575628507e-03
9.800000000000000711e+00 1.000000000000000000e+00 5.436725696381178308e-03
9.900000000000000355e+00 1.000000000000000000e+00 5.321491747661026214e-03
1.000000000000000000e+01 1.000000000000000000e+00 5.182274260905974511e-03
1.010000000000000142e+01 1.000000000000000000e+00 5.021478805087667766e-03
1.020000000000000107e+01 1.000000000000000000e+00 4.841761456818765956e-03
1.030000000000000071e+01 1.000000000000000000e+00 4.645958419088071049e-03
1.040000000000000036e+01 1.000000000000000000e+00 4.437014402031595056e-03
1.050000000000000000e+01 1.000000000000000000e+00 4.217912284671367952e-03
1.060000000000000142e+01 1.000000000000000000e+00 3.991606374301181169e-03
1.070000000000000107e+01 1.000000000000000000e+00 3.760961275753023011e-03
1.080000000000000071e+01 1.000000000000000000e+00 3.528697999046012928e-03
1.090000000000000036e+01 1.000000000000000000e+00 3.297348498224209144e-03
1.100000000000000000e+01 1.000000000000000000e+00 3.069219375892654877e-03
1.110000000000000142e+01 1.000000000000000000e+00 2.846365036001391544e-03
1.120000000000000107e+01 1.000000000000000000e+00 2.630570148001924562e-03
1.130000000000000071e+01 1.000000000000000000e+00 2.423340920186185018e-03
1.140000000000000036e+01 1.000000000000000000e+00 2.225904384466286835e-03
1.150000000000000000e+01 1.000000000000000000e+00 2.039214678168950814e-03
1.160000000000000142e+01 1.000000000000000000e+00 1.863965173191408677e-03
1.170000000000000107e+01 1.000000000000000000e+00 1.700605245790758405e-03
1.180000000000000071e+01 1.000000000000000000e+00 1.549360493199299386e-03
1.190000000000000036e+01 1.000000000000000000e+00 1.410255274486157777e-03
1.200000000000000000e+01 1.000000000000000000e+00 1.283136568811993859e-03
1.210000000000000142e+01 1.000000000000000000e+00 1.167698289883728133e-03
1.220000000000000107e+01 1.000000000000000000e+00 1.063505356880007930e-03
1.230000000000000071e+01 1.000000000000000000e+00 9.700169866427227946e-04
1.240000000000000036e+01 1.000000000000000000e+00 8.866088288309579603e-04
1.250000000000000000e+01 1.000000000000000000e+00 8.125937067756832440e-04
1.260000000000000142e+01 1.000000000000000000e+00 7.472408463078438270e-04
1.270000000000000107e+01 1.000000000000000000e+00 6.897935697176831461e-04
1.280000000000000071e+01 1.000000000000000000e+00 6.394855013642902200e-04
1.290000000000000036e+01 1.000000000000000000e+00 5.955553763266113656e-04
1.300000000000000000e+01 1.000000000000000000e+00 5.572605663939538337e-04
1.310000000000000142e+01 1.000000000000000000e+00 5.238894421978028274e-04
1.320000000000000107e+01 1.000000000000000000e+00 4.947726805464894816e-04
1.330000000000000071e+01 1.000000000000000000e+00 4.692936063831423961e-04
1.340000000000000036e+01 1.000000000000000000e+00 4.468976334109966411e-04
1.350000000000000000e+01 1.000000000000000000e+00 4.271008400064312482e-04
1.360000000000000142e+01 1.000000000000000000e+00 4.094976905534688312e-04
1.370000000000000107e+01 1.000000000000000000e+00 3.937678889143111363e-04
1.380000000000000071e+01 1.000000000000000000e+00 3.796823316095533488e-04
1.390000000000000036e+01 1.000000000000000000e+00 3.671081137225846221e-04
1.400000000000000000e+01 1.000000000000000000e+00 3.560125300544523218e-04
1.410000000000000142e+01 1.000000000000000000e+00 3.464660064760504625e-04
1.420000000000000107e+01 1.000000000000000000e+00 3.386438901634910041e-04
1.430000000000000071e+01 1.000000000000000000e+00 3.328270207103947199e-04
1.440000000000000036e+01 1.000000000000000000e+00 3.294009953727799513e-04
1.450000000000000000e+01 1.000000000000000000e+00 3.288540297359731843e-04
1.460000000000000142e+01 1.000000000000000000e+00 3.317732994243142238e-04
1.470000000000000107e+01 1.000000000000000000e+00 3.388396295646675009e-04
1.480000000000000071e+01 1.000000000000000000e+00 3.508203781130869617e-04
1.490000000000000036e+01 1.000000000000000000e+00 3.685603395523899301e-04
1.500000000000000000e+01 1.000000000000000000e+00 3.929704806386297806e-04
0.000000000000000000e+00 1.100000000000000089e+00 6.156587223675643802e-03
1.000000000000000056e-01 1.100000000000000089e+00 6.319894215277492393e-03
2.000000000000000111e-01 1.100000000000000089e+00 6.451345244867441250e-03
3.000000000000000444e-01 1.100000000000000089e+00 6.549039434942322165e-03
4.000000000000000222e-01 1.100000000000000089e+00 6.611641955909030449e-03
5.000000000000000000e-01 1.100000000000000089e+00 6.638415920387266342e-03
6.000000000000000888e-01 1.100000000000000089e+00 6.629237338241446634e-03
7.000000000000000666e-01 1.100000000000000089e+00 6.584592655164613756e-03
8.000000000000000444e-01 1.100000000000000089e+00 6.505559078165882789e-03
9.000000000000000222e-01 1.100000000000000089e+00 6.393768566298134448e-03
1.000000000000000000e+00 1.100000000000000089e+00 6.251357002540388827e-03
1.100000000000000089e+00 1.100000000000000089e+00 6.080900631069247400e-03
1.200000000000000178e+00 1.100000000000000089e+00 5.885342313271226672e-03
1.300000000000000044e+00 1.100000000000000089e+00 5.667910499964996449e-03
1.400000000000000133e+00 1.100000000000000089e+00 5.432034017139950564e-03
1.500000000000000000e+00 1.100000000000000089e+00 5.181255807419863670e-03
1.600000000000000089e+00 1.100000000000000089e+00 4.919148658855593270e-03
1.700000000000000178e+00 1.100000000000000089e+00 4.649235696599050838e-03
1.800000000000000044e+00 1.100000000000000089e+00 4.374918031623152223e-03
1.900000000000000133e+00 1.100000000000000089e+00 4.099411482452953309e-03
2.000000000000000000e+00 1.100000000000000089e+00 3.825693745224687317e-03
2.100000000000000089e+00 1.100000000000000089e+00 3.556462821393532869e-03
2.200000000000000178e+00 1.100000000000000089e+00 3.294106957584383953e-03
2.300000000000000266e+00 1.100000000000000089e+00 3.040685841317310959e-03
2.400000000000000355e+00 1.100000000000000089e+00 2.797922356417145359e-03
2.500000000000000000e+00 1.100000000000000089e+00 2.567203851830641287e-03
2.600000000000000089e+00 1.100000000000000089e+00 2.349591627796976997e-03
2.700000000000000178e+00 1.100000000000000089e+00 2.145837195930076682e-03
2.800000000000000266e+00 1.100000000000000089e+00 1.956403819381137815e-03
2.900000000000000355e+00 1.100000000000000089e+00 1.781491874434458500e-03
3.000000000000000000e+00 1.100000000000000089e+00 1.621066679984808478e-03
3.100000000000000089e+00 1.100000000000000089e+00 1.474887598303897991e-03
3.200000000000000178e+00 1.100000000000000089e+00 1.342537400663122021e-03
3.300000000000000266e+00 1.100000000000000089e+00 1.223451096960755796e-03
3.400000000000000355e+00 1.100000000000000089e+00 1.116943633778970510e-03
3.500000000000000000e+00 1.100000000000000089e+00 1.022236057380194064e-03
3.600000000000000089e+00 1.100000000000000089e+00 9.384799074134347408e-04
3.700000000000000178e+00 1.100000000000000089e+00 8.647797472601849184e-04
3.800000000000000266e+00 1.100000000000000089e+00 8.002138449071140303e-04
3.900000000000000355e+00 1.100000000000000089e+00 7.438530937044973354e-04
4.000000000000000000e+00 1.100000000000000089e+00 6.947783073862757834e-04
4.100000000000000533e+00 1.100000000000000089e+00 6.520960420749099748e-04
4.200000000000000178e+00 1.100000000000000089e+00 6.149530946229832826e-04
4.299999999999999822e+00 1.100000000000000089e+00 5.825498071089412269e-04
4.400000000000000355e+00 1.100000000000000089e+00 5.541522772472630464e-04
4.500000000000000000e+00 1.100000000000000089e+00 5.291035391757099990e-04
4.600000000000000533e+00 1.100000000000000089e+00 5.068337431036108081e-04
4.700000000000000178e+00 1.100000000000000089e+00 4.868693292181820297e-04
4.800000000000000711e+00 1.100000000000000089e+00 4.688411634681112321e-04
4.900000000000000355e+00 1.100000000000000089e+00 4.524915815786352546e-04
5.000000000000000000e+00 1.100000000000000089e+00 4.376802729282293033e-04
5.100000000000000533e+00 1.100000000000000089e+00 4.243889267295183096e-04
5.200000000000000178e+00 1.100000000000000089e+00 4.127245574950211770e-04
5.300000000000000711e+00 1.100000000000000089e+00 4.029214227187659023e-04
5.400000000000000355e+00 1.100000000000000089e+00 3.953414406072358720e-04
5.500000000000000000e+00 1.100000000000000089e+00 3.904730073253311106e-04
5.600000000000000533e+00 1.100000000000000089e+00 3.889280999852674347e-04
5.700000000000000178e+00 1.100000000000000089e+00 3.914375328721055036e-04
5.800000000000000711e+00 1.100000000000000089e+00 3.988442108003834746e-04
5.900000000000000355e+00 1.100000000000000089e+00 4.120941971059036493e-04
6.000000000000000000e+00 1.100000000000000089e+00 4.322253881660837512e-04
6.100000000000000533e+00 1.100000000000000089e+00 4.603535664800646136e-04
6.200000000000000178e+00 1.100000000000000089e+00 4.976555963243916181e-04
6.300000000000000711e+00 1.100000000000000089e+00 5.453495366176267303e-04
6.400000000000000355e+00 1.100000000000000089e+00 6.046714817478489540e-04
6.500000000000000000e+00 1.100000000000000089e+00 6.768490089578904027e-04
6.600000000000000533e+00 1.100000000000000089e+00 7.630712151812516549e-04
6.700000000000000178e+00 1.100000000000000089e+00 8.644554693872852011e-04
6.800000000000000711e+00 1.100000000000000089e+00 9.820111878191348925e-04
6.900000000000000355e+00 1.100000000000000089e+00 1.116601154531533672e-03
7.000000000000000000e+00 1.100000000000000089e+00 1.268901149757819657e-03
7.100000000000000533e+00 1.100000000000000089e+00 1.439358901080252471e-03
7.200000000000000178e+00 1.100000000000000089e+00 1.628153620573097923e-03
7.300000000000000711e+00 1.100000000000000089e+00 1.835157615509617687e-03
7.400000000000000355e+00 1.100000000000000089e+00 2.059901639700072260e-03
7.500000000000000000e+00 1.100000000000000089e+00 2.301545765932726424e-03
7.600000000000000533e+00 1.100000000000000089e+00 2.558857588217836737e-03
7.700000000000000178e+00 1.100000000000000089e+00 2.830199490556614683e-03
7.800000000000000711e+00 1.100000000000000089e+00 3.113526537739939523e-03
7.900000000000000355e+00 1.100000000000000089e+00 3.406396251725704420e-03
8.000000000000000000e+00 1.100000000000000089e+00 3.705991141403725594e-03
8.099999999999999645e+00 1.100000000000000089e+00 4.009154369569591092e-03
8.200000000000001066e+00 1.100000000000000089e+00 4.312438392069129801e-03
8.300000000000000711e+00 1.100000000000000089e+00 4.612165819955471244e-03
8.400000000000000355e+00 1.100000000000000089e+00 4.904501169686829171e-03
8.500000000000000000e+00 1.100000000000000089e+00 5.185531613676854293e-03
8.599999999999999645e+00 1.100000000000000089e+00 5.451354357101653204e-03
8.700000000000001066e+00 1.100000000000000089e+00 5.698167875825967815e-03
8.800000000000000711e+00 1.100000000000000089e+00 5.922363977543352621e-03
8.900000000000000355e+00 1.100000000000000089e+00 6.120617509228782477e-03
9.000000000000000000e+00 1.100000000000000089e+00 6.289970536420157188e-03
9.099999999999999645e+00 1.100000000000000089e+00 6.427907963725629746e-03
9.200000000000001066e+00 1.100000000000000089e+00 6.532421844527269358e-03
9.300000000000000711e+00 1.100000000000000089e+00 6.602062028529569887e-03
9.400000000000000355e+00 1.100000000000000089e+00 6.635971301181409730e-03
9.500000000000000000e+00 1.100000000000000089e+00 6.633903757679597037e-03
9.600000000000001421e+00 1.100000000000000089e+00 6.596225801435916594e-03
9.700000000000001066e+00 1.100000000000000089e+00 6.523899834831890787e-03
9.800000000000000711e+00 1.100000000000000089e+00 6.418451388676553113e-03
9.900000000000000355e+00 1.100000000000000089e+00 6.281921084334445016e-03
1.000000000000000000e+01 1.100000000000000089e+00 6.116803407020494215e-03
1.010000000000000142e+01 1.100000000000000089e+00 5.925974759767199326e-03
1.020000000000000107e+01 1.100000000000000089e+00 5.712613638250205357e-03
1.030000000000000071e+01 1.100000000000000089e+00 5.480115996260683138e-03
1.040000000000000036e+01 1.100000000000000089e+00 5.232008947622122930e-03
1.050000000000000000e+01 1.100000000000000089e+00 4.971865870125798462e-03
1.060000000000000142e+01 1.100000000000000089e+00 4.703225748556262228e-03
1.070000000000000107e+01 1.100000000000000089e+00 4.429519235318684495e-03
1.080000000000000071e+01 1.100000000000000089e+00 4.154003445592118621e-03
1.090000000000000036e+01 1.100000000000000089e+00 3.879706972760828612e-03
1.100000000000000000e+01 1.100000000000000089e+00 3.609386045938949711e-03
1.110000000000000142e+01 1.100000000000000089e+00 3.345492191592187685e-03
1.120000000000000107e+01 1.100000000000000089e+00 3.090151239405988272e-03
1.130000000000000071e+01 1.100000000000000089e+00 2.845153056802698401e-03
1.140000000000000036e+01 1.100000000000000089e+00 2.611951027501401706e-03
1.150000000000000000e+01 1.100000000000000089e+00 2.391670019417025967e-03
1.160000000000000142e+01 1.100000000000000089e+00 2.185121419710991594e-03
1.170000000000000107e+01 1.100000000000000089e+00 1.992823745917743708e-03
1.180000000000000071e+01 1.100000000000000089e+00 1.815027361420981124e-03
1.190000000000000036e+01 1.100000000000000089e+00 1.651741916168709664e-03
1.200000000000000000e+01 1.100000000000000089e+00 1.502765281676087059e-03
1.210000000000000142e+01 1.100000000000000089e+00 1.367712934400742639e-03
1.220000000000000107e+01 1.100000000000000089e+00 1.246046945426366103e-03
1.230000000000000071e+01 1.100000000000000089e+00 1.137103940850933822e-03
1.240000000000000036e+01 1.100000000000000089e+00 1.040121592848899284e-03
1.250000000000000000e+01 1.100000000000000089e+00 9.542633757690687554e-04
1.260000000000000142e+01 1.100000000000000089e+00 8.786414679039197036e-04
1.270000000000000107e+01 1.100000000000000089e+00 8.123377940159754720e-04
1.280000000000000071e+01 1.100000000000000089e+00 7.544232855258279670e-04
1.290000000000000036e+01 1.100000000000000089e+00 7.039754860701230837e-04
1.300000000000000000e+01 1.100000000000000089e+00 6.600946534096658507e-04
1.310000000000000142e+01 1.100000000000000089e+00 6.219185091739028604e-04
1.320000000000000107e+01 1.100000000000000089e+00 5.886357711466978261e-04
1.330000000000000071e+01 1.100000000000000089e+00 5.594985743911163375e-04
1.340000000000000036e+01 1.100000000000000089e+00 5.338338528627769794e-04
1.350000000000000000e+01 1.100000000000000089e+00 5.110537169994211265e-04
1.360000000000000142e+01 1.100000000000000089e+00 4.906648288832879921e-04
1.370000000000000107e+01 1.100000000000000089e+00 4.722767476080151974e-04
1.380000000000000071e+01 1.100000000000000089e+00 4.556091948867160802e-04
1.390000000000000036e+01 1.100000000000000089e+00 4.404981749664424809e-04
1.400000000000000000e+01 1.100000000000000089e+00 4.269008727508161378e-04
1.410000000000000142e+01 1.100000000000000089e+00 4.148992480044889474e-04
1.420000000000000107e+01 1.100000000000000089e+00 4.047022393797456287e-04
1.430000000000000071e+01 1.100000000000000089e+00 3.966464873056502693e-04
1.440000000000000036e+01 1.100000000000000089e+00 3.911954772132292713e-04
1.450000000000000000e+01 1.100000000000000089e+00 3.889369923836325633e-04
1.460000000000000142e+01 1.100000000000000089e+00 3.905787480552322735e-04
1.470000000000000107e+01 1.100000000000000089e+00 3.969420556739331374e-04
1.480000000000000071e+01 1.100000000000000089e+00 4.089533400974134877e-04
1.490000000000000036e+01 1.100000000000000089e+00 4.276333064452983532e-04
1.500000000000000000e+01 1.100000000000000089e+00 4.540835318308739728e-04
0.000000000000000000e+00 1.200000000000000178e+00 7.227241801434976243e-03
1.000000000000000056e-01 1.200000000000000178e+00 7.421733610710294637e-03
2.000000000000000111e-01 1.200000000000000178e+00 7.578550766632866434e-03
3.000000000000000444e-01 1.200000000000000178e+00 7.695415955628032156e-03
4.000000000000000222e-01 1.200000000000000178e+00 7.770723556285465822e-03
5.000000000000000000e-01 1.200000000000000178e+00 7.803578131661726910e-03
6.000000000000000888e-01 1.200000000000000178e+00 7.793812965511820456e-03
7.000000000000000666e-01 1.200000000000000178e+00 7.741988024503182464e-03
8.000000000000000444e-01 1.200000000000000178e+00 7.649367509541719380e-03
9.000000000000000222e-01 1.200000000000000178e+00 7.517877943832990129e-03
1.000000000000000000e+00 1.200000000000000178e+00 7.350048498594567194e-03
1.100000000000000089e+00 1.200000000000000178e+00 7.148935942636574191e-03
1.200000000000000178e+00 1.200000000000000178e+00 6.918037182495461596e-03
1.300000000000000044e+00 1.200000000000000178e+00 6.661192801448596532e-03
1.400000000000000133e+00 1.200000000000000178e+00 6.382485280875859271e-03
1.500000000000000000e+00 1.200000000000000178e+00 6.086135678032232252e-03
1.600000000000000089e+00 1.200000000000000178e+00 5.776402434617114792e-03
1.700000000000000178e+00 1.200000000000000178e+00 5.457485708535193825e-03
1.800000000000000044e+00 1.200000000000000178e+00 5.133440178482466185e-03
1.900000000000000133e+00 1.200000000000000178e+00 4.808098700803897785e-03
2.000000000000000000e+00 1.200000000000000178e+00 4.485008542494742234e-03
2.100000000000000089e+00 1.200000000000000178e+00 4.167381219887559066e-03
2.200000000000000178e+00 1.200000000000000178e+00 3.858056286289476833e-03
2.300000000000000266e+00 1.200000000000000178e+00 3.559478776358084191e-03
2.400000000000000355e+00 1.200000000000000178e+00 3.273689465554756838e-03
2.500000000000000000e+00 1.200000000000000178e+00 3.002326664893468881e-03
2.600000000000000089e+00 1.200000000000000178e+00 2.746637958661229950e-03
2.700000000000000178e+00 1.200000000000000178e+00 2.507500109106023008e-03
2.800000000000000266e+00 1.200000000000000178e+00 2.285445290733547144e-03
2.900000000000000355e+00 1.200000000000000178e+00 2.080691863372024879e-03
3.000000000000000000e+00 1.200000000000000178e+00 1.893178027537059356e-03
3.100000000000000089e+00 1.200000000000000178e+00 1.722596904741015029e-03
3.200000000000000178e+00 1.200000000000000178e+00 1.568431825355574155e-03
3.300000000000000266e+00 1.200000000000000178e+00 1.429990864767176177e-03
3.400000000000000355e+00 1.200000000000000178e+00 1.306439924894045850e-03
3.500000000000000000e+00 1.200000000000000178e+00 1.196833896416090457e-03
3.600000000000000089e+00 1.200000000000000178e+00 1.100145645304590435e-03
3.700000000000000178e+00 1.200000000000000178e+00 1.015292737761619695e-03
3.800000000000000266e+00 1.200000000000000178e+00 9.411619469090791792e-04
3.900000000000000355e+00 1.200000000000000178e+00 8.766316725108685027e-04
4.000000000000000000e+00 1.200000000000000178e+00 8.205924546015469240e-04
4.100000000000000533e+00 1.200000000000000178e+00 7.719657782519118074e-04
4.200000000000000178e+00 1.200000000000000178e+00 7.297213563777041638e-04
4.299999999999999822e+00 1.200000000000000178e+00 6.928930477473721180e-04
4.400000000000000355e+00 1.200000000000000178e+00 6.605935254710671670e-04
4.500000000000000000e+00 1.200000000000000178e+00 6.320277640379293443e-04
4.600000000000000533e+00 1.200000000000000178e+00 6.065053662193747256e-04
4.700000000000000178e+00 1.200000000000000178e+00 5.834517093696265375e-04
4.800000000000000711e+00 1.200000000000000178e+00 5.624178568137560728e-04
4.900000000000000355e+00 1.200000000000000178e+00 5.430891555128673038e-04
5.000000000000000000e+00 1.200000000000000178e+00 5.252924259014212383e-04
5.100000000000000533e+00 1.200000000000000178e+00 5.090016422220911821e-04
5.200000000000000178e+00 1.200000000000000178e+00 4.943419993076831817e-04
5.300000000000000711e+00 1.200000000000000178e+00 4.815922613843809158e-04
5.400000000000000355e+00 1.200000000000000178e+00 4.711852867004219709e-04
5.500000000000000000e+00 1.200000000000000178e+00 4.637066155154634492e-04
5.600000000000000533e+00 1.200000000000000178e+00 4.598909959031460457e-04
5.700000000000000178e+00 1.200000000000000178e+00 4.606167008509474904e-04
5.800000000000000711e+00 1.200000000000000178e+00 4.668974618316466818e-04
5.900000000000000355e+00 1.200000000000000178e+00 4.798718107780806734e-04
6.000000000000000000e+00 1.200000000000000178e+00 5.007895885745679548e-04
6.100000000000000533e+00 1.200000000000000178e+00 5.309953499793435006e-04
6.200000000000000178e+00 1.200000000000000178e+00 5.719083800194140355e-04
6.300000000000000711e+00 1.200000000000000178e+00 6.249990440201800765e-04
6.400000000000000355e+00 1.200000000000000178e+00 6.917612314144998059e-04
6.500000000000000000e+00 1.200000000000000178e+00 7.736807304460462109e-04
6.600000000000000533e+00 1.200000000000000178e+00 8.721994931638269843e-04
6.700000000000000178e+00 1.200000000000000178e+00 9.886759211194459662e-04
6.800000000000000711e+00 1.200000000000000178e+00 1.124341521411832603e-03
6.900000000000000355e+00 1.200000000000000178e+00 1.280254544882951026e-03
7.000000000000000000e+00 1.200000000000000178e+00 1.457251512764349112e-03
7.100000000000000533e+00 1.200000000000000178e+00 1.655897848951602951e-03
7.200000000000000178e+00 1.200000000000000178e+00 1.876439141502973546e-03
7.300000000000000711e+00 1.200000000000000178e+00 2.118754834287818120e-03
7.400000000000000355e+00 1.200000000000000178e+00 2.382316371230075100e-03
7.500000000000000000e+00 1.200000000000000178e+00 2.666151954719735845e-03
7.600000000000000533e+00 1.200000000000000178e+00 2.968820112638341849e-03
7.700000000000000178e+00 1.200000000000000178e+00 3.288394176610105919e-03
7.800000000000000711e+00 1.200000000000000178e+00 3.622459546983326437e-03
7.900000000000000355e+00 1.200000000000000178e+00 3.968125256922727315e-03
8.000000000000000000e+00 1.200000000000000178e+00 4.322050859004901956e-03
8.099999999999999645e+00 1.200000000000000178e+00 4.680489063873537886e-03
8.200000000000001066e+00 1.200000000000000178e+00 5.039343892496207962e-03
8.300000000000000711e+00 1.200000000000000178e+00 5.394243399331881753e-03
8.400000000000000355e+00 1.200000000000000178e+00 5.740625325289022349e-03
8.500000000000000000e+00 1.200000000000000178e+00 6.073833389105529751e-03
8.599999999999999645e+00 1.200000000000000178e+00 6.389221362762920013e-03
8.700000000000001066e+00 1.200000000000000178e+00 6.682261633322006053e-03
8.800000000000000711e+00 1.200000000000000178e+00 6.948654654031436936e-03
8.900000000000000355e+00 1.200000000000000178e+00 7.184435545903068709e-03
9.000000000000000000e+00 1.200000000000000178e+00 7.386074131850924561e-03
9.099999999999999645e+00 1.200000000000000178e+00 7.550564865234875994e-03
9.200000000000001066e+00 1.200000000000000178e+00 7.675503442826003483e-03
9.300000000000000711e+00 1.200000000000000178e+00 7.759147353451045434e-03
9.400000000000000355e+00 1.200000000000000178e+00 7.800458188958460555e-03
9.500000000000000000e+00 1.200000000000000178e+00 7.799124211973072068e-03
9.600000000000001421e+00 1.200000000000000178e+00 7.755562410782389574e-03
9.700000000000001066e+00 1.200000000000000178e+00 7.670900048249411005e-03
9.800000000000000711e+00 1.200000000000000178e+00 7.546936498123300169e-03
9.900000000000000355e+00 1.200000000000000178e+00 7.386086924477782562e-03
1.000000000000000000e+01 1.200000000000000178e+00 7.191310061759274147e-03
1.010000000000000142e+01 1.200000000000000178e+00 6.966022957026597393e-03
1.020000000000000107e+01 1.200000000000000178e+00 6.714006007591999739e-03
1.030000000000000071e+01 1.200000000000000178e+00 6.439301937218647881e-03
1.040000000000000036e+01 1.200000000000000178e+00 6.146112482106481922e-03
1.050000000000000000e+01 1.200000000000000178e+00 5.838696495765962127e-03
1.060000000000000142e+01 1.200000000000000178e+00 5.521272934753821901e-03
1.070000000000000107e+01 1.200000000000000178e+00 5.197931774054847381e-03
1.080000000000000071e+01 1.200000000000000178e+00 4.872555352861027492e-03
1.090000000000000036e+01 1.200000000000000178e+00 4.548752009235539073e-03
1.100000000000000000e+01 1.200000000000000178e+00 4.229803171727363961e-03
1.110000000000000142e+01 1.200000000000000178e+00 3.918624384544157693e-03
1.120000000000000107e+01 1.200000000000000178e+00 3.617740094258529299e-03
1.130000000000000071e+01 1.200000000000000178e+00 3.329271457160103143e-03
1.140000000000000036e+01 1.200000000000000178e+00 3.054935964675239372e-03
1.150000000000000000e+01 1.200000000000000178e+00 2.796057346228019574e-03
1.160000000000000142e+01 1.200000000000000178e+00 2.553583999909857065e-03
1.170000000000000107e+01 1.200000000000000178e+00 2.328114116638291958e-03
1.180000000000000071e+01 1.200000000000000178e+00 2.119925690058526314e-03
1.190000000000000036e+01 1.200000000000000178e+00 1.929009723163377680e-03
1.200000000000000000e+01 1.200000000000000178e+00 1.755105130785160339e-03
1.210000000000000142e+01 1.200000000000000178e+00 1.597734070841132182e-03
1.220000000000000107e+01 1.200000000000000178e+00 1.456236693433466539e-03
1.230000000000000071e+01 1.200000000000000178e+00 1.329804555011038399e-03
1.240000000000000036e+01 1.200000000000000178e+00 1.217512187754802178e-03
1.250000000000000000e+01 1.200000000000000178e+00 1.118346529288960630e-03
1.260000000000000142e+01 1.200000000000000178e+00 1.031234096231083662e-03
1.270000000000000107e+01 1.200000000000000178e+00 9.550659226192539496e-04
1.280000000000000071e+01 1.200000000000000178e+00 8.887203802356656145e-04
1.290000000000000036e+01 1.200000000000000178e+00 8.310840546944637478e-04
1.300000000000000000e+01 1.200000000000000178e+00 7.810708736238011502e-04
1.310000000000000142e+01 1.200000000000000178e+00 7.376396776752723464e-04
1.320000000000000107e+01 1.200000000000000178e+00 6.998103986087444647e-04
1.330000000000000071e+01 1.200000000000000178e+00 6.666789686683605599e-04
1.340000000000000036e+01 1.200000000000000178e+00 6.374310388116015457e-04
1.350000000000000000e+01 1.200000000000000178e+00 6.113545361085900723e-04
1.360000000000000142e+01 1.200000000000000178e+00 5.878510475710494419e-04
1.370000000000000107e+01 1.200000000000000178e+00 5.664459820920808922e-04
1.380000000000000071e+01 1.200000000000000178e+00 5.467974357888534791e-04
1.390000000000000036e+01 1.200000000000000178e+00 5.287036689981933733e-04
1.400000000000000000e+01 1.200000000000000178e+00 5.121090942463786717e-04
1.410000000000000142e+01 1.200000000000000178e+00 4.971086713473726708e-04
1.420000000000000107e+01 1.200000000000000178e+00 4.839506052822898112e-04
1.430000000000000071e+01 1.200000000000000178e+00 4.730372412824867655e-04
1.440000000000000036e+01 1.200000000000000178e+00 4.649240463781385488e-04
1.450000000000000000e+01 1.200000000000000178e+00 4.603165550735076675e-04
1.460000000000000142e+01 1.200000000000000178e+00 4.600651374182193349e-04
1.470000000000000107e+01 1.200000000000000178e+00 4.651574207601698210e-04
1.480000000000000071e+01 1.200000000000000178e+00 4.767081639167172801e-04
1.490000000000000036e+01 1.200000000000000178e+00 4.959463483591740112e-04
1.500000000000000000e+01 1.200000000000000178e+00 5.241992211210559681e-04
0.000000000000000000e+00 1.300000000000000044e+00 8.446676819305363321e-03
1.000000000000000056e-01 1.300000000000000044e+00 8.677182659967308531e-03
2.000000000000000111e-01 1.300000000000000044e+00 8.863383338302064166e-03
3.000000000000000444e-01 1.300000000000000044e+00 9.002567230354634187e-03
4.000000000000000222e-01 1.300000000000000044e+00 9.092813437404648896e-03
5.000000000000000000e-01 1.300000000000000044e+00 9.133037900853508209e-03
6.000000000000000888e-01 1.300000000000000044e+00 9.123016322239052567e-03
7.000000000000000666e-01 1.300000000000000044e+00 9.063383087410439506e-03
8.000000000000000444e-01 1.300000000000000044e+00 8.955606266008355604e-03
9.000000000000000222e-01 1.300000000000000044e+00 8.801939649196101334e-03
1.000000000000000000e+00 1.300000000000000044e+00 8.605353664750400172e-03
1.100000000000000089e+00 1.300000000000000044e+00 8.369447827846456661e-03
1.200000000000000178e+00 1.300000000000000044e+00 8.098348103032962375e-03
1.300000000000000044e+00 1.300000000000000044e+00 7.796593122901380145e-03
1.400000000000000133e+00 1.300000000000000044e+00 7.469013591786319642e-03
1.500000000000000000e+00 1.300000000000000044e+00 7.120609368813534366e-03
1.600000000000000089e+00 1.300000000000000044e+00 6.756428658933825993e-03
1.700000000000000178e+00 1.300000000000000044e+00 6.381453446226147651e-03
1.800000000000000044e+00 1.300000000000000044e+00 6.000494802151238108e-03
1.900000000000000133e+00 1.300000000000000044e+00 5.618101030762765943e-03
2.000000000000000000e+00 1.300000000000000044e+00 5.238480824219663226e-03
2.100000000000000089e+00 1.300000000000000044e+00 4.865442753930237021e-03
2.200000000000000178e+00 1.300000000000000044e+00 4.502351575464894409e-03
2.300000000000000266e+00 1.300000000000000044e+00 4.152101034849376912e-03
2.400000000000000355e+00 1.300000000000000044e+00 3.817102176620397296e-03
2.500000000000000000e+00 1.300000000000000044e+00 3.499285604050237329e-03
2.600000000000000089e+00 1.300000000000000044e+00 3.200115748813193647e-03
2.700000000000000178e+00 1.300000000000000044e+00 2.920614976267393945e-03
2.800000000000000266e+00 1.300000000000000044e+00 2.661395275712043901e-03
2.900000000000000355e+00 1.300000000000000044e+00 2.422695344258134903e-03
3.000000000000000000e+00 1.300000000000000044e+00 2.204421042799764845e-03
3.100000000000000089e+00 1.300000000000000044e+00 2.006187453421038984e-03
3.200000000000000178e+00 1.300000000000000044e+00 1.827361068866742823e-03
3.300000000000000266e+00 1.300000000000000044e+00 1.667100967509784881e-03
3.400000000000000355e+00 1.300000000000000044e+00 1.524398146217739248e-03
3.500000000000000000e+00 1.300000000000000044e+00 1.398112478186249461e-03
3.600000000000000089e+00 1.300000000000000044e+00 1.287007018218012120e-03
3.700000000000000178e+00 1.300000000000000044e+00 1.189779584732744179e-03
3.800000000000000266e+00 1.300000000000000044e+00 1.105091701884081123e-03
3.900000000000000355e+00 1.300000000000000044e+00 1.031595086985088571e-03
4.000000000000000000e+00 1.300000000000000044e+00 9.679559221443150615e-04
4.100000000000000533e+00 1.300000000000000044e+00 9.128771614538735805e-04
4.200000000000000178e+00 1.300000000000000044e+00 8.651191048581107152e-04
4.299999999999999822e+00 1.300000000000000044e+00 8.235184263906122426e-04
4.400000000000000355e+00 1.300000000000000044e+00 7.870057872013897036e-04
4.500000000000000000e+00 1.300000000000000044e+00 7.546221013701634971e-04
4.600000000000000533e+00 1.300000000000000044e+00 7.255334622736761465e-04
4.700000000000000178e+00 1.300000000000000044e+00 6.990446848763033584e-04
4.800000000000000711e+00 1.300000000000000044e+00 6.746113783999457998e-04
4.900000000000000355e+00 1.300000000000000044e+00 6.518504359974770963e-04
5.000000000000000000e+00 1.300000000000000044e+00 6.305488129215363821e-04
5.100000000000000533e+00 1.300000000000000044e+00 6.106704601276619982e-04
5.200000000000000178e+00 1.300000000000000044e+00 5.923612828006756884e-04
5.300000000000000711e+00 1.300000000000000044e+00 5.759519986124792771e-04
5.400000000000000355e+00 1.300000000000000044e+00 5.619587740032375763e-04
5.500000000000000000e+00 1.300000000000000044e+00 5.510815141830417707e-04
5.600000000000000533e+00 1.300000000000000044e+00 5.441996706308843603e-04
5.700000000000000178e+00 1.300000000000000044e+00 5.423654069545098605e-04
5.800000000000000711e+00 1.300000000000000044e+00 5.467939304645205983e-04
5.900000000000000355e+00 1.300000000000000044e+00 5.588507554937266648e-04
6.000000000000000000e+00 1.300000000000000044e+00 5.800356206570372788e-04
6.100000000000000533e+00 1.300000000000000044e+00 6.119627435882325122e-04
6.200000000000000178e+00 1.300000000000000044e+00 6.563370728940570026e-04
6.300000000000000711e+00 1.300000000000000044e+00 7.149261991344211436e-04
6.400000000000000355e+00 1.300000000000000044e+00 7.895276259286183353e-04
6.500000000000000000e+00 1.300000000000000044e+00 8.819311893255334101e-04
6.600000000000000533e+00 1.300000000000000044e+00 9.938765566900847458e-04
6.700000000000000178e+00 1.300000000000000044e+00 1.127005940263797745e-03
6.800000000000000711e+00 1.300000000000000044e+00 1.282812425008041275e-03
6.900000000000000355e+00 1.300000000000000044e+00 1.462584629017736181e-03
7.000000000000000000e+00 1.300000000000000044e+00 1.667348774618428566e-03
7.100000000000000533e+00 1.300000000000000044e+00 1.897809629268111444e-03
7.200000000000000178e+00 1.300000000000000044e+00 2.154292151347629667e-03
7.300000000000000711e+00 1.300000000000000044e+00 2.436686015766403347e-03
7.400000000000000355e+00 1.300000000000000044e+00 2.744395464346508461e-03
7.500000000000000000e+00 1.300000000000000044e+00 3.076297092809456707e-03
7.600000000000000533e+00 1.300000000000000044e+00 3.430708220222912150e-03
7.700000000000000178e+00 1.300000000000000044e+00 3.805368365557706446e-03
7.800000000000000711e+00 1.300000000000000044e+00 4.197436067597761292e-03
7.900000000000000355e+00 1.300000000000000044e+00 4.603502829758024210e-03
8.000000000000000000e+00 1.300000000000000044e+00 5.019625365427573399e-03
8.099999999999999645e+00 1.300000000000000044e+00 5.441376591078484273e-03
8.200000000000001066e+00 1.300000000000000044e+00 5.863915004216482124e-03
8.300000000000000711e+00 1.300000000000000044e+00 6.282071240284712449e-03
8.400000000000000355e+00 1.300000000000000044e+00 6.690449779602320422e-03
8.500000000000000000e+00 1.300000000000000044e+00 7.083543023681570898e-03
8.599999999999999645e+00 1.300000000000000044e+00 7.455854324945299441e-03
8.700000000000001066e+00 1.300000000000000044e+00 7.802026069975717161e-03
8.800000000000000711e+00 1.300000000000000044e+00 8.116968606573175815e-03
8.900000000000000355e+00 1.300000000000000044e+00 8.395985678867909710e-03
9.000000000000000000e+00 1.300000000000000044e+00 8.634892090777441034e-03
9.099999999999999645e+00 1.300000000000000044e+00 8.830119545669173897e-03
9.200000000000001066e+00 1.300000000000000044e+00 8.978806992976208837e-03
9.300000000000000711e+00 1.300000000000000044e+00 9.078872331888717881e-03
9.400000000000000355e+00 1.300000000000000044e+00 9.129062958605131325e-03
9.500000000000000000e+00 1.300000000000000044e+00 9.128983377416589537e-03
9.600000000000001421e+00 1.300000000000000044e+00 9.079098906652640841e-03
9.700000000000001066e+00 1.300000000000000044e+00 8.980715375090569941e-03
9.800000000000000711e+00 1.300000000000000044e+00 8.835935594926680459e-03
9.900000000000000355e+00 1.300000000000000044e+00 8.647594279783472199e-03
1.000000000000000000e+01 1.300000000000000044e+00 8.419173910259449695e-03
1.010000000000000142e+01 1.300000000000000044e+00 8.154704790582077700e-03
1.020000000000000107e+01 1.300000000000000044e+00 7.858653142539898454e-03
1.030000000000000071e+01 1.300000000000000044e+00 7.535801505585670509e-03
1.040000000000000036e+01 1.300000000000000044e+00 7.191125922694398785e-03
1.050000000000000000e+01 1.300000000000000044e+00 6.829674372181388127e-03
1.060000000000000142e+01 1.300000000000000044e+00 6.456450655557755512e-03
1.070000000000000107e+01 1.300000000000000044e+00 6.076307488456425890e-03
1.080000000000000071e+01 1.300000000000000044e+00 5.693851900801233726e-03
1.090000000000000036e+01 1.300000000000000044e+00 5.313365282622935920e-03
1.100000000000000000e+01 1.300000000000000044e+00 4.938739570862844125e-03
1.110000000000000142e+01 1.300000000000000044e+00 4.573430220492223294e-03
1.120000000000000107e+01 1.300000000000000044e+00 4.220425797453570063e-03
1.130000000000000071e+01 1.300000000000000044e+00 3.882233320074388559e-03
1.140000000000000036e+01 1.300000000000000044e+00 3.560877896382907623e-03
1.150000000000000000e+01 1.300000000000000044e+00 3.257914779656210895e-03
1.160000000000000142e+01 1.300000000000000044e+00 2.974451701531187660e-03
1.170000000000000107e+01 1.300000000000000044e+00 2.711179235750690864e-03
1.180000000000000071e+01 1.300000000000000044e+00 2.468406979747650443e-03
1.190000000000000036e+01 1.300000000000000044e+00 2.246103491456463361e-03
1.200000000000000000e+01 1.300000000000000044e+00 2.043938155963214917e-03
1.210000000000000142e+01 1.300000000000000044e+00 1.861323450277679089e-03
1.220000000000000107e+01 1.300000000000000044e+00 1.697456395200548250e-03
1.230000000000000071e+01 1.300000000000000044e+00 1.551358304784272550e-03
1.240000000000000036e+01 1.300000000000000044e+00 1.421912244739931015e-03
1.250000000000000000e+01 1.300000000000000044e+00 1.307897875257188047e-03
1.260000000000000142e+01 1.300000000000000044e+00 1.208023570636428210e-03
1.270000000000000107e+01 1.300000000000000044e+00 1.120955872775543111e-03
1.280000000000000071e+01 1.300000000000000044e+00 1.045346447519840145e-03
1.290000000000000036e+01 1.300000000000000044e+00 9.798567756558649276e-04
1.300000000000000000e+01 1.300000000000000044e+00 9.231808303097415423e-04
1.310000000000000142e+01 1.300000000000000044e+00 8.740659780381807584e-04
1.320000000000000107e+01 1.300000000000000044e+00 8.313323013070042511e-04
1.330000000000000071e+01 1.300000000000000044e+00 7.938904848065784581e-04
1.340000000000000036e+01 1.300000000000000044e+00 7.607583460178629587e-04
1.350000000000000000e+01 1.300000000000000044e+00 7.310760292714858343e-04
1.360000000000000142e+01 1.300000000000000044e+00 7.041198282351211236e-04
1.370000000000000107e+01 1.300000000000000044e+00 6.793145583811597589e-04
1.380000000000000071e+01 1.300000000000000044e+00 6.562443705303458268e-04
1.390000000000000036e+01 1.300000000000000044e+00 6.346618790338523410e-04
1.400000000000000000e+01 1.300000000000000044e+00 6.144954717448729330e-04
1.410000000000000142e+01 1.300000000000000044e+00 5.958546703974314067e-04
1.420000000000000107e+01 1.300000000000000044e+00 5.790334151462228022e-04
1.430000000000000071e+01 1.300000000000000044e+00 5.645111512273158971e-04
1.440000000000000036e+01 1.300000000000000044e+00 5.529515946088729749e-04
1.450000000000000000e+01 1.300000000000000044e+00 5.451990436206819455e-04
1.460000000000000142e+01 1.300000000000000044e+00 5.422720828582662566e-04
1.470000000000000107e+01 1.300000000000000044e+00 5.453544941065458906e-04
1.480000000000000071e+01 1.300000000000000044e+00 5.557831489135284415e-04
1.490000000000000036e+01 1.300000000000000044e+00 5.750326135680941791e-04
1.500000000000000000e+01 1.300000000000000044e+00 6.046961568355259560e-04
0.000000000000000000e+00 1.400000000000000133e+00 9.825690511032818264e-03
1.000000000000000056e-01 1.400000000000000133e+00 1.009744892296267349e-02
2.000000000000000111e-01 1.400000000000000133e+00 1.031742230810605426e-02
3.000000000000000444e-01 1.400000000000000133e+00 1.048240366011065836e-02
4.000000000000000222e-01 1.400000000000000133e+00 1.059010852593211122e-02
5.000000000000000000e-01 1.400000000000000133e+00 1.063922979541986891e-02
6.000000000000000888e-01 1.400000000000000133e+00 1.062946596734712021e-02
7.000000000000000666e-01 1.400000000000000133e+00 1.056152185301126138e-02
8.000000000000000444e-01 1.400000000000000133e+00 1.043708161606643307e-02
9.000000000000000222e-01 1.400000000000000133e+00 1.025875503194430965e-02
1.000000000000000000e+00 1.400000000000000133e+00 1.002999884984441883e-02
1.100000000000000089e+00 1.400000000000000133e+00 9.755016110186878753e-03
1.200000000000000178e+00 1.400000000000000133e+00 9.438637155602369253e-03
1.300000000000000044e+00 1.400000000000000133e+00 9.086186813728254486e-03
1.400000000000000133e+00 1.400000000000000133e+00 8.703342767156787077e-03
1.500000000000000000e+00 1.400000000000000133e+00 8.295990412109738310e-03
1.600000000000000089e+00 1.400000000000000133e+00 7.870079512946813807e-03
1.700000000000000178e+00 1.400000000000000133e+00 7.431487677823670965e-03
1.800000000000000044e+00 1.400000000000000133e+00 6.985895130375985827e-03
1.900000000000000133e+00 1.400000000000000133e+00 6.538674475777096068e-03
2.000000000000000000e+00 1.400000000000000133e+00 6.094798218611435607e-03
2.100000000000000089e+00 1.400000000000000133e+00 5.658765758560431111e-03
2.200000000000000178e+00 1.400000000000000133e+00 5.234550545571474423e-03
2.300000000000000266e+00 1.400000000000000133e+00 4.825567092329839311e-03
2.400000000000000355e+00 1.400000000000000133e+00 4.434656680567729270e-03
2.500000000000000000e+00 1.400000000000000133e+00 4.064089904895790140e-03
2.600000000000000089e+00 1.400000000000000133e+00 3.715583700544796818e-03
2.700000000000000178e+00 1.400000000000000133e+00 3.390330207797394736e-03
2.800000000000000266e+00 1.400000000000000133e+00 3.089034726991168704e-03
2.900000000000000355e+00 1.400000000000000133e+00 2.811960090974797641e-03
3.000000000000000000e+00 1.400000000000000133e+00 2.558974994307937519e-03
3.100000000000000089e+00 1.400000000000000133e+00 2.329604132500228547e-03
3.200000000000000178e+00 1.400000000000000133e+00 2.123078381118321395e-03
3.300000000000000266e+00 1.400000000000000133e+00 1.938383646756242432e-03
3.400000000000000355e+00 1.400000000000000133e+00 1.774307417495935534e-03
3.500000000000000000e+00 1.400000000000000133e+00 1.629482403796352280e-03
3.600000000000000089e+00 1.400000000000000133e+00 1.502426973124348312e-03
3.700000000000000178e+00 1.400000000000000133e+00 1.391582331686561829e-03
3.800000000000000266e+00 1.400000000000000133e+00 1.295346589650521289e-03
3.900000000000000355e+00 1.400000000000000133e+00 1.212105963362814431e-03
4.000000000000000000e+00 1.400000000000000133e+00 1.140263425026431668e-03
4.100000000000000533e+00 1.400000000000000133e+00 1.078265116214967463e-03
4.200000000000000178e+00 1.400000000000000133e+00 1.024624807721721343e-03
4.299999999999999822e+00 1.400000000000000133e+00 9.779466267424538790e-04
4.400000000000000355e+00 1.400000000000000133e+00 9.369461953159469256e-04
4.500000000000000000e+00 1.400000000000000133e+00 9.004702423106186217e-04
4.600000000000000533e+00 1.400000000000000133e+00 8.675146743171482369e-04
4.700000000000000178e+00 1.400000000000000133e+00 8.372410255961067931e-04
4.800000000000000711e+00 1.400000000000000133e+00 8.089911581823484117e-04
4.900000000000000355e+00 1.400000000000000133e+00 7.823000521543914702e-04
5.000000000000000000e+00 1.400000000000000133e+00 7.569065121902021501e-04
5.100000000000000533e+00 1.400000000000000133e+00 7.327616168790055187e-04
5.200000000000000178e+00 1.400000000000000133e+00 7.100347471400257496e-04
5.300000000000000711e+00 1.400000000000000133e+00 6.891170437176851208e-04
5.400000000000000355e+00 1.400000000000000133e+00 6.706221549355585818e-04
5.500000000000000000e+00 1.400000000000000133e+00 6.553841390080056934e-04
5.600000000000000533e+00 1.400000000000000133e+00 6.444523757962751769e-04
5.700000000000000178e+00 1.400000000000000133e+00 6.390833185187707460e-04
5.800000000000000711e+00 1.400000000000000133e+00 6.407288767614288888e-04
5.900000000000000355e+00 1.400000000000000133e+00 6.510211713994151685e-04
6.000000000000000000e+00 1.400000000000000133e+00 6.717533461615386465e-04
6.100000000000000533e+00 1.400000000000000133e+00 7.048560690496141323e-04
6.200000000000000178e+00 1.400000000000000133e+00 7.523693217732308012e-04
6.300000000000000711e+00 1.400000000000000133e+00 8.164090706469953433e-04
6.400000000000000355e+00 1.400000000000000133e+00 8.991284524620820305e-04
6.500000000000000000e+00 1.400000000000000133e+00 1.002673207189984286e-03
6.600000000000000533e+00 1.400000000000000133e+00 1.129131256840451916e-03
6.700000000000000178e+00 1.400000000000000133e+00 1.280476572718658966e-03
6.800000000000000711e+00 1.400000000000000133e+00 1.458507791808071096e-03
6.900000000000000355e+00 1.400000000000000133e+00 1.664782429444344736e-03
7.000000000000000000e+00 1.400000000000000133e+00 1.900547973612700704e-03
7.100000000000000533e+00 1.400000000000000133e+00 2.166671611063430113e-03
7.200000000000000178e+00 1.400000000000000133e+00 2.463570793942510689e-03
7.300000000000000711e+00 1.400000000000000133e+00 2.791147268555180597e-03
7.400000000000000355e+00 1.400000000000000133e+00 3.148727512763729516e-03
7.500000000000000000e+00 1.400000000000000133e+00 3.535012723549613156e-03
7.600000000000000533e+00 1.400000000000000133e+00 3.948041524751990348e-03
7.700000000000000178e+00 1.400000000000000133e+00 4.385168400006808978e-03
7.800000000000000711e+00 1.400000000000000133e+00 4.843060484465890742e-03
7.900000000000000355e+00 1.400000000000000133e+00 5.317714775002407163e-03
8.000000000000000000e+00 1.400000000000000133e+00 5.804497064695024119e-03
8.099999999999999645e+00 1.400000000000000133e+00 6.298203013372975084e-03
8.200000000000001066e+00 1.400000000000000133e+00 6.793140786322810279e-03
8.300000000000000711e+00 1.400000000000000133e+00 7.283233691633720849e-03
8.400000000000000355e+00 1.400000000000000133e+00 7.762140289521987820e-03
8.500000000000000000e+00 1.400000000000000133e+00 8.223388596336729875e-03
8.599999999999999645e+00 1.400000000000000133e+00 8.660520312887538472e-03
8.700000000000001066e+00 1.400000000000000133e+00 9.067240506642386746e-03
8.800000000000000711e+00 1.400000000000000133e+00 9.437567887682912424e-03
8.900000000000000355e+00 1.400000000000000133e+00 9.765980739317597220e-03
9.000000000000000000e+00 1.400000000000000133e+00 1.004755368229917276e-02
9.099999999999999645e+00 1.400000000000000133e+00 1.027808074434356789e-02
9.200000000000001066e+00 1.400000000000000133e+00 1.045418064882557355e-02
9.300000000000000711e+00 1.400000000000000133e+00 1.057338080483820331e-02
9.400000000000000355e+00 1.400000000000000133e+00 1.063417715683825926e-02
9.500000000000000000e+00 1.400000000000000133e+00 1.063606782253035017e-02
9.600000000000001421e+00 1.400000000000000133e+00 1.057955930176522272e-02
9.700000000000001066e+00 1.400000000000000133e+00 1.046614496460718073e-02
9.800000000000000711e+00 1.400000000000000133e+00 1.029825650423765032e-02
9.900000000000000355e+00 1.400000000000000133e+00 1.007919004018721122e-02
1.000000000000000000e+01 1.400000000000000133e+00 9.813009537294938717e-03
1.010000000000000142e+01 1.400000000000000133e+00 9.504431112497178924e-03
1.020000000000000107e+01 1.400000000000000133e+00 9.158692575305559663e-03
1.030000000000000071e+01 1.400000000000000133e+00 8.781413129437290813e-03
1.040000000000000036e+01 1.400000000000000133e+00 8.378448502076432658e-03
1.050000000000000000e+01 1.400000000000000133e+00 7.955746829765117378e-03
1.060000000000000142e+01 1.400000000000000133e+00 7.519210404440073575e-03
1.070000000000000107e+01 1.400000000000000133e+00 7.074567883300330803e-03
1.080000000000000071e+01 1.400000000000000133e+00 6.627260830115104528e-03
1.090000000000000036e+01 1.400000000000000133e+00 6.182347541680522848e-03
1.100000000000000000e+01 1.400000000000000133e+00 5.744426093471218138e-03
1.110000000000000142e+01 1.400000000000000133e+00 5.317577490682803831e-03
1.120000000000000107e+01 1.400000000000000133e+00 4.905328809639198165e-03
1.130000000000000071e+01 1.400000000000000133e+00 4.510635324728019466e-03
1.140000000000000036e+01 1.400000000000000133e+00 4.135879887005507530e-03
1.150000000000000000e+01 1.400000000000000133e+00 3.782887283293643287e-03
1.160000000000000142e+01 1.400000000000000133e+00 3.452950970796831581e-03
1.170000000000000107e+01 1.400000000000000133e+00 3.146869446178528207e-03
1.180000000000000071e+01 1.400000000000000133e+00 2.864989549283454735e-03
1.190000000000000036e+01 1.400000000000000133e+00 2.607254189349063594e-03
1.200000000000000000e+01 1.400000000000000133e+00 2.373252278523446668e-03
1.210000000000000142e+01 1.400000000000000133e+00 2.162269024684086889e-03
1.220000000000000107e+01 1.400000000000000133e+00 1.973335135370731658e-03
1.230000000000000071e+01 1.400000000000000133e+00 1.805273883842181551e-03
1.240000000000000036e+01 1.400000000000000133e+00 1.656745359701059135e-03
1.250000000000000000e+01 1.400000000000000133e+00 1.526287550139136372e-03
1.260000000000000142e+01 1.400000000000000133e+00 1.412354160837690168e-03
1.270000000000000107e+01 1.400000000000000133e+00 1.313349281959323841e-03
1.280000000000000071e+01 1.400000000000000133e+00 1.227659134531980042e-03
1.290000000000000036e+01 1.400000000000000133e+00 1.153681200776795297e-03
1.300000000000000000e+01 1.400000000000000133e+00 1.089851057125433694e-03
1.310000000000000142e+01 1.400000000000000133e+00 1.034667201731254713e-03
1.320000000000000107e+01 1.400000000000000133e+00 9.867141112817039844e-04
1.330000000000000071e+01 1.400000000000000133e+00 9.446836870139504842e-04
1.340000000000000036e+01 1.400000000000000133e+00 9.073951683037704110e-04
1.350000000000000000e+01 1.400000000000000133e+00 8.738135137008609058e-04
1.360000000000000142e+01 1.400000000000000133e+00 8.430661813113443648e-04
1.370000000000000107e+01 1.400000000000000133e+00 8.144581879488384593e-04
1.380000000000000071e+01 1.400000000000000133e+00 7.874852918032474586e-04
1.390000000000000036e+01 1.400000000000000133e+00 7.618451262484603973e-04
1.400000000000000000e+01 1.400000000000000133e+00 7.374461102622627533e-04
1.410000000000000142e+01 1.400000000000000133e+00 7.144139693583737407e-04
1.420000000000000107e+01 1.400000000000000133e+00 6.930957142966540693e-04
1.430000000000000071e+01 1.400000000000000133e+00 6.740609370056141383e-04
1.440000000000000036e+01 1.400000000000000133e+00 6.581002882776658489e-04
1.450000000000000000e+01 1.400000000000000133e+00 6.462209951367087982e-04
1.460000000000000142e+01 1.400000000000000133e+00 6.396392544454044225e-04
1.470000000000000107e+01 1.400000000000000133e+00 6.397693029331739814e-04
1.480000000000000071e+01 1.400000000000000133e+00 6.482089149776326664e-04
1.490000000000000036e+01 1.400000000000000133e+00 6.667210239502555178e-04
1.500000000000000000e+01 1.400000000000000133e+00 6.972111096635311752e-04
0.000000000000000000e+00 1.500000000000000000e+00 1.137316893348667111e-02
1.000000000000000056e-01 1.500000000000000000e+00 1.169175343461174507e-02
2.000000000000000111e-01 1.500000000000000000e+00 1.195021004069490161e-02
3.000000000000000444e-01 1.500000000000000000e+00 1.214477416281310035e-02
4.000000000000000222e-01 1.500000000000000000e+00 1.227274671378533744e-02
5.000000000000000000e-01 1.500000000000000000e+00 1.233255859050990354e-02
6.000000000000000888e-01 1.500000000000000000e+00 1.232380543143603291e-02
7.000000000000000666e-01 1.500000000000000000e+00 1.224725130132774294e-02
8.000000000000000444e-01 1.500000000000000000e+00 1.210480090828976521e-02
9.000000000000000222e-01 1.500000000000000000e+00 1.189944100232761398e-02
1.000000000000000000e+00 1.500000000000000000e+00 1.163515271766056569e-02
1.100000000000000089e+00 1.500000000000000000e+00 1.131679775698820473e-02
1.200000000000000178e+00 1.500000000000000000e+00 1.094998240811554530e-02
1.300000000000000044e+00 1.500000000000000000e+00 1.054090435062041836e-02
1.400000000000000133e+00 1.500000000000000000e+00 1.009618796799850379e-02
1.500000000000000000e+00 1.500000000000000000e+00 9.622714353663342629e-03
1.600000000000000089e+00 1.500000000000000000e+00 9.127452333452704125e-03
1.700000000000000178e+00 1.500000000000000000e+00 8.617296599570365562e-03
1.800000000000000044e+00 1.500000000000000000e+00 8.098918472842490945e-03
1.900000000000000133e+00 1.500000000000000000e+00 7.578633927620548501e-03
2.000000000000000000e+00 1.500000000000000000e+00 7.062292400842046583e-03
2.100000000000000089e+00 1.500000000000000000e+00 6.555188656849722170e-03
2.200000000000000178e+00 1.500000000000000000e+00 6.061998693308147737e-03
2.300000000000000266e+00 1.500000000000000000e+00 5.586739447805724214e-03
2.400000000000000355e+00 1.500000000000000000e+00 5.132750982611598151e-03
2.500000000000000000e+00 1.500000000000000000e+00 4.702698948847497916e-03
2.600000000000000089e+00 1.500000000000000000e+00 4.298594498699579228e-03
2.700000000000000178e+00 1.500000000000000000e+00 3.921828437799328507e-03
2.800000000000000266e+00 1.500000000000000000e+00 3.573216279376819141e-03
2.900000000000000355e+00 1.500000000000000000e+00 3.253050948707918600e-03
3.000000000000000000e+00 1.500000000000000000e+00 2.961160149392816267e-03
3.100000000000000089e+00 1.500000000000000000e+00 2.696965793766444453e-03
3.200000000000000178e+00 1.500000000000000000e+00 2.459543368300384780e-03
3.300000000000000266e+00 1.500000000000000000e+00 2.247679604159416328e-03
3.400000000000000355e+00 1.500000000000000000e+00 2.059927312311431516e-03
3.500000000000000000e+00 1.500000000000000000e+00 1.894656689286196901e-03
3.600000000000000089e+00 1.500000000000000000e+00 1.750102780669775260e-03
3.700000000000000178e+00 1.500000000000000000e+00 1.624409090847656490e-03
3.800000000000000266e+00 1.500000000000000000e+00 1.515667544079951938e-03
3.900000000000000355e+00 1.500000000000000000e+00 1.421955135757708814e-03
4.000000000000000000e+00 1.500000000000000000e+00 1.341367671518518302e-03
4.100000000000000533e+00 1.500000000000000000e+00 1.272050987840259943e-03
4.200000000000000178e+00 1.500000000000000000e+00 1.212229995389830454e-03
4.299999999999999822e+00 1.500000000000000000e+00 1.160235801426437278e-03
4.400000000000000355e+00 1.500000000000000000e+00 1.114531065295711098e-03
4.500000000000000000e+00 1.500000000000000000e+00 1.073733635422225363e-03
4.600000000000000533e+00 1.500000000000000000e+00 1.036638418820201926e-03
4.700000000000000178e+00 1.500000000000000000e+00 1.002237353654985078e-03
4.800000000000000711e+00 1.500000000000000000e+00 9.697372971543081338e-04
4.900000000000000355e+00 1.500000000000000000e+00 9.385756071383369792e-04
5.000000000000000000e+00 1.500000000000000000e+00 9.084331843303581006e-04
5.100000000000000533e+00 1.500000000000000000e+00 8.792447503287561042e-04
5.200000000000000178e+00 1.500000000000000000e+00 8.512061563878585771e-04
5.300000000000000711e+00 1.500000000000000000e+00 8.247785433254906876e-04
5.400000000000000355e+00 1.500000000000000000e+00 8.006891948770318741e-04
5.500000000000000000e+00 1.500000000000000000e+00 7.799289381580837071e-04
5.600000000000000533e+00 1.500000000000000000e+00 7.637459396761515874e-04
5.700000000000000178e+00 1.500000000000000000e+00 7.536357201530488516e-04
5.800000000000000711e+00 1.500000000000000000e+00 7.513271661794347807e-04
5.900000000000000355e+00 1.500000000000000000e+00 7.587642551413608261e-04
6.000000000000000000e+00 1.500000000000000000e+00 7.780831397169202680e-04
6.100000000000000533e+00 1.500000000000000000e+00 8.115841712368393381e-04
6.200000000000000178e+00 1.500000000000000000e+00 8.616983923824884147e-04
6.300000000000000711e+00 1.500000000000000000e+00 9.309480164283489342e-04
6.400000000000000355e+00 1.500000000000000000e+00 1.021900450734916470e-03
6.500000000000000000e+00 1.500000000000000000e+00 1.137115533631677215e-03
6.600000000000000533e+00 1.500000000000000000e+00 1.279085850128060297e-03
6.700000000000000178e+00 1.500000000000000000e+00 1.450170281406419626e-03
6.800000000000000711e+00 1.500000000000000000e+00 1.652521326298260007e-03
6.900000000000000355e+00 1.500000000000000000e+00 1.888007200688884271e-03
7.000000000000000000e+00 1.500000000000000000e+00 2.158130252814413359e-03
7.100000000000000533e+00 1.500000000000000000e+00 2.463943797238458532e-03
7.200000000000000178e+00 1.500000000000000000e+00 2.805970026200393930e-03
7.300000000000000711e+00 1.500000000000000000e+00 3.184122154457492103e-03
7.400000000000000355e+00 1.500000000000000000e+00 3.597634339176235003e-03
7.500000000000000000e+00 1.500000000000000000e+00 4.045003137500950002e-03
7.600000000000000533e+00 1.500000000000000000e+00 4.523944275887671444e-03
7.700000000000000178e+00 1.500000000000000000e+00 5.031368275135793960e-03
7.800000000000000711e+00 1.500000000000000000e+00 5.563377989981870345e-03
7.900000000000000355e+00 1.500000000000000000e+00 6.115290391450055318e-03
8.000000000000000000e+00 1.500000000000000000e+00 6.681683977240253022e-03
8.099999999999999645e+00 1.500000000000000000e+00 7.256472096129763794e-03
8.200000000000001066e+00 1.500000000000000000e+00 7.833001290214780185e-03
8.300000000000000711e+00 1.500000000000000000e+00 8.404172577454578630e-03
8.400000000000000355e+00 1.500000000000000000e+00 8.962582500567049804e-03
8.500000000000000000e+00 1.500000000000000000e+00 9.500679831548026338e-03
8.599999999999999645e+00 1.500000000000000000e+00 1.001093310037346959e-02
8.700000000000001066e+00 1.500000000000000000e+00 1.048600364399867972e-02
8.800000000000000711e+00 1.500000000000000000e+00 1.091891865372259830e-02
8.900000000000000355e+00 1.500000000000000000e+00 1.130323871801942187e-02
9.000000000000000000e+00 1.500000000000000000e+00 1.163321457993948815e-02
9.099999999999999645e+00 1.500000000000000000e+00 1.190392821150932506e-02
9.200000000000001066e+00 1.500000000000000000e+00 1.211141381279755985e-02
9.300000000000000711e+00 1.500000000000000000e+00 1.225275494129057438e-02
9.400000000000000355e+00 1.500000000000000000e+00 1.232615465329167312e-02
9.500000000000000000e+00 1.500000000000000000e+00 1.233097629262814091e-02
9.600000000000001421e+00 1.500000000000000000e+00 1.226775340130400148e-02
9.700000000000001066e+00 1.500000000000000000e+00 1.213816816046445202e-02
9.800000000000000711e+00 1.500000000000000000e+00 1.194499879732365509e-02
9.900000000000000355e+00 1.500000000000000000e+00 1.169203749592748198e-02
1.000000000000000000e+01 1.500000000000000000e+00 1.138398148574086902e-02
1.010000000000000142e+01 1.500000000000000000e+00 1.102630108907002270e-02
1.020000000000000107e+01 1.500000000000000000e+00 1.062508950717735989e-02
1.030000000000000071e+01 1.500000000000000000e+00 1.018689993072162750e-02
1.040000000000000036e+01 1.500000000000000000e+00 9.718576094703570978e-03
1.050000000000000000e+01 1.500000000000000000e+00 9.227082602460790622e-03
1.060000000000000142e+01 1.500000000000000000e+00 8.719341187535666060e-03
1.070000000000000107e+01 1.500000000000000000e+00 8.202078571061238027e-03
1.080000000000000071e+01 1.500000000000000000e+00 7.681690745037600757e-03
1.090000000000000036e+01 1.500000000000000000e+00 7.164127437762691716e-03
1.100000000000000000e+01 1.500000000000000000e+00 6.654799287021524040e-03
1.110000000000000142e+01 1.500000000000000000e+00 6.158508959607724050e-03
1.120000000000000107e+01 1.500000000000000000e+00 5.679406210834458957e-03
1.130000000000000071e+01 1.500000000000000000e+00 5.220965761395377457e-03
1.140000000000000036e+01 1.500000000000000000e+00 4.785985948087342554e-03
1.150000000000000000e+01 1.500000000000000000e+00 4.376605422182831655e-03
1.160000000000000142e+01 1.500000000000000000e+00 3.994334742082147893e-03
1.170000000000000107e+01 1.500000000000000000e+00 3.640099529324738060e-03
1.180000000000000071e+01 1.500000000000000000e+00 3.314291903793319723e-03
1.190000000000000036e+01 1.500000000000000000e+00 3.016827145737839035e-03
1.200000000000000000e+01 1.500000000000000000e+00 2.747202901663164075e-03
1.210000000000000142e+01 1.500000000000000000e+00 2.504558708142199004e-03
1.220000000000000107e+01 1.500000000000000000e+00 2.287734104302447356e-03
1.230000000000000071e+01 1.500000000000000000e+00 2.095324097833102701e-03
1.240000000000000036e+01 1.500000000000000000e+00 1.925731206635761857e-03
1.250000000000000000e+01 1.500000000000000000e+00 1.777213693656233291e-03
1.260000000000000142e+01 1.500000000000000000e+00 1.647929930318751740e-03
1.270000000000000107e+01 1.500000000000000000e+00 1.535979057433947822e-03
1.280000000000000071e+01 1.500000000000000000e+00 1.439438262176683057e-03
1.290000000000000036e+01 1.500000000000000000e+00 1.356397062572889216e-03
1.300000000000000000e+01 1.500000000000000000e+00 1.284988998245636255e-03
1.310000000000000142e+01 1.500000000000000000e+00 1.223421082173483656e-03
1.320000000000000107e+01 1.500000000000000000e+00 1.170001288462447012e-03
1.330000000000000071e+01 1.500000000000000000e+00 1.123164251131492401e-03
1.340000000000000036e+01 1.500000000000000000e+00 1.081495242943578692e-03
1.350000000000000000e+01 1.500000000000000000e+00 1.043752403502959348e-03
1.360000000000000142e+01 1.500000000000000000e+00 1.008887101466742972e-03
1.370000000000000107e+01 1.500000000000000000e+00 9.760622528091799288e-04
1.380000000000000071e+01 1.500000000000000000e+00 9.446683782501801626e-04
1.390000000000000036e+01 1.500000000000000000e+00 9.143371675505556620e-04
1.400000000000000000e+01 1.500000000000000000e+00 8.849523228012553915e-04
1.410000000000000142e+01 1.500000000000000000e+00 8.566574711897849241e-04
1.420000000000000107e+01 1.500000000000000000e+00 8.298609625667695364e-04
1.430000000000000071e+01 1.500000000000000000e+00 8.052373903946671027e-04
1.440000000000000036e+01 1.500000000000000000e+00 7.837256886508571323e-04
1.450000000000000000e+01 1.500000000000000000e+00 7.665236556827306237e-04
1.460000000000000142e+01 1.500000000000000000e+00 7.550787349139580955e-04
1.470000000000000107e+01 1.500000000000000000e+00 7.510748408709967596e-04
1.480000000000000071e+01 1.500000000000000000e+00 7.564149601692610062e-04
1.490000000000000036e+01 1.500000000000000000e+00 7.731991878435842420e-04
1.500000000000000000e+01 1.500000000000000000e+00 8.036977906793064518e-04
0.000000000000000000e+00 1.600000000000000089e+00 1.309521800064180307e-02
1.000000000000000056e-01 1.600000000000000089e+00 1.346641836948221996e-02
2.000000000000000111e-01 1.600000000000000089e+00 1.376830450214588941e-02
3.000000000000000444e-01 1.600000000000000089e+00 1.399649398287208281e-02
4.000000000000000222e-01 1.600000000000000089e+00 1.414782082031296531e-02
5.000000000000000000e-01 1.600000000000000089e+00 1.422041051456462459e-02
6.000000000000000888e-01 1.600000000000000089e+00 1.421372265800677562e-02
7.000000000000000666e-01 1.600000000000000089e+00 1.412855932148759409e-02
8.000000000000000444e-01 1.600000000000000089e+00 1.396703835939405378e-02
9.000000000000000222e-01 1.600000000000000089e+00 1.373253180974542964e-02
1.000000000000000000e+00 1.600000000000000089e+00 1.342957076518655306e-02
1.100000000000000089e+00 1.600000000000000089e+00 1.306371940516576000e-02
1.200000000000000178e+00 1.600000000000000089e+00 1.264142222775518562e-02
1.300000000000000044e+00 1.600000000000000089e+00 1.216982979144766788e-02
1.400000000000000133e+00 1.600000000000000089e+00 1.165660934969458412e-02
1.500000000000000000e+00 1.600000000000000089e+00 1.110974751726529625e-02
1.600000000000000089e+00 1.600000000000000089e+00 1.053735245662429723e-02
1.700000000000000178e+00 1.600000000000000089e+00 9.947462963871271657e-03
1.800000000000000044e+00 1.600000000000000089e+00 9.347871265493549672e-03
1.900000000000000133e+00 1.600000000000000089e+00 8.745965356354435186e-03
2.000000000000000000e+00 1.600000000000000089e+00 8.148595404944287968e-03
2.100000000000000089e+00 1.600000000000000089e+00 7.561967242027020988e-03
2.200000000000000178e+00 1.600000000000000089e+00 6.991564364787586014e-03
2.300000000000000266e+00 1.600000000000000089e+00 6.442098358982205342e-03
2.400000000000000355e+00 1.600000000000000089e+00 5.917486278166912694e-03
2.500000000000000000e+00 1.600000000000000089e+00 5.420852406647008043e-03
2.600000000000000089e+00 1.600000000000000089e+00 4.954551023704342055e-03
2.700000000000000178e+00 1.600000000000000089e+00 4.520206299955852394e-03
2.800000000000000266e+00 1.600000000000000089e+00 4.118765281127137121e-03
2.900000000000000355e+00 1.600000000000000089e+00 3.750560014440110137e-03
3.000000000000000000e+00 1.600000000000000089e+00 3.415375195567966343e-03
3.100000000000000089e+00 1.600000000000000089e+00 3.112518197851802098e-03
3.200000000000000178e+00 1.600000000000000089e+00 2.840888926311053216e-03
3.300000000000000266e+00 1.600000000000000089e+00 2.599047556921452694e-03
3.400000000000000355e+00 1.600000000000000089e+00 2.385278824910471752e-03
3.500000000000000000e+00 1.600000000000000089e+00 2.197652073571121877e-03
3.600000000000000089e+00 1.600000000000000089e+00 2.034076738524819537e-03
3.700000000000000178e+00 1.600000000000000089e+00 1.892353304648877136e-03
3.800000000000000266e+00 1.600000000000000089e+00 1.770220028137130513e-03
3.900000000000000355e+00 1.600000000000000089e+00 1.665395867773961699e-03
4.000000000000000000e+00 1.600000000000000089e+00 1.575620128138614968e-03
4.100000000000000533e+00 1.600000000000000089e+00 1.498689298930191245e-03
4.200000000000000178e+00 1.600000000000000089e+00 1.432491497790025492e-03
4.299999999999999822e+00 1.600000000000000089e+00 1.375038808909124881e-03
4.400000000000000355e+00 1.600000000000000089e+00 1.324497675801244610e-03
4.500000000000000000e+00 1.600000000000000089e+00 1.279217371388983613e-03
4.600000000000000533e+00 1.600000000000000089e+00 1.237756446422594650e-03
4.700000000000000178e+00 1.600000000000000089e+00 1.198906958833194283e-03
4.800000000000000711e+00 1.600000000000000089e+00 1.161716218271619232e-03
4.900000000000000355e+00 1.600000000000000089e+00 1.125505743827259287e-03
5.000000000000000000e+00 1.600000000000000089e+00 1.089887126704789776e-03
5.100000000000000533e+00 1.600000000000000089e+00 1.054774507880731470e-03
5.200000000000000178e+00 1.600000000000000089e+00 1.020393415181566725e-03
5.300000000000000711e+00 1.600000000000000089e+00 9.872857448647589206e-04
5.400000000000000355e+00 1.600000000000000089e+00 9.563107091973791375e-04
5.500000000000000000e+00 1.600000000000000089e+00 9.286415940315776319e-04
5.600000000000000533e+00 1.600000000000000089e+00 9.057581712925837384e-04
5.700000000000000178e+00 1.600000000000000089e+00 8.894345860917101396e-04
5.800000000000000711e+00 1.600000000000000089e+00 8.817224864212992209e-04
5.900000000000000355e+00 1.600000000000000089e+00 8.849290894196362028e-04
6.000000000000000000e+00 1.600000000000000089e+00 9.015897914245426040e-04
6.100000000000000533e+00 1.600000000000000089e+00 9.344348438002649491e-04
6.200000000000000178e+00 1.600000000000000089e+00 9.863495514075846030e-04
6.300000000000000711e+00 1.600000000000000089e+00 1.060327427183874443e-03
6.400000000000000355e+00 1.600000000000000089e+00 1.159415777389193178e-03
6.500000000000000000e+00 1.600000000000000089e+00 1.286653319279530564e-03
6.600000000000000533e+00 1.600000000000000089e+00 1.444999663990188549e-03
6.700000000000000178e+00 1.600000000000000089e+00 1.637256843050544867e-03
6.800000000000000711e+00 1.600000000000000089e+00 1.865983518183074886e-03
6.900000000000000355e+00 1.600000000000000089e+00 2.133403079528200727e-03
7.000000000000000000e+00 1.600000000000000089e+00 2.441307481877246638e-03
7.100000000000000533e+00 1.600000000000000089e+00 2.790959352228339352e-03
7.200000000000000178e+00 1.600000000000000089e+00 3.182995572249058564e-03
7.300000000000000711e+00 1.600000000000000089e+00 3.617336133342487735e-03
7.400000000000000355e+00 1.600000000000000089e+00 4.093102512434191806e-03
7.500000000000000000e+00 1.600000000000000089e+00 4.608550057753514097e-03
7.600000000000000533e+00 1.600000000000000089e+00 5.161018850075339837e-03
7.700000000000000178e+00 1.600000000000000089e+00 5.746907178459244661e-03
7.800000000000000711e+00 1.600000000000000089e+00 6.361671128039330173e-03
7.900000000000000355e+00 1.600000000000000089e+00 6.999852838650508398e-03
8.000000000000000000e+00 1.600000000000000089e+00 7.655138806533230526e-03
8.099999999999999645e+00 1.600000000000000089e+00 8.320448245527986217e-03
8.200000000000001066e+00 1.600000000000000089e+00 8.988050099270974286e-03
8.300000000000000711e+00 1.600000000000000089e+00 9.649705912639144553e-03
8.400000000000000355e+00 1.600000000000000089e+00 1.029683453649068645e-02
8.500000000000000000e+00 1.600000000000000089e+00 1.092069364456037944e-02
8.599999999999999645e+00 1.600000000000000089e+00 1.151257234562889746e-02
8.700000000000001066e+00 1.600000000000000089e+00 1.206398880120962067e-02
8.800000000000000711e+00 1.600000000000000089e+00 1.256688669426480817e-02
8.900000000000000355e+00 1.600000000000000089e+00 1.301382459080751425e-02
9.000000000000000000e+00 1.600000000000000089e+00 1.339815262613729303e-02
9.099999999999999645e+00 1.600000000000000089e+00 1.371417145853336822e-02
9.200000000000001066e+00 1.600000000000000089e+00 1.395726900432325487e-02
9.300000000000000711e+00 1.600000000000000089e+00 1.412403106217674162e-02
9.400000000000000355e+00 1.600000000000000089e+00 1.421232254449241936e-02
9.500000000000000000e+00 1.600000000000000089e+00 1.422133668189054165e-02
9.600000000000001421e+00 1.600000000000000089e+00 1.415161029449410468e-02
9.700000000000001066e+00 1.600000000000000089e+00 1.400500407634797800e-02
9.800000000000000711e+00 1.600000000000000089e+00 1.378464784919549921e-02
9.900000000000000355e+00 1.600000000000000089e+00 1.349485191249340590e-02
1.000000000000000000e+01 1.600000000000000089e+00 1.314098691350163578e-02
1.010000000000000142e+01 1.600000000000000089e+00 1.272933601078227346e-02
1.020000000000000107e+01 1.600000000000000089e+00 1.226692440109095582e-02
1.030000000000000071e+01 1.600000000000000089e+00 1.176133240140336822e-02
1.040000000000000036e+01 1.600000000000000089e+00 1.122049910513224329e-02
1.050000000000000000e+01 1.600000000000000089e+00 1.065252406694298069e-02
1.060000000000000142e+01 1.600000000000000089e+00 1.006547445446386024e-02
1.070000000000000107e+01 1.600000000000000089e+00 9.467204625807020685e-03
1.080000000000000071e+01 1.600000000000000089e+00 8.865194186914376190e-03
1.090000000000000036e+01 1.600000000000000089e+00 8.266409333842022339e-03
1.100000000000000000e+01 1.600000000000000089e+00 7.677190805704449741e-03
1.110000000000000142e+01 1.600000000000000089e+00 7.103170194146787852e-03
1.120000000000000107e+01 1.600000000000000089e+00 6.549214805224594718e-03
1.130000000000000071e+01 1.600000000000000089e+00 6.019399865478617523e-03
1.140000000000000036e+01 1.600000000000000089e+00 5.517005696545687621e-03
1.150000000000000000e+01 1.600000000000000089e+00 5.044536610846233476e-03
1.160000000000000142e+01 1.600000000000000089e+00 4.603757730248873511e-03
1.170000000000000107e+01 1.600000000000000089e+00 4.195745694492910953e-03
1.180000000000000071e+01 1.600000000000000089e+00 3.820949275184450013e-03
1.190000000000000036e+01 1.600000000000000089e+00 3.479256194472336687e-03
1.200000000000000000e+01 1.600000000000000089e+00 3.170062904430807123e-03
1.210000000000000142e+01 1.600000000000000089e+00 2.892344649721249709e-03
1.220000000000000107e+01 1.600000000000000089e+00 2.644723751112929531e-03
1.230000000000000071e+01 1.600000000000000089e+00 2.425534657248456204e-03
1.240000000000000036e+01 1.600000000000000089e+00 2.232884873480354103e-03
1.250000000000000000e+01 1.600000000000000089e+00 2.064711358467273116e-03
1.260000000000000142e+01 1.600000000000000089e+00 1.918832362357941268e-03
1.270000000000000107e+01 1.600000000000000089e+00 1.792994956870388491e-03
1.280000000000000071e+01 1.600000000000000089e+00 1.684918679093798215e-03
1.290000000000000036e+01 1.600000000000000089e+00 1.592335786793570461e-03
1.300000000000000000e+01 1.600000000000000089e+00 1.513028618345346309e-03
1.310000000000000142e+01 1.600000000000000089e+00 1.444864483589928432e-03
1.320000000000000107e+01 1.600000000000000089e+00 1.385828402816771665e-03
1.330000000000000071e+01 1.600000000000000089e+00 1.334053879438129933e-03
1.340000000000000036e+01 1.600000000000000089e+00 1.287851755688355004e-03
1.350000000000000000e+01 1.600000000000000089e+00 1.245737074982791260e-03
1.360000000000000142e+01 1.600000000000000089e+00 1.206453770806910613e-03
1.370000000000000107e+01 1.600000000000000089e+00 1.168996927395182404e-03
1.380000000000000071e+01 1.600000000000000089e+00 1.132632314876703874e-03
1.390000000000000036e+01 1.600000000000000089e+00 1.096912889732141495e-03
1.400000000000000000e+01 1.600000000000000089e+00 1.061691965385209080e-03
1.410000000000000142e+01 1.600000000000000089e+00 1.027132789718474687e-03
1.420000000000000107e+01 1.600000000000000089e+00 9.937143065414388594e-04
1.430000000000000071e+01 1.600000000000000089e+00 9.622329161029918995e-04
1.440000000000000036e+01 1.600000000000000089e+00 9.338000756944340487e-04
1.450000000000000000e+01 1.600000000000000089e+00 9.098355870629786391e-04
1.460000000000000142e+01 1.600000000000000089e+00 8.920563975090289605e-04
1.470000000000000107e+01 1.600000000000000089e+00 8.824606948647028366e-04
1.480000000000000071e+01 1.600000000000000089e+00 8.833070064017649195e-04
1.490000000000000036e+01 1.600000000000000089e+00 8.970879264969129066e-04
1.500000000000000000e+01 1.600000000000000089e+00 9.264980109873323464e-04
0.000000000000000000e+00 1.700000000000000178e+00 1.499419508904248355e-02
1.000000000000000056e-01 1.700000000000000178e+00 1.542384446492956612e-02
2.000000000000000111e-01 1.700000000000000178e+00 1.577421306874091100e-02
3.000000000000000444e-01 1.700000000000000178e+00 1.604024671221546822e-02
4.000000000000000222e-01 1.700000000000000178e+00 1.621826145168874661e-02
5.000000000000000000e-01 1.700000000000000178e+00 1.630602987454536634e-02
6.000000000000000888e-01 1.700000000000000178e+00 1.630283312273662910e-02
7.000000000000000666e-01 1.700000000000000178e+00 1.620947638672094043e-02
8.000000000000000444e-01 1.700000000000000178e+00 1.602826627709094676e-02
9.000000000000000222e-01 1.700000000000000178e+00 1.576294942057147180e-02
1.000000000000000000e+00 1.700000000000000178e+00 1.541861286314993168e-02
1.100000000000000089e+00 1.700000000000000178e+00 1.500154836309671065e-02
1.200000000000000178e+00 1.700000000000000178e+00 1.451908432272501145e-02
1.300000000000000044e+00 1.700000000000000178e+00 1.397939078968649974e-02
1.400000000000000133e+00 1.700000000000000178e+00 1.339126447747111467e-02
1.500000000000000000e+00 1.700000000000000178e+00 1.276390193261075709e-02
1.600000000000000089e+00 1.700000000000000178e+00 1.210666966549383064e-02
1.700000000000000178e+00 1.700000000000000178e+00 1.142888016954039104e-02
1.800000000000000044e+00 1.700000000000000178e+00 1.073958225474037909e-02
1.900000000000000133e+00 1.700000000000000178e+00 1.004737306141243597e-02
2.000000000000000000e+00 1.700000000000000178e+00 9.360237604982786508e-03
2.100000000000000089e+00 1.700000000000000178e+00 8.685419883009673839e-03
2.200000000000000178e+00 1.700000000000000178e+00 8.029327623818083293e-03
2.300000000000000266e+00 1.700000000000000178e+00 7.397470843340378174e-03
2.400000000000000355e+00 1.700000000000000178e+00 6.794432653788940943e-03
2.500000000000000000e+00 1.700000000000000178e+00 6.223869350251100621e-03
2.600000000000000089e+00 1.700000000000000178e+00 5.688535761829656423e-03
2.700000000000000178e+00 1.700000000000000178e+00 5.190331220785045913e-03
2.800000000000000266e+00 1.700000000000000178e+00 4.730361264118406600e-03
2.900000000000000355e+00 1.700000000000000178e+00 4.309010292541336912e-03
3.000000000000000000e+00 1.700000000000000178e+00 3.926020804689425020e-03
3.100000000000000089e+00 1.700000000000000178e+00 3.580575420552200173e-03
3.200000000000000178e+00 1.700000000000000178e+00 3.271378625674719633e-03
3.300000000000000266e+00 1.700000000000000178e+00 2.996735930247269343e-03
3.400000000000000355e+00 1.700000000000000178e+00 2.754628879119121534e-03
3.500000000000000000e+00 1.700000000000000178e+00 2.542785018685773946e-03
3.600000000000000089e+00 1.700000000000000178e+00 2.358742488778668191e-03
3.700000000000000178e+00 1.700000000000000178e+00 2.199909341782566551e-03
3.800000000000000266e+00 1.700000000000000178e+00 2.063617990796535323e-03
3.900000000000000355e+00 1.700000000000000178e+00 1.947175359017472643e-03
4.000000000000000000e+00 1.700000000000000178e+00 1.847909358000727163e-03
4.100000000000000533e+00 1.700000000000000178e+00 1.763212283688490563e-03
4.200000000000000178e+00 1.700000000000000178e+00 1.690581610375501472e-03
4.299999999999999822e+00 1.700000000000000178e+00 1.627658509574420997e-03
4.400000000000000355e+00 1.700000000000000178e+00 1.572264247584794113e-03
4.500000000000000000e+00 1.700000000000000178e+00 1.522434444299515174e-03
4.600000000000000533e+00 1.700000000000000178e+00 1.476451024204407728e-03
4.700000000000000178e+00 1.700000000000000178e+00 1.432871571485963428e-03
4.800000000000000711e+00 1.700000000000000178e+00 1.390555722073412263e-03
4.900000000000000355e+00 1.700000000000000178e+00 1.348688188240588929e-03
5.000000000000000000e+00 1.700000000000000178e+00 1.306798012910970110e-03
5.100000000000000533e+00 1.700000000000000178e+00 1.264773683515829942e-03
5.200000000000000178e+00 1.700000000000000178e+00 1.222873788327970583e-03
5.300000000000000711e+00 1.700000000000000178e+00 1.181732958826470703e-03
5.400000000000000355e+00 1.700000000000000178e+00 1.142362896529707092e-03
5.500000000000000000e+00 1.700000000000000178e+00 1.106148319584241389e-03
5.600000000000000533e+00 1.700000000000000178e+00 1.074837673479140440e-03
5.700000000000000178e+00 1.700000000000000178e+00 1.050528425752686804e-03
5.800000000000000711e+00 1.700000000000000178e+00 1.035646705723605081e-03
5.900000000000000355e+00 1.700000000000000178e+00 1.032920962246050524e-03
6.000000000000000000e+00 1.700000000000000178e+00 1.045349206649132156e-03
6.100000000000000533e+00 1.700000000000000178e+00 1.076159301868508198e-03
6.200000000000000178e+00 1.700000000000000178e+00 1.128761675110325109e-03
6.300000000000000711e+00 1.700000000000000178e+00 1.206693796831774176e-03
6.400000000000000355e+00 1.700000000000000178e+00 1.313555811619607997e-03
6.500000000000000000e+00 1.700000000000000178e+00 1.452936853662859960e-03
6.600000000000000533e+00 1.700000000000000178e+00 1.628331853179526383e-03
6.700000000000000178e+00 1.700000000000000178e+00 1.843049054091305469e-03
6.800000000000000711e+00 1.700000000000000178e+00 2.100109018901764012e-03
6.900000000000000355e+00 1.700000000000000178e+00 2.402136580062465970e-03
7.000000000000000000e+00 1.700000000000000178e+00 2.751247976324428489e-03
7.100000000000000533e+00 1.700000000000000178e+00 3.148936237581177137e-03
7.200000000000000178e+00 1.700000000000000178e+00 3.595958685707678366e-03
7.300000000000000711e+00 1.700000000000000178e+00 4.092231122459004736e-03
7.400000000000000355e+00 1.700000000000000178e+00 4.636733793286622676e-03
7.500000000000000000e+00 1.700000000000000178e+00 5.227434465755709594e-03
7.600000000000000533e+00 1.700000000000000178e+00 5.861233874598942295e-03
7.700000000000000178e+00 1.700000000000000178e+00 6.533938318387692498e-03
7.800000000000000711e+00 1.700000000000000178e+00 7.240263335547066949e-03
7.900000000000000355e+00 1.700000000000000178e+00 7.973871170740000694e-03
8.000000000000000000e+00 1.700000000000000178e+00 8.727443239400500818e-03
8.099999999999999645e+00 1.700000000000000178e+00 9.492787118980348937e-03
8.200000000000001066e+00 1.700000000000000178e+00 1.026097587768466830e-02
8.300000000000000711e+00 1.700000000000000178e+00 1.102251594291493025e-02
8.400000000000000355e+00 1.700000000000000178e+00 1.176753835062593206e-02
8.500000000000000000e+00 1.700000000000000178e+00 1.248600721195896809e-02
8.599999999999999645e+00 1.700000000000000178e+00 1.316793864705538900e-02
8.700000000000001066e+00 1.700000000000000178e+00 1.380362327407256944e-02
8.800000000000000711e+00 1.700000000000000178e+00 1.438384555444244955e-02
8.900000000000000355e+00 1.700000000000000178e+00 1.490009378849923953e-02
9.000000000000000000e+00 1.700000000000000178e+00 1.534475520865948364e-02
9.099999999999999645e+00 1.700000000000000178e+00 1.571129131039079516e-02
9.200000000000001066e+00 1.700000000000000178e+00 1.599438920002682618e-02
9.300000000000000711e+00 1.700000000000000178e+00 1.619008527467756878e-02
9.400000000000000355e+00 1.700000000000000178e+00 1.629585799024202419e-02
9.500000000000000000e+00 1.700000000000000178e+00 1.631068687823742508e-02
9.600000000000001421e+00 1.700000000000000178e+00 1.623507543630694355e-02
9.700000000000001066e+00 1.700000000000000178e+00 1.607103614688290549e-02
9.800000000000000711e+00 1.700000000000000178e+00 1.582203676091733721e-02
9.900000000000000355e+00 1.700000000000000178e+00 1.549290816129554084e-02
1.000000000000000000e+01 1.700000000000000178e+00 1.508971557400835481e-02
1.010000000000000142e+01 1.700000000000000178e+00 1.461959653886962113e-02
1.020000000000000107e+01 1.700000000000000178e+00 1.409057074408549132e-02
1.030000000000000071e+01 1.700000000000000178e+00 1.351132839481685582e-02
1.040000000000000036e+01 1.700000000000000178e+00 1.289100504442883613e-02
1.050000000000000000e+01 1.700000000000000178e+00 1.223895161279474342e-02
1.060000000000000142e+01 1.700000000000000178e+00 1.156450854346777017e-02
1.070000000000000107e+01 1.700000000000000178e+00 1.087679267166838382e-02
1.080000000000000071e+01 1.700000000000000178e+00 1.018450441951203322e-02
1.090000000000000036e+01 1.700000000000000178e+00 9.495761499208251258e-03
1.100000000000000000e+01 1.700000000000000178e+00 8.817963532453811787e-03
1.110000000000000142e+01 1.700000000000000178e+00 8.157690054659369472e-03
1.120000000000000107e+01 1.700000000000000178e+00 7.520632439241068182e-03
1.130000000000000071e+01 1.700000000000000178e+00 6.911558506135877071e-03
1.140000000000000036e+01 1.700000000000000178e+00 6.334307093384925619e-03
1.150000000000000000e+01 1.700000000000000178e+00 5.791808752551539166e-03
1.160000000000000142e+01 1.700000000000000178e+00 5.286128014767079233e-03
1.170000000000000107e+01 1.700000000000000178e+00 4.818522359657594067e-03
1.180000000000000071e+01 1.700000000000000178e+00 4.389513065361897587e-03
1.190000000000000036e+01 1.700000000000000178e+00 3.998963460807939893e-03
1.200000000000000000e+01 1.700000000000000178e+00 3.646160663770422160e-03
1.210000000000000142e+01 1.700000000000000178e+00 3.329897588065071096e-03
1.220000000000000107e+01 1.700000000000000178e+00 3.048552762499998417e-03
1.230000000000000071e+01 1.700000000000000178e+00 2.800166254784872653e-03
1.240000000000000036e+01 1.700000000000000178e+00 2.582510681136194856e-03
1.250000000000000000e+01 1.700000000000000178e+00 2.393156867955173461e-03
1.260000000000000142e+01 1.700000000000000178e+00 2.229534192379015525e-03
1.270000000000000107e+01 1.700000000000000178e+00 2.088985954690425906e-03
1.280000000000000071e+01 1.700000000000000178e+00 1.968820330671639841e-03
1.290000000000000036e+01 1.700000000000000178e+00 1.866357528770803964e-03
1.300000000000000000e+01 1.700000000000000178e+00 1.778973755023949060e-03
1.310000000000000142e+01 1.700000000000000178e+00 1.704142491809652101e-03
1.320000000000000107e+01 1.700000000000000178e+00 1.639473450121947760e-03
1.330000000000000071e+01 1.700000000000000178e+00 1.582749384001446574e-03
1.340000000000000036e+01 1.700000000000000178e+00 1.531960782561129792e-03
1.350000000000000000e+01 1.700000000000000178e+00 1.485338298370811241e-03
1.360000000000000142e+01 1.700000000000000178e+00 1.441382644705191960e-03
1.370000000000000107e+01 1.700000000000000178e+00 1.398891606822579795e-03
1.380000000000000071e+01 1.700000000000000178e+00 1.356983767030949797e-03
1.390000000000000036e+01 1.700000000000000178e+00 1.315118537610382313e-03
1.400000000000000000e+01 1.700000000000000178e+00 1.273112122954862726e-03
1.410000000000000142e+01 1.700000000000000178e+00 1.231149082304934961e-03
1.420000000000000107e+01 1.700000000000000178e+00 1.189789224640619815e-03
1.430000000000000071e+01 1.700000000000000178e+00 1.149969624357202258e-03
1.440000000000000036e+01 1.700000000000000178e+00 1.113001587649163886e-03
1.450000000000000000e+01 1.700000000000000178e+00 1.080562414721774039e-03
1.460000000000000142e+01 1.700000000000000178e+00 1.054681785342915287e-03
1.470000000000000107e+01 1.700000000000000178e+00 1.037722543009132487e-03
1.480000000000000071e+01 1.700000000000000178e+00 1.032355570052584989e-03
1.490000000000000036e+01 1.700000000000000178e+00 1.041528342504465660e-03
1.500000000000000000e+01 1.700000000000000178e+00 1.068426645779310810e-03
0.000000000000000000e+00 1.800000000000000044e+00 1.706767983338713934e-02
1.000000000000000056e-01 1.800000000000000044e+00 1.756141785935318167e-02
2.000000000000000111e-01 1.800000000000000044e+00 1.796524687136315246e-02
3.000000000000000444e-01 1.800000000000000044e+00 1.827339911647739637e-02
4.000000000000000222e-01 1.800000000000000044e+00 1.848162627871544061e-02
5.000000000000000000e-01 1.800000000000000044e+00 1.858729718265339850e-02
6.000000000000000888e-01 1.800000000000000044e+00 1.858946106151400032e-02
7.000000000000000666e-01 1.800000000000000044e+00 1.848887345513079705e-02
8.000000000000000444e-01 1.800000000000000044e+00 1.828798206067078561e-02
9.000000000000000222e-01 1.800000000000000044e+00 1.799087053781189133e-02
1.000000000000000000e+00 1.800000000000000044e+00 1.760315945838171817e-02
1.100000000000000089e+00 1.800000000000000044e+00 1.713186527529262509e-02
1.200000000000000178e+00 1.800000000000000044e+00 1.658522024863990155e-02
1.300000000000000044e+00 1.800000000000000044e+00 1.597245850190877337e-02
1.400000000000000133e+00 1.800000000000000044e+00 1.530357552925414553e-02
1.500000000000000000e+00 1.800000000000000044e+00 1.458907026833274057e-02
1.600000000000000089e+00 1.800000000000000044e+00 1.383968006137237076e-02
1.700000000000000178e+00 1.800000000000000044e+00 1.306611929261380749e-02
1.800000000000000044e+00 1.800000000000000044e+00 1.227883215103994091e-02
1.900000000000000133e+00 1.800000000000000044e+00 1.148776886198117284e-02
2.000000000000000000e+00 1.800000000000000044e+00 1.070219298739383956e-02
2.100000000000000089e+00 1.800000000000000044e+00 9.930525205122454555e-03
2.200000000000000178e+00 1.800000000000000044e+00 9.180226569261307895e-03
2.300000000000000266e+00 1.800000000000000044e+00 8.457721856067669519e-03
2.400000000000000355e+00 1.800000000000000044e+00 7.768361416299293318e-03
2.500000000000000000e+00 1.800000000000000044e+00 7.116418142871679987e-03
2.600000000000000089e+00 1.800000000000000044e+00 6.505114822676652704e-03
2.700000000000000178e+00 1.800000000000000044e+00 5.936676314270282646e-03
2.800000000000000266e+00 1.800000000000000044e+00 5.412400666043051811e-03
2.900000000000000355e+00 1.800000000000000044e+00 4.932743406369921937e-03
3.000000000000000000e+00 1.800000000000000044e+00 4.497409712335658297e-03
3.100000000000000089e+00 1.800000000000000044e+00 4.105449895436309900e-03
3.200000000000000178e+00 1.800000000000000044e+00 3.755354526566269564e-03
3.300000000000000266e+00 1.800000000000000044e+00 3.445146461146030275e-03
3.400000000000000355e+00 1.800000000000000044e+00 3.172467935333397968e-03
3.500000000000000000e+00 1.800000000000000044e+00 2.934661721435018363e-03
3.600000000000000089e+00 1.800000000000000044e+00 2.728846010679080065e-03
3.700000000000000178e+00 1.800000000000000044e+00 2.551983209934862752e-03
3.800000000000000266e+00 1.800000000000000044e+00 2.400943188973367771e-03
3.900000000000000355e+00 1.800000000000000044e+00 2.272561704369450118e-03
4.000000000000000000e+00 1.800000000000000044e+00 2.163694774311453357e-03
4.100000000000000533e+00 1.800000000000000044e+00 2.071269712253920488e-03
4.200000000000000178e+00 1.800000000000000044e+00 1.992333377628822955e-03
4.299999999999999822e+00 1.800000000000000044e+00 1.924098000993530082e-03
4.400000000000000355e+00 1.800000000000000044e+00 1.863984719805186763e-03
4.500000000000000000e+00 1.800000000000000044e+00 1.809664746556054497e-03
4.600000000000000533e+00 1.800000000000000044e+00 1.759097905042746740e-03
4.700000000000000178e+00 1.800000000000000044e+00 1.710568128428910720e-03
4.800000000000000711e+00 1.800000000000000044e+00 1.662715422924795385e-03
4.900000000000000355e+00 1.800000000000000044e+00 1.614563764895287148e-03
5.000000000000000000e+00 1.800000000000000044e+00 1.565544412234712605e-03
5.100000000000000533e+00 1.800000000000000044e+00 1.515514162819455541e-03
5.200000000000000178e+00 1.800000000000000044e+00 1.464768169753707158e-03
5.300000000000000711e+00 1.800000000000000044e+00 1.414047008693467260e-03
5.400000000000000355e+00 1.800000000000000044e+00 1.364537770076482267e-03
5.500000000000000000e+00 1.800000000000000044e+00 1.317869003349753793e-03
5.600000000000000533e+00 1.800000000000000044e+00 1.276099359263863607e-03
5.700000000000000178e+00 1.800000000000000044e+00 1.241699752850746559e-03
5.800000000000000711e+00 1.800000000000000044e+00 1.217528802878759626e-03
5.900000000000000355e+00 1.800000000000000044e+00 1.206801199598248053e-03
6.000000000000000000e+00 1.800000000000000044e+00 1.213048525266007547e-03
6.100000000000000533e+00 1.800000000000000044e+00 1.240071922510075850e-03
6.200000000000000178e+00 1.800000000000000044e+00 1.291885901829745859e-03
6.300000000000000711e+00 1.800000000000000044e+00 1.372652533956130209e-03
6.400000000000000355e+00 1.800000000000000044e+00 1.486605320089060510e-03
6.500000000000000000e+00 1.800000000000000044e+00 1.637962206442243693e-03
6.600000000000000533e+00 1.800000000000000044e+00 1.830827536655043036e-03
6.700000000000000178e+00 1.800000000000000044e+00 2.069083233609584141e-03
6.800000000000000711e+00 1.800000000000000044e+00 2.356270172923555402e-03
6.900000000000000355e+00 1.800000000000000044e+00 2.695461536281518015e-03
7.000000000000000000e+00 1.800000000000000044e+00 3.089130873787092856e-03
7.100000000000000533e+00 1.800000000000000044e+00 3.539018597322468943e-03
7.200000000000000178e+00 1.800000000000000044e+00 4.046001586788814178e-03
7.300000000000000711e+00 1.800000000000000044e+00 4.609971417314909226e-03
7.400000000000000355e+00 1.800000000000000044e+00 5.229727300079416163e-03
7.500000000000000000e+00 1.800000000000000044e+00 5.902890069068932044e-03
7.600000000000000533e+00 1.800000000000000044e+00 6.625843356538042329e-03
7.700000000000000178e+00 1.800000000000000044e+00 7.393707430259544369e-03
7.800000000000000711e+00 1.800000000000000044e+00 8.200350011191150784e-03
7.900000000000000355e+00 1.800000000000000044e+00 9.038436800936678478e-03
8.000000000000000000e+00 1.800000000000000044e+00 9.899522530631390399e-03
8.099999999999999645e+00 1.800000000000000044e+00 1.077418125232308330e-02
8.200000000000001066e+00 1.800000000000000044e+00 1.165217251970523255e-02
8.300000000000000711e+00 1.800000000000000044e+00 1.252263824598299005e-02
8.400000000000000355e+00 1.800000000000000044e+00 1.337432356252649980e-02
8.500000000000000000e+00 1.800000000000000044e+00 1.419581406473492680e-02
8.599999999999999645e+00 1.800000000000000044e+00 1.497578148189774791e-02
8.700000000000001066e+00 1.800000000000000044e+00 1.570323002258514067e-02
8.800000000000000711e+00 1.800000000000000044e+00 1.636773632125789260e-02
8.900000000000000355e+00 1.800000000000000044e+00 1.695967687674665783e-02
9.000000000000000000e+00 1.800000000000000044e+00 1.747043792859323888e-02
9.099999999999999645e+00 1.800000000000000044e+00 1.789260367082945447e-02
9.200000000000001066e+00 1.800000000000000044e+00 1.822011941071008043e-02
9.300000000000000711e+00 1.800000000000000044e+00 1.844842667778254924e-02
9.400000000000000355e+00 1.800000000000000044e+00 1.857456740621004493e-02
9.500000000000000000e+00 1.800000000000000044e+00 1.859725426843531620e-02
9.600000000000001421e+00 1.800000000000000044e+00 1.851690421116489876e-02
9.700000000000001066e+00 1.800000000000000044e+00 1.833563243634558915e-02
9.800000000000000711e+00 1.800000000000000044e+00 1.805720465514440778e-02
9.900000000000000355e+00 1.800000000000000044e+00 1.768694652782420995e-02
1.000000000000000000e+01 1.800000000000000044e+00 1.723161079493795711e-02
1.010000000000000142e+01 1.800000000000000044e+00 1.669920460729070605e-02
1.020000000000000107e+01 1.800000000000000044e+00 1.609878178259889145e-02
1.030000000000000071e+01 1.800000000000000044e+00 1.544020690372316547e-02
1.040000000000000036e+01 1.800000000000000044e+00 1.473390005729209758e-02
1.050000000000000000e+01 1.800000000000000044e+00 1.399057235109296346e-02
1.060000000000000142e+01 1.800000000000000044e+00 1.322096296951047120e-02
1.070000000000000107e+01 1.800000000000000044e+00 1.243558834672332455e-02
1.080000000000000071e+01 1.800000000000000044e+00 1.164451307639319429e-02
1.090000000000000036e+01 1.800000000000000044e+00 1.085715054574692279e-02
1.100000000000000000e+01 1.800000000000000044e+00 1.008209916343691392e-02
1.110000000000000142e+01 1.800000000000000044e+00 9.327017667157294634e-03
1.120000000000000107e+01 1.800000000000000044e+00 8.598540579898903205e-03
1.130000000000000071e+01 1.800000000000000044e+00 7.902232643480614632e-03
1.140000000000000036e+01 1.800000000000000044e+00 7.242579162441913077e-03
1.150000000000000000e+01 1.800000000000000044e+00 6.623007752619615267e-03
1.160000000000000142e+01 1.800000000000000044e+00 6.045936059309685653e-03
1.170000000000000107e+01 1.800000000000000044e+00 5.512839586912962088e-03
1.180000000000000071e+01 1.800000000000000044e+00 5.024333816867357361e-03
1.190000000000000036e+01 1.800000000000000044e+00 4.580265202486043588e-03
1.200000000000000000e+01 1.800000000000000044e+00 4.179806318591123421e-03
1.210000000000000142e+01 1.800000000000000044e+00 3.821551305673891868e-03
1.220000000000000107e+01 1.800000000000000044e+00 3.503608683161542597e-03
1.230000000000000071e+01 1.800000000000000044e+00 3.223689527857414097e-03
1.240000000000000036e+01 1.800000000000000044e+00 2.979189853385516909e-03
1.250000000000000000e+01 1.800000000000000044e+00 2.767266736264132557e-03
1.260000000000000142e+01 1.800000000000000044e+00 2.584908285776367325e-03
1.270000000000000107e+01 1.800000000000000044e+00 2.428997938007843721e-03
1.280000000000000071e+01 1.800000000000000044e+00 2.296373774543091113e-03
1.290000000000000036e+01 1.800000000000000044e+00 2.183883640570668735e-03
1.300000000000000000e+01 1.800000000000000044e+00 2.088436791140247870e-03
1.310000000000000142e+01 1.800000000000000044e+00 2.007052658564631702e-03
1.320000000000000107e+01 1.800000000000000044e+00 1.936907140732455285e-03
1.330000000000000071e+01 1.800000000000000044e+00 1.875376590647928566e-03
1.340000000000000036e+01 1.800000000000000044e+00 1.820079469805599860e-03
1.350000000000000000e+01 1.800000000000000044e+00 1.768915434960113310e-03
1.360000000000000142e+01 1.800000000000000044e+00 1.720101476147530613e-03
1.370000000000000107e+01 1.800000000000000044e+00 1.672204623274331503e-03
1.380000000000000071e+01 1.800000000000000044e+00 1.624170692093373581e-03
1.390000000000000036e+01 1.800000000000000044e+00 1.575348544339340165e-03
1.400000000000000000e+01 1.800000000000000044e+00 1.525509382055757887e-03
1.410000000000000142e+01 1.800000000000000044e+00 1.474860669352729857e-03
1.420000000000000107e+01 1.800000000000000044e+00 1.424054360026001751e-03
1.430000000000000071e+01 1.800000000000000044e+00 1.374189189886948449e-03
1.440000000000000036e+01 1.800000000000000044e+00 1.326806852616931954e-03
1.450000000000000000e+01 1.800000000000000044e+00 1.283881904678626455e-03
1.460000000000000142e+01 1.800000000000000044e+00 1.247805230068334444e-03
1.470000000000000107e+01 1.800000000000000044e+00 1.221360837215321486e-03
1.480000000000000071e+01 1.800000000000000044e+00 1.207695662868289287e-03
1.490000000000000036e+01 1.800000000000000044e+00 1.210281933653626751e-03
1.500000000000000000e+01 1.800000000000000044e+00 1.232871504960346507e-03
0.000000000000000000e+00 1.900000000000000133e+00 1.930744593551179944e-02
1.000000000000000056e-01 1.900000000000000133e+00 1.987040910386200787e-02
2.000000000000000111e-01 1.900000000000000133e+00 2.033235870857708766e-02
3.000000000000000444e-01 1.900000000000000133e+00 2.068679140278642525e-02
4.000000000000000222e-01 1.900000000000000133e+00 2.092885731150778000e-02
5.000000000000000000e-01 1.900000000000000133e+00 2.105546867451509041e-02
6.000000000000000888e-01 1.900000000000000133e+00 2.106537642825935530e-02
7.000000000000000666e-01 1.900000000000000133e+00 2.095921093491282666e-02
8.000000000000000444e-01 1.900000000000000133e+00 2.073948260320035430e-02
9.000000000000000222e-01 1.900000000000000133e+00 2.041053833047528146e-02
1.000000000000000000e+00 1.900000000000000133e+00 1.997847070604081773e-02
1.100000000000000089e+00 1.900000000000000133e+00 1.945097877342871415e-02
1.200000000000000178e+00 1.900000000000000133e+00 1.883718171078083148e-02
1.300000000000000044e+00 1.900000000000000133e+00 1.814738976965530812e-02
1.400000000000000133e+00 1.900000000000000133e+00 1.739283984017904461e-02
1.500000000000000000e+00 1.900000000000000133e+00 1.658540568808270985e-02
1.600000000000000089e+00 1.900000000000000133e+00 1.573729488481613592e-02
1.700000000000000178e+00 1.900000000000000133e+00 1.486074547356951506e-02
1.800000000000000044e+00 1.900000000000000133e+00 1.396773536378756453e-02
1.900000000000000133e+00 1.900000000000000133e+00 1.306971635005742260e-02
2.000000000000000000e+00 1.900000000000000133e+00 1.217738266178708048e-02
2.100000000000000089e+00 1.900000000000000133e+00 1.130048131667465636e-02
2.200000000000000178e+00 1.900000000000000133e+00 1.044766857411520353e-02
2.300000000000000266e+00 1.900000000000000133e+00 9.626413771695260108e-03
2.400000000000000355e+00 1.900000000000000133e+00 8.842949053667940873e-03
2.500000000000000000e+00 1.900000000000000133e+00 8.102261178800539837e-03
2.600000000000000089e+00 1.900000000000000133e+00 7.408119863870506715e-03
2.700000000000000178e+00 1.900000000000000133e+00 6.763136036655799377e-03
2.800000000000000266e+00 1.900000000000000133e+00 6.168842924970481187e-03
2.900000000000000355e+00 1.900000000000000133e+00 5.625793025314938106e-03
3.000000000000000000e+00 1.900000000000000133e+00 5.133664566178110927e-03
3.100000000000000089e+00 1.900000000000000133e+00 4.691371976701890975e-03
3.200000000000000178e+00 1.900000000000000133e+00 4.297175957459450565e-03
3.300000000000000266e+00 1.900000000000000133e+00 3.948789902410443538e-03
3.400000000000000355e+00 1.900000000000000133e+00 3.643480534635415956e-03
3.500000000000000000e+00 1.900000000000000133e+00 3.378161612530506102e-03
3.600000000000000089e+00 1.900000000000000133e+00 3.149480383237608389e-03
3.700000000000000178e+00 1.900000000000000133e+00 2.953897076924390935e-03
3.800000000000000266e+00 1.900000000000000133e+00 2.787758142260191897e-03
3.900000000000000355e+00 1.900000000000000133e+00 2.647364131636802294e-03
4.000000000000000000e+00 1.900000000000000133e+00 2.529033179837388880e-03
4.100000000000000533e+00 1.900000000000000133e+00 2.429160916733752798e-03
4.200000000000000178e+00 1.900000000000000133e+00 2.344277452891543791e-03
4.299999999999999822e+00 1.900000000000000133e+00 2.271101817388998263e-03
4.400000000000000355e+00 1.900000000000000133e+00 2.206593948073997096e-03
4.500000000000000000e+00 1.900000000000000133e+00 2.148004069231778095e-03
4.600000000000000533e+00 1.900000000000000133e+00 2.092919066527309645e-03
4.700000000000000178e+00 1.900000000000000133e+00 2.039305302160789382e-03
4.800000000000000711e+00 1.900000000000000133e+00 1.985547213673998033e-03
4.900000000000000355e+00 1.900000000000000133e+00 1.930481008407256612e-03
5.000000000000000000e+00 1.900000000000000133e+00 1.873422795108296065e-03
5.100000000000000533e+00 1.900000000000000133e+00 1.814190571159125451e-03
5.200000000000000178e+00 1.900000000000000133e+00 1.753119590313258593e-03
5.300000000000000711e+00 1.900000000000000133e+00 1.691070751317063497e-03
5.400000000000000355e+00 1.900000000000000133e+00 1.629431751760642430e-03
5.500000000000000000e+00 1.900000000000000133e+00 1.570110825473005484e-03
5.600000000000000533e+00 1.900000000000000133e+00 1.515522911419312033e-03
5.700000000000000178e+00 1.900000000000000133e+00 1.468568079057880858e-03
5.800000000000000711e+00 1.900000000000000133e+00 1.432601958660964991e-03
5.900000000000000355e+00 1.900000000000000133e+00 1.411397802941926488e-03
6.000000000000000000e+00 1.900000000000000133e+00 1.409099655265903415e-03
6.100000000000000533e+00 1.900000000000000133e+00 1.430165945420174174e-03
6.200000000000000178e+00 1.900000000000000133e+00 1.479302709895812754e-03
6.300000000000000711e+00 1.900000000000000133e+00 1.561385579226075510e-03
6.400000000000000355e+00 1.900000000000000133e+00 1.681369732201105785e-03
6.500000000000000000e+00 1.900000000000000133e+00 1.844187226280605534e-03
6.600000000000000533e+00 1.900000000000000133e+00 2.054631509039332726e-03
6.700000000000000178e+00 1.900000000000000133e+00 2.317229518068031260e-03
6.800000000000000711e+00 1.900000000000000133e+00 2.636102588632627860e-03
6.900000000000000355e+00 1.900000000000000133e+00 3.014818387411034514e-03
7.000000000000000000e+00 1.900000000000000133e+00 3.456237226291361975e-03
7.100000000000000533e+00 1.900000000000000133e+00 3.962357302388594751e-03
7.200000000000000178e+00 1.900000000000000133e+00 4.534164551682557526e-03
7.300000000000000711e+00 1.900000000000000133e+00 5.171493766068620962e-03
7.400000000000000355e+00 1.900000000000000133e+00 5.872908270275681644e-03
7.500000000000000000e+00 1.900000000000000133e+00 6.635605656107013486e-03
7.600000000000000533e+00 1.900000000000000133e+00 7.455356722669181230e-03
7.700000000000000178e+00 1.900000000000000133e+00 8.326483813941232964e-03
7.800000000000000711e+00 1.900000000000000133e+00 9.241883183045623146e-03
7.900000000000000355e+00 1.900000000000000133e+00 1.019309392356902710e-02
8.000000000000000000e+00 1.900000000000000133e+00 1.117041354544120318e-02
8.099999999999999645e+00 1.900000000000000133e+00 1.216305765477430217e-02
8.200000000000001066e+00 1.900000000000000133e+00 1.315935868454976183e-02
8.300000000000000711e+00 1.900000000000000133e+00 1.414699648510311762e-02
8.400000000000000355e+00 1.900000000000000133e+00 1.511325205599690566e-02
8.500000000000000000e+00 1.900000000000000133e+00 1.604527494596157816e-02
8.599999999999999645e+00 1.900000000000000133e+00 1.693035491974364745e-02
8.700000000000001066e+00 1.900000000000000133e+00 1.775618932033224545e-02
8.800000000000000711e+00 1.900000000000000133e+00 1.851113895329419001e-02
8.900000000000000355e+00 1.900000000000000133e+00 1.918446700763109733e-02
9.000000000000000000e+00 1.900000000000000133e+00 1.976655718452607208e-02
9.099999999999999645e+00 1.900000000000000133e+00 2.024910853210272824e-02
9.200000000000001066e+00 1.900000000000000133e+00 2.062530526343665793e-02
9.300000000000000711e+00 1.900000000000000133e+00 2.088995997879215111e-02
9.400000000000000355e+00 1.900000000000000133e+00 2.103962828560104747e-02
9.500000000000000000e+00 1.900000000000000133e+00 2.107269201764319644e-02
9.600000000000001421e+00 1.900000000000000133e+00 2.098940740628173554e-02
9.700000000000001066e+00 1.900000000000000133e+00 2.079191399680066846e-02
9.800000000000000711e+00 1.900000000000000133e+00 2.048420014058029495e-02
9.900000000000000355e+00 1.900000000000000133e+00 2.007202173361130604e-02
1.000000000000000000e+01 1.900000000000000133e+00 1.956277256785449170e-02
1.010000000000000142e+01 1.900000000000000133e+00 1.896530710251323817e-02
1.020000000000000107e+01 1.900000000000000133e+00 1.828971938795449434e-02
1.030000000000000071e+01 1.900000000000000133e+00 1.754708492517823015e-02
1.040000000000000036e+01 1.900000000000000133e+00 1.674917502106357259e-02
1.050000000000000000e+01 1.900000000000000133e+00 1.590815533836087425e-02
1.060000000000000142e+01 1.900000000000000133e+00 1.503628156416363278e-02
1.070000000000000107e+01 1.900000000000000133e+00 1.414560528540154821e-02
1.080000000000000071e+01 1.900000000000000133e+00 1.324770226221630778e-02
1.090000000000000036e+01 1.900000000000000133e+00 1.235343346033806328e-02
1.100000000000000000e+01 1.900000000000000133e+00 1.147274667498028242e-02
1.110000000000000142e+01 1.900000000000000133e+00 1.061452364520273743e-02
1.120000000000000107e+01 1.900000000000000133e+00 9.786474528498529529e-03
1.130000000000000071e+01 1.900000000000000133e+00 8.995078764499788229e-03
1.140000000000000036e+01 1.900000000000000133e+00 8.245568931916811076e-03
1.150000000000000000e+01 1.900000000000000133e+00 7.541952347508694768e-03
1.160000000000000142e+01 1.900000000000000133e+00 6.887063943768963713e-03
1.170000000000000107e+01 1.900000000000000133e+00 6.282643392801235196e-03
1.180000000000000071e+01 1.900000000000000133e+00 5.729429456724504863e-03
1.190000000000000036e+01 1.900000000000000133e+00 5.227265036244932439e-03
1.200000000000000000e+01 1.900000000000000133e+00 4.775207231144225350e-03
1.210000000000000142e+01 1.900000000000000133e+00 4.371637785053767052e-03
1.220000000000000107e+01 1.900000000000000133e+00 4.014370435106170455e-03
1.230000000000000071e+01 1.900000000000000133e+00 3.700752815519981701e-03
1.240000000000000036e+01 1.900000000000000133e+00 3.427761587111416430e-03
1.250000000000000000e+01 1.900000000000000133e+00 3.192090322427128691e-03
1.260000000000000142e+01 1.900000000000000133e+00 2.990230334548202480e-03
1.270000000000000107e+01 1.900000000000000133e+00 2.818545085621158158e-03
1.280000000000000071e+01 1.900000000000000133e+00 2.673339057098851959e-03
1.290000000000000036e+01 1.900000000000000133e+00 2.550922030616302200e-03
1.300000000000000000e+01 1.900000000000000133e+00 2.447669649669832227e-03
1.310000000000000142e+01 1.900000000000000133e+00 2.360080946862672981e-03
1.320000000000000107e+01 1.900000000000000133e+00 2.284833270217389266e-03
1.330000000000000071e+01 1.900000000000000133e+00 2.218834764000793009e-03
1.340000000000000036e+01 1.900000000000000133e+00 2.159274289174097951e-03
1.350000000000000000e+01 1.900000000000000133e+00 2.103668433801907968e-03
1.360000000000000142e+01 1.900000000000000133e+00 2.049905084272312956e-03
1.370000000000000107e+01 1.900000000000000133e+00 1.996282914991839505e-03
1.380000000000000071e+01 1.900000000000000133e+00 1.941546109617592287e-03
1.390000000000000036e+01 1.900000000000000133e+00 1.884913645198313175e-03
1.400000000000000000e+01 1.900000000000000133e+00 1.826102539463260758e-03
1.410000000000000142e+01 1.900000000000000133e+00 1.765344563658340776e-03
1.420000000000000107e+01 1.900000000000000133e+00 1.703396038677148106e-03
1.430000000000000071e+01 1.900000000000000133e+00 1.641540440055817233e-03
1.440000000000000036e+01 1.900000000000000133e+00 1.581583618619848393e-03
1.450000000000000000e+01 1.900000000000000133e+00 1.525841482881605147e-03
1.460000000000000142e+01 1.900000000000000133e+00 1.477119977048912958e-03
1.470000000000000107e+01 1.900000000000000133e+00 1.438687122320225255e-03
1.480000000000000071e+01 1.900000000000000133e+00 1.414236774999784322e-03
1.490000000000000036e+01 1.900000000000000133e+00 1.407843607865352223e-03
1.500000000000000000e+01 1.900000000000000133e+00 1.423908665124523588e-03
0.000000000000000000e+00 2.000000000000000000e+00 2.169852112159405960e-02
1.000000000000000056e-01 2.000000000000000000e+00 2.233495363403291065e-02
2.000000000000000111e-01 2.000000000000000000e+00 2.285905496882944393e-02
3.000000000000000444e-01 2.000000000000000000e+00 2.326359348399091240e-02
4.000000000000000222e-01 2.000000000000000000e+00 2.354309579638421551e-02
5.000000000000000000e-01 2.000000000000000000e+00 2.369396490316051304e-02
6.000000000000000888e-01 2.000000000000000000e+00 2.371457238194245656e-02
7.000000000000000666e-01 2.000000000000000000e+00 2.360531978354728916e-02
8.000000000000000444e-01 2.000000000000000000e+00 2.336866271480578933e-02
9.000000000000000222e-01 2.000000000000000000e+00 2.300909046573718780e-02
1.000000000000000000e+00 2.000000000000000000e+00 2.253305467724690814e-02
1.100000000000000089e+00 2.000000000000000000e+00 2.194884254919886313e-02
1.200000000000000178e+00 2.000000000000000000e+00 2.126639327937744628e-02
1.300000000000000044e+00 2.000000000000000000e+00 2.049706040951027389e-02
1.400000000000000133e+00 2.000000000000000000e+00 1.965332700056712789e-02
1.500000000000000000e+00 2.000000000000000000e+00 1.874848448633997799e-02
1.600000000000000089e+00 2.000000000000000000e+00 1.779628913680749575e-02
1.700000000000000178e+00 2.000000000000000000e+00 1.681061191299602908e-02
1.800000000000000044e+00 2.000000000000000000e+00 1.580509791343226444e-02
1.900000000000000133e+00 2.000000000000000000e+00 1.479285060243719710e-02
2.000000000000000000e+00 2.000000000000000000e+00 1.378615375912585136e-02
2.100000000000000089e+00 2.000000000000000000e+00 1.279624091643230197e-02
2.200000000000000178e+00 2.000000000000000000e+00 1.183311837104245208e-02
2.300000000000000266e+00 2.000000000000000000e+00 1.090544404998661579e-02
2.400000000000000355e+00 2.000000000000000000e+00 1.002046098836078571e-02
2.500000000000000000e+00 2.000000000000000000e+00 9.183981194717763530e-03
2.600000000000000089e+00 2.000000000000000000e+00 8.400413443318769519e-03
2.700000000000000178e+00 2.000000000000000000e+00 7.672827116841160131e-03
2.800000000000000266e+00 2.000000000000000000e+00 7.003043614849966542e-03
2.900000000000000355e+00 2.000000000000000000e+00 6.391746952250781065e-03
3.000000000000000000e+00 2.000000000000000000e+00 5.838605856914682625e-03
3.100000000000000089e+00 2.000000000000000000e+00 5.342400769485467285e-03
3.200000000000000178e+00 2.000000000000000000e+00 4.901150479887315600e-03
3.300000000000000266e+00 2.000000000000000000e+00 4.512234546494132449e-03
3.400000000000000355e+00 2.000000000000000000e+00 4.172509002826747110e-03
3.500000000000000000e+00 2.000000000000000000e+00 3.878414062329171505e-03
3.600000000000000089e+00 2.000000000000000000e+00 3.626073517335112739e-03
3.700000000000000178e+00 2.000000000000000000e+00 3.411386259098719669e-03
3.800000000000000266e+00 2.000000000000000000e+00 3.230110815381850593e-03
3.900000000000000355e+00 2.000000000000000000e+00 3.077944027222280846e-03
4.000000000000000000e+00 2.000000000000000000e+00 2.950595000899751495e-03
4.100000000000000533e+00 2.000000000000000000e+00 2.843855319674514024e-03
4.200000000000000178e+00 2.000000000000000000e+00 2.753666233083408577e-03
4.299999999999999822e+00 2.000000000000000000e+00 2.676183210563254280e-03
4.400000000000000355e+00 2.000000000000000000e+00 2.607837898496917061e-03
4.500000000000000000e+00 2.000000000000000000e+00 2.545397196134438576e-03
4.600000000000000533e+00 2.000000000000000000e+00 2.486018897652457135e-03
4.700000000000000178e+00 2.000000000000000000e+00 2.427303155604917852e-03
4.800000000000000711e+00 2.000000000000000000e+00 2.367338914757511140e-03
4.900000000000000355e+00 2.000000000000000000e+00 2.304744443667208938e-03
5.000000000000000000e+00 2.000000000000000000e+00 2.238701143846313392e-03
5.100000000000000533e+00 2.000000000000000000e+00 2.168979924973829868e-03
5.200000000000000178e+00 2.000000000000000000e+00 2.095959576423193568e-03
5.300000000000000711e+00 2.000000000000000000e+00 2.020636715091179113e-03
5.400000000000000355e+00 2.000000000000000000e+00 1.944627022306582350e-03
5.500000000000000000e+00 2.000000000000000000e+00 1.870157576692104556e-03
5.600000000000000533e+00 2.000000000000000000e+00 1.800050128875902225e-03
5.700000000000000178e+00 2.000000000000000000e+00 1.737695138918434520e-03
5.800000000000000711e+00 2.000000000000000000e+00 1.687016308212395226e-03
5.900000000000000355e+00 2.000000000000000000e+00 1.652425194433473129e-03
6.000000000000000000e+00 2.000000000000000000e+00 1.638765321405559212e-03
6.100000000000000533e+00 2.000000000000000000e+00 1.651245016340087239e-03
6.200000000000000178e+00 2.000000000000000000e+00 1.695358064852279471e-03
6.300000000000000711e+00 2.000000000000000000e+00 1.776791216421828162e-03
6.400000000000000355e+00 2.000000000000000000e+00 1.901317649907561386e-03
6.500000000000000000e+00 2.000000000000000000e+00 2.074675769085012039e-03
6.600000000000000533e+00 2.000000000000000000e+00 2.302433182729255769e-03
6.700000000000000178e+00 2.000000000000000000e+00 2.589836457941393881e-03
6.800000000000000711e+00 2.000000000000000000e+00 2.941648221519928101e-03
6.900000000000000355e+00 2.000000000000000000e+00 3.361974394198808357e-03
7.000000000000000000e+00 2.000000000000000000e+00 3.854085712863026137e-03
7.100000000000000533e+00 2.000000000000000000e+00 4.420239125111125739e-03
7.200000000000000178e+00 2.000000000000000000e+00 5.061505992561348213e-03
7.300000000000000711e+00 2.000000000000000000e+00 5.777615151621557157e-03
7.400000000000000355e+00 2.000000000000000000e+00 6.566819579351620279e-03
7.500000000000000000e+00 2.000000000000000000e+00 7.425795533553276005e-03
7.600000000000000533e+00 2.000000000000000000e+00 8.349582451242737111e-03
7.700000000000000178e+00 2.000000000000000000e+00 9.331570530379258710e-03
7.800000000000000711e+00 2.000000000000000000e+00 1.036354080283017134e-02
7.900000000000000355e+00 2.000000000000000000e+00 1.143575974839096572e-02
8.000000000000000000e+00 2.000000000000000000e+00 1.253712731834625074e-02
8.099999999999999645e+00 2.000000000000000000e+00 1.365537393776149362e-02
8.200000000000001066e+00 2.000000000000000000e+00 1.477729899804334016e-02
8.300000000000000711e+00 2.000000000000000000e+00 1.588904090065473493e-02
8.400000000000000355e+00 2.000000000000000000e+00 1.697636718182662235e-02
8.500000000000000000e+00 2.000000000000000000e+00 1.802497283785019916e-02
8.599999999999999645e+00 2.000000000000000000e+00 1.902077572384382881e-02
8.700000000000001066e+00 2.000000000000000000e+00 1.995019967673179739e-02
8.800000000000000711e+00 2.000000000000000000e+00 2.080043850356738319e-02
8.900000000000000355e+00 2.000000000000000000e+00 2.155969673845078982e-02
9.000000000000000000e+00 2.000000000000000000e+00 2.221740561023066371e-02
9.099999999999999645e+00 2.000000000000000000e+00 2.276441452271210988e-02
9.200000000000001066e+00 2.000000000000000000e+00 2.319315920424449076e-02
9.300000000000000711e+00 2.000000000000000000e+00 2.349780741241332821e-02
9.400000000000000355e+00 2.000000000000000000e+00 2.367438179685729324e-02
9.500000000000000000e+00 2.000000000000000000e+00 2.372085756571832432e-02
9.600000000000001421e+00 2.000000000000000000e+00 2.363723046546660489e-02
9.700000000000001066e+00 2.000000000000000000e+00 2.342554882833506463e-02
9.800000000000000711e+00 2.000000000000000000e+00 2.308990257385624273e-02
9.900000000000000355e+00 2.000000000000000000e+00 2.263636242387869965e-02
1.000000000000000000e+01 2.000000000000000000e+00 2.207286433013741500e-02
1.010000000000000142e+01 2.000000000000000000e+00 2.140903709381673098e-02
1.020000000000000107e+01 2.000000000000000000e+00 2.065597502380711950e-02
1.030000000000000071e+01 2.000000000000000000e+00 1.982596172088144093e-02
1.040000000000000036e+01 2.000000000000000000e+00 1.893215510993558753e-02
1.050000000000000000e+01 2.000000000000000000e+00 1.798824712854813976e-02
1.060000000000000142e+01 2.000000000000000000e+00 1.700811359701995262e-02
1.070000000000000107e+01 2.000000000000000000e+00 1.600547050349935066e-02
1.080000000000000071e+01 2.000000000000000000e+00 1.499355220166587524e-02
1.090000000000000036e+01 2.000000000000000000e+00 1.398482499111528519e-02
1.100000000000000000e+01 2.000000000000000000e+00 1.299074653289870526e-02
1.110000000000000142e+01 2.000000000000000000e+00 1.202157793392524127e-02
1.120000000000000107e+01 2.000000000000000000e+00 1.108625152851831774e-02
1.130000000000000071e+01 2.000000000000000000e+00 1.019229377579223758e-02
1.140000000000000036e+01 2.000000000000000000e+00 9.345799585548843907e-03
1.150000000000000000e+01 2.000000000000000000e+00 8.551451991413621181e-03
1.160000000000000142e+01 2.000000000000000000e+00 7.812579509703414943e-03
1.170000000000000107e+01 2.000000000000000000e+00 7.131242759210465638e-03
1.180000000000000071e+01 2.000000000000000000e+00 6.508341893717595542e-03
1.190000000000000036e+01 2.000000000000000000e+00 5.943736982585091227e-03
1.200000000000000000e+01 2.000000000000000000e+00 5.436374501244715766e-03
1.210000000000000142e+01 2.000000000000000000e+00 4.984414390973227263e-03
1.220000000000000107e+01 2.000000000000000000e+00 4.585353554366755971e-03
1.230000000000000071e+01 2.000000000000000000e+00 4.236143031329701360e-03
1.240000000000000036e+01 2.000000000000000000e+00 3.933297342854275014e-03
1.250000000000000000e+01 2.000000000000000000e+00 3.672995522820852662e-03
1.260000000000000142e+01 2.000000000000000000e+00 3.451174140681744461e-03
1.270000000000000107e+01 2.000000000000000000e+00 3.263613138626768762e-03
1.280000000000000071e+01 2.000000000000000000e+00 3.106015578225106849e-03
1.290000000000000036e+01 2.000000000000000000e+00 2.974082444428893714e-03
1.300000000000000000e+01 2.000000000000000000e+00 2.863583532361291609e-03
1.310000000000000142e+01 2.000000000000000000e+00 2.770425194290030649e-03
1.320000000000000107e+01 2.000000000000000000e+00 2.690715401963280143e-03
1.330000000000000071e+01 2.000000000000000000e+00 2.620826231620399221e-03
1.340000000000000036e+01 2.000000000000000000e+00 2.557453547762368780e-03
1.350000000000000000e+01 2.000000000000000000e+00 2.497673380578875005e-03
1.360000000000000142e+01 2.000000000000000000e+00 2.438994283695563453e-03
1.370000000000000107e+01 2.000000000000000000e+00 2.379404835400870336e-03
1.380000000000000071e+01 2.000000000000000000e+00 2.317415408657498219e-03
1.390000000000000036e+01 2.000000000000000000e+00 2.252093374207627275e-03
1.400000000000000000e+01 2.000000000000000000e+00 2.183091000272902212e-03
1.410000000000000142e+01 2.000000000000000000e+00 2.110665449550848220e-03
1.420000000000000107e+01 2.000000000000000000e+00 2.035690424382907877e-03
1.430000000000000071e+01 2.000000000000000000e+00 1.959659148983243591e-03
1.440000000000000036e+01 2.000000000000000000e+00 1.884678480892293742e-03
1.450000000000000000e+01 2.000000000000000000e+00 1.813453994738108751e-03
1.460000000000000142e+01 2.000000000000000000e+00 1.749265869367541779e-03
1.470000000000000107e+01 2.000000000000000000e+00 1.695935332543945483e-03
1.480000000000000071e+01 2.000000000000000000e+00 1.657781283656676371e-03
1.490000000000000036e+01 2.000000000000000000e+00 1.639566542689231514e-03
1.500000000000000000e+01 2.000000000000000000e+00 1.646432991907834705e-03
0.000000000000000000e+00 2.100000000000000089e+00 2.421844901828023450e-02
1.000000000000000056e-01 2.100000000000000089e+00 2.493123116883496498e-02
2.000000000000000111e-01 2.100000000000000089e+00 2.552050134392556263e-02
3.000000000000000444e-01 2.100000000000000089e+00 2.597834787336043144e-02
4.000000000000000222e-01 2.100000000000000089e+00 2.629867473151328849e-02
5.000000000000000000e-01 2.100000000000000089e+00 2.647732630954661298e-02
6.000000000000000888e-01 2.100000000000000089e+00 2.651219773563903703e-02
7.000000000000000666e-01 2.100000000000000089e+00 2.640332446942415118e-02
8.000000000000000444e-01 2.100000000000000089e+00 2.615294153109146147e-02
9.000000000000000222e-01 2.100000000000000089e+00 2.576550078984302800e-02
1.000000000000000000e+00 2.100000000000000089e+00 2.524763474023213050e-02
1.100000000000000089e+00 2.100000000000000089e+00 2.460805729856399560e-02
1.200000000000000178e+00 2.100000000000000089e+00 2.385739614042235376e-02
1.300000000000000044e+00 2.100000000000000089e+00 2.300795643320542594e-02
1.400000000000000133e+00 2.100000000000000089e+00 2.207342173437086899e-02
1.500000000000000000e+00 2.100000000000000089e+00 2.106850349029853325e-02
1.600000000000000089e+00 2.100000000000000089e+00 2.000855521426859324e-02
1.700000000000000178e+00 2.100000000000000089e+00 1.890917046578618685e-02
1.800000000000000044e+00 2.100000000000000089e+00 1.778578488209986083e-02
1.900000000000000133e+00 2.100000000000000089e+00 1.665330169721286960e-02
2.000000000000000000e+00 2.100000000000000089e+00 1.552575765343830634e-02
2.100000000000000089e+00 2.100000000000000089e+00 1.441604238872278357e-02
2.200000000000000178e+00 2.100000000000000089e+00 1.333567980111605503e-02
2.300000000000000266e+00 2.100000000000000089e+00 1.229467510233641855e-02
2.400000000000000355e+00 2.100000000000000089e+00 1.130142677314655876e-02
2.500000000000000000e+00 2.100000000000000089e+00 1.036269881348781188e-02
2.600000000000000089e+00 2.100000000000000089e+00 9.483645792215732867e-03
2.700000000000000178e+00 2.100000000000000089e+00 8.667881355490760636e-03
2.800000000000000266e+00 2.100000000000000089e+00 7.917580033244771970e-03
2.900000000000000355e+00 2.100000000000000089e+00 7.233602274096997270e-03
3.000000000000000000e+00 2.100000000000000089e+00 6.615633458860410709e-03
3.100000000000000089e+00 2.100000000000000089e+00 6.062328976651965538e-03
3.200000000000000178e+00 2.100000000000000089e+00 5.571459076977659450e-03
3.300000000000000266e+00 2.100000000000000089e+00 5.140048935942250277e-03
3.400000000000000355e+00 2.100000000000000089e+00 4.764511028384249731e-03
3.500000000000000000e+00 2.100000000000000089e+00 4.440768355183247716e-03
3.600000000000000089e+00 2.100000000000000089e+00 4.164368254615132686e-03
3.700000000000000178e+00 2.100000000000000089e+00 3.930587387868282774e-03
3.800000000000000266e+00 2.100000000000000089e+00 3.734529026751027929e-03
3.900000000000000355e+00 2.100000000000000089e+00 3.571214009883631746e-03
4.000000000000000000e+00 2.100000000000000089e+00 3.435666716840421638e-03
4.100000000000000533e+00 2.100000000000000089e+00 3.322997195622487236e-03
4.200000000000000178e+00 2.100000000000000089e+00 3.228480231511321116e-03
4.299999999999999822e+00 2.100000000000000089e+00 3.147631728715452257e-03
4.400000000000000355e+00 2.100000000000000089e+00 3.076282348898477011e-03
4.500000000000000000e+00 2.100000000000000089e+00 3.010647961882704973e-03
4.600000000000000533e+00 2.100000000000000089e+00 2.947396150504827048e-03
4.700000000000000178e+00 2.100000000000000089e+00 2.883707796860594981e-03
4.800000000000000711e+00 2.100000000000000089e+00 2.817332669988036054e-03
4.900000000000000355e+00 2.100000000000000089e+00 2.746637931163304139e-03
5.000000000000000000e+00 2.100000000000000089e+00 2.670648556944505130e-03
5.100000000000000533e+00 2.100000000000000089e+00 2.589078827954219373e-03
5.200000000000000178e+00 2.100000000000000089e+00 2.502354214008906987e-03
5.300000000000000711e+00 2.100000000000000089e+00 2.411623172712375543e-03
5.400000000000000355e+00 2.100000000000000089e+00 2.318758539752726212e-03
5.500000000000000000e+00 2.100000000000000089e+00 2.226348300180194025e-03
5.600000000000000533e+00 2.100000000000000089e+00 2.137675573286678017e-03
5.700000000000000178e+00 2.100000000000000089e+00 2.056687610804984901e-03
5.800000000000000711e+00 2.100000000000000089e+00 1.987953500956248908e-03
5.900000000000000355e+00 2.100000000000000089e+00 1.936610102807249326e-03
6.000000000000000000e+00 2.100000000000000089e+00 1.908295531712422962e-03
6.100000000000000533e+00 2.100000000000000089e+00 1.909069314137449777e-03
6.200000000000000178e+00 2.100000000000000089e+00 1.945318176121165529e-03
6.300000000000000711e+00 2.100000000000000089e+00 2.023646379261356300e-03
6.400000000000000355e+00 2.100000000000000089e+00 2.150749630700854800e-03
6.500000000000000000e+00 2.100000000000000089e+00 2.333271926762368713e-03
6.600000000000000533e+00 2.100000000000000089e+00 2.577645292027546178e-03
6.700000000000000178e+00 2.100000000000000089e+00 2.889913276883298871e-03
6.800000000000000711e+00 2.100000000000000089e+00 3.275540278874711914e-03
6.900000000000000355e+00 2.100000000000000089e+00 3.739210221177331414e-03
7.000000000000000000e+00 2.100000000000000089e+00 4.284619775083211950e-03
7.100000000000000533e+00 2.100000000000000089e+00 4.914273024848421316e-03
7.200000000000000178e+00 2.100000000000000089e+00 5.629286070200217006e-03
7.300000000000000711e+00 2.100000000000000089e+00 6.429211338049424171e-03
7.400000000000000355e+00 2.100000000000000089e+00 7.311892109872693800e-03
7.500000000000000000e+00 2.100000000000000089e+00 8.273357757317217898e-03
7.600000000000000533e+00 2.100000000000000089e+00 9.307769254972102918e-03
7.700000000000000178e+00 2.100000000000000089e+00 1.040742262716851108e-02
7.800000000000000711e+00 2.100000000000000089e+00 1.156281511995647590e-02
7.900000000000000355e+00 2.100000000000000089e+00 1.276277523924613383e-02
8.000000000000000000e+00 2.100000000000000089e+00 1.399465366789588022e-02
8.099999999999999645e+00 2.100000000000000089e+00 1.524456789155031675e-02
8.200000000000001066e+00 2.100000000000000089e+00 1.649768961969520775e-02
8.300000000000000711e+00 2.100000000000000089e+00 1.773856128186048278e-02
8.400000000000000355e+00 2.100000000000000089e+00 1.895142642639316768e-02
8.500000000000000000e+00 2.100000000000000089e+00 2.012055900476138887e-02
8.599999999999999645e+00 2.100000000000000089e+00 2.123057831202723733e-02
8.700000000000001066e+00 2.100000000000000089e+00 2.226673953508344003e-02
8.800000000000000711e+00 2.100000000000000089e+00 2.321519394652755974e-02
8.900000000000000355e+00 2.100000000000000089e+00 2.406321710188114721e-02
9.000000000000000000e+00 2.100000000000000089e+00 2.479940720609675325e-02
9.099999999999999645e+00 2.100000000000000089e+00 2.541385843065673694e-02
9.200000000000001066e+00 2.100000000000000089e+00 2.589831490496619787e-02
9.300000000000000711e+00 2.100000000000000089e+00 2.624631020316849778e-02
9.400000000000000355e+00 2.100000000000000089e+00 2.645329458639530257e-02
9.500000000000000000e+00 2.100000000000000089e+00 2.651674856418598236e-02
9.600000000000001421e+00 2.100000000000000089e+00 2.643627727527641039e-02
9.700000000000001066e+00 2.100000000000000089e+00 2.621367662348245836e-02
9.800000000000000711e+00 2.100000000000000089e+00 2.585295983471047609e-02
9.900000000000000355e+00 2.100000000000000089e+00 2.536033269558934586e-02
1.000000000000000000e+01 2.100000000000000089e+00 2.474410742680607789e-02
1.010000000000000142e+01 2.100000000000000089e+00 2.401454879309134274e-02
1.020000000000000107e+01 2.100000000000000089e+00 2.318365117344532711e-02
1.030000000000000071e+01 2.100000000000000089e+00 2.226485118240930164e-02
1.040000000000000036e+01 2.100000000000000089e+00 2.127268621267671550e-02
1.050000000000000000e+01 2.100000000000000089e+00 2.022241416879968709e-02
1.060000000000000142e+01 2.100000000000000089e+00 1.912961305688559710e-02
1.070000000000000107e+01 2.100000000000000089e+00 1.800978061492343116e-02
1.080000000000000071e+01 2.100000000000000089e+00 1.687795372765351146e-02
1.090000000000000036e+01 2.100000000000000089e+00 1.574836515110237742e-02
1.100000000000000000e+01 2.100000000000000089e+00 1.463415146613735243e-02
1.110000000000000142e+01 2.100000000000000089e+00 1.354712170484966005e-02
1.120000000000000107e+01 2.100000000000000089e+00 1.249759130307725313e-02
1.130000000000000071e+01 2.100000000000000089e+00 1.149428144063035714e-02
1.140000000000000036e+01 2.100000000000000089e+00 1.054427985164445476e-02
1.150000000000000000e+01 2.100000000000000089e+00 9.653056101416711970e-03
1.160000000000000142e+01 2.100000000000000089e+00 8.824522271154346814e-03
1.170000000000000107e+01 2.100000000000000089e+00 8.061128975395868979e-03
1.180000000000000071e+01 2.100000000000000089e+00 7.363986560055071212e-03
1.190000000000000036e+01 2.100000000000000089e+00 6.733002020732510411e-03
1.200000000000000000e+01 2.100000000000000089e+00 6.167023430465205791e-03
1.210000000000000142e+01 2.100000000000000089e+00 5.663985253596713794e-03
1.220000000000000107e+01 2.100000000000000089e+00 5.221049642760463086e-03
1.230000000000000071e+01 2.100000000000000089e+00 4.834740495051515104e-03
1.240000000000000036e+01 2.100000000000000089e+00 4.501068547677590341e-03
1.250000000000000000e+01 2.100000000000000089e+00 4.215647032577584177e-03
1.260000000000000142e+01 2.100000000000000089e+00 3.973798335310185607e-03
1.270000000000000107e+01 2.100000000000000089e+00 3.770652704477114436e-03
1.280000000000000071e+01 2.100000000000000089e+00 3.601240352649703186e-03
1.290000000000000036e+01 2.100000000000000089e+00 3.460578319251313498e-03
1.300000000000000000e+01 2.100000000000000089e+00 3.343753285897888786e-03
1.310000000000000142e+01 2.100000000000000089e+00 3.246001208629008261e-03
1.320000000000000107e+01 2.100000000000000089e+00 3.162784223674193831e-03
1.330000000000000071e+01 2.100000000000000089e+00 3.089864853934998559e-03
1.340000000000000036e+01 2.100000000000000089e+00 3.023377143569561890e-03
1.350000000000000000e+01 2.100000000000000089e+00 2.959894017490524460e-03
1.360000000000000142e+01 2.100000000000000089e+00 2.896489927140283305e-03
1.370000000000000107e+01 2.100000000000000089e+00 2.830797715327919208e-03
1.380000000000000071e+01 2.100000000000000089e+00 2.761058609455702747e-03
1.390000000000000036e+01 2.100000000000000089e+00 2.686164320682044721e-03
1.400000000000000000e+01 2.100000000000000089e+00 2.605690363951059310e-03
1.410000000000000142e+01 2.100000000000000089e+00 2.519919891990217604e-03
1.420000000000000107e+01 2.100000000000000089e+00 2.429857524538203348e-03
1.430000000000000071e+01 2.100000000000000089e+00 2.337232822370413805e-03
1.440000000000000036e+01 2.100000000000000089e+00 2.244493178318107858e-03
1.450000000000000000e+01 2.100000000000000089e+00 2.154785955237875552e-03
1.460000000000000142e+01 2.100000000000000089e+00 2.071929683302822876e-03
1.470000000000000107e+01 2.100000000000000089e+00 2.000374035837752980e-03
1.480000000000000071e+01 2.100000000000000089e+00 1.945148145297140481e-03
1.490000000000000036e+01 2.100000000000000089e+00 1.911796621792066948e-03
1.500000000000000000e+01 2.100000000000000089e+00 1.906302430404421214e-03
0.000000000000000000e+00 2.200000000000000178e+00 2.683689176010745428e-02
1.000000000000000056e-01 2.200000000000000178e+00 2.762698838279661201e-02
2.000000000000000111e-01 2.200000000000000178e+00 2.828297043492759150e-02
3.000000000000000444e-01 2.200000000000000178e+00 2.879634915407292689e-02
4.000000000000000222e-01 2.200000000000000178e+00 2.916043882111835420e-02
5.000000000000000000e-01 2.200000000000000178e+00 2.937048352230225978e-02
6.000000000000000888e-01 2.200000000000000178e+00 2.942378821400693650e-02
7.000000000000000666e-01 2.200000000000000178e+00 2.931984607090655504e-02
8.000000000000000444e-01 2.200000000000000178e+00 2.906044817755656234e-02
9.000000000000000222e-01 2.200000000000000178e+00 2.864975776643118727e-02
1.000000000000000000e+00 2.200000000000000178e+00 2.809433020290727501e-02
1.100000000000000089e+00 2.200000000000000178e+00 2.740306205201093609e-02
1.200000000000000178e+00 2.200000000000000178e+00 2.658705756676853910e-02
1.300000000000000044e+00 2.200000000000000178e+00 2.565940806742129238e-02
1.400000000000000133e+00 2.200000000000000178e+00 2.463488786319792401e-02
1.500000000000000000e+00 2.200000000000000178e+00 2.352957841186320911e-02
1.600000000000000089e+00 2.200000000000000178e+00 2.236043921316095001e-02
1.700000000000000178e+00 2.200000000000000178e+00 2.114484864749929457e-02
1.800000000000000044e+00 2.200000000000000178e+00 1.990014012597369000e-02
1.900000000000000133e+00 2.200000000000000178e+00 1.864315843730893901e-02
2.000000000000000000e+00 2.200000000000000178e+00 1.738985834794229066e-02
2.100000000000000089e+00 2.200000000000000178e+00 1.615496288983948869e-02
2.200000000000000178e+00 2.200000000000000178e+00 1.495169306486670950e-02
2.300000000000000266e+00 2.200000000000000178e+00 1.379157464307709940e-02
2.400000000000000355e+00 2.200000000000000178e+00 1.268432200055042043e-02
2.500000000000000000e+00 2.200000000000000178e+00 1.163779404995498278e-02
2.600000000000000089e+00 2.200000000000000178e+00 1.065801359975626812e-02
2.700000000000000178e+00 2.200000000000000178e+00 9.749239083599581940e-03
2.800000000000000266e+00 2.200000000000000178e+00 8.914076510166618963e-03
2.900000000000000355e+00 2.200000000000000178e+00 8.153619546294246789e-03
3.000000000000000000e+00 2.200000000000000178e+00 7.467606627816700433e-03
3.100000000000000089e+00 2.200000000000000178e+00 6.854585617917215504e-03
3.200000000000000178e+00 2.200000000000000178e+00 6.312078523113473158e-03
3.300000000000000266e+00 2.200000000000000178e+00 5.836740879408339536e-03
3.400000000000000355e+00 2.200000000000000178e+00 5.424512427104282754e-03
3.500000000000000000e+00 2.200000000000000178e+00 5.070757447731740093e-03
3.600000000000000089e+00 2.200000000000000178e+00 4.770394541680859739e-03
3.700000000000000178e+00 2.200000000000000178e+00 4.518016633694275572e-03
3.800000000000000266e+00 2.200000000000000178e+00 4.308002603294187188e-03
3.900000000000000355e+00 2.200000000000000178e+00 4.134622181774898209e-03
4.000000000000000000e+00 2.200000000000000178e+00 3.992135695287832471e-03
4.100000000000000533e+00 2.200000000000000178e+00 3.874889939097433348e-03
4.200000000000000178e+00 2.200000000000000178e+00 3.777411022232902201e-03
4.299999999999999822e+00 2.200000000000000178e+00 3.694494504149865508e-03
4.400000000000000355e+00 2.200000000000000178e+00 3.621292627458206834e-03
4.500000000000000000e+00 2.200000000000000178e+00 3.553397992182649647e-03
4.600000000000000533e+00 2.200000000000000178e+00 3.486922660027268455e-03
4.700000000000000178e+00 2.200000000000000178e+00 3.418571446377333557e-03
4.800000000000000711e+00 2.200000000000000178e+00 3.345708060046480997e-03
4.900000000000000355e+00 2.200000000000000178e+00 3.266412776581936999e-03
5.000000000000000000e+00 2.200000000000000178e+00 3.179530457558939378e-03
5.100000000000000533e+00 2.200000000000000178e+00 3.084707923749393718e-03
5.200000000000000178e+00 2.200000000000000178e+00 2.982419917549779254e-03
5.300000000000000711e+00 2.200000000000000178e+00 2.873983112439434159e-03
5.400000000000000355e+00 2.200000000000000178e+00 2.761557811003472265e-03
5.500000000000000000e+00 2.200000000000000178e+00 2.648137091629754192e-03
5.600000000000000533e+00 2.200000000000000178e+00 2.537523200218034722e-03
5.700000000000000178e+00 2.200000000000000178e+00 2.434290931030537800e-03
5.800000000000000711e+00 2.200000000000000178e+00 2.343737606152554616e-03
5.900000000000000355e+00 2.200000000000000178e+00 2.271819064504472952e-03
6.000000000000000000e+00 2.200000000000000178e+00 2.225070840253709492e-03
6.100000000000000533e+00 2.200000000000000178e+00 2.210513490456996084e-03
6.200000000000000178e+00 2.200000000000000178e+00 2.235540877661596013e-03
6.300000000000000711e+00 2.200000000000000178e+00 2.307790188679666177e-03
6.400000000000000355e+00 2.200000000000000178e+00 2.434992644194085634e-03
6.500000000000000000e+00 2.200000000000000178e+00 2.624804291969513783e-03
6.600000000000000533e+00 2.200000000000000178e+00 2.884617035495813664e-03
6.700000000000000178e+00 2.200000000000000178e+00 3.221351164728174579e-03
6.800000000000000711e+00 2.200000000000000178e+00 3.641232127331207099e-03
6.900000000000000355e+00 2.200000000000000178e+00 4.149556062784684127e-03
7.000000000000000000e+00 2.200000000000000178e+00 4.750450617639979771e-03
7.100000000000000533e+00 2.200000000000000178e+00 5.446639607709554201e-03
7.200000000000000178e+00 2.200000000000000178e+00 6.239221974551820843e-03
7.300000000000000711e+00 2.200000000000000178e+00 7.127476938053876540e-03
7.400000000000000355e+00 2.200000000000000178e+00 8.108707994064134547e-03
7.500000000000000000e+00 2.200000000000000178e+00 9.178138182765494327e-03
7.600000000000000533e+00 2.200000000000000178e+00 1.032886765814147734e-02
7.700000000000000178e+00 2.200000000000000178e+00 1.155190192882095401e-02
7.800000000000000711e+00 2.200000000000000178e+00 1.283625527501047400e-02
7.900000000000000355e+00 2.200000000000000178e+00 1.416912901480422114e-02
8.000000000000000000e+00 2.200000000000000178e+00 1.553615892051147911e-02
8.099999999999999645e+00 2.200000000000000178e+00 1.692172075383456542e-02
8.200000000000001066e+00 2.200000000000000178e+00 1.830927827440452169e-02
8.300000000000000711e+00 2.200000000000000178e+00 1.968175485553122495e-02
8.400000000000000355e+00 2.200000000000000178e+00 2.102190857399601626e-02
8.500000000000000000e+00 2.200000000000000178e+00 2.231269165358253093e-02
8.599999999999999645e+00 2.200000000000000178e+00 2.353757843267562794e-02
8.700000000000001066e+00 2.200000000000000178e+00 2.468085121696427311e-02
8.800000000000000711e+00 2.200000000000000178e+00 2.572783973556270337e-02
8.900000000000000355e+00 2.200000000000000178e+00 2.666511644752792010e-02
9.000000000000000000e+00 2.200000000000000178e+00 2.748065554875527006e-02
9.099999999999999645e+00 2.200000000000000178e+00 2.816396720740831777e-02
9.200000000000001066e+00 2.200000000000000178e+00 2.870621960871401826e-02
9.300000000000000711e+00 2.200000000000000178e+00 2.910035957200634432e-02
9.400000000000000355e+00 2.200000000000000178e+00 2.934123809961247664e-02
9.500000000000000000e+00 2.200000000000000178e+00 2.942574101384001078e-02
9.600000000000001421e+00 2.200000000000000178e+00 2.935291798552164960e-02
9.700000000000001066e+00 2.200000000000000178e+00 2.912409705712722813e-02
9.800000000000000711e+00 2.200000000000000178e+00 2.874296741997463267e-02
9.900000000000000355e+00 2.200000000000000178e+00 2.821561159654000991e-02
1.000000000000000000e+01 2.200000000000000178e+00 2.755046969510435012e-02
1.010000000000000142e+01 2.200000000000000178e+00 2.675822288548829891e-02
1.020000000000000107e+01 2.200000000000000178e+00 2.585159003029105854e-02
1.030000000000000071e+01 2.200000000000000178e+00 2.484503947365653692e-02
1.040000000000000036e+01 2.200000000000000178e+00 2.375442615400612592e-02
1.050000000000000000e+01 2.200000000000000178e+00 2.259657133183964883e-02
1.060000000000000142e+01 2.200000000000000178e+00 2.138880740297312288e-02
1.070000000000000107e+01 2.200000000000000178e+00 2.014851294866289166e-02
1.080000000000000071e+01 2.200000000000000178e+00 1.889266320387681178e-02
1.090000000000000036e+01 2.200000000000000178e+00 1.763741872420426099e-02
1.100000000000000000e+01 2.200000000000000178e+00 1.639777071247401630e-02
1.110000000000000142e+01 2.200000000000000178e+00 1.518725591601480934e-02
1.120000000000000107e+01 2.200000000000000178e+00 1.401774796612248637e-02
1.130000000000000071e+01 2.200000000000000178e+00 1.289932618945873952e-02
1.140000000000000036e+01 2.200000000000000178e+00 1.184021782939387660e-02
1.150000000000000000e+01 2.200000000000000178e+00 1.084680564741352660e-02
1.160000000000000142e+01 2.200000000000000178e+00 9.923690214663353701e-03
1.170000000000000107e+01 2.200000000000000178e+00 9.073794862390276855e-03
1.180000000000000071e+01 2.200000000000000178e+00 8.298501110303564687e-03
1.190000000000000036e+01 2.200000000000000178e+00 7.597803212439328477e-03
1.200000000000000000e+01 2.200000000000000178e+00 6.970471980305981141e-03
1.210000000000000142e+01 2.200000000000000178e+00 6.414219982285625753e-03
1.220000000000000107e+01 2.200000000000000178e+00 5.925862316624910808e-03
1.230000000000000071e+01 2.200000000000000178e+00 5.501469194511713311e-03
1.240000000000000036e+01 2.200000000000000178e+00 5.136508384073329263e-03
1.250000000000000000e+01 2.200000000000000178e+00 4.825977045932375482e-03
1.260000000000000142e+01 2.200000000000000178e+00 4.564523579637857695e-03
1.270000000000000107e+01 2.200000000000000178e+00 4.346560787606547002e-03
1.280000000000000071e+01 2.200000000000000178e+00 4.166371976228376225e-03
1.290000000000000036e+01 2.200000000000000178e+00 4.018211606959740112e-03
1.300000000000000000e+01 2.200000000000000178e+00 3.896401855517759791e-03
1.310000000000000142e+01 2.200000000000000178e+00 3.795426014987340110e-03
1.320000000000000107e+01 2.200000000000000178e+00 3.710019169234929186e-03
1.330000000000000071e+01 2.200000000000000178e+00 3.635256040301165954e-03
1.340000000000000036e+01 2.200000000000000178e+00 3.566635439218969212e-03
1.350000000000000000e+01 2.200000000000000178e+00 3.500160370017378272e-03
1.360000000000000142e+01 2.200000000000000178e+00 3.432412579800464721e-03
1.370000000000000107e+01 2.200000000000000178e+00 3.360620223958232095e-03
1.380000000000000071e+01 2.200000000000000178e+00 3.282717318308758792e-03
1.390000000000000036e+01 2.200000000000000178e+00 3.197393758903467609e-03
1.400000000000000000e+01 2.200000000000000178e+00 3.104134874867319361e-03
1.410000000000000142e+01 2.200000000000000178e+00 3.003249703791908368e-03
1.420000000000000107e+01 2.200000000000000178e+00 2.895887405433218882e-03
1.430000000000000071e+01 2.200000000000000178e+00 2.784041423261564372e-03
1.440000000000000036e+01 2.200000000000000178e+00 2.670541136607002420e-03
1.450000000000000000e+01 2.200000000000000178e+00 2.559030799558413734e-03
1.460000000000000142e+01 2.200000000000000178e+00 2.453935528023420964e-03
1.470000000000000107e+01 2.200000000000000178e+00 2.360413976975862631e-03
1.480000000000000071e+01 2.200000000000000178e+00 2.284297161971079147e-03
1.490000000000000036e+01 2.200000000000000178e+00 2.232012651287218832e-03
1.500000000000000000e+01 2.200000000000000178e+00 2.210493128807942183e-03
0.000000000000000000e+00 2.300000000000000266e+00 2.951573139612052171e-02
1.000000000000000056e-01 2.300000000000000266e+00 3.038157048795534637e-02
2.000000000000000111e-01 2.300000000000000266e+00 3.110380231674563303e-02
3.000000000000000444e-01 2.300000000000000266e+00 3.167353418671259302e-02
4.000000000000000222e-01 2.300000000000000266e+00 3.208356670202407862e-02
5.000000000000000000e-01 2.300000000000000266e+00 3.232851547677054183e-02
6.000000000000000888e-01 2.300000000000000266e+00 3.240496556680913520e-02
7.000000000000000666e-01 2.300000000000000266e+00 3.231164842815372612e-02
8.000000000000000444e-01 2.300000000000000266e+00 3.204962166897077497e-02
9.000000000000000222e-01 2.300000000000000266e+00 3.162242525235435531e-02
1.000000000000000000e+00 2.300000000000000266e+00 3.103618530908233003e-02
1.100000000000000089e+00 2.300000000000000266e+00 3.029963878790027654e-02
1.200000000000000178e+00 2.300000000000000266e+00 2.942405847176990732e-02
1.300000000000000044e+00 2.300000000000000266e+00 2.842306739622999998e-02
1.400000000000000133e+00 2.300000000000000266e+00 2.731234292397902511e-02
1.500000000000000000e+00 2.300000000000000266e+00 2.610922198152523105e-02
1.600000000000000089e+00 2.300000000000000266e+00 2.483222868919140666e-02
1.700000000000000178e+00 2.300000000000000266e+00 2.350055261465964357e-02
1.800000000000000044e+00 2.300000000000000266e+00 2.213350946309858291e-02
1.900000000000000133e+00 2.300000000000000266e+00 2.075001604837103247e-02
2.000000000000000000e+00 2.300000000000000266e+00 1.936810823339601625e-02
2.100000000000000089e+00 2.300000000000000266e+00 1.800452491842783123e-02
2.200000000000000178e+00 2.300000000000000266e+00 1.667437403593775846e-02
2.300000000000000266e+00 2.300000000000000266e+00 1.539088886303591197e-02
2.400000000000000355e+00 2.300000000000000266e+00 1.416527567076428587e-02
2.500000000000000000e+00 2.300000000000000266e+00 1.300664748147354818e-02
2.600000000000000089e+00 2.300000000000000266e+00 1.192203394298747832e-02
2.700000000000000178e+00 2.300000000000000266e+00 1.091645424409136422e-02
2.800000000000000266e+00 2.300000000000000266e+00 9.993038563409953334e-03
2.900000000000000355e+00 2.300000000000000266e+00 9.153183568304169848e-03
3.000000000000000000e+00 2.300000000000000266e+00 8.396728659141282358e-03
3.100000000000000089e+00 2.300000000000000266e+00 7.722141634168325566e-03
3.200000000000000178e+00 2.300000000000000266e+00 7.126704877189520004e-03
3.300000000000000266e+00 2.300000000000000266e+00 6.606695725825215137e-03
3.400000000000000355e+00 2.300000000000000266e+00 6.157557102596734194e-03
3.500000000000000000e+00 2.300000000000000266e+00 5.774056594627763328e-03
3.600000000000000089e+00 2.300000000000000266e+00 5.450433831853075325e-03
3.700000000000000178e+00 2.300000000000000266e+00 5.180537185452974841e-03
3.800000000000000266e+00 2.300000000000000266e+00 4.957951490699484889e-03
3.900000000000000355e+00 2.300000000000000266e+00 4.776118737960166269e-03
4.000000000000000000e+00 2.300000000000000266e+00 4.628453549387795060e-03
4.100000000000000533e+00 2.300000000000000266e+00 4.508454862157090792e-03
4.200000000000000178e+00 2.300000000000000266e+00 4.409814674079448257e-03
4.299999999999999822e+00 2.300000000000000266e+00 4.326524072897898650e-03
4.400000000000000355e+00 2.300000000000000266e+00 4.252976153950415242e-03
4.500000000000000000e+00 2.300000000000000266e+00 4.184064901910023587e-03
4.600000000000000533e+00 2.300000000000000266e+00 4.115278718973365210e-03
4.700000000000000178e+00 2.300000000000000266e+00 4.042787048784317674e-03
4.800000000000000711e+00 2.300000000000000266e+00 3.963518474433261850e-03
4.900000000000000355e+00 2.300000000000000266e+00 3.875228742069784186e-03
5.000000000000000000e+00 2.300000000000000266e+00 3.776557345711727305e-03
5.100000000000000533e+00 2.300000000000000266e+00 3.667071560859843857e-03
5.200000000000000178e+00 2.300000000000000266e+00 3.547297088215221189e-03
5.300000000000000711e+00 2.300000000000000266e+00 3.418734720143507856e-03
5.400000000000000355e+00 2.300000000000000266e+00 3.283862634658231590e-03
5.500000000000000000e+00 2.300000000000000266e+00 3.146124028320972012e-03
5.600000000000000533e+00 2.300000000000000266e+00 3.009899806936137609e-03
5.700000000000000178e+00 2.300000000000000266e+00 2.880465961090431220e-03
5.800000000000000711e+00 2.300000000000000266e+00 2.763935075795139612e-03
5.900000000000000355e+00 2.300000000000000266e+00 2.667181186199646219e-03
6.000000000000000000e+00 2.300000000000000266e+00 2.597746933690265464e-03
6.100000000000000533e+00 2.300000000000000266e+00 2.563731749909972744e-03
6.200000000000000178e+00 2.300000000000000266e+00 2.573659662724620684e-03
6.300000000000000711e+00 2.300000000000000266e+00 2.636325349434713063e-03
6.400000000000000355e+00 2.300000000000000266e+00 2.760617335275418038e-03
6.500000000000000000e+00 2.300000000000000266e+00 2.955317824634894498e-03
6.600000000000000533e+00 2.300000000000000266e+00 3.228879622187093117e-03
6.700000000000000178e+00 2.300000000000000266e+00 3.589181990487871725e-03
6.800000000000000711e+00 2.300000000000000266e+00 4.043269098909015036e-03
6.900000000000000355e+00 2.300000000000000266e+00 4.597076890006911339e-03
7.000000000000000000e+00 2.300000000000000266e+00 5.255156598895336512e-03
7.100000000000000533e+00 2.300000000000000266e+00 6.020405608623852212e-03
7.200000000000000178e+00 2.300000000000000266e+00 6.893818536844384393e-03
7.300000000000000711e+00 2.300000000000000266e+00 7.874273096287937035e-03
7.400000000000000355e+00 2.300000000000000266e+00 8.958365998509128930e-03
7.500000000000000000e+00 2.300000000000000266e+00 1.014031364293876795e-02
7.600000000000000533e+00 2.300000000000000266e+00 1.141193029720330779e-02
7.700000000000000178e+00 2.300000000000000266e+00 1.276269281893329527e-02
7.800000000000000711e+00 2.300000000000000266e+00 1.417989578436593470e-02
7.900000000000000355e+00 2.300000000000000266e+00 1.564889450655894756e-02
8.000000000000000000e+00 2.300000000000000266e+00 1.715342642619153979e-02
8.099999999999999645e+00 2.300000000000000266e+00 1.867599453347775634e-02
8.200000000000001066e+00 2.300000000000000266e+00 2.019829075084298570e-02
8.300000000000000711e+00 2.300000000000000266e+00 2.170163348995316974e-02
8.400000000000000355e+00 2.300000000000000266e+00 2.316739264724774344e-02
8.500000000000000000e+00 2.300000000000000266e+00 2.457737754531801738e-02
8.599999999999999645e+00 2.300000000000000266e+00 2.591416872759504109e-02
8.700000000000001066e+00 2.300000000000000266e+00 2.716138250548527297e-02
8.800000000000000711e+00 2.300000000000000266e+00 2.830386667161772021e-02
8.900000000000000355e+00 2.300000000000000266e+00 2.932783539062715911e-02
9.000000000000000000e+00 2.300000000000000266e+00 3.022095937657332670e-02
9.099999999999999645e+00 2.300000000000000266e+00 3.097243262265334668e-02
9.200000000000001066e+00 2.300000000000000266e+00 3.157303815445246242e-02
9.300000000000000711e+00 2.300000000000000266e+00 3.201523218173996793e-02
9.400000000000000355e+00 2.300000000000000266e+00 3.229325904392041369e-02
9.500000000000000000e+00 2.300000000000000266e+00 3.240329962636157718e-02
9.600000000000001421e+00 2.300000000000000266e+00 3.234364514914291749e-02
9.700000000000001066e+00 2.300000000000000266e+00 3.211487830264062038e-02
9.800000000000000711e+00 2.300000000000000266e+00 3.172003639928011598e-02
9.900000000000000355e+00 2.300000000000000266e+00 3.116472783612987685e-02
1.000000000000000000e+01 2.300000000000000266e+00 3.045717432764254509e-02
1.010000000000000142e+01 2.300000000000000266e+00 2.960815689136002404e-02
1.020000000000000107e+01 2.300000000000000266e+00 2.863085254901568538e-02
1.030000000000000071e+01 2.300000000000000266e+00 2.754055971617952459e-02
1.040000000000000036e+01 2.300000000000000266e+00 2.635432163031632344e-02
1.050000000000000000e+01 2.300000000000000266e+00 2.509046730494654195e-02
1.060000000000000142e+01 2.300000000000000266e+00 2.376809710960544123e-02
1.070000000000000107e+01 2.300000000000000266e+00 2.240654436380395617e-02
1.080000000000000071e+01 2.300000000000000266e+00 2.102484505449650140e-02
1.090000000000000036e+01 2.300000000000000266e+00 1.964124521354608521e-02
1.100000000000000000e+01 2.300000000000000266e+00 1.827277029808123399e-02
1.110000000000000142e+01 2.300000000000000266e+00 1.693487401711302187e-02
1.120000000000000107e+01 2.300000000000000266e+00 1.564117642958238671e-02
1.130000000000000071e+01 2.300000000000000266e+00 1.440329371488143807e-02
1.140000000000000036e+01 2.300000000000000266e+00 1.323075551856475740e-02
1.150000000000000000e+01 2.300000000000000266e+00 1.213100069581646984e-02
1.160000000000000142e+01 2.300000000000000266e+00 1.110943885398949817e-02
1.170000000000000107e+01 2.300000000000000266e+00 1.016956334644865054e-02
1.180000000000000071e+01 2.300000000000000266e+00 9.313101127040521177e-03
1.190000000000000036e+01 2.300000000000000266e+00 8.540185851573265513e-03
1.200000000000000000e+01 2.300000000000000266e+00 7.849542462388304012e-03
1.210000000000000142e+01 2.300000000000000266e+00 7.238673857267428208e-03
1.220000000000000107e+01 2.300000000000000266e+00 6.704042796729607970e-03
1.230000000000000071e+01 2.300000000000000266e+00 6.241244671625553742e-03
1.240000000000000036e+01 2.300000000000000266e+00 5.845168931776692674e-03
1.250000000000000000e+01 2.300000000000000266e+00 5.510148733825952563e-03
1.260000000000000142e+01 2.300000000000000266e+00 5.230099637304157570e-03
1.270000000000000107e+01 2.300000000000000266e+00 4.998648954946541614e-03
1.280000000000000071e+01 2.300000000000000266e+00 4.809257685356566579e-03
1.290000000000000036e+01 2.300000000000000266e+00 4.655336895272179677e-03
1.300000000000000000e+01 2.300000000000000266e+00 4.530360067606731614e-03
1.310000000000000142e+01 2.300000000000000266e+00 4.427972391708437892e-03
1.320000000000000107e+01 2.300000000000000266e+00 4.342097344121689101e-03
1.330000000000000071e+01 2.300000000000000266e+00 4.267040281789609597e-03
1.340000000000000036e+01 2.300000000000000266e+00 4.197588218731513297e-03
1.350000000000000000e+01 2.300000000000000266e+00 4.129104534285012694e-03
1.360000000000000142e+01 2.300000000000000266e+00 4.057617095289567377e-03
1.370000000000000107e+01 2.300000000000000266e+00 3.979898172340823846e-03
1.380000000000000071e+01 2.300000000000000266e+00 3.893534577090054707e-03
1.390000000000000036e+01 2.300000000000000266e+00 3.796986612815658486e-03
1.400000000000000000e+01 2.300000000000000266e+00 3.689634672695347138e-03
1.410000000000000142e+01 2.300000000000000266e+00 3.571812593248457901e-03
1.420000000000000107e+01 2.300000000000000266e+00 3.444827129411443499e-03
1.430000000000000071e+01 2.300000000000000266e+00 3.310963124047751338e-03
1.440000000000000036e+01 2.300000000000000266e+00 3.173474069781646954e-03
1.450000000000000000e+01 2.300000000000000266e+00 3.036557788634229160e-03
1.460000000000000142e+01 2.300000000000000266e+00 2.905316882173653373e-03
1.470000000000000107e+01 2.300000000000000266e+00 2.785703442454479789e-03
1.480000000000000071e+01 2.300000000000000266e+00 2.684447285817035365e-03
1.490000000000000036e+01 2.300000000000000266e+00 2.608966714303451347e-03
1.500000000000000000e+01 2.300000000000000266e+00 2.567260571918684314e-03
0.000000000000000000e+00 2.400000000000000355e+00 3.220983619510293244e-02
1.000000000000000056e-01 2.400000000000000355e+00 3.314663745419924729e-02
2.000000000000000111e-01 2.400000000000000355e+00 3.393206103066016138e-02
3.000000000000000444e-01 2.400000000000000355e+00 3.455707061629972182e-02
4.000000000000000222e-01 2.400000000000000355e+00 3.501408480889548619e-02
5.000000000000000000e-01 2.400000000000000355e+00 3.529708372697824836e-02
6.000000000000000888e-01 2.400000000000000355e+00 3.540178923869260336e-02
7.000000000000000666e-01 2.400000000000000355e+00 3.532590592571817345e-02
8.000000000000000444e-01 2.400000000000000355e+00 3.506939537735860590e-02
9.000000000000000222e-01 2.400000000000000355e+00 3.463474597305350733e-02
1.000000000000000000e+00 2.400000000000000355e+00 3.402719568532369676e-02
1.100000000000000089e+00 2.400000000000000355e+00 3.325486731035554033e-02
1.200000000000000178e+00 2.400000000000000355e+00 3.232878348625035925e-02
1.300000000000000044e+00 2.400000000000000355e+00 3.126274148669305752e-02
1.400000000000000133e+00 2.400000000000000355e+00 3.007304301065182733e-02
1.500000000000000000e+00 2.400000000000000355e+00 2.877808969909096543e-02
1.600000000000000089e+00 2.400000000000000355e+00 2.739786872693272812e-02
1.700000000000000178e+00 2.400000000000000355e+00 2.595336286760607097e-02
1.800000000000000044e+00 2.400000000000000355e+00 2.446592493654893563e-02
1.900000000000000133e+00 2.400000000000000355e+00 2.295665727727765407e-02
2.000000000000000000e+00 2.400000000000000355e+00 2.144583342814973190e-02
2.100000000000000089e+00 2.400000000000000355e+00 1.995239227208111393e-02
2.200000000000000178e+00 2.400000000000000355e+00 1.849352607495228368e-02
2.300000000000000266e+00 2.400000000000000355e+00 1.708437416257213570e-02
2.400000000000000355e+00 2.400000000000000355e+00 1.573782473573776333e-02
2.500000000000000000e+00 2.400000000000000355e+00 1.446441937858023059e-02
2.600000000000000089e+00 2.400000000000000355e+00 1.327234875126870155e-02
2.700000000000000178e+00 2.400000000000000355e+00 1.216752402027528566e-02
2.800000000000000266e+00 2.400000000000000355e+00 1.115370672838281868e-02
2.900000000000000355e+00 2.400000000000000355e+00 1.023267978746983387e-02
3.000000000000000000e+00 2.400000000000000355e+00 9.404443698895641190e-03
3.100000000000000089e+00 2.400000000000000355e+00 8.667424517979182078e-03
3.200000000000000178e+00 2.400000000000000355e+00 8.018683032590959853e-03
3.300000000000000266e+00 2.400000000000000355e+00 7.454117722270529531e-03
3.400000000000000355e+00 2.400000000000000355e+00 6.968656982006281135e-03
3.500000000000000000e+00 2.400000000000000355e+00 6.556438602535156687e-03
3.600000000000000089e+00 2.400000000000000355e+00 6.210976456052112737e-03
3.700000000000000178e+00 2.400000000000000355e+00 5.925315684405698356e-03
3.800000000000000266e+00 2.400000000000000355e+00 5.692178437216866872e-03
3.900000000000000355e+00 2.400000000000000355e+00 5.504102424217512113e-03
4.000000000000000000e+00 2.400000000000000355e+00 5.353574330600512944e-03
4.100000000000000533e+00 2.400000000000000355e+00 5.233159618372399541e-03
4.200000000000000178e+00 2.400000000000000355e+00 5.135629529109861022e-03
4.299999999999999822e+00 2.400000000000000355e+00 5.054085336450162697e-03
4.400000000000000355e+00 2.400000000000000355e+00 4.982079175835577370e-03
4.500000000000000000e+00 2.400000000000000355e+00 4.913730185923248853e-03
4.600000000000000533e+00 2.400000000000000355e+00 4.843834283035264483e-03
4.700000000000000178e+00 2.400000000000000355e+00 4.767965678812031635e-03
4.800000000000000711e+00 2.400000000000000355e+00 4.682568234683060111e-03
4.900000000000000355e+00 2.400000000000000355e+00 4.585034893446030685e-03
5.000000000000000000e+00 2.400000000000000355e+00 4.473773689403244894e-03
5.100000000000000533e+00 2.400000000000000355e+00 4.348259156406996014e-03
5.200000000000000178e+00 2.400000000000000355e+00 4.209068269576030606e-03
5.300000000000000711e+00 2.400000000000000355e+00 4.057900320215678328e-03
5.400000000000000355e+00 2.400000000000000355e+00 3.897580296246639514e-03
5.500000000000000000e+00 2.400000000000000355e+00 3.732045400032321745e-03
5.600000000000000533e+00 2.400000000000000355e+00 3.566314276911318644e-03
5.700000000000000178e+00 2.400000000000000355e+00 3.406438362388518847e-03
5.800000000000000711e+00 2.400000000000000355e+00 3.259434509755659848e-03
5.900000000000000355e+00 2.400000000000000355e+00 3.133197771325965664e-03
6.000000000000000000e+00 2.400000000000000355e+00 3.036392924866117456e-03
6.100000000000000533e+00 2.400000000000000355e+00 2.978323121683832883e-03
6.200000000000000178e+00 2.400000000000000355e+00 2.968773953242429507e-03
6.300000000000000711e+00 2.400000000000000355e+00 3.017831366593167614e-03
6.400000000000000355e+00 2.400000000000000355e+00 3.135672288096344896e-03
6.500000000000000000e+00 2.400000000000000355e+00 3.332327621444331270e-03
6.600000000000000533e+00 2.400000000000000355e+00 3.617418539596139321e-03
6.700000000000000178e+00 2.400000000000000355e+00 3.999868733374462894e-03
6.800000000000000711e+00 2.400000000000000355e+00 4.487597508599926351e-03
6.900000000000000355e+00 2.400000000000000355e+00 5.087201268995350696e-03
7.000000000000000000e+00 2.400000000000000355e+00 5.803633830036843827e-03
7.100000000000000533e+00 2.400000000000000355e+00 6.639898931323781964e-03
7.200000000000000178e+00 2.400000000000000355e+00 7.596770911030470766e-03
7.300000000000000711e+00 2.400000000000000355e+00 8.672561360909684589e-03
7.400000000000000355e+00 2.400000000000000355e+00 9.862950244848142298e-03
7.500000000000000000e+00 2.400000000000000355e+00 1.116089901403553505e-02
7.600000000000000533e+00 2.400000000000000355e+00 1.255666036507829299e-02
7.700000000000000178e+00 2.400000000000000355e+00 1.403789432782300700e-02
7.800000000000000711e+00 2.400000000000000355e+00 1.558989346613006560e-02
7.900000000000000355e+00 2.400000000000000355e+00 1.719591157627079966e-02
8.000000000000000000e+00 2.400000000000000355e+00 1.883758115558463106e-02
8.099999999999999645e+00 2.400000000000000355e+00 2.049539615673561660e-02
8.200000000000001066e+00 2.400000000000000355e+00 2.214922938190941326e-02
8.300000000000000711e+00 2.400000000000000355e+00 2.377884954498065903e-02
8.400000000000000355e+00 2.400000000000000355e+00 2.536440255320368542e-02
8.500000000000000000e+00 2.400000000000000355e+00 2.688682549740262565e-02
8.599999999999999645e+00 2.400000000000000355e+00 2.832817011575426702e-02
8.700000000000001066e+00 2.400000000000000355e+00 2.967182429850211828e-02
8.800000000000000711e+00 2.400000000000000355e+00 3.090263401226139503e-02
8.900000000000000355e+00 2.400000000000000355e+00 3.200694180371266989e-02
9.000000000000000000e+00 2.400000000000000355e+00 3.297256954952861030e-02
9.099999999999999645e+00 2.400000000000000355e+00 3.378878030690559559e-02
9.200000000000001066e+00 2.400000000000000355e+00 3.444625555037574699e-02
9.300000000000000711e+00 2.400000000000000355e+00 3.493711925365357990e-02
9.400000000000000355e+00 2.400000000000000355e+00 3.525502978290478290e-02
9.500000000000000000e+00 2.400000000000000355e+00 3.539534604228508630e-02
9.600000000000001421e+00 2.400000000000000355e+00 3.535535815396418508e-02
9.700000000000001066e+00 2.400000000000000355e+00 3.513455789365518833e-02
9.800000000000000711e+00 2.400000000000000355e+00 3.473491268918162816e-02
9.900000000000000355e+00 2.400000000000000355e+00 3.416110112063870663e-02
1.000000000000000000e+01 2.400000000000000355e+00 3.342066844535001441e-02
1.010000000000000142e+01 2.400000000000000355e+00 3.252406750221294163e-02
1.020000000000000107e+01 2.400000000000000355e+00 3.148456219941726114e-02
1.030000000000000071e+01 2.400000000000000355e+00 3.031798568871383465e-02
1.040000000000000036e+01 2.400000000000000355e+00 2.904236096781279489e-02
1.050000000000000000e+01 2.400000000000000355e+00 2.767740579801891004e-02
1.060000000000000142e+01 2.400000000000000355e+00 2.624395468236097664e-02
1.070000000000000107e+01 2.400000000000000355e+00 2.476333709956856505e-02
1.080000000000000071e+01 2.400000000000000355e+00 2.325675287120909998e-02
1.090000000000000036e+01 2.400000000000000355e+00 2.174468279883749397e-02
1.100000000000000000e+01 2.400000000000000355e+00 2.024636643480653975e-02
1.110000000000000142e+01 2.400000000000000355e+00 1.877937025773133983e-02
1.120000000000000107e+01 2.400000000000000355e+00 1.735925991916145716e-02
1.130000000000000071e+01 2.400000000000000355e+00 1.599938081596512587e-02
1.140000000000000036e+01 2.400000000000000355e+00 1.471074298318852253e-02
1.150000000000000000e+01 2.400000000000000355e+00 1.350199983551547862e-02
1.160000000000000142e+01 2.400000000000000355e+00 1.237950592082403406e-02
1.170000000000000107e+01 2.400000000000000355e+00 1.134743659896886997e-02
1.180000000000000071e+01 2.400000000000000355e+00 1.040795220434662452e-02
1.190000000000000036e+01 2.400000000000000355e+00 9.561390421754151908e-03
1.200000000000000000e+01 2.400000000000000355e+00 8.806472856873579988e-03
1.210000000000000142e+01 2.400000000000000355e+00 8.140514662569519819e-03
1.220000000000000107e+01 2.400000000000000355e+00 7.559629178529849759e-03
1.230000000000000071e+01 2.400000000000000355e+00 7.058922516273759447e-03
1.240000000000000036e+01 2.400000000000000355e+00 6.632675624577448123e-03
1.250000000000000000e+01 2.400000000000000355e+00 6.274513443699303653e-03
1.260000000000000142e+01 2.400000000000000355e+00 5.977562226831059644e-03
1.270000000000000107e+01 2.400000000000000355e+00 5.734596972474408083e-03
1.280000000000000071e+01 2.400000000000000355e+00 5.538181227009815119e-03
1.290000000000000036e+01 2.400000000000000355e+00 5.380801377714088465e-03
1.300000000000000000e+01 2.400000000000000355e+00 5.254997082020864893e-03
1.310000000000000142e+01 2.400000000000000355e+00 5.153488797199066648e-03
1.320000000000000107e+01 2.400000000000000355e+00 5.069302610289601330e-03
1.330000000000000071e+01 2.400000000000000355e+00 4.995891830821217079e-03
1.340000000000000036e+01 2.400000000000000355e+00 4.927254185261447511e-03
1.350000000000000000e+01 2.400000000000000355e+00 4.858043000708097900e-03
1.360000000000000142e+01 2.400000000000000355e+00 4.783670513788606561e-03
1.370000000000000107e+01 2.400000000000000355e+00 4.700401387391002841e-03
1.380000000000000071e+01 2.400000000000000355e+00 4.605434635593661299e-03
1.390000000000000036e+01 2.400000000000000355e+00 4.496972400042125416e-03
1.400000000000000000e+01 2.400000000000000355e+00 4.374274332399530688e-03
1.410000000000000142e+01 2.400000000000000355e+00 4.237696658591696801e-03
1.420000000000000107e+01 2.400000000000000355e+00 4.088715278297688424e-03
1.430000000000000071e+01 2.400000000000000355e+00 3.929932446262840613e-03
1.440000000000000036e+01 2.400000000000000355e+00 3.765066664987083700e-03
1.450000000000000000e+01 2.400000000000000355e+00 3.598925382784872156e-03
1.460000000000000142e+01 2.400000000000000355e+00 3.437359945406769004e-03
1.470000000000000107e+01 2.400000000000000355e+00 3.287202016575911136e-03
1.480000000000000071e+01 2.400000000000000355e+00 3.156180399022599867e-03
1.490000000000000036e+01 2.400000000000000355e+00 3.052816900197125038e-03
1.500000000000000000e+01 2.400000000000000355e+00 2.986299653335930913e-03
0.000000000000000000e+00 2.500000000000000000e+00 3.486864836225908593e-02
1.000000000000000056e-01 2.500000000000000000e+00 3.586773283639531351e-02
2.000000000000000111e-01 2.500000000000000000e+00 3.671006399619688998e-02
3.000000000000000444e-01 2.500000000000000000e+00 3.738682693648642807e-02
4.000000000000000222e-01 2.500000000000000000e+00 3.789025945526169892e-02
5.000000000000000000e-01 2.500000000000000000e+00 3.821372985608962464e-02
6.000000000000000888e-01 2.500000000000000000e+00 3.835194493873520655e-02
7.000000000000000666e-01 2.500000000000000000e+00 3.830127202896764504e-02
8.000000000000000444e-01 2.500000000000000000e+00 3.806013765332798282e-02
9.000000000000000222e-01 2.500000000000000000e+00 3.762944984462562870e-02
1.000000000000000000e+00 2.500000000000000000e+00 3.701298351136261822e-02
1.100000000000000089e+00 2.500000000000000000e+00 3.621766982659295475e-02
1.200000000000000178e+00 2.500000000000000000e+00 3.525374064457150597e-02
1.300000000000000044e+00 2.500000000000000000e+00 3.413469563115963806e-02
1.400000000000000133e+00 2.500000000000000000e+00 3.287708026439256637e-02
1.500000000000000000e+00 2.500000000000000000e+00 3.150008393525826483e-02
1.600000000000000089e+00 2.500000000000000000e+00 3.002498608142056477e-02
1.700000000000000178e+00 2.500000000000000000e+00 2.847449232347795331e-02
1.800000000000000044e+00 2.500000000000000000e+00 2.687201060919706605e-02
1.900000000000000133e+00 2.500000000000000000e+00 2.524091910247837703e-02
2.000000000000000000e+00 2.500000000000000000e+00 2.360387359459789960e-02
2.100000000000000089e+00 2.500000000000000000e+00 2.198219385133512449e-02
2.200000000000000178e+00 2.500000000000000000e+00 2.039535719080672743e-02
2.300000000000000266e+00 2.500000000000000000e+00 1.886061542353877074e-02
2.400000000000000355e+00 2.500000000000000000e+00 1.739273960016325324e-02
2.500000000000000000e+00 2.500000000000000000e+00 1.600388697001196500e-02
2.600000000000000089e+00 2.500000000000000000e+00 1.470357689131020738e-02
2.700000000000000178e+00 2.500000000000000000e+00 1.349875745741900557e-02
2.800000000000000266e+00 2.500000000000000000e+00 1.239394225234779351e-02
2.900000000000000355e+00 2.500000000000000000e+00 1.139139658753185805e-02
3.000000000000000000e+00 2.500000000000000000e+00 1.049135429698592678e-02
3.100000000000000089e+00 2.500000000000000000e+00 9.692249105405935719e-03
3.200000000000000178e+00 2.500000000000000000e+00 8.990948169551447877e-03
3.300000000000000266e+00 2.500000000000000000e+00 8.382979130534703310e-03
3.400000000000000355e+00 2.500000000000000000e+00 7.862745508193548852e-03
3.500000000000000000e+00 2.500000000000000000e+00 7.423728239005764930e-03
3.600000000000000089e+00 2.500000000000000000e+00 7.058673441087027697e-03
3.700000000000000178e+00 2.500000000000000000e+00 6.759768021852715150e-03
3.800000000000000266e+00 2.500000000000000000e+00 6.518805549440702049e-03
3.900000000000000355e+00 2.500000000000000000e+00 6.327344976414184252e-03
4.000000000000000000e+00 2.500000000000000000e+00 6.176864465908819130e-03
4.100000000000000533e+00 2.500000000000000000e+00 6.058911882340844643e-03
4.200000000000000178e+00 2.500000000000000000e+00 5.965252632553286541e-03
4.299999999999999822e+00 2.500000000000000000e+00 5.888014629723988674e-03
4.400000000000000355e+00 2.500000000000000000e+00 5.819829328633801049e-03
4.500000000000000000e+00 2.500000000000000000e+00 5.753967140711321523e-03
4.600000000000000533e+00 2.500000000000000000e+00 5.684465135274673064e-03
4.700000000000000178e+00 2.500000000000000000e+00 5.606244783946823934e-03
4.800000000000000711e+00 2.500000000000000000e+00 5.515217585717069673e-03
4.900000000000000355e+00 2.500000000000000000e+00 5.408376668373891284e-03
5.000000000000000000e+00 2.500000000000000000e+00 5.283872826791814054e-03
5.100000000000000533e+00 2.500000000000000000e+00 5.141073851606802782e-03
5.200000000000000178e+00 2.500000000000000000e+00 4.980606349939851671e-03
5.300000000000000711e+00 2.500000000000000000e+00 4.804379504826088165e-03
5.400000000000000355e+00 2.500000000000000000e+00 4.615590325466993778e-03
5.500000000000000000e+00 2.500000000000000000e+00 4.418709894549660740e-03
5.600000000000000533e+00 2.500000000000000000e+00 4.219449933553539277e-03
5.700000000000000178e+00 2.500000000000000000e+00 4.024708713967518892e-03
5.800000000000000711e+00 2.500000000000000000e+00 3.842494988225215319e-03
5.900000000000000355e+00 2.500000000000000000e+00 3.681828255367467460e-03
6.000000000000000000e+00 2.500000000000000000e+00 3.552613375900207267e-03
6.100000000000000533e+00 2.500000000000000000e+00 3.465487376133140861e-03
6.200000000000000178e+00 2.500000000000000000e+00 3.431636307989962588e-03
6.300000000000000711e+00 2.500000000000000000e+00 3.462580335381133280e-03
6.400000000000000355e+00 2.500000000000000000e+00 3.569925886973117617e-03
6.500000000000000000e+00 2.500000000000000000e+00 3.765084831371411089e-03
6.600000000000000533e+00 2.500000000000000000e+00 4.058962266761102083e-03
6.700000000000000178e+00 2.500000000000000000e+00 4.461616716516754629e-03
6.800000000000000711e+00 2.500000000000000000e+00 4.981899277001660027e-03
6.900000000000000355e+00 2.500000000000000000e+00 5.627081487925776962e-03
7.000000000000000000e+00 2.500000000000000000e+00 6.402485201940161935e-03
7.100000000000000533e+00 2.500000000000000000e+00 7.311131214158952951e-03
7.200000000000000178e+00 2.500000000000000000e+00 8.353426451973374259e-03
7.300000000000000711e+00 2.500000000000000000e+00 9.526911602792812947e-03
7.400000000000000355e+00 2.500000000000000000e+00 1.082609160638686382e-02
7.500000000000000000e+00 2.500000000000000000e+00 1.224236992175085394e-02
7.600000000000000533e+00 2.500000000000000000e+00 1.376410348588705430e-02
7.700000000000000178e+00 2.500000000000000000e+00 1.537678864275199460e-02
7.800000000000000711e+00 2.500000000000000000e+00 1.706337920892563725e-02
7.900000000000000355e+00 2.500000000000000000e+00 1.880472685362692686e-02
8.000000000000000000e+00 2.500000000000000000e+00 2.058012214218538083e-02
8.099999999999999645e+00 2.500000000000000000e+00 2.236790334686197812e-02
8.200000000000001066e+00 2.500000000000000000e+00 2.414609112686754572e-02
8.300000000000000711e+00 2.500000000000000000e+00 2.589300208154476576e-02
8.400000000000000355e+00 2.500000000000000000e+00 2.758779435096231705e-02
8.500000000000000000e+00 2.500000000000000000e+00 2.921090463098987428e-02
8.599999999999999645e+00 2.500000000000000000e+00 3.074434806792609304e-02
8.700000000000001066e+00 2.500000000000000000e+00 3.217186937059953594e-02
8.800000000000000711e+00 2.500000000000000000e+00 3.347895302053010419e-02
8.900000000000000355e+00 2.500000000000000000e+00 3.465271983932478872e-02
9.000000000000000000e+00 2.500000000000000000e+00 3.568175326078477233e-02
9.099999999999999645e+00 2.500000000000000000e+00 3.655590859451097324e-02
9.200000000000001066e+00 2.500000000000000000e+00 3.726616034120758258e-02
9.300000000000000711e+00 2.500000000000000000e+00 3.780453551249676053e-02
9.400000000000000355e+00 2.500000000000000000e+00 3.816416573701311710e-02
9.500000000000000000e+00 2.500000000000000000e+00 3.833946997741000118e-02
9.600000000000001421e+00 2.500000000000000000e+00 3.832645630119006774e-02
9.700000000000001066e+00 2.500000000000000000e+00 3.812310917646550418e-02
9.800000000000000711e+00 2.500000000000000000e+00 3.772981179391168838e-02
9.900000000000000355e+00 2.500000000000000000e+00 3.714974363420316811e-02
1.000000000000000000e+01 2.500000000000000000e+00 3.638919321754349734e-02
1.010000000000000142e+01 2.500000000000000000e+00 3.545773444607152464e-02
1.020000000000000107e+01 2.500000000000000000e+00 3.436823051700917814e-02
1.030000000000000071e+01 2.500000000000000000e+00 3.313664935335410705e-02
1.040000000000000036e+01 2.500000000000000000e+00 3.178169570381814135e-02
1.050000000000000000e+01 2.500000000000000000e+00 3.032428444595502981e-02
1.060000000000000142e+01 2.500000000000000000e+00 2.878689472763745413e-02
1.070000000000000107e+01 2.500000000000000000e+00 2.719285386440130001e-02
1.080000000000000071e+01 2.500000000000000000e+00 2.556560286934954351e-02
1.090000000000000036e+01 2.500000000000000000e+00 2.392799257662596088e-02
1.100000000000000000e+01 2.500000000000000000e+00 2.230165170499864499e-02
1.110000000000000142e+01 2.500000000000000000e+00 2.070645749762292306e-02
1.120000000000000107e+01 2.500000000000000000e+00 1.916012748801858637e-02
1.130000000000000071e+01 2.500000000000000000e+00 1.767793905583871228e-02
1.140000000000000036e+01 2.500000000000000000e+00 1.627257299524621781e-02
1.150000000000000000e+01 2.500000000000000000e+00 1.495406914676572149e-02
1.160000000000000142e+01 2.500000000000000000e+00 1.372987662882778521e-02
1.170000000000000107e+01 2.500000000000000000e+00 1.260497835279720744e-02
1.180000000000000071e+01 2.500000000000000000e+00 1.158206902603597412e-02
1.190000000000000036e+01 2.500000000000000000e+00 1.066176726305661376e-02
1.200000000000000000e+01 2.500000000000000000e+00 9.842845167958335847e-03
1.210000000000000142e+01 2.500000000000000000e+00 9.122462250774841450e-03
1.220000000000000107e+01 2.500000000000000000e+00 8.496394282566981093e-03
1.230000000000000071e+01 2.500000000000000000e+00 7.959251261948942224e-03
1.240000000000000036e+01 2.500000000000000000e+00 7.504681756439321796e-03
1.250000000000000000e+01 2.500000000000000000e+00 7.125563308569005105e-03
1.260000000000000142e+01 2.500000000000000000e+00 6.814180278036397267e-03
1.270000000000000107e+01 2.500000000000000000e+00 6.562391435539058696e-03
1.280000000000000071e+01 2.500000000000000000e+00 6.361789908468704416e-03
1.290000000000000036e+01 2.500000000000000000e+00 6.203857828685445039e-03
1.300000000000000000e+01 2.500000000000000000e+00 6.080117400983140255e-03
1.310000000000000142e+01 2.500000000000000000e+00 5.982279259403628854e-03
1.320000000000000107e+01 2.500000000000000000e+00 5.902388061381436124e-03
1.330000000000000071e+01 2.500000000000000000e+00 5.832964419539352421e-03
1.340000000000000036e+01 2.500000000000000000e+00 5.767141588739681940e-03
1.350000000000000000e+01 2.500000000000000000e+00 5.698794874356628848e-03
1.360000000000000142e+01 2.500000000000000000e+00 5.622661528908085883e-03
1.370000000000000107e+01 2.500000000000000000e+00 5.534448942418835650e-03
1.380000000000000071e+01 2.500000000000000000e+00 5.430929160111713089e-03
1.390000000000000036e+01 2.500000000000000000e+00 5.310018110831641290e-03
1.400000000000000000e+01 2.500000000000000000e+00 5.170838323186320237e-03
1.410000000000000142e+01 2.500000000000000000e+00 5.013764268648177903e-03
1.420000000000000107e+01 2.500000000000000000e+00 4.840449739966010481e-03
1.430000000000000071e+01 2.500000000000000000e+00 4.653836808098068233e-03
1.440000000000000036e+01 2.500000000000000000e+00 4.458145884786987763e-03
1.450000000000000000e+01 2.500000000000000000e+00 4.258846258267598439e-03
1.460000000000000142e+01 2.500000000000000000e+00 4.062606194648613923e-03
1.470000000000000107e+01 2.500000000000000000e+00 3.877221351283265637e-03
1.480000000000000071e+01 2.500000000000000000e+00 3.711519885744199269e-03
1.490000000000000036e+01 2.500000000000000000e+00 3.575242326669952550e-03
1.500000000000000000e+01 2.500000000000000000e+00 3.478894067843477100e-03
0.000000000000000000e+00 2.600000000000000089e+00 3.743871577406467088e-02
1.000000000000000056e-01 2.600000000000000089e+00 3.848684051550763791e-02
2.000000000000000111e-01 2.600000000000000089e+00 3.937593018944497009e-02
3.000000000000000444e-01 2.600000000000000089e+00 4.009787796012211081e-02
4.000000000000000222e-01 2.600000000000000089e+00 4.064502620188636950e-02
5.000000000000000000e-01 2.600000000000000089e+00 4.101019740726023766e-02
6.000000000000000888e-01 2.600000000000000089e+00 4.118693106822912675e-02
7.000000000000000666e-01 2.600000000000000089e+00 4.116990645167142859e-02
8.000000000000000444e-01 2.600000000000000089e+00 4.095550108929815053e-02
9.000000000000000222e-01 2.600000000000000089e+00 4.054241232685150409e-02
1.000000000000000000e+00 2.600000000000000089e+00 3.993225781713755779e-02
1.100000000000000089e+00 2.600000000000000089e+00 3.913007181857210137e-02
1.200000000000000178e+00 2.600000000000000089e+00 3.814462686940237740e-02
1.300000000000000044e+00 2.600000000000000089e+00 3.698853227907986790e-02
1.400000000000000133e+00 2.600000000000000089e+00 3.567808808169674328e-02
1.500000000000000000e+00 2.600000000000000089e+00 3.423290131905572242e-02
1.600000000000000089e+00 2.600000000000000089e+00 3.267529674858777461e-02
1.700000000000000178e+00 2.600000000000000089e+00 3.102957321471742219e-02
1.800000000000000044e+00 2.600000000000000089e+00 2.932116818893594490e-02
1.900000000000000133e+00 2.600000000000000089e+00 2.757579596552107992e-02
2.000000000000000000e+00 2.600000000000000089e+00 2.581862050877545972e-02
2.100000000000000089e+00 2.600000000000000089e+00 2.407351367956428456e-02
2.200000000000000178e+00 2.600000000000000089e+00 2.236243568799200707e-02
2.300000000000000266e+00 2.600000000000000089e+00 2.070495935427144399e-02
2.400000000000000355e+00 2.600000000000000089e+00 1.911794507913621224e-02
2.500000000000000000e+00 2.600000000000000089e+00 1.761536082294653041e-02
2.600000000000000089e+00 2.600000000000000089e+00 1.620823179726305074e-02
2.700000000000000178e+00 2.600000000000000089e+00 1.490469835727301073e-02
2.800000000000000266e+00 2.600000000000000089e+00 1.371015765128272106e-02
2.900000000000000355e+00 2.600000000000000089e+00 1.262746449413526886e-02
3.000000000000000000e+00 2.600000000000000089e+00 1.165716903829090711e-02
3.100000000000000089e+00 2.600000000000000089e+00 1.079777239277994808e-02
3.200000000000000178e+00 2.600000000000000089e+00 1.004598568065397449e-02
3.300000000000000266e+00 2.600000000000000089e+00 9.396982515778126710e-03
3.400000000000000355e+00 2.600000000000000089e+00 8.844639037796312581e-03
3.500000000000000000e+00 2.600000000000000089e+00 8.381759135342448097e-03
3.600000000000000089e+00 2.600000000000000089e+00 8.000285121485640333e-03
3.700000000000000178e+00 2.600000000000000089e+00 7.691495839310951918e-03
3.800000000000000266e+00 2.600000000000000089e+00 7.446195011533947479e-03
3.900000000000000355e+00 2.600000000000000089e+00 7.254892726798585489e-03
4.000000000000000000e+00 2.600000000000000089e+00 7.107982449500499858e-03
4.100000000000000533e+00 2.600000000000000089e+00 6.995915048937510414e-03
4.200000000000000178e+00 2.600000000000000089e+00 6.909370270025532064e-03
4.299999999999999822e+00 2.600000000000000089e+00 6.839424997453919138e-03
4.400000000000000355e+00 2.600000000000000089e+00 6.777716749962297595e-03
4.500000000000000000e+00 2.600000000000000089e+00 6.716600187407776451e-03
4.600000000000000533e+00 2.600000000000000089e+00 6.649294073740812973e-03
4.700000000000000178e+00 2.600000000000000089e+00 6.570016113889183378e-03
4.800000000000000711e+00 2.600000000000000089e+00 6.474103324289070573e-03
4.900000000000000355e+00 2.600000000000000089e+00 6.358116021779405130e-03
5.000000000000000000e+00 2.600000000000000089e+00 6.219924019863728656e-03
5.100000000000000533e+00 2.600000000000000089e+00 6.058774098397477076e-03
5.200000000000000178e+00 2.600000000000000089e+00 5.875338170312729980e-03
5.300000000000000711e+00 2.600000000000000089e+00 5.671741742517631690e-03
5.400000000000000355e+00 2.600000000000000089e+00 5.451572228797498323e-03
5.500000000000000000e+00 2.600000000000000089e+00 5.219866428885285015e-03
5.600000000000000533e+00 2.600000000000000089e+00 4.983076081235118804e-03
5.700000000000000178e+00 2.600000000000000089e+00 4.749009892962492360e-03
5.800000000000000711e+00 2.600000000000000089e+00 4.526749928093075533e-03
5.900000000000000355e+00 2.600000000000000089e+00 4.326539777963931029e-03
6.000000000000000000e+00 2.600000000000000089e+00 4.159641626327199686e-03
6.100000000000000533e+00 2.600000000000000089e+00 4.038159232959884389e-03
6.200000000000000178e+00 2.600000000000000089e+00 3.974824067172919202e-03
6.300000000000000711e+00 2.600000000000000089e+00 3.982742401102312008e-03
6.400000000000000355e+00 2.600000000000000089e+00 4.075102199730355236e-03
6.500000000000000000e+00 2.600000000000000089e+00 4.264840198675967815e-03
6.600000000000000533e+00 2.600000000000000089e+00 4.564271711157064614e-03
6.700000000000000178e+00 2.600000000000000089e+00 4.984688493048630709e-03
6.800000000000000711e+00 2.600000000000000089e+00 5.535933404463747043e-03
6.900000000000000355e+00 2.600000000000000089e+00 6.225964533636175677e-03
7.000000000000000000e+00 2.600000000000000089e+00 7.060425668890860616e-03
7.100000000000000533e+00 2.600000000000000089e+00 8.042244147934312845e-03
7.200000000000000178e+00 2.600000000000000089e+00 9.171280663032296138e-03
7.300000000000000711e+00 2.600000000000000089e+00 1.044405791362605813e-02
7.400000000000000355e+00 2.600000000000000089e+00 1.185359536610756936e-02
7.500000000000000000e+00 2.600000000000000089e+00 1.338937512465590216e-02
7.600000000000000533e+00 2.600000000000000089e+00 1.503745851499915971e-02
7.700000000000000178e+00 2.600000000000000089e+00 1.678076421541421087e-02
7.800000000000000711e+00 2.600000000000000089e+00 1.859950686104520218e-02
7.900000000000000355e+00 2.600000000000000089e+00 2.047178077278342251e-02
8.000000000000000000e+00 2.600000000000000089e+00 2.237425817802932843e-02
8.099999999999999645e+00 2.600000000000000089e+00 2.428295686998740294e-02
8.200000000000001066e+00 2.600000000000000089e+00 2.617402089101858453e-02
8.300000000000000711e+00 2.600000000000000089e+00 2.802445173352055563e-02
8.400000000000000355e+00 2.600000000000000089e+00 2.981272855278829098e-02
8.500000000000000000e+00 2.600000000000000089e+00 3.151926499466163600e-02
8.599999999999999645e+00 2.600000000000000089e+00 3.312666729989977715e-02
8.700000000000001066e+00 2.600000000000000089e+00 3.461978182780370283e-02
8.800000000000000711e+00 2.600000000000000089e+00 3.598554718222311821e-02
8.900000000000000355e+00 2.600000000000000089e+00 3.721269285553688300e-02
9.000000000000000000e+00 2.600000000000000089e+00 3.829134844591824266e-02
9.099999999999999645e+00 2.600000000000000089e+00 3.921264111527889007e-02
9.200000000000001066e+00 2.600000000000000089e+00 3.996836124691927755e-02
9.300000000000000711e+00 2.600000000000000089e+00 4.055076622324287755e-02
9.400000000000000355e+00 2.600000000000000089e+00 4.095257097416429848e-02
9.500000000000000000e+00 2.600000000000000089e+00 4.116714456419155732e-02
9.600000000000001421e+00 2.600000000000000089e+00 4.118889921378098007e-02
9.700000000000001066e+00 2.600000000000000089e+00 4.101382707602997668e-02
9.800000000000000711e+00 2.600000000000000089e+00 4.064011577745053200e-02
9.900000000000000355e+00 2.600000000000000089e+00 4.006875990602770665e-02
1.000000000000000000e+01 2.600000000000000089e+00 3.930408412992690559e-02
1.010000000000000142e+01 2.600000000000000089e+00 3.835410416386607346e-02
1.020000000000000107e+01 2.600000000000000089e+00 3.723067212917496177e-02
1.030000000000000071e+01 2.600000000000000089e+00 3.594937933868558311e-02
1.040000000000000036e+01 2.600000000000000089e+00 3.452921789702802224e-02
1.050000000000000000e+01 2.600000000000000089e+00 3.299202861064405579e-02
1.060000000000000142e+01 2.600000000000000089e+00 3.136178323862984230e-02
1.070000000000000107e+01 2.600000000000000089e+00 2.966376201988564151e-02
1.080000000000000071e+01 2.600000000000000089e+00 2.792369200711898244e-02
1.090000000000000036e+01 2.600000000000000089e+00 2.616690861680712188e-02
1.100000000000000000e+01 2.600000000000000089e+00 2.441759351867645381e-02
1.110000000000000142e+01 2.600000000000000089e+00 2.269812864342911352e-02
1.120000000000000107e+01 2.600000000000000089e+00 2.102859092858017087e-02
1.130000000000000071e+01 2.600000000000000089e+00 1.942639748982738501e-02
1.140000000000000036e+01 2.600000000000000089e+00 1.790609779873791538e-02
1.150000000000000000e+01 2.600000000000000089e+00 1.647929920935361364e-02
1.160000000000000142e+01 2.600000000000000089e+00 1.515470528497025668e-02
1.170000000000000107e+01 2.600000000000000089e+00 1.393824281906956217e-02
1.180000000000000071e+01 2.600000000000000089e+00 1.283325283797791608e-02
1.190000000000000036e+01 2.600000000000000089e+00 1.184072260097006335e-02
1.200000000000000000e+01 2.600000000000000089e+00 1.095953895650259545e-02
1.210000000000000142e+01 2.600000000000000089e+00 1.018674765465186864e-02
1.220000000000000107e+01 2.600000000000000089e+00 9.517807719213577239e-03
1.230000000000000071e+01 2.600000000000000089e+00 8.946834238129624389e-03
1.240000000000000036e+01 2.600000000000000089e+00 8.466826573941748507e-03
1.250000000000000000e+01 2.600000000000000089e+00 8.069881808668299961e-03
1.260000000000000142e+01 2.600000000000000089e+00 7.747395133499522871e-03
1.270000000000000107e+01 2.600000000000000089e+00 7.490249896344146514e-03
1.280000000000000071e+01 2.600000000000000089e+00 7.289000236748414616e-03
1.290000000000000036e+01 2.600000000000000089e+00 7.134048832492958722e-03
1.300000000000000000e+01 2.600000000000000089e+00 7.015821451217017085e-03
1.310000000000000142e+01 2.600000000000000089e+00 6.924938947488214896e-03
1.320000000000000107e+01 2.600000000000000089e+00 6.852386261377371376e-03
1.330000000000000071e+01 2.600000000000000089e+00 6.789677018608577391e-03
1.340000000000000036e+01 2.600000000000000089e+00 6.729011620582633912e-03
1.350000000000000000e+01 2.600000000000000089e+00 6.663426309002866768e-03
1.360000000000000142e+01 2.600000000000000089e+00 6.586930604756230725e-03
1.370000000000000107e+01 2.600000000000000089e+00 6.494630715220891561e-03
1.380000000000000071e+01 2.600000000000000089e+00 6.382836900672231480e-03
1.390000000000000036e+01 2.600000000000000089e+00 6.249153287659165931e-03
1.400000000000000000e+01 2.600000000000000089e+00 6.092549107687476179e-03
1.410000000000000142e+01 2.600000000000000089e+00 5.913410726966886882e-03
1.420000000000000107e+01 2.600000000000000089e+00 5.713574046489611549e-03
1.430000000000000071e+01 2.600000000000000089e+00 5.496336855093979235e-03
1.440000000000000036e+01 2.600000000000000089e+00 5.266450512685814586e-03
1.450000000000000000e+01 2.600000000000000089e+00 5.030089961891730937e-03
1.460000000000000142e+01 2.600000000000000089e+00 4.794800575660059655e-03
1.470000000000000107e+01 2.600000000000000089e+00 4.569419823017853433e-03
1.480000000000000071e+01 2.600000000000000089e+00 4.363971258428184577e-03
1.490000000000000036e+01 2.600000000000000089e+00 4.189527993718702992e-03
1.500000000000000000e+01 2.600000000000000089e+00 4.058042672760087642e-03
0.000000000000000000e+00 2.700000000000000178e+00 3.986722618190950695e-02
1.000000000000000056e-01 2.700000000000000178e+00 4.094600075147522555e-02
2.000000000000000111e-01 2.700000000000000178e+00 4.186722997202397406e-02
3.000000000000000444e-01 2.700000000000000178e+00 4.262413820110404206e-02
4.000000000000000222e-01 2.700000000000000178e+00 4.320955648369430996e-02
5.000000000000000000e-01 2.700000000000000178e+00 4.361588346287582907e-02
6.000000000000000888e-01 2.700000000000000178e+00 4.383535096409944820e-02
7.000000000000000666e-01 2.700000000000000178e+00 4.386056952374416118e-02
8.000000000000000444e-01 2.700000000000000178e+00 4.368528760328731220e-02
9.000000000000000222e-01 2.700000000000000178e+00 4.330526688680649827e-02
1.000000000000000000e+00 2.700000000000000178e+00 4.271915951635672781e-02
1.100000000000000089e+00 2.700000000000000178e+00 4.192927332925697193e-02
1.200000000000000178e+00 2.700000000000000178e+00 4.094212720203276729e-02
1.300000000000000044e+00 2.700000000000000178e+00 3.976872704802961178e-02
1.400000000000000133e+00 2.700000000000000178e+00 3.842452874033793625e-02
1.500000000000000000e+00 2.700000000000000178e+00 3.692909148569638311e-02
1.600000000000000089e+00 2.700000000000000178e+00 3.530545862124548351e-02
1.700000000000000178e+00 2.700000000000000178e+00 3.357932835566611318e-02
1.800000000000000044e+00 2.700000000000000178e+00 3.177809227399961550e-02
1.900000000000000133e+00 2.700000000000000178e+00 2.992982395031682993e-02
2.000000000000000000e+00 2.700000000000000178e+00 2.806229484537393556e-02
2.100000000000000089e+00 2.700000000000000178e+00 2.620208203267906238e-02
2.200000000000000178e+00 2.700000000000000178e+00 2.437381501217729743e-02
2.300000000000000266e+00 2.700000000000000178e+00 2.259958981308755888e-02
2.400000000000000355e+00 2.700000000000000178e+00 2.089856027351372908e-02
2.500000000000000000e+00 2.700000000000000178e+00 1.928670070430009431e-02
2.600000000000000089e+00 2.700000000000000178e+00 1.777672225184960542e-02
2.700000000000000178e+00 2.700000000000000178e+00 1.637811761127471594e-02
2.800000000000000266e+00 2.700000000000000178e+00 1.509730515580097465e-02
2.900000000000000355e+00 2.700000000000000178e+00 1.393784346320768933e-02
3.000000000000000000e+00 2.700000000000000178e+00 1.290068980950258987e-02
3.100000000000000089e+00 2.700000000000000178e+00 1.198448055006148295e-02
3.200000000000000178e+00 2.700000000000000178e+00 1.118581654279052207e-02
3.300000000000000266e+00 2.700000000000000178e+00 1.049954213331463423e-02
3.400000000000000355e+00 2.700000000000000178e+00 9.919011136185188274e-03
3.500000000000000000e+00 2.700000000000000178e+00 9.436337312564411356e-03
3.600000000000000089e+00 2.700000000000000178e+00 9.042629847167620721e-03
3.700000000000000178e+00 2.700000000000000178e+00 8.728216206433950242e-03
3.800000000000000266e+00 2.700000000000000178e+00 8.482855584713441810e-03
3.900000000000000355e+00 2.700000000000000178e+00 8.295946079143010077e-03
4.000000000000000000e+00 2.700000000000000178e+00 8.156728001600948783e-03
4.100000000000000533e+00 2.700000000000000178e+00 8.054484591903726329e-03
4.200000000000000178e+00 2.700000000000000178e+00 7.978740094501345775e-03
4.299999999999999822e+00 2.700000000000000178e+00 7.919453929599123282e-03
4.400000000000000355e+00 2.700000000000000178e+00 7.867208709594133986e-03
4.500000000000000000e+00 2.700000000000000178e+00 7.813389240489229670e-03
4.600000000000000533e+00 2.700000000000000178e+00 7.750349451672761819e-03
4.700000000000000178e+00 2.700000000000000178e+00 7.671564391292741772e-03
4.800000000000000711e+00 2.700000000000000178e+00 7.571764921995068759e-03
4.900000000000000355e+00 2.700000000000000178e+00 7.447053422574766331e-03
5.000000000000000000e+00 2.700000000000000178e+00 7.294999493998900741e-03
5.100000000000000533e+00 2.700000000000000178e+00 7.114715237356333127e-03
5.200000000000000178e+00 2.700000000000000178e+00 6.906909999843583933e-03
5.300000000000000711e+00 2.700000000000000178e+00 6.673924503652768278e-03
5.400000000000000355e+00 2.700000000000000178e+00 6.419743969202190183e-03
5.500000000000000000e+00 2.700000000000000178e+00 6.149989262277061851e-03
5.600000000000000533e+00 2.700000000000000178e+00 5.871884324088824311e-03
5.700000000000000178e+00 2.700000000000000178e+00 5.594197303139952782e-03
5.800000000000000711e+00 2.700000000000000178e+00 5.327152027548971713e-03
5.900000000000000355e+00 2.700000000000000178e+00 5.082305858977715848e-03
6.000000000000000000e+00 2.700000000000000178e+00 4.872389659606892950e-03
6.100000000000000533e+00 2.700000000000000178e+00 4.711105665712208602e-03
6.200000000000000178e+00 2.700000000000000178e+00 4.612879562144234225e-03
6.300000000000000711e+00 2.700000000000000178e+00 4.592564049591241204e-03
6.400000000000000355e+00 2.700000000000000178e+00 4.665092748845904580e-03
6.500000000000000000e+00 2.700000000000000178e+00 4.845085454138810602e-03
6.600000000000000533e+00 2.700000000000000178e+00 5.146408587338206601e-03
6.700000000000000178e+00 2.700000000000000178e+00 5.581698248408617849e-03
6.800000000000000711e+00 2.700000000000000178e+00 6.161857479608874068e-03
6.900000000000000355e+00 2.700000000000000178e+00 6.895544137073436781e-03
7.000000000000000000e+00 2.700000000000000178e+00 7.788670827237755868e-03
7.100000000000000533e+00 2.700000000000000178e+00 8.843943275441676355e-03
7.200000000000000178e+00 2.700000000000000178e+00 1.006046762251454341e-02
7.300000000000000711e+00 2.700000000000000178e+00 1.143345970343563958e-02
7.400000000000000355e+00 2.700000000000000178e+00 1.295408946974781379e-02
7.500000000000000000e+00 2.700000000000000178e+00 1.460949052056894314e-02
7.600000000000000533e+00 2.700000000000000178e+00 1.638295754122657058e-02
7.700000000000000178e+00 2.700000000000000178e+00 1.825434302760111510e-02
7.800000000000000711e+00 2.700000000000000178e+00 2.020064927717241457e-02
7.900000000000000355e+00 2.700000000000000178e+00 2.219679324210899890e-02
8.000000000000000000e+00 2.700000000000000178e+00 2.421650221537410830e-02
8.099999999999999645e+00 2.700000000000000178e+00 2.623327989016947109e-02
8.200000000000001066e+00 2.700000000000000178e+00 2.822136796946950882e-02
8.300000000000000711e+00 2.700000000000000178e+00 3.015662111675642548e-02
8.400000000000000355e+00 2.700000000000000178e+00 3.201721505308795929e-02
8.500000000000000000e+00 2.700000000000000178e+00 3.378412038408348805e-02
8.599999999999999645e+00 2.700000000000000178e+00 3.544129809869561026e-02
8.700000000000001066e+00 2.700000000000000178e+00 3.697560460075738353e-02
8.800000000000000711e+00 2.700000000000000178e+00 3.837643079841085436e-02
8.900000000000000355e+00 2.700000000000000178e+00 3.963513599521557157e-02
9.000000000000000000e+00 2.700000000000000178e+00 4.074436732121646670e-02
9.099999999999999645e+00 2.700000000000000178e+00 4.169737387776405180e-02
9.200000000000001066e+00 2.700000000000000178e+00 4.248742783361668385e-02
9.300000000000000711e+00 2.700000000000000178e+00 4.310745099065403652e-02
9.400000000000000355e+00 2.700000000000000178e+00 4.354991628188378816e-02
9.500000000000000000e+00 2.700000000000000178e+00 4.380705346582140086e-02
9.600000000000001421e+00 2.700000000000000178e+00 4.387134318972257113e-02
9.700000000000001066e+00 2.700000000000000178e+00 4.373624077599632537e-02
9.800000000000000711e+00 2.700000000000000178e+00 4.339703728127290716e-02
9.900000000000000355e+00 2.700000000000000178e+00 4.285174565239341371e-02
1.000000000000000000e+01 2.700000000000000178e+00 4.210189667423426541e-02
1.010000000000000142e+01 2.700000000000000178e+00 4.115314250749742275e-02
1.020000000000000107e+01 2.700000000000000178e+00 4.001559196485175024e-02
1.030000000000000071e+01 2.700000000000000178e+00 3.870383640705362532e-02
1.040000000000000036e+01 2.700000000000000178e+00 3.723666254266357056e-02
1.050000000000000000e+01 2.700000000000000178e+00 3.563648299046109219e-02
1.060000000000000142e+01 2.700000000000000178e+00 3.392854282559014389e-02
1.070000000000000107e+01 2.700000000000000178e+00 3.213997775973068127e-02
1.080000000000000071e+01 2.700000000000000178e+00 3.029880622654178290e-02
1.090000000000000036e+01 2.700000000000000178e+00 2.843293425057693766e-02
1.100000000000000000e+01 2.700000000000000178e+00 2.656924061192134090e-02
1.110000000000000142e+01 2.700000000000000178e+00 2.473279322326240107e-02
1.120000000000000107e+01 2.700000000000000178e+00 2.294622871377787268e-02
1.130000000000000071e+01 2.700000000000000178e+00 2.122930858011484387e-02
1.140000000000000036e+01 2.700000000000000178e+00 1.959864894673431918e-02
1.150000000000000000e+01 2.700000000000000178e+00 1.806760827746409920e-02
1.160000000000000142e+01 2.700000000000000178e+00 1.664630887332338438e-02
1.170000000000000107e+01 2.700000000000000178e+00 1.534176363240283281e-02
1.180000000000000071e+01 2.700000000000000178e+00 1.415807882844498725e-02
1.190000000000000036e+01 2.700000000000000178e+00 1.309670579562481965e-02
1.200000000000000000e+01 2.700000000000000178e+00 1.215671848021170585e-02
1.210000000000000142e+01 2.700000000000000178e+00 1.133509894342153365e-02
1.220000000000000107e+01 2.700000000000000178e+00 1.062701829134516177e-02
1.230000000000000071e+01 2.700000000000000178e+00 1.002610554879346076e-02
1.240000000000000036e+01 2.700000000000000178e+00 9.524701251135914148e-03
1.250000000000000000e+01 2.700000000000000178e+00 9.114095750892978881e-03
1.260000000000000142e+01 2.700000000000000178e+00 8.784754335914662926e-03
1.270000000000000107e+01 2.700000000000000178e+00 8.526532279446214294e-03
1.280000000000000071e+01 2.700000000000000178e+00 8.328883036580005117e-03
1.290000000000000036e+01 2.700000000000000178e+00 8.181062181720346466e-03
1.300000000000000000e+01 2.700000000000000178e+00 8.072328598556008719e-03
1.310000000000000142e+01 2.700000000000000178e+00 7.992143144088446199e-03
1.320000000000000107e+01 2.700000000000000178e+00 7.930363746796087812e-03
1.330000000000000071e+01 2.700000000000000178e+00 7.877434857616449210e-03
1.340000000000000036e+01 2.700000000000000178e+00 7.824568482069242659e-03
1.350000000000000000e+01 2.700000000000000178e+00 7.763913743067821574e-03
1.360000000000000142e+01 2.700000000000000178e+00 7.688712045551566315e-03
1.370000000000000107e+01 2.700000000000000178e+00 7.593435360658407594e-03
1.380000000000000071e+01 2.700000000000000178e+00 7.473905795298893019e-03
1.390000000000000036e+01 2.700000000000000178e+00 7.327395313649197328e-03
1.400000000000000000e+01 2.700000000000000178e+00 7.152705081247483221e-03
1.410000000000000142e+01 2.700000000000000178e+00 6.950224285852701391e-03
1.420000000000000107e+01 2.700000000000000178e+00 6.721968372268220630e-03
1.430000000000000071e+01 2.700000000000000178e+00 6.471596387022207283e-03
1.440000000000000036e+01 2.700000000000000178e+00 6.204406596267031393e-03
1.450000000000000000e+01 2.700000000000000178e+00 5.927308798316199660e-03
1.460000000000000142e+01 2.700000000000000178e+00 5.648770915680500181e-03
1.470000000000000107e+01 2.700000000000000178e+00 5.378736649175980614e-03
1.480000000000000071e+01 2.700000000000000178e+00 5.128510333906552768e-03
1.490000000000000036e+01 2.700000000000000178e+00 4.910604762812017382e-03
1.500000000000000000e+01 2.700000000000000178e+00 4.738547726083763498e-03
0.000000000000000000e+00 2.800000000000000266e+00 4.210650428259931494e-02
1.000000000000000056e-01 2.800000000000000266e+00 4.319195769653760841e-02
2.000000000000000111e-01 2.800000000000000266e+00 4.412572022940824956e-02
3.000000000000000444e-01 2.800000000000000266e+00 4.490311770350567666e-02
4.000000000000000222e-01 2.800000000000000266e+00 4.551796595463018791e-02
5.000000000000000000e-01 2.800000000000000266e+00 4.596243306972004616e-02
6.000000000000000888e-01 2.800000000000000266e+00 4.622733157458439046e-02
7.000000000000000666e-01 2.800000000000000266e+00 4.630281043574219213e-02
8.000000000000000444e-01 2.800000000000000266e+00 4.617936076113557387e-02
9.000000000000000222e-01 2.800000000000000266e+00 4.584900651454341253e-02
1.000000000000000000e+00 2.800000000000000266e+00 4.530652856279547558e-02
1.100000000000000089e+00 2.800000000000000266e+00 4.455056957001789220e-02
1.200000000000000178e+00 2.800000000000000266e+00 4.358448743238933776e-02
1.300000000000000044e+00 2.800000000000000266e+00 4.241686157914031918e-02
1.400000000000000133e+00 2.800000000000000266e+00 4.106160279644585631e-02
1.500000000000000000e+00 2.800000000000000266e+00 3.953766569309354051e-02
1.600000000000000089e+00 2.800000000000000266e+00 3.786840653006980778e-02
1.700000000000000178e+00 2.800000000000000266e+00 3.608066255833342062e-02
1.800000000000000044e+00 2.800000000000000266e+00 3.420364921703880623e-02
1.900000000000000133e+00 2.800000000000000266e+00 3.226777790507094623e-02
2.000000000000000000e+00 2.800000000000000266e+00 3.030349099225557175e-02
2.100000000000000089e+00 2.800000000000000266e+00 2.834019518258582004e-02
2.200000000000000178e+00 2.800000000000000266e+00 2.640535291046464811e-02
2.300000000000000266e+00 2.800000000000000266e+00 2.452376781610390855e-02
2.400000000000000355e+00 2.800000000000000266e+00 2.271707768960826851e-02
2.500000000000000000e+00 2.800000000000000266e+00 2.100344895352929120e-02
2.600000000000000089e+00 2.800000000000000266e+00 1.939745218143663907e-02
2.700000000000000178e+00 2.800000000000000266e+00 1.791008883367564697e-02
2.800000000000000266e+00 2.800000000000000266e+00 1.654893509861618539e-02
2.900000000000000355e+00 2.800000000000000266e+00 1.531836870461156588e-02
3.000000000000000000e+00 2.800000000000000266e+00 1.421984776705173190e-02
3.100000000000000089e+00 2.800000000000000266e+00 1.325221601567183952e-02
3.200000000000000178e+00 2.800000000000000266e+00 1.241201503042400553e-02
3.300000000000000266e+00 2.800000000000000266e+00 1.169379048431275735e-02
3.400000000000000355e+00 2.800000000000000266e+00 1.109038515138821915e-02
3.500000000000000000e+00 2.800000000000000266e+00 1.059321612412630204e-02
3.600000000000000089e+00 2.800000000000000266e+00 1.019253705512164834e-02
3.700000000000000178e+00 2.800000000000000266e+00 9.877688244615410312e-03
3.800000000000000266e+00 2.800000000000000266e+00 9.637338143985024058e-03
3.900000000000000355e+00 2.800000000000000266e+00 9.459719555556442977e-03
4.000000000000000000e+00 2.800000000000000266e+00 9.332862772625920636e-03
4.100000000000000533e+00 2.800000000000000266e+00 9.244826444267478099e-03
4.200000000000000178e+00 2.800000000000000266e+00 9.183925386180555317e-03
4.299999999999999822e+00 2.800000000000000266e+00 9.138953171880818613e-03
4.400000000000000355e+00 2.800000000000000266e+00 9.099396341898033369e-03
4.500000000000000000e+00 2.800000000000000266e+00 9.055636589536831399e-03
4.600000000000000533e+00 2.800000000000000266e+00 8.999137350499588489e-03
4.700000000000000178e+00 2.800000000000000266e+00 8.922611775554411054e-03
4.800000000000000711e+00 2.800000000000000266e+00 8.820169955387110669e-03
4.900000000000000355e+00 2.800000000000000266e+00 8.687444295594601643e-03
5.000000000000000000e+00 2.800000000000000266e+00 8.521692888664488333e-03
5.100000000000000533e+00 2.800000000000000266e+00 8.321881397881879944e-03
5.200000000000000178e+00 2.800000000000000266e+00 8.088744206899405736e-03
5.300000000000000711e+00 2.800000000000000266e+00 7.824825326990438729e-03
5.400000000000000355e+00 2.800000000000000266e+00 7.534498809024549326e-03
5.500000000000000000e+00 2.800000000000000266e+00 7.223967279961695728e-03
5.600000000000000533e+00 2.800000000000000266e+00 6.901235879872834669e-03
5.700000000000000178e+00 2.800000000000000266e+00 6.576057516666528741e-03
5.800000000000000711e+00 2.800000000000000266e+00 6.259844186940486180e-03
5.900000000000000355e+00 2.800000000000000266e+00 5.965538313123715589e-03
6.000000000000000000e+00 2.800000000000000266e+00 5.707437756731866506e-03
6.100000000000000533e+00 2.800000000000000266e+00 5.500968474255379069e-03
6.200000000000000178e+00 2.800000000000000266e+00 5.362399734345302781e-03
6.300000000000000711e+00 2.800000000000000266e+00 5.308498436549761654e-03
6.400000000000000355e+00 2.800000000000000266e+00 5.356121380721467519e-03
6.500000000000000000e+00 2.800000000000000266e+00 5.521747356168608956e-03
6.600000000000000533e+00 2.800000000000000266e+00 5.820954679089341763e-03
6.700000000000000178e+00 2.800000000000000266e+00 6.267854319258665298e-03
6.800000000000000711e+00 2.800000000000000266e+00 6.874493982375159268e-03
6.900000000000000355e+00 2.800000000000000266e+00 7.650254306917261132e-03
7.000000000000000000e+00 2.800000000000000266e+00 8.601264384610845734e-03
7.100000000000000533e+00 2.800000000000000266e+00 9.729869601989397931e-03
7.200000000000000178e+00 2.800000000000000266e+00 1.103418957637149200e-02
7.300000000000000711e+00 2.800000000000000266e+00 1.250780676467581204e-02
7.400000000000000355e+00 2.800000000000000266e+00 1.413962607326402568e-02
7.500000000000000000e+00 2.800000000000000266e+00 1.591394142575719775e-02
7.600000000000000533e+00 2.800000000000000266e+00 1.781073591086936719e-02
7.700000000000000178e+00 2.800000000000000266e+00 1.980622745692077469e-02
7.800000000000000711e+00 2.800000000000000266e+00 2.187365229709783282e-02
7.900000000000000355e+00 2.800000000000000266e+00 2.398425503665125441e-02
8.000000000000000000e+00 2.800000000000000266e+00 2.610842913229049697e-02
8.099999999999999645e+00 2.800000000000000266e+00 2.821692816333623566e-02
8.200000000000001066e+00 2.800000000000000266e+00 3.028205012751747013e-02
8.300000000000000711e+00 2.800000000000000266e+00 3.227868792444064938e-02
8.400000000000000355e+00 2.800000000000000266e+00 3.418514238297556268e-02
8.500000000000000000e+00 2.800000000000000266e+00 3.598361147425073459e-02
8.599999999999999645e+00 2.800000000000000266e+00 3.766030053958774326e-02
8.700000000000001066e+00 2.800000000000000266e+00 3.920514084610264571e-02
8.800000000000000711e+00 2.800000000000000266e+00 4.061115256462782819e-02
8.900000000000000355e+00 2.800000000000000266e+00 4.187353649541232514e-02
9.000000000000000000e+00 2.800000000000000266e+00 4.298861887491097628e-02
9.099999999999999645e+00 2.800000000000000266e+00 4.395279825877779212e-02
9.200000000000001066e+00 2.800000000000000266e+00 4.476164766207411938e-02
9.300000000000000711e+00 2.800000000000000266e+00 4.540930690114191454e-02
9.400000000000000355e+00 2.800000000000000266e+00 4.588826128743516558e-02
9.500000000000000000e+00 2.800000000000000266e+00 4.618954901619785197e-02
9.600000000000001421e+00 2.800000000000000266e+00 4.630337908200247987e-02
9.700000000000001066e+00 2.800000000000000266e+00 4.622008389096555342e-02
9.800000000000000711e+00 2.800000000000000266e+00 4.593128492094056270e-02
9.900000000000000355e+00 2.800000000000000266e+00 4.543112257326638315e-02
1.000000000000000000e+01 2.800000000000000266e+00 4.471739613060119606e-02
1.010000000000000142e+01 2.800000000000000266e+00 4.379247602009655321e-02
1.020000000000000107e+01 2.800000000000000266e+00 4.266388443575656886e-02
1.030000000000000071e+01 2.800000000000000266e+00 4.134448537788353722e-02
1.040000000000000036e+01 2.800000000000000266e+00 3.985227379922805235e-02
1.050000000000000000e+01 2.800000000000000266e+00 3.820979860264105826e-02
1.060000000000000142e+01 2.800000000000000266e+00 3.644328999496065230e-02
1.070000000000000107e+01 2.800000000000000266e+00 3.458158465495329847e-02
1.080000000000000071e+01 2.800000000000000266e+00 3.265495122402277406e-02
1.090000000000000036e+01 2.800000000000000266e+00 3.069391484829914890e-02
1.100000000000000000e+01 2.800000000000000266e+00 2.872816555648627715e-02
1.110000000000000142e+01 2.800000000000000266e+00 2.678561469267494791e-02
1.120000000000000107e+01 2.800000000000000266e+00 2.489164015083655118e-02
1.130000000000000071e+01 2.800000000000000266e+00 2.306853809042012232e-02
1.140000000000000036e+01 2.800000000000000266e+00 2.133517868839179127e-02
1.150000000000000000e+01 2.800000000000000266e+00 1.970684790191059091e-02
1.160000000000000142e+01 2.800000000000000266e+00 1.819524685491865842e-02
1.170000000000000107e+01 2.800000000000000266e+00 1.680861521941151224e-02
1.180000000000000071e+01 2.800000000000000266e+00 1.555194416928378648e-02
1.190000000000000036e+01 2.800000000000000266e+00 1.442724713497974161e-02
1.200000000000000000e+01 2.800000000000000266e+00 1.343386154463840215e-02
1.210000000000000142e+01 2.800000000000000266e+00 1.256876090079717470e-02
1.220000000000000107e+01 2.800000000000000266e+00 1.182686295735983426e-02
1.230000000000000071e+01 2.800000000000000266e+00 1.120132568660965264e-02
1.240000000000000036e+01 2.800000000000000266e+00 1.068382765096541342e-02
1.250000000000000000e+01 2.800000000000000266e+00 1.026483303524321905e-02
1.260000000000000142e+01 2.800000000000000266e+00 9.933843868234523700e-03
1.270000000000000107e+01 2.800000000000000266e+00 9.679642946065573558e-03
1.280000000000000071e+01 2.800000000000000266e+00 9.490530864498891370e-03
1.290000000000000036e+01 2.800000000000000266e+00 9.354559653687064685e-03
1.300000000000000000e+01 2.800000000000000266e+00 9.259764107427900098e-03
1.310000000000000142e+01 2.800000000000000266e+00 9.194390332326449547e-03
1.320000000000000107e+01 2.800000000000000266e+00 9.147119600873629061e-03
1.330000000000000071e+01 2.800000000000000266e+00 9.107284505314141437e-03
1.340000000000000036e+01 2.800000000000000266e+00 9.065073821884393757e-03
1.350000000000000000e+01 2.800000000000000266e+00 9.011722457340817782e-03
1.360000000000000142e+01 2.800000000000000266e+00 8.939683315051091470e-03
1.370000000000000107e+01 2.800000000000000266e+00 8.842778755394485601e-03
1.380000000000000071e+01 2.800000000000000266e+00 8.716330343807338066e-03
1.390000000000000036e+01 2.800000000000000266e+00 8.557266561612847378e-03
1.400000000000000000e+01 2.800000000000000266e+00 8.364208892468397508e-03
1.410000000000000142e+01 2.800000000000000266e+00 8.137537029573874842e-03
1.420000000000000107e+01 2.800000000000000266e+00 7.879433787808302891e-03
1.430000000000000071e+01 2.800000000000000266e+00 7.593909650269571078e-03
1.440000000000000036e+01 2.800000000000000266e+00 7.286805815777676679e-03
1.450000000000000000e+01 2.800000000000000266e+00 6.965773297715896831e-03
1.460000000000000142e+01 2.800000000000000266e+00 6.640224252100908851e-03
1.470000000000000107e+01 2.800000000000000266e+00 6.321250490846423015e-03
1.480000000000000071e+01 2.800000000000000266e+00 6.021503251996049993e-03
1.490000000000000036e+01 2.800000000000000266e+00 5.755027899037439346e-03
1.500000000000000000e+01 2.800000000000000266e+00 5.537047404746255411e-03
0.000000000000000000e+00 2.900000000000000355e+00 4.411930058591669035e-02
1.000000000000000056e-01 2.900000000000000355e+00 4.518167600536851514e-02
2.000000000000000111e-01 2.900000000000000355e+00 4.610301270337473223e-02
3.000000000000000444e-01 2.900000000000000355e+00 4.688165967128336137e-02
4.000000000000000222e-01 2.900000000000000355e+00 4.751303626387448631e-02
5.000000000000000000e-01 2.900000000000000355e+00 4.798936115899317401e-02
6.000000000000000888e-01 2.900000000000000355e+00 4.829996643588413407e-02
7.000000000000000666e-01 2.900000000000000355e+00 4.843216047323659068e-02
8.000000000000000444e-01 2.900000000000000355e+00 4.837252949194233848e-02
9.000000000000000222e-01 2.900000000000000355e+00 4.810851108628198119e-02
1.000000000000000000e+00 2.900000000000000355e+00 4.763004209077117967e-02
1.100000000000000089e+00 2.900000000000000355e+00 4.693108104877308229e-02
1.200000000000000178e+00 2.900000000000000355e+00 4.601083080385634516e-02
1.300000000000000044e+00 2.900000000000000355e+00 4.487453340899810739e-02
1.400000000000000133e+00 2.900000000000000355e+00 4.353376884923115808e-02
1.500000000000000000e+00 2.900000000000000355e+00 4.200625118786508599e-02
1.600000000000000089e+00 2.900000000000000355e+00 4.031517165786052681e-02
1.700000000000000178e+00 2.900000000000000355e+00 3.848818111388935259e-02
1.800000000000000044e+00 2.900000000000000355e+00 3.655613030714843781e-02
1.900000000000000133e+00 2.900000000000000355e+00 3.455169491109628954e-02
2.000000000000000000e+00 2.900000000000000355e+00 3.250800502460912678e-02
2.100000000000000089e+00 2.900000000000000355e+00 3.045737975422226074e-02
2.200000000000000178e+00 2.900000000000000355e+00 2.843024105884785907e-02
2.300000000000000266e+00 2.900000000000000355e+00 2.645425196505239024e-02
2.400000000000000355e+00 2.900000000000000355e+00 2.455369649962636097e-02
2.500000000000000000e+00 2.900000000000000355e+00 2.274909514126798038e-02
2.600000000000000089e+00 2.900000000000000355e+00 2.105703196060266028e-02
2.700000000000000178e+00 2.900000000000000355e+00 1.949015846300309468e-02
2.800000000000000266e+00 2.900000000000000355e+00 1.805733412448750144e-02
2.900000000000000355e+00 2.900000000000000355e+00 1.676386374097104531e-02
3.000000000000000000e+00 2.900000000000000355e+00 1.561179567734517076e-02
3.100000000000000089e+00 2.900000000000000355e+00 1.460025149422285173e-02
3.200000000000000178e+00 2.900000000000000355e+00 1.372576492986584545e-02
3.300000000000000266e+00 2.900000000000000355e+00 1.298261572104581971e-02
3.400000000000000355e+00 2.900000000000000355e+00 1.236315043367026967e-02
3.500000000000000000e+00 2.900000000000000355e+00 1.185808780647513300e-02
3.600000000000000089e+00 2.900000000000000355e+00 1.145680982536873178e-02
3.700000000000000178e+00 2.900000000000000355e+00 1.114764181264684718e-02
3.800000000000000266e+00 2.900000000000000355e+00 1.091812539140332543e-02
3.900000000000000355e+00 2.900000000000000355e+00 1.075528756373976200e-02
4.000000000000000000e+00 2.900000000000000355e+00 1.064590769903994011e-02
4.100000000000000533e+00 2.900000000000000355e+00 1.057678237771078958e-02
4.200000000000000178e+00 2.900000000000000355e+00 1.053498617627816533e-02
4.299999999999999822e+00 2.900000000000000355e+00 1.050812495608478142e-02
4.400000000000000355e+00 2.900000000000000355e+00 1.048457728258513771e-02
4.500000000000000000e+00 2.900000000000000355e+00 1.045371938913041560e-02
4.600000000000000533e+00 2.900000000000000355e+00 1.040612961020590324e-02
4.700000000000000178e+00 2.900000000000000355e+00 1.033376931851918631e-02
4.800000000000000711e+00 2.900000000000000355e+00 1.023013887657000208e-02
4.900000000000000355e+00 2.900000000000000355e+00 1.009040865774783399e-02
5.000000000000000000e+00 2.900000000000000355e+00 9.911526489379082761e-03
5.100000000000000533e+00 2.900000000000000355e+00 9.692303643132518798e-03
5.200000000000000178e+00 2.900000000000000355e+00 9.433481556439469659e-03
5.300000000000000711e+00 2.900000000000000355e+00 9.137780743301661401e-03
5.400000000000000355e+00 2.900000000000000355e+00 8.809931910038752700e-03
5.500000000000000000e+00 2.900000000000000355e+00 8.456687321053611706e-03
5.600000000000000533e+00 2.900000000000000355e+00 8.086808242674745767e-03
5.700000000000000178e+00 2.900000000000000355e+00 7.711022154446777084e-03
5.800000000000000711e+00 2.900000000000000355e+00 7.341941673593364512e-03
5.900000000000000355e+00 2.900000000000000355e+00 6.993936053079687423e-03
6.000000000000000000e+00 2.900000000000000355e+00 6.682945867407157417e-03
6.100000000000000533e+00 2.900000000000000355e+00 6.426232183045308549e-03
6.200000000000000178e+00 2.900000000000000355e+00 6.242053134720186407e-03
6.300000000000000711e+00 2.900000000000000355e+00 6.149263357836703275e-03
6.400000000000000355e+00 2.900000000000000355e+00 6.166835108488961589e-03
6.500000000000000000e+00 2.900000000000000355e+00 6.313304094069147922e-03
6.600000000000000533e+00 2.900000000000000355e+00 6.606148017288348759e-03
6.700000000000000178e+00 2.900000000000000355e+00 7.061111585162063026e-03
6.800000000000000711e+00 2.900000000000000355e+00 7.691498191644945311e-03
6.900000000000000355e+00 2.900000000000000355e+00 8.507455480278605653e-03
7.000000000000000000e+00 2.900000000000000355e+00 9.515289180727514243e-03
7.100000000000000533e+00 2.900000000000000355e+00 1.071684639033699052e-02
7.200000000000000178e+00 2.900000000000000355e+00 1.210901495437982991e-02
7.300000000000000711e+00 2.900000000000000355e+00 1.368338863696956509e-02
7.400000000000000355e+00 2.900000000000000355e+00 1.542614704678878408e-02
7.500000000000000000e+00 2.900000000000000355e+00 1.731819346907850776e-02
7.600000000000000533e+00 2.900000000000000355e+00 1.933558179595436938e-02
7.700000000000000178e+00 2.900000000000000355e+00 2.145024514396871862e-02
7.800000000000000711e+00 2.900000000000000355e+00 2.363101388439900127e-02
7.900000000000000355e+00 2.900000000000000355e+00 2.584488120976723841e-02
8.000000000000000000e+00 2.900000000000000355e+00 2.805844279977663669e-02
8.099999999999999645e+00 2.900000000000000355e+00 3.023940757437866556e-02
8.200000000000001066e+00 2.900000000000000355e+00 3.235805366953588974e-02
8.300000000000000711e+00 2.900000000000000355e+00 3.438849252496261472e-02
8.400000000000000355e+00 2.900000000000000355e+00 3.630960847931635760e-02
8.500000000000000000e+00 2.900000000000000355e+00 3.810556395970262494e-02
8.599999999999999645e+00 2.900000000000000355e+00 3.976580107001204817e-02
8.700000000000001066e+00 2.900000000000000355e+00 4.128452583104207096e-02
8.800000000000000711e+00 2.900000000000000355e+00 4.265972507348800291e-02
8.900000000000000355e+00 2.900000000000000355e+00 4.389182913992180357e-02
9.000000000000000000e+00 2.900000000000000355e+00 4.498218608848504607e-02
9.099999999999999645e+00 2.900000000000000355e+00 4.593154564382469912e-02
9.200000000000001066e+00 2.900000000000000355e+00 4.673875691136729349e-02
9.300000000000000711e+00 2.900000000000000355e+00 4.739986021341313638e-02
9.400000000000000355e+00 2.900000000000000355e+00 4.790770267789472292e-02
9.500000000000000000e+00 2.900000000000000355e+00 4.825213662281671589e-02
9.600000000000001421e+00 2.900000000000000355e+00 4.842078020093759649e-02
9.700000000000001066e+00 2.900000000000000355e+00 4.840024372512063966e-02
9.800000000000000711e+00 2.900000000000000355e+00 4.817766439037342308e-02
9.900000000000000355e+00 2.900000000000000355e+00 4.774235562510315001e-02
1.000000000000000000e+01 2.900000000000000355e+00 4.708736945807356217e-02
1.010000000000000142e+01 2.900000000000000355e+00 4.621079047032114473e-02
1.020000000000000107e+01 2.900000000000000355e+00 4.511662296026240637e-02
1.030000000000000071e+01 2.900000000000000355e+00 4.381519052161493566e-02
1.040000000000000036e+01 2.900000000000000355e+00 4.232302955583227416e-02
1.050000000000000000e+01 2.900000000000000355e+00 4.066231600966008219e-02
1.060000000000000142e+01 2.900000000000000355e+00 3.885991050913370493e-02
1.070000000000000107e+01 2.900000000000000355e+00 3.694613660252246690e-02
1.080000000000000071e+01 2.900000000000000355e+00 3.495341869958045605e-02
1.090000000000000036e+01 2.900000000000000355e+00 3.291490194738314057e-02
1.100000000000000000e+01 2.900000000000000355e+00 3.086315916953873834e-02
1.110000000000000142e+01 2.900000000000000355e+00 2.882906464426513576e-02
1.120000000000000107e+01 2.900000000000000355e+00 2.684088560415952979e-02
1.130000000000000071e+01 2.900000000000000355e+00 2.492361405031101942e-02
1.140000000000000036e+01 2.900000000000000355e+00 2.309853691903863970e-02
1.150000000000000000e+01 2.900000000000000355e+00 2.138302375591201107e-02
1.160000000000000142e+01 2.900000000000000355e+00 1.979049861463824320e-02
1.170000000000000107e+01 2.900000000000000355e+00 1.833055672018982230e-02
1.180000000000000071e+01 2.900000000000000355e+00 1.700918564110723633e-02
1.190000000000000036e+01 2.900000000000000355e+00 1.582905403357932894e-02
1.200000000000000000e+01 2.900000000000000355e+00 1.478983704008354945e-02
1.210000000000000142e+01 2.900000000000000355e+00 1.388855480086947404e-02
1.220000000000000107e+01 2.900000000000000355e+00 1.311990811636279397e-02
1.230000000000000071e+01 2.900000000000000355e+00 1.247660219980160044e-02
1.240000000000000036e+01 2.900000000000000355e+00 1.194965508969048941e-02
1.250000000000000000e+01 2.900000000000000355e+00 1.152869133601972310e-02
1.260000000000000142e+01 2.900000000000000355e+00 1.120222396033129786e-02
1.270000000000000107e+01 2.900000000000000355e+00 1.095792854174383948e-02
1.280000000000000071e+01 2.900000000000000355e+00 1.078291286887186548e-02
1.290000000000000036e+01 2.900000000000000355e+00 1.066398428564728149e-02
1.300000000000000000e+01 2.900000000000000355e+00 1.058791505638914145e-02
1.310000000000000142e+01 2.900000000000000355e+00 1.054170418794527289e-02
1.320000000000000107e+01 2.900000000000000355e+00 1.051283253302230832e-02
1.330000000000000071e+01 2.900000000000000355e+00 1.048950693218032512e-02
1.340000000000000036e+01 2.900000000000000355e+00 1.046088879123616665e-02
1.350000000000000000e+01 2.900000000000000355e+00 1.041730286440571349e-02
1.360000000000000142e+01 2.900000000000000355e+00 1.035042301978167378e-02
1.370000000000000107e+01 2.900000000000000355e+00 1.025343318950553903e-02
1.380000000000000071e+01 2.900000000000000355e+00 1.012116326319824344e-02
1.390000000000000036e+01 2.900000000000000355e+00 9.950201053601889084e-03
1.400000000000000000e+01 2.900000000000000355e+00 9.738982358883577564e-03
1.410000000000000142e+01 2.900000000000000355e+00 9.487861355725274101e-03
1.420000000000000107e+01 2.900000000000000355e+00 9.199162986472121314e-03
1.430000000000000071e+01 2.900000000000000355e+00 8.877217691598042471e-03
1.440000000000000036e+01 2.900000000000000355e+00 8.528376952860738935e-03
1.450000000000000000e+01 2.900000000000000355e+00 8.161005919215568935e-03
1.460000000000000142e+01 2.900000000000000355e+00 7.785447207172724315e-03
1.470000000000000107e+01 2.900000000000000355e+00 7.413948122117127240e-03
1.480000000000000071e+01 2.900000000000000355e+00 7.060542313997816843e-03
1.490000000000000036e+01 2.900000000000000355e+00 6.740876458122348029e-03
1.500000000000000000e+01 2.900000000000000355e+00 6.471973047175053582e-03
0.000000000000000000e+00 3.000000000000000000e+00 4.588454265558571110e-02
1.000000000000000056e-01 3.000000000000000000e+00 4.688840066014899471e-02
2.000000000000000111e-01 3.000000000000000000e+00 4.776685702459280980e-02
3.000000000000000444e-01 3.000000000000000000e+00 4.852235245710234679e-02
4.000000000000000222e-01 3.000000000000000000e+00 4.915265724036139983e-02
5.000000000000000000e-01 3.000000000000000000e+00 4.965042632209679119e-02
6.000000000000000888e-01 3.000000000000000000e+00 5.000352717704526634e-02
7.000000000000000666e-01 3.000000000000000000e+00 5.019609727162456514e-02
8.000000000000000444e-01 3.000000000000000000e+00 5.021019238146960662e-02
9.000000000000000222e-01 3.000000000000000000e+00 5.002781366083854792e-02
1.000000000000000000e+00 3.000000000000000000e+00 4.963306067396829752e-02
1.100000000000000089e+00 3.000000000000000000e+00 4.901415397722826139e-02
1.200000000000000178e+00 3.000000000000000000e+00 4.816510222885266035e-02
1.300000000000000044e+00 3.000000000000000000e+00 4.708684757165684798e-02
1.400000000000000133e+00 3.000000000000000000e+00 4.578779789648530774e-02
1.500000000000000000e+00 3.000000000000000000e+00 4.428373301313585919e-02
1.600000000000000089e+00 3.000000000000000000e+00 4.259714227768655881e-02
1.700000000000000178e+00 3.000000000000000000e+00 4.075610526805541201e-02
1.800000000000000044e+00 3.000000000000000000e+00 3.879285991882332196e-02
1.900000000000000133e+00 3.000000000000000000e+00 3.674221331751637704e-02
2.000000000000000000e+00 3.000000000000000000e+00 3.463994164937454767e-02
2.100000000000000089e+00 3.000000000000000000e+00 3.252130234097490302e-02
2.200000000000000178e+00 3.000000000000000000e+00 3.041974912977799678e-02
2.300000000000000266e+00 3.000000000000000000e+00 2.836590535442235633e-02
2.400000000000000355e+00 3.000000000000000000e+00 2.638681710923199489e-02
2.500000000000000000e+00 3.000000000000000000e+00 2.450547955564788202e-02
2.600000000000000089e+00 3.000000000000000000e+00 2.274060863607042793e-02
2.700000000000000178e+00 3.000000000000000000e+00 2.110661729683173046e-02
2.800000000000000266e+00 3.000000000000000000e+00 1.961374959169012028e-02
2.900000000000000355e+00 3.000000000000000000e+00 1.826832645241060690e-02
3.000000000000000000e+00 3.000000000000000000e+00 1.707306183613372871e-02
3.100000000000000089e+00 3.000000000000000000e+00 1.602741566195276315e-02
3.200000000000000178e+00 3.000000000000000000e+00 1.512795884095774479e-02
3.300000000000000266e+00 3.000000000000000000e+00 1.436873447281603738e-02
3.400000000000000355e+00 3.000000000000000000e+00 1.374160696093294602e-02
3.500000000000000000e+00 3.000000000000000000e+00 1.323659677707725649e-02
3.600000000000000089e+00 3.000000000000000000e+00 1.284220260485028665e-02
3.700000000000000178e+00 3.000000000000000000e+00 1.254571461130604693e-02
3.800000000000000266e+00 3.000000000000000000e+00 1.233352286268625531e-02
3.900000000000000355e+00 3.000000000000000000e+00 1.219142380043811320e-02
4.000000000000000000e+00 3.000000000000000000e+00 1.210492571342410006e-02
4.100000000000000533e+00 3.000000000000000000e+00 1.205955180524675638e-02
4.200000000000000178e+00 3.000000000000000000e+00 1.204113726368454679e-02
4.299999999999999822e+00 3.000000000000000000e+00 1.203611511632776861e-02
4.400000000000000355e+00 3.000000000000000000e+00 1.203178490025165817e-02
4.500000000000000000e+00 3.000000000000000000e+00 1.201655841953099164e-02
4.600000000000000533e+00 3.000000000000000000e+00 1.198017806899978090e-02
4.700000000000000178e+00 3.000000000000000000e+00 1.191390514966933836e-02
4.800000000000000711e+00 3.000000000000000000e+00 1.181067793420958328e-02
4.900000000000000355e+00 3.000000000000000000e+00 1.166524151942569323e-02
5.000000000000000000e+00 3.000000000000000000e+00 1.147425327536473125e-02
5.100000000000000533e+00 3.000000000000000000e+00 1.123636858382633455e-02
5.200000000000000178e+00 3.000000000000000000e+00 1.095231130668023606e-02
5.300000000000000711e+00 3.000000000000000000e+00 1.062493197645501472e-02
5.400000000000000355e+00 3.000000000000000000e+00 1.025925419988248793e-02
5.500000000000000000e+00 3.000000000000000000e+00 9.862506532681645371e-03
5.600000000000000533e+00 3.000000000000000000e+00 9.444133572644348995e-03
5.700000000000000178e+00 3.000000000000000000e+00 9.015776733624872308e-03
5.800000000000000711e+00 3.000000000000000000e+00 8.591212583710728171e-03
5.900000000000000355e+00 3.000000000000000000e+00 8.186235137619188654e-03
6.000000000000000000e+00 3.000000000000000000e+00 7.818468324650895002e-03
6.100000000000000533e+00 3.000000000000000000e+00 7.507096093350710403e-03
6.200000000000000178e+00 3.000000000000000000e+00 7.272500213225386451e-03
6.300000000000000711e+00 3.000000000000000000e+00 7.135799656269865669e-03
6.400000000000000355e+00 3.000000000000000000e+00 7.118290319804317784e-03
6.500000000000000000e+00 3.000000000000000000e+00 7.240789638628846933e-03
6.600000000000000533e+00 3.000000000000000000e+00 7.522897223456843051e-03
6.700000000000000178e+00 3.000000000000000000e+00 7.982189981458019667e-03
6.800000000000000711e+00 3.000000000000000000e+00 8.633378134269991538e-03
6.900000000000000355e+00 3.000000000000000000e+00 9.487456960610204243e-03
7.000000000000000000e+00 3.000000000000000000e+00 1.055089756771949820e-02
7.100000000000000533e+00 3.000000000000000000e+00 1.182492786063010261e-02
7.200000000000000178e+00 3.000000000000000000e+00 1.330496110658531059e-02
7.300000000000000711e+00 3.000000000000000000e+00 1.498023272431265804e-02
7.400000000000000355e+00 3.000000000000000000e+00 1.683370457237395174e-02
7.500000000000000000e+00 3.000000000000000000e+00 1.884228845258842031e-02
7.600000000000000533e+00 3.000000000000000000e+00 2.097742545715525903e-02
7.700000000000000178e+00 3.000000000000000000e+00 2.320603451919635990e-02
7.800000000000000711e+00 3.000000000000000000e+00 2.549181250078325078e-02
7.900000000000000355e+00 3.000000000000000000e+00 2.779683121003048707e-02
8.000000000000000000e+00 3.000000000000000000e+00 3.008333730628078365e-02
8.099999999999999645e+00 3.000000000000000000e+00 3.231562404654506060e-02
8.200000000000001066e+00 3.000000000000000000e+00 3.446181521188002028e-02
8.300000000000000711e+00 3.000000000000000000e+00 3.649538753291990678e-02
8.400000000000000355e+00 3.000000000000000000e+00 3.839626383900759249e-02
8.500000000000000000e+00 3.000000000000000000e+00 4.015133818542027805e-02
8.599999999999999645e+00 3.000000000000000000e+00 4.175434629263864023e-02
8.700000000000001066e+00 3.000000000000000000e+00 4.320506567471565224e-02
8.800000000000000711e+00 3.000000000000000000e+00 4.450791170357426552e-02
8.900000000000000355e+00 3.000000000000000000e+00 4.567007719286952927e-02
9.000000000000000000e+00 3.000000000000000000e+00 4.669943099440229672e-02
9.099999999999999645e+00 3.000000000000000000e+00 4.760243346034358919e-02
9.200000000000001066e+00 3.000000000000000000e+00 4.838233456540952382e-02
9.300000000000000711e+00 3.000000000000000000e+00 4.903789046539310664e-02
9.400000000000000355e+00 3.000000000000000000e+00 4.956276921951628667e-02
9.500000000000000000e+00 3.000000000000000000e+00 4.994572554762512218e-02
9.600000000000001421e+00 3.000000000000000000e+00 5.017152181863722415e-02
9.700000000000001066e+00 3.000000000000000000e+00 5.022247413105492692e-02
9.800000000000000711e+00 3.000000000000000000e+00 5.008042358862655613e-02
9.900000000000000355e+00 3.000000000000000000e+00 4.972888515051986785e-02
1.000000000000000000e+01 3.000000000000000000e+00 4.915511542563266723e-02
1.010000000000000142e+01 3.000000000000000000e+00 4.835186567689834375e-02
1.020000000000000107e+01 3.000000000000000000e+00 4.731864045365213184e-02
1.030000000000000071e+01 3.000000000000000000e+00 4.606235493296084726e-02
1.040000000000000036e+01 3.000000000000000000e+00 4.459736273945154317e-02
1.050000000000000000e+01 3.000000000000000000e+00 4.294489889447802161e-02
1.060000000000000142e+01 3.000000000000000000e+00 4.113204036253338691e-02
1.070000000000000107e+01 3.000000000000000000e+00 3.919032387553317287e-02
1.080000000000000071e+01 3.000000000000000000e+00 3.715417576758682505e-02
1.090000000000000036e+01 3.000000000000000000e+00 3.505930338072808794e-02
1.100000000000000000e+01 3.000000000000000000e+00 3.294117663756068043e-02
1.110000000000000142e+01 3.000000000000000000e+00 3.083369734091100448e-02
1.120000000000000107e+01 3.000000000000000000e+00 2.876811851887767918e-02
1.130000000000000071e+01 3.000000000000000000e+00 2.677224180170729995e-02
1.140000000000000036e+01 3.000000000000000000e+00 2.486989120777783127e-02
1.150000000000000000e+01 3.000000000000000000e+00 2.308063913106271972e-02
1.160000000000000142e+01 3.000000000000000000e+00 2.141974562502519525e-02
1.170000000000000107e+01 3.000000000000000000e+00 1.989826495539625054e-02
1.180000000000000071e+01 3.000000000000000000e+00 1.852327271259873037e-02
1.190000000000000036e+01 3.000000000000000000e+00 1.729817094204841310e-02
1.200000000000000000e+01 3.000000000000000000e+00 1.622303603532506550e-02
1.210000000000000142e+01 3.000000000000000000e+00 1.529498289572846920e-02
1.220000000000000107e+01 3.000000000000000000e+00 1.450852777322723941e-02
1.230000000000000071e+01 3.000000000000000000e+00 1.385594011858276228e-02
1.240000000000000036e+01 3.000000000000000000e+00 1.332758015463284852e-02
1.250000000000000000e+01 3.000000000000000000e+00 1.291222326200631640e-02
1.260000000000000142e+01 3.000000000000000000e+00 1.259737467719380596e-02
1.270000000000000107e+01 3.000000000000000000e+00 1.236957858877802893e-02
1.280000000000000071e+01 3.000000000000000000e+00 1.221472485247091649e-02
1.290000000000000036e+01 3.000000000000000000e+00 1.211835469866889316e-02
1.300000000000000000e+01 3.000000000000000000e+00 1.206596449858120430e-02
1.310000000000000142e+01 3.000000000000000000e+00 1.204330439735919536e-02
1.320000000000000107e+01 3.000000000000000000e+00 1.203666685860852251e-02
1.330000000000000071e+01 3.000000000000000000e+00 1.203315922022152838e-02
1.340000000000000036e+01 3.000000000000000000e+00 1.202095440636983745e-02
1.350000000000000000e+01 3.000000000000000000e+00 1.198951496697127014e-02
1.360000000000000142e+01 3.000000000000000000e+00 1.192978744026194568e-02
1.370000000000000107e+01 3.000000000000000000e+00 1.183436632385467466e-02
1.380000000000000071e+01 3.000000000000000000e+00 1.169762926566022578e-02
1.390000000000000036e+01 3.000000000000000000e+00 1.151584699282618210e-02
1.400000000000000000e+01 3.000000000000000000e+00 1.128727258121095881e-02
1.410000000000000142e+01 3.000000000000000000e+00 1.101221465188134685e-02
1.420000000000000107e+01 3.000000000000000000e+00 1.069309786538420216e-02
1.430000000000000071e+01 3.000000000000000000e+00 1.033451177127209936e-02
1.440000000000000036e+01 3.000000000000000000e+00 9.943245950060304594e-03
1.450000000000000000e+01 3.000000000000000000e+00 9.528305889218168651e-03
1.460000000000000142e+01 3.000000000000000000e+00 9.100900665346427568e-03
1.470000000000000107e+01 3.000000000000000000e+00 8.674390751298723459e-03
1.480000000000000071e+01 3.000000000000000000e+00 8.264182534491189280e-03
1.490000000000000036e+01 3.000000000000000000e+00 7.887555689758024222e-03
1.500000000000000000e+01 3.000000000000000000e+00 7.563410510786435295e-03
0.000000000000000000e+00 3.100000000000000089e+00 4.740304821161238358e-02
1.000000000000000056e-01 3.100000000000000089e+00 4.830775572421346781e-02
2.000000000000000111e-01 3.100000000000000089e+00 4.910753689533556982e-02
3.000000000000000444e-01 3.100000000000000089e+00 4.981012364447017643e-02
4.000000000000000222e-01 3.100000000000000089e+00 5.041651283136925482e-02
5.000000000000000000e-01 3.100000000000000089e+00 5.092030125808991170e-02
6.000000000000000888e-01 3.100000000000000089e+00 5.130801500524506675e-02
7.000000000000000666e-01 3.100000000000000089e+00 5.156038246805641490e-02
8.000000000000000444e-01 3.100000000000000089e+00 5.165437911866693765e-02
9.000000000000000222e-01 3.100000000000000089e+00 5.156577866223332335e-02
1.000000000000000000e+00 3.100000000000000089e+00 5.127189309683695406e-02
1.100000000000000089e+00 3.100000000000000089e+00 5.075417877712870562e-02
1.200000000000000178e+00 3.100000000000000089e+00 5.000042425528920809e-02
1.300000000000000044e+00 3.100000000000000089e+00 4.900630872830089024e-02
1.400000000000000133e+00 3.100000000000000089e+00 4.777621307995262578e-02
1.500000000000000000e+00 3.100000000000000089e+00 4.632326299247965795e-02
1.600000000000000089e+00 3.100000000000000089e+00 4.466867109515128970e-02
1.700000000000000178e+00 3.100000000000000089e+00 4.284051198392523074e-02
1.800000000000000044e+00 3.100000000000000089e+00 4.087210442066116500e-02
1.900000000000000133e+00 3.100000000000000089e+00 3.880018827475657101e-02
2.000000000000000000e+00 3.100000000000000089e+00 3.666307309466059622e-02
2.100000000000000089e+00 3.100000000000000089e+00 3.449890663232826199e-02
2.200000000000000178e+00 3.100000000000000089e+00 3.234417244983241874e-02
2.300000000000000266e+00 3.100000000000000089e+00 3.023248301775950664e-02
2.400000000000000355e+00 3.100000000000000089e+00 2.819369440645041330e-02
2.500000000000000000e+00 3.100000000000000089e+00 2.625333497701364330e-02
2.600000000000000089e+00 3.100000000000000089e+00 2.443231572130095952e-02
2.700000000000000178e+00 3.100000000000000089e+00 2.274687469485792146e-02
2.800000000000000266e+00 3.100000000000000089e+00 2.120870161969641912e-02
2.900000000000000355e+00 3.100000000000000089e+00 1.982518961448434536e-02
3.000000000000000000e+00 3.100000000000000089e+00 1.859976711324251922e-02
3.100000000000000089e+00 3.100000000000000089e+00 1.753227226550434226e-02
3.200000000000000178e+00 3.100000000000000089e+00 1.661934257119167258e-02
3.300000000000000266e+00 3.100000000000000089e+00 1.585480264692684313e-02
3.400000000000000355e+00 3.100000000000000089e+00 1.523004172854469998e-02
3.500000000000000000e+00 3.100000000000000089e+00 1.473437910161795247e-02
3.600000000000000089e+00 3.100000000000000089e+00 1.435541982909960268e-02
3.700000000000000178e+00 3.100000000000000089e+00 1.407940496091593385e-02
3.800000000000000266e+00 3.100000000000000089e+00 1.389156017908702717e-02
3.900000000000000355e+00 3.100000000000000089e+00 1.377644506042757962e-02
4.000000000000000000e+00 3.100000000000000089e+00 1.371830245068204543e-02
4.100000000000000533e+00 3.100000000000000089e+00 1.370140450378088542e-02
4.200000000000000178e+00 3.100000000000000089e+00 1.371038937801183702e-02
4.299999999999999822e+00 3.100000000000000089e+00 1.373058092023794405e-02
4.400000000000000355e+00 3.100000000000000089e+00 1.374828326097589024e-02
4.500000000000000000e+00 3.100000000000000089e+00 1.375104321801576962e-02
4.600000000000000533e+00 3.100000000000000089e+00 1.372787565174709255e-02
4.700000000000000178e+00 3.100000000000000089e+00 1.366945008523713298e-02
4.800000000000000711e+00 3.100000000000000089e+00 1.356824046298072198e-02
4.900000000000000355e+00 3.100000000000000089e+00 1.341864323409470462e-02
5.000000000000000000e+00 3.100000000000000089e+00 1.321707136674609741e-02
5.100000000000000533e+00 3.100000000000000089e+00 1.296203289970580472e-02
5.200000000000000178e+00 3.100000000000000089e+00 1.265420189367975901e-02
5.300000000000000711e+00 3.100000000000000089e+00 1.229648711688444487e-02
5.400000000000000355e+00 3.100000000000000089e+00 1.189409974089448985e-02
5.500000000000000000e+00 3.100000000000000089e+00 1.145461625192349675e-02
5.600000000000000533e+00 3.100000000000000089e+00 1.098802739809964096e-02
5.700000000000000178e+00 3.100000000000000089e+00 1.050675906008321017e-02
5.800000000000000711e+00 3.100000000000000089e+00 1.002564715912768883e-02
5.900000000000000355e+00 3.100000000000000089e+00 9.561846649231828602e-03
6.000000000000000000e+00 3.100000000000000089e+00 9.134654593545824333e-03
6.100000000000000533e+00 3.100000000000000089e+00 8.765229366829694474e-03
6.200000000000000178e+00 3.100000000000000089e+00 8.476192008017592247e-03
6.300000000000000711e+00 3.100000000000000089e+00 8.291101379859555642e-03
6.400000000000000355e+00 3.100000000000000089e+00 8.233801733605850340e-03
6.500000000000000000e+00 3.100000000000000089e+00 8.327649212444551002e-03
6.600000000000000533e+00 3.100000000000000089e+00 8.594632523701552229e-03
6.700000000000000178e+00 3.100000000000000089e+00 9.054412312358608994e-03
6.800000000000000711e+00 3.100000000000000089e+00 9.723313548415242827e-03
6.900000000000000355e+00 3.100000000000000089e+00 1.061331529238572144e-02
7.000000000000000000e+00 3.100000000000000089e+00 1.173109211447704095e-02
7.100000000000000533e+00 3.100000000000000089e+00 1.307717046859487899e-02
7.200000000000000178e+00 3.100000000000000089e+00 1.464527029997611529e-02
7.300000000000000711e+00 3.100000000000000089e+00 1.642190551238081539e-02
7.400000000000000355e+00 3.100000000000000089e+00 1.838631474613796474e-02
7.500000000000000000e+00 3.100000000000000089e+00 2.051078426804486127e-02
7.600000000000000533e+00 3.100000000000000089e+00 2.276140600936992289e-02
7.700000000000000178e+00 3.100000000000000089e+00 2.509928506197967729e-02
7.800000000000000711e+00 3.100000000000000089e+00 2.748217270719462840e-02
7.900000000000000355e+00 3.100000000000000089e+00 2.986645549529293522e-02
8.000000000000000000e+00 3.100000000000000089e+00 3.220938217705633655e-02
8.099999999999999645e+00 3.100000000000000089e+00 3.447136445616517247e-02
8.200000000000001066e+00 3.100000000000000089e+00 3.661815198578138170e-02
8.300000000000000711e+00 3.100000000000000089e+00 3.862266454734693266e-02
8.400000000000000355e+00 3.100000000000000089e+00 4.046627168085845105e-02
8.500000000000000000e+00 3.100000000000000089e+00 4.213934633633881210e-02
8.599999999999999645e+00 3.100000000000000089e+00 4.364098446244978752e-02
8.700000000000001066e+00 3.100000000000000089e+00 4.497787186804041298e-02
8.800000000000000711e+00 3.100000000000000089e+00 4.616238306042562412e-02
8.900000000000000355e+00 3.100000000000000089e+00 4.721009980268266182e-02
9.000000000000000000e+00 3.100000000000000089e+00 4.813702352053005062e-02
9.099999999999999645e+00 3.100000000000000089e+00 4.895680998796152900e-02
9.200000000000001066e+00 3.100000000000000089e+00 4.967836554151394690e-02
9.300000000000000711e+00 3.100000000000000089e+00 5.030410676283118832e-02
9.400000000000000355e+00 3.100000000000000089e+00 5.082910369838452430e-02
9.500000000000000000e+00 3.100000000000000089e+00 5.124121186401481287e-02
9.600000000000001421e+00 3.100000000000000089e+00 5.152216822485466974e-02
9.700000000000001066e+00 3.100000000000000089e+00 5.164950155248922148e-02
9.800000000000000711e+00 3.100000000000000089e+00 5.159900738729399777e-02
9.900000000000000355e+00 3.100000000000000089e+00 5.134747680105213041e-02
1.000000000000000000e+01 3.100000000000000089e+00 5.087535343097514262e-02
1.010000000000000142e+01 3.100000000000000089e+00 5.016902376317244894e-02
1.020000000000000107e+01 3.100000000000000089e+00 4.922251291203465218e-02
1.030000000000000071e+01 3.100000000000000089e+00 4.803844856579202183e-02
1.040000000000000036e+01 3.100000000000000089e+00 4.662825361941692892e-02
1.050000000000000000e+01 3.100000000000000089e+00 4.501161847696086293e-02
1.060000000000000142e+01 3.100000000000000089e+00 4.321537558361543407e-02
1.070000000000000107e+01 3.100000000000000089e+00 4.127194467235105468e-02
1.080000000000000071e+01 3.100000000000000089e+00 3.921753571496118529e-02
1.090000000000000036e+01 3.100000000000000089e+00 3.709029022323941105e-02
1.100000000000000000e+01 3.100000000000000089e+00 3.492851596978104739e-02
1.110000000000000142e+01 3.100000000000000089e+00 3.276913252542995592e-02
1.120000000000000107e+01 3.100000000000000089e+00 3.064640247010862878e-02
1.130000000000000071e+01 3.100000000000000089e+00 2.859098195326896866e-02
1.140000000000000036e+01 3.100000000000000089e+00 2.662928903067601771e-02
1.150000000000000000e+01 3.100000000000000089e+00 2.478316157543123885e-02
1.160000000000000142e+01 3.100000000000000089e+00 2.306975948221982875e-02
1.170000000000000107e+01 3.100000000000000089e+00 2.150165786894539868e-02
1.180000000000000071e+01 3.100000000000000089e+00 2.008707757614129619e-02
1.190000000000000036e+01 3.100000000000000089e+00 1.883020450094199938e-02
1.200000000000000000e+01 3.100000000000000089e+00 1.773155807392617911e-02
1.210000000000000142e+01 3.100000000000000089e+00 1.678837953943175532e-02
1.220000000000000107e+01 3.100000000000000089e+00 1.599502100915709338e-02
1.230000000000000071e+01 3.100000000000000089e+00 1.534332531954207476e-02
1.240000000000000036e+01 3.100000000000000089e+00 1.482299376594307244e-02
1.250000000000000000e+01 3.100000000000000089e+00 1.442194344774614528e-02
1.260000000000000142e+01 3.100000000000000089e+00 1.412665822507207583e-02
1.270000000000000107e+01 3.100000000000000089e+00 1.392253742720595509e-02
1.280000000000000071e+01 3.100000000000000089e+00 1.379424493990398688e-02
1.290000000000000036e+01 3.100000000000000089e+00 1.372605873971608458e-02
1.300000000000000000e+01 3.100000000000000089e+00 1.370221800099987244e-02
1.310000000000000142e+01 3.100000000000000089e+00 1.370726221840688243e-02
1.320000000000000107e+01 3.100000000000000089e+00 1.372635491402073721e-02
1.330000000000000071e+01 3.100000000000000089e+00 1.374558382371364636e-02
1.340000000000000036e+01 3.100000000000000089e+00 1.375223015895098676e-02
1.350000000000000000e+01 3.100000000000000089e+00 1.373500155428904537e-02
1.360000000000000142e+01 3.100000000000000089e+00 1.368422633476600730e-02
1.370000000000000107e+01 3.100000000000000089e+00 1.359201026959632255e-02
1.380000000000000071e+01 3.100000000000000089e+00 1.345236039240629844e-02
1.390000000000000036e+01 3.100000000000000089e+00 1.326128311325631449e-02
1.400000000000000000e+01 3.100000000000000089e+00 1.301686516220058529e-02
1.410000000000000142e+01 3.100000000000000089e+00 1.271934551927966436e-02
1.420000000000000107e+01 3.100000000000000089e+00 1.237118430072062583e-02
1.430000000000000071e+01 3.100000000000000089e+00 1.197713078246027615e-02
1.440000000000000036e+01 3.100000000000000089e+00 1.154428782074805836e-02
1.450000000000000000e+01 3.100000000000000089e+00 1.108216454670723355e-02
1.460000000000000142e+01 3.100000000000000089e+00 1.060270412917269957e-02
1.470000000000000107e+01 3.100000000000000089e+00 1.012026934699008715e-02
1.480000000000000071e+01 3.100000000000000089e+00 9.651566273222578554e-03
1.490000000000000036e+01 3.100000000000000089e+00 9.215485913361614462e-03
1.500000000000000000e+01 3.100000000000000089e+00 8.832845272874815384e-03
0.000000000000000000e+00 3.200000000000000178e+00 4.870253818989313255e-02
1.000000000000000056e-01 3.200000000000000178e+00 4.946320718837951547e-02
2.000000000000000111e-01 3.200000000000000178e+00 5.014370088884139570e-02
3.000000000000000444e-01 3.200000000000000178e+00 5.075834355622793614e-02
4.000000000000000222e-01 3.200000000000000178e+00 5.131235347373201694e-02
5.000000000000000000e-01 3.200000000000000178e+00 5.180090689454274616e-02
6.000000000000000888e-01 3.200000000000000178e+00 5.220945158605837244e-02
7.000000000000000666e-01 3.200000000000000178e+00 5.251521145051100958e-02
8.000000000000000444e-01 3.200000000000000178e+00 5.268967248735820230e-02
9.000000000000000222e-01 3.200000000000000178e+00 5.270172381935644967e-02
1.000000000000000000e+00 3.200000000000000178e+00 5.252106210305805545e-02
1.100000000000000089e+00 3.200000000000000178e+00 5.212146023254301402e-02
1.200000000000000178e+00 3.200000000000000178e+00 5.148354841013784433e-02
1.300000000000000044e+00 3.200000000000000178e+00 5.059684523807324308e-02
1.400000000000000133e+00 3.200000000000000178e+00 4.946089069272086025e-02
1.500000000000000000e+00 3.200000000000000178e+00 4.808545213243688166e-02
1.600000000000000089e+00 3.200000000000000178e+00 4.648988123946239115e-02
1.700000000000000178e+00 3.200000000000000178e+00 4.470178105502850552e-02
1.800000000000000044e+00 3.200000000000000178e+00 4.275519115694570438e-02
1.900000000000000133e+00 3.200000000000000178e+00 4.068851477007221634e-02
2.000000000000000000e+00 3.200000000000000178e+00 3.854239843033364921e-02
2.100000000000000089e+00 3.200000000000000178e+00 3.635774026789700963e-02
2.200000000000000178e+00 3.200000000000000178e+00 3.417395594322815422e-02
2.300000000000000266e+00 3.200000000000000178e+00 3.202758037190144708e-02
2.400000000000000355e+00 3.200000000000000178e+00 2.995123571241330857e-02
2.500000000000000000e+00 3.200000000000000178e+00 2.797295660637704601e-02
2.600000000000000089e+00 3.200000000000000178e+00 2.611583499189126800e-02
2.700000000000000178e+00 3.200000000000000178e+00 2.439792954610529863e-02
2.800000000000000266e+00 3.200000000000000178e+00 2.283237796756260735e-02
2.900000000000000355e+00 3.200000000000000178e+00 2.142765188979868160e-02
3.000000000000000000e+00 3.200000000000000178e+00 2.018790175706960260e-02
3.100000000000000089e+00 3.200000000000000178e+00 1.911334998249912195e-02
3.200000000000000178e+00 3.200000000000000178e+00 1.820070290502906474e-02
3.300000000000000266e+00 3.200000000000000178e+00 1.744356366600152003e-02
3.400000000000000355e+00 3.200000000000000178e+00 1.683283786080859434e-02
3.500000000000000000e+00 3.200000000000000178e+00 1.635713092744316144e-02
3.600000000000000089e+00 3.200000000000000178e+00 1.600314042572848969e-02
3.700000000000000178e+00 3.200000000000000178e+00 1.575604775173006233e-02
3.800000000000000266e+00 3.200000000000000178e+00 1.559991285060191232e-02
3.900000000000000355e+00 3.200000000000000178e+00 1.551807279574231660e-02
4.000000000000000000e+00 3.200000000000000178e+00 1.549354148919634272e-02
4.100000000000000533e+00 3.200000000000000178e+00 1.550940405010960144e-02
4.200000000000000178e+00 3.200000000000000178e+00 1.554919648704431931e-02
4.299999999999999822e+00 3.200000000000000178e+00 1.559725964332440637e-02
4.400000000000000355e+00 3.200000000000000178e+00 1.563905657782329456e-02
4.500000000000000000e+00 3.200000000000000178e+00 1.566144461448611830e-02
4.600000000000000533e+00 3.200000000000000178e+00 1.565289705013581806e-02
4.700000000000000178e+00 3.200000000000000178e+00 1.560367442301992605e-02
4.800000000000000711e+00 3.200000000000000178e+00 1.550595053420383319e-02
4.900000000000000355e+00 3.200000000000000178e+00 1.535390316318321902e-02
5.000000000000000000e+00 3.200000000000000178e+00 1.514378272246317755e-02
5.100000000000000533e+00 3.200000000000000178e+00 1.487397321941406024e-02
5.200000000000000178e+00 3.200000000000000178e+00 1.454505841675296680e-02
5.300000000000000711e+00 3.200000000000000178e+00 1.415990199197074417e-02
5.400000000000000355e+00 3.200000000000000178e+00 1.372374420883177432e-02
5.500000000000000000e+00 3.200000000000000178e+00 1.324430992614301569e-02
5.600000000000000533e+00 3.200000000000000178e+00 1.273191472904047772e-02
5.700000000000000178e+00 3.200000000000000178e+00 1.219954870733366836e-02
5.800000000000000711e+00 3.200000000000000178e+00 1.166291195508430481e-02
5.900000000000000355e+00 3.200000000000000178e+00 1.114037299933249431e-02
6.000000000000000000e+00 3.200000000000000178e+00 1.065282150012324125e-02
6.100000000000000533e+00 3.200000000000000178e+00 1.022338973294557168e-02
6.200000000000000178e+00 3.200000000000000178e+00 9.877023271383334607e-03
6.300000000000000711e+00 3.200000000000000178e+00 9.639889413517932146e-03
6.400000000000000355e+00 3.200000000000000178e+00 9.538621637861743191e-03
6.500000000000000000e+00 3.200000000000000178e+00 9.599409176172154709e-03
6.600000000000000533e+00 3.200000000000000178e+00 9.846952226012751011e-03
6.700000000000000178e+00 3.200000000000000178e+00 1.030331512051312938e-02
6.800000000000000711e+00 3.200000000000000178e+00 1.098672174382413907e-02
6.900000000000000355e+00 3.200000000000000178e+00 1.191034941144585718e-02
7.000000000000000000e+00 3.200000000000000178e+00 1.308118890518197505e-02
7.100000000000000533e+00 3.200000000000000178e+00 1.449904856997066491e-02
7.200000000000000178e+00 3.200000000000000178e+00 1.615578805517996555e-02
7.300000000000000711e+00 3.200000000000000178e+00 1.803487060631408373e-02
7.400000000000000355e+00 3.200000000000000178e+00 2.011131957089840050e-02
7.500000000000000000e+00 3.200000000000000178e+00 2.235215264244461500e-02
7.600000000000000533e+00 3.200000000000000178e+00 2.471734433038278236e-02
7.700000000000000178e+00 3.200000000000000178e+00 2.716133212863534874e-02
7.800000000000000711e+00 3.200000000000000178e+00 2.963503532325634932e-02
7.900000000000000355e+00 3.200000000000000178e+00 3.208829989125987908e-02
8.000000000000000000e+00 3.200000000000000178e+00 3.447262347872844662e-02
8.099999999999999645e+00 3.200000000000000178e+00 3.674395832878326468e-02
8.200000000000001066e+00 3.200000000000000178e+00 3.886534631494840270e-02
8.300000000000000711e+00 3.200000000000000178e+00 4.080911851991655265e-02
8.400000000000000355e+00 3.200000000000000178e+00 4.255840052152640163e-02
8.500000000000000000e+00 3.200000000000000178e+00 4.410770901108845843e-02
8.599999999999999645e+00 3.200000000000000178e+00 4.546250588484630761e-02
8.700000000000001066e+00 3.200000000000000178e+00 4.663768657221915859e-02
8.800000000000000711e+00 3.200000000000000178e+00 4.765510769948344549e-02
8.900000000000000355e+00 3.200000000000000178e+00 4.854038757850513003e-02
9.000000000000000000e+00 3.200000000000000178e+00 4.931932113355172453e-02
9.099999999999999645e+00 3.200000000000000178e+00 5.001431938996010046e-02
9.200000000000001066e+00 3.200000000000000178e+00 5.064129816817862506e-02
9.300000000000000711e+00 3.200000000000000178e+00 5.120739514913815599e-02
9.400000000000000355e+00 3.200000000000000178e+00 5.170979328346912013e-02
9.500000000000000000e+00 3.200000000000000178e+00 5.213578598678449139e-02
9.600000000000001421e+00 3.200000000000000178e+00 5.246405776336104942e-02
9.700000000000001066e+00 3.200000000000000178e+00 5.266699842503505535e-02
9.800000000000000711e+00 3.200000000000000178e+00 5.271374407319243116e-02
9.900000000000000355e+00 3.200000000000000178e+00 5.257356159390022543e-02
1.000000000000000000e+01 3.200000000000000178e+00 5.221917445748651410e-02
1.010000000000000142e+01 3.200000000000000178e+00 5.162966468005751597e-02
1.020000000000000107e+01 3.200000000000000178e+00 5.079266826110820365e-02
1.030000000000000071e+01 3.200000000000000178e+00 4.970569228900979797e-02
1.040000000000000036e+01 3.200000000000000178e+00 4.837650169656137339e-02
1.050000000000000000e+01 3.200000000000000178e+00 4.682263409234053292e-02
1.060000000000000142e+01 3.200000000000000178e+00 4.507018815616777724e-02
1.070000000000000107e+01 3.200000000000000178e+00 4.315208664298891827e-02
1.080000000000000071e+01 3.200000000000000178e+00 4.110603715552859500e-02
1.090000000000000036e+01 3.200000000000000178e+00 3.897240588905100112e-02
1.100000000000000000e+01 3.200000000000000178e+00 3.679218854727018401e-02
1.110000000000000142e+01 3.200000000000000178e+00 3.460521735643076746e-02
1.120000000000000107e+01 3.200000000000000178e+00 3.244869234809598380e-02
1.130000000000000071e+01 3.200000000000000178e+00 3.035607631135087831e-02
1.140000000000000036e+01 3.200000000000000178e+00 2.835635142718405735e-02
1.150000000000000000e+01 3.200000000000000178e+00 2.647360467797649913e-02
1.160000000000000142e+01 3.200000000000000178e+00 2.472688963474615337e-02
1.170000000000000107e+01 3.200000000000000178e+00 2.313030344733229757e-02
1.180000000000000071e+01 3.200000000000000178e+00 2.169321796044068260e-02
1.190000000000000036e+01 3.200000000000000178e+00 2.042061043942530740e-02
1.200000000000000000e+01 3.200000000000000178e+00 1.931344988491691742e-02
1.210000000000000142e+01 3.200000000000000178e+00 1.836910703092697883e-02
1.220000000000000107e+01 3.200000000000000178e+00 1.758176796135692277e-02
1.230000000000000071e+01 3.200000000000000178e+00 1.694284146164210317e-02
1.240000000000000036e+01 3.200000000000000178e+00 1.644135788673857512e-02
1.250000000000000000e+01 3.200000000000000178e+00 1.606436209917269306e-02
1.260000000000000142e+01 3.200000000000000178e+00 1.579730495185602268e-02
1.270000000000000107e+01 3.200000000000000178e+00 1.562443723325542856e-02
1.280000000000000071e+01 3.200000000000000178e+00 1.552920757687247313e-02
1.290000000000000036e+01 3.200000000000000178e+00 1.549466233916553873e-02
1.300000000000000000e+01 3.200000000000000178e+00 1.550384171086531190e-02
1.310000000000000142e+01 3.200000000000000178e+00 1.554016315602410429e-02
1.320000000000000107e+01 3.200000000000000178e+00 1.558778135439101153e-02
1.330000000000000071e+01 3.200000000000000178e+00 1.563191362340324297e-02
1.340000000000000036e+01 3.200000000000000178e+00 1.565912149686906132e-02
1.350000000000000000e+01 3.200000000000000178e+00 1.565754259198972806e-02
1.360000000000000142e+01 3.200000000000000178e+00 1.561707163524712026e-02
1.370000000000000107e+01 3.200000000000000178e+00 1.552949480313253056e-02
1.380000000000000071e+01 3.200000000000000178e+00 1.538858646479103823e-02
1.390000000000000036e+01 3.200000000000000178e+00 1.519018106983222385e-02
1.400000000000000000e+01 3.200000000000000178e+00 1.493223452556732139e-02
1.410000000000000142e+01 3.200000000000000178e+00 1.461488846158965314e-02
1.420000000000000107e+01 3.200000000000000178e+00 1.424054718724467039e-02
1.430000000000000071e+01 3.200000000000000178e+00 1.381397124329010462e-02
1.440000000000000036e+01 3.200000000000000178e+00 1.334238396136276650e-02
1.450000000000000000e+01 3.200000000000000178e+00 1.283557938477354957e-02
1.460000000000000142e+01 3.200000000000000178e+00 1.230601240122839585e-02
1.470000000000000107e+01 3.200000000000000178e+00 1.176884605710143243e-02
1.480000000000000071e+01 3.200000000000000178e+00 1.124192759879934222e-02
1.490000000000000036e+01 3.200000000000000178e+00 1.074566431131331393e-02
1.500000000000000000e+01 3.200000000000000178e+00 1.030277280548727754e-02
0.000000000000000000e+00 3.300000000000000266e+00 4.984116597850582475e-02
1.000000000000000056e-01 3.300000000000000266e+00 5.041008292100217225e-02
2.000000000000000111e-01 3.300000000000000266e+00 5.092680924024507033e-02
3.000000000000000444e-01 3.300000000000000266e+00 5.141362017861569877e-02
4.000000000000000222e-01 3.300000000000000266e+00 5.188104986189120277e-02
5.000000000000000000e-01 3.300000000000000266e+00 5.232663000843822132e-02
6.000000000000000888e-01 3.300000000000000266e+00 5.273516486985030394e-02
7.000000000000000666e-01 3.300000000000000266e+00 5.308047583959416005e-02
8.000000000000000444e-01 3.300000000000000266e+00 5.332836411522851039e-02
9.000000000000000222e-01 3.300000000000000266e+00 5.344039704464986773e-02
1.000000000000000000e+00 3.300000000000000266e+00 5.337804348035481150e-02
1.100000000000000089e+00 3.300000000000000266e+00 5.310667389916022552e-02
1.200000000000000178e+00 3.300000000000000266e+00 5.259899789902736100e-02
1.300000000000000044e+00 3.300000000000000266e+00 5.183761994573865550e-02
1.400000000000000133e+00 3.300000000000000266e+00 5.081653209714166730e-02
1.500000000000000000e+00 3.300000000000000266e+00 4.954150605370183369e-02
1.600000000000000089e+00 3.300000000000000266e+00 4.802947494163695152e-02
1.700000000000000178e+00 3.300000000000000266e+00 4.630709221933813902e-02
1.800000000000000044e+00 3.300000000000000266e+00 4.440871296173252991e-02
1.900000000000000133e+00 3.300000000000000266e+00 4.237406088155029615e-02
2.000000000000000000e+00 3.300000000000000266e+00 4.024582817056406026e-02
2.100000000000000089e+00 3.300000000000000266e+00 3.806741382920697525e-02
2.200000000000000178e+00 3.300000000000000266e+00 3.588095037345429006e-02
2.300000000000000266e+00 3.300000000000000266e+00 3.372570894698774524e-02
2.400000000000000355e+00 3.300000000000000266e+00 3.163691729115508666e-02
2.500000000000000000e+00 3.300000000000000266e+00 2.964497944645803906e-02
2.600000000000000089e+00 3.300000000000000266e+00 2.777505341589272397e-02
2.700000000000000178e+00 3.300000000000000266e+00 2.604692381895547248e-02
2.800000000000000266e+00 3.300000000000000266e+00 2.447509948320787665e-02
2.900000000000000355e+00 3.300000000000000266e+00 2.306906849360849943e-02
3.000000000000000000e+00 3.300000000000000266e+00 2.183365247868520806e-02
3.100000000000000089e+00 3.300000000000000266e+00 2.076941488946703468e-02
3.200000000000000178e+00 3.300000000000000266e+00 1.987309210552142685e-02
3.300000000000000266e+00 3.300000000000000266e+00 1.913802931530203533e-02
3.400000000000000355e+00 3.300000000000000266e+00 1.855461382355091948e-02
3.500000000000000000e+00 3.300000000000000266e+00 1.811070591125345935e-02
3.600000000000000089e+00 3.300000000000000266e+00 1.779207134403665291e-02
3.700000000000000178e+00 3.300000000000000266e+00 1.758282029327765464e-02
3.800000000000000266e+00 3.300000000000000266e+00 1.746585537436663033e-02
3.900000000000000355e+00 3.300000000000000266e+00 1.742332756480614170e-02
4.000000000000000000e+00 3.300000000000000266e+00 1.743709395377097265e-02
4.100000000000000533e+00 3.300000000000000266e+00 1.748916665993968667e-02
4.200000000000000178e+00 3.300000000000000266e+00 1.756213883291403433e-02
4.299999999999999822e+00 3.300000000000000266e+00 1.763957222940486583e-02
4.400000000000000355e+00 3.300000000000000266e+00 1.770633192328750424e-02
4.500000000000000000e+00 3.300000000000000266e+00 1.774885736308313977e-02
4.600000000000000533e+00 3.300000000000000266e+00 1.775536488010209801e-02
4.700000000000000178e+00 3.300000000000000266e+00 1.771598409582501518e-02
4.800000000000000711e+00 3.300000000000000266e+00 1.762283836035579559e-02
4.900000000000000355e+00 3.300000000000000266e+00 1.747008607822533519e-02
5.000000000000000000e+00 3.300000000000000266e+00 1.725394427683434734e-02
5.100000000000000533e+00 3.300000000000000266e+00 1.697271703537564513e-02
5.200000000000000178e+00 3.300000000000000266e+00 1.662684886225076694e-02
5.300000000000000711e+00 3.300000000000000266e+00 1.621901681718554075e-02
5.400000000000000355e+00 3.300000000000000266e+00 1.575426576818380123e-02
5.500000000000000000e+00 3.300000000000000266e+00 1.524017983649947686e-02
5.600000000000000533e+00 3.300000000000000266e+00 1.468707135100099509e-02
5.700000000000000178e+00 3.300000000000000266e+00 1.410815814571795418e-02
5.800000000000000711e+00 3.300000000000000266e+00 1.351969226690180083e-02
5.900000000000000355e+00 3.300000000000000266e+00 1.294099919311970590e-02
6.000000000000000000e+00 3.300000000000000266e+00 1.239438706238840671e-02
6.100000000000000533e+00 3.300000000000000266e+00 1.190489012233365146e-02
6.200000000000000178e+00 3.300000000000000266e+00 1.149981915666970639e-02
6.300000000000000711e+00 3.300000000000000266e+00 1.120810314564381002e-02
6.400000000000000355e+00 3.300000000000000266e+00 1.105941991414656489e-02
6.500000000000000000e+00 3.300000000000000266e+00 1.108312810250959915e-02
6.600000000000000533e+00 3.300000000000000266e+00 1.130702776222120183e-02
6.700000000000000178e+00 3.300000000000000266e+00 1.175599178518009144e-02
6.800000000000000711e+00 3.300000000000000266e+00 1.245052496601680055e-02
6.900000000000000355e+00 3.300000000000000266e+00 1.340532155377044399e-02
7.000000000000000000e+00 3.300000000000000266e+00 1.462790527141702608e-02
7.100000000000000533e+00 3.300000000000000266e+00 1.611744716014967133e-02
7.200000000000000178e+00 3.300000000000000266e+00 1.786386484832902868e-02
7.300000000000000711e+00 3.300000000000000266e+00 1.984730992342742181e-02
7.400000000000000355e+00 3.300000000000000266e+00 2.203814545040443801e-02
7.500000000000000000e+00 3.300000000000000266e+00 2.439750058960810791e-02
7.600000000000000533e+00 3.300000000000000266e+00 2.687846132073805003e-02
7.700000000000000178e+00 3.300000000000000266e+00 2.942791411771551735e-02
7.800000000000000711e+00 3.300000000000000266e+00 3.198900349517211361e-02
7.900000000000000355e+00 3.300000000000000266e+00 3.450409761511636503e-02
8.000000000000000000e+00 3.300000000000000266e+00 3.691808447787479908e-02
8.099999999999999645e+00 3.300000000000000266e+00 3.918175336757766247e-02
8.200000000000001066e+00 3.300000000000000266e+00 4.125496309233801784e-02
8.300000000000000711e+00 3.300000000000000266e+00 4.310927182092164078e-02
8.400000000000000355e+00 3.300000000000000266e+00 4.472971334111352365e-02
8.500000000000000000e+00 3.300000000000000266e+00 4.611545800688929275e-02
8.599999999999999645e+00 3.300000000000000266e+00 4.727919413730612141e-02
8.700000000000001066e+00 3.300000000000000266e+00 4.824520018836003787e-02
8.800000000000000711e+00 3.300000000000000266e+00 4.904623470976232635e-02
8.900000000000000355e+00 3.300000000000000266e+00 4.971952844132988131e-02
9.000000000000000000e+00 3.300000000000000266e+00 5.030229600636969278e-02
9.099999999999999645e+00 3.300000000000000266e+00 5.082726968849000937e-02
9.200000000000001066e+00 3.300000000000000266e+00 5.131877689191825798e-02
9.300000000000000711e+00 3.300000000000000266e+00 5.178982847897017905e-02
9.400000000000000355e+00 3.300000000000000266e+00 5.224056230412541663e-02
9.500000000000000000e+00 3.300000000000000266e+00 5.265821244295094961e-02
9.600000000000001421e+00 3.300000000000000266e+00 5.301857688344251140e-02
9.700000000000001066e+00 3.300000000000000266e+00 5.328876622178113642e-02
9.800000000000000711e+00 3.300000000000000266e+00 5.343086282631612921e-02
9.900000000000000355e+00 3.300000000000000266e+00 5.340602617695128923e-02
1.000000000000000000e+01 3.300000000000000266e+00 5.317855644511203239e-02
1.010000000000000142e+01 3.300000000000000266e+00 5.271947296017082119e-02
1.020000000000000107e+01 3.300000000000000266e+00 5.200926385807005947e-02
1.030000000000000071e+01 3.300000000000000266e+00 5.103959709308553833e-02
1.040000000000000036e+01 3.300000000000000266e+00 4.981392730318386086e-02
1.050000000000000000e+01 3.300000000000000266e+00 4.834706561627358234e-02
1.060000000000000142e+01 3.300000000000000266e+00 4.666388351796649236e-02
1.070000000000000107e+01 3.300000000000000266e+00 4.479738779746955668e-02
1.080000000000000071e+01 3.300000000000000266e+00 4.278642931392104276e-02
1.090000000000000036e+01 3.300000000000000266e+00 4.067329822249515781e-02
1.100000000000000000e+01 3.300000000000000266e+00 3.850142103101454605e-02
1.110000000000000142e+01 3.300000000000000266e+00 3.631332106957396721e-02
1.120000000000000107e+01 3.300000000000000266e+00 3.414894416341002908e-02
1.130000000000000071e+01 3.300000000000000266e+00 3.204439433024243444e-02
1.140000000000000036e+01 3.300000000000000266e+00 3.003107644272143620e-02
1.150000000000000000e+01 3.300000000000000266e+00 2.813520747770667171e-02
1.160000000000000142e+01 3.300000000000000266e+00 2.637763616340179848e-02
1.170000000000000107e+01 3.300000000000000266e+00 2.477390151907345531e-02
1.180000000000000071e+01 3.300000000000000266e+00 2.333446166868352600e-02
1.190000000000000036e+01 3.300000000000000266e+00 2.206503248463659306e-02
1.200000000000000000e+01 3.300000000000000266e+00 2.096698808015200546e-02
1.210000000000000142e+01 3.300000000000000266e+00 2.003778921224573517e-02
1.220000000000000107e+01 3.300000000000000266e+00 1.927141909644294882e-02
1.230000000000000071e+01 3.300000000000000266e+00 1.865881740190520818e-02
1.240000000000000036e+01 3.300000000000000266e+00 1.818831134754165038e-02
1.250000000000000000e+01 3.300000000000000266e+00 1.784604748236131438e-02
1.260000000000000142e+01 3.300000000000000266e+00 1.761642902142776870e-02
1.270000000000000107e+01 3.300000000000000266e+00 1.748256202994886294e-02
1.280000000000000071e+01 3.300000000000000266e+00 1.742671010273813895e-02
1.290000000000000036e+01 3.300000000000000266e+00 1.743075246291325361e-02
1.300000000000000000e+01 3.300000000000000266e+00 1.747663566673803709e-02
1.310000000000000142e+01 3.300000000000000266e+00 1.754680537152975700e-02
1.320000000000000107e+01 3.300000000000000266e+00 1.762460275259907297e-02
1.330000000000000071e+01 3.300000000000000266e+00 1.769461070763570648e-02
1.340000000000000036e+01 3.300000000000000266e+00 1.774293814198827160e-02
1.350000000000000000e+01 3.300000000000000266e+00 1.775743612383879136e-02
1.360000000000000142e+01 3.300000000000000266e+00 1.772784683490152835e-02
1.370000000000000107e+01 3.300000000000000266e+00 1.764589395867517674e-02
1.380000000000000071e+01 3.300000000000000266e+00 1.750533016778195103e-02
1.390000000000000036e+01 3.300000000000000266e+00 1.730196240395914103e-02
1.400000000000000000e+01 3.300000000000000266e+00 1.703367760979374729e-02
1.410000000000000142e+01 3.300000000000000266e+00 1.670048981097238885e-02
1.420000000000000107e+01 3.300000000000000266e+00 1.630462386979547595e-02
1.430000000000000071e+01 3.300000000000000266e+00 1.585064236318578859e-02
1.440000000000000036e+01 3.300000000000000266e+00 1.534561097022921899e-02
1.450000000000000000e+01 3.300000000000000266e+00 1.479928596989307441e-02
1.460000000000000142e+01 3.300000000000000266e+00 1.422429658903858266e-02
1.470000000000000107e+01 3.300000000000000266e+00 1.363628653253805278e-02
1.480000000000000071e+01 3.300000000000000266e+00 1.305397424804295020e-02
1.490000000000000036e+01 3.300000000000000266e+00 1.249909098907027276e-02
1.500000000000000000e+01 3.300000000000000266e+00 1.199615963018900097e-02
0.000000000000000000e+00 3.400000000000000355e+00 5.090873092363820684e-02
1.000000000000000056e-01 3.400000000000000355e+00 5.123728434902664886e-02
2.000000000000000111e-01 3.400000000000000355e+00 5.154331076230309755e-02
3.000000000000000444e-01 3.400000000000000355e+00 5.185839315827320967e-02
4.000000000000000222e-01 3.400000000000000355e+00 5.219954367281479102e-02
5.000000000000000000e-01 3.400000000000000355e+00 5.256756182907454389e-02
6.000000000000000888e-01 3.400000000000000355e+00 5.294724223716312100e-02
7.000000000000000666e-01 3.400000000000000355e+00 5.330935728167607301e-02
8.000000000000000444e-01 3.400000000000000355e+00 5.361411795624854149e-02
9.000000000000000222e-01 3.400000000000000355e+00 5.381564439209625406e-02
1.000000000000000000e+00 3.400000000000000355e+00 5.386688100507167065e-02
1.100000000000000089e+00 3.400000000000000355e+00 5.372437939932455525e-02
1.200000000000000178e+00 3.400000000000000355e+00 5.335243982294202852e-02
1.300000000000000044e+00 3.400000000000000355e+00 5.272623082971245045e-02
1.400000000000000133e+00 3.400000000000000355e+00 5.183367054633034043e-02
1.500000000000000000e+00 3.400000000000000355e+00 5.067602300580224123e-02
1.600000000000000089e+00 3.400000000000000355e+00 4.926731399884103080e-02
1.700000000000000178e+00 3.400000000000000355e+00 4.763278456122838067e-02
1.800000000000000044e+00 3.400000000000000355e+00 4.580666732204566327e-02
1.900000000000000133e+00 3.400000000000000355e+00 4.382959110533217462e-02
2.000000000000000000e+00 3.400000000000000355e+00 4.174589912506760508e-02
2.100000000000000089e+00 3.400000000000000355e+00 3.960111701759799069e-02
2.200000000000000178e+00 3.400000000000000355e+00 3.743974164887716588e-02
2.300000000000000266e+00 3.400000000000000355e+00 3.530345220842786430e-02
2.400000000000000355e+00 3.400000000000000355e+00 3.322978125758665330e-02
2.500000000000000000e+00 3.400000000000000355e+00 3.125123162578206937e-02
2.600000000000000089e+00 3.400000000000000355e+00 2.939478854444743661e-02
2.700000000000000178e+00 3.400000000000000355e+00 2.768175553427831490e-02
2.800000000000000266e+00 3.400000000000000355e+00 2.612783558450011354e-02
2.900000000000000355e+00 3.400000000000000355e+00 2.474338307884626359e-02
3.000000000000000000e+00 3.400000000000000355e+00 2.353376320562692095e-02
3.100000000000000089e+00 3.400000000000000355e+00 2.249977077327555697e-02
3.200000000000000178e+00 3.400000000000000355e+00 2.163807642553613325e-02
3.300000000000000266e+00 3.400000000000000355e+00 2.094168286614240745e-02
3.400000000000000355e+00 3.400000000000000355e+00 2.040038525669573763e-02
3.500000000000000000e+00 3.400000000000000355e+00 2.000123756004024839e-02
3.600000000000000089e+00 3.400000000000000355e+00 1.972903002887013701e-02
3.700000000000000178e+00 3.400000000000000355e+00 1.956678259835669537e-02
3.800000000000000266e+00 3.400000000000000355e+00 1.949625538511941258e-02
3.900000000000000355e+00 3.400000000000000355e+00 1.949847190144353426e-02
4.000000000000000000e+00 3.400000000000000355e+00 1.955424424393854138e-02
4.100000000000000533e+00 3.400000000000000355e+00 1.964468375475723547e-02
4.200000000000000178e+00 3.400000000000000355e+00 1.975167673651929273e-02
4.299999999999999822e+00 3.400000000000000355e+00 1.985830373211248251e-02
4.400000000000000355e+00 3.400000000000000355e+00 1.994918325140523224e-02
4.500000000000000000e+00 3.400000000000000355e+00 2.001072669815449206e-02
4.600000000000000533e+00 3.400000000000000355e+00 2.003130008234731835e-02
4.700000000000000178e+00 3.400000000000000355e+00 2.000129877814640217e-02
4.800000000000000711e+00 3.400000000000000355e+00 1.991315253202526753e-02
4.900000000000000355e+00 3.400000000000000355e+00 1.976128732980367286e-02
5.000000000000000000e+00 3.400000000000000355e+00 1.954207683980899168e-02
5.100000000000000533e+00 3.400000000000000355e+00 1.925381757622524059e-02
5.200000000000000178e+00 3.400000000000000355e+00 1.889675793398186768e-02
5.300000000000000711e+00 3.400000000000000355e+00 1.847320192721215240e-02
5.400000000000000355e+00 3.400000000000000355e+00 1.798769478153799950e-02
5.500000000000000000e+00 3.400000000000000355e+00 1.744728120174570199e-02
5.600000000000000533e+00 3.400000000000000355e+00 1.686181036377856074e-02
5.700000000000000178e+00 3.400000000000000355e+00 1.624424679536170743e-02
5.800000000000000711e+00 3.400000000000000355e+00 1.561093539286791815e-02
5.900000000000000355e+00 3.400000000000000355e+00 1.498176337539441905e-02
6.000000000000000000e+00 3.400000000000000355e+00 1.438016271995576530e-02
6.100000000000000533e+00 3.400000000000000355e+00 1.383290344403534031e-02
6.200000000000000178e+00 3.400000000000000355e+00 1.336964017524691975e-02
6.300000000000000711e+00 3.400000000000000355e+00 1.302219046160917743e-02
6.400000000000000355e+00 3.400000000000000355e+00 1.282354173415227970e-02
6.500000000000000000e+00 3.400000000000000355e+00 1.280660334324608927e-02
6.600000000000000533e+00 3.400000000000000355e+00 1.300273957057042004e-02
6.700000000000000178e+00 3.400000000000000355e+00 1.344013828555301431e-02
6.800000000000000711e+00 3.400000000000000355e+00 1.414208761877315881e-02
6.900000000000000355e+00 3.400000000000000355e+00 1.512524945819437514e-02
7.000000000000000000e+00 3.400000000000000355e+00 1.639803339324158449e-02
7.100000000000000533e+00 3.400000000000000355e+00 1.795918715683404374e-02
7.200000000000000178e+00 3.400000000000000355e+00 1.979672819221000787e-02
7.300000000000000711e+00 3.400000000000000355e+00 2.188734347420884935e-02
7.400000000000000355e+00 3.400000000000000355e+00 2.419637826095107774e-02
7.500000000000000000e+00 3.400000000000000355e+00 2.667851586977020364e-02
7.600000000000000533e+00 3.400000000000000355e+00 2.927921702483156016e-02
7.700000000000000178e+00 3.400000000000000355e+00 3.193693714500744907e-02
7.800000000000000711e+00 3.400000000000000355e+00 3.458607355536675448e-02
7.900000000000000355e+00 3.400000000000000355e+00 3.716051537862292281e-02
8.000000000000000000e+00 3.400000000000000355e+00 3.959758363129520231e-02
8.099999999999999645e+00 3.400000000000000355e+00 4.184206810135106258e-02
8.200000000000001066e+00 3.400000000000000355e+00 4.385000387121860271e-02
8.300000000000000711e+00 3.400000000000000355e+00 4.559179783250214002e-02
8.400000000000000355e+00 3.400000000000000355e+00 4.705432674642367336e-02
8.500000000000000000e+00 3.400000000000000355e+00 4.824169153219187711e-02
8.599999999999999645e+00 3.400000000000000355e+00 4.917442856301540433e-02
8.700000000000001066e+00 3.400000000000000355e+00 4.988713972028401000e-02
8.800000000000000711e+00 3.400000000000000355e+00 5.042469110121776399e-02
8.900000000000000355e+00 3.400000000000000355e+00 5.083731988774178867e-02
9.000000000000000000e+00 3.400000000000000355e+00 5.117514998732117237e-02
9.099999999999999645e+00 3.400000000000000355e+00 5.148272079084818820e-02
9.200000000000001066e+00 3.400000000000000355e+00 5.179415801298751371e-02
9.300000000000000711e+00 3.400000000000000355e+00 5.212955165201909463e-02
9.400000000000000355e+00 3.400000000000000355e+00 5.249295950237321817e-02
9.500000000000000000e+00 3.400000000000000355e+00 5.287224637644541425e-02
9.600000000000001421e+00 3.400000000000000355e+00 5.324073181729414156e-02
9.700000000000001066e+00 3.400000000000000355e+00 5.356039051469142082e-02
9.800000000000000711e+00 3.400000000000000355e+00 5.378616562736546203e-02
9.900000000000000355e+00 3.400000000000000355e+00 5.387084244519201037e-02
1.000000000000000000e+01 3.400000000000000355e+00 5.376990117273945657e-02
1.010000000000000142e+01 3.400000000000000355e+00 5.344582061538043216e-02
1.020000000000000107e+01 3.400000000000000355e+00 5.287142318619516418e-02
1.030000000000000071e+01 3.400000000000000355e+00 5.203201076158812943e-02
1.040000000000000036e+01 3.400000000000000355e+00 5.092621190987983715e-02
1.050000000000000000e+01 3.400000000000000355e+00 4.956561750888847928e-02
1.060000000000000142e+01 3.400000000000000355e+00 4.797340386778721488e-02
1.070000000000000107e+01 3.400000000000000355e+00 4.618221910418711385e-02
1.080000000000000071e+01 3.400000000000000355e+00 4.423163766163647898e-02
1.090000000000000036e+01 3.400000000000000355e+00 4.216547498914559322e-02
1.100000000000000000e+01 3.400000000000000355e+00 4.002921006312049057e-02
1.110000000000000142e+01 3.400000000000000355e+00 3.786770032686108400e-02
1.120000000000000107e+01 3.400000000000000355e+00 3.572330415022770267e-02
1.130000000000000071e+01 3.400000000000000355e+00 3.363446033768280330e-02
1.140000000000000036e+01 3.400000000000000355e+00 3.163471969009619411e-02
1.150000000000000000e+01 3.400000000000000355e+00 2.975218398372820455e-02
1.160000000000000142e+01 3.400000000000000355e+00 2.800928383901534618e-02
1.170000000000000107e+01 3.400000000000000355e+00 2.642281742847720633e-02
1.180000000000000071e+01 3.400000000000000355e+00 2.500417400189840211e-02
1.190000000000000036e+01 3.400000000000000355e+00 2.375967631279442965e-02
1.200000000000000000e+01 3.400000000000000355e+00 2.269099069836319482e-02
1.210000000000000142e+01 3.400000000000000355e+00 2.179556967110087007e-02
1.220000000000000107e+01 3.400000000000000355e+00 2.106710693622894370e-02
1.230000000000000071e+01 3.400000000000000355e+00 2.049599700252273740e-02
1.240000000000000036e+01 3.400000000000000355e+00 2.006979998320726488e-02
1.250000000000000000e+01 3.400000000000000355e+00 1.977371643133550572e-02
1.260000000000000142e+01 3.400000000000000355e+00 1.959107733287915667e-02
1.270000000000000107e+01 3.400000000000000355e+00 1.950385136512298306e-02
1.280000000000000071e+01 3.400000000000000355e+00 1.949316624126578440e-02
1.290000000000000036e+01 3.400000000000000355e+00 1.953983465543916026e-02
1.300000000000000000e+01 3.400000000000000355e+00 1.962486935957365175e-02
1.310000000000000142e+01 3.400000000000000355e+00 1.972996753072312273e-02
1.320000000000000107e+01 3.400000000000000355e+00 1.983794289055395774e-02
1.330000000000000071e+01 3.400000000000000355e+00 1.993308570403268601e-02
1.340000000000000036e+01 3.400000000000000355e+00 2.000143598491584823e-02
1.350000000000000000e+01 3.400000000000000355e+00 2.003096355198537640e-02
1.360000000000000142e+01 3.400000000000000355e+00 2.001165900257054209e-02
1.370000000000000107e+01 3.400000000000000355e+00 1.993555070105718779e-02
1.380000000000000071e+01 3.400000000000000355e+00 1.979667273550055756e-02
1.390000000000000036e+01 3.400000000000000355e+00 1.959101568393002354e-02
1.400000000000000000e+01 3.400000000000000355e+00 1.931649446993421310e-02
1.410000000000000142e+01 3.400000000000000355e+00 1.897296468986545137e-02
1.420000000000000107e+01 3.400000000000000355e+00 1.856231048144160040e-02
1.430000000000000071e+01 3.400000000000000355e+00 1.808861407148848119e-02
1.440000000000000036e+01 3.400000000000000355e+00 1.755840117246864132e-02
1.450000000000000000e+01 3.400000000000000355e+00 1.698093952602413789e-02
1.460000000000000142e+01 3.400000000000000355e+00 1.636855245410390181e-02
1.470000000000000107e+01 3.400000000000000355e+00 1.573689743295308280e-02
1.480000000000000071e+01 3.400000000000000355e+00 1.510515308992189595e-02
1.490000000000000036e+01 3.400000000000000355e+00 1.449605752144083118e-02
1.500000000000000000e+01 3.400000000000000355e+00 1.393574649286868396e-02
0.000000000000000000e+00 3.500000000000000000e+00 5.202480319520225160e-02
1.000000000000000056e-01 3.500000000000000000e+00 5.206587472308522868e-02
2.000000000000000111e-01 3.500000000000000000e+00 5.211370534845888997e-02
3.000000000000000444e-01 3.500000000000000000e+00 5.221046717448916269e-02
4.000000000000000222e-01 3.500000000000000000e+00 5.238083526933026701e-02
5.000000000000000000e-01 3.500000000000000000e+00 5.262991210506354212e-02
6.000000000000000888e-01 3.500000000000000000e+00 5.294333374045431806e-02
7.000000000000000666e-01 3.500000000000000000e+00 5.328947587334439961e-02
8.000000000000000444e-01 3.500000000000000000e+00 5.362341549265389751e-02
9.000000000000000222e-01 3.500000000000000000e+00 5.389210139212436551e-02
1.000000000000000000e+00 3.500000000000000000e+00 5.404007286619080808e-02
1.100000000000000089e+00 3.500000000000000000e+00 5.401505195482921018e-02
1.200000000000000178e+00 3.500000000000000000e+00 5.377281400643704051e-02
1.300000000000000044e+00 3.500000000000000000e+00 5.328089228375350317e-02
1.400000000000000133e+00 3.500000000000000000e+00 5.252086363229356569e-02
1.500000000000000000e+00 3.500000000000000000e+00 5.148916018666951921e-02
1.600000000000000089e+00 3.500000000000000000e+00 5.019652700920472499e-02
1.700000000000000178e+00 3.500000000000000000e+00 4.866637633043335159e-02
1.800000000000000044e+00 3.500000000000000000e+00 4.693236530523289818e-02
1.900000000000000133e+00 3.500000000000000000e+00 4.503554592999970546e-02
2.000000000000000000e+00 3.500000000000000000e+00 4.302141123561595976e-02
2.100000000000000089e+00 3.500000000000000000e+00 4.093710438272255697e-02
2.200000000000000178e+00 3.500000000000000000e+00 3.882898188245079152e-02
2.300000000000000266e+00 3.500000000000000000e+00 3.674064283942639342e-02
2.400000000000000355e+00 3.500000000000000000e+00 3.471146392466527286e-02
2.500000000000000000e+00 3.500000000000000000e+00 3.277562197531964927e-02
2.600000000000000089e+00 3.500000000000000000e+00 3.096154608450495463e-02
2.700000000000000178e+00 3.500000000000000000e+00 2.929171892563526072e-02
2.800000000000000266e+00 3.500000000000000000e+00 2.778274063148073250e-02
2.900000000000000355e+00 3.500000000000000000e+00 2.644557421156001897e-02
3.000000000000000000e+00 3.500000000000000000e+00 2.528590511266588792e-02
3.100000000000000089e+00 3.500000000000000000e+00 2.430456511418949833e-02
3.200000000000000178e+00 3.500000000000000000e+00 2.349798887975073497e-02
3.300000000000000266e+00 3.500000000000000000e+00 2.285868753227065370e-02
3.400000000000000355e+00 3.500000000000000000e+00 2.237573581899859887e-02
3.500000000000000000e+00 3.500000000000000000e+00 2.203527685713221884e-02
3.600000000000000089e+00 3.500000000000000000e+00 2.182105091672534303e-02
3.700000000000000178e+00 3.500000000000000000e+00 2.171495265881718401e-02
3.800000000000000266e+00 3.500000000000000000e+00 2.169761567390210422e-02
3.900000000000000355e+00 3.500000000000000000e+00 2.174901542077001954e-02
4.000000000000000000e+00 3.500000000000000000e+00 2.184907335908832168e-02
4.100000000000000533e+00 3.500000000000000000e+00 2.197823789383426124e-02
4.200000000000000178e+00 3.500000000000000000e+00 2.211801328681076845e-02
4.299999999999999822e+00 3.500000000000000000e+00 2.225140719556747970e-02
4.400000000000000355e+00 3.500000000000000000e+00 2.236327169308353555e-02
4.500000000000000000e+00 3.500000000000000000e+00 2.244052151470883952e-02
[truncated: 1,593,376 more chars]
