# Supplementary material for: Circumventing the stability problems of graphene nanoribbon zigzag edges
Source: Nat Chem. 2022 Sep 26;14(12):1451–8. doi: 10.1038/s41557-022-01042-8 (PMC10665199; doi:10.1038/s41557-022-01042-8)
Supplement: Supplementary file 6 — Conductance spectra, scanning probe microscopy images, calculated band structure and calculated wavefunctions for Fig. 4. [file 41557_2022_1042_MOESM6_ESM.zip › Fig4i/CBdidv.dat]

WSxM file copyright Nanotec Electronica
WSxM ASCII XYZ file; obtained from dIdV code by Krejci et al.
X[A]  Y[A]  Z[A]

0.000000000000000000e+00 0.000000000000000000e+00 1.204089142391115809e-03
1.000000000000000056e-01 0.000000000000000000e+00 1.217901137587529227e-03
2.000000000000000111e-01 0.000000000000000000e+00 1.226635674103094100e-03
3.000000000000000444e-01 0.000000000000000000e+00 1.230135572561952099e-03
4.000000000000000222e-01 0.000000000000000000e+00 1.228322378044562242e-03
5.000000000000000000e-01 0.000000000000000000e+00 1.221198482713084944e-03
6.000000000000000888e-01 0.000000000000000000e+00 1.208847098965985887e-03
7.000000000000000666e-01 0.000000000000000000e+00 1.191430091485225478e-03
8.000000000000000444e-01 0.000000000000000000e+00 1.169183759475175746e-03
9.000000000000000222e-01 0.000000000000000000e+00 1.142412738342767119e-03
1.000000000000000000e+00 0.000000000000000000e+00 1.111482259076124494e-03
1.100000000000000089e+00 0.000000000000000000e+00 1.076809060271757389e-03
1.200000000000000178e+00 0.000000000000000000e+00 1.038851289556163692e-03
1.300000000000000044e+00 0.000000000000000000e+00 9.980977564030095450e-04
1.400000000000000133e+00 0.000000000000000000e+00 9.550569064329620262e-04
1.500000000000000000e+00 0.000000000000000000e+00 9.102458785865228264e-04
1.600000000000000089e+00 0.000000000000000000e+00 8.641799824146119760e-04
1.700000000000000178e+00 0.000000000000000000e+00 8.173628952809978542e-04
1.800000000000000044e+00 0.000000000000000000e+00 7.702778312860319651e-04
1.900000000000000133e+00 0.000000000000000000e+00 7.233798783820401864e-04
2.000000000000000000e+00 0.000000000000000000e+00 6.770896408132345834e-04
2.100000000000000089e+00 0.000000000000000000e+00 6.317882639824490623e-04
2.200000000000000178e+00 0.000000000000000000e+00 5.878138611740032745e-04
2.300000000000000266e+00 0.000000000000000000e+00 5.454593088736104821e-04
2.400000000000000355e+00 0.000000000000000000e+00 5.049713318038765841e-04
2.500000000000000000e+00 0.000000000000000000e+00 4.665507617018348901e-04
2.600000000000000089e+00 0.000000000000000000e+00 4.303538261296648579e-04
2.700000000000000178e+00 0.000000000000000000e+00 3.964943054445024297e-04
2.800000000000000266e+00 0.000000000000000000e+00 3.650463871232676339e-04
2.900000000000000355e+00 0.000000000000000000e+00 3.360480461516238962e-04
3.000000000000000000e+00 0.000000000000000000e+00 3.095047870044760705e-04
3.100000000000000089e+00 0.000000000000000000e+00 2.853935955003531269e-04
3.200000000000000178e+00 0.000000000000000000e+00 2.636669660193018973e-04
3.300000000000000266e+00 0.000000000000000000e+00 2.442568897365820862e-04
3.400000000000000355e+00 0.000000000000000000e+00 2.270787112196771969e-04
3.500000000000000000e+00 0.000000000000000000e+00 2.120347826835620010e-04
3.600000000000000089e+00 0.000000000000000000e+00 1.990178663070927482e-04
3.700000000000000178e+00 0.000000000000000000e+00 1.879142544067480183e-04
3.800000000000000266e+00 0.000000000000000000e+00 1.786065942926647119e-04
3.900000000000000355e+00 0.000000000000000000e+00 1.709764188657100586e-04
4.000000000000000000e+00 0.000000000000000000e+00 1.649063952250964208e-04
4.100000000000000533e+00 0.000000000000000000e+00 1.602823116926965362e-04
4.200000000000000178e+00 0.000000000000000000e+00 1.569948288186432555e-04
4.299999999999999822e+00 0.000000000000000000e+00 1.549410223242136779e-04
4.400000000000000355e+00 0.000000000000000000e+00 1.540257458576013380e-04
4.500000000000000000e+00 0.000000000000000000e+00 1.541628392364138486e-04
4.600000000000000533e+00 0.000000000000000000e+00 1.552762039080827561e-04
4.700000000000000178e+00 0.000000000000000000e+00 1.573007620654417581e-04
4.800000000000000711e+00 0.000000000000000000e+00 1.601833095922090139e-04
4.900000000000000355e+00 0.000000000000000000e+00 1.638832661464340772e-04
5.000000000000000000e+00 0.000000000000000000e+00 1.683733185584650974e-04
5.100000000000000533e+00 0.000000000000000000e+00 1.736399466351974848e-04
5.200000000000000178e+00 0.000000000000000000e+00 1.796838137087891857e-04
5.300000000000000711e+00 0.000000000000000000e+00 1.865199981066520776e-04
5.400000000000000355e+00 0.000000000000000000e+00 1.941780363931607932e-04
5.500000000000000000e+00 0.000000000000000000e+00 2.027017449731000911e-04
5.600000000000000533e+00 0.000000000000000000e+00 2.121487836772971034e-04
5.700000000000000178e+00 0.000000000000000000e+00 2.225899234957895846e-04
5.800000000000000711e+00 0.000000000000000000e+00 2.341079809072832418e-04
5.900000000000000355e+00 0.000000000000000000e+00 2.467963834983969112e-04
6.000000000000000000e+00 0.000000000000000000e+00 2.607573359869548623e-04
6.100000000000000533e+00 0.000000000000000000e+00 2.760995625549988140e-04
6.200000000000000178e+00 0.000000000000000000e+00 2.929356107155154580e-04
6.300000000000000711e+00 0.000000000000000000e+00 3.113787138767385517e-04
6.400000000000000355e+00 0.000000000000000000e+00 3.315392243337235249e-04
6.500000000000000000e+00 0.000000000000000000e+00 3.535206454921139326e-04
6.600000000000000533e+00 0.000000000000000000e+00 3.774153114445005374e-04
6.700000000000000178e+00 0.000000000000000000e+00 4.032997831253259556e-04
6.800000000000000711e+00 0.000000000000000000e+00 4.312300525132679342e-04
6.900000000000000355e+00 0.000000000000000000e+00 4.612366688650349866e-04
7.000000000000000000e+00 0.000000000000000000e+00 4.933199226779948644e-04
7.100000000000000533e+00 0.000000000000000000e+00 5.274452427340100592e-04
7.200000000000000178e+00 0.000000000000000000e+00 5.635389777772397465e-04
7.300000000000000711e+00 0.000000000000000000e+00 6.014847456584293192e-04
7.400000000000000355e+00 0.000000000000000000e+00 6.411205376889875327e-04
7.500000000000000000e+00 0.000000000000000000e+00 6.822367631666672498e-04
7.600000000000000533e+00 0.000000000000000000e+00 7.245754074792776223e-04
7.700000000000000178e+00 0.000000000000000000e+00 7.678304561439413568e-04
7.800000000000000711e+00 0.000000000000000000e+00 8.116497063509059418e-04
7.900000000000000355e+00 0.000000000000000000e+00 8.556380473722213081e-04
8.000000000000000000e+00 0.000000000000000000e+00 8.993622425128480324e-04
8.099999999999999645e+00 0.000000000000000000e+00 9.423571897175261978e-04
8.200000000000001066e+00 0.000000000000000000e+00 9.841335777102655762e-04
8.300000000000000711e+00 0.000000000000000000e+00 1.024186792380518251e-03
8.400000000000000355e+00 0.000000000000000000e+00 1.062006867189109038e-03
8.500000000000000000e+00 0.000000000000000000e+00 1.097089215021002616e-03
8.599999999999999645e+00 0.000000000000000000e+00 1.128945830546716376e-03
8.700000000000001066e+00 0.000000000000000000e+00 1.157116614934318444e-03
8.800000000000000711e+00 0.000000000000000000e+00 1.181180451393252411e-03
8.900000000000000355e+00 0.000000000000000000e+00 1.200765652573352249e-03
9.000000000000000000e+00 0.000000000000000000e+00 1.215559410488449826e-03
9.099999999999999645e+00 0.000000000000000000e+00 1.225315906613415893e-03
9.200000000000001066e+00 0.000000000000000000e+00 1.229862783321398600e-03
9.300000000000000711e+00 0.000000000000000000e+00 1.229105736076981136e-03
9.400000000000000355e+00 0.000000000000000000e+00 1.223031056054628895e-03
9.500000000000000000e+00 0.000000000000000000e+00 1.211706031620967457e-03
9.600000000000001421e+00 0.000000000000000000e+00 1.195277200373318430e-03
9.700000000000001066e+00 0.000000000000000000e+00 1.173966526847642147e-03
9.800000000000000711e+00 0.000000000000000000e+00 1.148065660277120502e-03
9.900000000000000355e+00 0.000000000000000000e+00 1.117928497853929760e-03
1.000000000000000000e+01 0.000000000000000000e+00 1.083962338315058206e-03
1.010000000000000142e+01 0.000000000000000000e+00 1.046617955585313906e-03
1.020000000000000107e+01 0.000000000000000000e+00 1.006378950829402239e-03
1.030000000000000071e+01 0.000000000000000000e+00 9.637507527569455154e-04
1.040000000000000036e+01 0.000000000000000000e+00 9.192496305788161806e-04
1.050000000000000000e+01 0.000000000000000000e+00 8.733920627844995663e-04
1.060000000000000142e+01 0.000000000000000000e+00 8.266847698950273438e-04
1.070000000000000107e+01 0.000000000000000000e+00 7.796156732076385022e-04
1.080000000000000071e+01 0.000000000000000000e+00 7.326459874033254202e-04
1.090000000000000036e+01 0.000000000000000000e+00 6.862035960764744508e-04
1.100000000000000000e+01 0.000000000000000000e+00 6.406777990993867914e-04
1.110000000000000142e+01 0.000000000000000000e+00 5.964154623696135043e-04
1.120000000000000107e+01 0.000000000000000000e+00 5.537185466268257535e-04
1.130000000000000071e+01 0.000000000000000000e+00 5.128429448654893506e-04
1.140000000000000036e+01 0.000000000000000000e+00 4.739985189998963339e-04
1.150000000000000000e+01 0.000000000000000000e+00 4.373501968111820218e-04
1.160000000000000142e+01 0.000000000000000000e+00 4.030199701530729059e-04
1.170000000000000107e+01 0.000000000000000000e+00 3.710896246813979830e-04
1.180000000000000071e+01 0.000000000000000000e+00 3.416040292921104218e-04
1.190000000000000036e+01 0.000000000000000000e+00 3.145748189252026887e-04
1.200000000000000000e+01 0.000000000000000000e+00 2.899843160852007859e-04
1.210000000000000142e+01 0.000000000000000000e+00 2.677895528731828300e-04
1.220000000000000107e+01 0.000000000000000000e+00 2.479262750182681797e-04
1.230000000000000071e+01 0.000000000000000000e+00 2.303128308949728203e-04
1.240000000000000036e+01 0.000000000000000000e+00 2.148538705034355408e-04
1.250000000000000000e+01 0.000000000000000000e+00 2.014438007407149344e-04
1.260000000000000142e+01 0.000000000000000000e+00 1.899699630835232603e-04
1.270000000000000107e+01 0.000000000000000000e+00 1.803155173415306553e-04
1.280000000000000071e+01 0.000000000000000000e+00 1.723620299527061825e-04
1.290000000000000036e+01 0.000000000000000000e+00 1.659917771117854748e-04
1.300000000000000000e+01 0.000000000000000000e+00 1.610897817658861052e-04
1.310000000000000142e+01 0.000000000000000000e+00 1.575456092468526578e-04
1.320000000000000107e+01 0.000000000000000000e+00 1.552549492288568273e-04
1.330000000000000071e+01 0.000000000000000000e+00 1.541210120831675663e-04
1.340000000000000036e+01 0.000000000000000000e+00 1.540557658913308263e-04
1.350000000000000000e+01 0.000000000000000000e+00 1.549810367497138125e-04
1.360000000000000142e+01 0.000000000000000000e+00 1.568294899415819191e-04
1.370000000000000107e+01 0.000000000000000000e+00 1.595455034528036210e-04
1.380000000000000071e+01 0.000000000000000000e+00 1.630859385325801722e-04
1.390000000000000036e+01 0.000000000000000000e+00 1.674208048959615605e-04
1.400000000000000000e+01 0.000000000000000000e+00 1.725338110474160182e-04
1.410000000000000142e+01 0.000000000000000000e+00 1.784227833640124317e-04
1.420000000000000107e+01 0.000000000000000000e+00 1.850999312781630493e-04
1.430000000000000071e+01 0.000000000000000000e+00 1.925919303892349331e-04
1.440000000000000036e+01 0.000000000000000000e+00 2.009397908435309296e-04
1.450000000000000000e+01 0.000000000000000000e+00 2.101984750787491360e-04
1.460000000000000142e+01 0.000000000000000000e+00 2.204362272557745979e-04
1.470000000000000107e+01 0.000000000000000000e+00 2.317335766214504019e-04
1.480000000000000071e+01 0.000000000000000000e+00 2.441819788842255210e-04
1.490000000000000036e+01 0.000000000000000000e+00 2.578820636574587753e-04
1.500000000000000000e+01 0.000000000000000000e+00 2.729414623324115732e-04
0.000000000000000000e+00 1.000000000000000056e-01 1.459093087809294406e-03
1.000000000000000056e-01 1.000000000000000056e-01 1.476201555791675606e-03
2.000000000000000111e-01 1.000000000000000056e-01 1.487065933516037997e-03
3.000000000000000444e-01 1.000000000000000056e-01 1.491488653936554878e-03
4.000000000000000222e-01 1.000000000000000056e-01 1.489370351675621627e-03
5.000000000000000000e-01 1.000000000000000056e-01 1.480712563967428660e-03
6.000000000000000888e-01 1.000000000000000056e-01 1.465617716023278217e-03
7.000000000000000666e-01 1.000000000000000056e-01 1.444286401080641059e-03
8.000000000000000444e-01 1.000000000000000056e-01 1.417012071246997497e-03
9.000000000000000222e-01 1.000000000000000056e-01 1.384173354713469795e-03
1.000000000000000000e+00 1.000000000000000056e-01 1.346224302903817945e-03
1.100000000000000089e+00 1.000000000000000056e-01 1.303682943306444693e-03
1.200000000000000178e+00 1.000000000000000056e-01 1.257118566789684842e-03
1.300000000000000044e+00 1.000000000000000056e-01 1.207138210015577372e-03
1.400000000000000133e+00 1.000000000000000056e-01 1.154372803342138334e-03
1.500000000000000000e+00 1.000000000000000056e-01 1.099463442852339611e-03
1.600000000000000089e+00 1.000000000000000056e-01 1.043048213605783214e-03
1.700000000000000178e+00 1.000000000000000056e-01 9.857499426614430016e-04
1.800000000000000044e+00 1.000000000000000056e-01 9.281651984646157282e-04
1.900000000000000133e+00 1.000000000000000056e-01 8.708547819500073563e-04
2.000000000000000000e+00 1.000000000000000056e-01 8.143358785329148346e-04
2.100000000000000089e+00 1.000000000000000056e-01 7.590759633150359273e-04
2.200000000000000178e+00 1.000000000000000056e-01 7.054884782535675997e-04
2.300000000000000266e+00 1.000000000000000056e-01 6.539302331053506098e-04
2.400000000000000355e+00 1.000000000000000056e-01 6.047004243163664472e-04
2.500000000000000000e+00 1.000000000000000056e-01 5.580411195256532696e-04
2.600000000000000089e+00 1.000000000000000056e-01 5.141390210018046162e-04
2.700000000000000178e+00 1.000000000000000056e-01 4.731282993426984837e-04
2.800000000000000266e+00 1.000000000000000056e-01 4.350942786467145535e-04
2.900000000000000355e+00 1.000000000000000056e-01 4.000777550227788745e-04
3.000000000000000000e+00 1.000000000000000056e-01 3.680797402235997523e-04
3.100000000000000089e+00 1.000000000000000056e-01 3.390664395527358526e-04
3.200000000000000178e+00 1.000000000000000056e-01 3.129742960679756259e-04
3.300000000000000266e+00 1.000000000000000056e-01 2.897149595362508547e-04
3.400000000000000355e+00 1.000000000000000056e-01 2.691800667557347777e-04
3.500000000000000000e+00 1.000000000000000056e-01 2.512457481133925077e-04
3.600000000000000089e+00 1.000000000000000056e-01 2.357768022107973704e-04
3.700000000000000178e+00 1.000000000000000056e-01 2.226305049751175222e-04
3.800000000000000266e+00 1.000000000000000056e-01 2.116600410791181239e-04
3.900000000000000355e+00 1.000000000000000056e-01 2.027175632126203308e-04
4.000000000000000000e+00 1.000000000000000056e-01 1.956568985265542385e-04
4.100000000000000533e+00 1.000000000000000056e-01 1.903359313830403805e-04
4.200000000000000178e+00 1.000000000000000056e-01 1.866186975484264313e-04
4.299999999999999822e+00 1.000000000000000056e-01 1.843772274606265873e-04
4.400000000000000355e+00 1.000000000000000056e-01 1.834931755882626930e-04
4.500000000000000000e+00 1.000000000000000056e-01 1.838592696416193380e-04
4.600000000000000533e+00 1.000000000000000056e-01 1.853806079902819439e-04
4.700000000000000178e+00 1.000000000000000056e-01 1.879758265908068441e-04
4.800000000000000711e+00 1.000000000000000056e-01 1.915781485159462599e-04
4.900000000000000355e+00 1.000000000000000056e-01 1.961363202624499087e-04
5.000000000000000000e+00 1.000000000000000056e-01 2.016154298179413976e-04
5.100000000000000533e+00 1.000000000000000056e-01 2.079975923706088581e-04
5.200000000000000178e+00 1.000000000000000056e-01 2.152824808927150430e-04
5.300000000000000711e+00 1.000000000000000056e-01 2.234876709330885160e-04
5.400000000000000355e+00 1.000000000000000056e-01 2.326487621038436410e-04
5.500000000000000000e+00 1.000000000000000056e-01 2.428192332175402714e-04
5.600000000000000533e+00 1.000000000000000056e-01 2.540699840922290890e-04
5.700000000000000178e+00 1.000000000000000056e-01 2.664885149649765862e-04
5.800000000000000711e+00 1.000000000000000056e-01 2.801776945168689263e-04
5.900000000000000355e+00 1.000000000000000056e-01 2.952540699964838720e-04
6.000000000000000000e+00 1.000000000000000056e-01 3.118456781142238919e-04
6.100000000000000533e+00 1.000000000000000056e-01 3.300893235290563456e-04
6.200000000000000178e+00 1.000000000000000056e-01 3.501273030846842934e-04
6.300000000000000711e+00 1.000000000000000056e-01 3.721035686254238039e-04
6.400000000000000355e+00 1.000000000000000056e-01 3.961593392771069373e-04
6.500000000000000000e+00 1.000000000000000056e-01 4.224281954091135610e-04
6.600000000000000533e+00 1.000000000000000056e-01 4.510307108017681896e-04
6.700000000000000178e+00 1.000000000000000056e-01 4.820687062978278340e-04
6.800000000000000711e+00 1.000000000000000056e-01 5.156192366228034207e-04
6.900000000000000355e+00 1.000000000000000056e-01 5.517284510403990677e-04
7.000000000000000000e+00 1.000000000000000056e-01 5.904054967118227241e-04
7.100000000000000533e+00 1.000000000000000056e-01 6.316166594454760818e-04
7.200000000000000178e+00 1.000000000000000056e-01 6.752799581561735268e-04
7.300000000000000711e+00 1.000000000000000056e-01 7.212604248915471198e-04
7.400000000000000355e+00 1.000000000000000056e-01 7.693663098252565479e-04
7.500000000000000000e+00 1.000000000000000056e-01 8.193464484054701832e-04
7.600000000000000533e+00 1.000000000000000056e-01 8.708890144262363721e-04
7.700000000000000178e+00 1.000000000000000056e-01 9.236218571627814126e-04
7.800000000000000711e+00 1.000000000000000056e-01 9.771145824919397292e-04
7.900000000000000355e+00 1.000000000000000056e-01 1.030882487452000965e-03
8.000000000000000000e+00 1.000000000000000056e-01 1.084392396145551470e-03
8.099999999999999645e+00 1.000000000000000056e-01 1.137070374262852705e-03
8.200000000000001066e+00 1.000000000000000056e-01 1.188311222622022000e-03
8.300000000000000711e+00 1.000000000000000056e-01 1.237489570510835225e-03
8.400000000000000355e+00 1.000000000000000056e-01 1.283972311332703519e-03
8.500000000000000000e+00 1.000000000000000056e-01 1.327132050465319388e-03
8.599999999999999645e+00 1.000000000000000056e-01 1.366361172719193296e-03
8.700000000000001066e+00 1.000000000000000056e-01 1.401086088437379119e-03
8.800000000000000711e+00 1.000000000000000056e-01 1.430781186630720970e-03
8.900000000000000355e+00 1.000000000000000056e-01 1.454982013254215063e-03
9.000000000000000000e+00 1.000000000000000056e-01 1.473297204369153693e-03
9.099999999999999645e+00 1.000000000000000056e-01 1.485418737821286774e-03
9.200000000000001066e+00 1.000000000000000056e-01 1.491130122190702668e-03
9.300000000000000711e+00 1.000000000000000056e-01 1.490312215825187079e-03
9.400000000000000355e+00 1.000000000000000056e-01 1.482946458260348249e-03
9.500000000000000000e+00 1.000000000000000056e-01 1.469115396779930530e-03
9.600000000000001421e+00 1.000000000000000056e-01 1.449000497101899992e-03
9.700000000000001066e+00 1.000000000000000056e-01 1.422877333644365083e-03
9.800000000000000711e+00 1.000000000000000056e-01 1.391108355978122688e-03
9.900000000000000355e+00 1.000000000000000056e-01 1.354133518712040537e-03
1.000000000000000000e+01 1.000000000000000056e-01 1.312459137674007155e-03
1.010000000000000142e+01 1.000000000000000056e-01 1.266645392305418890e-03
1.020000000000000107e+01 1.000000000000000056e-01 1.217292930319906642e-03
1.030000000000000071e+01 1.000000000000000056e-01 1.165029044823560813e-03
1.040000000000000036e+01 1.000000000000000056e-01 1.110493886510498848e-03
1.050000000000000000e+01 1.000000000000000056e-01 1.054327145739063915e-03
1.060000000000000142e+01 1.000000000000000056e-01 9.971555938554721790e-04
1.070000000000000107e+01 1.000000000000000056e-01 9.395818135200519842e-04
1.080000000000000071e+01 1.000000000000000056e-01 8.821743780491146918e-04
1.090000000000000036e+01 1.000000000000000056e-01 8.254596642389609934e-04
1.100000000000000000e+01 1.000000000000000056e-01 7.699154060979674589e-04
1.110000000000000142e+01 1.000000000000000056e-01 7.159660223983088569e-04
1.120000000000000107e+01 1.000000000000000056e-01 6.639796824691381483e-04
1.130000000000000071e+01 1.000000000000000056e-01 6.142670149948696503e-04
1.140000000000000036e+01 1.000000000000000056e-01 5.670813157647805209e-04
1.150000000000000000e+01 1.000000000000000056e-01 5.226200735182870601e-04
1.160000000000000142e+01 1.000000000000000056e-01 4.810276086090093544e-04
1.170000000000000107e+01 1.000000000000000056e-01 4.423986068048366182e-04
1.180000000000000071e+01 1.000000000000000056e-01 4.067823291711669502e-04
1.190000000000000036e+01 1.000000000000000056e-01 3.741872872023490346e-04
1.200000000000000000e+01 1.000000000000000056e-01 3.445861884074034724e-04
1.210000000000000142e+01 1.000000000000000056e-01 3.179209794923715617e-04
1.220000000000000107e+01 1.000000000000000056e-01 2.941078401587527303e-04
1.230000000000000071e+01 1.000000000000000056e-01 2.730420084926122996e-04
1.240000000000000036e+01 1.000000000000000056e-01 2.546023472716857318e-04
1.250000000000000000e+01 1.000000000000000056e-01 2.386555878340830301e-04
1.260000000000000142e+01 1.000000000000000056e-01 2.250602132810792296e-04
1.270000000000000107e+01 1.000000000000000056e-01 2.136699648729986818e-04
1.280000000000000071e+01 1.000000000000000056e-01 2.043369739550839038e-04
1.290000000000000036e+01 1.000000000000000056e-01 1.969145363190925359e-04
1.300000000000000000e+01 1.000000000000000056e-01 1.912595564980111313e-04
1.310000000000000142e+01 1.000000000000000056e-01 1.872346962303099395e-04
1.320000000000000107e+01 1.000000000000000056e-01 1.847102644913064997e-04
1.330000000000000071e+01 1.000000000000000056e-01 1.835658864564536602e-04
1.340000000000000036e+01 1.000000000000000056e-01 1.836919859893398573e-04
1.350000000000000000e+01 1.000000000000000056e-01 1.849911112280134174e-04
1.360000000000000142e+01 1.000000000000000056e-01 1.873791260788563898e-04
1.370000000000000107e+01 1.000000000000000056e-01 1.907862824081552370e-04
1.380000000000000071e+01 1.000000000000000056e-01 1.951581789116480468e-04
1.390000000000000036e+01 1.000000000000000056e-01 2.004566034701895977e-04
1.400000000000000000e+01 1.000000000000000056e-01 2.066602466546062211e-04
1.410000000000000142e+01 1.000000000000000056e-01 2.137652652762613362e-04
1.420000000000000107e+01 1.000000000000000056e-01 2.217856668102734794e-04
1.430000000000000071e+01 1.000000000000000056e-01 2.307534784388070095e-04
1.440000000000000036e+01 1.000000000000000056e-01 2.407186586493563637e-04
1.450000000000000000e+01 1.000000000000000056e-01 2.517487050473582672e-04
1.460000000000000142e+01 1.000000000000000056e-01 2.639279095744404609e-04
1.470000000000000107e+01 1.000000000000000056e-01 2.773562119394216660e-04
1.480000000000000071e+01 1.000000000000000056e-01 2.921476040503860248e-04
1.490000000000000036e+01 1.000000000000000056e-01 3.084280428640653470e-04
1.500000000000000000e+01 1.000000000000000056e-01 3.263328366107709272e-04
0.000000000000000000e+00 2.000000000000000111e-01 1.763863112784946592e-03
1.000000000000000056e-01 2.000000000000000111e-01 1.785003976820317192e-03
2.000000000000000111e-01 2.000000000000000111e-01 1.798486227360255370e-03
3.000000000000000444e-01 2.000000000000000111e-01 1.804062186185651905e-03
4.000000000000000222e-01 2.000000000000000111e-01 1.801606320086596852e-03
5.000000000000000000e-01 2.000000000000000111e-01 1.791118667444109493e-03
6.000000000000000888e-01 2.000000000000000111e-01 1.772724845893086740e-03
7.000000000000000666e-01 2.000000000000000111e-01 1.746672653504004712e-03
8.000000000000000444e-01 2.000000000000000111e-01 1.713325410412744288e-03
9.000000000000000222e-01 2.000000000000000111e-01 1.673152314198565619e-03
1.000000000000000000e+00 2.000000000000000111e-01 1.626716194058033154e-03
1.100000000000000089e+00 2.000000000000000111e-01 1.574659140400421061e-03
1.200000000000000178e+00 2.000000000000000111e-01 1.517686553646956267e-03
1.300000000000000044e+00 2.000000000000000111e-01 1.456550196046502415e-03
1.400000000000000133e+00 2.000000000000000111e-01 1.392030842196231855e-03
1.500000000000000000e+00 2.000000000000000111e-01 1.324921108335713402e-03
1.600000000000000089e+00 2.000000000000000111e-01 1.256008999602319185e-03
1.700000000000000178e+00 2.000000000000000111e-01 1.186062651882633691e-03
1.800000000000000044e+00 2.000000000000000111e-01 1.115816665306717213e-03
1.900000000000000133e+00 2.000000000000000111e-01 1.045960335125474538e-03
2.000000000000000000e+00 2.000000000000000111e-01 9.771279882912450084e-04
2.100000000000000089e+00 2.000000000000000111e-01 9.098915360333090143e-04
2.200000000000000178e+00 2.000000000000000111e-01 8.447552591410757705e-04
2.300000000000000266e+00 2.000000000000000111e-01 7.821527578618038459e-04
2.400000000000000355e+00 2.000000000000000111e-01 7.224459256693822364e-04
2.500000000000000000e+00 2.000000000000000111e-01 6.659257479902315393e-04
2.600000000000000089e+00 2.000000000000000111e-01 6.128146845183466730e-04
2.700000000000000178e+00 2.000000000000000111e-01 5.632703672144404343e-04
2.800000000000000266e+00 2.000000000000000111e-01 5.173903347464206375e-04
2.900000000000000355e+00 2.000000000000000111e-01 4.752175265207062124e-04
3.000000000000000000e+00 2.000000000000000111e-01 4.367462735496991234e-04
3.100000000000000089e+00 2.000000000000000111e-01 4.019285468208855195e-04
3.200000000000000178e+00 2.000000000000000111e-01 3.706802540413272219e-04
3.300000000000000266e+00 2.000000000000000111e-01 3.428874101103373444e-04
3.400000000000000355e+00 2.000000000000000111e-01 3.184120430677770059e-04
3.500000000000000000e+00 2.000000000000000111e-01 2.970977334924813982e-04
3.600000000000000089e+00 2.000000000000000111e-01 2.787747196447668170e-04
3.700000000000000178e+00 2.000000000000000111e-01 2.632645316997790186e-04
3.800000000000000266e+00 2.000000000000000111e-01 2.503841452322250432e-04
3.900000000000000355e+00 2.000000000000000111e-01 2.399496660852668201e-04
4.000000000000000000e+00 2.000000000000000111e-01 2.317795756168746044e-04
4.100000000000000533e+00 2.000000000000000111e-01 2.256975770804772806e-04
4.200000000000000178e+00 2.000000000000000111e-01 2.215350908080580123e-04
4.299999999999999822e+00 2.000000000000000111e-01 2.191334483419932417e-04
4.400000000000000355e+00 2.000000000000000111e-01 2.183458342468192468e-04
4.500000000000000000e+00 2.000000000000000111e-01 2.190390196364200141e-04
4.600000000000000533e+00 2.000000000000000111e-01 2.210949241199165706e-04
4.700000000000000178e+00 2.000000000000000111e-01 2.244120335432106951e-04
4.800000000000000711e+00 2.000000000000000111e-01 2.289066901984076975e-04
4.900000000000000355e+00 2.000000000000000111e-01 2.345142606626696288e-04
5.000000000000000000e+00 2.000000000000000111e-01 2.411901746312734580e-04
5.100000000000000533e+00 2.000000000000000111e-01 2.489108164923098257e-04
5.200000000000000178e+00 2.000000000000000111e-01 2.576742403668874724e-04
5.300000000000000711e+00 2.000000000000000111e-01 2.675006692810978247e-04
5.400000000000000355e+00 2.000000000000000111e-01 2.784327303855581390e-04
5.500000000000000000e+00 2.000000000000000111e-01 2.905353710191560675e-04
5.600000000000000533e+00 2.000000000000000111e-01 3.038953952456160653e-04
5.700000000000000178e+00 2.000000000000000111e-01 3.186205576017697521e-04
5.800000000000000711e+00 2.000000000000000111e-01 3.348381505261314442e-04
5.900000000000000355e+00 2.000000000000000111e-01 3.526930246409401191e-04
6.000000000000000000e+00 2.000000000000000111e-01 3.723449871026415260e-04
6.100000000000000533e+00 2.000000000000000111e-01 3.939655329655290502e-04
6.200000000000000178e+00 2.000000000000000111e-01 4.177338782322959077e-04
6.300000000000000711e+00 2.000000000000000111e-01 4.438322812252306184e-04
6.400000000000000355e+00 2.000000000000000111e-01 4.724406612065214705e-04
6.500000000000000000e+00 2.000000000000000111e-01 5.037305497253747894e-04
6.600000000000000533e+00 2.000000000000000111e-01 5.378584406507222904e-04
6.700000000000000178e+00 2.000000000000000111e-01 5.749586386412632250e-04
6.800000000000000711e+00 2.000000000000000111e-01 6.151357419465729170e-04
6.900000000000000355e+00 2.000000000000000111e-01 6.584569325911301604e-04
7.000000000000000000e+00 2.000000000000000111e-01 7.049442834631251429e-04
7.100000000000000533e+00 2.000000000000000111e-01 7.545673255668905455e-04
7.200000000000000178e+00 2.000000000000000111e-01 8.072361473861635163e-04
7.300000000000000711e+00 2.000000000000000111e-01 8.627953194680652513e-04
7.400000000000000355e+00 2.000000000000000111e-01 9.210189484850820436e-04
7.500000000000000000e+00 2.000000000000000111e-01 9.816071638443365447e-04
7.600000000000000533e+00 2.000000000000000111e-01 1.044184324442796498e-03
7.700000000000000178e+00 2.000000000000000111e-01 1.108299202050525272e-03
7.800000000000000711e+00 2.000000000000000111e-01 1.173427350461993084e-03
7.900000000000000355e+00 2.000000000000000111e-01 1.238975806356696491e-03
8.000000000000000000e+00 2.000000000000000111e-01 1.304290190186487919e-03
8.099999999999999645e+00 2.000000000000000111e-01 1.368664185892985372e-03
8.200000000000001066e+00 2.000000000000000111e-01 1.431351280447963874e-03
8.300000000000000711e+00 2.000000000000000111e-01 1.491578542620722141e-03
8.400000000000000355e+00 2.000000000000000111e-01 1.548562120225806162e-03
8.500000000000000000e+00 2.000000000000000111e-01 1.601524042004885684e-03
8.599999999999999645e+00 2.000000000000000111e-01 1.649709829895424588e-03
8.700000000000001066e+00 2.000000000000000111e-01 1.692406365026200270e-03
8.800000000000000711e+00 2.000000000000000111e-01 1.728959410894723159e-03
8.900000000000000355e+00 2.000000000000000111e-01 1.758790183254487632e-03
9.000000000000000000e+00 2.000000000000000111e-01 1.781410370298121357e-03
9.099999999999999645e+00 2.000000000000000111e-01 1.796435049186451659e-03
9.200000000000001066e+00 2.000000000000000111e-01 1.803593014567936737e-03
9.300000000000000711e+00 2.000000000000000111e-01 1.802734128514324463e-03
9.400000000000000355e+00 2.000000000000000111e-01 1.793833414809003005e-03
9.500000000000000000e+00 2.000000000000000111e-01 1.776991748052861309e-03
9.600000000000001421e+00 2.000000000000000111e-01 1.752433122993612112e-03
9.700000000000001066e+00 2.000000000000000111e-01 1.720498624760575732e-03
9.800000000000000711e+00 2.000000000000000111e-01 1.681637349208091412e-03
9.900000000000000355e+00 2.000000000000000111e-01 1.636394637695810870e-03
1.000000000000000000e+01 2.000000000000000111e-01 1.585398086595414448e-03
1.010000000000000142e+01 2.000000000000000111e-01 1.529341864080588148e-03
1.020000000000000107e+01 2.000000000000000111e-01 1.468969912303421266e-03
1.030000000000000071e+01 2.000000000000000111e-01 1.405058630520558119e-03
1.040000000000000036e+01 2.000000000000000111e-01 1.338399624435884826e-03
1.050000000000000000e+01 2.000000000000000111e-01 1.269783070909509841e-03
1.060000000000000142e+01 2.000000000000000111e-01 1.199982188588011572e-03
1.070000000000000107e+01 2.000000000000000111e-01 1.129739228394827186e-03
1.080000000000000071e+01 2.000000000000000111e-01 1.059753308395359681e-03
1.090000000000000036e+01 2.000000000000000111e-01 9.906703208976542878e-04
1.100000000000000000e+01 2.000000000000000111e-01 9.230750413206675713e-04
1.110000000000000142e+01 2.000000000000000111e-01 8.574854735305446982e-04
1.120000000000000107e+01 2.000000000000000111e-01 7.943493794980839660e-04
1.130000000000000071e+01 2.000000000000000111e-01 7.340428658501371023e-04
1.140000000000000036e+01 2.000000000000000111e-01 6.768708387127908305e-04
1.150000000000000000e+01 2.000000000000000111e-01 6.230690926254687850e-04
1.160000000000000142e+01 2.000000000000000111e-01 5.728077696411184618e-04
1.170000000000000107e+01 2.000000000000000111e-01 5.261959104710114358e-04
1.180000000000000071e+01 2.000000000000000111e-01 4.832868193481297970e-04
1.190000000000000036e+01 2.000000000000000111e-01 4.440839762385120773e-04
1.200000000000000000e+01 2.000000000000000111e-01 4.085472518000381127e-04
1.210000000000000142e+01 2.000000000000000111e-01 3.765992095531719378e-04
1.220000000000000107e+01 2.000000000000000111e-01 3.481313135542540176e-04
1.230000000000000071e+01 2.000000000000000111e-01 3.230098960521860874e-04
1.240000000000000036e+01 2.000000000000000111e-01 3.010817760196362182e-04
1.250000000000000000e+01 2.000000000000000111e-01 2.821794542680794481e-04
1.260000000000000142e+01 2.000000000000000111e-01 2.661258426461466297e-04
1.270000000000000107e+01 2.000000000000000111e-01 2.527385125344965792e-04
1.280000000000000071e+01 2.000000000000000111e-01 2.418334708143402598e-04
1.290000000000000036e+01 2.000000000000000111e-01 2.332284893681768785e-04
1.300000000000000000e+01 2.000000000000000111e-01 2.267460269328433801e-04
1.310000000000000142e+01 2.000000000000000111e-01 2.222157899700329098e-04
1.320000000000000107e+01 2.000000000000000111e-01 2.194769825370880101e-04
1.330000000000000071e+01 2.000000000000000111e-01 2.183802944508373626e-04
1.340000000000000036e+01 2.000000000000000111e-01 2.187896729415336825e-04
1.350000000000000000e+01 2.000000000000000111e-01 2.205839161330696869e-04
1.360000000000000142e+01 2.000000000000000111e-01 2.236581177047691684e-04
1.370000000000000107e+01 2.000000000000000111e-01 2.279249816116449767e-04
1.380000000000000071e+01 2.000000000000000111e-01 2.333160143460988399e-04
1.390000000000000036e+01 2.000000000000000111e-01 2.397825904453229130e-04
1.400000000000000000e+01 2.000000000000000111e-01 2.472968752612267622e-04
1.410000000000000142e+01 2.000000000000000111e-01 2.558525778376381332e-04
1.420000000000000107e+01 2.000000000000000111e-01 2.654654964623732127e-04
1.430000000000000071e+01 2.000000000000000111e-01 2.761738104259961685e-04
1.440000000000000036e+01 2.000000000000000111e-01 2.880380640509451126e-04
1.450000000000000000e+01 2.000000000000000111e-01 3.011407834740776408e-04
1.460000000000000142e+01 2.000000000000000111e-01 3.155856632974828112e-04
1.470000000000000107e+01 2.000000000000000111e-01 3.314962594046824392e-04
1.480000000000000071e+01 2.000000000000000111e-01 3.490141263252039081e-04
1.490000000000000036e+01 2.000000000000000111e-01 3.682963428817258864e-04
1.500000000000000000e+01 2.000000000000000111e-01 3.895123788258982294e-04
0.000000000000000000e+00 3.000000000000000444e-01 2.126860362971487017e-03
1.000000000000000056e-01 3.000000000000000444e-01 2.152916876796648251e-03
2.000000000000000111e-01 3.000000000000000444e-01 2.169606234756496065e-03
3.000000000000000444e-01 3.000000000000000444e-01 2.176618822347543315e-03
4.000000000000000222e-01 3.000000000000000444e-01 2.173796475743845769e-03
5.000000000000000000e-01 3.000000000000000444e-01 2.161136814751334241e-03
6.000000000000000888e-01 3.000000000000000444e-01 2.138793287817655070e-03
7.000000000000000666e-01 3.000000000000000444e-01 2.107070943942163533e-03
8.000000000000000444e-01 3.000000000000000444e-01 2.066418116354324166e-03
9.000000000000000222e-01 3.000000000000000444e-01 2.017414362608634451e-03
1.000000000000000000e+00 3.000000000000000444e-01 1.960755147029790042e-03
1.100000000000000089e+00 3.000000000000000444e-01 1.897233867177406611e-03
1.200000000000000178e+00 3.000000000000000444e-01 1.827721910765112015e-03
1.300000000000000044e+00 3.000000000000000444e-01 1.753147479797457012e-03
1.400000000000000133e+00 3.000000000000000444e-01 1.674473933245513311e-03
1.500000000000000000e+00 3.000000000000000444e-01 1.592678379185067175e-03
1.600000000000000089e+00 3.000000000000000444e-01 1.508731194805401979e-03
1.700000000000000178e+00 3.000000000000000444e-01 1.423577072640251975e-03
1.800000000000000044e+00 3.000000000000000444e-01 1.338118089708424403e-03
1.900000000000000133e+00 3.000000000000000444e-01 1.253199179794614940e-03
2.000000000000000000e+00 3.000000000000000444e-01 1.169596265043764891e-03
2.100000000000000089e+00 3.000000000000000444e-01 1.088007178451941802e-03
2.200000000000000178e+00 3.000000000000000444e-01 1.009045390200171083e-03
2.300000000000000266e+00 3.000000000000000444e-01 9.332364436282939791e-04
2.400000000000000355e+00 3.000000000000000444e-01 8.610169152924073343e-04
2.500000000000000000e+00 3.000000000000000444e-01 7.927356409242417717e-04
2.600000000000000089e+00 3.000000000000000444e-01 7.286568967321419357e-04
2.700000000000000178e+00 3.000000000000000444e-01 6.689651935268218358e-04
2.800000000000000266e+00 3.000000000000000444e-01 6.137713286118258362e-04
2.900000000000000355e+00 3.000000000000000444e-01 5.631193452751946660e-04
3.000000000000000000e+00 3.000000000000000444e-01 5.169940693765655857e-04
3.100000000000000089e+00 3.000000000000000444e-01 4.753289238267451510e-04
3.200000000000000178e+00 3.000000000000000444e-01 4.380137614085891822e-04
3.300000000000000266e+00 3.000000000000000444e-01 4.049025011394462997e-04
3.400000000000000355e+00 3.000000000000000444e-01 3.758204002099367136e-04
3.500000000000000000e+00 3.000000000000000444e-01 3.505708398052833925e-04
3.600000000000000089e+00 3.000000000000000444e-01 3.289415466358111811e-04
3.700000000000000178e+00 3.000000000000000444e-01 3.107102110871370936e-04
3.800000000000000266e+00 3.000000000000000444e-01 2.956494963663576178e-04
3.900000000000000355e+00 3.000000000000000444e-01 2.835314601635160765e-04
4.000000000000000000e+00 3.000000000000000444e-01 2.741314308878081761e-04
4.100000000000000533e+00 3.000000000000000444e-01 2.672313945544765911e-04
4.200000000000000178e+00 3.000000000000000444e-01 2.626229562569285751e-04
4.299999999999999822e+00 3.000000000000000444e-01 2.601099424375552006e-04
4.400000000000000355e+00 3.000000000000000444e-01 2.595107075923721337e-04
4.500000000000000000e+00 3.000000000000000444e-01 2.606602024123443333e-04
4.600000000000000533e+00 3.000000000000000444e-01 2.634118505113371015e-04
4.700000000000000178e+00 3.000000000000000444e-01 2.676392686373595532e-04
4.800000000000000711e+00 3.000000000000000444e-01 2.732378513876110868e-04
4.900000000000000355e+00 3.000000000000000444e-01 2.801262266626126235e-04
5.000000000000000000e+00 3.000000000000000444e-01 2.882475730405541291e-04
5.100000000000000533e+00 3.000000000000000444e-01 2.975707754948808616e-04
5.200000000000000178e+00 3.000000000000000444e-01 3.080913819119286516e-04
5.300000000000000711e+00 3.000000000000000444e-01 3.198323101302478545e-04
5.400000000000000355e+00 3.000000000000000444e-01 3.328442441180846337e-04
5.500000000000000000e+00 3.000000000000000444e-01 3.472056488083322080e-04
5.600000000000000533e+00 3.000000000000000444e-01 3.630223263970364144e-04
5.700000000000000178e+00 3.000000000000000444e-01 3.804264329728749530e-04
5.800000000000000711e+00 3.000000000000000444e-01 3.995748735972312637e-04
5.900000000000000355e+00 3.000000000000000444e-01 4.206469968426917224e-04
6.000000000000000000e+00 3.000000000000000444e-01 4.438415167878193468e-04
6.100000000000000533e+00 3.000000000000000444e-01 4.693726020234956350e-04
6.200000000000000178e+00 3.000000000000000444e-01 4.974650877801333089e-04
6.300000000000000711e+00 3.000000000000000444e-01 5.283487891784413365e-04
6.400000000000000355e+00 3.000000000000000444e-01 5.622519210309439436e-04
6.500000000000000000e+00 3.000000000000000444e-01 5.993936625441042545e-04
6.600000000000000533e+00 3.000000000000000444e-01 6.399759433553436948e-04
6.700000000000000178e+00 3.000000000000000444e-01 6.841745698686449613e-04
6.800000000000000711e+00 3.000000000000000444e-01 7.321298566673764508e-04
6.900000000000000355e+00 3.000000000000000444e-01 7.839369752377241783e-04
7.000000000000000000e+00 3.000000000000000444e-01 8.396362791922224508e-04
7.100000000000000533e+00 3.000000000000000444e-01 8.992039090431043578e-04
7.200000000000000178e+00 3.000000000000000444e-01 9.625430173691191128e-04
7.300000000000000711e+00 3.000000000000000444e-01 1.029475983742581067e-03
7.400000000000000355e+00 3.000000000000000444e-01 1.099738004790807569e-03
7.500000000000000000e+00 3.000000000000000444e-01 1.172972445207500630e-03
7.600000000000000533e+00 3.000000000000000444e-01 1.248728317819109736e-03
7.700000000000000178e+00 3.000000000000000444e-01 1.326460223105836982e-03
7.800000000000000711e+00 3.000000000000000444e-01 1.405531020038649137e-03
7.900000000000000355e+00 3.000000000000000444e-01 1.485217421113542088e-03
8.000000000000000000e+00 3.000000000000000444e-01 1.564718606809151202e-03
8.099999999999999645e+00 3.000000000000000444e-01 1.643167841567343438e-03
8.200000000000001066e+00 3.000000000000000444e-01 1.719646949375679655e-03
8.300000000000000711e+00 3.000000000000000444e-01 1.793203377896063124e-03
8.400000000000000355e+00 3.000000000000000444e-01 1.862869452519615382e-03
8.500000000000000000e+00 3.000000000000000444e-01 1.927683302929658268e-03
8.599999999999999645e+00 3.000000000000000444e-01 1.986710841959809203e-03
8.700000000000001066e+00 3.000000000000000444e-01 2.039068096514534429e-03
8.800000000000000711e+00 3.000000000000000444e-01 2.083943138876967645e-03
8.900000000000000355e+00 3.000000000000000444e-01 2.120616848239699048e-03
9.000000000000000000e+00 3.000000000000000444e-01 2.148481749337945688e-03
9.099999999999999645e+00 3.000000000000000444e-01 2.167058228170959475e-03
9.200000000000001066e+00 3.000000000000000444e-01 2.176007512341693144e-03
9.300000000000000711e+00 3.000000000000000444e-01 2.175140921785849793e-03
9.400000000000000355e+00 3.000000000000000444e-01 2.164425038945812056e-03
9.500000000000000000e+00 3.000000000000000444e-01 2.143982608535716615e-03
9.600000000000001421e+00 3.000000000000000444e-01 2.114089147574426623e-03
9.700000000000001066e+00 3.000000000000000444e-01 2.075165417370038179e-03
9.800000000000000711e+00 3.000000000000000444e-01 2.027766071636209408e-03
9.900000000000000355e+00 3.000000000000000444e-01 1.972564940479761345e-03
1.000000000000000000e+01 3.000000000000000444e-01 1.910337531290988216e-03
1.010000000000000142e+01 3.000000000000000444e-01 1.841941418816342001e-03
1.020000000000000107e+01 3.000000000000000444e-01 1.768295254027757186e-03
1.030000000000000071e+01 3.000000000000000444e-01 1.690357143056831542e-03
1.040000000000000036e+01 3.000000000000000444e-01 1.609103133833767602e-03
1.050000000000000000e+01 3.000000000000000444e-01 1.525506501611602990e-03
1.060000000000000142e+01 3.000000000000000444e-01 1.440518449527388410e-03
1.070000000000000107e+01 3.000000000000000444e-01 1.355050742452226656e-03
1.080000000000000071e+01 3.000000000000000444e-01 1.269960678292293092e-03
1.090000000000000036e+01 3.000000000000000444e-01 1.186038677780144445e-03
1.100000000000000000e+01 3.000000000000000444e-01 1.103998648771289427e-03
1.110000000000000142e+01 3.000000000000000444e-01 1.024471160768419299e-03
1.120000000000000107e+01 3.000000000000000444e-01 9.479993555840787170e-04
1.130000000000000071e+01 3.000000000000000444e-01 8.750374252878207523e-04
1.140000000000000036e+01 3.000000000000000444e-01 8.059514120791737984e-04
1.150000000000000000e+01 3.000000000000000444e-01 7.410220282784543743e-04
1.160000000000000142e+01 3.000000000000000444e-01 6.804491586660541078e-04
1.170000000000000107e+01 3.000000000000000444e-01 6.243576911371339321e-04
1.180000000000000071e+01 3.000000000000000444e-01 5.728043232704758177e-04
1.190000000000000036e+01 3.000000000000000444e-01 5.257850093781401592e-04
1.200000000000000000e+01 3.000000000000000444e-01 4.832427418554885445e-04
1.210000000000000142e+01 3.000000000000000444e-01 4.450753989097428203e-04
1.220000000000000107e+01 3.000000000000000444e-01 4.111434347347539368e-04
1.230000000000000071e+01 3.000000000000000444e-01 3.812772348447327603e-04
1.240000000000000036e+01 3.000000000000000444e-01 3.552840058521197688e-04
1.250000000000000000e+01 3.000000000000000444e-01 3.329541131911025386e-04
1.260000000000000142e+01 3.000000000000000444e-01 3.140668203617574730e-04
1.270000000000000107e+01 3.000000000000000444e-01 2.983954179204145480e-04
1.280000000000000071e+01 3.000000000000000444e-01 2.857117588737362194e-04
1.290000000000000036e+01 3.000000000000000444e-01 2.757902389878164485e-04
1.300000000000000000e+01 3.000000000000000444e-01 2.684112758129825085e-04
1.310000000000000142e+01 3.000000000000000444e-01 2.633643492645692868e-04
1.320000000000000107e+01 3.000000000000000444e-01 2.604506699318196697e-04
1.330000000000000071e+01 3.000000000000000444e-01 2.594855396098859086e-04
1.340000000000000036e+01 3.000000000000000444e-01 2.603004626557750578e-04
1.350000000000000000e+01 3.000000000000000444e-01 2.627450574887866186e-04
1.360000000000000142e+01 3.000000000000000444e-01 2.666888057152524971e-04
1.370000000000000107e+01 3.000000000000000444e-01 2.720226627441436006e-04
1.380000000000000071e+01 3.000000000000000444e-01 2.786605391018799637e-04
1.390000000000000036e+01 3.000000000000000444e-01 2.865406466065910829e-04
1.400000000000000000e+01 3.000000000000000444e-01 2.956266887037962542e-04
1.410000000000000142e+01 3.000000000000000444e-01 3.059088601056940502e-04
1.420000000000000107e+01 3.000000000000000444e-01 3.174046078641799698e-04
1.430000000000000071e+01 3.000000000000000444e-01 3.301590945488384389e-04
1.440000000000000036e+01 3.000000000000000444e-01 3.442452946760364693e-04
1.450000000000000000e+01 3.000000000000000444e-01 3.597636483188034048e-04
1.460000000000000142e+01 3.000000000000000444e-01 3.768411913060745440e-04
1.470000000000000107e+01 3.000000000000000444e-01 3.956300800046656037e-04
1.480000000000000071e+01 3.000000000000000444e-01 4.163054308078546198e-04
1.490000000000000036e+01 3.000000000000000444e-01 4.390624005934784112e-04
1.500000000000000000e+01 3.000000000000000444e-01 4.641124450301093124e-04
0.000000000000000000e+00 4.000000000000000222e-01 2.557617347226297071e-03
1.000000000000000056e-01 4.000000000000000222e-01 2.589643957399100083e-03
2.000000000000000111e-01 4.000000000000000222e-01 2.610248266715125155e-03
3.000000000000000444e-01 4.000000000000000222e-01 2.619044431094164332e-03
4.000000000000000222e-01 4.000000000000000222e-01 2.615833754397463035e-03
5.000000000000000000e-01 4.000000000000000222e-01 2.600610147806403996e-03
6.000000000000000888e-01 4.000000000000000222e-01 2.573560234200268464e-03
7.000000000000000666e-01 4.000000000000000222e-01 2.535058114906814722e-03
8.000000000000000444e-01 4.000000000000000222e-01 2.485655029905838032e-03
9.000000000000000222e-01 4.000000000000000222e-01 2.426064343481771149e-03
1.000000000000000000e+00 4.000000000000000222e-01 2.357142465057882833e-03
1.100000000000000089e+00 4.000000000000000222e-01 2.279866460588859771e-03
1.200000000000000178e+00 4.000000000000000222e-01 2.195309216560616117e-03
1.300000000000000044e+00 4.000000000000000222e-01 2.104613081906350595e-03
1.400000000000000133e+00 4.000000000000000222e-01 2.008962931238955727e-03
1.500000000000000000e+00 4.000000000000000222e-01 1.909559566684169768e-03
1.600000000000000089e+00 4.000000000000000222e-01 1.807594308816075183e-03
1.700000000000000178e+00 4.000000000000000222e-01 1.704225525516257214e-03
1.800000000000000044e+00 4.000000000000000222e-01 1.600557718525863222e-03
1.900000000000000133e+00 4.000000000000000222e-01 1.497623639712676721e-03
2.000000000000000000e+00 4.000000000000000222e-01 1.396369751815184929e-03
2.100000000000000089e+00 4.000000000000000222e-01 1.297645190691201376e-03
2.200000000000000178e+00 4.000000000000000222e-01 1.202194236189074120e-03
2.300000000000000266e+00 4.000000000000000222e-01 1.110652163749485926e-03
2.400000000000000355e+00 4.000000000000000222e-01 1.023544234226553230e-03
2.500000000000000000e+00 4.000000000000000222e-01 9.412874888953752083e-04
2.600000000000000089e+00 4.000000000000000222e-01 8.641949520665194668e-04
2.700000000000000178e+00 4.000000000000000222e-01 7.924818052950284054e-04
2.800000000000000266e+00 4.000000000000000222e-01 7.262730834619748974e-04
2.900000000000000355e+00 4.000000000000000222e-01 6.656124513968695320e-04
3.000000000000000000e+00 4.000000000000000222e-01 6.104716466778072406e-04
3.100000000000000089e+00 4.000000000000000222e-01 5.607602157312096885e-04
3.200000000000000178e+00 4.000000000000000222e-01 5.163352220854678905e-04
3.300000000000000266e+00 4.000000000000000222e-01 4.770106634317275657e-04
3.400000000000000355e+00 4.000000000000000222e-01 4.425663941569555324e-04
3.500000000000000000e+00 4.000000000000000222e-01 4.127564088860610943e-04
3.600000000000000089e+00 4.000000000000000222e-01 3.873163975574493798e-04
3.700000000000000178e+00 4.000000000000000222e-01 3.659705315749761699e-04
3.800000000000000266e+00 4.000000000000000222e-01 3.484374821988876422e-04
3.900000000000000355e+00 4.000000000000000222e-01 3.344357057420042304e-04
4.000000000000000000e+00 4.000000000000000222e-01 3.236880550487552491e-04
4.100000000000000533e+00 4.000000000000000222e-01 3.159257933293177067e-04
4.200000000000000178e+00 4.000000000000000222e-01 3.108920952297787111e-04
4.299999999999999822e+00 4.000000000000000222e-01 3.083451218317972715e-04
4.400000000000000355e+00 4.000000000000000222e-01 3.080607520506589724e-04
4.500000000000000000e+00 4.000000000000000222e-01 3.098350436881490769e-04
4.600000000000000533e+00 4.000000000000000222e-01 3.134864842691979575e-04
4.700000000000000178e+00 4.000000000000000222e-01 3.188580757933862043e-04
4.800000000000000711e+00 4.000000000000000222e-01 3.258192796423670752e-04
4.900000000000000355e+00 4.000000000000000222e-01 3.342678289896921758e-04
5.000000000000000000e+00 4.000000000000000222e-01 3.441313969456902548e-04
5.100000000000000533e+00 4.000000000000000222e-01 3.553690900195963427e-04
5.200000000000000178e+00 4.000000000000000222e-01 3.679727188837064083e-04
5.300000000000000711e+00 4.000000000000000222e-01 3.819677823935887563e-04
5.400000000000000355e+00 4.000000000000000222e-01 3.974140868159783025e-04
5.500000000000000000e+00 4.000000000000000222e-01 4.144059106771911692e-04
5.600000000000000533e+00 4.000000000000000222e-01 4.330716170066007471e-04
5.700000000000000178e+00 4.000000000000000222e-01 4.535726094737337023e-04
5.800000000000000711e+00 4.000000000000000222e-01 4.761015275080545859e-04
5.900000000000000355e+00 4.000000000000000222e-01 5.008795785014443121e-04
6.000000000000000000e+00 4.000000000000000222e-01 5.281529132202158593e-04
6.100000000000000533e+00 4.000000000000000222e-01 5.581879642092219332e-04
6.200000000000000178e+00 4.000000000000000222e-01 5.912656868407523483e-04
6.300000000000000711e+00 4.000000000000000222e-01 6.276746692392252839e-04
6.400000000000000355e+00 4.000000000000000222e-01 6.677031109175806355e-04
6.500000000000000000e+00 4.000000000000000222e-01 7.116297106379776893e-04
6.600000000000000533e+00 4.000000000000000222e-01 7.597135514235090360e-04
6.700000000000000178e+00 4.000000000000000222e-01 8.121831239820242587e-04
6.800000000000000711e+00 4.000000000000000222e-01 8.692246876674473294e-04
6.900000000000000355e+00 4.000000000000000222e-01 9.309702284735087065e-04
7.000000000000000000e+00 4.000000000000000222e-01 9.974853337527558959e-04
7.100000000000000533e+00 4.000000000000000222e-01 1.068757360088215362e-03
7.200000000000000178e+00 4.000000000000000222e-01 1.144684320215062778e-03
7.300000000000000711e+00 4.000000000000000222e-01 1.225064952962544047e-03
7.400000000000000355e+00 4.000000000000000222e-01 1.309590462645754405e-03
7.500000000000000000e+00 4.000000000000000222e-01 1.397838417193254107e-03
7.600000000000000533e+00 4.000000000000000222e-01 1.489269274138386783e-03
7.700000000000000178e+00 4.000000000000000222e-01 1.583225957963344671e-03
7.800000000000000711e+00 4.000000000000000222e-01 1.678936839993911464e-03
7.900000000000000355e+00 4.000000000000000222e-01 1.775522373512165072e-03
8.000000000000000000e+00 4.000000000000000222e-01 1.872005514182868962e-03
8.099999999999999645e+00 4.000000000000000222e-01 1.967325913331083309e-03
8.200000000000001066e+00 4.000000000000000222e-01 2.060357714899195905e-03
8.300000000000000711e+00 4.000000000000000222e-01 2.149930623433153609e-03
8.400000000000000355e+00 4.000000000000000222e-01 2.234853748740486465e-03
8.500000000000000000e+00 4.000000000000000222e-01 2.313941582112258918e-03
8.599999999999999645e+00 4.000000000000000222e-01 2.386041328426199634e-03
8.700000000000001066e+00 4.000000000000000222e-01 2.450060716651631266e-03
8.800000000000000711e+00 4.000000000000000222e-01 2.504995345603595533e-03
8.900000000000000355e+00 4.000000000000000222e-01 2.549954597755324515e-03
9.000000000000000000e+00 4.000000000000000222e-01 2.584185174736715676e-03
9.099999999999999645e+00 4.000000000000000222e-01 2.607091374449385310e-03
9.200000000000001066e+00 4.000000000000000222e-01 2.618251339426338857e-03
9.300000000000000711e+00 4.000000000000000222e-01 2.617428654420142411e-03
9.400000000000000355e+00 4.000000000000000222e-01 2.604578851089366705e-03
9.500000000000000000e+00 4.000000000000000222e-01 2.579850579972535994e-03
9.600000000000001421e+00 4.000000000000000222e-01 2.543581424187019331e-03
9.700000000000001066e+00 4.000000000000000222e-01 2.496288544215548647e-03
9.800000000000000711e+00 4.000000000000000222e-01 2.438654547457798014e-03
9.900000000000000355e+00 4.000000000000000222e-01 2.371509159321810029e-03
1.000000000000000000e+01 4.000000000000000222e-01 2.295807425258359312e-03
1.010000000000000142e+01 4.000000000000000222e-01 2.212605287977535782e-03
1.020000000000000107e+01 4.000000000000000222e-01 2.123033456184348841e-03
1.030000000000000071e+01 4.000000000000000222e-01 2.028270508227903758e-03
1.040000000000000036e+01 4.000000000000000222e-01 1.929516156508877950e-03
1.050000000000000000e+01 4.000000000000000222e-01 1.827965539377485790e-03
1.060000000000000142e+01 4.000000000000000222e-01 1.724785311946141608e-03
1.070000000000000107e+01 4.000000000000000222e-01 1.621092182954290799e-03
1.080000000000000071e+01 4.000000000000000222e-01 1.517934400061010875e-03
1.090000000000000036e+01 4.000000000000000222e-01 1.416276529835263503e-03
1.100000000000000000e+01 4.000000000000000222e-01 1.316987720382325339e-03
1.110000000000000142e+01 4.000000000000000222e-01 1.220833482476045822e-03
1.120000000000000107e+01 4.000000000000000222e-01 1.128470886611091309e-03
1.130000000000000071e+01 4.000000000000000222e-01 1.040446954372432854e-03
1.140000000000000036e+01 4.000000000000000222e-01 9.571999270117624321e-04
1.150000000000000000e+01 4.000000000000000222e-01 8.790630243582478638e-04
1.160000000000000142e+01 4.000000000000000222e-01 8.062702636444129319e-04
1.170000000000000107e+01 4.000000000000000222e-01 7.389638893891819094e-04
1.180000000000000071e+01 4.000000000000000222e-01 6.772029697434434363e-04
1.190000000000000036e+01 4.000000000000000222e-01 6.209727382983532430e-04
1.200000000000000000e+01 4.000000000000000222e-01 5.701942992996172042e-04
1.210000000000000142e+01 4.000000000000000222e-01 5.247343642499804461e-04
1.220000000000000107e+01 4.000000000000000222e-01 4.844147447976409476e-04
1.230000000000000071e+01 4.000000000000000222e-01 4.490213866656087884e-04
1.240000000000000036e+01 4.000000000000000222e-01 4.183127887133945106e-04
1.250000000000000000e+01 4.000000000000000222e-01 3.920277071673032099e-04
1.260000000000000142e+01 4.000000000000000222e-01 3.698920953920877041e-04
1.270000000000000107e+01 4.000000000000000222e-01 3.516252727474289126e-04
1.280000000000000071e+01 4.000000000000000222e-01 3.369453511437421286e-04
1.290000000000000036e+01 4.000000000000000222e-01 3.255739745066094765e-04
1.300000000000000000e+01 4.000000000000000222e-01 3.172404445708773904e-04
1.310000000000000142e+01 4.000000000000000222e-01 3.116853167225378126e-04
1.320000000000000107e+01 4.000000000000000222e-01 3.086635527345025186e-04
1.330000000000000071e+01 4.000000000000000222e-01 3.079473141336263762e-04
1.340000000000000036e+01 4.000000000000000222e-01 3.093284716277575085e-04
1.350000000000000000e+01 4.000000000000000222e-01 3.126208935860235339e-04
1.360000000000000142e+01 4.000000000000000222e-01 3.176625610566894114e-04
1.370000000000000107e+01 4.000000000000000222e-01 3.243175392184875338e-04
1.380000000000000071e+01 4.000000000000000222e-01 3.324778164002492923e-04
1.390000000000000036e+01 4.000000000000000222e-01 3.420650026758392716e-04
1.400000000000000000e+01 4.000000000000000222e-01 3.530318612494414083e-04
1.410000000000000142e+01 4.000000000000000222e-01 3.653636279969926294e-04
1.420000000000000107e+01 4.000000000000000222e-01 3.790790581501428435e-04
1.430000000000000071e+01 4.000000000000000222e-01 3.942311246693272031e-04
1.440000000000000036e+01 4.000000000000000222e-01 4.109072807908429031e-04
1.450000000000000000e+01 4.000000000000000222e-01 4.292291899836507118e-04
1.460000000000000142e+01 4.000000000000000222e-01 4.493518205701776307e-04
1.470000000000000107e+01 4.000000000000000222e-01 4.714618000465849211e-04
1.480000000000000071e+01 4.000000000000000222e-01 4.957749262259737808e-04
1.490000000000000036e+01 4.000000000000000222e-01 5.225327393112296718e-04
1.500000000000000000e+01 4.000000000000000222e-01 5.519980714954024221e-04
0.000000000000000000e+00 5.000000000000000000e-01 3.066762770613914481e-03
1.000000000000000056e-01 5.000000000000000000e-01 3.106010936786421199e-03
2.000000000000000111e-01 5.000000000000000000e-01 3.131375828481329157e-03
3.000000000000000444e-01 5.000000000000000000e-01 3.142378213141979251e-03
4.000000000000000222e-01 5.000000000000000000e-01 3.138769259073822312e-03
5.000000000000000000e-01 5.000000000000000000e-01 3.120537386839521837e-03
6.000000000000000888e-01 5.000000000000000000e-01 3.087908464713694928e-03
7.000000000000000666e-01 5.000000000000000000e-01 3.041339368008571208e-03
8.000000000000000444e-01 5.000000000000000000e-01 2.981505188925726371e-03
9.000000000000000222e-01 5.000000000000000000e-01 2.909280634654775113e-03
1.000000000000000000e+00 5.000000000000000000e-01 2.825716373769990471e-03
1.100000000000000089e+00 5.000000000000000000e-01 2.732011273402210928e-03
1.200000000000000178e+00 5.000000000000000000e-01 2.629481603490848359e-03
1.300000000000000044e+00 5.000000000000000000e-01 2.519528363967763959e-03
1.400000000000000133e+00 5.000000000000000000e-01 2.403603913632085601e-03
1.500000000000000000e+00 5.000000000000000000e-01 2.283179046800899725e-03
1.600000000000000089e+00 5.000000000000000000e-01 2.159711579881703775e-03
1.700000000000000178e+00 5.000000000000000000e-01 2.034617381983270384e-03
1.800000000000000044e+00 5.000000000000000000e-01 1.909244621008070100e-03
1.900000000000000133e+00 5.000000000000000000e-01 1.784851810316691410e-03
2.000000000000000000e+00 5.000000000000000000e-01 1.662590042680387467e-03
2.100000000000000089e+00 5.000000000000000000e-01 1.543489599356603296e-03
2.200000000000000178e+00 5.000000000000000000e-01 1.428450933332546177e-03
2.300000000000000266e+00 5.000000000000000000e-01 1.318239856119924431e-03
2.400000000000000355e+00 5.000000000000000000e-01 1.213486613958261566e-03
2.500000000000000000e+00 5.000000000000000000e-01 1.114688426600825809e-03
2.600000000000000089e+00 5.000000000000000000e-01 1.022214982356936704e-03
2.700000000000000178e+00 5.000000000000000000e-01 9.363163368418622083e-04
2.800000000000000266e+00 5.000000000000000000e-01 8.571326480658914568e-04
2.900000000000000355e+00 5.000000000000000000e-01 7.847051936157718689e-04
3.000000000000000000e+00 5.000000000000000000e-01 7.189881521459707842e-04
3.100000000000000089e+00 5.000000000000000000e-01 6.598606859305735858e-04
3.200000000000000178e+00 5.000000000000000000e-01 6.071389283189023399e-04
3.300000000000000266e+00 5.000000000000000000e-01 5.605875542256217540e-04
3.400000000000000355e+00 5.000000000000000000e-01 5.199306883574693772e-04
3.500000000000000000e+00 5.000000000000000000e-01 4.848619804946524884e-04
3.600000000000000089e+00 5.000000000000000000e-01 4.550537463718869516e-04
3.700000000000000178e+00 5.000000000000000000e-01 4.301651339693637996e-04
3.800000000000000266e+00 5.000000000000000000e-01 4.098493266034174327e-04
3.900000000000000355e+00 5.000000000000000000e-01 3.937598351618212464e-04
4.000000000000000000e+00 5.000000000000000000e-01 3.815559619072034681e-04
4.100000000000000533e+00 5.000000000000000000e-01 3.729075377887704516e-04
4.200000000000000178e+00 5.000000000000000000e-01 3.674990449111030207e-04
4.299999999999999822e+00 5.000000000000000000e-01 3.650332367769290229e-04
4.400000000000000355e+00 5.000000000000000000e-01 3.652343624142574382e-04
4.500000000000000000e+00 5.000000000000000000e-01 3.678510878801632554e-04
4.600000000000000533e+00 5.000000000000000000e-01 3.726591912806805963e-04
4.700000000000000178e+00 5.000000000000000000e-01 3.794640866840052269e-04
4.800000000000000711e+00 5.000000000000000000e-01 3.881032093601106763e-04
4.900000000000000355e+00 5.000000000000000000e-01 3.984482707540531608e-04
5.000000000000000000e+00 5.000000000000000000e-01 4.104073674528052737e-04
5.100000000000000533e+00 5.000000000000000000e-01 4.239269049575018723e-04
5.200000000000000178e+00 5.000000000000000000e-01 4.389932750209083801e-04
5.300000000000000711e+00 5.000000000000000000e-01 4.556342052492171535e-04
5.400000000000000355e+00 5.000000000000000000e-01 4.739196821249758618e-04
5.500000000000000000e+00 5.000000000000000000e-01 4.939623340789475823e-04
5.600000000000000533e+00 5.000000000000000000e-01 5.159171502233309134e-04
5.700000000000000178e+00 5.000000000000000000e-01 5.399804033972756701e-04
5.800000000000000711e+00 5.000000000000000000e-01 5.663876438739017969e-04
5.900000000000000355e+00 5.000000000000000000e-01 5.954106331205581432e-04
6.000000000000000000e+00 5.000000000000000000e-01 6.273530961481147339e-04
6.100000000000000533e+00 5.000000000000000000e-01 6.625451870319517276e-04
6.200000000000000178e+00 5.000000000000000000e-01 7.013365859280790539e-04
6.300000000000000711e+00 5.000000000000000000e-01 7.440881780397496726e-04
6.400000000000000355e+00 5.000000000000000000e-01 7.911623060101851670e-04
6.500000000000000000e+00 5.000000000000000000e-01 8.429116372911327421e-04
6.600000000000000533e+00 5.000000000000000000e-01 8.996667468589157786e-04
6.700000000000000178e+00 5.000000000000000000e-01 9.617225822997968465e-04
6.800000000000000711e+00 5.000000000000000000e-01 1.029324051106960325e-03
6.900000000000000355e+00 5.000000000000000000e-01 1.102651046538241641e-03
7.000000000000000000e+00 5.000000000000000000e-01 1.181803305231918233e-03
7.100000000000000533e+00 5.000000000000000000e-01 1.266785562803739466e-03
7.200000000000000178e+00 5.000000000000000000e-01 1.357493537998305608e-03
7.300000000000000711e+00 5.000000000000000000e-01 1.453701326324461111e-03
7.400000000000000355e+00 5.000000000000000000e-01 1.555050815009324013e-03
7.500000000000000000e+00 5.000000000000000000e-01 1.661043737362802829e-03
7.600000000000000533e+00 5.000000000000000000e-01 1.771036961782316253e-03
7.700000000000000178e+00 5.000000000000000000e-01 1.884241555383242691e-03
7.800000000000000711e+00 5.000000000000000000e-01 1.999726073015459411e-03
7.900000000000000355e+00 5.000000000000000000e-01 2.116424399672401074e-03
8.000000000000000000e+00 5.000000000000000000e-01 2.233148320774099894e-03
8.099999999999999645e+00 5.000000000000000000e-01 2.348604815665202711e-03
8.200000000000001066e+00 5.000000000000000000e-01 2.461417872358235594e-03
8.300000000000000711e+00 5.000000000000000000e-01 2.570154415491594964e-03
8.400000000000000355e+00 5.000000000000000000e-01 2.673353735544530506e-03
8.500000000000000000e+00 5.000000000000000000e-01 2.769559617225928784e-03
8.599999999999999645e+00 5.000000000000000000e-01 2.857354200300648347e-03
8.700000000000001066e+00 5.000000000000000000e-01 2.935392477767675458e-03
8.800000000000000711e+00 5.000000000000000000e-01 3.002436253450009931e-03
8.900000000000000355e+00 5.000000000000000000e-01 3.057386350533935690e-03
9.000000000000000000e+00 5.000000000000000000e-01 3.099311888334244265e-03
9.099999999999999645e+00 5.000000000000000000e-01 3.127475527233566921e-03
9.200000000000001066e+00 5.000000000000000000e-01 3.141353718636187391e-03
9.300000000000000711e+00 5.000000000000000000e-01 3.140651181906429536e-03
9.400000000000000355e+00 5.000000000000000000e-01 3.125309054708020392e-03
9.500000000000000000e+00 5.000000000000000000e-01 3.095506415593522308e-03
9.600000000000001421e+00 5.000000000000000000e-01 3.051655145061507417e-03
9.700000000000001066e+00 5.000000000000000000e-01 2.994388359632258606e-03
9.800000000000000711e+00 5.000000000000000000e-01 2.924542908761072930e-03
9.900000000000000355e+00 5.000000000000000000e-01 2.843136653393365902e-03
1.000000000000000000e+01 5.000000000000000000e-01 2.751341436084585573e-03
1.010000000000000142e+01 5.000000000000000000e-01 2.650452796628077496e-03
1.020000000000000107e+01 5.000000000000000000e-01 2.541857577742493834e-03
1.030000000000000071e+01 5.000000000000000000e-01 2.427000599534550815e-03
1.040000000000000036e+01 5.000000000000000000e-01 2.307351559559455215e-03
1.050000000000000000e+01 5.000000000000000000e-01 2.184373241042402488e-03
1.060000000000000142e+01 5.000000000000000000e-01 2.059491991851234056e-03
1.070000000000000107e+01 5.000000000000000000e-01 1.934071280173372881e-03
1.080000000000000071e+01 5.000000000000000000e-01 1.809388950276842557e-03
1.090000000000000036e+01 5.000000000000000000e-01 1.686618604813266281e-03
1.100000000000000000e+01 5.000000000000000000e-01 1.566815340458965755e-03
1.110000000000000142e+01 5.000000000000000000e-01 1.450905872122130319e-03
1.120000000000000107e+01 5.000000000000000000e-01 1.339682906862374283e-03
1.130000000000000071e+01 5.000000000000000000e-01 1.233803479509887856e-03
1.140000000000000036e+01 5.000000000000000000e-01 1.133790842910219025e-03
1.150000000000000000e+01 5.000000000000000000e-01 1.040039419563381414e-03
1.160000000000000142e+01 5.000000000000000000e-01 9.528222686947494802e-04
1.170000000000000107e+01 5.000000000000000000e-01 8.723005019782503148e-04
1.180000000000000071e+01 5.000000000000000000e-01 7.985340890482328126e-04
1.190000000000000036e+01 5.000000000000000000e-01 7.314935261755182473e-04
1.200000000000000000e+01 5.000000000000000000e-01 6.710718928689411895e-04
1.210000000000000142e+01 5.000000000000000000e-01 6.170968862013052935e-04
1.220000000000000107e+01 5.000000000000000000e-01 5.693424959275185859e-04
1.230000000000000071e+01 5.000000000000000000e-01 5.275400599421101481e-04
1.240000000000000036e+01 5.000000000000000000e-01 4.913885149267144866e-04
1.250000000000000000e+01 5.000000000000000000e-01 4.605637275660593626e-04
1.260000000000000142e+01 5.000000000000000000e-01 4.347268547186292856e-04
1.270000000000000107e+01 5.000000000000000000e-01 4.135317345271623149e-04
1.280000000000000071e+01 5.000000000000000000e-01 3.966313535565597795e-04
1.290000000000000036e+01 5.000000000000000000e-01 3.836834672738593144e-04
1.300000000000000000e+01 5.000000000000000000e-01 3.743554727485125808e-04
1.310000000000000142e+01 5.000000000000000000e-01 3.683286440284806794e-04
1.320000000000000107e+01 5.000000000000000000e-01 3.653018432534402781e-04
1.330000000000000071e+01 5.000000000000000000e-01 3.649948154357684376e-04
1.340000000000000036e+01 5.000000000000000000e-01 3.671511633239736712e-04
1.350000000000000000e+01 5.000000000000000000e-01 3.715410822416868484e-04
1.360000000000000142e+01 5.000000000000000000e-01 3.779639146080310610e-04
1.370000000000000107e+01 5.000000000000000000e-01 3.862505612420924429e-04
1.380000000000000071e+01 5.000000000000000000e-01 3.962657626620376102e-04
1.390000000000000036e+01 5.000000000000000000e-01 4.079102393965632718e-04
1.400000000000000000e+01 5.000000000000000000e-01 4.211226566806637421e-04
1.410000000000000142e+01 5.000000000000000000e-01 4.358813565285870857e-04
1.420000000000000107e+01 5.000000000000000000e-01 4.522057796776806108e-04
1.430000000000000071e+01 5.000000000000000000e-01 4.701574818151823881e-04
1.440000000000000036e+01 5.000000000000000000e-01 4.898406333342745231e-04
1.450000000000000000e+01 5.000000000000000000e-01 5.114018801122699335e-04
1.460000000000000142e+01 5.000000000000000000e-01 5.350294349924257769e-04
1.470000000000000107e+01 5.000000000000000000e-01 5.609512663731207891e-04
1.480000000000000071e+01 5.000000000000000000e-01 5.894322522325566496e-04
1.490000000000000036e+01 5.000000000000000000e-01 6.207701757881046480e-04
1.500000000000000000e+01 5.000000000000000000e-01 6.552904536030650443e-04
0.000000000000000000e+00 6.000000000000000888e-01 3.666006978982171236e-03
1.000000000000000056e-01 6.000000000000000888e-01 3.713952391323292745e-03
2.000000000000000111e-01 6.000000000000000888e-01 3.745081957271758320e-03
3.000000000000000444e-01 6.000000000000000888e-01 3.758802614657789400e-03
4.000000000000000222e-01 6.000000000000000888e-01 3.754803802644784971e-03
5.000000000000000000e-01 6.000000000000000888e-01 3.733066022456840369e-03
6.000000000000000888e-01 6.000000000000000888e-01 3.693861168939426357e-03
7.000000000000000666e-01 6.000000000000000888e-01 3.637744654741102094e-03
8.000000000000000444e-01 6.000000000000000888e-01 3.565539679562592778e-03
9.000000000000000222e-01 6.000000000000000888e-01 3.478314308407666304e-03
1.000000000000000000e+00 6.000000000000000888e-01 3.377352299108347163e-03
1.100000000000000089e+00 6.000000000000000888e-01 3.264118846715706110e-03
1.200000000000000178e+00 6.000000000000000888e-01 3.140222579722679389e-03
1.300000000000000044e+00 6.000000000000000888e-01 3.007375243229772760e-03
1.400000000000000133e+00 6.000000000000000888e-01 2.867350533859015001e-03
1.500000000000000000e+00 6.000000000000000888e-01 2.721943511482699182e-03
1.600000000000000089e+00 6.000000000000000888e-01 2.572931908776701984e-03
1.700000000000000178e+00 6.000000000000000888e-01 2.422040500002081709e-03
1.800000000000000044e+00 6.000000000000000888e-01 2.270909486977363591e-03
1.900000000000000133e+00 6.000000000000000888e-01 2.121067626666107379e-03
2.000000000000000000e+00 6.000000000000000888e-01 1.973910575883789167e-03
2.100000000000000089e+00 6.000000000000000888e-01 1.830684678938903969e-03
2.200000000000000178e+00 6.000000000000000888e-01 1.692476187073072361e-03
2.300000000000000266e+00 6.000000000000000888e-01 1.560205685900470374e-03
2.400000000000000355e+00 6.000000000000000888e-01 1.434627327631132678e-03
2.500000000000000000e+00 6.000000000000000888e-01 1.316332324701245410e-03
2.600000000000000089e+00 6.000000000000000888e-01 1.205756063484966951e-03
2.700000000000000178e+00 6.000000000000000888e-01 1.103188141082626439e-03
2.800000000000000266e+00 6.000000000000000888e-01 1.008784612284787307e-03
2.900000000000000355e+00 6.000000000000000888e-01 9.225817531775819431e-04
3.000000000000000000e+00 6.000000000000000888e-01 8.445106965078581470e-04
3.100000000000000089e+00 6.000000000000000888e-01 7.744123650500604229e-04
3.200000000000000178e+00 6.000000000000000888e-01 7.120522157209230232e-04
3.300000000000000266e+00 6.000000000000000888e-01 6.571344022091589639e-04
3.400000000000000355e+00 6.000000000000000888e-01 6.093150611795055023e-04
3.500000000000000000e+00 6.000000000000000888e-01 5.682145213243929883e-04
3.600000000000000089e+00 6.000000000000000888e-01 5.334283213832605695e-04
3.700000000000000178e+00 6.000000000000000888e-01 5.045369995618690208e-04
3.800000000000000266e+00 6.000000000000000888e-01 4.811146804893983797e-04
3.900000000000000355e+00 6.000000000000000888e-01 4.627365358821929455e-04
4.000000000000000000e+00 6.000000000000000888e-01 4.489852312408515521e-04
4.100000000000000533e+00 6.000000000000000888e-01 4.394564937023175957e-04
4.200000000000000178e+00 6.000000000000000888e-01 4.337639466526574546e-04
4.299999999999999822e+00 6.000000000000000888e-01 4.315433563094704791e-04
4.400000000000000355e+00 6.000000000000000888e-01 4.324564258662506920e-04
4.500000000000000000e+00 6.000000000000000888e-01 4.361942557174443356e-04
4.600000000000000533e+00 6.000000000000000888e-01 4.424805655122400960e-04
4.700000000000000178e+00 6.000000000000000888e-01 4.510747469940859294e-04
4.800000000000000711e+00 6.000000000000000888e-01 4.617747873067934092e-04
4.900000000000000355e+00 6.000000000000000888e-01 4.744200720471056145e-04
5.000000000000000000e+00 6.000000000000000888e-01 4.888940469871032530e-04
5.100000000000000533e+00 6.000000000000000888e-01 5.051266880612643789e-04
5.200000000000000178e+00 6.000000000000000888e-01 5.230967017289198931e-04
5.300000000000000711e+00 6.000000000000000888e-01 5.428333528663993471e-04
5.400000000000000355e+00 6.000000000000000888e-01 5.644177955074142824e-04
5.500000000000000000e+00 6.000000000000000888e-01 5.879837635882078934e-04
5.600000000000000533e+00 6.000000000000000888e-01 6.137174649297906905e-04
5.700000000000000178e+00 6.000000000000000888e-01 6.418565126273474740e-04
5.800000000000000711e+00 6.000000000000000888e-01 6.726877245383348653e-04
5.900000000000000355e+00 6.000000000000000888e-01 7.065436245061807244e-04
6.000000000000000000e+00 6.000000000000000888e-01 7.437974892839479190e-04
6.100000000000000533e+00 6.000000000000000888e-01 7.848568038723851160e-04
6.200000000000000178e+00 6.000000000000000888e-01 8.301550162189298004e-04
6.300000000000000711e+00 6.000000000000000888e-01 8.801415209085940118e-04
6.400000000000000355e+00 6.000000000000000888e-01 9.352698513581149398e-04
6.500000000000000000e+00 6.000000000000000888e-01 9.959841214469396329e-04
6.600000000000000533e+00 6.000000000000000888e-01 1.062703830241689979e-03
6.700000000000000178e+00 6.000000000000000888e-01 1.135807226477270710e-03
6.800000000000000711e+00 6.000000000000000888e-01 1.215613520780606293e-03
6.900000000000000355e+00 6.000000000000000888e-01 1.302364330220737339e-03
7.000000000000000000e+00 6.000000000000000888e-01 1.396204837469013690e-03
7.100000000000000533e+00 6.000000000000000888e-01 1.497165240395619164e-03
7.200000000000000178e+00 6.000000000000000888e-01 1.605143151126216857e-03
7.300000000000000711e+00 6.000000000000000888e-01 1.719887669608944269e-03
7.400000000000000355e+00 6.000000000000000888e-01 1.840985898551651331e-03
7.500000000000000000e+00 6.000000000000000888e-01 1.967852677443455902e-03
7.600000000000000533e+00 6.000000000000000888e-01 2.099724287450031954e-03
7.700000000000000178e+00 6.000000000000000888e-01 2.235656811994553989e-03
7.800000000000000711e+00 6.000000000000000888e-01 2.374529727681269631e-03
7.900000000000000355e+00 6.000000000000000888e-01 2.515055147413416958e-03
8.000000000000000000e+00 6.000000000000000888e-01 2.655792945606741048e-03
8.099999999999999645e+00 6.000000000000000888e-01 2.795171770896786451e-03
8.200000000000001066e+00 6.000000000000000888e-01 2.931515704203491515e-03
8.300000000000000711e+00 6.000000000000000888e-01 3.063076061467748940e-03
8.400000000000000355e+00 6.000000000000000888e-01 3.188067584646939526e-03
8.500000000000000000e+00 6.000000000000000888e-01 3.304708026405056044e-03
8.599999999999999645e+00 6.000000000000000888e-01 3.411259928022479862e-03
8.700000000000001066e+00 6.000000000000000888e-01 3.506073229883853448e-03
8.800000000000000711e+00 6.000000000000000888e-01 3.587627250823711110e-03
8.900000000000000355e+00 6.000000000000000888e-01 3.654570534934294124e-03
9.000000000000000000e+00 6.000000000000000888e-01 3.705757096814187371e-03
9.099999999999999645e+00 6.000000000000000888e-01 3.740277699247334699e-03
9.200000000000001066e+00 6.000000000000000888e-01 3.757484967385049841e-03
9.300000000000000711e+00 6.000000000000000888e-01 3.757011373119055822e-03
9.400000000000000355e+00 6.000000000000000888e-01 3.738779401406858507e-03
9.500000000000000000e+00 6.000000000000000888e-01 3.703003522887800616e-03
9.600000000000001421e+00 6.000000000000000888e-01 3.650183928198970362e-03
9.700000000000001066e+00 6.000000000000000888e-01 3.581092311846589479e-03
9.800000000000000711e+00 6.000000000000000888e-01 3.496750310098985411e-03
9.900000000000000355e+00 6.000000000000000888e-01 3.398401481859809545e-03
1.000000000000000000e+01 6.000000000000000888e-01 3.287477959493908392e-03
1.010000000000000142e+01 6.000000000000000888e-01 3.165563076545302792e-03
1.020000000000000107e+01 6.000000000000000888e-01 3.034351393154634952e-03
1.030000000000000071e+01 6.000000000000000888e-01 2.895607583704289459e-03
1.040000000000000036e+01 6.000000000000000888e-01 2.751125624970880701e-03
1.050000000000000000e+01 6.000000000000000888e-01 2.602689631174679840e-03
1.060000000000000142e+01 6.000000000000000888e-01 2.452037532877264243e-03
1.070000000000000107e+01 6.000000000000000888e-01 2.300828600889000437e-03
1.080000000000000071e+01 6.000000000000000888e-01 2.150615587625331025e-03
1.090000000000000036e+01 6.000000000000000888e-01 2.002822011300787151e-03
1.100000000000000000e+01 6.000000000000000888e-01 1.858724857690932783e-03
1.110000000000000142e+01 6.000000000000000888e-01 1.719442733724731425e-03
1.120000000000000107e+01 6.000000000000000888e-01 1.585929288887520921e-03
1.130000000000000071e+01 6.000000000000000888e-01 1.458971533829523434e-03
1.140000000000000036e+01 6.000000000000000888e-01 1.339192537297380532e-03
1.150000000000000000e+01 6.000000000000000888e-01 1.227057876092150796e-03
1.160000000000000142e+01 6.000000000000000888e-01 1.122885148817481457e-03
1.170000000000000107e+01 6.000000000000000888e-01 1.026855840698896478e-03
1.180000000000000071e+01 6.000000000000000888e-01 9.390288395645571533e-04
1.190000000000000036e+01 6.000000000000000888e-01 8.593549464465690107e-04
1.200000000000000000e+01 6.000000000000000888e-01 7.876917914908039726e-04
1.210000000000000142e+01 6.000000000000000888e-01 7.238186498762898139e-04
1.220000000000000107e+01 6.000000000000000888e-01 6.674507462977401738e-04
1.230000000000000071e+01 6.000000000000000888e-01 6.182527338635711647e-04
1.240000000000000036e+01 6.000000000000000888e-01 5.758511284620618969e-04
1.250000000000000000e+01 6.000000000000000888e-01 5.398455682438899365e-04
1.260000000000000142e+01 6.000000000000000888e-01 5.098188464695264065e-04
1.270000000000000107e+01 6.000000000000000888e-01 4.853457322907750926e-04
1.280000000000000071e+01 6.000000000000000888e-01 4.660006468202229223e-04
1.290000000000000036e+01 6.000000000000000888e-01 4.513643007312470308e-04
1.300000000000000000e+01 6.000000000000000888e-01 4.410294250077246062e-04
1.310000000000000142e+01 6.000000000000000888e-01 4.346057392843945158e-04
1.320000000000000107e+01 6.000000000000000888e-01 4.317243038533925630e-04
1.330000000000000071e+01 6.000000000000000888e-01 4.320413934859894303e-04
1.340000000000000036e+01 6.000000000000000888e-01 4.352420154825971019e-04
1.350000000000000000e+01 6.000000000000000888e-01 4.410431725864617900e-04
1.360000000000000142e+01 6.000000000000000888e-01 4.491969452755934368e-04
1.370000000000000107e+01 6.000000000000000888e-01 4.594934390502486855e-04
1.380000000000000071e+01 6.000000000000000888e-01 4.717636120562513193e-04
1.390000000000000036e+01 6.000000000000000888e-01 4.858819679352711246e-04
1.400000000000000000e+01 6.000000000000000888e-01 5.017690691909027900e-04
1.410000000000000142e+01 6.000000000000000888e-01 5.193937984514933369e-04
1.420000000000000107e+01 6.000000000000000888e-01 5.387752695035940469e-04
1.430000000000000071e+01 6.000000000000000888e-01 5.599842674707440366e-04
1.440000000000000036e+01 6.000000000000000888e-01 5.831440785778118589e-04
1.450000000000000000e+01 6.000000000000000888e-01 6.084305551293845999e-04
1.460000000000000142e+01 6.000000000000000888e-01 6.360712512503325939e-04
1.470000000000000107e+01 6.000000000000000888e-01 6.663434602876043772e-04
1.480000000000000071e+01 6.000000000000000888e-01 6.995709863712250938e-04
1.490000000000000036e+01 6.000000000000000888e-01 7.361194914145916673e-04
1.500000000000000000e+01 6.000000000000000888e-01 7.763902758291666480e-04
0.000000000000000000e+00 7.000000000000000666e-01 4.368073670346478074e-03
1.000000000000000056e-01 7.000000000000000666e-01 4.426443957713225089e-03
2.000000000000000111e-01 7.000000000000000666e-01 4.464522421011177591e-03
3.000000000000000444e-01 7.000000000000000666e-01 4.481578028652453624e-03
4.000000000000000222e-01 7.000000000000000666e-01 4.477224598375103073e-03
5.000000000000000000e-01 7.000000000000000666e-01 4.451431441900456816e-03
6.000000000000000888e-01 7.000000000000000666e-01 4.404523895753580283e-03
7.000000000000000666e-01 7.000000000000000666e-01 4.337173760944047080e-03
8.000000000000000444e-01 7.000000000000000666e-01 4.250380080309573011e-03
9.000000000000000222e-01 7.000000000000000666e-01 4.145441065573195888e-03
1.000000000000000000e+00 7.000000000000000666e-01 4.023918327138246639e-03
1.100000000000000089e+00 7.000000000000000666e-01 3.887594841289481514e-03
1.200000000000000178e+00 7.000000000000000666e-01 3.738428298148124482e-03
1.300000000000000044e+00 7.000000000000000666e-01 3.578501600075010072e-03
1.400000000000000133e+00 7.000000000000000666e-01 3.409972319746080571e-03
1.500000000000000000e+00 7.000000000000000666e-01 3.235022880546976204e-03
1.600000000000000089e+00 7.000000000000000666e-01 3.055813095067296155e-03
1.700000000000000178e+00 7.000000000000000666e-01 2.874436500802922748e-03
1.800000000000000044e+00 7.000000000000000666e-01 2.692881680018719553e-03
1.900000000000000133e+00 7.000000000000000666e-01 2.512999460129393924e-03
2.000000000000000000e+00 7.000000000000000666e-01 2.336476580377914222e-03
2.100000000000000089e+00 7.000000000000000666e-01 2.164816098509722477e-03
2.200000000000000178e+00 7.000000000000000666e-01 1.999324514748347052e-03
2.300000000000000266e+00 7.000000000000000666e-01 1.841105324441489732e-03
2.400000000000000355e+00 7.000000000000000666e-01 1.691058486765500794e-03
2.500000000000000000e+00 7.000000000000000666e-01 1.549885122570919321e-03
2.600000000000000089e+00 7.000000000000000666e-01 1.418096633618804760e-03
2.700000000000000178e+00 7.000000000000000666e-01 1.296027368145565191e-03
2.800000000000000266e+00 7.000000000000000666e-01 1.183849940672026873e-03
2.900000000000000355e+00 7.000000000000000666e-01 1.081592341378912478e-03
3.000000000000000000e+00 7.000000000000000666e-01 9.891560344900116909e-04
3.100000000000000089e+00 7.000000000000000666e-01 9.063343371564739227e-04
3.200000000000000178e+00 7.000000000000000666e-01 8.328304812266504407e-04
3.300000000000000266e+00 7.000000000000000666e-01 7.682748812520359682e-04
3.400000000000000355e+00 7.000000000000000666e-01 7.122412551927288869e-04
3.500000000000000000e+00 7.000000000000000666e-01 6.642613628059279617e-04
3.600000000000000089e+00 7.000000000000000666e-01 6.238382352791052663e-04
3.700000000000000178e+00 7.000000000000000666e-01 5.904578644122958266e-04
3.800000000000000266e+00 7.000000000000000666e-01 5.635993980778946722e-04
3.900000000000000355e+00 7.000000000000000666e-01 5.427439495896448085e-04
4.000000000000000000e+00 7.000000000000000666e-01 5.273821718905298724e-04
4.100000000000000533e+00 7.000000000000000666e-01 5.170207739024425438e-04
4.200000000000000178e+00 7.000000000000000666e-01 5.111881674149359577e-04
4.299999999999999822e+00 7.000000000000000666e-01 5.094394304271228574e-04
4.400000000000000355e+00 7.000000000000000666e-01 5.113607590624358280e-04
4.500000000000000000e+00 7.000000000000000666e-01 5.165735573206020918e-04
4.600000000000000533e+00 7.000000000000000666e-01 5.247382842567885342e-04
4.700000000000000178e+00 7.000000000000000666e-01 5.355581437981050399e-04
4.800000000000000711e+00 7.000000000000000666e-01 5.487826652386572834e-04
4.900000000000000355e+00 7.000000000000000666e-01 5.642111841718023841e-04
5.000000000000000000e+00 7.000000000000000666e-01 5.816961956429349398e-04
5.100000000000000533e+00 7.000000000000000666e-01 6.011465148094702208e-04
5.200000000000000178e+00 7.000000000000000666e-01 6.225301463276223732e-04
5.300000000000000711e+00 7.000000000000000666e-01 6.458767328220709099e-04
5.400000000000000355e+00 7.000000000000000666e-01 6.712794257905641514e-04
5.500000000000000000e+00 7.000000000000000666e-01 6.988959997559005119e-04
5.600000000000000533e+00 7.000000000000000666e-01 7.289490130265972737e-04
5.700000000000000178e+00 7.000000000000000666e-01 7.617248067752057511e-04
5.800000000000000711e+00 7.000000000000000666e-01 7.975711291412466986e-04
5.900000000000000355e+00 7.000000000000000666e-01 8.368931737394447179e-04
6.000000000000000000e+00 7.000000000000000666e-01 8.801478335080841278e-04
6.100000000000000533e+00 7.000000000000000666e-01 9.278359926118465682e-04
6.200000000000000178e+00 7.000000000000000666e-01 9.804927125255957256e-04
6.300000000000000711e+00 7.000000000000000666e-01 1.038675214803254582e-03
6.400000000000000355e+00 7.000000000000000666e-01 1.102948623461039602e-03
6.500000000000000000e+00 7.000000000000000666e-01 1.173869504982018568e-03
6.600000000000000533e+00 7.000000000000000666e-01 1.251967333558408639e-03
6.700000000000000178e+00 7.000000000000000666e-01 1.337724112224739255e-03
6.800000000000000711e+00 7.000000000000000666e-01 1.431552494676941335e-03
6.900000000000000355e+00 7.000000000000000666e-01 1.533772874100803544e-03
7.000000000000000000e+00 7.000000000000000666e-01 1.644590029048705960e-03
7.100000000000000533e+00 7.000000000000000666e-01 1.764070035666169415e-03
7.200000000000000178e+00 7.000000000000000666e-01 1.892118262502351812e-03
7.300000000000000711e+00 7.000000000000000666e-01 2.028459349991908536e-03
7.400000000000000355e+00 7.000000000000000666e-01 2.172620132399595300e-03
7.500000000000000000e+00 7.000000000000000666e-01 2.323916476867487427e-03
7.600000000000000533e+00 7.000000000000000666e-01 2.481444984660112311e-03
7.700000000000000178e+00 7.000000000000000666e-01 2.644080418223775097e-03
7.800000000000000711e+00 7.000000000000000666e-01 2.810479581509374783e-03
7.900000000000000355e+00 7.000000000000000666e-01 2.979092190831767080e-03
8.000000000000000000e+00 7.000000000000000666e-01 3.148179033881514429e-03
8.099999999999999645e+00 7.000000000000000666e-01 3.315837433857753841e-03
8.200000000000001066e+00 7.000000000000000666e-01 3.480033726271240628e-03
8.300000000000000711e+00 7.000000000000000666e-01 3.638642133116476267e-03
8.400000000000000355e+00 7.000000000000000666e-01 3.789489100378497233e-03
8.500000000000000000e+00 7.000000000000000666e-01 3.930401868798935605e-03
8.599999999999999645e+00 7.000000000000000666e-01 4.059259792751603035e-03
8.700000000000001066e+00 7.000000000000000666e-01 4.174046724615155905e-03
8.800000000000000711e+00 7.000000000000000666e-01 4.272902655935688007e-03
8.900000000000000355e+00 7.000000000000000666e-01 4.354172761816902867e-03
9.000000000000000000e+00 7.000000000000000666e-01 4.416452036603016156e-03
9.099999999999999645e+00 7.000000000000000666e-01 4.458623837290214692e-03
9.200000000000001066e+00 7.000000000000000666e-01 4.479890861448355618e-03
9.300000000000000711e+00 7.000000000000000666e-01 4.479797369278944869e-03
9.400000000000000355e+00 7.000000000000000666e-01 4.458241801158283751e-03
9.500000000000000000e+00 7.000000000000000666e-01 4.415479325658685714e-03
9.600000000000001421e+00 7.000000000000000666e-01 4.352114259276375352e-03
9.700000000000001066e+00 7.000000000000000666e-01 4.269082707293470752e-03
9.800000000000000711e+00 7.000000000000000666e-01 4.167626164585064991e-03
9.900000000000000355e+00 7.000000000000000666e-01 4.049257165984953763e-03
1.000000000000000000e+01 7.000000000000000666e-01 3.915718370442545018e-03
1.010000000000000142e+01 7.000000000000000666e-01 3.768936687244719107e-03
1.020000000000000107e+01 7.000000000000000666e-01 3.610974195770135647e-03
1.030000000000000071e+01 7.000000000000000666e-01 3.443977667102698578e-03
1.040000000000000036e+01 7.000000000000000666e-01 3.270128466026939879e-03
1.050000000000000000e+01 7.000000000000000666e-01 3.091594500291500527e-03
1.060000000000000142e+01 7.000000000000000666e-01 2.910485700168037246e-03
1.070000000000000107e+01 7.000000000000000666e-01 2.728814268895653553e-03
1.080000000000000071e+01 7.000000000000000666e-01 2.548460660187424048e-03
1.090000000000000036e+01 7.000000000000000666e-01 2.371145930872669162e-03
1.100000000000000000e+01 7.000000000000000666e-01 2.198410803540809012e-03
1.110000000000000142e+01 7.000000000000000666e-01 2.031601473282533023e-03
1.120000000000000107e+01 7.000000000000000666e-01 1.871861919620383587e-03
1.130000000000000071e+01 7.000000000000000666e-01 1.720132251679240033e-03
1.140000000000000036e+01 7.000000000000000666e-01 1.577152430064974152e-03
1.150000000000000000e+01 7.000000000000000666e-01 1.443470577362159901e-03
1.160000000000000142e+01 7.000000000000000666e-01 1.319455011396367984e-03
1.170000000000000107e+01 7.000000000000000666e-01 1.205309108803342966e-03
1.180000000000000071e+01 7.000000000000000666e-01 1.101088125607504716e-03
1.190000000000000036e+01 7.000000000000000666e-01 1.006717159025971283e-03
1.200000000000000000e+01 7.000000000000000666e-01 9.220095219486379575e-04
1.210000000000000142e+01 7.000000000000000666e-01 8.466849094153867461e-04
1.220000000000000107e+01 7.000000000000000666e-01 7.803868560417553772e-04
1.230000000000000071e+01 7.000000000000000666e-01 7.226991066091750879e-04
1.240000000000000036e+01 7.000000000000000666e-01 6.731606419377458113e-04
1.250000000000000000e+01 7.000000000000000666e-01 6.312792130654271703e-04
1.260000000000000142e+01 7.000000000000000666e-01 5.965433344849948747e-04
1.270000000000000107e+01 7.000000000000000666e-01 5.684327689846349835e-04
1.280000000000000071e+01 7.000000000000000666e-01 5.464276010564718920e-04
1.290000000000000036e+01 7.000000000000000666e-01 5.300160425740598532e-04
1.300000000000000000e+01 7.000000000000000666e-01 5.187011441169403795e-04
1.310000000000000142e+01 7.000000000000000666e-01 5.120065992694179061e-04
1.320000000000000107e+01 7.000000000000000666e-01 5.094818292681930648e-04
1.330000000000000071e+01 7.000000000000000666e-01 5.107065236472429571e-04
1.340000000000000036e+01 7.000000000000000666e-01 5.152947912893408172e-04
1.350000000000000000e+01 7.000000000000000666e-01 5.228990477983623368e-04
1.360000000000000142e+01 7.000000000000000666e-01 5.332137315006588120e-04
1.370000000000000107e+01 7.000000000000000666e-01 5.459789036266866295e-04
1.380000000000000071e+01 7.000000000000000666e-01 5.609837500413971875e-04
1.390000000000000036e+01 7.000000000000000666e-01 5.780699637547806902e-04
1.400000000000000000e+01 7.000000000000000666e-01 5.971349505720172915e-04
1.410000000000000142e+01 7.000000000000000666e-01 6.181347656273445106e-04
1.420000000000000107e+01 7.000000000000000666e-01 6.410866569918477736e-04
1.430000000000000071e+01 7.000000000000000666e-01 6.660710647272376347e-04
1.440000000000000036e+01 7.000000000000000666e-01 6.932329002845399575e-04
1.450000000000000000e+01 7.000000000000000666e-01 7.227819126334495293e-04
1.460000000000000142e+01 7.000000000000000666e-01 7.549919346430971788e-04
1.470000000000000107e+01 7.000000000000000666e-01 7.901987968381864571e-04
1.480000000000000071e+01 7.000000000000000666e-01 8.287966967156242372e-04
1.490000000000000036e+01 7.000000000000000666e-01 8.712328214960729858e-04
1.500000000000000000e+01 7.000000000000000666e-01 9.180000418250659593e-04
0.000000000000000000e+00 8.000000000000000444e-01 5.186561181588039866e-03
1.000000000000000056e-01 8.000000000000000444e-01 5.257362760696483034e-03
2.000000000000000111e-01 8.000000000000000444e-01 5.303776347814257927e-03
3.000000000000000444e-01 8.000000000000000444e-01 5.324904716981387551e-03
4.000000000000000222e-01 8.000000000000000444e-01 5.320269557336535296e-03
5.000000000000000000e-01 8.000000000000000444e-01 5.289824637616792093e-03
6.000000000000000888e-01 8.000000000000000444e-01 5.233956623793988364e-03
7.000000000000000666e-01 8.000000000000000444e-01 5.153473571443970697e-03
8.000000000000000444e-01 8.000000000000000444e-01 5.049581607994294702e-03
9.000000000000000222e-01 8.000000000000000444e-01 4.923850786979414376e-03
1.000000000000000000e+00 8.000000000000000444e-01 4.778171513645821517e-03
1.100000000000000089e+00 8.000000000000000444e-01 4.614703288006435922e-03
1.200000000000000178e+00 8.000000000000000444e-01 4.435817770818884301e-03
1.300000000000000044e+00 8.000000000000000444e-01 4.244038337876447631e-03
1.400000000000000133e+00 8.000000000000000444e-01 4.041978342098531685e-03
1.500000000000000000e+00 8.000000000000000444e-01 3.832280251082792986e-03
1.600000000000000089e+00 8.000000000000000444e-01 3.617557676269010820e-03
1.700000000000000178e+00 8.000000000000000444e-01 3.400342070831353578e-03
1.800000000000000044e+00 8.000000000000000444e-01 3.183035564071499436e-03
1.900000000000000133e+00 8.000000000000000444e-01 2.967871041340541631e-03
2.000000000000000000e+00 8.000000000000000444e-01 2.756880193366549082e-03
2.100000000000000089e+00 8.000000000000000444e-01 2.551869870597620917e-03
2.200000000000000178e+00 8.000000000000000444e-01 2.354406708649393800e-03
2.300000000000000266e+00 8.000000000000000444e-01 2.165809659092461908e-03
2.400000000000000355e+00 8.000000000000000444e-01 1.987149780447751250e-03
2.500000000000000000e+00 8.000000000000000444e-01 1.819256427383990175e-03
2.600000000000000089e+00 8.000000000000000444e-01 1.662728826691528636e-03
2.700000000000000178e+00 8.000000000000000444e-01 1.517951946759905522e-03
2.800000000000000266e+00 8.000000000000000444e-01 1.385115548885076410e-03
2.900000000000000355e+00 8.000000000000000444e-01 1.264235346247302369e-03
3.000000000000000000e+00 8.000000000000000444e-01 1.155175279917253911e-03
3.100000000000000089e+00 8.000000000000000444e-01 1.057670039498941148e-03
3.200000000000000178e+00 8.000000000000000444e-01 9.713470973690334180e-04
3.300000000000000266e+00 8.000000000000000444e-01 8.957476787526024234e-04
3.400000000000000355e+00 8.000000000000000444e-01 8.303462450376815872e-04
3.500000000000000000e+00 8.000000000000000444e-01 7.745682162940041929e-04
3.600000000000000089e+00 8.000000000000000444e-01 7.278057942594542019e-04
3.700000000000000178e+00 8.000000000000000444e-01 6.894318643116828862e-04
3.800000000000000266e+00 8.000000000000000444e-01 6.588120511827415780e-04
3.900000000000000355e+00 8.000000000000000444e-01 6.353150770635056536e-04
4.000000000000000000e+00 8.000000000000000444e-01 6.183216223272710059e-04
4.100000000000000533e+00 8.000000000000000444e-01 6.072319195254728685e-04
4.200000000000000178e+00 8.000000000000000444e-01 6.014723225362674734e-04
4.299999999999999822e+00 8.000000000000000444e-01 6.005010872870510975e-04
4.400000000000000355e+00 8.000000000000000444e-01 6.038135811365499339e-04
4.500000000000000000e+00 8.000000000000000444e-01 6.109471077017090187e-04
4.600000000000000533e+00 8.000000000000000444e-01 6.214854954952080861e-04
4.700000000000000178e+00 8.000000000000000444e-01 6.350635548582446921e-04
4.800000000000000711e+00 8.000000000000000444e-01 6.513714607141978929e-04
4.900000000000000355e+00 8.000000000000000444e-01 6.701590706919324835e-04
5.000000000000000000e+00 8.000000000000000444e-01 6.912401408923343413e-04
5.100000000000000533e+00 8.000000000000000444e-01 7.144963563879101883e-04
5.200000000000000178e+00 8.000000000000000444e-01 7.398810515508000459e-04
5.300000000000000711e+00 8.000000000000000444e-01 7.674224573642489302e-04
5.400000000000000355e+00 8.000000000000000444e-01 7.972262796959169806e-04
5.500000000000000000e+00 8.000000000000000444e-01 8.294773847426449836e-04
5.600000000000000533e+00 8.000000000000000444e-01 8.644403461685233820e-04
5.700000000000000178e+00 8.000000000000000444e-01 9.024585936464975993e-04
5.800000000000000711e+00 8.000000000000000444e-01 9.439518955715029726e-04
5.900000000000000355e+00 8.000000000000000444e-01 9.894119108842876383e-04
6.000000000000000000e+00 8.000000000000000444e-01 1.039395557735874444e-03
6.100000000000000533e+00 8.000000000000000444e-01 1.094515971863878985e-03
6.200000000000000178e+00 8.000000000000000444e-01 1.155430866898802351e-03
6.300000000000000711e+00 8.000000000000000444e-01 1.222828164184744599e-03
6.400000000000000355e+00 8.000000000000000444e-01 1.297408832623907216e-03
6.500000000000000000e+00 8.000000000000000444e-01 1.379866970510406623e-03
6.600000000000000533e+00 8.000000000000000444e-01 1.470867271381073264e-03
6.700000000000000178e+00 8.000000000000000444e-01 1.571020143411095728e-03
6.800000000000000711e+00 8.000000000000000444e-01 1.680854894089765187e-03
6.900000000000000355e+00 8.000000000000000444e-01 1.800791544285800828e-03
7.000000000000000000e+00 8.000000000000000444e-01 1.931111991873386488e-03
7.100000000000000533e+00 8.000000000000000444e-01 2.071931396462162525e-03
7.200000000000000178e+00 8.000000000000000444e-01 2.223170793430668396e-03
7.300000000000000711e+00 8.000000000000000444e-01 2.384532056207367724e-03
7.400000000000000355e+00 8.000000000000000444e-01 2.555476398919087535e-03
7.500000000000000000e+00 8.000000000000000444e-01 2.735207635929846458e-03
7.600000000000000533e+00 8.000000000000000444e-01 2.922661380716399387e-03
7.700000000000000178e+00 8.000000000000000444e-01 3.116501266865713375e-03
7.800000000000000711e+00 8.000000000000000444e-01 3.315123105249209202e-03
7.900000000000000355e+00 8.000000000000000444e-01 3.516667654610953347e-03
8.000000000000000000e+00 8.000000000000000444e-01 3.719042383854157755e-03
8.099999999999999645e+00 8.000000000000000444e-01 3.919952254262003798e-03
8.200000000000001066e+00 8.000000000000000444e-01 4.116939164492277453e-03
8.300000000000000711e+00 8.000000000000000444e-01 4.307429300058162117e-03
8.400000000000000355e+00 8.000000000000000444e-01 4.488787234378142921e-03
8.500000000000000000e+00 8.000000000000000444e-01 4.658375263607296771e-03
8.599999999999999645e+00 8.000000000000000444e-01 4.813616144945246506e-03
8.700000000000001066e+00 8.000000000000000444e-01 4.952057168161719952e-03
8.800000000000000711e+00 8.000000000000000444e-01 5.071433339042784490e-03
8.900000000000000355e+00 8.000000000000000444e-01 5.169727402642187650e-03
9.000000000000000000e+00 8.000000000000000444e-01 5.245224489157738340e-03
9.099999999999999645e+00 8.000000000000000444e-01 5.296559325398990034e-03
9.200000000000001066e+00 8.000000000000000444e-01 5.322754213697371284e-03
9.300000000000000711e+00 8.000000000000000444e-01 5.323246325829632600e-03
9.400000000000000355e+00 8.000000000000000444e-01 5.297903275510406663e-03
9.500000000000000000e+00 8.000000000000000444e-01 5.247026399005251703e-03
9.600000000000001421e+00 8.000000000000000444e-01 5.171341666537980497e-03
9.700000000000001066e+00 8.000000000000000444e-01 5.071978643094334285e-03
9.800000000000000711e+00 8.000000000000000444e-01 4.950438391379674043e-03
9.900000000000000355e+00 8.000000000000000444e-01 4.808551638514427413e-03
1.000000000000000000e+01 8.000000000000000444e-01 4.648428890265036625e-03
1.010000000000000142e+01 8.000000000000000444e-01 4.472404454441858412e-03
1.020000000000000107e+01 8.000000000000000444e-01 4.282976515433625439e-03
1.030000000000000071e+01 8.000000000000000444e-01 4.082745477144229980e-03
1.040000000000000036e+01 8.000000000000000444e-01 3.874352760484731789e-03
1.050000000000000000e+01 8.000000000000000444e-01 3.660422109043636081e-03
1.060000000000000142e+01 8.000000000000000444e-01 3.443505233659744681e-03
1.070000000000000107e+01 8.000000000000000444e-01 3.226033329655547330e-03
1.080000000000000071e+01 8.000000000000000444e-01 3.010275649755908556e-03
1.090000000000000036e+01 8.000000000000000444e-01 2.798305933935449005e-03
1.100000000000000000e+01 8.000000000000000444e-01 2.591977107981972839e-03
1.110000000000000142e+01 8.000000000000000444e-01 2.392904287707704400e-03
1.120000000000000107e+01 8.000000000000000444e-01 2.202455785094689644e-03
1.130000000000000071e+01 8.000000000000000444e-01 2.021751521927918002e-03
1.140000000000000036e+01 8.000000000000000444e-01 1.851668026648121534e-03
1.150000000000000000e+01 8.000000000000000444e-01 1.692849027199495870e-03
1.160000000000000142e+01 8.000000000000000444e-01 1.545720557603949769e-03
1.170000000000000107e+01 8.000000000000000444e-01 1.410509465512207452e-03
1.180000000000000071e+01 8.000000000000000444e-01 1.287264235134469390e-03
1.190000000000000036e+01 8.000000000000000444e-01 1.175877115213891898e-03
1.200000000000000000e+01 8.000000000000000444e-01 1.076106653994071639e-03
1.210000000000000142e+01 8.000000000000000444e-01 9.875998808146838059e-04
1.220000000000000107e+01 8.000000000000000444e-01 9.099135257259365669e-04
1.230000000000000071e+01 8.000000000000000444e-01 8.425338240304015500e-04
1.240000000000000036e+01 8.000000000000000444e-01 7.848946031221852885e-04
1.250000000000000000e+01 8.000000000000000444e-01 7.363934873619951702e-04
1.260000000000000142e+01 8.000000000000000444e-01 6.964061778510067082e-04
1.270000000000000107e+01 8.000000000000000444e-01 6.642988645294068458e-04
1.280000000000000071e+01 8.000000000000000444e-01 6.394389063839613606e-04
1.290000000000000036e+01 8.000000000000000444e-01 6.212039714953553754e-04
1.300000000000000000e+01 8.000000000000000444e-01 6.089898631420107662e-04
1.310000000000000142e+01 8.000000000000000444e-01 6.022172730263137402e-04
1.320000000000000107e+01 8.000000000000000444e-01 6.003377003221741079e-04
1.330000000000000071e+01 8.000000000000000444e-01 6.028387584285444314e-04
1.340000000000000036e+01 8.000000000000000444e-01 6.092490629576252995e-04
1.350000000000000000e+01 8.000000000000000444e-01 6.191428574585539643e-04
1.360000000000000142e+01 8.000000000000000444e-01 6.321444903804371686e-04
1.370000000000000107e+01 8.000000000000000444e-01 6.479328102554110947e-04
1.380000000000000071e+01 8.000000000000000444e-01 6.662454981599851478e-04
1.390000000000000036e+01 8.000000000000000444e-01 6.868833089779613835e-04
1.400000000000000000e+01 8.000000000000000444e-01 7.097141472938345340e-04
1.410000000000000142e+01 8.000000000000000444e-01 7.346768610434409449e-04
1.420000000000000107e+01 8.000000000000000444e-01 7.617845972440652350e-04
1.430000000000000071e+01 8.000000000000000444e-01 7.911275299528363648e-04
1.440000000000000036e+01 8.000000000000000444e-01 8.228747417096794834e-04
1.450000000000000000e+01 8.000000000000000444e-01 8.572750167691162680e-04
1.460000000000000142e+01 8.000000000000000444e-01 8.946562881780809745e-04
1.470000000000000107e+01 8.000000000000000444e-01 9.354234721634235991e-04
1.480000000000000071e+01 8.000000000000000444e-01 9.800544235448584249e-04
1.490000000000000036e+01 8.000000000000000444e-01 1.029093756442090628e-03
1.500000000000000000e+01 8.000000000000000444e-01 1.083144297091224529e-03
0.000000000000000000e+00 9.000000000000000222e-01 6.135714625270401873e-03
1.000000000000000056e-01 9.000000000000000222e-01 6.221256789712597060e-03
2.000000000000000111e-01 9.000000000000000222e-01 6.277614632089489194e-03
3.000000000000000444e-01 9.000000000000000222e-01 6.303692108603185101e-03
4.000000000000000222e-01 9.000000000000000222e-01 6.298899352343793195e-03
5.000000000000000000e-01 9.000000000000000222e-01 6.263168856048119057e-03
6.000000000000000888e-01 9.000000000000000222e-01 6.196956696608159169e-03
7.000000000000000666e-01 9.000000000000000222e-01 6.101228818381185942e-03
8.000000000000000444e-01 9.000000000000000222e-01 5.977432984673354543e-03
9.000000000000000222e-01 9.000000000000000222e-01 5.827457569268711460e-03
1.000000000000000000e+00 9.000000000000000222e-01 5.653578865442057677e-03
1.100000000000000089e+00 9.000000000000000222e-01 5.458399013828044676e-03
1.200000000000000178e+00 9.000000000000000222e-01 5.244776971950406916e-03
1.300000000000000044e+00 9.000000000000000222e-01 5.015755151502205092e-03
1.400000000000000133e+00 9.000000000000000222e-01 4.774484425444504125e-03
1.500000000000000000e+00 9.000000000000000222e-01 4.524150153872723810e-03
1.600000000000000089e+00 9.000000000000000222e-01 4.267901701397791570e-03
1.700000000000000178e+00 9.000000000000000222e-01 4.008787633068400420e-03
1.800000000000000044e+00 9.000000000000000222e-01 3.749698400840443830e-03
1.900000000000000133e+00 9.000000000000000222e-01 3.493317893616709833e-03
2.000000000000000000e+00 9.000000000000000222e-01 3.242084749370586095e-03
2.100000000000000089e+00 9.000000000000000222e-01 2.998163847097294523e-03
2.200000000000000178e+00 9.000000000000000222e-01 2.763427937108633471e-03
2.300000000000000266e+00 9.000000000000000222e-01 2.539448954808107718e-03
2.400000000000000355e+00 9.000000000000000222e-01 2.327498214756051377e-03
2.500000000000000000e+00 9.000000000000000222e-01 2.128554411654394983e-03
2.600000000000000089e+00 9.000000000000000222e-01 1.943318169451424115e-03
2.700000000000000178e+00 9.000000000000000222e-01 1.772231779432216882e-03
2.800000000000000266e+00 9.000000000000000222e-01 1.615502747744199889e-03
2.900000000000000355e+00 9.000000000000000222e-01 1.473129822721568928e-03
3.000000000000000000e+00 9.000000000000000222e-01 1.344930279934523736e-03
3.100000000000000089e+00 9.000000000000000222e-01 1.230567393690340863e-03
3.200000000000000178e+00 9.000000000000000222e-01 1.129577202894653000e-03
3.300000000000000266e+00 9.000000000000000222e-01 1.041393872532087646e-03
3.400000000000000355e+00 9.000000000000000222e-01 9.653731468218752429e-04
3.500000000000000000e+00 9.000000000000000222e-01 9.008135756828183471e-04
3.600000000000000089e+00 9.000000000000000222e-01 8.469753642030733269e-04
3.700000000000000178e+00 9.000000000000000222e-01 8.030968394893658229e-04
3.800000000000000266e+00 9.000000000000000222e-01 7.684086470249613249e-04
3.900000000000000355e+00 9.000000000000000222e-01 7.421458780243325379e-04
4.000000000000000000e+00 9.000000000000000222e-01 7.235583905045037470e-04
4.100000000000000533e+00 9.000000000000000222e-01 7.119196215373509769e-04
4.200000000000000178e+00 9.000000000000000222e-01 7.065341990406157850e-04
4.299999999999999822e+00 9.000000000000000222e-01 7.067446517955743631e-04
4.400000000000000355e+00 9.000000000000000222e-01 7.119374897766728291e-04
4.500000000000000000e+00 9.000000000000000222e-01 7.215488870610294730e-04
4.600000000000000533e+00 9.000000000000000222e-01 7.350701501534736334e-04
4.700000000000000178e+00 9.000000000000000222e-01 7.520530988471175885e-04
4.800000000000000711e+00 9.000000000000000222e-01 7.721154276983669329e-04
4.900000000000000355e+00 9.000000000000000222e-01 7.949460563545671056e-04
5.000000000000000000e+00 9.000000000000000222e-01 8.203104184071129774e-04
5.100000000000000533e+00 9.000000000000000222e-01 8.480555827930190416e-04
5.200000000000000178e+00 9.000000000000000222e-01 8.781150502903379250e-04
5.300000000000000711e+00 9.000000000000000222e-01 9.105130212971733906e-04
5.400000000000000355e+00 9.000000000000000222e-01 9.453678905964973912e-04
5.500000000000000000e+00 9.000000000000000222e-01 9.828946908500989146e-04
5.600000000000000533e+00 9.000000000000000222e-01 1.023406179837775890e-03
5.700000000000000178e+00 9.000000000000000222e-01 1.067312247832689865e-03
5.800000000000000711e+00 9.000000000000000222e-01 1.115117312126481450e-03
5.900000000000000355e+00 9.000000000000000222e-01 1.167415367086073116e-03
6.000000000000000000e+00 9.000000000000000222e-01 1.224882372114381463e-03
6.100000000000000533e+00 9.000000000000000222e-01 1.288265688714236058e-03
6.200000000000000178e+00 9.000000000000000222e-01 1.358370323953404487e-03
6.300000000000000711e+00 9.000000000000000222e-01 1.436041803442567348e-03
6.400000000000000355e+00 9.000000000000000222e-01 1.522145584622641452e-03
6.500000000000000000e+00 9.000000000000000222e-01 1.617543032197456005e-03
6.600000000000000533e+00 9.000000000000000222e-01 1.723064112318104749e-03
6.700000000000000178e+00 9.000000000000000222e-01 1.839477119431926540e-03
6.800000000000000711e+00 9.000000000000000222e-01 1.967455926355169554e-03
6.900000000000000355e+00 9.000000000000000222e-01 2.107545438569541959e-03
7.000000000000000000e+00 9.000000000000000222e-01 2.260126129904302481e-03
7.100000000000000533e+00 9.000000000000000222e-01 2.425378728071243654e-03
7.200000000000000178e+00 9.000000000000000222e-01 2.603250292213033813e-03
7.300000000000000711e+00 9.000000000000000222e-01 2.793423066381866757e-03
7.400000000000000355e+00 9.000000000000000222e-01 2.995287587731667710e-03
7.500000000000000000e+00 9.000000000000000222e-01 3.207921561799813130e-03
7.600000000000000533e+00 9.000000000000000222e-01 3.430075977144753444e-03
7.700000000000000178e+00 9.000000000000000222e-01 3.660169808767977945e-03
7.800000000000000711e+00 9.000000000000000222e-01 3.896294449902856956e-03
7.900000000000000355e+00 9.000000000000000222e-01 4.136228716432926479e-03
8.000000000000000000e+00 9.000000000000000222e-01 4.377464895394110600e-03
8.099999999999999645e+00 9.000000000000000222e-01 4.617245873209574816e-03
8.200000000000001066e+00 9.000000000000000222e-01 4.852612900928557522e-03
8.300000000000000711e+00 9.000000000000000222e-01 5.080463057941948454e-03
8.400000000000000355e+00 9.000000000000000222e-01 5.297614990560119141e-03
8.500000000000000000e+00 9.000000000000000222e-01 5.500881056472568809e-03
8.599999999999999645e+00 9.000000000000000222e-01 5.687143628108372144e-03
8.700000000000001066e+00 9.000000000000000222e-01 5.853433021438994577e-03
8.800000000000000711e+00 9.000000000000000222e-01 5.997004340685371630e-03
8.900000000000000355e+00 9.000000000000000222e-01 6.115410476049113267e-03
9.000000000000000000e+00 9.000000000000000222e-01 6.206568566112879645e-03
9.099999999999999645e+00 9.000000000000000222e-01 6.268817436807303314e-03
9.200000000000001066e+00 9.000000000000000222e-01 6.300963845866830275e-03
9.300000000000000711e+00 9.000000000000000222e-01 6.302315780546107957e-03
9.400000000000000355e+00 9.000000000000000222e-01 6.272701557153554514e-03
9.500000000000000000e+00 9.000000000000000222e-01 6.212474029979819790e-03
9.600000000000001421e+00 9.000000000000000222e-01 6.122499808102531069e-03
9.700000000000001066e+00 9.000000000000000222e-01 6.004133973441686672e-03
9.800000000000000711e+00 9.000000000000000222e-01 5.859181364066544905e-03
9.900000000000000355e+00 9.000000000000000222e-01 5.689846005669864024e-03
1.000000000000000000e+01 9.000000000000000222e-01 5.498670716053847066e-03
1.010000000000000142e+01 9.000000000000000222e-01 5.288469250660274290e-03
1.020000000000000107e+01 9.000000000000000222e-01 5.062253584848434504e-03
1.030000000000000071e+01 9.000000000000000222e-01 4.823159030235064058e-03
1.040000000000000036e+01 9.000000000000000222e-01 4.574369854668648358e-03
1.050000000000000000e+01 9.000000000000000222e-01 4.319047922772076969e-03
1.060000000000000142e+01 9.000000000000000222e-01 4.060266608574156222e-03
1.070000000000000107e+01 9.000000000000000222e-01 3.800951872563375182e-03
1.080000000000000071e+01 9.000000000000000222e-01 3.543831967006796577e-03
1.090000000000000036e+01 9.000000000000000222e-01 3.291396763579956461e-03
1.100000000000000000e+01 9.000000000000000222e-01 3.045867215536944908e-03
1.110000000000000142e+01 9.000000000000000222e-01 2.809175001080362923e-03
1.120000000000000107e+01 9.000000000000000222e-01 2.582951970411349364e-03
1.130000000000000071e+01 9.000000000000000222e-01 2.368528656465493029e-03
1.140000000000000036e+01 9.000000000000000222e-01 2.166940822930578294e-03
1.150000000000000000e+01 9.000000000000000222e-01 1.978942820684548125e-03
1.160000000000000142e+01 9.000000000000000222e-01 1.805026406830735055e-03
1.170000000000000107e+01 9.000000000000000222e-01 1.645443644880750702e-03
1.180000000000000071e+01 9.000000000000000222e-01 1.500232541529899263e-03
1.190000000000000036e+01 9.000000000000000222e-01 1.369244172709068764e-03
1.200000000000000000e+01 9.000000000000000222e-01 1.252170195005609466e-03
1.210000000000000142e+01 9.000000000000000222e-01 1.148569813262959472e-03
1.220000000000000107e+01 9.000000000000000222e-01 1.057895466777475282e-03
1.230000000000000071e+01 9.000000000000000222e-01 9.795166919399204454e-04
1.240000000000000036e+01 9.000000000000000222e-01 9.127418073132758086e-04
1.250000000000000000e+01 9.000000000000000222e-01 8.568372392168810544e-04
1.260000000000000142e+01 9.000000000000000222e-01 8.110444555560548160e-04
1.270000000000000107e+01 9.000000000000000222e-01 7.745945989094914219e-04
1.280000000000000071e+01 9.000000000000000222e-01 7.467210049059341609e-04
1.290000000000000036e+01 9.000000000000000222e-01 7.266698586400639889e-04
1.300000000000000000e+01 9.000000000000000222e-01 7.137092816920711244e-04
1.310000000000000142e+01 9.000000000000000222e-01 7.071371576940039486e-04
1.320000000000000107e+01 9.000000000000000222e-01 7.062879985128207080e-04
1.330000000000000071e+01 9.000000000000000222e-01 7.105391295798256512e-04
1.340000000000000036e+01 9.000000000000000222e-01 7.193164354072032482e-04
1.350000000000000000e+01 9.000000000000000222e-01 7.320998585320084504e-04
1.360000000000000142e+01 9.000000000000000222e-01 7.484287904103802515e-04
1.370000000000000107e+01 9.000000000000000222e-01 7.679074341881029706e-04
1.380000000000000071e+01 9.000000000000000222e-01 7.902101594123925321e-04
1.390000000000000036e+01 9.000000000000000222e-01 8.150868097876510197e-04
1.400000000000000000e+01 9.000000000000000222e-01 8.423678687388363008e-04
1.410000000000000142e+01 9.000000000000000222e-01 8.719693351569467914e-04
1.420000000000000107e+01 9.000000000000000222e-01 9.038971142655455619e-04
1.430000000000000071e+01 9.000000000000000222e-01 9.382506868423453250e-04
1.440000000000000036e+01 9.000000000000000222e-01 9.752257847234443479e-04
1.450000000000000000e+01 9.000000000000000222e-01 1.015115772294175253e-03
1.460000000000000142e+01 9.000000000000000222e-01 1.058311413357327247e-03
1.470000000000000107e+01 9.000000000000000222e-01 1.105298691450904564e-03
1.480000000000000071e+01 9.000000000000000222e-01 1.156654350787383531e-03
1.490000000000000036e+01 9.000000000000000222e-01 1.213038836306925021e-03
1.500000000000000000e+01 9.000000000000000222e-01 1.275186337032297888e-03
0.000000000000000000e+00 1.000000000000000000e+00 7.230088793899792227e-03
1.000000000000000056e-01 1.000000000000000000e+00 7.333002477817922304e-03
2.000000000000000111e-01 1.000000000000000000e+00 7.401154902856421636e-03
3.000000000000000444e-01 1.000000000000000000e+00 7.433214005196536397e-03
4.000000000000000222e-01 1.000000000000000000e+00 7.428455747349587204e-03
5.000000000000000000e-01 1.000000000000000000e+00 7.386783876567424613e-03
6.000000000000000888e-01 1.000000000000000000e+00 7.308731719065738978e-03
7.000000000000000666e-01 1.000000000000000000e+00 7.195446017008264028e-03
8.000000000000000444e-01 1.000000000000000000e+00 7.048653515225022578e-03
9.000000000000000222e-01 1.000000000000000000e+00 6.870611672861917651e-03
1.000000000000000000e+00 1.000000000000000000e+00 6.664045480849795262e-03
1.100000000000000089e+00 1.000000000000000000e+00 6.432072880316758341e-03
1.200000000000000178e+00 1.000000000000000000e+00 6.178121674303560865e-03
1.300000000000000044e+00 1.000000000000000000e+00 5.905841085003455879e-03
1.400000000000000133e+00 1.000000000000000000e+00 5.619011217827454135e-03
1.500000000000000000e+00 1.000000000000000000e+00 5.321453646995929349e-03
1.600000000000000089e+00 1.000000000000000000e+00 5.016946139671997484e-03
1.700000000000000178e+00 1.000000000000000000e+00 4.709144201101953843e-03
1.800000000000000044e+00 1.000000000000000000e+00 4.401511674904273405e-03
1.900000000000000133e+00 1.000000000000000000e+00 4.097262100777258886e-03
2.000000000000000000e+00 1.000000000000000000e+00 3.799311951395269518e-03
2.100000000000000089e+00 1.000000000000000000e+00 3.510246277804946434e-03
2.200000000000000178e+00 1.000000000000000000e+00 3.232296723613637714e-03
2.300000000000000266e+00 1.000000000000000000e+00 2.967331354016496808e-03
2.400000000000000355e+00 1.000000000000000000e+00 2.716855311285471149e-03
2.500000000000000000e+00 1.000000000000000000e+00 2.482020971049797575e-03
2.600000000000000089e+00 1.000000000000000000e+00 2.263646042488941419e-03
2.700000000000000178e+00 1.000000000000000000e+00 2.062237931273479957e-03
2.800000000000000266e+00 1.000000000000000000e+00 1.878022660366457722e-03
2.900000000000000355e+00 1.000000000000000000e+00 1.710976708523502358e-03
3.000000000000000000e+00 1.000000000000000000e+00 1.560860263354740211e-03
3.100000000000000089e+00 1.000000000000000000e+00 1.427250576752675916e-03
3.200000000000000178e+00 1.000000000000000000e+00 1.309574336408647881e-03
3.300000000000000266e+00 1.000000000000000000e+00 1.207138209971410229e-03
3.400000000000000355e+00 1.000000000000000000e+00 1.119156962046285141e-03
3.500000000000000000e+00 1.000000000000000000e+00 1.044778775289112102e-03
3.600000000000000089e+00 1.000000000000000000e+00 9.831076149815036469e-04
3.700000000000000178e+00 1.000000000000000000e+00 9.332226544915840204e-04
3.800000000000000266e+00 1.000000000000000000e+00 8.941949227035222688e-04
3.900000000000000355e+00 1.000000000000000000e+00 8.651014422466592798e-04
4.000000000000000000e+00 1.000000000000000000e+00 8.450371997610301800e-04
4.100000000000000533e+00 1.000000000000000000e+00 8.331253287923937999e-04
4.200000000000000178e+00 1.000000000000000000e+00 8.285258957246682517e-04
4.299999999999999822e+00 1.000000000000000000e+00 8.304436637135458651e-04
4.400000000000000355e+00 1.000000000000000000e+00 8.381351735482769297e-04
4.500000000000000000e+00 1.000000000000000000e+00 8.509154284694827068e-04
4.600000000000000533e+00 1.000000000000000000e+00 8.681644067492981336e-04
4.700000000000000178e+00 1.000000000000000000e+00 8.893335554603564938e-04
4.800000000000000711e+00 1.000000000000000000e+00 9.139523449834838307e-04
4.900000000000000355e+00 1.000000000000000000e+00 9.416348895198441800e-04
5.000000000000000000e+00 1.000000000000000000e+00 9.720865666770276119e-04
5.100000000000000533e+00 1.000000000000000000e+00 1.005110501017332254e-03
5.200000000000000178e+00 1.000000000000000000e+00 1.040613713713205851e-03
5.300000000000000711e+00 1.000000000000000000e+00 1.078612684171352662e-03
5.400000000000000355e+00 1.000000000000000000e+00 1.119238020416570608e-03
5.500000000000000000e+00 1.000000000000000000e+00 1.162737893810664213e-03
5.600000000000000533e+00 1.000000000000000000e+00 1.209479861020369869e-03
5.700000000000000178e+00 1.000000000000000000e+00 1.259950672968087855e-03
5.800000000000000711e+00 1.000000000000000000e+00 1.314753658104157860e-03
5.900000000000000355e+00 1.000000000000000000e+00 1.374603267520344051e-03
6.000000000000000000e+00 1.000000000000000000e+00 1.440316384508372270e-03
6.100000000000000533e+00 1.000000000000000000e+00 1.512800033977800950e-03
6.200000000000000178e+00 1.000000000000000000e+00 1.593035180863156290e-03
6.300000000000000711e+00 1.000000000000000000e+00 1.682056384541063404e-03
6.400000000000000355e+00 1.000000000000000000e+00 1.780927181321984628e-03
6.500000000000000000e+00 1.000000000000000000e+00 1.890711201467481801e-03
6.600000000000000533e+00 1.000000000000000000e+00 2.012439191733954649e-03
6.700000000000000178e+00 1.000000000000000000e+00 2.147072307995620197e-03
6.800000000000000711e+00 1.000000000000000000e+00 2.295462261323637058e-03
6.900000000000000355e+00 1.000000000000000000e+00 2.458309138223810537e-03
7.000000000000000000e+00 1.000000000000000000e+00 2.636117961485921583e-03
7.100000000000000533e+00 1.000000000000000000e+00 2.829155298911095393e-03
7.200000000000000178e+00 1.000000000000000000e+00 3.037407446814579040e-03
7.300000000000000711e+00 1.000000000000000000e+00 3.260541895326087188e-03
7.400000000000000355e+00 1.000000000000000000e+00 3.497873903959274056e-03
7.500000000000000000e+00 1.000000000000000000e+00 3.748340060272433057e-03
7.600000000000000533e+00 1.000000000000000000e+00 4.010480645850390824e-03
7.700000000000000178e+00 1.000000000000000000e+00 4.282432480953762138e-03
7.800000000000000711e+00 1.000000000000000000e+00 4.561933656908293173e-03
7.900000000000000355e+00 1.000000000000000000e+00 4.846341196164406437e-03
8.000000000000000000e+00 1.000000000000000000e+00 5.132662214848045246e-03
8.099999999999999645e+00 1.000000000000000000e+00 5.417598620789515311e-03
8.200000000000001066e+00 1.000000000000000000e+00 5.697604788135610804e-03
8.300000000000000711e+00 1.000000000000000000e+00 5.968957040091975308e-03
8.400000000000000355e+00 1.000000000000000000e+00 6.227833179725548139e-03
8.500000000000000000e+00 1.000000000000000000e+00 6.470399771099205263e-03
8.599999999999999645e+00 1.000000000000000000e+00 6.692904422789131350e-03
8.700000000000001066e+00 1.000000000000000000e+00 6.891769991311757354e-03
8.800000000000000711e+00 1.000000000000000000e+00 7.063687424148791527e-03
8.900000000000000355e+00 1.000000000000000000e+00 7.205703913324210466e-03
9.000000000000000000e+00 1.000000000000000000e+00 7.315303134330571402e-03
9.099999999999999645e+00 1.000000000000000000e+00 7.390474596536331792e-03
9.200000000000001066e+00 1.000000000000000000e+00 7.429769517427687632e-03
9.300000000000000711e+00 1.000000000000000000e+00 7.432341135358693299e-03
9.400000000000000355e+00 1.000000000000000000e+00 7.397967970386883779e-03
9.500000000000000000e+00 1.000000000000000000e+00 7.327059203323334213e-03
9.600000000000001421e+00 1.000000000000000000e+00 7.220642040053584787e-03
9.700000000000001066e+00 1.000000000000000000e+00 7.080331630796956807e-03
9.800000000000000711e+00 1.000000000000000000e+00 6.908284790982179707e-03
9.900000000000000355e+00 1.000000000000000000e+00 6.707139390886304210e-03
1.000000000000000000e+01 1.000000000000000000e+00 6.479941815721744838e-03
1.010000000000000142e+01 1.000000000000000000e+00 6.230065320107368472e-03
1.020000000000000107e+01 1.000000000000000000e+00 5.961122389280008524e-03
1.030000000000000071e+01 1.000000000000000000e+00 5.676874359064401632e-03
1.040000000000000036e+01 1.000000000000000000e+00 5.381141530841793141e-03
1.050000000000000000e+01 1.000000000000000000e+00 5.077716849206876173e-03
1.060000000000000142e+01 1.000000000000000000e+00 4.770285901024648098e-03
1.070000000000000107e+01 1.000000000000000000e+00 4.462355566633754989e-03
1.080000000000000071e+01 1.000000000000000000e+00 4.157193135973694109e-03
1.090000000000000036e+01 1.000000000000000000e+00 3.857777128655920287e-03
1.100000000000000000e+01 1.000000000000000000e+00 3.566760464014176457e-03
1.110000000000000142e+01 1.000000000000000000e+00 3.286446050845808625e-03
1.120000000000000107e+01 1.000000000000000000e+00 3.018774339229223815e-03
1.130000000000000071e+01 1.000000000000000000e+00 2.765321924912310207e-03
1.140000000000000036e+01 1.000000000000000000e+00 2.527309939229327278e-03
1.150000000000000000e+01 1.000000000000000000e+00 2.305620704940361705e-03
1.160000000000000142e+01 1.000000000000000000e+00 2.100820993189766745e-03
1.170000000000000107e+01 1.000000000000000000e+00 1.913190173916189552e-03
1.180000000000000071e+01 1.000000000000000000e+00 1.742751600411364139e-03
1.190000000000000036e+01 1.000000000000000000e+00 1.589305692826066541e-03
1.200000000000000000e+01 1.000000000000000000e+00 1.452463367179352653e-03
1.210000000000000142e+01 1.000000000000000000e+00 1.331678676890310931e-03
1.220000000000000107e+01 1.000000000000000000e+00 1.226279774683020681e-03
1.230000000000000071e+01 1.000000000000000000e+00 1.135497547357566675e-03
1.240000000000000036e+01 1.000000000000000000e+00 1.058491510394332646e-03
1.250000000000000000e+01 1.000000000000000000e+00 9.943727627079921270e-04
1.260000000000000142e+01 1.000000000000000000e+00 9.422239862840421296e-04
1.270000000000000107e+01 1.000000000000000000e+00 9.011166261247904527e-04
1.280000000000000071e+01 1.000000000000000000e+00 8.701255008211853260e-04
1.290000000000000036e+01 1.000000000000000000e+00 8.483411733472705262e-04
1.300000000000000000e+01 1.000000000000000000e+00 8.348804573382126318e-04
1.310000000000000142e+01 1.000000000000000000e+00 8.288954494650713472e-04
1.320000000000000107e+01 1.000000000000000000e+00 8.295814677211761591e-04
1.330000000000000071e+01 1.000000000000000000e+00 8.361842431044256034e-04
1.340000000000000036e+01 1.000000000000000000e+00 8.480066630567126154e-04
1.350000000000000000e+01 1.000000000000000000e+00 8.644153037005755354e-04
1.360000000000000142e+01 1.000000000000000000e+00 8.848469186448033527e-04
1.370000000000000107e+01 1.000000000000000000e+00 9.088149786831826484e-04
1.380000000000000071e+01 1.000000000000000000e+00 9.359162822901362149e-04
1.390000000000000036e+01 1.000000000000000000e+00 9.658375840361106950e-04
1.400000000000000000e+01 1.000000000000000000e+00 9.983621189400815592e-04
1.410000000000000142e+01 1.000000000000000000e+00 1.033375836862488817e-03
1.420000000000000107e+01 1.000000000000000000e+00 1.070873103410925186e-03
1.430000000000000071e+01 1.000000000000000000e+00 1.110961573277748343e-03
1.440000000000000036e+01 1.000000000000000000e+00 1.153865899103773867e-03
1.450000000000000000e+01 1.000000000000000000e+00 1.199929904540194235e-03
1.460000000000000142e+01 1.000000000000000000e+00 1.249616825030284376e-03
1.470000000000000107e+01 1.000000000000000000e+00 1.303507205172654880e-03
1.480000000000000071e+01 1.000000000000000000e+00 1.362294039046648515e-03
1.490000000000000036e+01 1.000000000000000000e+00 1.426774751798599297e-03
1.500000000000000000e+01 1.000000000000000000e+00 1.497839649838187759e-03
0.000000000000000000e+00 1.100000000000000089e+00 8.484081553479882673e-03
1.000000000000000056e-01 1.100000000000000089e+00 8.607329433222267456e-03
2.000000000000000111e-01 1.100000000000000089e+00 8.689381443843423314e-03
3.000000000000000444e-01 1.100000000000000089e+00 8.728627754152179161e-03
4.000000000000000222e-01 1.100000000000000089e+00 8.724184165658080414e-03
5.000000000000000000e-01 1.100000000000000089e+00 8.675916052185241034e-03
6.000000000000000888e-01 1.100000000000000089e+00 8.584440942281178905e-03
7.000000000000000666e-01 1.100000000000000089e+00 8.451109732657891005e-03
8.000000000000000444e-01 1.100000000000000089e+00 8.277967332477693604e-03
9.000000000000000222e-01 1.100000000000000089e+00 8.067694318701228856e-03
1.000000000000000000e+00 1.100000000000000089e+00 7.823531898575529844e-03
1.100000000000000089e+00 1.100000000000000089e+00 7.549193093637721758e-03
1.200000000000000178e+00 1.100000000000000089e+00 7.248763549328204533e-03
1.300000000000000044e+00 1.100000000000000089e+00 6.926595708703769949e-03
1.400000000000000133e+00 1.100000000000000089e+00 6.587200248003745665e-03
1.500000000000000000e+00 1.100000000000000089e+00 6.235138645630839901e-03
1.600000000000000089e+00 1.100000000000000089e+00 5.874920545558246637e-03
1.700000000000000178e+00 1.100000000000000089e+00 5.510909194707862280e-03
1.800000000000000044e+00 1.100000000000000089e+00 5.147237706785197028e-03
1.900000000000000133e+00 1.100000000000000089e+00 4.787738267841503900e-03
2.000000000000000000e+00 1.100000000000000089e+00 4.435885693993056253e-03
2.100000000000000089e+00 1.100000000000000089e+00 4.094756025145055919e-03
2.200000000000000178e+00 1.100000000000000089e+00 3.767000135378944549e-03
2.300000000000000266e+00 1.100000000000000089e+00 3.454831701462825547e-03
2.400000000000000355e+00 1.100000000000000089e+00 3.160028328637147499e-03
2.500000000000000000e+00 1.100000000000000089e+00 2.883944210514484581e-03
2.600000000000000089e+00 1.100000000000000089e+00 2.627532409963430522e-03
2.700000000000000178e+00 1.100000000000000089e+00 2.391374691993386134e-03
2.800000000000000266e+00 1.100000000000000089e+00 2.175716810282148951e-03
2.900000000000000355e+00 1.100000000000000089e+00 1.980507230891982023e-03
3.000000000000000000e+00 1.100000000000000089e+00 1.805437449421394645e-03
3.100000000000000089e+00 1.100000000000000089e+00 1.649982297932009716e-03
3.200000000000000178e+00 1.100000000000000089e+00 1.513438921361341151e-03
3.300000000000000266e+00 1.100000000000000089e+00 1.394963406832853145e-03
3.400000000000000355e+00 1.100000000000000089e+00 1.293604352941712813e-03
3.500000000000000000e+00 1.100000000000000089e+00 1.208332952879613434e-03
3.600000000000000089e+00 1.100000000000000089e+00 1.138069422298130726e-03
3.700000000000000178e+00 1.100000000000000089e+00 1.081705821274550616e-03
3.800000000000000266e+00 1.100000000000000089e+00 1.038125494607700702e-03
3.900000000000000355e+00 1.100000000000000089e+00 1.006219484236383667e-03
4.000000000000000000e+00 1.100000000000000089e+00 9.849003528805567315e-04
4.100000000000000533e+00 1.100000000000000089e+00 9.731139022041505318e-04
4.200000000000000178e+00 1.100000000000000089e+00 9.698492765184668195e-04
4.299999999999999822e+00 1.100000000000000089e+00 9.741479198338120604e-04
4.400000000000000355e+00 1.100000000000000089e+00 9.851118058956608546e-04
4.500000000000000000e+00 1.100000000000000089e+00 1.001911293707198397e-03
4.600000000000000533e+00 1.100000000000000089e+00 1.023792880649388847e-03
4.700000000000000178e+00 1.100000000000000089e+00 1.050087036854078061e-03
4.800000000000000711e+00 1.100000000000000089e+00 1.080216212486061894e-03
4.900000000000000355e+00 1.100000000000000089e+00 1.113703017815355486e-03
5.000000000000000000e+00 1.100000000000000089e+00 1.150178487403318191e-03
5.100000000000000533e+00 1.100000000000000089e+00 1.189390256637315154e-03
5.200000000000000178e+00 1.100000000000000089e+00 1.231210402821372773e-03
5.300000000000000711e+00 1.100000000000000089e+00 1.275642635133561421e-03
5.400000000000000355e+00 1.100000000000000089e+00 1.322828458710580656e-03
5.500000000000000000e+00 1.100000000000000089e+00 1.373051888484422885e-03
5.600000000000000533e+00 1.100000000000000089e+00 1.426742248821491780e-03
5.700000000000000178e+00 1.100000000000000089e+00 1.484474566450430999e-03
5.800000000000000711e+00 1.100000000000000089e+00 1.546967048071634567e-03
5.900000000000000355e+00 1.100000000000000089e+00 1.615075132545540620e-03
6.000000000000000000e+00 1.100000000000000089e+00 1.689781623532527269e-03
6.100000000000000533e+00 1.100000000000000089e+00 1.772182445490761869e-03
6.200000000000000178e+00 1.100000000000000089e+00 1.863467628163518758e-03
6.300000000000000711e+00 1.100000000000000089e+00 1.964897216452055669e-03
6.400000000000000355e+00 1.100000000000000089e+00 2.077771927947196038e-03
6.500000000000000000e+00 1.100000000000000089e+00 2.203398542533805283e-03
6.600000000000000533e+00 1.100000000000000089e+00 2.343050208850807475e-03
6.700000000000000178e+00 1.100000000000000089e+00 2.497922089945631748e-03
6.800000000000000711e+00 1.100000000000000089e+00 2.669083040869215610e-03
6.900000000000000355e+00 1.100000000000000089e+00 2.857424305941431812e-03
7.000000000000000000e+00 1.100000000000000089e+00 3.063606530379501570e-03
7.100000000000000533e+00 1.100000000000000089e+00 3.288006683016472375e-03
7.200000000000000178e+00 1.100000000000000089e+00 3.530666763229581978e-03
7.300000000000000711e+00 1.100000000000000089e+00 3.791246392490335657e-03
7.400000000000000355e+00 1.100000000000000089e+00 4.068981544570126133e-03
7.500000000000000000e+00 1.100000000000000089e+00 4.362651724816346208e-03
7.600000000000000533e+00 1.100000000000000089e+00 4.670557847936712692e-03
7.700000000000000178e+00 1.100000000000000089e+00 4.990512871257258946e-03
7.800000000000000711e+00 1.100000000000000089e+00 5.319846910604586129e-03
7.900000000000000355e+00 1.100000000000000089e+00 5.655428103004346910e-03
8.000000000000000000e+00 1.100000000000000089e+00 5.993699899411534734e-03
8.099999999999999645e+00 1.100000000000000089e+00 6.330734797529725608e-03
8.200000000000001066e+00 1.100000000000000089e+00 6.662303794567473077e-03
8.300000000000000711e+00 1.100000000000000089e+00 6.983960094385316397e-03
8.400000000000000355e+00 1.100000000000000089e+00 7.291134888078530316e-03
8.500000000000000000e+00 1.100000000000000089e+00 7.579242386167585679e-03
8.599999999999999645e+00 1.100000000000000089e+00 7.843790754288707673e-03
8.700000000000001066e+00 1.100000000000000089e+00 8.080495224803425913e-03
8.800000000000000711e+00 1.100000000000000089e+00 8.285389446104908864e-03
8.900000000000000355e+00 1.100000000000000089e+00 8.454931100325947801e-03
9.000000000000000000e+00 1.100000000000000089e+00 8.586097968276494574e-03
9.099999999999999645e+00 1.100000000000000089e+00 8.676470937557407073e-03
9.200000000000001066e+00 1.100000000000000089e+00 8.724300917868781785e-03
9.300000000000000711e+00 1.100000000000000089e+00 8.728557222890828693e-03
9.400000000000000355e+00 1.100000000000000089e+00 8.688955673479686892e-03
9.500000000000000000e+00 1.100000000000000089e+00 8.605965442858650935e-03
9.600000000000001421e+00 1.100000000000000089e+00 8.480794470246164757e-03
9.700000000000001066e+00 1.100000000000000089e+00 8.315354083193140372e-03
9.800000000000000711e+00 1.100000000000000089e+00 8.112204258133921819e-03
9.900000000000000355e+00 1.100000000000000089e+00 7.874481679970176534e-03
1.000000000000000000e+01 1.100000000000000089e+00 7.605813401715913469e-03
1.010000000000000142e+01 1.100000000000000089e+00 7.310219422749062064e-03
1.020000000000000107e+01 1.100000000000000089e+00 6.992007871250361523e-03
1.030000000000000071e+01 1.100000000000000089e+00 6.655666671565874278e-03
1.040000000000000036e+01 1.100000000000000089e+00 6.305755588112939986e-03
1.050000000000000000e+01 1.100000000000000089e+00 5.946802362793423939e-03
1.060000000000000142e+01 1.100000000000000089e+00 5.583206313654085623e-03
1.070000000000000107e+01 1.100000000000000089e+00 5.219152261821133690e-03
1.080000000000000071e+01 1.100000000000000089e+00 4.858537035160827820e-03
1.090000000000000036e+01 1.100000000000000089e+00 4.504910102091781200e-03
1.100000000000000000e+01 1.100000000000000089e+00 4.161429163034286935e-03
1.110000000000000142e+01 1.100000000000000089e+00 3.830830815731836592e-03
1.120000000000000107e+01 1.100000000000000089e+00 3.515415755892817122e-03
1.130000000000000071e+01 1.100000000000000089e+00 3.217047410905285714e-03
1.140000000000000036e+01 1.100000000000000089e+00 2.937162456940236623e-03
1.150000000000000000e+01 1.100000000000000089e+00 2.676791353073177011e-03
1.160000000000000142e+01 1.100000000000000089e+00 2.436586843934016554e-03
1.170000000000000107e+01 1.100000000000000089e+00 2.216858328933513610e-03
1.180000000000000071e+01 1.100000000000000089e+00 2.017610057442095761e-03
1.190000000000000036e+01 1.100000000000000089e+00 1.838581265791925518e-03
1.200000000000000000e+01 1.100000000000000089e+00 1.679286600622392420e-03
1.210000000000000142e+01 1.100000000000000089e+00 1.539055449762003359e-03
1.220000000000000107e+01 1.100000000000000089e+00 1.417069103225361820e-03
1.230000000000000071e+01 1.100000000000000089e+00 1.312394972038191622e-03
1.240000000000000036e+01 1.100000000000000089e+00 1.224017383889120566e-03
1.250000000000000000e+01 1.100000000000000089e+00 1.150864738371180744e-03
1.260000000000000142e+01 1.100000000000000089e+00 1.091833031205323868e-03
1.270000000000000107e+01 1.100000000000000089e+00 1.045805940582315071e-03
1.280000000000000071e+01 1.100000000000000089e+00 1.011671807303858974e-03
1.290000000000000036e+01 1.100000000000000089e+00 9.883379342967880954e-04
1.300000000000000000e+01 1.100000000000000089e+00 9.747426830965364884e-04
1.310000000000000142e+01 1.100000000000000089e+00 9.698658594317942708e-04
1.320000000000000107e+01 1.100000000000000089e+00 9.727378624981374662e-04
1.330000000000000071e+01 1.100000000000000089e+00 9.824480288066574953e-04
1.340000000000000036e+01 1.100000000000000089e+00 9.981525376533909727e-04
1.350000000000000000e+01 1.100000000000000089e+00 1.019082167062301640e-03
1.360000000000000142e+01 1.100000000000000089e+00 1.044550101815987925e-03
1.370000000000000107e+01 1.100000000000000089e+00 1.073959903567607869e-03
1.380000000000000071e+01 1.100000000000000089e+00 1.106813660945597843e-03
1.390000000000000036e+01 1.100000000000000089e+00 1.142720248165675139e-03
1.400000000000000000e+01 1.100000000000000089e+00 1.181403536344979854e-03
1.410000000000000142e+01 1.100000000000000089e+00 1.222710324185988717e-03
1.420000000000000107e+01 1.100000000000000089e+00 1.266617685123249846e-03
1.430000000000000071e+01 1.100000000000000089e+00 1.313239367174360260e-03
1.440000000000000036e+01 1.100000000000000089e+00 1.362830830188203543e-03
1.450000000000000000e+01 1.100000000000000089e+00 1.415792463550676495e-03
1.460000000000000142e+01 1.100000000000000089e+00 1.472670496563201290e-03
1.470000000000000107e+01 1.100000000000000089e+00 1.534155094996248435e-03
1.480000000000000071e+01 1.100000000000000089e+00 1.601075132724844334e-03
1.490000000000000036e+01 1.100000000000000089e+00 1.674389139599264092e-03
1.500000000000000000e+01 1.100000000000000089e+00 1.755171959246499321e-03
0.000000000000000000e+00 1.200000000000000178e+00 9.911319031481425137e-03
1.000000000000000056e-01 1.200000000000000178e+00 1.005819276970331549e-02
2.000000000000000111e-01 1.200000000000000178e+00 1.015650986334929590e-02
3.000000000000000444e-01 1.200000000000000178e+00 1.020433677337962558e-02
4.000000000000000222e-01 1.200000000000000178e+00 1.020059971701465715e-02
5.000000000000000000e-01 1.200000000000000178e+00 1.014511342069385549e-02
6.000000000000000888e-01 1.200000000000000178e+00 1.003858478047632563e-02
7.000000000000000666e-01 1.200000000000000178e+00 9.882591386490443414e-03
8.000000000000000444e-01 1.200000000000000178e+00 9.679535785890137217e-03
9.000000000000000222e-01 1.200000000000000178e+00 9.432577250766488453e-03
1.000000000000000000e+00 1.200000000000000178e+00 9.145543649697289793e-03
1.100000000000000089e+00 1.200000000000000178e+00 8.822826757666525632e-03
1.200000000000000178e+00 1.200000000000000178e+00 8.469264941596086477e-03
1.300000000000000044e+00 1.200000000000000178e+00 8.090017592313505229e-03
1.400000000000000133e+00 1.200000000000000178e+00 7.690435908960211592e-03
1.500000000000000000e+00 1.200000000000000178e+00 7.275934659215377125e-03
1.600000000000000089e+00 1.200000000000000178e+00 6.851869332505571702e-03
1.700000000000000178e+00 1.200000000000000178e+00 6.423422683653551984e-03
1.800000000000000044e+00 1.200000000000000178e+00 5.995504057411573350e-03
1.900000000000000133e+00 1.200000000000000178e+00 5.572664130633809068e-03
2.000000000000000000e+00 1.200000000000000178e+00 5.159026859900447438e-03
2.100000000000000089e+00 1.200000000000000178e+00 4.758239535538239667e-03
2.200000000000000178e+00 1.200000000000000178e+00 4.373440975948579904e-03
2.300000000000000266e+00 1.200000000000000178e+00 4.007247101813797216e-03
2.400000000000000355e+00 1.200000000000000178e+00 3.661752451654186162e-03
2.500000000000000000e+00 1.200000000000000178e+00 3.338545669487573506e-03
2.600000000000000089e+00 1.200000000000000178e+00 3.038736629241746597e-03
2.700000000000000178e+00 1.200000000000000178e+00 2.762992662505782578e-03
2.800000000000000266e+00 1.200000000000000178e+00 2.511581317216554383e-03
2.900000000000000355e+00 1.200000000000000178e+00 2.284417176032486289e-03
3.000000000000000000e+00 1.200000000000000178e+00 2.081110478542163092e-03
3.100000000000000089e+00 1.200000000000000178e+00 1.901015591332942938e-03
3.200000000000000178e+00 1.200000000000000178e+00 1.743277723623293338e-03
3.300000000000000266e+00 1.200000000000000178e+00 1.606876664493933973e-03
3.400000000000000355e+00 1.200000000000000178e+00 1.490666694973680033e-03
3.500000000000000000e+00 1.200000000000000178e+00 1.393412183163492309e-03
3.600000000000000089e+00 1.200000000000000178e+00 1.313818687187571837e-03
3.700000000000000178e+00 1.200000000000000178e+00 1.250559658214664676e-03
3.800000000000000266e+00 1.200000000000000178e+00 1.202299048110924955e-03
3.900000000000000355e+00 1.200000000000000178e+00 1.167710281696711719e-03
4.000000000000000000e+00 1.200000000000000178e+00 1.145492153744458261e-03
4.100000000000000533e+00 1.200000000000000178e+00 1.134382260038737473e-03
4.200000000000000178e+00 1.200000000000000178e+00 1.133168576091396311e-03
4.299999999999999822e+00 1.200000000000000178e+00 1.140699763611580445e-03
4.400000000000000355e+00 1.200000000000000178e+00 1.155894721184390827e-03
4.500000000000000000e+00 1.200000000000000178e+00 1.177751809387498315e-03
4.600000000000000533e+00 1.200000000000000178e+00 1.205358078926259098e-03
4.700000000000000178e+00 1.200000000000000178e+00 1.237898719747696635e-03
4.800000000000000711e+00 1.200000000000000178e+00 1.274666835071912915e-03
4.900000000000000355e+00 1.200000000000000178e+00 1.315073531441399938e-03
5.000000000000000000e+00 1.200000000000000178e+00 1.358658207811965554e-03
5.100000000000000533e+00 1.200000000000000178e+00 1.405098826007467961e-03
5.200000000000000178e+00 1.200000000000000178e+00 1.454221853294651416e-03
5.300000000000000711e+00 1.200000000000000178e+00 1.506011486478189138e-03
5.400000000000000355e+00 1.200000000000000178e+00 1.560617696382637790e-03
5.500000000000000000e+00 1.200000000000000178e+00 1.618362572293710611e-03
5.600000000000000533e+00 1.200000000000000178e+00 1.679744398393576751e-03
5.700000000000000178e+00 1.200000000000000178e+00 1.745438859363441283e-03
5.800000000000000711e+00 1.200000000000000178e+00 1.816296751744648314e-03
5.900000000000000355e+00 1.200000000000000178e+00 1.893337573854109558e-03
6.000000000000000000e+00 1.200000000000000178e+00 1.977738383577274262e-03
6.100000000000000533e+00 1.200000000000000178e+00 2.070817354755322744e-03
6.200000000000000178e+00 1.200000000000000178e+00 2.174011534497383852e-03
6.300000000000000711e+00 1.200000000000000178e+00 2.288848411337516577e-03
6.400000000000000355e+00 1.200000000000000178e+00 2.416911053244490300e-03
6.500000000000000000e+00 1.200000000000000178e+00 2.559796769533907116e-03
6.600000000000000533e+00 1.200000000000000178e+00 2.719069494105265123e-03
6.700000000000000178e+00 1.200000000000000178e+00 2.896206378339355632e-03
6.800000000000000711e+00 1.200000000000000178e+00 3.092539415426057755e-03
6.900000000000000355e+00 1.200000000000000178e+00 3.309193283716138460e-03
7.000000000000000000e+00 1.200000000000000178e+00 3.547020979127278508e-03
7.100000000000000533e+00 1.200000000000000178e+00 3.806539184242071529e-03
7.200000000000000178e+00 1.200000000000000178e+00 4.087865668057991293e-03
7.300000000000000711e+00 1.200000000000000178e+00 4.390661295312506783e-03
7.400000000000000355e+00 1.200000000000000178e+00 4.714079416391873598e-03
7.500000000000000000e+00 1.200000000000000178e+00 5.056725477902930532e-03
7.600000000000000533e+00 1.200000000000000178e+00 5.416629614561358462e-03
7.700000000000000178e+00 1.200000000000000178e+00 5.791234737675006287e-03
7.800000000000000711e+00 1.200000000000000178e+00 6.177402217795354908e-03
7.900000000000000355e+00 1.200000000000000178e+00 6.571436676007672527e-03
8.000000000000000000e+00 1.200000000000000178e+00 6.969130671100384929e-03
8.099999999999999645e+00 1.200000000000000178e+00 7.365829233557365241e-03
8.200000000000001066e+00 1.200000000000000178e+00 7.756513298605225218e-03
8.300000000000000711e+00 1.200000000000000178e+00 8.135900183918132189e-03
8.400000000000000355e+00 1.200000000000000178e+00 8.498558400466784540e-03
8.500000000000000000e+00 1.200000000000000178e+00 8.839033332359167577e-03
8.599999999999999645e+00 1.200000000000000178e+00 9.151979720655106093e-03
8.700000000000001066e+00 1.200000000000000178e+00 9.432296472485019595e-03
8.800000000000000711e+00 1.200000000000000178e+00 9.675259111397242415e-03
8.900000000000000355e+00 1.200000000000000178e+00 9.876645193663255440e-03
9.000000000000000000e+00 1.200000000000000178e+00 1.003284823050228092e-02
9.099999999999999645e+00 1.200000000000000178e+00 1.014097605906096218e-02
9.200000000000001066e+00 1.200000000000000178e+00 1.019893016934841391e-02
9.300000000000000711e+00 1.200000000000000178e+00 1.020546319022704734e-02
9.400000000000000355e+00 1.200000000000000178e+00 1.016021253408374257e-02
9.500000000000000000e+00 1.200000000000000178e+00 1.006370906667469062e-02
9.600000000000001421e+00 1.200000000000000178e+00 9.917360576400930522e-03
9.700000000000001066e+00 1.200000000000000178e+00 9.723410736456938874e-03
9.800000000000000711e+00 1.200000000000000178e+00 9.484875153021272987e-03
9.900000000000000355e+00 1.200000000000000178e+00 9.205456939570953040e-03
1.000000000000000000e+01 1.200000000000000178e+00 8.889445015503299324e-03
1.010000000000000142e+01 1.200000000000000178e+00 8.541598959171368272e-03
1.020000000000000107e+01 1.200000000000000178e+00 8.167024715116934577e-03
1.030000000000000071e+01 1.200000000000000178e+00 7.771045731734713483e-03
1.040000000000000036e+01 1.200000000000000178e+00 7.359074167107180695e-03
1.050000000000000000e+01 1.200000000000000178e+00 6.936486638604509938e-03
1.060000000000000142e+01 1.200000000000000178e+00 6.508508612893652151e-03
1.070000000000000107e+01 1.200000000000000178e+00 6.080110960325092566e-03
1.080000000000000071e+01 1.200000000000000178e+00 5.655921469258817086e-03
1.090000000000000036e+01 1.200000000000000178e+00 5.240153281393851795e-03
1.100000000000000000e+01 1.200000000000000178e+00 4.836551325162981307e-03
1.110000000000000142e+01 1.200000000000000178e+00 4.448356948857441068e-03
1.120000000000000107e+01 1.200000000000000178e+00 4.078290142577723973e-03
1.130000000000000071e+01 1.200000000000000178e+00 3.728548034051876701e-03
1.140000000000000036e+01 1.200000000000000178e+00 3.400817781592475192e-03
1.150000000000000000e+01 1.200000000000000178e+00 3.096301588013269240e-03
1.160000000000000142e+01 1.200000000000000178e+00 2.815751328284108249e-03
1.170000000000000107e+01 1.200000000000000178e+00 2.559510214391668564e-03
1.180000000000000071e+01 1.200000000000000178e+00 2.327558996116265832e-03
1.190000000000000036e+01 1.200000000000000178e+00 2.119564391459930440e-03
1.200000000000000000e+01 1.200000000000000178e+00 1.934927726031580256e-03
1.210000000000000142e+01 1.200000000000000178e+00 1.772832106099334840e-03
1.220000000000000107e+01 1.200000000000000178e+00 1.632286825638534691e-03
1.230000000000000071e+01 1.200000000000000178e+00 1.512168086986707049e-03
1.240000000000000036e+01 1.200000000000000178e+00 1.411255475507282352e-03
1.250000000000000000e+01 1.200000000000000178e+00 1.328263953893132985e-03
1.260000000000000142e+01 1.200000000000000178e+00 1.261871419565263521e-03
1.270000000000000107e+01 1.200000000000000178e+00 1.210742092140157161e-03
1.280000000000000071e+01 1.200000000000000178e+00 1.173546164601760528e-03
1.290000000000000036e+01 1.200000000000000178e+00 1.148976262668125652e-03
1.300000000000000000e+01 1.200000000000000178e+00 1.135761315701831102e-03
1.310000000000000142e+01 1.200000000000000178e+00 1.132678455149233434e-03
1.320000000000000107e+01 1.200000000000000178e+00 1.138563529892382131e-03
1.330000000000000071e+01 1.200000000000000178e+00 1.152320769622161871e-03
1.340000000000000036e+01 1.200000000000000178e+00 1.172932045008282702e-03
1.350000000000000000e+01 1.200000000000000178e+00 1.199466074313506898e-03
1.360000000000000142e+01 1.200000000000000178e+00 1.231087816786064198e-03
1.370000000000000107e+01 1.200000000000000178e+00 1.267068179420382515e-03
1.380000000000000071e+01 1.200000000000000178e+00 1.306794050287275440e-03
1.390000000000000036e+01 1.200000000000000178e+00 1.349778562376203811e-03
1.400000000000000000e+01 1.200000000000000178e+00 1.395671389563240194e-03
1.410000000000000142e+01 1.200000000000000178e+00 1.444268782835882343e-03
1.420000000000000107e+01 1.200000000000000178e+00 1.495522971465202983e-03
1.430000000000000071e+01 1.200000000000000178e+00 1.549550481100475012e-03
1.440000000000000036e+01 1.200000000000000178e+00 1.606638859204506881e-03
1.450000000000000000e+01 1.200000000000000178e+00 1.667251248322299158e-03
1.460000000000000142e+01 1.200000000000000178e+00 1.732028210198064506e-03
1.470000000000000107e+01 1.200000000000000178e+00 1.801786180173271584e-03
1.480000000000000071e+01 1.200000000000000178e+00 1.877511923926023906e-03
1.490000000000000036e+01 1.200000000000000178e+00 1.960352380777733838e-03
1.500000000000000000e+01 1.200000000000000178e+00 2.051599313850608133e-03
0.000000000000000000e+00 1.300000000000000044e+00 1.152387800801538825e-02
1.000000000000000056e-01 1.300000000000000044e+00 1.169797753967567397e-02
2.000000000000000111e-01 1.300000000000000044e+00 1.181518030034809860e-02
3.000000000000000444e-01 1.300000000000000044e+00 1.187317971198240119e-02
4.000000000000000222e-01 1.300000000000000044e+00 1.187067969734748561e-02
5.000000000000000000e-01 1.300000000000000044e+00 1.180742886824237212e-02
6.000000000000000888e-01 1.300000000000000044e+00 1.168422564375867431e-02
7.000000000000000666e-01 1.300000000000000044e+00 1.150289420468858168e-02
8.000000000000000444e-01 1.300000000000000044e+00 1.126623219400782819e-02
9.000000000000000222e-01 1.300000000000000044e+00 1.097793206450840831e-02
1.000000000000000000e+00 1.300000000000000044e+00 1.064247892249462965e-02
1.100000000000000089e+00 1.300000000000000044e+00 1.026502858279391625e-02
1.200000000000000178e+00 1.300000000000000044e+00 9.851270290529347620e-03
1.300000000000000044e+00 1.300000000000000044e+00 9.407279131920869356e-03
1.400000000000000133e+00 1.300000000000000044e+00 8.939363505797947446e-03
1.500000000000000000e+00 1.300000000000000044e+00 8.453913125418870134e-03
1.600000000000000089e+00 1.300000000000000044e+00 7.957252848587580141e-03
1.700000000000000178e+00 1.300000000000000044e+00 7.455507195403630882e-03
1.800000000000000044e+00 1.300000000000000044e+00 6.954479731868506293e-03
1.900000000000000133e+00 1.300000000000000044e+00 6.459550619279934291e-03
2.000000000000000000e+00 1.300000000000000044e+00 5.975594615570034053e-03
2.100000000000000089e+00 1.300000000000000044e+00 5.506920737155228569e-03
2.200000000000000178e+00 1.300000000000000044e+00 5.057233722651528415e-03
2.300000000000000266e+00 1.300000000000000044e+00 4.629616452242262328e-03
2.400000000000000355e+00 1.300000000000000044e+00 4.226531626613813306e-03
2.500000000000000000e+00 1.300000000000000044e+00 3.849840339514822279e-03
2.600000000000000089e+00 1.300000000000000044e+00 3.500834712430101001e-03
2.700000000000000178e+00 1.300000000000000044e+00 3.180281504727271343e-03
2.800000000000000266e+00 1.300000000000000044e+00 2.888473557703611500e-03
2.900000000000000355e+00 1.300000000000000044e+00 2.625286052791961020e-03
3.000000000000000000e+00 1.300000000000000044e+00 2.390234830080975939e-03
3.100000000000000089e+00 1.300000000000000044e+00 2.182534385461504158e-03
3.200000000000000178e+00 1.300000000000000044e+00 2.001153604089072908e-03
3.300000000000000266e+00 1.300000000000000044e+00 1.844867757421538284e-03
3.400000000000000355e+00 1.300000000000000044e+00 1.712305758244540409e-03
3.500000000000000000e+00 1.300000000000000044e+00 1.601992106188205147e-03
3.600000000000000089e+00 1.300000000000000044e+00 1.512383345285229401e-03
3.700000000000000178e+00 1.300000000000000044e+00 1.441899181826458579e-03
3.800000000000000266e+00 1.300000000000000044e+00 1.388948668014098557e-03
3.900000000000000355e+00 1.300000000000000044e+00 1.351952042901189994e-03
4.000000000000000000e+00 1.300000000000000044e+00 1.329358939337542530e-03
4.100000000000000533e+00 1.300000000000000044e+00 1.319663719833714770e-03
4.200000000000000178e+00 1.300000000000000044e+00 1.321418703306057475e-03
4.299999999999999822e+00 1.300000000000000044e+00 1.333245997746601965e-03
4.400000000000000355e+00 1.300000000000000044e+00 1.353848570635683615e-03
4.500000000000000000e+00 1.300000000000000044e+00 1.382021078919664194e-03
4.600000000000000533e+00 1.300000000000000044e+00 1.416660852551763702e-03
4.700000000000000178e+00 1.300000000000000044e+00 1.456779287941622212e-03
4.800000000000000711e+00 1.300000000000000044e+00 1.501513767022694167e-03
4.900000000000000355e+00 1.300000000000000044e+00 1.550140079590937772e-03
5.000000000000000000e+00 1.300000000000000044e+00 1.602085195355569666e-03
5.100000000000000533e+00 1.300000000000000044e+00 1.656940110789112018e-03
5.200000000000000178e+00 1.300000000000000044e+00 1.714472386280104562e-03
5.300000000000000711e+00 1.300000000000000044e+00 1.774637892296533235e-03
5.400000000000000355e+00 1.300000000000000044e+00 1.837591199675403129e-03
5.500000000000000000e+00 1.300000000000000044e+00 1.903693978917543302e-03
5.600000000000000533e+00 1.300000000000000044e+00 1.973520716768246627e-03
5.700000000000000178e+00 1.300000000000000044e+00 2.047861016212362394e-03
5.800000000000000711e+00 1.300000000000000044e+00 2.127717720025451911e-03
5.900000000000000355e+00 1.300000000000000044e+00 2.214300091132335828e-03
6.000000000000000000e+00 1.300000000000000044e+00 2.309011299567645566e-03
6.100000000000000533e+00 1.300000000000000044e+00 2.413429511549959432e-03
6.200000000000000178e+00 1.300000000000000044e+00 2.529281957988860526e-03
6.300000000000000711e+00 1.300000000000000044e+00 2.658411485225343693e-03
6.400000000000000355e+00 1.300000000000000044e+00 2.802735267404273412e-03
6.500000000000000000e+00 1.300000000000000044e+00 2.964195593805988953e-03
6.600000000000000533e+00 1.300000000000000044e+00 3.144702939378313071e-03
6.700000000000000178e+00 1.300000000000000044e+00 3.346071882261787006e-03
6.800000000000000711e+00 1.300000000000000044e+00 3.569950842502735665e-03
6.900000000000000355e+00 1.300000000000000044e+00 3.817747068979372368e-03
7.000000000000000000e+00 1.300000000000000044e+00 4.090548777016934576e-03
7.100000000000000533e+00 1.300000000000000044e+00 4.389046809984128994e-03
7.200000000000000178e+00 1.300000000000000044e+00 4.713458630475752566e-03
7.300000000000000711e+00 1.300000000000000044e+00 5.063457801865738246e-03
7.400000000000000355e+00 1.300000000000000044e+00 5.438112358567651419e-03
7.500000000000000000e+00 1.300000000000000044e+00 5.835835544707463317e-03
7.600000000000000533e+00 1.300000000000000044e+00 6.254352293866469702e-03
7.700000000000000178e+00 1.300000000000000044e+00 6.690684505711169683e-03
7.800000000000000711e+00 1.300000000000000044e+00 7.141157642192122804e-03
7.900000000000000355e+00 1.300000000000000044e+00 7.601430427830801334e-03
8.000000000000000000e+00 1.300000000000000044e+00 8.066548525607836542e-03
8.099999999999999645e+00 1.300000000000000044e+00 8.531022020140138773e-03
8.200000000000001066e+00 1.300000000000000044e+00 8.988925435686242332e-03
8.300000000000000711e+00 1.300000000000000044e+00 9.434017919475842090e-03
8.400000000000000355e+00 1.300000000000000044e+00 9.859880204276588386e-03
8.500000000000000000e+00 1.300000000000000044e+00 1.026006409567540092e-02
8.599999999999999645e+00 1.300000000000000044e+00 1.062824956430075303e-02
8.700000000000001066e+00 1.300000000000000044e+00 1.095840409824299679e-02
8.800000000000000711e+00 1.300000000000000044e+00 1.124493880271864796e-02
8.900000000000000355e+00 1.300000000000000044e+00 1.148285581877211969e-02
9.000000000000000000e+00 1.300000000000000044e+00 1.166788194960149787e-02
9.099999999999999645e+00 1.300000000000000044e+00 1.179658389922548685e-02
9.200000000000001066e+00 1.300000000000000044e+00 1.186646120535947077e-02
9.300000000000000711e+00 1.300000000000000044e+00 1.187601374837241042e-02
9.400000000000000355e+00 1.300000000000000044e+00 1.182478160710336186e-02
9.500000000000000000e+00 1.300000000000000044e+00 1.171335598201295528e-02
9.600000000000001421e+00 1.300000000000000044e+00 1.154336089335639831e-02
9.700000000000001066e+00 1.300000000000000044e+00 1.131740636537564848e-02
9.800000000000000711e+00 1.300000000000000044e+00 1.103901480336831262e-02
9.900000000000000355e+00 1.300000000000000044e+00 1.071252322971451287e-02
1.000000000000000000e+01 1.300000000000000044e+00 1.034296493083024585e-02
1.010000000000000142e+01 1.300000000000000044e+00 9.935934835973889503e-03
1.020000000000000107e+01 1.300000000000000044e+00 9.497443553736549179e-03
1.030000000000000071e+01 1.300000000000000044e+00 9.033765387703424077e-03
1.040000000000000036e+01 1.300000000000000044e+00 8.551285802587644397e-03
1.050000000000000000e+01 1.300000000000000044e+00 8.056353694485811345e-03
1.060000000000000142e+01 1.300000000000000044e+00 7.555143431961987288e-03
1.070000000000000107e+01 1.300000000000000044e+00 7.053530998653590942e-03
1.080000000000000071e+01 1.300000000000000044e+00 6.556987724445266161e-03
1.090000000000000036e+01 1.300000000000000044e+00 6.070494099867121580e-03
1.100000000000000000e+01 1.300000000000000044e+00 5.598475097515395391e-03
1.110000000000000142e+01 1.300000000000000044e+00 5.144757349257113484e-03
1.120000000000000107e+01 1.300000000000000044e+00 4.712547519569874194e-03
1.130000000000000071e+01 1.300000000000000044e+00 4.304430334274996287e-03
1.140000000000000036e+01 1.300000000000000044e+00 3.922384015841486223e-03
1.150000000000000000e+01 1.300000000000000044e+00 3.567810369305610650e-03
1.160000000000000142e+01 1.300000000000000044e+00 3.241576466313966093e-03
1.170000000000000107e+01 1.300000000000000044e+00 2.944064781656517433e-03
1.180000000000000071e+01 1.300000000000000044e+00 2.675228725795457570e-03
1.190000000000000036e+01 1.300000000000000044e+00 2.434650757119340321e-03
1.200000000000000000e+01 1.300000000000000044e+00 2.221600611850135017e-03
1.210000000000000142e+01 1.300000000000000044e+00 2.035091618623023624e-03
1.220000000000000107e+01 1.300000000000000044e+00 1.873933531100960021e-03
1.230000000000000071e+01 1.300000000000000044e+00 1.736780781940923954e-03
1.240000000000000036e+01 1.300000000000000044e+00 1.622175507088256157e-03
1.250000000000000000e+01 1.300000000000000044e+00 1.528585089413886291e-03
1.260000000000000142e+01 1.300000000000000044e+00 1.454434310531690314e-03
1.270000000000000107e+01 1.300000000000000044e+00 1.398132470951589422e-03
1.280000000000000071e+01 1.300000000000000044e+00 1.358096038766969061e-03
1.290000000000000036e+01 1.300000000000000044e+00 1.332767517576295083e-03
1.300000000000000000e+01 1.300000000000000044e+00 1.320631290460345508e-03
1.310000000000000142e+01 1.300000000000000044e+00 1.320227206123552460e-03
1.320000000000000107e+01 1.300000000000000044e+00 1.330162634743907793e-03
1.330000000000000071e+01 1.300000000000000044e+00 1.349123644280931806e-03
1.340000000000000036e+01 1.300000000000000044e+00 1.375885842569841673e-03
1.350000000000000000e+01 1.300000000000000044e+00 1.409325305571865021e-03
1.360000000000000142e+01 1.300000000000000044e+00 1.448429875864417878e-03
1.370000000000000107e+01 1.300000000000000044e+00 1.492310974926261847e-03
1.380000000000000071e+01 1.300000000000000044e+00 1.540215933825386102e-03
1.390000000000000036e+01 1.300000000000000044e+00 1.591540714069475219e-03
1.400000000000000000e+01 1.300000000000000044e+00 1.645842766885561572e-03
1.410000000000000142e+01 1.300000000000000044e+00 1.702853667171704216e-03
1.420000000000000107e+01 1.300000000000000044e+00 1.762491058983974533e-03
1.430000000000000071e+01 1.300000000000000044e+00 1.824869363196048771e-03
1.440000000000000036e+01 1.300000000000000044e+00 1.890308625070530541e-03
1.450000000000000000e+01 1.300000000000000044e+00 1.959340820135943486e-03
1.460000000000000142e+01 1.300000000000000044e+00 2.032712891643482893e-03
1.470000000000000107e+01 1.300000000000000044e+00 2.111385763493479721e-03
1.480000000000000071e+01 1.300000000000000044e+00 2.196528561544906170e-03
1.490000000000000036e+01 1.300000000000000044e+00 2.289507287703509541e-03
1.500000000000000000e+01 1.300000000000000044e+00 2.391867230596771490e-03
0.000000000000000000e+00 1.400000000000000133e+00 1.333133838036793667e-02
1.000000000000000056e-01 1.400000000000000133e+00 1.353652725835744960e-02
2.000000000000000111e-01 1.400000000000000133e+00 1.367547040541216771e-02
3.000000000000000444e-01 1.400000000000000133e+00 1.374543689618482403e-02
4.000000000000000222e-01 1.400000000000000133e+00 1.374487280193472521e-02
5.000000000000000000e-01 1.400000000000000133e+00 1.367344136784097788e-02
6.000000000000000888e-01 1.400000000000000133e+00 1.353203008069712651e-02
7.000000000000000666e-01 1.400000000000000133e+00 1.332272445556318546e-02
8.000000000000000444e-01 1.400000000000000133e+00 1.304874941618625744e-02
9.000000000000000222e-01 1.400000000000000133e+00 1.271438020317798914e-02
1.000000000000000000e+00 1.400000000000000133e+00 1.232482579524018552e-02
1.100000000000000089e+00 1.400000000000000133e+00 1.188608883514221531e-02
1.200000000000000178e+00 1.400000000000000133e+00 1.140480696082686596e-02
1.300000000000000044e+00 1.400000000000000133e+00 1.088808118928338148e-02
1.400000000000000133e+00 1.400000000000000133e+00 1.034329752088123527e-02
1.500000000000000000e+00 1.400000000000000133e+00 9.777948167406288332e-03
1.600000000000000089e+00 1.400000000000000133e+00 9.199458719575958482e-03
1.700000000000000178e+00 1.400000000000000133e+00 8.615027147510726652e-03
1.800000000000000044e+00 1.400000000000000133e+00 8.031479789285939780e-03
1.900000000000000133e+00 1.400000000000000133e+00 7.455148476965578128e-03
2.000000000000000000e+00 1.400000000000000133e+00 6.891771749873340167e-03
2.100000000000000089e+00 1.400000000000000133e+00 6.346421801067207019e-03
2.200000000000000178e+00 1.400000000000000133e+00 5.823457490812490242e-03
2.300000000000000266e+00 1.400000000000000133e+00 5.326502531661847679e-03
2.400000000000000355e+00 1.400000000000000133e+00 4.858446881447869327e-03
2.500000000000000000e+00 1.400000000000000133e+00 4.421468530959401025e-03
2.600000000000000089e+00 1.400000000000000133e+00 4.017072276688209674e-03
2.700000000000000178e+00 1.400000000000000133e+00 3.646141736215573626e-03
2.800000000000000266e+00 1.400000000000000133e+00 3.309000783256852048e-03
2.900000000000000355e+00 1.400000000000000133e+00 3.005480722201113626e-03
3.000000000000000000e+00 1.400000000000000133e+00 2.734989846945970991e-03
3.100000000000000089e+00 1.400000000000000133e+00 2.496582487904623181e-03
3.200000000000000178e+00 1.400000000000000133e+00 2.289025194558025160e-03
3.300000000000000266e+00 1.400000000000000133e+00 2.110858281772586345e-03
3.400000000000000355e+00 1.400000000000000133e+00 1.960451545008676418e-03
3.500000000000000000e+00 1.400000000000000133e+00 1.836053488965506356e-03
3.600000000000000089e+00 1.400000000000000133e+00 1.735833891223286787e-03
3.700000000000000178e+00 1.400000000000000133e+00 1.657919920716873505e-03
3.800000000000000266e+00 1.400000000000000133e+00 1.600426341939371411e-03
3.900000000000000355e+00 1.400000000000000133e+00 1.561480557889163108e-03
4.000000000000000000e+00 1.400000000000000133e+00 1.539243381563175405e-03
4.100000000000000533e+00 1.400000000000000133e+00 1.531926484851442059e-03
4.200000000000000178e+00 1.400000000000000133e+00 1.537807465233270721e-03
4.299999999999999822e+00 1.400000000000000133e+00 1.555243406425990942e-03
4.400000000000000355e+00 1.400000000000000133e+00 1.582683701318591402e-03
4.500000000000000000e+00 1.400000000000000133e+00 1.618682766105787726e-03
4.600000000000000533e+00 1.400000000000000133e+00 1.661913114662585955e-03
4.700000000000000178e+00 1.400000000000000133e+00 1.711179091760014906e-03
4.800000000000000711e+00 1.400000000000000133e+00 1.765431391106457365e-03
4.900000000000000355e+00 1.400000000000000133e+00 1.823782316140401755e-03
5.000000000000000000e+00 1.400000000000000133e+00 1.885521583059036194e-03
5.100000000000000533e+00 1.400000000000000133e+00 1.950132320195863134e-03
5.200000000000000178e+00 1.400000000000000133e+00 2.017306787588346063e-03
5.300000000000000711e+00 1.400000000000000133e+00 2.086961226275407290e-03
5.400000000000000355e+00 1.400000000000000133e+00 2.159249148616927596e-03
5.500000000000000000e+00 1.400000000000000133e+00 2.234572298469426031e-03
5.600000000000000533e+00 1.400000000000000133e+00 2.313588443279215520e-03
5.700000000000000178e+00 1.400000000000000133e+00 2.397215109648486754e-03
5.800000000000000711e+00 1.400000000000000133e+00 2.486628341471483743e-03
5.900000000000000355e+00 1.400000000000000133e+00 2.583255548730117781e-03
6.000000000000000000e+00 1.400000000000000133e+00 2.688761530779917430e-03
6.100000000000000533e+00 1.400000000000000133e+00 2.805026807687061724e-03
6.200000000000000178e+00 1.400000000000000133e+00 2.934117485807260714e-03
6.300000000000000711e+00 1.400000000000000133e+00 3.078246029286449761e-03
6.400000000000000355e+00 1.400000000000000133e+00 3.239722517488391115e-03
6.500000000000000000e+00 1.400000000000000133e+00 3.420896248090141839e-03
6.600000000000000533e+00 1.400000000000000133e+00 3.624087902170228942e-03
6.700000000000000178e+00 1.400000000000000133e+00 3.851512921409117052e-03
6.800000000000000711e+00 1.400000000000000133e+00 4.105197251900912989e-03
6.900000000000000355e+00 1.400000000000000133e+00 4.386887168784801144e-03
7.000000000000000000e+00 1.400000000000000133e+00 4.697955486015697492e-03
7.100000000000000533e+00 1.400000000000000133e+00 5.039307041374265807e-03
7.200000000000000178e+00 1.400000000000000133e+00 5.411286884799099833e-03
7.300000000000000711e+00 1.400000000000000133e+00 5.813595038568487340e-03
7.400000000000000355e+00 1.400000000000000133e+00 6.245211988626718329e-03
7.500000000000000000e+00 1.400000000000000133e+00 6.704339158023953429e-03
7.600000000000000533e+00 1.400000000000000133e+00 7.188358465251629484e-03
7.700000000000000178e+00 1.400000000000000133e+00 7.693814656178323691e-03
7.800000000000000711e+00 1.400000000000000133e+00 8.216423412397842047e-03
7.900000000000000355e+00 1.400000000000000133e+00 8.751107299037072171e-03
8.000000000000000000e+00 1.400000000000000133e+00 9.292060464482934309e-03
8.099999999999999645e+00 1.400000000000000133e+00 9.832841709373377898e-03
8.200000000000001066e+00 1.400000000000000133e+00 1.036649418694439093e-02
8.300000000000000711e+00 1.400000000000000133e+00 1.088568867579212118e-02
8.400000000000000355e+00 1.400000000000000133e+00 1.138288617351167556e-02
8.500000000000000000e+00 1.400000000000000133e+00 1.185051457889843562e-02
8.599999999999999645e+00 1.400000000000000133e+00 1.228115352444100576e-02
8.700000000000001066e+00 1.400000000000000133e+00 1.266772102560737370e-02
8.800000000000000711e+00 1.400000000000000133e+00 1.300365553512117245e-02
8.900000000000000355e+00 1.400000000000000133e+00 1.328308720757574030e-02
9.000000000000000000e+00 1.400000000000000133e+00 1.350099264952611851e-02
9.099999999999999645e+00 1.400000000000000133e+00 1.365332809781253515e-02
9.200000000000001066e+00 1.400000000000000133e+00 1.373713677778541642e-02
9.300000000000000711e+00 1.400000000000000133e+00 1.375062709424697618e-02
9.400000000000000355e+00 1.400000000000000133e+00 1.369321926556848167e-02
9.500000000000000000e+00 1.400000000000000133e+00 1.356555900470599388e-02
9.600000000000001421e+00 1.400000000000000133e+00 1.336949787062245709e-02
9.700000000000001066e+00 1.400000000000000133e+00 1.310804095597969260e-02
9.800000000000000711e+00 1.400000000000000133e+00 1.278526363476352803e-02
9.900000000000000355e+00 1.400000000000000133e+00 1.240620014877131388e-02
1.000000000000000000e+01 1.400000000000000133e+00 1.197670783095218169e-02
1.010000000000000142e+01 1.400000000000000133e+00 1.150331169646810064e-02
1.020000000000000107e+01 1.400000000000000133e+00 1.099303491693259111e-02
1.030000000000000071e+01 1.400000000000000133e+00 1.045322126338041682e-02
1.040000000000000036e+01 1.400000000000000133e+00 9.891355899291302128e-03
1.050000000000000000e+01 1.400000000000000133e+00 9.314890883459929494e-03
1.060000000000000142e+01 1.400000000000000133e+00 8.731081386114454557e-03
1.070000000000000107e+01 1.400000000000000133e+00 8.146837943049652780e-03
1.080000000000000071e+01 1.400000000000000133e+00 7.568599114688007862e-03
1.090000000000000036e+01 1.400000000000000133e+00 7.002227749041392037e-03
1.100000000000000000e+01 1.400000000000000133e+00 6.452932756834206182e-03
1.110000000000000142e+01 1.400000000000000133e+00 5.925216988994895170e-03
1.120000000000000107e+01 1.400000000000000133e+00 5.422850554347029978e-03
1.130000000000000071e+01 1.400000000000000133e+00 4.948867809809277818e-03
1.140000000000000036e+01 1.400000000000000133e+00 4.505585358988088707e-03
1.150000000000000000e+01 1.400000000000000133e+00 4.094637746878912812e-03
1.160000000000000142e+01 1.400000000000000133e+00 3.717027153560135879e-03
1.170000000000000107e+01 1.400000000000000133e+00 3.373183260987230609e-03
1.180000000000000071e+01 1.400000000000000133e+00 3.063029568477063265e-03
1.190000000000000036e+01 1.400000000000000133e+00 2.786052724990300232e-03
1.200000000000000000e+01 1.400000000000000133e+00 2.541371882761421855e-03
1.210000000000000142e+01 1.400000000000000133e+00 2.327805607457624631e-03
1.220000000000000107e+01 1.400000000000000133e+00 2.143934456988420313e-03
1.230000000000000071e+01 1.400000000000000133e+00 1.988157921706141043e-03
1.240000000000000036e+01 1.400000000000000133e+00 1.858744967851888542e-03
1.250000000000000000e+01 1.400000000000000133e+00 1.753877917058906718e-03
1.260000000000000142e+01 1.400000000000000133e+00 1.671689809524030783e-03
1.270000000000000107e+01 1.400000000000000133e+00 1.610295727152717682e-03
1.280000000000000071e+01 1.400000000000000133e+00 1.567818792601482613e-03
1.290000000000000036e+01 1.400000000000000133e+00 1.542411713357235738e-03
1.300000000000000000e+01 1.400000000000000133e+00 1.532274813715988390e-03
1.310000000000000142e+01 1.400000000000000133e+00 1.535671501558534676e-03
1.320000000000000107e+01 1.400000000000000133e+00 1.550942062669617575e-03
1.330000000000000071e+01 1.400000000000000133e+00 1.576516575200460641e-03
1.340000000000000036e+01 1.400000000000000133e+00 1.610927602806192611e-03
1.350000000000000000e+01 1.400000000000000133e+00 1.652823168340789755e-03
1.360000000000000142e+01 1.400000000000000133e+00 1.700980340930847079e-03
1.370000000000000107e+01 1.400000000000000133e+00 1.754319596475741039e-03
1.380000000000000071e+01 1.400000000000000133e+00 1.811919942204617655e-03
1.390000000000000036e+01 1.400000000000000133e+00 1.873034635247695793e-03
1.400000000000000000e+01 1.400000000000000133e+00 1.937107177013032682e-03
1.410000000000000142e+01 1.400000000000000133e+00 2.003787131791354668e-03
1.420000000000000107e+01 1.400000000000000133e+00 2.072945200517246987e-03
1.430000000000000071e+01 1.400000000000000133e+00 2.144686879199969153e-03
1.440000000000000036e+01 1.400000000000000133e+00 2.219363945968813936e-03
1.450000000000000000e+01 1.400000000000000133e+00 2.297582950776768350e-03
1.460000000000000142e+01 1.400000000000000133e+00 2.380209827977830279e-03
1.470000000000000107e+01 1.400000000000000133e+00 2.468369715741418596e-03
1.480000000000000071e+01 1.400000000000000133e+00 2.563441050646333118e-03
1.490000000000000036e+01 1.400000000000000133e+00 2.667043015717634677e-03
1.500000000000000000e+01 1.400000000000000133e+00 2.781015462496412658e-03
0.000000000000000000e+00 1.500000000000000000e+00 1.533967026004154008e-02
1.000000000000000056e-01 1.500000000000000000e+00 1.558000032469201990e-02
2.000000000000000111e-01 1.500000000000000000e+00 1.574373117981182207e-02
3.000000000000000444e-01 1.500000000000000000e+00 1.582765648090005486e-02
4.000000000000000222e-01 1.500000000000000000e+00 1.582992689058469737e-02
5.000000000000000000e-01 1.500000000000000000e+00 1.575009664493351447e-02
6.000000000000000888e-01 1.500000000000000000e+00 1.558913319777352133e-02
7.000000000000000666e-01 1.500000000000000000e+00 1.534938965628572516e-02
8.000000000000000444e-01 1.500000000000000000e+00 1.503454073135565214e-02
9.000000000000000222e-01 1.500000000000000000e+00 1.464948399418398647e-02
1.000000000000000000e+00 1.500000000000000000e+00 1.420020935575539746e-02
1.100000000000000089e+00 1.500000000000000000e+00 1.369364083713219687e-02
1.200000000000000178e+00 1.500000000000000000e+00 1.313745581414661051e-02
1.300000000000000044e+00 1.500000000000000000e+00 1.253988791329723601e-02
1.400000000000000133e+00 1.500000000000000000e+00 1.190952050833531811e-02
1.500000000000000000e+00 1.500000000000000000e+00 1.125507822602660017e-02
1.600000000000000089e+00 1.500000000000000000e+00 1.058522394350264531e-02
1.700000000000000178e+00 1.500000000000000000e+00 9.908368412175714429e-03
1.800000000000000044e+00 1.500000000000000000e+00 9.232498880788263945e-03
1.900000000000000133e+00 1.500000000000000000e+00 8.565031962508445201e-03
2.000000000000000000e+00 1.500000000000000000e+00 7.912694584971121520e-03
2.100000000000000089e+00 1.500000000000000000e+00 7.281435290595003954e-03
2.200000000000000178e+00 1.500000000000000000e+00 6.676366541755880159e-03
2.300000000000000266e+00 1.500000000000000000e+00 6.101737152700208687e-03
2.400000000000000355e+00 1.500000000000000000e+00 5.560932622592527214e-03
2.500000000000000000e+00 1.500000000000000000e+00 5.056500061350947123e-03
2.600000000000000089e+00 1.500000000000000000e+00 4.590193630658168274e-03
2.700000000000000178e+00 1.500000000000000000e+00 4.163035983686502739e-03
2.800000000000000266e+00 1.500000000000000000e+00 3.775391066622729372e-03
2.900000000000000355e+00 1.500000000000000000e+00 3.427043807508290546e-03
3.000000000000000000e+00 1.500000000000000000e+00 3.117282611235921118e-03
3.100000000000000089e+00 1.500000000000000000e+00 2.844981142694063062e-03
3.200000000000000178e+00 1.500000000000000000e+00 2.608676549723435052e-03
3.300000000000000266e+00 1.500000000000000000e+00 2.406641993865711246e-03
3.400000000000000355e+00 1.500000000000000000e+00 2.236952067519641738e-03
3.500000000000000000e+00 1.500000000000000000e+00 2.097540338831627420e-03
3.600000000000000089e+00 1.500000000000000000e+00 1.986248849341321152e-03
3.700000000000000178e+00 1.500000000000000000e+00 1.900869874003665357e-03
3.800000000000000266e+00 1.500000000000000000e+00 1.839180628661102063e-03
3.900000000000000355e+00 1.500000000000000000e+00 1.798971874773169170e-03
4.000000000000000000e+00 1.500000000000000000e+00 1.778071530346905706e-03
4.100000000000000533e+00 1.500000000000000000e+00 1.774364459547020292e-03
4.200000000000000178e+00 1.500000000000000000e+00 1.785809594583829835e-03
4.299999999999999822e+00 1.500000000000000000e+00 1.810455457081415562e-03
4.400000000000000355e+00 1.500000000000000000e+00 1.846455007632851917e-03
4.500000000000000000e+00 1.500000000000000000e+00 1.892080576632985262e-03
4.600000000000000533e+00 1.500000000000000000e+00 1.945739430581309255e-03
4.700000000000000178e+00 1.500000000000000000e+00 2.005990318071077753e-03
4.800000000000000711e+00 1.500000000000000000e+00 2.071561128873590160e-03
4.900000000000000355e+00 1.500000000000000000e+00 2.141367596015864190e-03
5.000000000000000000e+00 1.500000000000000000e+00 2.214532780511838279e-03
5.100000000000000533e+00 1.500000000000000000e+00 2.290406905363027643e-03
5.200000000000000178e+00 1.500000000000000000e+00 2.368586951681636923e-03
5.300000000000000711e+00 1.500000000000000000e+00 2.448935295903435175e-03
5.400000000000000355e+00 1.500000000000000000e+00 2.531596552616787073e-03
5.500000000000000000e+00 1.500000000000000000e+00 2.617011691646136881e-03
5.600000000000000533e+00 1.500000000000000000e+00 2.705928419996225971e-03
5.700000000000000178e+00 1.500000000000000000e+00 2.799406759277808104e-03
5.800000000000000711e+00 1.500000000000000000e+00 2.898818709058613528e-03
5.900000000000000355e+00 1.500000000000000000e+00 3.005840870125154728e-03
6.000000000000000000e+00 1.500000000000000000e+00 3.122438915362042624e-03
6.100000000000000533e+00 1.500000000000000000e+00 3.250842848961840378e-03
6.200000000000000178e+00 1.500000000000000000e+00 3.393512098431871599e-03
6.300000000000000711e+00 1.500000000000000000e+00 3.553089651406014359e-03
6.400000000000000355e+00 1.500000000000000000e+00 3.732344693910471470e-03
6.500000000000000000e+00 1.500000000000000000e+00 3.934103540219555280e-03
6.600000000000000533e+00 1.500000000000000000e+00 4.161169074664331294e-03
6.700000000000000178e+00 1.500000000000000000e+00 4.416229454197190957e-03
6.800000000000000711e+00 1.500000000000000000e+00 4.701757439648681161e-03
6.900000000000000355e+00 1.500000000000000000e+00 5.019902414687035276e-03
7.000000000000000000e+00 1.500000000000000000e+00 5.372377883069729548e-03
7.100000000000000533e+00 1.500000000000000000e+00 5.760347962491058071e-03
7.200000000000000178e+00 1.500000000000000000e+00 6.184317061252677349e-03
7.300000000000000711e+00 1.500000000000000000e+00 6.644027467894181999e-03
7.400000000000000355e+00 1.500000000000000000e+00 7.138369936497730370e-03
7.500000000000000000e+00 1.500000000000000000e+00 7.665312448123790326e-03
7.600000000000000533e+00 1.500000000000000000e+00 8.221852120085698309e-03
7.700000000000000178e+00 1.500000000000000000e+00 8.803994687951892384e-03
7.800000000000000711e+00 1.500000000000000000e+00 9.406765095995191922e-03
7.900000000000000355e+00 1.500000000000000000e+00 1.002425152823575340e-02
8.000000000000000000e+00 1.500000000000000000e+00 1.064968375575009278e-02
8.099999999999999645e+00 1.500000000000000000e+00 1.127554505856264572e-02
8.200000000000001066e+00 1.500000000000000000e+00 1.189371531695483306e-02
8.300000000000000711e+00 1.500000000000000000e+00 1.249564128305155966e-02
8.400000000000000355e+00 1.500000000000000000e+00 1.307252866094646936e-02
8.500000000000000000e+00 1.500000000000000000e+00 1.361554954535106401e-02
8.599999999999999645e+00 1.500000000000000000e+00 1.411605806563722559e-02
8.700000000000001066e+00 1.500000000000000000e+00 1.456580678425695684e-02
8.800000000000000711e+00 1.500000000000000000e+00 1.495715649289877484e-02
8.900000000000000355e+00 1.500000000000000000e+00 1.528327248524875490e-02
9.000000000000000000e+00 1.500000000000000000e+00 1.553830108386920587e-02
9.099999999999999645e+00 1.500000000000000000e+00 1.571752107130114373e-02
9.200000000000001066e+00 1.500000000000000000e+00 1.581746563836290698e-02
9.300000000000000711e+00 1.500000000000000000e+00 1.583601145195030410e-02
9.400000000000000355e+00 1.500000000000000000e+00 1.577243242514513033e-02
9.500000000000000000e+00 1.500000000000000000e+00 1.562741673853430824e-02
9.600000000000001421e+00 1.500000000000000000e+00 1.540304663093651841e-02
9.700000000000001066e+00 1.500000000000000000e+00 1.510274147848498887e-02
9.800000000000000711e+00 1.500000000000000000e+00 1.473116573678855470e-02
9.900000000000000355e+00 1.500000000000000000e+00 1.429410443609242451e-02
1.000000000000000000e+01 1.500000000000000000e+00 1.379831006950314048e-02
1.010000000000000142e+01 1.500000000000000000e+00 1.325132584330463228e-02
1.020000000000000107e+01 1.500000000000000000e+00 1.266129128355403255e-02
1.030000000000000071e+01 1.500000000000000000e+00 1.203673701738304166e-02
1.040000000000000036e+01 1.500000000000000000e+00 1.138637607523304562e-02
1.050000000000000000e+01 1.500000000000000000e+00 1.071889921470213849e-02
1.060000000000000142e+01 1.500000000000000000e+00 1.004278150371602264e-02
1.070000000000000107e+01 1.500000000000000000e+00 9.366106718010617019e-03
1.080000000000000071e+01 1.500000000000000000e+00 8.696415046832280116e-03
1.090000000000000036e+01 1.500000000000000000e+00 8.040578241622683281e-03
1.100000000000000000e+01 1.500000000000000000e+00 7.404704793984379779e-03
1.110000000000000142e+01 1.500000000000000000e+00 6.794076114701057267e-03
1.120000000000000107e+01 1.500000000000000000e+00 6.213113127983326336e-03
1.130000000000000071e+01 1.500000000000000000e+00 5.665371303644859899e-03
1.140000000000000036e+01 1.500000000000000000e+00 5.153561009775804377e-03
1.150000000000000000e+01 1.500000000000000000e+00 4.679589234702302356e-03
1.160000000000000142e+01 1.500000000000000000e+00 4.244618222739855555e-03
1.170000000000000107e+01 1.500000000000000000e+00 3.849136386817836840e-03
1.180000000000000071e+01 1.500000000000000000e+00 3.493036971092127428e-03
1.190000000000000036e+01 1.500000000000000000e+00 3.175700288864857432e-03
1.200000000000000000e+01 1.500000000000000000e+00 2.896075895648766649e-03
1.210000000000000142e+01 1.500000000000000000e+00 2.652761710698026045e-03
1.220000000000000107e+01 1.500000000000000000e+00 2.444077811838004603e-03
1.230000000000000071e+01 1.500000000000000000e+00 2.268133343890238636e-03
1.240000000000000036e+01 1.500000000000000000e+00 2.122885656036137009e-03
1.250000000000000000e+01 1.500000000000000000e+00 2.006191384765232746e-03
1.260000000000000142e+01 1.500000000000000000e+00 1.915849704405666242e-03
1.270000000000000107e+01 1.500000000000000000e+00 1.849638364704807390e-03
1.280000000000000071e+01 1.500000000000000000e+00 1.805343421399640495e-03
1.290000000000000036e+01 1.500000000000000000e+00 1.780783745131407289e-03
1.300000000000000000e+01 1.500000000000000000e+00 1.773831475585857824e-03
1.310000000000000142e+01 1.500000000000000000e+00 1.782429584056603299e-03
1.320000000000000107e+01 1.500000000000000000e+00 1.804607633399778329e-03
1.330000000000000071e+01 1.500000000000000000e+00 1.838496694969730429e-03
1.340000000000000036e+01 1.500000000000000000e+00 1.882344212726541881e-03
1.350000000000000000e+01 1.500000000000000000e+00 1.934529409398418748e-03
1.360000000000000142e+01 1.500000000000000000e+00 1.993579620922506651e-03
1.370000000000000107e+01 1.500000000000000000e+00 2.058187734030748461e-03
1.380000000000000071e+01 1.500000000000000000e+00 2.127230696346494275e-03
1.390000000000000036e+01 1.500000000000000000e+00 2.199788875112806269e-03
1.400000000000000000e+01 1.500000000000000000e+00 2.275165863998480833e-03
1.410000000000000142e+01 1.500000000000000000e+00 2.352908179752324913e-03
1.420000000000000107e+01 1.500000000000000000e+00 2.432824152657130090e-03
1.430000000000000071e+01 1.500000000000000000e+00 2.515001196502619947e-03
1.440000000000000036e+01 1.500000000000000000e+00 2.599820544300217393e-03
1.450000000000000000e+01 1.500000000000000000e+00 2.687968454412124463e-03
1.460000000000000142e+01 1.500000000000000000e+00 2.780442828121332949e-03
1.470000000000000107e+01 1.500000000000000000e+00 2.878554135328025010e-03
1.480000000000000071e+01 1.500000000000000000e+00 2.983919523466329986e-03
1.490000000000000036e+01 1.500000000000000000e+00 3.098448991829662411e-03
1.500000000000000000e+01 1.500000000000000000e+00 3.224322557863044340e-03
0.000000000000000000e+00 1.600000000000000089e+00 1.754997697214575117e-02
1.000000000000000056e-01 1.600000000000000089e+00 1.782957513036718955e-02
2.000000000000000111e-01 1.600000000000000089e+00 1.802126585889019320e-02
3.000000000000000444e-01 1.600000000000000089e+00 1.812131978482801539e-02
4.000000000000000222e-01 1.600000000000000089e+00 1.812755399396968198e-02
5.000000000000000000e-01 1.600000000000000089e+00 1.803938510956998309e-02
6.000000000000000888e-01 1.600000000000000089e+00 1.785784230098295608e-02
7.000000000000000666e-01 1.600000000000000089e+00 1.758553976822551518e-02
8.000000000000000444e-01 1.600000000000000089e+00 1.722660909402318197e-02
9.000000000000000222e-01 1.600000000000000089e+00 1.678659283176110045e-02
1.000000000000000000e+00 1.600000000000000089e+00 1.627230184121809808e-02
1.100000000000000089e+00 1.600000000000000089e+00 1.569164017735217437e-02
1.200000000000000178e+00 1.600000000000000089e+00 1.505340270852450341e-02
1.300000000000000044e+00 1.600000000000000089e+00 1.436705197056734051e-02
1.400000000000000133e+00 1.600000000000000089e+00 1.364248190606785760e-02
1.500000000000000000e+00 1.600000000000000089e+00 1.288977694672428093e-02
1.600000000000000089e+00 1.600000000000000089e+00 1.211897524811830079e-02
1.700000000000000178e+00 1.600000000000000089e+00 1.133984470490839377e-02
1.800000000000000044e+00 1.600000000000000089e+00 1.056167964439817288e-02
1.900000000000000133e+00 1.600000000000000089e+00 9.793124864560204951e-03
2.000000000000000000e+00 1.600000000000000089e+00 9.042032051205748169e-03
2.100000000000000089e+00 1.600000000000000089e+00 8.315351720501292648e-03
2.200000000000000178e+00 1.600000000000000089e+00 7.619061849999883736e-03
2.300000000000000266e+00 1.600000000000000089e+00 6.958132445587348822e-03
2.400000000000000355e+00 1.600000000000000089e+00 6.336523585783510396e-03
2.500000000000000000e+00 1.600000000000000089e+00 5.757213098272559101e-03
2.600000000000000089e+00 1.600000000000000089e+00 5.222249025251675739e-03
2.700000000000000178e+00 1.600000000000000089e+00 4.732821450762761221e-03
2.800000000000000266e+00 1.600000000000000089e+00 4.289348082416588430e-03
2.900000000000000355e+00 1.600000000000000089e+00 3.891568158220351948e-03
3.000000000000000000e+00 1.600000000000000089e+00 3.538639720932847382e-03
3.100000000000000089e+00 1.600000000000000089e+00 3.229235989750446970e-03
3.200000000000000178e+00 1.600000000000000089e+00 2.961637381435650897e-03
3.300000000000000266e+00 1.600000000000000089e+00 2.733816614012034383e-03
3.400000000000000355e+00 1.600000000000000089e+00 2.543515199523792986e-03
3.500000000000000000e+00 1.600000000000000089e+00 2.388310444885015805e-03
3.600000000000000089e+00 1.600000000000000089e+00 2.265672792724513027e-03
3.700000000000000178e+00 1.600000000000000089e+00 2.173013922706834231e-03
3.800000000000000266e+00 1.600000000000000089e+00 2.107726486166449850e-03
3.900000000000000355e+00 1.600000000000000089e+00 2.067216661802327108e-03
4.000000000000000000e+00 1.600000000000000089e+00 2.048930904751505508e-03
4.100000000000000533e+00 1.600000000000000089e+00 2.050378328681271272e-03
4.200000000000000178e+00 1.600000000000000089e+00 2.069150127527075774e-03
4.299999999999999822e+00 1.600000000000000089e+00 2.102937329053095137e-03
4.400000000000000355e+00 1.600000000000000089e+00 2.149547995896398250e-03
4.500000000000000000e+00 1.600000000000000089e+00 2.206924769861106153e-03
4.600000000000000533e+00 1.600000000000000089e+00 2.273163409099595699e-03
4.700000000000000178e+00 1.600000000000000089e+00 2.346532710456292452e-03
4.800000000000000711e+00 1.600000000000000089e+00 2.425495953140883228e-03
4.900000000000000355e+00 1.600000000000000089e+00 2.508733754811573891e-03
5.000000000000000000e+00 1.600000000000000089e+00 2.595168004109009267e-03
5.100000000000000533e+00 1.600000000000000089e+00 2.683986329090165893e-03
5.200000000000000178e+00 1.600000000000000089e+00 2.774666380921951819e-03
5.300000000000000711e+00 1.600000000000000089e+00 2.866999056744776696e-03
5.400000000000000355e+00 1.600000000000000089e+00 2.961109653609911817e-03
5.500000000000000000e+00 1.600000000000000089e+00 3.057475835030556456e-03
5.600000000000000533e+00 1.600000000000000089e+00 3.156941201394554159e-03
5.700000000000000178e+00 1.600000000000000089e+00 3.260723184844195165e-03
5.800000000000000711e+00 1.600000000000000089e+00 3.370413939849541130e-03
5.900000000000000355e+00 1.600000000000000089e+00 3.487972877040521578e-03
6.000000000000000000e+00 1.600000000000000089e+00 3.615709497766890143e-03
6.100000000000000533e+00 1.600000000000000089e+00 3.756255241763577050e-03
6.200000000000000178e+00 1.600000000000000089e+00 3.912523174920638953e-03
6.300000000000000711e+00 1.600000000000000089e+00 4.087654535527463981e-03
6.400000000000000355e+00 1.600000000000000089e+00 4.284951443176508896e-03
6.500000000000000000e+00 1.600000000000000089e+00 4.507795470762422305e-03
6.600000000000000533e+00 1.600000000000000089e+00 4.759552297971735187e-03
6.700000000000000178e+00 1.600000000000000089e+00 5.043463307486400690e-03
6.800000000000000711e+00 1.600000000000000089e+00 5.362525744396345710e-03
6.900000000000000355e+00 1.600000000000000089e+00 5.719363911985372514e-03
7.000000000000000000e+00 1.600000000000000089e+00 6.116094783416202441e-03
7.100000000000000533e+00 1.600000000000000089e+00 6.554192312100720619e-03
7.200000000000000178e+00 1.600000000000000089e+00 7.034355551571669363e-03
7.300000000000000711e+00 1.600000000000000089e+00 7.556386365323452918e-03
7.400000000000000355e+00 1.600000000000000089e+00 8.119082931169209136e-03
7.500000000000000000e+00 1.600000000000000089e+00 8.720155341283539890e-03
7.600000000000000533e+00 1.600000000000000089e+00 9.356169302569886798e-03
7.700000000000000178e+00 1.600000000000000089e+00 1.002252321402171548e-02
7.800000000000000711e+00 1.600000000000000089e+00 1.071346273721593238e-02
7.900000000000000355e+00 1.600000000000000089e+00 1.142213542556043404e-02
8.000000000000000000e+00 1.600000000000000089e+00 1.214068612516431243e-02
8.099999999999999645e+00 1.600000000000000089e+00 1.286039183329623289e-02
8.200000000000001066e+00 1.600000000000000089e+00 1.357183265631641857e-02
8.300000000000000711e+00 1.600000000000000089e+00 1.426509361620228664e-02
8.400000000000000355e+00 1.600000000000000089e+00 1.492999047227230001e-02
8.500000000000000000e+00 1.600000000000000089e+00 1.555631158014826251e-02
8.599999999999999645e+00 1.600000000000000089e+00 1.613406718147820593e-02
8.700000000000001066e+00 1.600000000000000089e+00 1.665373742259206730e-02
8.800000000000000711e+00 1.600000000000000089e+00 1.710651079268509650e-02
8.900000000000000355e+00 1.600000000000000089e+00 1.748450545371876830e-02
9.000000000000000000e+00 1.600000000000000089e+00 1.778096697219588157e-02
9.099999999999999645e+00 1.600000000000000089e+00 1.799043711563673431e-02
9.200000000000001066e+00 1.600000000000000089e+00 1.810888951998931851e-02
9.300000000000000711e+00 1.600000000000000089e+00 1.813382908428749773e-02
9.400000000000000355e+00 1.600000000000000089e+00 1.806435287433445086e-02
9.500000000000000000e+00 1.600000000000000089e+00 1.790117114003669102e-02
9.600000000000001421e+00 1.600000000000000089e+00 1.764658783457025149e-02
9.700000000000001066e+00 1.600000000000000089e+00 1.730444085068144622e-02
9.800000000000000711e+00 1.600000000000000089e+00 1.688000313599470614e-02
9.900000000000000355e+00 1.600000000000000089e+00 1.637984695915975508e-02
1.000000000000000000e+01 1.600000000000000089e+00 1.581167486634840053e-02
1.010000000000000142e+01 1.600000000000000089e+00 1.518412223150491548e-02
1.020000000000000107e+01 1.600000000000000089e+00 1.450653765300636937e-02
1.030000000000000071e+01 1.600000000000000089e+00 1.378874864152128572e-02
1.040000000000000036e+01 1.600000000000000089e+00 1.304082092956046490e-02
1.050000000000000000e+01 1.600000000000000089e+00 1.227282018310749470e-02
1.060000000000000142e+01 1.600000000000000089e+00 1.149458482332694348e-02
1.070000000000000107e+01 1.600000000000000089e+00 1.071551804334738497e-02
1.080000000000000071e+01 1.600000000000000089e+00 9.944405966224287990e-03
1.090000000000000036e+01 1.600000000000000089e+00 9.189267327716386241e-03
1.100000000000000000e+01 1.600000000000000089e+00 8.457238217427826346e-03
1.110000000000000142e+01 1.600000000000000089e+00 7.754493434409839153e-03
1.120000000000000107e+01 1.600000000000000089e+00 7.086204072031644999e-03
1.130000000000000071e+01 1.600000000000000089e+00 6.456529189449887116e-03
1.140000000000000036e+01 1.600000000000000089e+00 5.868637970264338824e-03
1.150000000000000000e+01 1.600000000000000089e+00 5.324757690217165815e-03
1.160000000000000142e+01 1.600000000000000089e+00 4.826242149911810948e-03
1.170000000000000107e+01 1.600000000000000089e+00 4.373654970504037634e-03
1.180000000000000071e+01 1.600000000000000089e+00 3.966862262067652120e-03
1.190000000000000036e+01 1.600000000000000089e+00 3.605129593791498496e-03
1.200000000000000000e+01 1.600000000000000089e+00 3.287218846212247147e-03
1.210000000000000142e+01 1.600000000000000089e+00 3.011481327528567516e-03
1.220000000000000107e+01 1.600000000000000089e+00 2.775944411058364238e-03
1.230000000000000071e+01 1.600000000000000089e+00 2.578389830467736621e-03
1.240000000000000036e+01 1.600000000000000089e+00 2.416422597541043223e-03
1.250000000000000000e+01 1.600000000000000089e+00 2.287530242301581002e-03
1.260000000000000142e+01 1.600000000000000089e+00 2.189132689846123685e-03
1.270000000000000107e+01 1.600000000000000089e+00 2.118623568034497945e-03
1.280000000000000071e+01 1.600000000000000089e+00 2.073404082010893781e-03
1.290000000000000036e+01 1.600000000000000089e+00 2.050910801073120137e-03
1.300000000000000000e+01 1.600000000000000089e+00 2.048638792729785222e-03
1.310000000000000142e+01 1.600000000000000089e+00 2.064161524209693569e-03
1.320000000000000107e+01 1.600000000000000089e+00 2.095148851845793792e-03
1.330000000000000071e+01 1.600000000000000089e+00 2.139384253028484700e-03
1.340000000000000036e+01 1.600000000000000089e+00 2.194782242710213195e-03
1.350000000000000000e+01 1.600000000000000089e+00 2.259406674249574837e-03
1.360000000000000142e+01 1.600000000000000089e+00 2.331490368173226146e-03
1.370000000000000107e+01 1.600000000000000089e+00 2.409456255212342069e-03
1.380000000000000071e+01 1.600000000000000089e+00 2.491939972053067252e-03
1.390000000000000036e+01 1.600000000000000089e+00 2.577813617191111132e-03
1.400000000000000000e+01 1.600000000000000089e+00 2.666210165004111090e-03
1.410000000000000142e+01 1.600000000000000089e+00 2.756547851142144862e-03
1.420000000000000107e+01 1.600000000000000089e+00 2.848553682062045928e-03
1.430000000000000071e+01 1.600000000000000089e+00 2.942285085011317209e-03
1.440000000000000036e+01 1.600000000000000089e+00 3.038148600255096560e-03
1.450000000000000000e+01 1.600000000000000089e+00 3.136914423150708245e-03
1.460000000000000142e+01 1.600000000000000089e+00 3.239725529082686673e-03
1.470000000000000107e+01 1.600000000000000089e+00 3.348100060421230206e-03
1.480000000000000071e+01 1.600000000000000089e+00 3.463925625394399105e-03
1.490000000000000036e+01 1.600000000000000089e+00 3.589444161214703707e-03
1.500000000000000000e+01 1.600000000000000089e+00 3.727226058708508691e-03
0.000000000000000000e+00 1.700000000000000178e+00 1.995713751315980611e-02
1.000000000000000056e-01 1.700000000000000178e+00 2.028004740167716619e-02
2.000000000000000111e-01 1.700000000000000178e+00 2.050289501976957501e-02
3.000000000000000444e-01 1.700000000000000178e+00 2.062138828511184130e-02
4.000000000000000222e-01 1.700000000000000178e+00 2.063297401455492508e-02
5.000000000000000000e-01 1.700000000000000178e+00 2.053689719369935010e-02
6.000000000000000888e-01 1.700000000000000178e+00 2.033421832135662299e-02
7.000000000000000666e-01 1.700000000000000178e+00 2.002778813804939606e-02
8.000000000000000444e-01 1.700000000000000178e+00 1.962217952887337913e-02
9.000000000000000222e-01 1.700000000000000178e+00 1.912357711920556480e-02
1.000000000000000000e+00 1.700000000000000178e+00 1.853962615153398330e-02
1.100000000000000089e+00 1.700000000000000178e+00 1.787924365262280949e-02
1.200000000000000178e+00 1.700000000000000178e+00 1.715239658888038227e-02
1.300000000000000044e+00 1.700000000000000178e+00 1.636985349998545253e-02
1.400000000000000133e+00 1.700000000000000178e+00 1.554291778071627272e-02
1.500000000000000000e+00 1.700000000000000178e+00 1.468315212016662805e-02
1.600000000000000089e+00 1.700000000000000178e+00 1.380210440621739559e-02
1.700000000000000178e+00 1.700000000000000178e+00 1.291104552407780319e-02
1.800000000000000044e+00 1.700000000000000178e+00 1.202072886837038217e-02
1.900000000000000133e+00 1.700000000000000178e+00 1.114118008685441308e-02
2.000000000000000000e+00 1.700000000000000178e+00 1.028152370058308361e-02
2.100000000000000089e+00 1.700000000000000178e+00 9.449850981050302717e-03
2.200000000000000178e+00 1.700000000000000178e+00 8.653131023515085382e-03
2.300000000000000266e+00 1.700000000000000178e+00 7.897164554188847510e-03
2.400000000000000355e+00 1.700000000000000178e+00 7.186577841116806829e-03
2.500000000000000000e+00 1.700000000000000178e+00 6.524852295346186132e-03
2.600000000000000089e+00 1.700000000000000178e+00 5.914384047313070089e-03
2.700000000000000178e+00 1.700000000000000178e+00 5.356567003663499638e-03
2.800000000000000266e+00 1.700000000000000178e+00 4.851892620368490963e-03
2.900000000000000355e+00 1.700000000000000178e+00 4.400059815325613882e-03
3.000000000000000000e+00 1.700000000000000178e+00 4.000089004589368891e-03
3.100000000000000089e+00 1.700000000000000178e+00 3.650435081774212019e-03
3.200000000000000178e+00 1.700000000000000178e+00 3.349095166952316405e-03
3.300000000000000266e+00 1.700000000000000178e+00 3.093708032414004341e-03
3.400000000000000355e+00 1.700000000000000178e+00 2.881643183850891680e-03
3.500000000000000000e+00 1.700000000000000178e+00 2.710078569844492219e-03
3.600000000000000089e+00 1.700000000000000178e+00 2.576066761616497419e-03
3.700000000000000178e+00 1.700000000000000178e+00 2.476590158566643191e-03
3.800000000000000266e+00 1.700000000000000178e+00 2.408606319130682585e-03
3.900000000000000355e+00 1.700000000000000178e+00 2.369084890311133878e-03
4.000000000000000000e+00 1.700000000000000178e+00 2.355037822597513038e-03
4.100000000000000533e+00 1.700000000000000178e+00 2.363544626949700897e-03
4.200000000000000178e+00 1.700000000000000178e+00 2.391774378694815247e-03
4.299999999999999822e+00 1.700000000000000178e+00 2.437006023464387792e-03
4.400000000000000355e+00 1.700000000000000178e+00 2.496648316949348460e-03
4.500000000000000000e+00 1.700000000000000178e+00 2.568260456515570299e-03
4.600000000000000533e+00 1.700000000000000178e+00 2.649574159775389126e-03
4.700000000000000178e+00 1.700000000000000178e+00 2.738517631437383925e-03
4.800000000000000711e+00 1.700000000000000178e+00 2.833241550311775547e-03
4.900000000000000355e+00 1.700000000000000178e+00 2.932146914925076297e-03
5.000000000000000000e+00 1.700000000000000178e+00 3.033914316998636510e-03
5.100000000000000533e+00 1.700000000000000178e+00 3.137533971938616471e-03
5.200000000000000178e+00 1.700000000000000178e+00 3.242335626350633521e-03
5.300000000000000711e+00 1.700000000000000178e+00 3.348017283855482529e-03
5.400000000000000355e+00 1.700000000000000178e+00 3.454671539854093157e-03
5.500000000000000000e+00 1.700000000000000178e+00 3.562808190281183379e-03
5.600000000000000533e+00 1.700000000000000178e+00 3.673371675991692238e-03
5.700000000000000178e+00 1.700000000000000178e+00 3.787751841893174324e-03
5.800000000000000711e+00 1.700000000000000178e+00 3.907786429566044960e-03
5.900000000000000355e+00 1.700000000000000178e+00 4.035753688910636433e-03
6.000000000000000000e+00 1.700000000000000178e+00 4.174353497833877859e-03
6.100000000000000533e+00 1.700000000000000178e+00 4.326675433478551977e-03
6.200000000000000178e+00 1.700000000000000178e+00 4.496152362848680577e-03
6.300000000000000711e+00 1.700000000000000178e+00 4.686498337089735344e-03
6.400000000000000355e+00 1.700000000000000178e+00 4.901629905599984988e-03
6.500000000000000000e+00 1.700000000000000178e+00 5.145570435228588764e-03
6.600000000000000533e+00 1.700000000000000178e+00 5.422337641972665295e-03
6.700000000000000178e+00 1.700000000000000178e+00 5.735815323487525839e-03
6.800000000000000711e+00 1.700000000000000178e+00 6.089611211129084684e-03
6.900000000000000355e+00 1.700000000000000178e+00 6.486903911873138223e-03
7.000000000000000000e+00 1.700000000000000178e+00 6.930283033123613851e-03
7.100000000000000533e+00 1.700000000000000178e+00 7.421587704331744292e-03
7.200000000000000178e+00 1.700000000000000178e+00 7.961749735302232900e-03
7.300000000000000711e+00 1.700000000000000178e+00 8.550648474128426726e-03
7.400000000000000355e+00 1.700000000000000178e+00 9.186984934588108762e-03
7.500000000000000000e+00 1.700000000000000178e+00 9.868182847499278737e-03
7.600000000000000533e+00 1.700000000000000178e+00 1.059032386902607897e-02
7.700000000000000178e+00 1.700000000000000178e+00 1.134812320461526906e-02
7.800000000000000711e+00 1.700000000000000178e+00 1.213495038421021771e-02
7.900000000000000355e+00 1.700000000000000178e+00 1.294289791614122026e-02
8.000000000000000000e+00 1.700000000000000178e+00 1.376289817825757447e-02
8.099999999999999645e+00 1.700000000000000178e+00 1.458488635390708943e-02
8.200000000000001066e+00 1.700000000000000178e+00 1.539800470281180167e-02
8.300000000000000711e+00 1.700000000000000178e+00 1.619084120022160761e-02
8.400000000000000355e+00 1.700000000000000178e+00 1.695169379099808679e-02
8.500000000000000000e+00 1.700000000000000178e+00 1.766885034809261013e-02
8.599999999999999645e+00 1.700000000000000178e+00 1.833087398154426700e-02
8.700000000000001066e+00 1.700000000000000178e+00 1.892688360841155229e-02
8.800000000000000711e+00 1.700000000000000178e+00 1.944682056890244953e-02
8.900000000000000355e+00 1.700000000000000178e+00 1.988169338748416864e-02
9.000000000000000000e+00 1.700000000000000178e+00 2.022379431381558096e-02
9.099999999999999645e+00 1.700000000000000178e+00 2.046688281650952540e-02
9.200000000000001066e+00 1.700000000000000178e+00 2.060633255960617888e-02
9.300000000000000711e+00 1.700000000000000178e+00 2.063923945495794304e-02
9.400000000000000355e+00 1.700000000000000178e+00 2.056448913151577573e-02
9.500000000000000000e+00 1.700000000000000178e+00 2.038278266251006970e-02
9.600000000000001421e+00 1.700000000000000178e+00 2.009661978086359907e-02
9.700000000000001066e+00 1.700000000000000178e+00 1.971023926233751722e-02
9.800000000000000711e+00 1.700000000000000178e+00 1.922951682522167777e-02
9.900000000000000355e+00 1.700000000000000178e+00 1.866182189371116962e-02
1.000000000000000000e+01 1.700000000000000178e+00 1.801583592713804083e-02
1.010000000000000142e+01 1.700000000000000178e+00 1.730133666359843364e-02
1.020000000000000107e+01 1.700000000000000178e+00 1.652895441420645234e-02
1.030000000000000071e+01 1.700000000000000178e+00 1.570990826472293961e-02
1.040000000000000036e+01 1.700000000000000178e+00 1.485573146546271053e-02
1.050000000000000000e+01 1.700000000000000178e+00 1.397799620957855711e-02
1.060000000000000142e+01 1.700000000000000178e+00 1.308804826224373337e-02
1.070000000000000107e+01 1.700000000000000178e+00 1.219676143855781894e-02
1.080000000000000071e+01 1.700000000000000178e+00 1.131432075669399143e-02
1.090000000000000036e+01 1.700000000000000178e+00 1.045004132010725340e-02
1.100000000000000000e+01 1.700000000000000178e+00 9.612227779538131192e-03
1.110000000000000142e+01 1.700000000000000178e+00 8.808076801750086213e-03
1.120000000000000107e+01 1.700000000000000178e+00 8.043622546053823957e-03
1.130000000000000071e+01 1.700000000000000178e+00 7.323722921902852193e-03
1.140000000000000036e+01 1.700000000000000178e+00 6.652082531809525370e-03
1.150000000000000000e+01 1.700000000000000178e+00 6.031306801676612414e-03
1.160000000000000142e+01 1.700000000000000178e+00 5.462980916789291277e-03
1.170000000000000107e+01 1.700000000000000178e+00 4.947766814234031037e-03
1.180000000000000071e+01 1.700000000000000178e+00 4.485511585131116488e-03
1.190000000000000036e+01 1.700000000000000178e+00 4.075361134471319063e-03
1.200000000000000000e+01 1.700000000000000178e+00 3.715873735545369150e-03
1.210000000000000142e+01 1.700000000000000178e+00 3.405129096770893177e-03
1.220000000000000107e+01 1.700000000000000178e+00 3.140829632214290831e-03
1.230000000000000071e+01 1.700000000000000178e+00 2.920391706158946901e-03
1.240000000000000036e+01 1.700000000000000178e+00 2.741025636081641584e-03
1.250000000000000000e+01 1.700000000000000178e+00 2.599804135273930776e-03
1.260000000000000142e+01 1.700000000000000178e+00 2.493719622353118403e-03
1.270000000000000107e+01 1.700000000000000178e+00 2.419731402977217619e-03
1.280000000000000071e+01 1.700000000000000178e+00 2.374804136163173075e-03
1.290000000000000036e+01 1.700000000000000178e+00 2.355939241631115760e-03
1.300000000000000000e+01 1.700000000000000178e+00 2.360201001387216869e-03
1.310000000000000142e+01 1.700000000000000178e+00 2.384739079231082502e-03
1.320000000000000107e+01 1.700000000000000178e+00 2.426809049627278239e-03
1.330000000000000071e+01 1.700000000000000178e+00 2.483792316735883906e-03
1.340000000000000036e+01 1.700000000000000178e+00 2.553216538894817304e-03
1.350000000000000000e+01 1.700000000000000178e+00 2.632777375134974073e-03
1.360000000000000142e+01 1.700000000000000178e+00 2.720362057371232371e-03
1.370000000000000107e+01 1.700000000000000178e+00 2.814074980567910032e-03
1.380000000000000071e+01 1.700000000000000178e+00 2.912265205814122074e-03
1.390000000000000036e+01 1.700000000000000178e+00 3.013555496751558517e-03
1.400000000000000000e+01 1.700000000000000178e+00 3.116872263682434092e-03
1.410000000000000142e+01 1.700000000000000178e+00 3.221475574384809366e-03
1.420000000000000107e+01 1.700000000000000178e+00 3.326988206036493763e-03
1.430000000000000071e+01 1.700000000000000178e+00 3.433422556680381689e-03
1.440000000000000036e+01 1.700000000000000178e+00 3.541204104341309951e-03
1.450000000000000000e+01 1.700000000000000178e+00 3.651189994274500403e-03
1.460000000000000142e+01 1.700000000000000178e+00 3.764681248153829273e-03
1.470000000000000107e+01 1.700000000000000178e+00 3.883427023975355614e-03
1.480000000000000071e+01 1.700000000000000178e+00 4.009619316255023762e-03
1.490000000000000036e+01 1.700000000000000178e+00 4.145876481312632707e-03
1.500000000000000000e+01 1.700000000000000178e+00 4.295214015440303873e-03
0.000000000000000000e+00 1.800000000000000044e+00 2.254841997067891929e-02
1.000000000000000056e-01 1.800000000000000044e+00 2.291839197012205537e-02
2.000000000000000111e-01 1.800000000000000044e+00 2.317548014479880319e-02
3.000000000000000444e-01 1.800000000000000044e+00 2.331480387893878486e-02
4.000000000000000222e-01 1.800000000000000044e+00 2.333340746177477859e-02
5.000000000000000000e-01 1.800000000000000044e+00 2.323032455522960199e-02
6.000000000000000888e-01 1.800000000000000044e+00 2.300660104730360006e-02
7.000000000000000666e-01 1.800000000000000044e+00 2.266527527148030907e-02
8.000000000000000444e-01 1.800000000000000044e+00 2.221131439259014032e-02
9.000000000000000222e-01 1.800000000000000044e+00 2.165150600232490508e-02
1.000000000000000000e+00 1.800000000000000044e+00 2.099430482123808284e-02
1.100000000000000089e+00 1.800000000000000044e+00 2.024963592188677719e-02
1.200000000000000178e+00 1.800000000000000044e+00 1.942865797391353511e-02
1.300000000000000044e+00 1.800000000000000044e+00 1.854349243826233784e-02
1.400000000000000133e+00 1.800000000000000044e+00 1.760692708729000994e-02
1.500000000000000000e+00 1.800000000000000044e+00 1.663210435330446380e-02
1.600000000000000089e+00 1.800000000000000044e+00 1.563220649542862092e-02
1.700000000000000178e+00 1.800000000000000044e+00 1.462015019436983636e-02
1.800000000000000044e+00 1.800000000000000044e+00 1.360830282704983754e-02
1.900000000000000133e+00 1.800000000000000044e+00 1.260823135948296522e-02
2.000000000000000000e+00 1.800000000000000044e+00 1.163049266787047689e-02
2.100000000000000089e+00 1.800000000000000044e+00 1.068447138636823696e-02
2.200000000000000178e+00 1.800000000000000044e+00 9.778268368277135900e-03
2.300000000000000266e+00 1.800000000000000044e+00 8.918639827529131064e-03
2.400000000000000355e+00 1.800000000000000044e+00 8.110984463009646150e-03
2.500000000000000000e+00 1.800000000000000044e+00 7.359373567027255661e-03
2.600000000000000089e+00 1.800000000000000044e+00 6.666617416644529323e-03
2.700000000000000178e+00 1.800000000000000044e+00 6.034360202234204107e-03
2.800000000000000266e+00 1.800000000000000044e+00 5.463195351477144815e-03
2.900000000000000355e+00 1.800000000000000044e+00 4.952793292727699324e-03
3.000000000000000000e+00 1.800000000000000044e+00 4.502034363755675131e-03
3.100000000000000089e+00 1.800000000000000044e+00 4.109140583616942809e-03
3.200000000000000178e+00 1.800000000000000044e+00 3.771801235060625018e-03
3.300000000000000266e+00 1.800000000000000044e+00 3.487288528713443532e-03
3.400000000000000355e+00 1.800000000000000044e+00 3.252560931650350876e-03
3.500000000000000000e+00 1.800000000000000044e+00 3.064352957537094108e-03
3.600000000000000089e+00 1.800000000000000044e+00 2.919251273067404069e-03
3.700000000000000178e+00 1.800000000000000044e+00 2.813757838885844100e-03
3.800000000000000266e+00 1.800000000000000044e+00 2.744341456091267586e-03
3.900000000000000355e+00 1.800000000000000044e+00 2.707479532121526145e-03
4.000000000000000000e+00 1.800000000000000044e+00 2.699692125518239096e-03
4.100000000000000533e+00 1.800000000000000044e+00 2.717570399874582980e-03
4.200000000000000178e+00 1.800000000000000044e+00 2.757801540735030366e-03
4.299999999999999822e+00 1.800000000000000044e+00 2.817191995434752128e-03
4.400000000000000355e+00 1.800000000000000044e+00 2.892690615162381382e-03
4.500000000000000000e+00 1.800000000000000044e+00 2.981412939721581057e-03
4.600000000000000533e+00 1.800000000000000044e+00 3.080667494617242170e-03
4.700000000000000178e+00 1.800000000000000044e+00 3.187984589654723963e-03
4.800000000000000711e+00 1.800000000000000044e+00 3.301147736531366648e-03
4.900000000000000355e+00 1.800000000000000044e+00 3.418227453840546985e-03
5.000000000000000000e+00 1.800000000000000044e+00 3.537616910996552438e-03
5.100000000000000533e+00 1.800000000000000044e+00 3.658068583105583346e-03
5.200000000000000178e+00 1.800000000000000044e+00 3.778730848244041957e-03
5.300000000000000711e+00 1.800000000000000044e+00 3.899183255335049621e-03
5.400000000000000355e+00 1.800000000000000044e+00 4.019469021012517587e-03
5.500000000000000000e+00 1.800000000000000044e+00 4.140123172669086388e-03
5.600000000000000533e+00 1.800000000000000044e+00 4.262194637770857358e-03
5.700000000000000178e+00 1.800000000000000044e+00 4.387260483813167945e-03
5.800000000000000711e+00 1.800000000000000044e+00 4.517430439712632854e-03
5.900000000000000355e+00 1.800000000000000044e+00 4.655339783538330230e-03
6.000000000000000000e+00 1.800000000000000044e+00 4.804128674763440826e-03
6.100000000000000533e+00 1.800000000000000044e+00 4.967406059606242416e-03
6.200000000000000178e+00 1.800000000000000044e+00 5.149196409611478398e-03
6.300000000000000711e+00 1.800000000000000044e+00 5.353867795253918274e-03
6.400000000000000355e+00 1.800000000000000044e+00 5.586040179015800897e-03
6.500000000000000000e+00 1.800000000000000044e+00 5.850473365294726891e-03
6.600000000000000533e+00 1.800000000000000044e+00 6.151934789899208937e-03
6.700000000000000178e+00 1.800000000000000044e+00 6.495048279138998168e-03
6.800000000000000711e+00 1.800000000000000044e+00 6.884126047813701743e-03
6.900000000000000355e+00 1.800000000000000044e+00 7.322987502153462461e-03
7.000000000000000000e+00 1.800000000000000044e+00 7.814769804583924714e-03
7.100000000000000533e+00 1.800000000000000044e+00 8.361736548726003693e-03
7.200000000000000178e+00 1.800000000000000044e+00 8.965092164711734729e-03
7.300000000000000711e+00 1.800000000000000044e+00 9.624810686332833584e-03
7.400000000000000355e+00 1.800000000000000044e+00 1.033948811508161869e-02
7.500000000000000000e+00 1.800000000000000044e+00 1.110622767387774851e-02
7.600000000000000533e+00 1.800000000000000044e+00 1.192056664717922217e-02
7.700000000000000178e+00 1.800000000000000044e+00 1.277645219700884391e-02
7.800000000000000711e+00 1.800000000000000044e+00 1.366627153799286967e-02
7.900000000000000355e+00 1.800000000000000044e+00 1.458093924164187427e-02
8.000000000000000000e+00 1.800000000000000044e+00 1.551004139665377278e-02
8.099999999999999645e+00 1.800000000000000044e+00 1.644203312625114322e-02
8.200000000000001066e+00 1.800000000000000044e+00 1.736448285201480646e-02
8.300000000000000711e+00 1.800000000000000044e+00 1.826435400507082918e-02
8.400000000000000355e+00 1.800000000000000044e+00 1.912831289715477209e-02
8.500000000000000000e+00 1.800000000000000044e+00 1.994305037752050133e-02
8.599999999999999645e+00 1.800000000000000044e+00 2.069560480597026908e-02
8.700000000000001066e+00 1.800000000000000044e+00 2.137367472328637746e-02
8.800000000000000711e+00 1.800000000000000044e+00 2.196591122206880894e-02
8.900000000000000355e+00 1.800000000000000044e+00 2.246218213156565141e-02
9.000000000000000000e+00 1.800000000000000044e+00 2.285380238938636288e-02
9.099999999999999645e+00 1.800000000000000044e+00 2.313372704414442052e-02
9.200000000000001066e+00 1.800000000000000044e+00 2.329670494575040302e-02
9.300000000000000711e+00 1.800000000000000044e+00 2.333939218231497609e-02
9.400000000000000355e+00 1.800000000000000044e+00 2.326042470932068035e-02
9.500000000000000000e+00 1.800000000000000044e+00 2.306044952751568067e-02
9.600000000000001421e+00 1.800000000000000044e+00 2.274211345228920392e-02
9.700000000000001066e+00 1.800000000000000044e+00 2.231000828498583971e-02
9.800000000000000711e+00 1.800000000000000044e+00 2.177057133687866630e-02
9.900000000000000355e+00 1.800000000000000044e+00 2.113194098008150737e-02
1.000000000000000000e+01 1.800000000000000044e+00 2.040376828870901077e-02
1.010000000000000142e+01 1.800000000000000044e+00 1.959698782142109408e-02
1.020000000000000107e+01 1.800000000000000044e+00 1.872355297856889700e-02
1.030000000000000071e+01 1.800000000000000044e+00 1.779614383967146121e-02
1.040000000000000036e+01 1.800000000000000044e+00 1.682785760383099377e-02
1.050000000000000000e+01 1.800000000000000044e+00 1.583189339124658340e-02
1.060000000000000142e+01 1.800000000000000044e+00 1.482124396858628887e-02
1.070000000000000107e+01 1.800000000000000044e+00 1.380840679961991939e-02
1.080000000000000071e+01 1.800000000000000044e+00 1.280512569080832427e-02
1.090000000000000036e+01 1.800000000000000044e+00 1.182217231867138500e-02
1.100000000000000000e+01 1.800000000000000044e+00 1.086917430841819257e-02
1.110000000000000142e+01 1.800000000000000044e+00 9.954493557647898366e-03
1.120000000000000107e+01 1.800000000000000044e+00 9.085155458341013721e-03
1.130000000000000071e+01 1.800000000000000044e+00 8.266826836753945335e-03
1.140000000000000036e+01 1.800000000000000044e+00 7.503838024563784688e-03
1.150000000000000000e+01 1.800000000000000044e+00 6.799242646163468698e-03
1.160000000000000142e+01 1.800000000000000044e+00 6.154907530848898953e-03
1.170000000000000107e+01 1.800000000000000044e+00 5.571624637647765166e-03
1.180000000000000071e+01 1.800000000000000044e+00 5.049236958247329057e-03
1.190000000000000036e+01 1.800000000000000044e+00 4.586770940729833004e-03
1.200000000000000000e+01 1.800000000000000044e+00 4.182568929738094896e-03
1.210000000000000142e+01 1.800000000000000044e+00 3.834416315379160934e-03
1.220000000000000107e+01 1.800000000000000044e+00 3.539659397444679285e-03
1.230000000000000071e+01 1.800000000000000044e+00 3.295311292826272331e-03
1.240000000000000036e+01 1.800000000000000044e+00 3.098144453332903493e-03
1.250000000000000000e+01 1.800000000000000044e+00 2.944769453453184149e-03
1.260000000000000142e+01 1.800000000000000044e+00 2.831700611479118137e-03
1.270000000000000107e+01 1.800000000000000044e+00 2.755409702523631179e-03
1.280000000000000071e+01 1.800000000000000044e+00 2.712369505660228164e-03
1.290000000000000036e+01 1.800000000000000044e+00 2.699089210657546530e-03
1.300000000000000000e+01 1.800000000000000044e+00 2.712143813209638710e-03
1.310000000000000142e+01 1.800000000000000044e+00 2.748199577903324801e-03
1.320000000000000107e+01 1.800000000000000044e+00 2.804037475205050332e-03
1.330000000000000071e+01 1.800000000000000044e+00 2.876576232926027904e-03
1.340000000000000036e+01 1.800000000000000044e+00 2.962896313166554774e-03
1.350000000000000000e+01 1.800000000000000044e+00 3.060265759336578371e-03
1.360000000000000142e+01 1.800000000000000044e+00 3.166168477720638676e-03
1.370000000000000107e+01 1.800000000000000044e+00 3.278335143367589345e-03
1.380000000000000071e+01 1.800000000000000044e+00 3.394776565639436288e-03
1.390000000000000036e+01 1.800000000000000044e+00 3.513819024917157804e-03
1.400000000000000000e+01 1.800000000000000044e+00 3.634140804823902081e-03
1.410000000000000142e+01 1.800000000000000044e+00 3.754808896084495338e-03
1.420000000000000107e+01 1.800000000000000044e+00 3.875314637723074364e-03
1.430000000000000071e+01 1.800000000000000044e+00 3.995606885232352336e-03
1.440000000000000036e+01 1.800000000000000044e+00 4.116121148873224875e-03
1.450000000000000000e+01 1.800000000000000044e+00 4.237803023667321631e-03
1.460000000000000142e+01 1.800000000000000044e+00 4.362124132763757663e-03
1.470000000000000107e+01 1.800000000000000044e+00 4.491088727623325158e-03
1.480000000000000071e+01 1.800000000000000044e+00 4.627229036366424693e-03
1.490000000000000036e+01 1.800000000000000044e+00 4.773587435921587165e-03
1.500000000000000000e+01 1.800000000000000044e+00 4.933683560940070774e-03
0.000000000000000000e+00 1.900000000000000133e+00 2.530217034708205290e-02
1.000000000000000056e-01 1.900000000000000133e+00 2.572239508038919042e-02
2.000000000000000111e-01 1.900000000000000133e+00 2.601651237863187791e-02
3.000000000000000444e-01 1.900000000000000133e+00 2.617904871315250917e-02
4.000000000000000222e-01 1.900000000000000133e+00 2.620662202584599434e-02
5.000000000000000000e-01 1.900000000000000133e+00 2.609800943749601004e-02
6.000000000000000888e-01 1.900000000000000133e+00 2.585417699080638093e-02
7.000000000000000666e-01 1.900000000000000133e+00 2.547826996119737647e-02
8.000000000000000444e-01 1.900000000000000133e+00 2.497556100034495352e-02
9.000000000000000222e-01 1.900000000000000133e+00 2.435335279182190837e-02
1.000000000000000000e+00 1.900000000000000133e+00 2.362083232546259570e-02
1.100000000000000089e+00 1.900000000000000133e+00 2.278887545931436096e-02
1.200000000000000178e+00 1.900000000000000133e+00 2.186980302545613736e-02
1.300000000000000044e+00 1.900000000000000133e+00 2.087709303066907773e-02
1.400000000000000133e+00 1.900000000000000133e+00 1.982505704272890384e-02
1.500000000000000000e+00 1.900000000000000133e+00 1.872849211960358681e-02
1.600000000000000089e+00 1.900000000000000133e+00 1.760232215100649561e-02
1.700000000000000178e+00 1.900000000000000133e+00 1.646124387541928608e-02
1.800000000000000044e+00 1.900000000000000133e+00 1.531939291617187907e-02
1.900000000000000133e+00 1.900000000000000133e+00 1.419004394064570483e-02
2.000000000000000000e+00 1.900000000000000133e+00 1.308535665367822377e-02
2.100000000000000089e+00 1.900000000000000133e+00 1.201617608905930848e-02
2.200000000000000178e+00 1.900000000000000133e+00 1.099189193781890950e-02
2.300000000000000266e+00 1.900000000000000133e+00 1.002035784259150929e-02
2.400000000000000355e+00 1.900000000000000133e+00 9.107868052284653904e-03
2.500000000000000000e+00 1.900000000000000133e+00 8.259185854845484814e-03
2.600000000000000089e+00 1.900000000000000133e+00 7.477615975874878258e-03
2.700000000000000178e+00 1.900000000000000133e+00 6.765111733019005605e-03
2.800000000000000266e+00 1.900000000000000133e+00 6.122407162964181929e-03
2.900000000000000355e+00 1.900000000000000133e+00 5.549164506858054319e-03
3.000000000000000000e+00 1.900000000000000133e+00 5.044128216642705664e-03
3.100000000000000089e+00 1.900000000000000133e+00 4.605277866864784450e-03
3.200000000000000178e+00 1.900000000000000133e+00 4.229973855547181430e-03
3.300000000000000266e+00 1.900000000000000133e+00 3.915091396025693893e-03
3.400000000000000355e+00 1.900000000000000133e+00 3.657139904228138769e-03
3.500000000000000000e+00 1.900000000000000133e+00 3.452366366757907146e-03
3.600000000000000089e+00 1.900000000000000133e+00 3.296842559491099632e-03
3.700000000000000178e+00 1.900000000000000133e+00 3.186537029043921051e-03
3.800000000000000266e+00 1.900000000000000133e+00 3.117373531234979289e-03
3.900000000000000355e+00 1.900000000000000133e+00 3.085278143469530852e-03
4.000000000000000000e+00 1.900000000000000133e+00 3.086217549560029902e-03
4.100000000000000533e+00 1.900000000000000133e+00 3.116231064446802618e-03
4.200000000000000178e+00 1.900000000000000133e+00 3.171458857603784258e-03
4.299999999999999822e+00 1.900000000000000133e+00 3.248168585413372788e-03
4.400000000000000355e+00 1.900000000000000133e+00 3.342782292247710712e-03
4.500000000000000000e+00 1.900000000000000133e+00 3.451905023023524831e-03
4.600000000000000533e+00 1.900000000000000133e+00 3.572356138577530583e-03
4.700000000000000178e+00 1.900000000000000133e+00 3.701203866645596131e-03
4.800000000000000711e+00 1.900000000000000133e+00 3.835803177551702983e-03
4.900000000000000355e+00 1.900000000000000133e+00 3.973836661380701629e-03
5.000000000000000000e+00 1.900000000000000133e+00 4.113357713301792409e-03
5.100000000000000533e+00 1.900000000000000133e+00 4.252835011393810323e-03
5.200000000000000178e+00 1.900000000000000133e+00 4.391196997593206815e-03
5.300000000000000711e+00 1.900000000000000133e+00 4.527874844100059255e-03
5.400000000000000355e+00 1.900000000000000133e+00 4.662842198807303461e-03
5.500000000000000000e+00 1.900000000000000133e+00 4.796649846801224679e-03
5.600000000000000533e+00 1.900000000000000133e+00 4.930453293850487785e-03
5.700000000000000178e+00 1.900000000000000133e+00 5.066031167529122872e-03
5.800000000000000711e+00 1.900000000000000133e+00 5.205792242026407481e-03
5.900000000000000355e+00 1.900000000000000133e+00 5.352768829846511756e-03
6.000000000000000000e+00 1.900000000000000133e+00 5.510594261315063941e-03
6.100000000000000533e+00 1.900000000000000133e+00 5.683462213469438543e-03
6.200000000000000178e+00 1.900000000000000133e+00 5.876065784225460373e-03
6.300000000000000711e+00 1.900000000000000133e+00 6.093514473090845540e-03
6.400000000000000355e+00 1.900000000000000133e+00 6.341227666960035439e-03
6.500000000000000000e+00 1.900000000000000133e+00 6.624803877887570219e-03
6.600000000000000533e+00 1.900000000000000133e+00 6.949865870111827590e-03
6.700000000000000178e+00 1.900000000000000133e+00 7.321882960706100653e-03
6.800000000000000711e+00 1.900000000000000133e+00 7.745973172232213481e-03
6.900000000000000355e+00 1.900000000000000133e+00 8.226689514589895572e-03
7.000000000000000000e+00 1.900000000000000133e+00 8.767796396990703775e-03
7.100000000000000533e+00 1.900000000000000133e+00 9.372043900000227162e-03
7.200000000000000178e+00 1.900000000000000133e+00 1.004094921582205160e-02
7.300000000000000711e+00 1.900000000000000133e+00 1.077459580964916855e-02
7.400000000000000355e+00 1.900000000000000133e+00 1.157146157306212196e-02
7.500000000000000000e+00 1.900000000000000133e+00 1.242828725195968542e-02
7.600000000000000533e+00 1.900000000000000133e+00 1.333999559637911482e-02
7.700000000000000178e+00 1.900000000000000133e+00 1.429966992650750710e-02
7.800000000000000711e+00 1.900000000000000133e+00 1.529859816077342588e-02
7.900000000000000355e+00 1.900000000000000133e+00 1.632638494114234395e-02
8.000000000000000000e+00 1.900000000000000133e+00 1.737113056369064129e-02
8.099999999999999645e+00 1.900000000000000133e+00 1.841967132337727492e-02
8.200000000000001066e+00 1.900000000000000133e+00 1.945787201863410920e-02
8.300000000000000711e+00 1.900000000000000133e+00 2.047095815446459827e-02
8.400000000000000355e+00 1.900000000000000133e+00 2.144387320288820148e-02
8.500000000000000000e+00 1.900000000000000133e+00 2.236164538443939295e-02
8.599999999999999645e+00 1.900000000000000133e+00 2.320974891629334902e-02
8.700000000000001066e+00 1.900000000000000133e+00 2.397444642948584267e-02
8.800000000000000711e+00 1.900000000000000133e+00 2.464310199712838045e-02
8.900000000000000355e+00 1.900000000000000133e+00 2.520445749451499448e-02
9.000000000000000000e+00 1.900000000000000133e+00 2.564886830940001083e-02
9.099999999999999645e+00 1.900000000000000133e+00 2.596849723003174723e-02
9.200000000000001066e+00 1.900000000000000133e+00 2.615746726343708833e-02
9.300000000000000711e+00 1.900000000000000133e+00 2.621197496872466198e-02
9.400000000000000355e+00 1.900000000000000133e+00 2.613036565190357541e-02
9.500000000000000000e+00 1.900000000000000133e+00 2.591317070818763973e-02
9.600000000000001421e+00 1.900000000000000133e+00 2.556310593786739402e-02
9.700000000000001066e+00 1.900000000000000133e+00 2.508502831147867151e-02
9.800000000000000711e+00 1.900000000000000133e+00 2.448584790707371978e-02
9.900000000000000355e+00 1.900000000000000133e+00 2.377439195181153472e-02
1.000000000000000000e+01 1.900000000000000133e+00 2.296121923863499864e-02
1.010000000000000142e+01 1.900000000000000133e+00 2.205838559224720247e-02
1.020000000000000107e+01 1.900000000000000133e+00 2.107916424635827152e-02
1.030000000000000071e+01 1.900000000000000133e+00 2.003772852612756977e-02
1.040000000000000036e+01 1.900000000000000133e+00 1.894880759114751789e-02
1.050000000000000000e+01 1.900000000000000133e+00 1.782732868971367846e-02
1.060000000000000142e+01 1.900000000000000133e+00 1.668806101196755598e-02
1.070000000000000107e+01 1.900000000000000133e+00 1.554527657691928688e-02
1.080000000000000071e+01 1.900000000000000133e+00 1.441244260246139081e-02
1.090000000000000036e+01 1.900000000000000133e+00 1.330195762295139153e-02
1.100000000000000000e+01 1.900000000000000133e+00 1.222494051285191383e-02
1.110000000000000142e+01 1.900000000000000133e+00 1.119107791296155945e-02
1.120000000000000107e+01 1.900000000000000133e+00 1.020853173277509220e-02
1.130000000000000071e+01 1.900000000000000133e+00 9.283904787652466628e-03
1.140000000000000036e+01 1.900000000000000133e+00 8.422259524080114024e-03
1.150000000000000000e+01 1.900000000000000133e+00 7.627182398210688094e-03
1.160000000000000142e+01 1.900000000000000133e+00 6.900884907838203408e-03
1.170000000000000107e+01 1.900000000000000133e+00 6.244331545785109482e-03
1.180000000000000071e+01 1.900000000000000133e+00 5.657384973884793666e-03
1.190000000000000036e+01 1.900000000000000133e+00 5.138959385229129213e-03
1.200000000000000000e+01 1.900000000000000133e+00 4.687174169561095748e-03
1.210000000000000142e+01 1.900000000000000133e+00 4.299501453863947137e-03
1.220000000000000107e+01 1.900000000000000133e+00 3.972902696433068710e-03
1.230000000000000071e+01 1.900000000000000133e+00 3.703951127815454866e-03
1.240000000000000036e+01 1.900000000000000133e+00 3.488938343955670391e-03
1.250000000000000000e+01 1.900000000000000133e+00 3.323964684706974277e-03
1.260000000000000142e+01 1.900000000000000133e+00 3.205014123735293666e-03
1.270000000000000107e+01 1.900000000000000133e+00 3.128015229796489612e-03
1.280000000000000071e+01 1.900000000000000133e+00 3.088890332548662604e-03
1.290000000000000036e+01 1.900000000000000133e+00 3.083595353494591844e-03
1.300000000000000000e+01 1.900000000000000133e+00 3.108152871136949779e-03
1.310000000000000142e+01 1.900000000000000133e+00 3.158680913017219202e-03
1.320000000000000107e+01 1.900000000000000133e+00 3.231419743501956314e-03
1.330000000000000071e+01 1.900000000000000133e+00 3.322758582946868169e-03
1.340000000000000036e+01 1.900000000000000133e+00 3.429263787398445593e-03
1.350000000000000000e+01 1.900000000000000133e+00 3.547709571075126876e-03
1.360000000000000142e+01 1.900000000000000133e+00 3.675111894797918922e-03
1.370000000000000107e+01 1.900000000000000133e+00 3.808765695423936733e-03
1.380000000000000071e+01 1.900000000000000133e+00 3.946285211746732892e-03
1.390000000000000036e+01 1.900000000000000133e+00 4.085646783240713675e-03
1.400000000000000000e+01 1.900000000000000133e+00 4.225233166027590227e-03
1.410000000000000142e+01 1.900000000000000133e+00 4.363878127215506213e-03
1.420000000000000107e+01 1.900000000000000133e+00 4.500909841864251040e-03
1.430000000000000071e+01 1.900000000000000133e+00 4.636191420780992958e-03
1.440000000000000036e+01 1.900000000000000133e+00 4.770156735021719059e-03
1.450000000000000000e+01 1.900000000000000133e+00 4.903839567271172858e-03
1.460000000000000142e+01 1.900000000000000133e+00 5.038894006045641777e-03
1.470000000000000107e+01 1.900000000000000133e+00 5.177603904710448290e-03
1.480000000000000071e+01 1.900000000000000133e+00 5.322879158314430120e-03
1.490000000000000036e+01 1.900000000000000133e+00 5.478236519409537993e-03
1.500000000000000000e+01 1.900000000000000133e+00 5.647762700007900351e-03
0.000000000000000000e+00 2.000000000000000000e+00 2.818671739679125612e-02
1.000000000000000056e-01 2.000000000000000000e+00 2.865950077075698002e-02
2.000000000000000111e-01 2.000000000000000000e+00 2.899291145521991353e-02
3.000000000000000444e-01 2.000000000000000000e+00 2.918090945025320765e-02
4.000000000000000222e-01 2.000000000000000000e+00 2.921967619217663570e-02
5.000000000000000000e-01 2.000000000000000000e+00 2.910768220822901320e-02
6.000000000000000888e-01 2.000000000000000000e+00 2.884572532305288914e-02
7.000000000000000666e-01 2.000000000000000000e+00 2.843693735394980243e-02
8.000000000000000444e-01 2.000000000000000000e+00 2.788675427731281478e-02
9.000000000000000222e-01 2.000000000000000000e+00 2.720284295232192062e-02
1.000000000000000000e+00 2.000000000000000000e+00 2.639497718990529290e-02
1.100000000000000089e+00 2.000000000000000000e+00 2.547485748082336035e-02
1.200000000000000178e+00 2.000000000000000000e+00 2.445587192066075305e-02
1.300000000000000044e+00 2.000000000000000000e+00 2.335280034786248182e-02
1.400000000000000133e+00 2.000000000000000000e+00 2.218146877574466228e-02
1.500000000000000000e+00 2.000000000000000000e+00 2.095836608850650679e-02
1.600000000000000089e+00 2.000000000000000000e+00 1.970023896609571917e-02
1.700000000000000178e+00 2.000000000000000000e+00 1.842368354636584465e-02
1.800000000000000044e+00 2.000000000000000000e+00 1.714475310779254441e-02
1.900000000000000133e+00 2.000000000000000000e+00 1.587860001239475155e-02
2.000000000000000000e+00 2.000000000000000000e+00 1.463916748495839096e-02
2.100000000000000089e+00 2.000000000000000000e+00 1.343894291083148895e-02
2.200000000000000178e+00 2.000000000000000000e+00 1.228877971259722049e-02
2.300000000000000266e+00 2.000000000000000000e+00 1.119779004695150432e-02
2.400000000000000355e+00 2.000000000000000000e+00 1.017330603342877018e-02
2.500000000000000000e+00 2.000000000000000000e+00 9.220903373372030254e-03
2.600000000000000089e+00 2.000000000000000000e+00 8.344478298221552279e-03
2.700000000000000178e+00 2.000000000000000000e+00 7.546366921478831272e-03
2.800000000000000266e+00 2.000000000000000000e+00 6.827495254488231968e-03
2.900000000000000355e+00 2.000000000000000000e+00 6.187548278616028866e-03
3.000000000000000000e+00 2.000000000000000000e+00 5.625147373464207956e-03
3.100000000000000089e+00 2.000000000000000000e+00 5.138026874390159635e-03
3.200000000000000178e+00 2.000000000000000000e+00 4.723202357344099753e-03
3.300000000000000266e+00 2.000000000000000000e+00 4.377125224264390851e-03
3.400000000000000355e+00 2.000000000000000000e+00 4.095820117279027651e-03
3.500000000000000000e+00 2.000000000000000000e+00 3.875003491982972285e-03
3.600000000000000089e+00 2.000000000000000000e+00 3.710183236434296331e-03
3.700000000000000178e+00 2.000000000000000000e+00 3.596740478424713221e-03
3.800000000000000266e+00 2.000000000000000000e+00 3.529995657008984725e-03
3.900000000000000355e+00 2.000000000000000000e+00 3.505261549493413412e-03
4.000000000000000000e+00 2.000000000000000000e+00 3.517886265827892701e-03
4.100000000000000533e+00 2.000000000000000000e+00 3.563289285439782787e-03
4.200000000000000178e+00 2.000000000000000000e+00 3.636993461342578112e-03
4.299999999999999822e+00 2.000000000000000000e+00 3.734655600225743159e-03
4.400000000000000355e+00 2.000000000000000000e+00 3.852097792102975298e-03
4.500000000000000000e+00 2.000000000000000000e+00 3.985341152861333718e-03
4.600000000000000533e+00 2.000000000000000000e+00 4.130643096786251571e-03
4.700000000000000178e+00 2.000000000000000000e+00 4.284538706895378232e-03
4.800000000000000711e+00 2.000000000000000000e+00 4.443886245029187235e-03
4.900000000000000355e+00 2.000000000000000000e+00 4.605916360411414952e-03
5.000000000000000000e+00 2.000000000000000000e+00 4.768284127086379852e-03
5.100000000000000533e+00 2.000000000000000000e+00 4.929122672879839712e-03
5.200000000000000178e+00 2.000000000000000000e+00 5.087096854970847744e-03
5.300000000000000711e+00 2.000000000000000000e+00 5.241455184527538114e-03
5.400000000000000355e+00 2.000000000000000000e+00 5.392077996384005145e-03
5.500000000000000000e+00 2.000000000000000000e+00 5.539519688955338653e-03
5.600000000000000533e+00 2.000000000000000000e+00 5.685042714527177403e-03
5.700000000000000178e+00 2.000000000000000000e+00 5.830640873663786930e-03
5.800000000000000711e+00 2.000000000000000000e+00 5.979049358233376292e-03
5.900000000000000355e+00 2.000000000000000000e+00 6.133738901933459900e-03
6.000000000000000000e+00 2.000000000000000000e+00 6.298891351773314509e-03
6.100000000000000533e+00 2.000000000000000000e+00 6.479353996576852487e-03
6.200000000000000178e+00 2.000000000000000000e+00 6.680570118241190535e-03
6.300000000000000711e+00 2.000000000000000000e+00 6.908483516562941712e-03
6.400000000000000355e+00 2.000000000000000000e+00 7.169415252527779232e-03
6.500000000000000000e+00 2.000000000000000000e+00 7.469911610510696770e-03
6.600000000000000533e+00 2.000000000000000000e+00 7.816563339515107331e-03
6.700000000000000178e+00 2.000000000000000000e+00 8.215797619845635266e-03
6.800000000000000711e+00 2.000000000000000000e+00 8.673645905543378790e-03
6.900000000000000355e+00 2.000000000000000000e+00 9.195492763782883716e-03
7.000000000000000000e+00 2.000000000000000000e+00 9.785812969859553415e-03
7.100000000000000533e+00 2.000000000000000000e+00 1.044790626733909343e-02
7.200000000000000178e+00 2.000000000000000000e+00 1.118364116556926253e-02
7.300000000000000711e+00 2.000000000000000000e+00 1.199322068295319114e-02
7.400000000000000355e+00 2.000000000000000000e+00 1.287498380166993833e-02
7.500000000000000000e+00 2.000000000000000000e+00 1.382525634172760212e-02
7.600000000000000533e+00 2.000000000000000000e+00 1.483826380654030587e-02
7.700000000000000178e+00 2.000000000000000000e+00 1.590611640819433389e-02
7.800000000000000711e+00 2.000000000000000000e+00 1.701887298487131384e-02
7.900000000000000355e+00 2.000000000000000000e+00 1.816468606235575184e-02
8.000000000000000000e+00 2.000000000000000000e+00 1.933002522722424704e-02
8.099999999999999645e+00 2.000000000000000000e+00 2.049997074575043987e-02
8.200000000000001066e+00 2.000000000000000000e+00 2.165856453999716325e-02
8.300000000000000711e+00 2.000000000000000000e+00 2.278920179462750120e-02
8.400000000000000355e+00 2.000000000000000000e+00 2.387504411348490355e-02
8.500000000000000000e+00 2.000000000000000000e+00 2.489943460782396284e-02
8.599999999999999645e+00 2.000000000000000000e+00 2.584629667264291136e-02
8.700000000000001066e+00 2.000000000000000000e+00 2.670050130790254522e-02
8.800000000000000711e+00 2.000000000000000000e+00 2.744819220772354990e-02
8.900000000000000355e+00 2.000000000000000000e+00 2.807706279889714621e-02
9.000000000000000000e+00 2.000000000000000000e+00 2.857658417937515571e-02
9.099999999999999645e+00 2.000000000000000000e+00 2.893818673790128637e-02
9.200000000000001066e+00 2.000000000000000000e+00 2.915540055056645846e-02
9.300000000000000711e+00 2.000000000000000000e+00 2.922396016044342959e-02
9.400000000000000355e+00 2.000000000000000000e+00 2.914187811555941920e-02
9.500000000000000000e+00 2.000000000000000000e+00 2.890948907566524839e-02
9.600000000000001421e+00 2.000000000000000000e+00 2.852946307321116426e-02
9.700000000000001066e+00 2.000000000000000000e+00 2.800678343447567109e-02
9.800000000000000711e+00 2.000000000000000000e+00 2.734868270910723043e-02
9.900000000000000355e+00 2.000000000000000000e+00 2.656452931236122361e-02
1.000000000000000000e+01 2.000000000000000000e+00 2.566565874730441371e-02
1.010000000000000142e+01 2.000000000000000000e+00 2.466514618759855018e-02
1.020000000000000107e+01 2.000000000000000000e+00 2.357752147871636922e-02
1.030000000000000071e+01 2.000000000000000000e+00 2.241843262353825431e-02
1.040000000000000036e+01 2.000000000000000000e+00 2.120426880261154501e-02
1.050000000000000000e+01 2.000000000000000000e+00 1.995175820236846920e-02
1.060000000000000142e+01 2.000000000000000000e+00 1.867755878958929361e-02
1.070000000000000107e+01 2.000000000000000000e+00 1.739786130848859289e-02
1.080000000000000071e+01 2.000000000000000000e+00 1.612802308532440554e-02
1.090000000000000036e+01 2.000000000000000000e+00 1.488224885722079678e-02
1.100000000000000000e+01 2.000000000000000000e+00 1.367333115451958500e-02
1.110000000000000142e+01 2.000000000000000000e+00 1.251245824596831230e-02
1.120000000000000107e+01 2.000000000000000000e+00 1.140909283514931691e-02
1.130000000000000071e+01 2.000000000000000000e+00 1.037092007497186427e-02
1.140000000000000036e+01 2.000000000000000000e+00 9.403859454815605839e-03
1.150000000000000000e+01 2.000000000000000000e+00 8.512131996490014674e-03
1.160000000000000142e+01 2.000000000000000000e+00 7.698372117950792563e-03
1.170000000000000107e+01 2.000000000000000000e+00 6.963772506664617397e-03
1.180000000000000071e+01 2.000000000000000000e+00 6.308250301180122130e-03
1.190000000000000036e+01 2.000000000000000000e+00 5.730623648721957022e-03
1.200000000000000000e+01 2.000000000000000000e+00 5.228789085144045640e-03
1.210000000000000142e+01 2.000000000000000000e+00 4.799891955363351503e-03
1.220000000000000107e+01 2.000000000000000000e+00 4.440484052454759037e-03
1.230000000000000071e+01 2.000000000000000000e+00 4.146664624429427862e-03
1.240000000000000036e+01 2.000000000000000000e+00 3.914202738713958366e-03
1.250000000000000000e+01 2.000000000000000000e+00 3.738640604941735699e-03
1.260000000000000142e+01 2.000000000000000000e+00 3.615378774877295830e-03
1.270000000000000107e+01 2.000000000000000000e+00 3.539745136080455021e-03
1.280000000000000071e+01 2.000000000000000000e+00 3.507050292880703034e-03
1.290000000000000036e+01 2.000000000000000000e+00 3.512632304783381600e-03
1.300000000000000000e+01 2.000000000000000000e+00 3.551893863266471739e-03
1.310000000000000142e+01 2.000000000000000000e+00 3.620334876299319792e-03
1.320000000000000107e+01 2.000000000000000000e+00 3.713583142910194864e-03
1.330000000000000071e+01 2.000000000000000000e+00 3.827425384986356781e-03
1.340000000000000036e+01 2.000000000000000000e+00 3.957840404872266585e-03
1.350000000000000000e+01 2.000000000000000000e+00 4.101035595378409171e-03
1.360000000000000142e+01 2.000000000000000000e+00 4.253487477847262867e-03
1.370000000000000107e+01 2.000000000000000000e+00 4.411986411646685174e-03
1.380000000000000071e+01 2.000000000000000000e+00 4.573685125571133429e-03
1.390000000000000036e+01 2.000000000000000000e+00 4.736150281780014855e-03
1.400000000000000000e+01 2.000000000000000000e+00 4.897415902984885230e-03
1.410000000000000142e+01 2.000000000000000000e+00 5.056037174378744288e-03
1.420000000000000107e+01 2.000000000000000000e+00 5.211142868881744536e-03
1.430000000000000071e+01 2.000000000000000000e+00 5.362484429454119662e-03
1.440000000000000036e+01 2.000000000000000000e+00 5.510479565209485536e-03
1.450000000000000000e+01 2.000000000000000000e+00 5.656248068589983524e-03
1.460000000000000142e+01 2.000000000000000000e+00 5.801637431103429977e-03
1.470000000000000107e+01 2.000000000000000000e+00 5.949235722248221066e-03
1.480000000000000071e+01 2.000000000000000000e+00 6.102369104978060815e-03
1.490000000000000036e+01 2.000000000000000000e+00 6.265081305812905850e-03
1.500000000000000000e+01 2.000000000000000000e+00 6.442092364055322304e-03
0.000000000000000000e+00 2.100000000000000089e+00 3.115967029029174939e-02
1.000000000000000056e-01 2.100000000000000089e+00 3.168605258451522716e-02
2.000000000000000111e-01 2.100000000000000089e+00 3.206021853096677893e-02
3.000000000000000444e-01 2.100000000000000089e+00 3.227563010416839573e-02
4.000000000000000222e-01 2.100000000000000089e+00 3.232804231408058226e-02
5.000000000000000000e-01 2.100000000000000089e+00 3.221556571782979717e-02
6.000000000000000888e-01 2.100000000000000089e+00 3.193871480939780572e-02
7.000000000000000666e-01 2.100000000000000089e+00 3.150043944612333779e-02
8.000000000000000444e-01 2.100000000000000089e+00 3.090613101236362736e-02
9.000000000000000222e-01 2.100000000000000089e+00 3.016359115265295626e-02
1.000000000000000000e+00 2.100000000000000089e+00 2.928294947091195435e-02
1.100000000000000089e+00 2.100000000000000089e+00 2.827651796522375610e-02
1.200000000000000178e+00 2.100000000000000089e+00 2.715857400431763435e-02
1.300000000000000044e+00 2.100000000000000089e+00 2.594506973352540130e-02
1.400000000000000133e+00 2.100000000000000089e+00 2.465327296842509050e-02
1.500000000000000000e+00 2.100000000000000089e+00 2.330135178959047426e-02
1.600000000000000089e+00 2.100000000000000089e+00 2.190792114045061328e-02
1.700000000000000178e+00 2.100000000000000089e+00 2.049157392508117390e-02
1.800000000000000044e+00 2.100000000000000089e+00 1.907042091389504063e-02
1.900000000000000133e+00 2.100000000000000089e+00 1.766166308157667356e-02
2.000000000000000000e+00 2.100000000000000089e+00 1.628121706345520697e-02
2.100000000000000089e+00 2.100000000000000089e+00 1.494340973508694742e-02
2.200000000000000178e+00 2.100000000000000089e+00 1.366075216669223116e-02
2.300000000000000266e+00 2.100000000000000089e+00 1.244379709459849520e-02
2.400000000000000355e+00 2.100000000000000089e+00 1.130107824266165552e-02
2.500000000000000000e+00 2.100000000000000089e+00 1.023912484126341706e-02
2.600000000000000089e+00 2.100000000000000089e+00 9.262540879037885547e-03
2.700000000000000178e+00 2.100000000000000089e+00 8.374136148822958203e-03
2.800000000000000266e+00 2.100000000000000089e+00 7.575095014177695915e-03
2.900000000000000355e+00 2.100000000000000089e+00 6.865168894195834183e-03
3.000000000000000000e+00 2.100000000000000089e+00 6.242879521308383403e-03
3.100000000000000089e+00 2.100000000000000089e+00 5.705721802338954360e-03
3.200000000000000178e+00 2.100000000000000089e+00 5.250357331894850779e-03
3.300000000000000266e+00 2.100000000000000089e+00 4.872792014430311035e-03
3.400000000000000355e+00 2.100000000000000089e+00 4.568533631793538115e-03
3.500000000000000000e+00 2.100000000000000089e+00 4.332727380999518152e-03
3.600000000000000089e+00 2.100000000000000089e+00 4.160269288147308391e-03
3.700000000000000178e+00 2.100000000000000089e+00 4.045898912749448101e-03
3.800000000000000266e+00 2.100000000000000089e+00 3.984273867391772105e-03
3.900000000000000355e+00 2.100000000000000089e+00 3.970029398368012108e-03
4.000000000000000000e+00 2.100000000000000089e+00 3.997826635339304067e-03
4.100000000000000533e+00 2.100000000000000089e+00 4.062393169454615351e-03
4.200000000000000178e+00 2.100000000000000089e+00 4.158559415781367709e-03
4.299999999999999822e+00 2.100000000000000089e+00 4.281293816547991800e-03
4.400000000000000355e+00 2.100000000000000089e+00 4.425739404702966166e-03
4.500000000000000000e+00 2.100000000000000089e+00 4.587253626559255337e-03
4.600000000000000533e+00 2.100000000000000089e+00 4.761452665375624609e-03
4.700000000000000178e+00 2.100000000000000089e+00 4.944260854428309156e-03
4.800000000000000711e+00 2.100000000000000089e+00 5.131965149692765613e-03
4.900000000000000355e+00 2.100000000000000089e+00 5.321274071042310025e-03
5.000000000000000000e+00 2.100000000000000089e+00 5.509380030453696342e-03
5.100000000000000533e+00 2.100000000000000089e+00 5.694023551363092649e-03
5.200000000000000178e+00 2.100000000000000089e+00 5.873557542912305994e-03
5.300000000000000711e+00 2.100000000000000089e+00 6.047009518146364247e-03
5.400000000000000355e+00 2.100000000000000089e+00 6.214139423721623361e-03
5.500000000000000000e+00 2.100000000000000089e+00 6.375490565718213744e-03
5.600000000000000533e+00 2.100000000000000089e+00 6.532430957670319442e-03
5.700000000000000178e+00 2.100000000000000089e+00 6.687182272545332505e-03
5.800000000000000711e+00 2.100000000000000089e+00 6.842833446683286268e-03
5.900000000000000355e+00 2.100000000000000089e+00 7.003335867414773978e-03
6.000000000000000000e+00 2.100000000000000089e+00 7.173476996946923263e-03
6.100000000000000533e+00 2.100000000000000089e+00 7.358829277641538991e-03
6.200000000000000178e+00 2.100000000000000089e+00 7.565671277427829348e-03
6.300000000000000711e+00 2.100000000000000089e+00 7.800878331026330284e-03
6.400000000000000355e+00 2.100000000000000089e+00 8.071780483021210456e-03
6.500000000000000000e+00 2.100000000000000089e+00 8.385986412508003238e-03
6.600000000000000533e+00 2.100000000000000089e+00 8.751173274596853180e-03
6.700000000000000178e+00 2.100000000000000089e+00 9.174844064972494107e-03
6.800000000000000711e+00 2.100000000000000089e+00 9.664056193619662699e-03
6.900000000000000355e+00 2.100000000000000089e+00 1.022512738225601209e-02
7.000000000000000000e+00 2.100000000000000089e+00 1.086332765153753821e-02
7.100000000000000533e+00 2.100000000000000089e+00 1.158256884354338413e-02
7.200000000000000178e+00 2.100000000000000089e+00 1.238510557189872324e-02
7.300000000000000711e+00 2.100000000000000089e+00 1.327126339623180620e-02
7.400000000000000355e+00 2.100000000000000089e+00 1.423921104884804181e-02
7.500000000000000000e+00 2.100000000000000089e+00 1.528479338906491361e-02
7.600000000000000533e+00 2.100000000000000089e+00 1.640144018418253358e-02
7.700000000000000178e+00 2.100000000000000089e+00 1.758016269840089602e-02
7.800000000000000711e+00 2.100000000000000089e+00 1.880964546607393623e-02
7.900000000000000355e+00 2.100000000000000089e+00 2.007643479100430089e-02
8.000000000000000000e+00 2.100000000000000089e+00 2.136521891658296063e-02
8.099999999999999645e+00 2.100000000000000089e+00 2.265918810232998848e-02
8.200000000000001066e+00 2.100000000000000089e+00 2.394045678718709561e-02
8.300000000000000711e+00 2.100000000000000089e+00 2.519052540101806431e-02
8.400000000000000355e+00 2.100000000000000089e+00 2.639075687743264176e-02
8.500000000000000000e+00 2.100000000000000089e+00 2.752284296189944773e-02
8.599999999999999645e+00 2.100000000000000089e+00 2.856923809610721621e-02
8.700000000000001066e+00 2.100000000000000089e+00 2.951354368926401711e-02
8.800000000000000711e+00 2.100000000000000089e+00 3.034083226519886448e-02
8.900000000000000355e+00 2.100000000000000089e+00 3.103790830188976613e-02
9.000000000000000000e+00 2.100000000000000089e+00 3.159350941019296866e-02
9.099999999999999645e+00 2.100000000000000089e+00 3.199845673672554319e-02
9.200000000000001066e+00 2.100000000000000089e+00 3.224576628860750804e-02
9.300000000000000711e+00 2.100000000000000089e+00 3.233073286273348279e-02
9.400000000000000355e+00 2.100000000000000089e+00 3.225099554060784079e-02
9.500000000000000000e+00 2.100000000000000089e+00 3.200658891592727401e-02
9.600000000000001421e+00 2.100000000000000089e+00 3.159997838810559706e-02
9.700000000000001066e+00 2.100000000000000089e+00 3.103607221166319874e-02
9.800000000000000711e+00 2.100000000000000089e+00 3.032219872841186714e-02
9.900000000000000355e+00 2.100000000000000089e+00 2.946803524499741478e-02
1.000000000000000000e+01 2.100000000000000089e+00 2.848547582926954508e-02
1.010000000000000142e+01 2.100000000000000089e+00 2.738842884289803548e-02
1.020000000000000107e+01 2.100000000000000089e+00 2.619254077146639798e-02
1.030000000000000071e+01 2.100000000000000089e+00 2.491484995378553252e-02
1.040000000000000036e+01 2.100000000000000089e+00 2.357338105838575198e-02
1.050000000000000000e+01 2.100000000000000089e+00 2.218669753021134533e-02
1.060000000000000142e+01 2.100000000000000089e+00 2.077343385166782047e-02
1.070000000000000107e+01 2.100000000000000089e+00 1.935183176696047419e-02
1.080000000000000071e+01 2.100000000000000089e+00 1.793930442101770995e-02
1.090000000000000036e+01 2.100000000000000089e+00 1.655204983979782080e-02
1.100000000000000000e+01 2.100000000000000089e+00 1.520473079310272549e-02
1.110000000000000142e+01 2.100000000000000089e+00 1.391023248338221774e-02
1.120000000000000107e+01 2.100000000000000089e+00 1.267950340985360240e-02
1.130000000000000071e+01 2.100000000000000089e+00 1.152147884187373038e-02
1.140000000000000036e+01 2.100000000000000089e+00 1.044308115312586778e-02
1.150000000000000000e+01 2.100000000000000089e+00 9.449287204205637433e-03
1.160000000000000142e+01 2.100000000000000089e+00 8.543250217161381388e-03
1.170000000000000107e+01 2.100000000000000089e+00 7.726462191810898675e-03
1.180000000000000071e+01 2.100000000000000089e+00 6.998942761117609226e-03
1.190000000000000036e+01 2.100000000000000089e+00 6.359441264747888942e-03
1.200000000000000000e+01 2.100000000000000089e+00 5.805640475071236623e-03
1.210000000000000142e+01 2.100000000000000089e+00 5.334352562021082989e-03
1.220000000000000107e+01 2.100000000000000089e+00 4.941700271673028083e-03
1.230000000000000071e+01 2.100000000000000089e+00 4.623278694007439821e-03
1.240000000000000036e+01 2.100000000000000089e+00 4.374295232136281818e-03
1.250000000000000000e+01 2.100000000000000089e+00 4.189687333990731871e-03
1.260000000000000142e+01 2.100000000000000089e+00 4.064219132928068717e-03
1.270000000000000107e+01 2.100000000000000089e+00 3.992559333535581657e-03
1.280000000000000071e+01 2.100000000000000089e+00 3.969343475092931318e-03
1.290000000000000036e+01 2.100000000000000089e+00 3.989224135257958027e-03
1.300000000000000000e+01 2.100000000000000089e+00 4.046912745346615756e-03
1.310000000000000142e+01 2.100000000000000089e+00 4.137216530885614099e-03
1.320000000000000107e+01 2.100000000000000089e+00 4.255073725888803768e-03
1.330000000000000071e+01 2.100000000000000089e+00 4.395589695157082165e-03
1.340000000000000036e+01 2.100000000000000089e+00 4.554075990767106688e-03
1.350000000000000000e+01 2.100000000000000089e+00 4.726093715747657978e-03
1.360000000000000142e+01 2.100000000000000089e+00 4.907501911163614922e-03
1.370000000000000107e+01 2.100000000000000089e+00 5.094511055417798306e-03
1.380000000000000071e+01 2.100000000000000089e+00 5.283741190666158861e-03
1.390000000000000036e+01 2.100000000000000089e+00 5.472283686110455438e-03
1.400000000000000000e+01 2.100000000000000089e+00 5.657765218448568625e-03
1.410000000000000142e+01 2.100000000000000089e+00 5.838412195176351065e-03
1.420000000000000107e+01 2.100000000000000089e+00 6.013113559608656775e-03
1.430000000000000071e+01 2.100000000000000089e+00 6.181479685572435767e-03
1.440000000000000036e+01 2.100000000000000089e+00 6.343894880293086784e-03
1.450000000000000000e+01 2.100000000000000089e+00 6.501560851647873729e-03
1.460000000000000142e+01 2.100000000000000089e+00 6.656528349322484231e-03
1.470000000000000107e+01 2.100000000000000089e+00 6.811714053403277423e-03
1.480000000000000071e+01 2.100000000000000089e+00 6.970899663064230277e-03
1.490000000000000036e+01 2.100000000000000089e+00 7.138710049248725258e-03
1.500000000000000000e+01 2.100000000000000089e+00 7.320567310098501611e-03
0.000000000000000000e+00 2.200000000000000178e+00 3.416781724770148049e-02
1.000000000000000056e-01 2.200000000000000178e+00 3.474714490561750524e-02
2.000000000000000111e-01 2.200000000000000178e+00 3.516240093161029923e-02
3.000000000000000444e-01 2.200000000000000178e+00 3.540667256047460437e-02
4.000000000000000222e-01 2.200000000000000178e+00 3.547532669488460966e-02
5.000000000000000000e-01 2.200000000000000178e+00 3.536605984260808577e-02
6.000000000000000888e-01 2.200000000000000178e+00 3.507895845957739733e-02
7.000000000000000666e-01 2.200000000000000178e+00 3.461656586441944766e-02
8.000000000000000444e-01 2.200000000000000178e+00 3.398394283563675733e-02
9.000000000000000222e-01 2.200000000000000178e+00 3.318870227849259752e-02
1.000000000000000000e+00 2.200000000000000178e+00 3.224099522140927432e-02
1.100000000000000089e+00 2.200000000000000178e+00 3.115342646164075829e-02
1.200000000000000178e+00 2.200000000000000178e+00 2.994088325783028984e-02
1.300000000000000044e+00 2.200000000000000178e+00 2.862026870272136800e-02
1.400000000000000133e+00 2.200000000000000178e+00 2.721014144790543515e-02
1.500000000000000000e+00 2.200000000000000178e+00 2.573027371756401310e-02
1.600000000000000089e+00 2.200000000000000178e+00 2.420114852960544849e-02
1.700000000000000178e+00 2.200000000000000178e+00 2.264342354198578544e-02
1.800000000000000044e+00 2.200000000000000178e+00 2.107739223343837315e-02
1.900000000000000133e+00 2.200000000000000178e+00 1.952247301629362122e-02
2.000000000000000000e+00 2.200000000000000178e+00 1.799675366116741324e-02
2.100000000000000089e+00 2.200000000000000178e+00 1.651661276387191707e-02
2.200000000000000178e+00 2.200000000000000178e+00 1.509643280236857600e-02
2.300000000000000266e+00 2.200000000000000178e+00 1.374841157616613942e-02
2.400000000000000355e+00 2.200000000000000178e+00 1.248247137387300913e-02
2.500000000000000000e+00 2.200000000000000178e+00 1.130625877848534522e-02
2.600000000000000089e+00 2.200000000000000178e+00 1.022522306204444800e-02
2.700000000000000178e+00 2.200000000000000178e+00 9.242757864508600874e-03
2.800000000000000266e+00 2.200000000000000178e+00 8.360389299075161526e-03
2.900000000000000355e+00 2.200000000000000178e+00 7.577993608193155442e-03
3.000000000000000000e+00 2.200000000000000178e+00 6.894028726497395190e-03
3.100000000000000089e+00 2.200000000000000178e+00 6.305766246343580059e-03
3.200000000000000178e+00 2.200000000000000178e+00 5.809512977290634886e-03
3.300000000000000266e+00 2.200000000000000178e+00 5.400814220031744002e-03
3.400000000000000355e+00 2.200000000000000178e+00 5.074633767653750731e-03
3.500000000000000000e+00 2.200000000000000178e+00 4.825508296670296023e-03
3.600000000000000089e+00 2.200000000000000178e+00 4.647676077089078935e-03
3.700000000000000178e+00 2.200000000000000178e+00 4.535181735832342215e-03
3.800000000000000266e+00 2.200000000000000178e+00 4.481960123683609472e-03
3.900000000000000355e+00 2.200000000000000178e+00 4.481903175457321170e-03
4.000000000000000000e+00 2.200000000000000178e+00 4.528914058162658920e-03
4.100000000000000533e+00 2.200000000000000178e+00 4.616952933153935755e-03
4.200000000000000178e+00 2.200000000000000178e+00 4.740078386277966210e-03
4.299999999999999822e+00 2.200000000000000178e+00 4.892488078651341908e-03
4.400000000000000355e+00 2.200000000000000178e+00 5.068561511700027042e-03
4.500000000000000000e+00 2.200000000000000178e+00 5.262907049449252680e-03
4.600000000000000533e+00 2.200000000000000178e+00 5.470414556387196564e-03
4.700000000000000178e+00 2.200000000000000178e+00 5.686314238163371441e-03
4.800000000000000711e+00 2.200000000000000178e+00 5.906241551649061075e-03
4.900000000000000355e+00 2.200000000000000178e+00 6.126307406014313423e-03
5.000000000000000000e+00 2.200000000000000178e+00 6.343172322022102780e-03
5.100000000000000533e+00 2.200000000000000178e+00 6.554122756994795740e-03
5.200000000000000178e+00 2.200000000000000178e+00 6.757147433064843341e-03
5.300000000000000711e+00 2.200000000000000178e+00 6.951011214141737324e-03
5.400000000000000355e+00 2.200000000000000178e+00 7.135323845014441071e-03
5.500000000000000000e+00 2.200000000000000178e+00 7.310600674142314452e-03
5.600000000000000533e+00 2.200000000000000178e+00 7.478312310704246166e-03
5.700000000000000178e+00 2.200000000000000178e+00 7.640920001659480543e-03
5.800000000000000711e+00 2.200000000000000178e+00 7.801893349892029261e-03
5.900000000000000355e+00 2.200000000000000178e+00 7.965706836783350425e-03
6.000000000000000000e+00 2.200000000000000178e+00 8.137811485178272561e-03
6.100000000000000533e+00 2.200000000000000178e+00 8.324577944204099994e-03
6.200000000000000178e+00 2.200000000000000178e+00 8.533207358049604840e-03
6.300000000000000711e+00 2.200000000000000178e+00 8.771606676355854504e-03
6.400000000000000355e+00 2.200000000000000178e+00 9.048225665611635271e-03
6.500000000000000000e+00 2.200000000000000178e+00 9.371853881611533210e-03
6.600000000000000533e+00 2.200000000000000178e+00 9.751377342464269057e-03
6.700000000000000178e+00 2.200000000000000178e+00 1.019549664897938593e-02
6.800000000000000711e+00 2.200000000000000178e+00 1.071241083321104216e-02
6.900000000000000355e+00 2.200000000000000178e+00 1.130947420560208735e-02
7.000000000000000000e+00 2.200000000000000178e+00 1.199283676086549365e-02
7.100000000000000533e+00 2.200000000000000178e+00 1.276708204469324467e-02
7.200000000000000178e+00 2.200000000000000178e+00 1.363487944241394828e-02
7.300000000000000711e+00 2.200000000000000178e+00 1.459667022424087322e-02
7.400000000000000355e+00 2.200000000000000178e+00 1.565040793707904443e-02
7.500000000000000000e+00 2.200000000000000178e+00 1.679137346122470259e-02
7.600000000000000533e+00 2.200000000000000178e+00 1.801208293373685390e-02
7.700000000000000178e+00 2.200000000000000178e+00 1.930230262371559341e-02
7.800000000000000711e+00 2.200000000000000178e+00 2.064917880189696270e-02
7.900000000000000355e+00 2.200000000000000178e+00 2.203748302603608655e-02
8.000000000000000000e+00 2.200000000000000178e+00 2.344996469795607164e-02
8.099999999999999645e+00 2.200000000000000178e+00 2.486779412051986354e-02
8.200000000000001066e+00 2.200000000000000178e+00 2.627107163582049348e-02
8.300000000000000711e+00 2.200000000000000178e+00 2.763937282388817529e-02
8.400000000000000355e+00 2.200000000000000178e+00 2.895229709770812468e-02
8.500000000000000000e+00 2.200000000000000178e+00 3.018998792883569038e-02
8.599999999999999645e+00 2.200000000000000178e+00 3.133359748133933420e-02
8.700000000000001066e+00 2.200000000000000178e+00 3.236567615797297098e-02
8.800000000000000711e+00 2.200000000000000178e+00 3.327047745573458171e-02
8.900000000000000355e+00 2.200000000000000178e+00 3.403417914117788656e-02
9.000000000000000000e+00 2.200000000000000178e+00 3.464503143341039759e-02
9.099999999999999645e+00 2.200000000000000178e+00 3.509345004994840478e-02
9.200000000000001066e+00 2.200000000000000178e+00 3.537207543456152847e-02
9.300000000000000711e+00 2.200000000000000178e+00 3.547581868301037666e-02
9.400000000000000355e+00 2.200000000000000178e+00 3.540190981271412046e-02
9.500000000000000000e+00 2.200000000000000178e+00 3.514995603684344105e-02
9.600000000000001421e+00 2.200000000000000178e+00 3.472200813606821784e-02
9.700000000000001066e+00 2.200000000000000178e+00 3.412262369963171144e-02
9.800000000000000711e+00 2.200000000000000178e+00 3.335890870207598724e-02
9.900000000000000355e+00 2.200000000000000178e+00 3.244051497074240675e-02
1.000000000000000000e+01 2.200000000000000178e+00 3.137957131804036681e-02
1.010000000000000142e+01 2.200000000000000178e+00 3.019053044200695202e-02
1.020000000000000107e+01 2.200000000000000178e+00 2.888992140362140262e-02
1.030000000000000071e+01 2.200000000000000178e+00 2.749600729286939133e-02
1.040000000000000036e+01 2.200000000000000178e+00 2.602835804179650520e-02
1.050000000000000000e+01 2.200000000000000178e+00 2.450735768691306160e-02
1.060000000000000142e+01 2.200000000000000178e+00 2.295367244918720268e-02
1.070000000000000107e+01 2.200000000000000178e+00 2.138770995991952015e-02
1.080000000000000071e+01 2.200000000000000178e+00 1.982910051496455592e-02
1.090000000000000036e+01 2.200000000000000178e+00 1.829622859426907611e-02
1.100000000000000000e+01 2.200000000000000178e+00 1.680583764984707601e-02
1.110000000000000142e+01 2.200000000000000178e+00 1.537272421025463048e-02
1.120000000000000107e+01 2.200000000000000178e+00 1.400952963353079353e-02
1.130000000000000071e+01 2.200000000000000178e+00 1.272663027005634453e-02
1.140000000000000036e+01 2.200000000000000178e+00 1.153212011521304557e-02
1.150000000000000000e+01 2.200000000000000178e+00 1.043187475526621312e-02
1.160000000000000142e+01 2.200000000000000178e+00 9.429681809058110958e-03
1.170000000000000107e+01 2.200000000000000178e+00 8.527421186281466253e-03
1.180000000000000071e+01 2.200000000000000178e+00 7.725278180560240723e-03
1.190000000000000036e+01 2.200000000000000178e+00 7.021973425799613380e-03
1.200000000000000000e+01 2.200000000000000178e+00 6.414995731997616760e-03
1.210000000000000142e+01 2.200000000000000178e+00 5.900826429044835758e-03
1.220000000000000107e+01 2.200000000000000178e+00 5.475146753278545622e-03
1.230000000000000071e+01 2.200000000000000178e+00 5.133022729727875454e-03
1.240000000000000036e+01 2.200000000000000178e+00 4.869064713897784842e-03
1.250000000000000000e+01 2.200000000000000178e+00 4.677561107767487861e-03
1.260000000000000142e+01 2.200000000000000178e+00 4.552587664984581589e-03
1.270000000000000107e+01 2.200000000000000178e+00 4.488095213208562889e-03
1.280000000000000071e+01 2.200000000000000178e+00 4.477979552989584666e-03
1.290000000000000036e+01 2.200000000000000178e+00 4.516137779451476382e-03
1.300000000000000000e+01 2.200000000000000178e+00 4.596515373010572753e-03
1.310000000000000142e+01 2.200000000000000178e+00 4.713148187664132835e-03
1.320000000000000107e+01 2.200000000000000178e+00 4.860203003669223351e-03
1.330000000000000071e+01 2.200000000000000178e+00 5.032019678222057063e-03
1.340000000000000036e+01 2.200000000000000178e+00 5.223157190404720610e-03
1.350000000000000000e+01 2.200000000000000178e+00 5.428445094628435788e-03
1.360000000000000142e+01 2.200000000000000178e+00 5.643041119768592295e-03
1.370000000000000107e+01 2.200000000000000178e+00 5.862494918085788161e-03
1.380000000000000071e+01 2.200000000000000178e+00 6.082817306610561504e-03
1.390000000000000036e+01 2.200000000000000178e+00 6.300553770627404307e-03
1.400000000000000000e+01 2.200000000000000178e+00 6.512860520479667702e-03
1.410000000000000142e+01 2.200000000000000178e+00 6.717581006006508038e-03
1.420000000000000107e+01 2.200000000000000178e+00 6.913320486599650906e-03
1.430000000000000071e+01 2.200000000000000178e+00 7.099516012476725542e-03
1.440000000000000036e+01 2.200000000000000178e+00 7.276498974545535584e-03
1.450000000000000000e+01 2.200000000000000178e+00 7.445547206481210878e-03
1.460000000000000142e+01 2.200000000000000178e+00 7.608923457414193403e-03
1.470000000000000107e+01 2.200000000000000178e+00 7.769896888842359184e-03
1.480000000000000071e+01 2.200000000000000178e+00 7.932744088987751449e-03
1.490000000000000036e+01 2.200000000000000178e+00 8.102725961668897151e-03
1.500000000000000000e+01 2.200000000000000178e+00 8.286036773466750813e-03
0.000000000000000000e+00 2.300000000000000266e+00 3.714785298715293782e-02
1.000000000000000056e-01 2.300000000000000266e+00 3.777731965649296086e-02
2.000000000000000111e-01 2.300000000000000266e+00 3.823250963466227892e-02
3.000000000000000444e-01 2.300000000000000266e+00 3.850632764061780178e-02
4.000000000000000222e-01 2.300000000000000266e+00 3.859382842738337538e-02
5.000000000000000000e-01 2.300000000000000266e+00 3.849224373868241622e-02
6.000000000000000888e-01 2.300000000000000266e+00 3.820105626274075683e-02
7.000000000000000666e-01 2.300000000000000266e+00 3.772211551167736765e-02
8.000000000000000444e-01 2.300000000000000266e+00 3.705977647797350366e-02
9.000000000000000222e-01 2.300000000000000266e+00 3.622103118225869500e-02
1.000000000000000000e+00 2.300000000000000266e+00 3.521559768250331207e-02
1.100000000000000089e+00 2.300000000000000266e+00 3.405593164967964798e-02
1.200000000000000178e+00 2.300000000000000266e+00 3.275713202801477930e-02
1.300000000000000044e+00 2.300000000000000266e+00 3.133672339919540972e-02
1.400000000000000133e+00 2.300000000000000266e+00 2.981431156034787533e-02
1.500000000000000000e+00 2.300000000000000266e+00 2.821112328577552245e-02
1.600000000000000089e+00 2.300000000000000266e+00 2.654945414026703074e-02
1.700000000000000178e+00 2.300000000000000266e+00 2.485205784811632748e-02
1.800000000000000044e+00 2.300000000000000266e+00 2.314151605505354592e-02
1.900000000000000133e+00 2.300000000000000266e+00 2.143962804499903452e-02
2.000000000000000000e+00 2.300000000000000266e+00 1.976685646439178129e-02
2.100000000000000089e+00 2.300000000000000266e+00 1.814185825826463566e-02
2.200000000000000178e+00 2.300000000000000266e+00 1.658112103388008352e-02
2.300000000000000266e+00 2.300000000000000266e+00 1.509871522228443605e-02
2.400000000000000355e+00 2.300000000000000266e+00 1.370616288046477838e-02
2.500000000000000000e+00 2.300000000000000266e+00 1.241241569887178639e-02
2.600000000000000089e+00 2.300000000000000266e+00 1.122392836906680770e-02
2.700000000000000178e+00 2.300000000000000266e+00 1.014480921755243209e-02
2.800000000000000266e+00 2.300000000000000266e+00 9.177027928620129504e-03
2.900000000000000355e+00 2.300000000000000266e+00 8.320660041208679386e-03
3.000000000000000000e+00 2.300000000000000266e+00 7.574149345120389371e-03
3.100000000000000089e+00 2.300000000000000266e+00 6.934571881601908280e-03
3.200000000000000178e+00 2.300000000000000266e+00 6.397888525557511585e-03
3.300000000000000266e+00 2.300000000000000266e+00 5.959176684426137349e-03
3.400000000000000355e+00 2.300000000000000266e+00 5.612835154251849187e-03
3.500000000000000000e+00 2.300000000000000266e+00 5.352759372099339524e-03
3.600000000000000089e+00 2.300000000000000266e+00 5.172487025427143816e-03
3.700000000000000178e+00 2.300000000000000266e+00 5.065316129808134990e-03
3.800000000000000266e+00 2.300000000000000266e+00 5.024399237111591351e-03
3.900000000000000355e+00 2.300000000000000266e+00 5.042818407095340204e-03
4.000000000000000000e+00 2.300000000000000266e+00 5.113646021549944458e-03
4.100000000000000533e+00 2.300000000000000266e+00 5.229996519108109573e-03
4.200000000000000178e+00 2.300000000000000266e+00 5.385073769404478267e-03
4.299999999999999822e+00 2.300000000000000266e+00 5.572218179220303838e-03
4.400000000000000355e+00 2.300000000000000266e+00 5.784956818963168934e-03
4.500000000000000000e+00 2.300000000000000266e+00 6.017058955780198518e-03
4.600000000000000533e+00 2.300000000000000266e+00 6.262598449260776447e-03
4.700000000000000178e+00 2.300000000000000266e+00 6.516023563615455649e-03
4.800000000000000711e+00 2.300000000000000266e+00 6.772233919097735318e-03
4.900000000000000355e+00 2.300000000000000266e+00 7.026663573835518865e-03
5.000000000000000000e+00 2.300000000000000266e+00 7.275368610073162066e-03
5.100000000000000533e+00 2.300000000000000266e+00 7.515117098381525994e-03
5.200000000000000178e+00 2.300000000000000266e+00 7.743478920925851890e-03
5.300000000000000711e+00 2.300000000000000266e+00 7.958912632725731462e-03
5.400000000000000355e+00 2.300000000000000266e+00 8.160846304107806023e-03
5.500000000000000000e+00 2.300000000000000266e+00 8.349749091423460876e-03
5.600000000000000533e+00 2.300000000000000266e+00 8.527190100786914001e-03
5.700000000000000178e+00 2.300000000000000266e+00 8.695880920906810460e-03
5.800000000000000711e+00 2.300000000000000266e+00 8.859697996595826408e-03
5.900000000000000355e+00 2.300000000000000266e+00 9.023680800827282161e-03
6.000000000000000000e+00 2.300000000000000266e+00 9.194001567790663701e-03
6.100000000000000533e+00 2.300000000000000266e+00 9.377902224387602709e-03
6.200000000000000178e+00 2.300000000000000266e+00 9.583594181015559280e-03
6.300000000000000711e+00 2.300000000000000266e+00 9.820116915939234442e-03
6.400000000000000355e+00 2.300000000000000266e+00 1.009715192931764927e-02
6.500000000000000000e+00 2.300000000000000266e+00 1.042478977540465396e-02
6.600000000000000533e+00 2.300000000000000266e+00 1.081324961284175351e-02
6.700000000000000178e+00 2.300000000000000266e+00 1.127255311432511821e-02
6.800000000000000711e+00 2.300000000000000266e+00 1.181215765596102876e-02
6.900000000000000355e+00 2.300000000000000266e+00 1.244055738191130085e-02
7.000000000000000000e+00 2.300000000000000266e+00 1.316486481993719981e-02
7.100000000000000533e+00 2.300000000000000266e+00 1.399038989544864643e-02
7.200000000000000178e+00 2.300000000000000266e+00 1.492023702628988806e-02
7.300000000000000711e+00 2.300000000000000266e+00 1.595494395649952463e-02
7.400000000000000355e+00 2.300000000000000266e+00 1.709218753956350673e-02
7.500000000000000000e+00 2.300000000000000266e+00 1.832658127208996665e-02
7.600000000000000533e+00 2.300000000000000266e+00 1.964958658517444723e-02
7.700000000000000178e+00 2.300000000000000266e+00 2.104955451390356364e-02
7.800000000000000711e+00 2.300000000000000266e+00 2.251190647972899778e-02
7.900000000000000355e+00 2.300000000000000266e+00 2.401945299773263626e-02
8.000000000000000000e+00 2.300000000000000266e+00 2.555283800862252069e-02
8.099999999999999645e+00 2.300000000000000266e+00 2.709108542112947243e-02
8.200000000000001066e+00 2.300000000000000266e+00 2.861221474306097079e-02
8.300000000000000711e+00 2.300000000000000266e+00 3.009388582051271757e-02
8.400000000000000355e+00 2.300000000000000266e+00 3.151402993242338746e-02
8.500000000000000000e+00 2.300000000000000266e+00 3.285142658579835034e-02
8.599999999999999645e+00 2.300000000000000266e+00 3.408619244336674042e-02
8.700000000000001066e+00 2.300000000000000266e+00 3.520016021963313924e-02
8.800000000000000711e+00 2.300000000000000266e+00 3.617713965651195296e-02
8.900000000000000355e+00 2.300000000000000266e+00 3.700306778127818857e-02
9.000000000000000000e+00 2.300000000000000266e+00 3.766606920766936428e-02
9.099999999999999645e+00 2.300000000000000266e+00 3.815645703092642588e-02
9.200000000000001066e+00 2.300000000000000266e+00 3.846670919871694738e-02
9.300000000000000711e+00 2.300000000000000266e+00 3.859145332100059889e-02
9.400000000000000355e+00 2.300000000000000266e+00 3.852748501752090160e-02
9.500000000000000000e+00 2.300000000000000266e+00 3.827383247482395168e-02
9.600000000000001421e+00 2.300000000000000266e+00 3.783186511895859916e-02
9.700000000000001066e+00 2.300000000000000266e+00 3.720542985451371493e-02
9.800000000000000711e+00 2.300000000000000266e+00 3.640098674747659080e-02
9.900000000000000355e+00 2.300000000000000266e+00 3.542770935100460900e-02
1.000000000000000000e+01 2.300000000000000266e+00 3.429751418400331375e-02
1.010000000000000142e+01 2.300000000000000266e+00 3.302498918586686816e-02
1.020000000000000107e+01 2.300000000000000266e+00 3.162720127571701234e-02
1.030000000000000071e+01 2.300000000000000266e+00 3.012337665398143183e-02
1.040000000000000036e+01 2.300000000000000266e+00 2.853446200914449421e-02
1.050000000000000000e+01 2.300000000000000266e+00 2.688258815311656003e-02
1.060000000000000142e+01 2.300000000000000266e+00 2.519046799762718683e-02
1.070000000000000107e+01 2.300000000000000266e+00 2.348076701821338874e-02
1.080000000000000071e+01 2.300000000000000266e+00 2.177548598112846734e-02
1.090000000000000036e+01 2.300000000000000266e+00 2.009539298159541965e-02
1.100000000000000000e+01 2.300000000000000266e+00 1.845953556663541134e-02
1.110000000000000142e+01 2.300000000000000266e+00 1.688485504938454923e-02
1.120000000000000107e+01 2.300000000000000266e+00 1.538591534719557785e-02
1.130000000000000071e+01 2.300000000000000266e+00 1.397474900189298735e-02
1.140000000000000036e+01 2.300000000000000266e+00 1.266081445515184790e-02
1.150000000000000000e+01 2.300000000000000266e+00 1.145105183811313473e-02
1.160000000000000142e+01 2.300000000000000266e+00 1.035001984827069177e-02
1.170000000000000107e+01 2.300000000000000266e+00 9.360093785394773408e-03
1.180000000000000071e+01 2.300000000000000266e+00 8.481704320224554838e-03
1.190000000000000036e+01 2.300000000000000266e+00 7.713597730624610280e-03
1.200000000000000000e+01 2.300000000000000266e+00 7.053100729647497451e-03
1.210000000000000142e+01 2.300000000000000266e+00 6.496376178996834602e-03
1.220000000000000107e+01 2.300000000000000266e+00 6.038659511864747677e-03
1.230000000000000071e+01 2.300000000000000266e+00 5.674469227949913847e-03
1.240000000000000036e+01 2.300000000000000266e+00 5.397788099099512168e-03
1.250000000000000000e+01 2.300000000000000266e+00 5.202214549830504187e-03
1.260000000000000142e+01 2.300000000000000266e+00 5.081085945118322088e-03
1.270000000000000107e+01 2.300000000000000266e+00 5.027577187334438848e-03
1.280000000000000071e+01 2.300000000000000266e+00 5.034779106585403341e-03
1.290000000000000036e+01 2.300000000000000266e+00 5.095761673336538303e-03
1.300000000000000000e+01 2.300000000000000266e+00 5.203627143038868676e-03
1.310000000000000142e+01 2.300000000000000266e+00 5.351557946828624894e-03
1.320000000000000107e+01 2.300000000000000266e+00 5.532863561988573577e-03
1.330000000000000071e+01 2.300000000000000266e+00 5.741029820225632997e-03
1.340000000000000036e+01 2.300000000000000266e+00 5.969773223251810534e-03
1.350000000000000000e+01 2.300000000000000266e+00 6.213101905498169021e-03
1.360000000000000142e+01 2.300000000000000266e+00 6.465383972272962555e-03
1.370000000000000107e+01 2.300000000000000266e+00 6.721423093767036477e-03
1.380000000000000071e+01 2.300000000000000266e+00 6.976540482362698220e-03
1.390000000000000036e+01 2.300000000000000266e+00 7.226661740276757104e-03
1.400000000000000000e+01 2.300000000000000266e+00 7.468406541346324888e-03
1.410000000000000142e+01 2.300000000000000266e+00 7.699178698039354715e-03
1.420000000000000107e+01 2.300000000000000266e+00 7.917253846448138108e-03
1.430000000000000071e+01 2.300000000000000266e+00 8.121861735208128069e-03
1.440000000000000036e+01 2.300000000000000266e+00 8.313259902446577462e-03
1.450000000000000000e+01 2.300000000000000266e+00 8.492795341660436953e-03
1.460000000000000142e+01 2.300000000000000266e+00 8.662950571173153036e-03
1.470000000000000107e+01 2.300000000000000266e+00 8.827370320524007691e-03
1.480000000000000071e+01 2.300000000000000266e+00 8.990864833800689404e-03
1.490000000000000036e+01 2.300000000000000266e+00 9.159385587553024385e-03
1.500000000000000000e+01 2.300000000000000266e+00 9.339969076566291550e-03
0.000000000000000000e+00 2.400000000000000355e+00 4.002816246841185005e-02
1.000000000000000056e-01 2.400000000000000355e+00 4.070234527791617707e-02
2.000000000000000111e-01 2.400000000000000355e+00 4.119443287069982085e-02
3.000000000000000444e-01 2.400000000000000355e+00 4.149742327509392537e-02
4.000000000000000222e-01 2.400000000000000355e+00 4.160618330528090270e-02
5.000000000000000000e-01 2.400000000000000355e+00 4.151743845498286067e-02
6.000000000000000888e-01 2.400000000000000355e+00 4.122986175298044842e-02
7.000000000000000666e-01 2.400000000000000355e+00 4.074425501016588208e-02
8.000000000000000444e-01 2.400000000000000355e+00 4.006379496513821914e-02
9.000000000000000222e-01 2.400000000000000355e+00 3.919430060497740981e-02
1.000000000000000000e+00 2.400000000000000355e+00 3.814446904853120712e-02
1.100000000000000089e+00 2.400000000000000355e+00 3.692602711781337033e-02
1.200000000000000178e+00 2.400000000000000355e+00 3.555375384480460865e-02
1.300000000000000044e+00 2.400000000000000355e+00 3.404534403095704764e-02
1.400000000000000133e+00 2.400000000000000355e+00 3.242110196390819016e-02
1.500000000000000000e+00 2.400000000000000355e+00 3.070347441894984847e-02
1.600000000000000089e+00 2.400000000000000355e+00 2.891645017025305103e-02
1.700000000000000178e+00 2.400000000000000355e+00 2.708486704636357822e-02
1.800000000000000044e+00 2.400000000000000355e+00 2.523367563052765147e-02
1.900000000000000133e+00 2.400000000000000355e+00 2.338721058488747728e-02
2.000000000000000000e+00 2.400000000000000355e+00 2.156851675175634753e-02
2.100000000000000089e+00 2.400000000000000355e+00 1.979876884252990826e-02
2.200000000000000178e+00 2.400000000000000355e+00 1.809681226120248704e-02
2.300000000000000266e+00 2.400000000000000355e+00 1.647884012712966945e-02
2.400000000000000355e+00 2.400000000000000355e+00 1.495820941299356999e-02
2.500000000000000000e+00 2.400000000000000355e+00 1.354538852327044109e-02
2.600000000000000089e+00 2.400000000000000355e+00 1.224802041194362340e-02
2.700000000000000178e+00 2.400000000000000355e+00 1.107107985354764332e-02
2.800000000000000266e+00 2.400000000000000355e+00 1.001710073955197969e-02
2.900000000000000355e+00 2.400000000000000355e+00 9.086448984688487440e-03
3.000000000000000000e+00 2.400000000000000355e+00 8.277618321413915056e-03
3.100000000000000089e+00 2.400000000000000355e+00 7.587529374443310534e-03
3.200000000000000178e+00 2.400000000000000355e+00 7.011816375465594955e-03
3.300000000000000266e+00 2.400000000000000355e+00 6.545090189854410774e-03
3.400000000000000355e+00 2.400000000000000355e+00 6.181170562796777651e-03
3.500000000000000000e+00 2.400000000000000355e+00 5.913284339268014278e-03
3.600000000000000089e+00 2.400000000000000355e+00 5.734229665148382095e-03
3.700000000000000178e+00 2.400000000000000355e+00 5.636508726094321096e-03
3.800000000000000266e+00 2.400000000000000355e+00 5.612433396464384765e-03
3.900000000000000355e+00 2.400000000000000355e+00 5.654209283032946357e-03
4.000000000000000000e+00 2.400000000000000355e+00 5.754004129957011361e-03
4.100000000000000533e+00 2.400000000000000355e+00 5.904006501095812251e-03
4.200000000000000178e+00 2.400000000000000355e+00 6.096480184715899302e-03
4.299999999999999822e+00 2.400000000000000355e+00 6.323818987674084159e-03
4.400000000000000355e+00 2.400000000000000355e+00 6.578605609910995362e-03
4.500000000000000000e+00 2.400000000000000355e+00 6.853677213293636952e-03
4.600000000000000533e+00 2.400000000000000355e+00 7.142199204834002307e-03
4.700000000000000178e+00 2.400000000000000355e+00 7.437747709691166706e-03
4.800000000000000711e+00 2.400000000000000355e+00 7.734400263004450465e-03
4.900000000000000355e+00 2.400000000000000355e+00 8.026833432586226100e-03
5.000000000000000000e+00 2.400000000000000355e+00 8.310425410954063938e-03
5.100000000000000533e+00 2.400000000000000355e+00 8.581361083846696103e-03
5.200000000000000178e+00 2.400000000000000355e+00 8.836736678777334236e-03
5.300000000000000711e+00 2.400000000000000355e+00 9.074660796429170895e-03
5.400000000000000355e+00 2.400000000000000355e+00 9.294348397747374119e-03
5.500000000000000000e+00 2.400000000000000355e+00 9.496204125203001889e-03
5.600000000000000533e+00 2.400000000000000355e+00 9.681891144121787182e-03
5.700000000000000178e+00 2.400000000000000355e+00 9.854381472332683981e-03
5.800000000000000711e+00 2.400000000000000355e+00 1.001798350994024395e-02
5.900000000000000355e+00 2.400000000000000355e+00 1.017834219174400603e-02
6.000000000000000000e+00 2.400000000000000355e+00 1.034240689482453235e-02
6.100000000000000533e+00 2.400000000000000355e+00 1.051836200646770296e-02
6.200000000000000178e+00 2.400000000000000355e+00 1.071551498992463942e-02
6.300000000000000711e+00 2.400000000000000355e+00 1.094413700617075103e-02
6.400000000000000355e+00 2.400000000000000355e+00 1.121525181110221217e-02
6.500000000000000000e+00 2.400000000000000355e+00 1.154036991004232099e-02
6.600000000000000533e+00 2.400000000000000355e+00 1.193116696086867282e-02
6.700000000000000178e+00 2.400000000000000355e+00 1.239910827479091468e-02
6.800000000000000711e+00 2.400000000000000355e+00 1.295502499227812326e-02
6.900000000000000355e+00 2.400000000000000355e+00 1.360865201996458787e-02
7.000000000000000000e+00 2.400000000000000355e+00 1.436814286936051281e-02
7.100000000000000533e+00 2.400000000000000355e+00 1.523958174796422038e-02
7.200000000000000178e+00 2.400000000000000355e+00 1.622651807093465279e-02
7.300000000000000711e+00 2.400000000000000355e+00 1.732955231501235802e-02
7.400000000000000355e+00 2.400000000000000355e+00 1.854600409027889335e-02
7.500000000000000000e+00 2.400000000000000355e+00 1.986969275234762300e-02
7.600000000000000533e+00 2.400000000000000355e+00 2.129085725608690499e-02
7.700000000000000178e+00 2.400000000000000355e+00 2.279623497610681893e-02
7.800000000000000711e+00 2.400000000000000355e+00 2.436930900159413674e-02
7.900000000000000355e+00 2.400000000000000355e+00 2.599072055479839660e-02
8.000000000000000000e+00 2.400000000000000355e+00 2.763882880258552999e-02
8.099999999999999645e+00 2.400000000000000355e+00 2.929038601002461467e-02
8.200000000000001066e+00 2.400000000000000355e+00 3.092128361145581039e-02
8.300000000000000711e+00 2.400000000000000355e+00 3.250731628974032339e-02
8.400000000000000355e+00 2.400000000000000355e+00 3.402490823166592210e-02
8.500000000000000000e+00 2.400000000000000355e+00 3.545174942725545092e-02
8.599999999999999645e+00 2.400000000000000355e+00 3.676730035330498525e-02
8.700000000000001066e+00 2.400000000000000355e+00 3.795313969100336249e-02
8.800000000000000711e+00 2.400000000000000355e+00 3.899314986078718237e-02
8.900000000000000355e+00 2.400000000000000355e+00 3.987355625099801848e-02
9.000000000000000000e+00 2.400000000000000355e+00 4.058285478832357462e-02
9.099999999999999645e+00 2.400000000000000355e+00 4.111167581925076475e-02
9.200000000000001066e+00 2.400000000000000355e+00 4.145263777253498094e-02
9.300000000000000711e+00 2.400000000000000355e+00 4.160024064467013338e-02
9.400000000000000355e+00 2.400000000000000355e+00 4.155083742940615665e-02
9.500000000000000000e+00 2.400000000000000355e+00 4.130270315945940018e-02
9.600000000000001421e+00 2.400000000000000355e+00 4.085619939689671271e-02
9.700000000000001066e+00 2.400000000000000355e+00 4.021401055950079434e-02
9.800000000000000711e+00 2.400000000000000355e+00 3.938141106193396995e-02
9.900000000000000355e+00 2.400000000000000355e+00 3.836651175531133329e-02
1.000000000000000000e+01 2.400000000000000355e+00 3.718043214682079795e-02
1.010000000000000142e+01 2.400000000000000355e+00 3.583735143011725077e-02
1.020000000000000107e+01 2.400000000000000355e+00 3.435440507354788064e-02
1.030000000000000071e+01 2.400000000000000355e+00 3.275141212293551651e-02
1.040000000000000036e+01 2.400000000000000355e+00 3.105043844019922394e-02
1.050000000000000000e+01 2.400000000000000355e+00 2.927521979093114513e-02
1.060000000000000142e+01 2.400000000000000355e+00 2.745048350131015086e-02
1.070000000000000107e+01 2.400000000000000355e+00 2.560121667721563729e-02
1.080000000000000071e+01 2.400000000000000355e+00 2.375193207262332740e-02
1.090000000000000036e+01 2.400000000000000355e+00 2.192597992388909192e-02
1.100000000000000000e+01 2.400000000000000355e+00 2.014494650135423628e-02
1.110000000000000142e+01 2.400000000000000355e+00 1.842816930941767323e-02
1.120000000000000107e+01 2.400000000000000355e+00 1.679238649435680492e-02
1.130000000000000071e+01 2.400000000000000355e+00 1.525152569471161304e-02
1.140000000000000036e+01 2.400000000000000355e+00 1.381662659142028973e-02
1.150000000000000000e+01 2.400000000000000355e+00 1.249588267622852786e-02
1.160000000000000142e+01 2.400000000000000355e+00 1.129478171749457097e-02
1.170000000000000107e+01 2.400000000000000355e+00 1.021632113165196060e-02
1.180000000000000071e+01 2.400000000000000355e+00 9.261273727576724984e-03
1.190000000000000036e+01 2.400000000000000355e+00 8.428480634917464437e-03
1.200000000000000000e+01 2.400000000000000355e+00 7.715151105343816089e-03
1.210000000000000142e+01 2.400000000000000355e+00 7.117152717405574036e-03
1.220000000000000107e+01 2.400000000000000355e+00 6.629279795860672578e-03
1.230000000000000071e+01 2.400000000000000355e+00 6.245492135363912845e-03
1.240000000000000036e+01 2.400000000000000355e+00 5.959120062119560406e-03
1.250000000000000000e+01 2.400000000000000355e+00 5.763035249342920996e-03
1.260000000000000142e+01 2.400000000000000355e+00 5.649789395876361753e-03
1.270000000000000107e+01 2.400000000000000355e+00 5.611724837730393961e-03
1.280000000000000071e+01 2.400000000000000355e+00 5.641062409559195225e-03
1.290000000000000036e+01 2.400000000000000355e+00 5.729972472680631458e-03
1.300000000000000000e+01 2.400000000000000355e+00 5.870635072805358012e-03
1.310000000000000142e+01 2.400000000000000355e+00 6.055294793913326701e-03
1.320000000000000107e+01 2.400000000000000355e+00 6.276315148751881665e-03
1.330000000000000071e+01 2.400000000000000355e+00 6.526236401323894619e-03
1.340000000000000036e+01 2.400000000000000355e+00 6.797839652757964833e-03
1.350000000000000000e+01 2.400000000000000355e+00 7.084218925505488852e-03
1.360000000000000142e+01 2.400000000000000355e+00 7.378861921942262564e-03
1.370000000000000107e+01 2.400000000000000355e+00 7.675739164572360079e-03
1.380000000000000071e+01 2.400000000000000355e+00 7.969400380717825069e-03
1.390000000000000036e+01 2.400000000000000355e+00 8.255076292212670808e-03
1.400000000000000000e+01 2.400000000000000355e+00 8.528783411844235648e-03
1.410000000000000142e+01 2.400000000000000355e+00 8.787429021050958966e-03
1.420000000000000107e+01 2.400000000000000355e+00 9.028913184611344830e-03
1.430000000000000071e+01 2.400000000000000355e+00 9.252224416828953163e-03
1.440000000000000036e+01 2.400000000000000355e+00 9.457525415087108395e-03
1.450000000000000000e+01 2.400000000000000355e+00 9.646225086148393565e-03
1.460000000000000142e+01 2.400000000000000355e+00 9.821032879506634561e-03
1.470000000000000107e+01 2.400000000000000355e+00 9.985991193595493420e-03
1.480000000000000071e+01 2.400000000000000355e+00 1.014648133624797624e-02
1.490000000000000036e+01 2.400000000000000355e+00 1.030919822695327594e-02
1.500000000000000000e+01 2.400000000000000355e+00 1.048208878204133672e-02
0.000000000000000000e+00 2.500000000000000000e+00 4.273185844110213849e-02
1.000000000000000056e-01 2.500000000000000000e+00 4.344228596905254369e-02
2.000000000000000111e-01 2.500000000000000000e+00 4.396596148783452063e-02
3.000000000000000444e-01 2.500000000000000000e+00 4.429634992725230841e-02
4.000000000000000222e-01 2.500000000000000000e+00 4.442831407471188598e-02
5.000000000000000000e-01 2.500000000000000000e+00 4.435804890598210593e-02
6.000000000000000888e-01 2.500000000000000000e+00 4.408318589911806862e-02
7.000000000000000666e-01 2.500000000000000000e+00 4.360305900434223447e-02
8.000000000000000444e-01 2.500000000000000000e+00 4.291909389606671926e-02
9.000000000000000222e-01 2.500000000000000000e+00 4.203525855887825513e-02
1.000000000000000000e+00 2.500000000000000000e+00 4.095849986454948299e-02
1.100000000000000089e+00 2.500000000000000000e+00 3.969908940000154568e-02
1.200000000000000178e+00 2.500000000000000000e+00 3.827081210297574032e-02
1.300000000000000044e+00 2.500000000000000000e+00 3.669095102487218707e-02
1.400000000000000133e+00 2.500000000000000000e+00 3.498004716719301660e-02
1.500000000000000000e+00 2.500000000000000000e+00 3.316144061102714591e-02
1.600000000000000089e+00 2.500000000000000000e+00 3.126062402908051652e-02
1.700000000000000178e+00 2.500000000000000000e+00 2.930445891190996618e-02
1.800000000000000044e+00 2.500000000000000000e+00 2.732031646810926737e-02
1.900000000000000133e+00 2.500000000000000000e+00 2.533520855854269616e-02
2.000000000000000000e+00 2.500000000000000000e+00 2.337496983285402077e-02
2.100000000000000089e+00 2.500000000000000000e+00 2.146354202731923233e-02
2.200000000000000178e+00 2.500000000000000000e+00 1.962239726774530485e-02
2.300000000000000266e+00 2.500000000000000000e+00 1.787012144046778647e-02
2.400000000000000355e+00 2.500000000000000000e+00 1.622216327983824410e-02
2.500000000000000000e+00 2.500000000000000000e+00 1.469074136202185889e-02
2.600000000000000089e+00 2.500000000000000000e+00 1.328489072860796275e-02
2.700000000000000178e+00 2.500000000000000000e+00 1.201062386554163988e-02
2.800000000000000266e+00 2.500000000000000000e+00 1.087117722218527809e-02
2.900000000000000355e+00 2.500000000000000000e+00 9.867313993545278120e-03
3.000000000000000000e+00 2.500000000000000000e+00 8.997655895902458359e-03
3.100000000000000089e+00 2.500000000000000000e+00 8.259020428636312805e-03
3.200000000000000178e+00 2.500000000000000000e+00 7.646744920309747270e-03
3.300000000000000266e+00 2.500000000000000000e+00 7.154983867950021059e-03
3.400000000000000355e+00 2.500000000000000000e+00 6.776971177234266883e-03
3.500000000000000000e+00 2.500000000000000000e+00 6.505243517376562562e-03
3.600000000000000089e+00 2.500000000000000000e+00 6.331824872114187076e-03
3.700000000000000178e+00 2.500000000000000000e+00 6.248375371035442410e-03
3.800000000000000266e+00 2.500000000000000000e+00 6.246309594722652438e-03
3.900000000000000355e+00 2.500000000000000000e+00 6.316890807232725460e-03
4.000000000000000000e+00 2.500000000000000000e+00 6.451308075088656863e-03
4.100000000000000533e+00 2.500000000000000000e+00 6.640743108392424543e-03
4.200000000000000178e+00 2.500000000000000000e+00 6.876433046222348369e-03
4.299999999999999822e+00 2.500000000000000000e+00 7.149734445991604362e-03
4.400000000000000355e+00 2.500000000000000000e+00 7.452192557891774288e-03
4.500000000000000000e+00 2.500000000000000000e+00 7.775618689327789060e-03
4.600000000000000533e+00 2.500000000000000000e+00 8.112177189713297085e-03
4.700000000000000178e+00 2.500000000000000000e+00 8.454482390788924800e-03
4.800000000000000711e+00 2.500000000000000000e+00 8.795704776649487452e-03
4.900000000000000355e+00 2.500000000000000000e+00 9.129684763358235020e-03
5.000000000000000000e+00 2.500000000000000000e+00 9.451051751838367848e-03
5.100000000000000533e+00 2.500000000000000000e+00 9.755345572510044916e-03
5.200000000000000178e+00 2.500000000000000000e+00 1.003913704323505102e-02
5.300000000000000711e+00 2.500000000000000000e+00 1.030014407902985797e-02
5.400000000000000355e+00 2.500000000000000000e+00 1.053733958043574954e-02
5.500000000000000000e+00 2.500000000000000000e+00 1.075104714197773308e-02
5.600000000000000533e+00 2.500000000000000000e+00 1.094302041959175492e-02
5.700000000000000178e+00 2.500000000000000000e+00 1.111650174151021866e-02
5.800000000000000711e+00 2.500000000000000000e+00 1.127625522192210461e-02
5.900000000000000355e+00 2.500000000000000000e+00 1.142856924571242563e-02
6.000000000000000000e+00 2.500000000000000000e+00 1.158122277286893764e-02
6.100000000000000533e+00 2.500000000000000000e+00 1.174340953908396129e-02
6.200000000000000178e+00 2.500000000000000000e+00 1.192561402432444455e-02
6.300000000000000711e+00 2.500000000000000000e+00 1.213943318531596205e-02
6.400000000000000355e+00 2.500000000000000000e+00 1.239733859565369037e-02
6.500000000000000000e+00 2.500000000000000000e+00 1.271237501785694307e-02
6.600000000000000533e+00 2.500000000000000000e+00 1.309779374019694881e-02
6.700000000000000178e+00 2.500000000000000000e+00 1.356662239019456630e-02
6.800000000000000711e+00 2.500000000000000000e+00 1.413117743178766289e-02
6.900000000000000355e+00 2.500000000000000000e+00 1.480253106664741400e-02
7.000000000000000000e+00 2.500000000000000000e+00 1.558995051160067501e-02
7.100000000000000533e+00 2.500000000000000000e+00 1.650033412652457745e-02
7.200000000000000178e+00 2.500000000000000000e+00 1.753767492826271285e-02
7.300000000000000711e+00 2.500000000000000000e+00 1.870258678503185570e-02
7.400000000000000355e+00 2.500000000000000000e+00 1.999193108943298283e-02
7.500000000000000000e+00 2.500000000000000000e+00 2.139858103007685752e-02
7.600000000000000533e+00 2.500000000000000000e+00 2.291135597547105246e-02
7.700000000000000178e+00 2.500000000000000000e+00 2.451514955508086319e-02
7.800000000000000711e+00 2.500000000000000000e+00 2.619126189538650840e-02
7.900000000000000355e+00 2.500000000000000000e+00 2.791792991055491724e-02
8.000000000000000000e+00 2.500000000000000000e+00 2.967103101534602355e-02
8.099999999999999645e+00 2.500000000000000000e+00 3.142491720336993560e-02
8.200000000000001066e+00 2.500000000000000000e+00 3.315332062181528677e-02
8.300000000000000711e+00 2.500000000000000000e+00 3.483026116962163743e-02
8.400000000000000355e+00 2.500000000000000000e+00 3.643088350146105742e-02
8.500000000000000000e+00 2.500000000000000000e+00 3.793215657346345887e-02
8.599999999999999645e+00 2.500000000000000000e+00 3.931338373165831068e-02
8.700000000000001066e+00 2.500000000000000000e+00 4.055649405662446055e-02
8.800000000000000711e+00 2.500000000000000000e+00 4.164611349548745511e-02
8.900000000000000355e+00 2.500000000000000000e+00 4.256944331374643009e-02
9.000000000000000000e+00 2.500000000000000000e+00 4.331599907066356614e-02
9.099999999999999645e+00 2.500000000000000000e+00 4.387728134429631777e-02
9.200000000000001066e+00 2.500000000000000000e+00 4.424645652044482957e-02
9.300000000000000711e+00 2.500000000000000000e+00 4.441812056828403632e-02
9.400000000000000355e+00 2.500000000000000000e+00 4.438820144959682024e-02
9.500000000000000000e+00 2.500000000000000000e+00 4.415402936670732165e-02
9.600000000000001421e+00 2.500000000000000000e+00 4.371457283069103694e-02
9.700000000000001066e+00 2.500000000000000000e+00 4.307080776557473123e-02
9.800000000000000711e+00 2.500000000000000000e+00 4.222616166034831586e-02
9.900000000000000355e+00 2.500000000000000000e+00 4.118695915625628090e-02
1.000000000000000000e+01 2.500000000000000000e+00 3.996279163712650184e-02
1.010000000000000142e+01 2.500000000000000000e+00 3.856674149003227331e-02
1.020000000000000107e+01 2.500000000000000000e+00 3.701540984161189041e-02
1.030000000000000071e+01 2.500000000000000000e+00 3.532872136660158979e-02
1.040000000000000036e+01 2.500000000000000000e+00 3.352950704952910310e-02
1.050000000000000000e+01 2.500000000000000000e+00 3.164289141737409300e-02
1.060000000000000142e+01 2.500000000000000000e+00 2.969553132030437748e-02
1.070000000000000107e+01 2.500000000000000000e+00 2.771476656788385978e-02
1.080000000000000071e+01 2.500000000000000000e+00 2.572774774597975933e-02
1.090000000000000036e+01 2.500000000000000000e+00 2.376060375270373781e-02
1.100000000000000000e+01 2.500000000000000000e+00 2.183770241916140054e-02
1.110000000000000142e+01 2.500000000000000000e+00 1.998104406069843575e-02
1.120000000000000107e+01 2.500000000000000000e+00 1.820981218176166705e-02
1.130000000000000071e+01 2.500000000000000000e+00 1.654008992747462228e-02
1.140000000000000036e+01 2.500000000000000000e+00 1.498473692783536433e-02
1.150000000000000000e+01 2.500000000000000000e+00 1.355341006566627114e-02
1.160000000000000142e+01 2.500000000000000000e+00 1.225270400048022318e-02
1.170000000000000107e+01 2.500000000000000000e+00 1.108638307436389178e-02
1.180000000000000071e+01 2.500000000000000000e+00 1.005567519661414513e-02
1.190000000000000036e+01 2.500000000000000000e+00 9.159599876498565607e-03
1.200000000000000000e+01 2.500000000000000000e+00 8.395306045861134284e-03
1.210000000000000142e+01 2.500000000000000000e+00 7.758399965623634029e-03
1.220000000000000107e+01 2.500000000000000000e+00 7.243248686009116574e-03
1.230000000000000071e+01 2.500000000000000000e+00 6.843249685999563611e-03
1.240000000000000036e+01 2.500000000000000000e+00 6.551062045011891641e-03
1.250000000000000000e+01 2.500000000000000000e+00 6.358798527388052207e-03
1.260000000000000142e+01 2.500000000000000000e+00 6.258181139697357662e-03
1.270000000000000107e+01 2.500000000000000000e+00 6.240665005765978247e-03
1.280000000000000071e+01 2.500000000000000000e+00 6.297536826578000770e-03
1.290000000000000036e+01 2.500000000000000000e+00 6.419994838223905265e-03
1.300000000000000000e+01 2.500000000000000000e+00 6.599217171474511777e-03
1.310000000000000142e+01 2.500000000000000000e+00 6.826424988971292220e-03
1.320000000000000107e+01 2.500000000000000000e+00 7.092945871830850374e-03
1.330000000000000071e+01 2.500000000000000000e+00 7.390281781810827295e-03
1.340000000000000036e+01 2.500000000000000000e+00 7.710184659785236996e-03
1.350000000000000000e+01 2.500000000000000000e+00 8.044741439520275428e-03
1.360000000000000142e+01 2.500000000000000000e+00 8.386469039710625975e-03
1.370000000000000107e+01 2.500000000000000000e+00 8.728418806358766158e-03
1.380000000000000071e+01 2.500000000000000000e+00 9.064288948668302107e-03
1.390000000000000036e+01 2.500000000000000000e+00 9.388542760125047695e-03
1.400000000000000000e+01 2.500000000000000000e+00 9.696529838666414700e-03
1.410000000000000142e+01 2.500000000000000000e+00 9.984607095940527602e-03
1.420000000000000107e+01 2.500000000000000000e+00 1.025025604315921504e-02
1.430000000000000071e+01 2.500000000000000000e+00 1.049219261887346377e-02
1.440000000000000036e+01 2.500000000000000000e+00 1.071046563695025357e-02
1.450000000000000000e+01 2.500000000000000000e+00 1.090653973699825044e-02
1.460000000000000142e+01 2.500000000000000000e+00 1.108335847750148775e-02
1.470000000000000107e+01 2.500000000000000000e+00 1.124538290127093457e-02
1.480000000000000071e+01 2.500000000000000000e+00 1.139860052305405498e-02
1.490000000000000036e+01 2.500000000000000000e+00 1.155049927037746400e-02
1.500000000000000000e+01 2.500000000000000000e+00 1.171000051907008024e-02
0.000000000000000000e+00 2.600000000000000089e+00 4.518120125002473425e-02
1.000000000000000056e-01 2.600000000000000089e+00 4.591600022135492593e-02
2.000000000000000111e-01 2.600000000000000089e+00 4.646331355514258382e-02
3.000000000000000444e-01 2.600000000000000089e+00 4.681755664055604893e-02
4.000000000000000222e-01 2.600000000000000089e+00 4.697384349730608644e-02
5.000000000000000000e-01 2.600000000000000089e+00 4.692784189355810043e-02
6.000000000000000888e-01 2.600000000000000089e+00 4.667589243545143540e-02
7.000000000000000666e-01 2.600000000000000089e+00 4.621538132322687564e-02
8.000000000000000444e-01 2.600000000000000089e+00 4.554531451847047135e-02
9.000000000000000222e-01 2.600000000000000089e+00 4.466700788779996018e-02
1.000000000000000000e+00 2.600000000000000089e+00 4.358478857171388388e-02
1.100000000000000089e+00 2.600000000000000089e+00 4.230659988333312915e-02
1.200000000000000178e+00 2.600000000000000089e+00 4.084441508446691460e-02
1.300000000000000044e+00 2.600000000000000089e+00 3.921439140960311653e-02
1.400000000000000133e+00 2.600000000000000089e+00 3.743672984448723207e-02
1.500000000000000000e+00 2.600000000000000089e+00 3.553524272169808484e-02
1.600000000000000089e+00 2.600000000000000089e+00 3.353666472033755425e-02
1.700000000000000178e+00 2.600000000000000089e+00 3.146976902408425703e-02
1.800000000000000044e+00 2.600000000000000089e+00 2.936436654854824094e-02
1.900000000000000133e+00 2.600000000000000089e+00 2.725027148202714689e-02
2.000000000000000000e+00 2.600000000000000089e+00 2.515631174031445622e-02
2.100000000000000089e+00 2.600000000000000089e+00 2.310945039743197288e-02
2.200000000000000178e+00 2.600000000000000089e+00 2.113406649203770221e-02
2.300000000000000266e+00 2.600000000000000089e+00 1.925142374651731339e-02
2.400000000000000355e+00 2.600000000000000089e+00 1.747933630187526247e-02
2.500000000000000000e+00 2.600000000000000089e+00 1.583202360620089219e-02
2.600000000000000089e+00 2.600000000000000089e+00 1.432013341007507511e-02
2.700000000000000178e+00 2.600000000000000089e+00 1.295090300558588564e-02
2.800000000000000266e+00 2.600000000000000089e+00 1.172842436093249341e-02
2.900000000000000355e+00 2.600000000000000089e+00 1.065397815207497212e-02
3.000000000000000000e+00 2.600000000000000089e+00 9.726404094103205389e-03
3.100000000000000089e+00 2.600000000000000089e+00 8.942479525003651369e-03
3.200000000000000178e+00 2.600000000000000089e+00 8.297284001624518485e-03
3.300000000000000266e+00 2.600000000000000089e+00 7.784533943152729257e-03
3.400000000000000355e+00 2.600000000000000089e+00 7.396877467739398047e-03
3.500000000000000000e+00 2.600000000000000089e+00 7.126145053580173680e-03
3.600000000000000089e+00 2.600000000000000089e+00 6.963556225820743267e-03
3.700000000000000178e+00 2.600000000000000089e+00 6.899885981628797044e-03
3.800000000000000266e+00 2.600000000000000089e+00 6.925597092867056409e-03
3.900000000000000355e+00 2.600000000000000089e+00 7.030945832434867815e-03
4.000000000000000000e+00 2.600000000000000089e+00 7.206069179636013372e-03
4.100000000000000533e+00 2.600000000000000089e+00 7.441061330247555547e-03
4.200000000000000178e+00 2.600000000000000089e+00 7.726046542103141325e-03
4.299999999999999822e+00 2.600000000000000089e+00 8.051254160853102415e-03
4.400000000000000355e+00 2.600000000000000089e+00 8.407100255621045848e-03
4.500000000000000000e+00 2.600000000000000089e+00 8.784278793416980952e-03
4.600000000000000533e+00 2.600000000000000089e+00 9.173863812128651637e-03
4.700000000000000178e+00 2.600000000000000089e+00 9.567422704138260625e-03
4.800000000000000711e+00 2.600000000000000089e+00 9.957139556237629141e-03
4.900000000000000355e+00 2.600000000000000089e+00 1.033594653823096017e-02
5.000000000000000000e+00 2.600000000000000089e+00 1.069766059816279827e-02
5.100000000000000533e+00 2.600000000000000089e+00 1.103712218996820427e-02
5.200000000000000178e+00 2.600000000000000089e+00 1.135033239523652003e-02
5.300000000000000711e+00 2.600000000000000089e+00 1.163458455754918207e-02
5.400000000000000355e+00 2.600000000000000089e+00 1.188858637055343302e-02
5.500000000000000000e+00 2.600000000000000089e+00 1.211256819217022482e-02
5.600000000000000533e+00 2.600000000000000089e+00 1.230837314315026861e-02
5.700000000000000178e+00 2.600000000000000089e+00 1.247952424500480169e-02
5.800000000000000711e+00 2.600000000000000089e+00 1.263126343526247211e-02
5.900000000000000355e+00 2.600000000000000089e+00 1.277055677058957020e-02
6.000000000000000000e+00 2.600000000000000089e+00 1.290605953302278487e-02
6.100000000000000533e+00 2.600000000000000089e+00 1.304803438243831368e-02
6.200000000000000178e+00 2.600000000000000089e+00 1.320821529547802631e-02
6.300000000000000711e+00 2.600000000000000089e+00 1.339960999866404712e-02
6.400000000000000355e+00 2.600000000000000089e+00 1.363623418820610229e-02
6.500000000000000000e+00 2.600000000000000089e+00 1.393277230171320602e-02
6.600000000000000533e+00 2.600000000000000089e+00 1.430416222655150893e-02
6.700000000000000178e+00 2.600000000000000089e+00 1.476510529442101594e-02
6.800000000000000711e+00 2.600000000000000089e+00 1.532950830183764206e-02
6.900000000000000355e+00 2.600000000000000089e+00 1.600987101231594184e-02
7.000000000000000000e+00 2.600000000000000089e+00 1.681664030589170161e-02
7.100000000000000533e+00 2.600000000000000089e+00 1.775756024551345541e-02
7.200000000000000178e+00 2.600000000000000089e+00 1.883705495859097287e-02
7.300000000000000711e+00 2.600000000000000089e+00 2.005568728946585666e-02
7.400000000000000355e+00 2.600000000000000089e+00 2.140973943739373636e-02
7.500000000000000000e+00 2.600000000000000089e+00 2.289096104714859192e-02
7.600000000000000533e+00 2.600000000000000089e+00 2.448652447626034623e-02
7.700000000000000178e+00 2.600000000000000089e+00 2.617921567959300561e-02
7.800000000000000711e+00 2.600000000000000089e+00 2.794787245011570026e-02
7.900000000000000355e+00 2.600000000000000089e+00 2.976806059434150900e-02
8.000000000000000000e+00 2.600000000000000089e+00 3.161295487290101403e-02
8.099999999999999645e+00 2.600000000000000089e+00 3.345436790805222937e-02
8.200000000000001066e+00 2.600000000000000089e+00 3.526385004012629054e-02
8.300000000000000711e+00 2.600000000000000089e+00 3.701376974167522316e-02
8.400000000000000355e+00 2.600000000000000089e+00 3.867828068155711868e-02
8.500000000000000000e+00 2.600000000000000089e+00 4.023408982149510871e-02
8.599999999999999645e+00 2.600000000000000089e+00 4.166096134962717773e-02
8.700000000000001066e+00 2.600000000000000089e+00 4.294192215170644644e-02
8.800000000000000711e+00 2.600000000000000089e+00 4.406317222912192744e-02
8.900000000000000355e+00 2.600000000000000089e+00 4.501374271445848785e-02
9.000000000000000000e+00 2.600000000000000089e+00 4.578497879663023101e-02
9.099999999999999645e+00 2.600000000000000089e+00 4.636994906885687218e-02
9.200000000000001066e+00 2.600000000000000089e+00 4.676289205558650797e-02
9.300000000000000711e+00 2.600000000000000089e+00 4.695880281840890402e-02
9.400000000000000355e+00 2.600000000000000089e+00 4.695323836691442376e-02
9.500000000000000000e+00 2.600000000000000089e+00 4.674238379970056811e-02
9.600000000000001421e+00 2.600000000000000089e+00 4.632337765763665238e-02
9.700000000000001066e+00 2.600000000000000089e+00 4.569485205545095047e-02
9.800000000000000711e+00 2.600000000000000089e+00 4.485760776427377000e-02
9.900000000000000355e+00 2.600000000000000089e+00 4.381532206189547862e-02
1.000000000000000000e+01 2.600000000000000089e+00 4.257518091532444537e-02
1.010000000000000142e+01 2.600000000000000089e+00 4.114833709631042502e-02
1.020000000000000107e+01 2.600000000000000089e+00 3.955011962081687871e-02
1.030000000000000071e+01 2.600000000000000089e+00 3.779995287259545200e-02
1.040000000000000036e+01 2.600000000000000089e+00 3.592098030220072791e-02
1.050000000000000000e+01 2.600000000000000089e+00 3.393942210855116492e-02
1.060000000000000142e+01 2.600000000000000089e+00 3.188372420536885604e-02
1.070000000000000107e+01 2.600000000000000089e+00 2.978357403938637973e-02
1.080000000000000071e+01 2.600000000000000089e+00 2.766886628754564731e-02
1.090000000000000036e+01 2.600000000000000089e+00 2.556869866199799890e-02
1.100000000000000000e+01 2.600000000000000089e+00 2.351046687235966437e-02
1.110000000000000142e+01 2.600000000000000089e+00 2.151911091396811054e-02
1.120000000000000107e+01 2.600000000000000089e+00 1.961654520099620491e-02
1.130000000000000071e+01 2.600000000000000089e+00 1.782128536050776868e-02
1.140000000000000036e+01 2.600000000000000089e+00 1.614826692041194597e-02
1.150000000000000000e+01 2.600000000000000089e+00 1.460883712124398659e-02
1.160000000000000142e+01 2.600000000000000089e+00 1.321089138386460395e-02
1.170000000000000107e+01 2.600000000000000089e+00 1.195912064872803153e-02
1.180000000000000071e+01 2.600000000000000089e+00 1.085533444706278036e-02
1.190000000000000036e+01 2.600000000000000089e+00 9.898826430340287169e-03
1.200000000000000000e+01 2.600000000000000089e+00 9.086753281043420671e-03
1.210000000000000142e+01 2.600000000000000089e+00 8.414503552494453226e-03
1.220000000000000107e+01 2.600000000000000089e+00 7.876039223867831868e-03
1.230000000000000071e+01 2.600000000000000089e+00 7.464198941702477295e-03
1.240000000000000036e+01 2.600000000000000089e+00 7.170957557040969280e-03
1.250000000000000000e+01 2.600000000000000089e+00 6.987641334691581038e-03
1.260000000000000142e+01 2.600000000000000089e+00 6.905101937435945136e-03
1.270000000000000107e+01 2.600000000000000089e+00 6.913854927401664671e-03
1.280000000000000071e+01 2.600000000000000089e+00 7.004190127573431401e-03
1.290000000000000036e+01 2.600000000000000089e+00 7.166261861899812097e-03
1.300000000000000000e+01 2.600000000000000089e+00 7.390166995759878295e-03
1.310000000000000142e+01 2.600000000000000089e+00 7.666018001781177774e-03
1.320000000000000107e+01 2.600000000000000089e+00 7.984017154038434289e-03
1.330000000000000071e+01 2.600000000000000089e+00 8.334536572021725154e-03
1.340000000000000036e+01 2.600000000000000089e+00 8.708207341725600001e-03
1.350000000000000000e+01 2.600000000000000089e+00 9.096019457824301366e-03
1.360000000000000142e+01 2.600000000000000089e+00 9.489432953363120121e-03
1.370000000000000107e+01 2.600000000000000089e+00 9.880499377646571185e-03
1.380000000000000071e+01 2.600000000000000089e+00 1.026199178622417760e-02
1.390000000000000036e+01 2.600000000000000089e+00 1.062754062968590367e-02
1.400000000000000000e+01 2.600000000000000089e+00 1.097177235794422751e-02
1.410000000000000142e+01 2.600000000000000089e+00 1.129044716265861087e-02
1.420000000000000107e+01 2.600000000000000089e+00 1.158059201744632977e-02
1.430000000000000071e+01 2.600000000000000089e+00 1.184062498971628560e-02
1.440000000000000036e+01 2.600000000000000089e+00 1.207046663199247936e-02
1.450000000000000000e+01 2.600000000000000089e+00 1.227163405932416018e-02
1.460000000000000142e+01 2.600000000000000089e+00 1.244731303654721122e-02
1.470000000000000107e+01 2.600000000000000089e+00 1.260240300544377724e-02
1.480000000000000071e+01 2.600000000000000089e+00 1.274352947432583552e-02
1.490000000000000036e+01 2.600000000000000089e+00 1.287901760516882779e-02
1.500000000000000000e+01 2.600000000000000089e+00 1.301882024688904085e-02
0.000000000000000000e+00 2.700000000000000178e+00 4.730341360173326293e-02
1.000000000000000056e-01 2.700000000000000178e+00 4.804709068662195437e-02
2.000000000000000111e-01 2.700000000000000178e+00 4.860714873570708139e-02
3.000000000000000444e-01 2.700000000000000178e+00 4.897955547704874874e-02
4.000000000000000222e-01 2.700000000000000178e+00 4.916001367990216475e-02
5.000000000000000000e-01 2.700000000000000178e+00 4.914370760680412259e-02
6.000000000000000888e-01 2.700000000000000178e+00 4.892543429679070688e-02
7.000000000000000666e-01 2.700000000000000178e+00 4.850010726373267522e-02
8.000000000000000444e-01 2.700000000000000178e+00 4.786356303216443564e-02
9.000000000000000222e-01 2.700000000000000178e+00 4.701355545555523791e-02
1.000000000000000000e+00 2.700000000000000178e+00 4.595079583667834033e-02
1.100000000000000089e+00 2.700000000000000178e+00 4.467989189092826108e-02
1.200000000000000178e+00 2.700000000000000178e+00 4.321005506265009760e-02
1.300000000000000044e+00 2.700000000000000178e+00 4.155547961116246025e-02
1.400000000000000133e+00 2.700000000000000178e+00 3.973534173611489168e-02
1.500000000000000000e+00 2.700000000000000178e+00 3.777341523723556915e-02
1.600000000000000089e+00 2.700000000000000178e+00 3.569734457598713884e-02
1.700000000000000178e+00 2.700000000000000178e+00 3.353765101879048471e-02
1.800000000000000044e+00 2.700000000000000178e+00 3.132656932007472222e-02
1.900000000000000133e+00 2.700000000000000178e+00 2.909682010942920075e-02
2.000000000000000000e+00 2.700000000000000178e+00 2.688041791693917756e-02
2.100000000000000089e+00 2.700000000000000178e+00 2.470759933811408210e-02
2.200000000000000178e+00 2.700000000000000178e+00 2.260593381172085192e-02
2.300000000000000266e+00 2.700000000000000178e+00 2.059965463236307012e-02
2.400000000000000355e+00 2.700000000000000178e+00 1.870922350903703180e-02
2.500000000000000000e+00 2.700000000000000178e+00 1.695112079377585762e-02
2.600000000000000089e+00 2.700000000000000178e+00 1.533783707780398374e-02
2.700000000000000178e+00 2.700000000000000178e+00 1.387803089344525308e-02
2.800000000000000266e+00 2.700000000000000178e+00 1.257681168894743060e-02
2.900000000000000355e+00 2.700000000000000178e+00 1.143610640695761835e-02
3.000000000000000000e+00 2.700000000000000178e+00 1.045507089764762844e-02
3.100000000000000089e+00 2.700000000000000178e+00 9.630512900009925020e-03
3.200000000000000178e+00 2.700000000000000178e+00 8.957300322677930887e-03
3.300000000000000266e+00 2.700000000000000178e+00 8.428736080544511206e-03
3.400000000000000355e+00 2.700000000000000178e+00 8.036888026945713734e-03
3.500000000000000000e+00 2.700000000000000178e+00 7.772869013852558816e-03
3.600000000000000089e+00 2.700000000000000178e+00 7.627067473812112336e-03
3.700000000000000178e+00 2.700000000000000178e+00 7.589332987069007108e-03
3.800000000000000266e+00 2.700000000000000178e+00 7.649124058614722652e-03
3.900000000000000355e+00 2.700000000000000178e+00 7.795626871431541455e-03
4.000000000000000000e+00 2.700000000000000178e+00 8.017854262848241043e-03
4.100000000000000533e+00 2.700000000000000178e+00 8.304733790260022258e-03
4.200000000000000178e+00 2.700000000000000178e+00 8.645192726705889369e-03
4.299999999999999822e+00 2.700000000000000178e+00 9.028246370185016509e-03
4.400000000000000355e+00 2.700000000000000178e+00 9.443094361319511604e-03
4.500000000000000000e+00 2.700000000000000178e+00 9.879227953909865134e-03
4.600000000000000533e+00 2.700000000000000178e+00 1.032654951072787750e-02
4.700000000000000178e+00 2.700000000000000178e+00 1.077550400412496077e-02
4.800000000000000711e+00 2.700000000000000178e+00 1.121722105130492850e-02
4.900000000000000355e+00 2.700000000000000178e+00 1.164366503484687287e-02
5.000000000000000000e+00 2.700000000000000178e+00 1.204779014562721087e-02
5.100000000000000533e+00 2.700000000000000178e+00 1.242369670671227520e-02
5.200000000000000178e+00 2.700000000000000178e+00 1.276678484238286636e-02
5.300000000000000711e+00 2.700000000000000178e+00 1.307390138248966382e-02
5.400000000000000355e+00 2.700000000000000178e+00 1.334347576844894037e-02
5.500000000000000000e+00 2.700000000000000178e+00 1.357564058234223339e-02
5.600000000000000533e+00 2.700000000000000178e+00 1.377233208927241409e-02
5.700000000000000178e+00 2.700000000000000178e+00 1.393736581253435768e-02
5.800000000000000711e+00 2.700000000000000178e+00 1.407648162017942003e-02
5.900000000000000355e+00 2.700000000000000178e+00 1.419735209211957748e-02
6.000000000000000000e+00 2.700000000000000178e+00 1.430954710704358812e-02
6.100000000000000533e+00 2.700000000000000178e+00 1.442444674524546479e-02
6.200000000000000178e+00 2.700000000000000178e+00 1.455509392318623391e-02
6.300000000000000711e+00 2.700000000000000178e+00 1.471597790604792580e-02
6.400000000000000355e+00 2.700000000000000178e+00 1.492274029585383133e-02
6.500000000000000000e+00 2.700000000000000178e+00 1.519179661212865726e-02
6.600000000000000533e+00 2.700000000000000178e+00 1.553986951026203704e-02
6.700000000000000178e+00 2.700000000000000178e+00 1.598343429254988485e-02
6.800000000000000711e+00 2.700000000000000178e+00 1.653808378842641647e-02
6.900000000000000355e+00 2.700000000000000178e+00 1.721782782122657784e-02
7.000000000000000000e+00 2.700000000000000178e+00 1.803435195172071320e-02
7.100000000000000533e+00 2.700000000000000178e+00 1.899627026295699211e-02
7.200000000000000178e+00 2.700000000000000178e+00 2.010841654439150805e-02
7.300000000000000711e+00 2.700000000000000178e+00 2.137122596109249095e-02
7.400000000000000355e+00 2.700000000000000178e+00 2.278026358635742640e-02
7.500000000000000000e+00 2.700000000000000178e+00 2.432595546929097741e-02
7.600000000000000533e+00 2.700000000000000178e+00 2.599357089845845403e-02
7.700000000000000178e+00 2.700000000000000178e+00 2.776349045835959511e-02
7.800000000000000711e+00 2.700000000000000178e+00 2.961177345347063006e-02
7.900000000000000355e+00 2.700000000000000178e+00 3.151101147203672070e-02
8.000000000000000000e+00 2.700000000000000178e+00 3.343142464541216941e-02
8.099999999999999645e+00 2.700000000000000178e+00 3.534212700467283252e-02
8.200000000000001066e+00 2.700000000000000178e+00 3.721246151477881903e-02
8.300000000000000711e+00 2.700000000000000178e+00 3.901328838468529070e-02
8.400000000000000355e+00 2.700000000000000178e+00 4.071810609956831584e-02
8.500000000000000000e+00 2.700000000000000178e+00 4.230389593109116358e-02
8.599999999999999645e+00 2.700000000000000178e+00 4.375160796232578642e-02
8.700000000000001066e+00 2.700000000000000178e+00 4.504624780123886452e-02
8.800000000000000711e+00 2.700000000000000178e+00 4.617657335395292106e-02
8.900000000000000355e+00 2.700000000000000178e+00 4.713446329634142506e-02
9.000000000000000000e+00 2.700000000000000178e+00 4.791406506634823814e-02
9.099999999999999645e+00 2.700000000000000178e+00 4.851086240768347213e-02
9.200000000000001066e+00 2.700000000000000178e+00 4.892081464748203323e-02
9.300000000000000711e+00 2.700000000000000178e+00 4.913970904797455158e-02
9.400000000000000355e+00 2.700000000000000178e+00 4.916283472124509391e-02
9.500000000000000000e+00 2.700000000000000178e+00 4.898503665237047972e-02
9.600000000000001421e+00 2.700000000000000178e+00 4.860114936487244797e-02
9.700000000000001066e+00 2.700000000000000178e+00 4.800675132690600255e-02
9.800000000000000711e+00 2.700000000000000178e+00 4.719913276185130901e-02
9.900000000000000355e+00 2.700000000000000178e+00 4.617833853079154893e-02
1.000000000000000000e+01 2.700000000000000178e+00 4.494813833942681858e-02
1.010000000000000142e+01 2.700000000000000178e+00 4.351678895594353336e-02
1.020000000000000107e+01 2.700000000000000178e+00 4.189748403045868985e-02
1.030000000000000071e+01 2.700000000000000178e+00 4.010843037751397888e-02
1.040000000000000036e+01 2.700000000000000178e+00 3.817253774422775525e-02
1.050000000000000000e+01 2.700000000000000178e+00 3.611675473874326192e-02
1.060000000000000142e+01 2.700000000000000178e+00 3.397112065505050738e-02
1.070000000000000107e+01 2.700000000000000178e+00 3.176762745263044668e-02
1.080000000000000071e+01 2.700000000000000178e+00 2.953899661847286806e-02
1.090000000000000036e+01 2.700000000000000178e+00 2.731747279797182293e-02
1.100000000000000000e+01 2.700000000000000178e+00 2.513372240237543923e-02
1.110000000000000142e+01 2.700000000000000178e+00 2.301590437652755242e-02
1.120000000000000107e+01 2.700000000000000178e+00 2.098895573204914017e-02
1.130000000000000071e+01 2.700000000000000178e+00 1.907410979946408403e-02
1.140000000000000036e+01 2.700000000000000178e+00 1.728864318522060212e-02
1.150000000000000000e+01 2.700000000000000178e+00 1.564582996438730264e-02
1.160000000000000142e+01 2.700000000000000178e+00 1.415506958033493912e-02
1.170000000000000107e+01 2.700000000000000178e+00 1.282214832000825623e-02
1.180000000000000071e+01 2.700000000000000178e+00 1.164959252951248275e-02
1.190000000000000036e+01 2.700000000000000178e+00 1.063707398239949892e-02
1.200000000000000000e+01 2.700000000000000178e+00 9.781832890244993028e-03
1.210000000000000142e+01 2.700000000000000178e+00 9.079090828909591737e-03
1.220000000000000107e+01 2.700000000000000178e+00 8.522433342206207213e-03
1.230000000000000071e+01 2.700000000000000178e+00 8.104149366708151420e-03
1.240000000000000036e+01 2.700000000000000178e+00 7.815521304336082997e-03
1.250000000000000000e+01 2.700000000000000178e+00 7.647065173019172539e-03
1.260000000000000142e+01 2.700000000000000178e+00 7.588724596921600507e-03
1.270000000000000107e+01 2.700000000000000178e+00 7.630025414312709489e-03
1.280000000000000071e+01 2.700000000000000178e+00 7.760199453746589524e-03
1.290000000000000036e+01 2.700000000000000178e+00 7.968286705321115521e-03
1.300000000000000000e+01 2.700000000000000178e+00 8.243224886994134776e-03
1.310000000000000142e+01 2.700000000000000178e+00 8.573934490797047170e-03
1.320000000000000107e+01 2.700000000000000178e+00 8.949406006193516214e-03
1.330000000000000071e+01 2.700000000000000178e+00 9.358794360082970526e-03
1.340000000000000036e+01 2.700000000000000178e+00 9.791523862793071256e-03
1.350000000000000000e+01 2.700000000000000178e+00 1.023740525247765661e-02
1.360000000000000142e+01 2.700000000000000178e+00 1.068676489572845459e-02
1.370000000000000107e+01 2.700000000000000178e+00 1.113058490099488353e-02
1.380000000000000071e+01 2.700000000000000178e+00 1.156065186792242828e-02
1.390000000000000036e+01 2.700000000000000178e+00 1.196971123128012446e-02
1.400000000000000000e+01 2.700000000000000178e+00 1.235162363648734975e-02
1.410000000000000142e+01 2.700000000000000178e+00 1.270151945756087600e-02
1.420000000000000107e+01 2.700000000000000178e+00 1.301594737592075626e-02
1.430000000000000071e+01 2.700000000000000178e+00 1.329301281038585900e-02
1.440000000000000036e+01 2.700000000000000178e+00 1.353250185347470123e-02
1.450000000000000000e+01 2.700000000000000178e+00 1.373598615968452639e-02
1.460000000000000142e+01 2.700000000000000178e+00 1.390690389176066702e-02
1.470000000000000107e+01 2.700000000000000178e+00 1.405061132485735734e-02
1.480000000000000071e+01 2.700000000000000178e+00 1.417439903030990808e-02
1.490000000000000036e+01 2.700000000000000178e+00 1.428746574828238317e-02
1.500000000000000000e+01 2.700000000000000178e+00 1.440084220630574383e-02
0.000000000000000000e+00 2.800000000000000266e+00 4.903773726994091475e-02
1.000000000000000056e-01 2.800000000000000266e+00 4.977115867381205760e-02
2.000000000000000111e-01 2.800000000000000266e+00 5.032993321449585195e-02
3.000000000000000444e-01 2.800000000000000266e+00 5.071230344460037759e-02
4.000000000000000222e-01 2.800000000000000266e+00 5.091498958171813277e-02
5.000000000000000000e-01 2.800000000000000266e+00 5.093279155799580737e-02
6.000000000000000888e-01 2.800000000000000266e+00 5.075872719704981051e-02
7.000000000000000666e-01 2.800000000000000266e+00 5.038469201517144225e-02
8.000000000000000444e-01 2.800000000000000266e+00 4.980254994467572804e-02
9.000000000000000222e-01 2.800000000000000266e+00 4.900550337888606722e-02
1.000000000000000000e+00 2.800000000000000266e+00 4.798955444755514943e-02
1.100000000000000089e+00 2.800000000000000266e+00 4.675486185225946612e-02
1.200000000000000178e+00 2.800000000000000266e+00 4.530681827394601735e-02
1.300000000000000044e+00 2.800000000000000266e+00 4.365671702575444485e-02
1.400000000000000133e+00 2.800000000000000266e+00 4.182193472774959481e-02
1.500000000000000000e+00 2.800000000000000266e+00 3.982561939817289010e-02
1.600000000000000089e+00 2.800000000000000266e+00 3.769593105726357779e-02
1.700000000000000178e+00 2.800000000000000266e+00 3.546492731940385779e-02
1.800000000000000044e+00 2.800000000000000266e+00 3.316721504563670264e-02
1.900000000000000133e+00 2.800000000000000266e+00 3.083849965660081377e-02
2.000000000000000000e+00 2.800000000000000266e+00 2.851415769099763242e-02
2.100000000000000089e+00 2.800000000000000266e+00 2.622793919764204035e-02
2.200000000000000178e+00 2.800000000000000266e+00 2.401087921459921920e-02
2.300000000000000266e+00 2.800000000000000266e+00 2.189046672889286352e-02
2.400000000000000355e+00 2.800000000000000266e+00 1.989008937552163431e-02
2.500000000000000000e+00 2.800000000000000266e+00 1.802874595081697257e-02
2.600000000000000089e+00 2.800000000000000266e+00 1.632099859245552190e-02
2.700000000000000178e+00 2.800000000000000266e+00 1.477712304887847904e-02
2.800000000000000266e+00 2.800000000000000266e+00 1.340340867523999620e-02
2.900000000000000355e+00 2.800000000000000266e+00 1.220255879848773303e-02
3.000000000000000000e+00 2.800000000000000266e+00 1.117414562746518736e-02
3.100000000000000089e+00 2.800000000000000266e+00 1.031508053176711896e-02
3.200000000000000178e+00 2.800000000000000266e+00 9.620068913556685877e-03
3.300000000000000266e+00 2.800000000000000266e+00 9.082027872227846702e-03
3.400000000000000355e+00 2.800000000000000266e+00 8.692453489498193006e-03
3.500000000000000000e+00 2.800000000000000266e+00 8.441732192136727070e-03
3.600000000000000089e+00 2.800000000000000266e+00 8.319396887163420587e-03
3.700000000000000178e+00 2.800000000000000266e+00 8.314333234557146415e-03
3.800000000000000266e+00 2.800000000000000266e+00 8.414944521717772005e-03
3.900000000000000355e+00 2.800000000000000266e+00 8.609285253450466718e-03
4.000000000000000000e+00 2.800000000000000266e+00 8.885173974804266503e-03
4.100000000000000533e+00 2.800000000000000266e+00 9.230295252115740950e-03
4.200000000000000178e+00 2.800000000000000266e+00 9.632299418355722009e-03
4.299999999999999822e+00 2.800000000000000266e+00 1.007890690588321599e-02
4.400000000000000355e+00 2.800000000000000266e+00 1.055802198434121521e-02
4.500000000000000000e+00 2.800000000000000266e+00 1.105785869991291262e-02
4.600000000000000533e+00 2.800000000000000266e+00 1.156707993671658025e-02
4.700000000000000178e+00 2.800000000000000266e+00 1.207494890514653439e-02
4.800000000000000711e+00 2.800000000000000266e+00 1.257149106935315924e-02
4.900000000000000355e+00 2.800000000000000266e+00 1.304766357441442155e-02
5.000000000000000000e+00 2.800000000000000266e+00 1.349552860107561085e-02
5.100000000000000533e+00 2.800000000000000266e+00 1.390842670943418652e-02
5.200000000000000178e+00 2.800000000000000266e+00 1.428114605891039543e-02
5.300000000000000711e+00 2.800000000000000266e+00 1.461008332494320716e-02
5.400000000000000355e+00 2.800000000000000266e+00 1.489339208422587983e-02
5.500000000000000000e+00 2.800000000000000266e+00 1.513111432410811467e-02
5.600000000000000533e+00 2.800000000000000266e+00 1.532529047113376057e-02
5.700000000000000178e+00 2.800000000000000266e+00 1.548004286722159603e-02
5.800000000000000711e+00 2.800000000000000266e+00 1.560162691302425554e-02
5.900000000000000355e+00 2.800000000000000266e+00 1.569844314700794344e-02
6.000000000000000000e+00 2.800000000000000266e+00 1.578100238943260306e-02
6.100000000000000533e+00 2.800000000000000266e+00 1.586183487686956828e-02
6.200000000000000178e+00 2.800000000000000266e+00 1.595533325473999856e-02
6.300000000000000711e+00 2.800000000000000266e+00 1.607751868420006711e-02
6.400000000000000355e+00 2.800000000000000266e+00 1.624571954122350226e-02
6.500000000000000000e+00 2.800000000000000266e+00 1.647815368125313262e-02
6.600000000000000533e+00 2.800000000000000266e+00 1.679340845661983841e-02
6.700000000000000178e+00 2.800000000000000266e+00 1.720981797660643686e-02
6.800000000000000711e+00 2.800000000000000266e+00 1.774474469252420791e-02
6.900000000000000355e+00 2.800000000000000266e+00 1.841378219977388153e-02
7.000000000000000000e+00 2.800000000000000266e+00 1.922990773299705983e-02
7.100000000000000533e+00 2.800000000000000266e+00 2.020262530876584806e-02
7.200000000000000178e+00 2.800000000000000266e+00 2.133715250772846850e-02
7.300000000000000711e+00 2.800000000000000266e+00 2.263371374994558455e-02
7.400000000000000355e+00 2.800000000000000266e+00 2.408700861216135289e-02
7.500000000000000000e+00 2.800000000000000266e+00 2.568592325372721225e-02
7.600000000000000533e+00 2.800000000000000266e+00 2.741354465165466922e-02
7.700000000000000178e+00 2.800000000000000266e+00 2.924752006843987784e-02
7.800000000000000711e+00 2.800000000000000266e+00 3.116077802533132046e-02
7.900000000000000355e+00 2.800000000000000266e+00 3.312259344172906878e-02
8.000000000000000000e+00 2.800000000000000266e+00 3.509994147766093420e-02
8.099999999999999645e+00 2.800000000000000266e+00 3.705904638548751517e-02
8.200000000000001066e+00 2.800000000000000266e+00 3.896699881483209338e-02
8.300000000000000711e+00 2.800000000000000266e+00 4.079329336290475616e-02
8.400000000000000355e+00 2.800000000000000266e+00 4.251113295682659721e-02
8.500000000000000000e+00 2.800000000000000266e+00 4.409836142257585190e-02
8.599999999999999645e+00 2.800000000000000266e+00 4.553792113260426294e-02
8.700000000000001066e+00 2.800000000000000266e+00 4.681778630524417728e-02
8.800000000000000711e+00 2.800000000000000266e+00 4.793038818716492677e-02
8.900000000000000355e+00 2.800000000000000266e+00 4.887161688258662845e-02
9.000000000000000000e+00 2.800000000000000266e+00 4.963954529151148182e-02
9.099999999999999645e+00 2.800000000000000266e+00 5.023306304425315116e-02
9.200000000000001066e+00 2.800000000000000266e+00 5.065062436121867129e-02
9.300000000000000711e+00 2.800000000000000266e+00 5.088929943505556691e-02
9.400000000000000355e+00 2.800000000000000266e+00 5.094427542545883203e-02
9.500000000000000000e+00 2.800000000000000266e+00 5.080888689866447372e-02
9.600000000000001421e+00 2.800000000000000266e+00 5.047517711158429343e-02
9.700000000000001066e+00 2.800000000000000266e+00 4.993491369001316904e-02
9.800000000000000711e+00 2.800000000000000266e+00 4.918091746881558812e-02
9.900000000000000355e+00 2.800000000000000266e+00 4.820852141138627645e-02
1.000000000000000000e+01 2.800000000000000266e+00 4.701696310121904893e-02
1.010000000000000142e+01 2.800000000000000266e+00 4.561052966391782038e-02
1.020000000000000107e+01 2.800000000000000266e+00 4.399931368171387802e-02
1.030000000000000071e+01 2.800000000000000266e+00 4.219949467479278127e-02
1.040000000000000036e+01 2.800000000000000266e+00 4.023312323696048853e-02
1.050000000000000000e+01 2.800000000000000266e+00 3.812744426020826805e-02
1.060000000000000142e+01 2.800000000000000266e+00 3.591384396203391172e-02
1.070000000000000107e+01 2.800000000000000266e+00 3.362653755551439638e-02
1.080000000000000071e+01 2.800000000000000266e+00 3.130112847249807984e-02
1.090000000000000036e+01 2.800000000000000266e+00 2.897316708479266353e-02
1.100000000000000000e+01 2.800000000000000266e+00 2.667682009726454403e-02
1.110000000000000142e+01 2.800000000000000266e+00 2.444373571668355394e-02
1.120000000000000107e+01 2.800000000000000266e+00 2.230215917518637431e-02
1.130000000000000071e+01 2.800000000000000266e+00 2.027632261527397700e-02
1.140000000000000036e+01 2.800000000000000266e+00 1.838610617681801090e-02
1.150000000000000000e+01 2.800000000000000266e+00 1.664694562003883258e-02
1.160000000000000142e+01 2.800000000000000266e+00 1.506994702590806062e-02
1.170000000000000107e+01 2.800000000000000266e+00 1.366216106179198378e-02
1.180000000000000071e+01 2.800000000000000266e+00 1.242696724848257536e-02
1.190000000000000036e+01 2.800000000000000266e+00 1.136452141091429460e-02
1.200000000000000000e+01 2.800000000000000266e+00 1.047222563721456404e-02
1.210000000000000142e+01 2.800000000000000266e+00 9.745188224434290711e-03
1.220000000000000107e+01 2.800000000000000266e+00 9.176650032908132554e-03
1.230000000000000071e+01 2.800000000000000266e+00 8.758362428202982192e-03
1.240000000000000036e+01 2.800000000000000266e+00 8.480909856191234247e-03
1.250000000000000000e+01 2.800000000000000266e+00 8.333976630740765057e-03
1.260000000000000142e+01 2.800000000000000266e+00 8.306562499645269576e-03
1.270000000000000107e+01 2.800000000000000266e+00 8.387154958886366973e-03
1.280000000000000071e+01 2.800000000000000266e+00 8.563868208230466378e-03
1.290000000000000036e+01 2.800000000000000266e+00 8.824559272966096823e-03
1.300000000000000000e+01 2.800000000000000266e+00 9.156931400938279203e-03
1.310000000000000142e+01 2.800000000000000266e+00 9.548633647646898731e-03
1.320000000000000107e+01 2.800000000000000266e+00 9.987363851054774366e-03
1.330000000000000071e+01 2.800000000000000266e+00 1.046098021882319040e-02
1.340000000000000036e+01 2.800000000000000266e+00 1.095762471799025320e-02
1.350000000000000000e+01 2.800000000000000266e+00 1.146585954209409543e-02
1.360000000000000142e+01 2.800000000000000266e+00 1.197481625668234823e-02
1.370000000000000107e+01 2.800000000000000266e+00 1.247435586460570421e-02
1.380000000000000071e+01 2.800000000000000266e+00 1.295523701383763729e-02
1.390000000000000036e+01 2.800000000000000266e+00 1.340928887797749811e-02
1.400000000000000000e+01 2.800000000000000266e+00 1.382958482564201896e-02
1.410000000000000142e+01 2.800000000000000266e+00 1.421061278927914992e-02
1.420000000000000107e+01 2.800000000000000266e+00 1.454843816284310393e-02
1.430000000000000071e+01 2.800000000000000266e+00 1.484085501252409636e-02
1.440000000000000036e+01 2.800000000000000266e+00 1.508752128842355024e-02
1.450000000000000000e+01 2.800000000000000266e+00 1.529007349853890238e-02
1.460000000000000142e+01 2.800000000000000266e+00 1.545221588463777454e-02
1.470000000000000107e+01 2.800000000000000266e+00 1.557977848007781677e-02
1.480000000000000071e+01 2.800000000000000266e+00 1.568073752431002263e-02
1.490000000000000036e+01 2.800000000000000266e+00 1.576519059941004774e-02
1.500000000000000000e+01 2.800000000000000266e+00 1.584527764938618161e-02
0.000000000000000000e+00 2.900000000000000355e+00 5.034336691235329064e-02
1.000000000000000056e-01 2.900000000000000355e+00 5.104399967417039274e-02
2.000000000000000111e-01 2.900000000000000355e+00 5.158429673408707061e-02
3.000000000000000444e-01 2.900000000000000355e+00 5.196561232502946298e-02
4.000000000000000222e-01 2.900000000000000355e+00 5.218620936199155902e-02
5.000000000000000000e-01 2.900000000000000355e+00 5.224067487593871129e-02
6.000000000000000888e-01 2.900000000000000355e+00 5.212005610306077313e-02
7.000000000000000666e-01 2.900000000000000355e+00 5.181270091054265836e-02
8.000000000000000444e-01 2.900000000000000355e+00 5.130568671328070152e-02
9.000000000000000222e-01 2.900000000000000355e+00 5.058664220434573588e-02
1.000000000000000000e+00 2.900000000000000355e+00 4.964571796073826565e-02
1.100000000000000089e+00 2.900000000000000355e+00 4.847745116466443266e-02
1.200000000000000178e+00 2.900000000000000355e+00 4.708229545272113459e-02
1.300000000000000044e+00 2.900000000000000355e+00 4.546764240528582829e-02
1.400000000000000133e+00 2.900000000000000355e+00 4.364823535518867759e-02
1.500000000000000000e+00 2.900000000000000355e+00 4.164595620969394063e-02
1.600000000000000089e+00 2.900000000000000355e+00 3.948903972410032492e-02
1.700000000000000178e+00 2.900000000000000355e+00 3.721082768718145251e-02
1.800000000000000044e+00 2.900000000000000355e+00 3.484821215092105684e-02
1.900000000000000133e+00 2.900000000000000355e+00 3.243993061914354770e-02
2.000000000000000000e+00 2.900000000000000355e+00 3.002486903839208035e-02
2.100000000000000089e+00 2.900000000000000355e+00 2.764050509983860537e-02
2.200000000000000178e+00 2.900000000000000355e+00 2.532159067359860544e-02
2.300000000000000266e+00 2.900000000000000355e+00 2.309913421848369675e-02
2.400000000000000355e+00 2.900000000000000355e+00 2.099970704096285057e-02
2.500000000000000000e+00 2.900000000000000355e+00 1.904506528927669279e-02
2.600000000000000089e+00 2.900000000000000355e+00 1.725205499064421527e-02
2.700000000000000178e+00 2.900000000000000355e+00 1.563275122688682212e-02
2.800000000000000266e+00 2.900000000000000355e+00 1.419477444340767718e-02
2.900000000000000355e+00 2.900000000000000355e+00 1.294172579483482757e-02
3.000000000000000000e+00 2.900000000000000355e+00 1.187368776321139768e-02
3.100000000000000089e+00 2.900000000000000355e+00 1.098774429785913907e-02
3.200000000000000178e+00 2.900000000000000355e+00 1.027848476102154532e-02
3.300000000000000266e+00 2.900000000000000355e+00 9.738466602875157224e-03
3.400000000000000355e+00 2.900000000000000355e+00 9.358621836124521309e-03
3.500000000000000000e+00 2.900000000000000355e+00 9.128601273293861576e-03
3.600000000000000089e+00 2.900000000000000355e+00 9.037057679075144456e-03
3.700000000000000178e+00 2.900000000000000355e+00 9.071874287791586305e-03
3.800000000000000266e+00 2.900000000000000355e+00 9.220348558324873919e-03
3.900000000000000355e+00 2.900000000000000355e+00 9.469342748819341987e-03
4.000000000000000000e+00 2.900000000000000355e+00 9.805413150332575184e-03
4.100000000000000533e+00 2.900000000000000355e+00 1.021492893518111469e-02
4.200000000000000178e+00 2.900000000000000355e+00 1.068418988405588077e-02
4.299999999999999822e+00 2.900000000000000355e+00 1.119955007980034251e-02
4.400000000000000355e+00 2.900000000000000355e+00 1.174755228877302597e-02
4.500000000000000000e+00 2.900000000000000355e+00 1.231507543995839608e-02
4.600000000000000533e+00 2.900000000000000355e+00 1.288949554604949116e-02
4.700000000000000178e+00 2.900000000000000355e+00 1.345885871358604158e-02
4.800000000000000711e+00 2.900000000000000355e+00 1.401206361986593457e-02
4.900000000000000355e+00 2.900000000000000355e+00 1.453904999219733304e-02
5.000000000000000000e+00 2.900000000000000355e+00 1.503098916045304996e-02
5.100000000000000533e+00 2.900000000000000355e+00 1.548047258172347528e-02
5.200000000000000178e+00 2.900000000000000355e+00 1.588169425024942016e-02
5.300000000000000711e+00 2.900000000000000355e+00 1.623062299334220721e-02
5.400000000000000355e+00 2.900000000000000355e+00 1.652516070404657852e-02
5.500000000000000000e+00 2.900000000000000355e+00 1.676528247297161614e-02
5.600000000000000533e+00 2.900000000000000355e+00 1.695315426853938670e-02
5.700000000000000178e+00 2.900000000000000355e+00 1.709322320965222380e-02
5.800000000000000711e+00 2.900000000000000355e+00 1.719227453730119703e-02
5.900000000000000355e+00 2.900000000000000355e+00 1.725944812196461217e-02
6.000000000000000000e+00 2.900000000000000355e+00 1.730620580102442546e-02
6.100000000000000533e+00 2.900000000000000355e+00 1.734623916621189088e-02
6.200000000000000178e+00 2.900000000000000355e+00 1.739530586045602914e-02
6.300000000000000711e+00 2.900000000000000355e+00 1.747098135844392386e-02
6.400000000000000355e+00 2.900000000000000355e+00 1.759231306979753759e-02
6.500000000000000000e+00 2.900000000000000355e+00 1.777936497334320354e-02
6.600000000000000533e+00 2.900000000000000355e+00 1.805264443936269170e-02
6.700000000000000178e+00 2.900000000000000355e+00 1.843240892114174009e-02
6.800000000000000711e+00 2.900000000000000355e+00 1.893785909633349113e-02
6.900000000000000355e+00 2.900000000000000355e+00 1.958623677821614423e-02
7.000000000000000000e+00 2.900000000000000355e+00 2.039186000223275341e-02
7.100000000000000533e+00 2.900000000000000355e+00 2.136514307647290750e-02
7.200000000000000178e+00 2.900000000000000355e+00 2.251166443501262382e-02
7.300000000000000711e+00 2.900000000000000355e+00 2.383135769675375978e-02
7.400000000000000355e+00 2.900000000000000355e+00 2.531790890594470128e-02
7.500000000000000000e+00 2.900000000000000355e+00 2.695844295302360361e-02
7.600000000000000533e+00 2.900000000000000355e+00 2.873357243107544853e-02
7.700000000000000178e+00 2.900000000000000355e+00 3.061786128469918405e-02
7.800000000000000711e+00 2.900000000000000355e+00 3.258072348261949192e-02
7.900000000000000355e+00 2.900000000000000355e+00 3.458773525312801300e-02
8.000000000000000000e+00 2.900000000000000355e+00 3.660229178137723582e-02
8.099999999999999645e+00 2.900000000000000355e+00 3.858749118443628723e-02
8.200000000000001066e+00 2.900000000000000355e+00 4.050808698411645370e-02
8.300000000000000711e+00 2.900000000000000355e+00 4.233232266735290766e-02
8.400000000000000355e+00 2.900000000000000355e+00 4.403345505125218218e-02
8.500000000000000000e+00 2.900000000000000355e+00 4.559079173482739888e-02
8.599999999999999645e+00 2.900000000000000355e+00 4.699011314343783108e-02
8.700000000000001066e+00 2.900000000000000355e+00 4.822341837991858671e-02
8.800000000000000711e+00 2.900000000000000355e+00 4.928801850604300205e-02
8.900000000000000355e+00 2.900000000000000355e+00 5.018508933039982078e-02
9.000000000000000000e+00 2.900000000000000355e+00 5.091787442951405118e-02
9.099999999999999645e+00 2.900000000000000355e+00 5.148978437358858740e-02
9.200000000000001066e+00 2.900000000000000355e+00 5.190265930241030889e-02
9.300000000000000711e+00 2.900000000000000355e+00 5.215544374745267192e-02
9.400000000000000355e+00 2.900000000000000355e+00 5.224346632187791550e-02
9.500000000000000000e+00 2.900000000000000355e+00 5.215843084014637476e-02
9.600000000000001421e+00 2.900000000000000355e+00 5.188912328798229306e-02
9.700000000000001066e+00 2.900000000000000355e+00 5.142273743395636698e-02
9.800000000000000711e+00 2.900000000000000355e+00 5.074663702964607448e-02
9.900000000000000355e+00 2.900000000000000355e+00 4.985031734591718194e-02
1.000000000000000000e+01 2.900000000000000355e+00 4.872731040140818037e-02
1.010000000000000142e+01 2.900000000000000355e+00 4.737679712864655696e-02
1.020000000000000107e+01 2.900000000000000355e+00 4.580474010591140815e-02
1.030000000000000071e+01 2.900000000000000355e+00 4.402442194741515435e-02
1.040000000000000036e+01 2.900000000000000355e+00 4.205635431755827547e-02
1.050000000000000000e+01 2.900000000000000355e+00 3.992759838130141570e-02
1.060000000000000142e+01 2.900000000000000355e+00 3.767059922099036395e-02
1.070000000000000107e+01 2.900000000000000355e+00 3.532167790578162603e-02
1.080000000000000071e+01 2.900000000000000355e+00 3.291934316126689242e-02
1.090000000000000036e+01 2.900000000000000355e+00 3.050258135057755393e-02
1.100000000000000000e+01 2.900000000000000355e+00 2.810926292352517591e-02
1.110000000000000142e+01 2.900000000000000355e+00 2.577477136407060540e-02
1.120000000000000107e+01 2.900000000000000355e+00 2.353092308319122347e-02
1.130000000000000071e+01 2.900000000000000355e+00 2.140520917167892251e-02
1.140000000000000036e+01 2.900000000000000355e+00 1.942035670896237465e-02
1.150000000000000000e+01 2.900000000000000355e+00 1.759418115653788722e-02
1.160000000000000142e+01 2.900000000000000355e+00 1.593968347937044922e-02
1.170000000000000107e+01 2.900000000000000355e+00 1.446533599544635486e-02
1.180000000000000071e+01 2.900000000000000355e+00 1.317549858765940107e-02
1.190000000000000036e+01 2.900000000000000355e+00 1.207091030657360051e-02
1.200000000000000000e+01 2.900000000000000355e+00 1.114920881318648416e-02
1.210000000000000142e+01 2.900000000000000355e+00 1.040543986673943960e-02
1.220000000000000107e+01 2.900000000000000355e+00 9.832529680167696046e-03
1.230000000000000071e+01 2.900000000000000355e+00 9.421703281178833711e-03
1.240000000000000036e+01 2.900000000000000355e+00 9.162841203545411123e-03
1.250000000000000000e+01 2.900000000000000355e+00 9.044774382790048139e-03
1.260000000000000142e+01 2.900000000000000355e+00 9.055522807652741438e-03
1.270000000000000107e+01 2.900000000000000355e+00 9.182487263906561129e-03
1.280000000000000071e+01 2.900000000000000355e+00 9.412605538450472681e-03
1.290000000000000036e+01 2.900000000000000355e+00 9.732484972958576133e-03
1.300000000000000000e+01 2.900000000000000355e+00 1.012852257288499730e-02
1.310000000000000142e+01 2.900000000000000355e+00 1.058702231990784302e-02
1.320000000000000107e+01 2.900000000000000355e+00 1.109431723123744003e-02
1.330000000000000071e+01 2.900000000000000355e+00 1.163690135876271556e-02
1.340000000000000036e+01 2.900000000000000355e+00 1.220157458212898539e-02
1.350000000000000000e+01 2.900000000000000355e+00 1.277560092339358362e-02
1.360000000000000142e+01 2.900000000000000355e+00 1.334687933390847625e-02
1.370000000000000107e+01 2.900000000000000355e+00 1.390412454814579125e-02
1.380000000000000071e+01 2.900000000000000355e+00 1.443705467487219757e-02
1.390000000000000036e+01 2.900000000000000355e+00 1.493658166244046619e-02
1.400000000000000000e+01 2.900000000000000355e+00 1.539500055276437143e-02
1.410000000000000142e+01 2.900000000000000355e+00 1.580617342487376092e-02
1.420000000000000107e+01 2.900000000000000355e+00 1.616570401096830908e-02
1.430000000000000071e+01 2.900000000000000355e+00 1.647109903377623474e-02
1.440000000000000036e+01 2.900000000000000355e+00 1.672191226052980803e-02
1.450000000000000000e+01 2.900000000000000355e+00 1.691986700633140578e-02
1.460000000000000142e+01 2.900000000000000355e+00 1.706895227656312838e-02
1.470000000000000107e+01 2.900000000000000355e+00 1.717548686791901813e-02
1.480000000000000071e+01 2.900000000000000355e+00 1.724814454133623970e-02
1.490000000000000036e+01 2.900000000000000355e+00 1.729793188332175852e-02
1.500000000000000000e+01 2.900000000000000355e+00 1.733810880812785074e-02
0.000000000000000000e+00 3.000000000000000000e+00 5.120765221736667955e-02
1.000000000000000056e-01 3.000000000000000000e+00 5.185012514077241147e-02
2.000000000000000111e-01 3.000000000000000000e+00 5.235176825367006403e-02
3.000000000000000444e-01 3.000000000000000000e+00 5.271798148779206772e-02
4.000000000000000222e-01 3.000000000000000000e+00 5.294919224051724410e-02
5.000000000000000000e-01 3.000000000000000000e+00 5.304003573139236261e-02
6.000000000000000888e-01 3.000000000000000000e+00 5.297947527814061974e-02
7.000000000000000666e-01 3.000000000000000000e+00 5.275184498565296809e-02
8.000000000000000444e-01 3.000000000000000000e+00 5.233866984886496876e-02
9.000000000000000222e-01 3.000000000000000000e+00 5.172101569018525136e-02
1.000000000000000000e+00 3.000000000000000000e+00 5.088205891444788631e-02
1.100000000000000089e+00 3.000000000000000000e+00 4.980955128873361393e-02
1.200000000000000178e+00 3.000000000000000000e+00 4.849788674601671068e-02
1.300000000000000044e+00 3.000000000000000000e+00 4.694954678051535546e-02
1.400000000000000133e+00 3.000000000000000000e+00 4.517579423394625648e-02
1.500000000000000000e+00 3.000000000000000000e+00 4.319658587063283234e-02
1.600000000000000089e+00 3.000000000000000000e+00 4.103976677805552808e-02
1.700000000000000178e+00 3.000000000000000000e+00 3.873968244054735999e-02
1.800000000000000044e+00 3.000000000000000000e+00 3.633539034572656062e-02
1.900000000000000133e+00 3.000000000000000000e+00 3.386867040377597449e-02
2.000000000000000000e+00 3.000000000000000000e+00 3.138202498128991880e-02
2.100000000000000089e+00 3.000000000000000000e+00 2.891683081931608473e-02
2.200000000000000178e+00 3.000000000000000000e+00 2.651176394362263905e-02
2.300000000000000266e+00 3.000000000000000000e+00 2.420157241836497913e-02
2.400000000000000355e+00 3.000000000000000000e+00 2.201622695895934234e-02
2.500000000000000000e+00 3.000000000000000000e+00 1.998044082644155617e-02
2.600000000000000089e+00 3.000000000000000000e+00 1.811352095985892252e-02
2.700000000000000178e+00 3.000000000000000000e+00 1.642949303416685325e-02
2.800000000000000266e+00 3.000000000000000000e+00 1.493743365930139469e-02
2.900000000000000355e+00 3.000000000000000000e+00 1.364194184939591069e-02
3.000000000000000000e+00 3.000000000000000000e+00 1.254368722325169272e-02
3.100000000000000089e+00 3.000000000000000000e+00 1.163998202033856254e-02
3.200000000000000178e+00 3.000000000000000000e+00 1.092533593217605813e-02
3.300000000000000266e+00 3.000000000000000000e+00 1.039196526973926865e-02
3.400000000000000355e+00 3.000000000000000000e+00 1.003023982365591066e-02
3.500000000000000000e+00 3.000000000000000000e+00 9.829061045048655826e-03
3.600000000000000089e+00 3.000000000000000000e+00 9.776173373700007552e-03
3.700000000000000178e+00 3.000000000000000000e+00 9.858416470449275076e-03
3.800000000000000266e+00 3.000000000000000000e+00 1.006192981602889273e-02
3.900000000000000355e+00 3.000000000000000000e+00 1.037232283431592864e-02
4.000000000000000000e+00 3.000000000000000000e+00 1.077482371141037613e-02
4.100000000000000533e+00 3.000000000000000000e+00 1.125441880207282697e-02
4.200000000000000178e+00 3.000000000000000000e+00 1.179599235179946276e-02
4.299999999999999822e+00 3.000000000000000000e+00 1.238447361360044824e-02
4.400000000000000355e+00 3.000000000000000000e+00 1.300499566081915123e-02
4.500000000000000000e+00 3.000000000000000000e+00 1.364306758666300988e-02
4.600000000000000533e+00 3.000000000000000000e+00 1.428475955553099030e-02
4.700000000000000178e+00 3.000000000000000000e+00 1.491689846276166367e-02
4.800000000000000711e+00 3.000000000000000000e+00 1.552727081427089997e-02
4.900000000000000355e+00 3.000000000000000000e+00 1.610482882465601867e-02
5.000000000000000000e+00 3.000000000000000000e+00 1.663989555964238629e-02
5.100000000000000533e+00 3.000000000000000000e+00 1.712436508394834384e-02
5.200000000000000178e+00 3.000000000000000000e+00 1.755189386814830915e-02
5.300000000000000711e+00 3.000000000000000000e+00 1.791808000804851267e-02
5.400000000000000355e+00 3.000000000000000000e+00 1.822062698172750850e-02
5.500000000000000000e+00 3.000000000000000000e+00 1.845948859807763215e-02
5.600000000000000533e+00 3.000000000000000000e+00 1.863699138490737539e-02
5.700000000000000178e+00 3.000000000000000000e+00 1.875792985695320936e-02
5.800000000000000711e+00 3.000000000000000000e+00 1.882962885556492202e-02
5.900000000000000355e+00 3.000000000000000000e+00 1.886196546430460308e-02
6.000000000000000000e+00 3.000000000000000000e+00 1.886734094299869977e-02
6.100000000000000533e+00 3.000000000000000000e+00 1.886059084428865981e-02
6.200000000000000178e+00 3.000000000000000000e+00 1.885881926263577313e-02
6.300000000000000711e+00 3.000000000000000000e+00 1.888114144361162372e-02
6.400000000000000355e+00 3.000000000000000000e+00 1.894831832644339534e-02
6.500000000000000000e+00 3.000000000000000000e+00 1.908226769640291448e-02
6.600000000000000533e+00 3.000000000000000000e+00 1.930544021942272662e-02
6.700000000000000178e+00 3.000000000000000000e+00 1.964005537833075909e-02
6.800000000000000711e+00 3.000000000000000000e+00 2.010720265913696486e-02
6.900000000000000355e+00 3.000000000000000000e+00 2.072582727627251750e-02
7.000000000000000000e+00 3.000000000000000000e+00 2.151163673943356364e-02
7.100000000000000533e+00 3.000000000000000000e+00 2.247598342045957487e-02
7.200000000000000178e+00 3.000000000000000000e+00 2.362479700432441529e-02
7.300000000000000711e+00 3.000000000000000000e+00 2.495765665592807048e-02
7.400000000000000355e+00 3.000000000000000000e+00 2.646710278569973374e-02
7.500000000000000000e+00 3.000000000000000000e+00 2.813828922135069507e-02
7.600000000000000533e+00 3.000000000000000000e+00 2.994906554670964671e-02
7.700000000000000178e+00 3.000000000000000000e+00 3.187055449505934307e-02
7.800000000000000711e+00 3.000000000000000000e+00 3.386825033988467848e-02
7.900000000000000355e+00 3.000000000000000000e+00 3.590361311749151046e-02
8.000000000000000000e+00 3.000000000000000000e+00 3.793607461562847893e-02
8.099999999999999645e+00 3.000000000000000000e+00 3.992531215230441660e-02
8.200000000000001066e+00 3.000000000000000000e+00 4.183359390152734114e-02
8.300000000000000711e+00 3.000000000000000000e+00 4.362796434513847160e-02
8.400000000000000355e+00 3.000000000000000000e+00 4.528202904040759535e-02
8.500000000000000000e+00 3.000000000000000000e+00 4.677712042655098740e-02
8.599999999999999645e+00 3.000000000000000000e+00 4.810268267607053366e-02
8.700000000000001066e+00 3.000000000000000000e+00 4.925579989243987489e-02
8.800000000000000711e+00 3.000000000000000000e+00 5.023989862306904586e-02
8.900000000000000355e+00 3.000000000000000000e+00 5.106276801135459925e-02
9.000000000000000000e+00 3.000000000000000000e+00 5.173414133860994996e-02
9.099999999999999645e+00 3.000000000000000000e+00 5.226315374824933024e-02
9.200000000000001066e+00 3.000000000000000000e+00 5.265601878315466500e-02
9.300000000000000711e+00 3.000000000000000000e+00 5.291424391674190431e-02
9.400000000000000355e+00 3.000000000000000000e+00 5.303363407789547790e-02
9.500000000000000000e+00 3.000000000000000000e+00 5.300422263247375754e-02
9.600000000000001421e+00 3.000000000000000000e+00 5.281113884252439106e-02
9.700000000000001066e+00 3.000000000000000000e+00 5.243629070360624617e-02
9.800000000000000711e+00 3.000000000000000000e+00 5.186063312024755123e-02
9.900000000000000355e+00 3.000000000000000000e+00 5.106672011272561651e-02
1.000000000000000000e+01 3.000000000000000000e+00 5.004121533535793587e-02
1.010000000000000142e+01 3.000000000000000000e+00 4.877705822307780437e-02
1.020000000000000107e+01 3.000000000000000000e+00 4.727504615480516981e-02
1.030000000000000071e+01 3.000000000000000000e+00 4.554468283377711979e-02
1.040000000000000036e+01 3.000000000000000000e+00 4.360424351312561925e-02
1.050000000000000000e+01 3.000000000000000000e+00 4.148010299360031794e-02
1.060000000000000142e+01 3.000000000000000000e+00 3.920544978477562281e-02
1.070000000000000107e+01 3.000000000000000000e+00 3.681856145052088414e-02
1.080000000000000071e+01 3.000000000000000000e+00 3.436083916288041468e-02
1.090000000000000036e+01 3.000000000000000000e+00 3.187479576009719789e-02
1.100000000000000000e+01 3.000000000000000000e+00 2.940216648717606726e-02
1.110000000000000142e+01 3.000000000000000000e+00 2.698227232642872592e-02
1.120000000000000107e+01 3.000000000000000000e+00 2.465072001613130559e-02
1.130000000000000071e+01 3.000000000000000000e+00 2.243847729503431476e-02
1.140000000000000036e+01 3.000000000000000000e+00 2.037132178788594178e-02
1.150000000000000000e+01 3.000000000000000000e+00 1.846963053226878884e-02
1.160000000000000142e+01 3.000000000000000000e+00 1.674845584693016379e-02
1.170000000000000107e+01 3.000000000000000000e+00 1.521782191373583989e-02
1.180000000000000071e+01 3.000000000000000000e+00 1.388317384050801254e-02
1.190000000000000036e+01 3.000000000000000000e+00 1.274591519994777017e-02
1.200000000000000000e+01 3.000000000000000000e+00 1.180397897820818429e-02
1.210000000000000142e+01 3.000000000000000000e+00 1.105238847338852783e-02
1.220000000000000107e+01 3.000000000000000000e+00 1.048377720070281169e-02
1.230000000000000071e+01 3.000000000000000000e+00 1.008884891569923267e-02
1.240000000000000036e+01 3.000000000000000000e+00 9.856769499780530797e-03
1.250000000000000000e+01 3.000000000000000000e+00 9.775491086586195547e-03
1.260000000000000142e+01 3.000000000000000000e+00 9.832015191101859536e-03
1.270000000000000107e+01 3.000000000000000000e+00 1.001260573735576233e-02
1.280000000000000071e+01 3.000000000000000000e+00 1.030296495165070048e-02
1.290000000000000036e+01 3.000000000000000000e+00 1.068838540578245788e-02
1.300000000000000000e+01 3.000000000000000000e+00 1.115389043888072480e-02
1.310000000000000142e+01 3.000000000000000000e+00 1.168437316603884377e-02
1.320000000000000107e+01 3.000000000000000000e+00 1.226474169903586826e-02
1.330000000000000071e+01 3.000000000000000000e+00 1.288007542648425367e-02
1.340000000000000036e+01 3.000000000000000000e+00 1.351579453697266016e-02
1.350000000000000000e+01 3.000000000000000000e+00 1.415784265352705573e-02
1.360000000000000142e+01 3.000000000000000000e+00 1.479288063036545212e-02
1.370000000000000107e+01 3.000000000000000000e+00 1.540848830624446178e-02
1.380000000000000071e+01 3.000000000000000000e+00 1.599337029590080367e-02
1.390000000000000036e+01 3.000000000000000000e+00 1.653756165064031516e-02
1.400000000000000000e+01 3.000000000000000000e+00 1.703262930495217514e-02
1.410000000000000142e+01 3.000000000000000000e+00 1.747186549950000001e-02
1.420000000000000107e+01 3.000000000000000000e+00 1.785046968068267417e-02
1.430000000000000071e+01 3.000000000000000000e+00 1.816571558387508958e-02
1.440000000000000036e+01 3.000000000000000000e+00 1.841710019234558265e-02
1.450000000000000000e+01 3.000000000000000000e+00 1.860647093056399040e-02
1.460000000000000142e+01 3.000000000000000000e+00 1.873812672673523874e-02
1.470000000000000107e+01 3.000000000000000000e+00 1.881888741965166006e-02
1.480000000000000071e+01 3.000000000000000000e+00 1.885812438172407637e-02
1.490000000000000036e+01 3.000000000000000000e+00 1.886774323345693366e-02
1.500000000000000000e+01 3.000000000000000000e+00 1.886210727112511490e-02
0.000000000000000000e+00 3.100000000000000089e+00 5.165370956133040481e-02
1.000000000000000056e-01 3.100000000000000089e+00 5.221073666675984243e-02
2.000000000000000111e-01 3.100000000000000089e+00 5.265101226306695414e-02
3.000000000000000444e-01 3.100000000000000089e+00 5.298498284071576081e-02
4.000000000000000222e-01 3.100000000000000089e+00 5.321595122319162929e-02
5.000000000000000000e-01 3.100000000000000089e+00 5.333896792509446039e-02
6.000000000000000888e-01 3.100000000000000089e+00 5.334091606591115364e-02
7.000000000000000666e-01 3.100000000000000089e+00 5.320177225422604433e-02
8.000000000000000444e-01 3.100000000000000089e+00 5.289686560002818116e-02
9.000000000000000222e-01 3.100000000000000089e+00 5.239982770784952504e-02
1.000000000000000000e+00 3.100000000000000089e+00 5.168584736199903495e-02
1.100000000000000089e+00 3.100000000000000089e+00 5.073482411135905867e-02
1.200000000000000178e+00 3.100000000000000089e+00 4.953405369915014206e-02
1.300000000000000044e+00 3.100000000000000089e+00 4.808016418728862373e-02
1.400000000000000133e+00 3.100000000000000089e+00 4.638013696964832233e-02
1.500000000000000000e+00 3.100000000000000089e+00 4.445137126976399233e-02
1.600000000000000089e+00 3.100000000000000089e+00 4.232086510179045025e-02
1.700000000000000178e+00 3.100000000000000089e+00 4.002367538209706394e-02
1.800000000000000044e+00 3.100000000000000089e+00 3.760087642570717620e-02
1.900000000000000133e+00 3.100000000000000089e+00 3.509725742302298446e-02
2.000000000000000000e+00 3.100000000000000089e+00 3.255898917897684375e-02
2.100000000000000089e+00 3.100000000000000089e+00 3.003145575101175135e-02
2.200000000000000178e+00 3.100000000000000089e+00 2.755739683955840333e-02
2.300000000000000266e+00 3.100000000000000089e+00 2.517545109634888867e-02
2.400000000000000355e+00 3.100000000000000089e+00 2.291913681890129367e-02
2.500000000000000000e+00 3.100000000000000089e+00 2.081626055518561585e-02
2.600000000000000089e+00 3.100000000000000089e+00 1.888870932331563821e-02
2.700000000000000178e+00 3.100000000000000089e+00 1.715255961942668828e-02
2.800000000000000266e+00 3.100000000000000089e+00 1.561842554705302442e-02
2.900000000000000355e+00 3.100000000000000089e+00 1.429196746941422021e-02
3.000000000000000000e+00 3.100000000000000089e+00 1.317448915134398352e-02
3.100000000000000089e+00 3.100000000000000089e+00 1.226356285404003356e-02
3.200000000000000178e+00 3.100000000000000089e+00 1.155363589378863298e-02
3.300000000000000266e+00 3.100000000000000089e+00 1.103658679021127763e-02
3.400000000000000355e+00 3.100000000000000089e+00 1.070221281180468512e-02
3.500000000000000000e+00 3.100000000000000089e+00 1.053864246999882542e-02
3.600000000000000089e+00 3.100000000000000089e+00 1.053267575333786260e-02
3.700000000000000178e+00 3.100000000000000089e+00 1.067006143118724021e-02
3.800000000000000266e+00 3.100000000000000089e+00 1.093572467175353211e-02
3.900000000000000355e+00 3.100000000000000089e+00 1.131395979184299239e-02
4.000000000000000000e+00 3.100000000000000089e+00 1.178860259526040566e-02
4.100000000000000533e+00 3.100000000000000089e+00 1.234319494452953449e-02
4.200000000000000178e+00 3.100000000000000089e+00 1.296115145174495976e-02
4.299999999999999822e+00 3.100000000000000089e+00 1.362593495658429715e-02
4.400000000000000355e+00 3.100000000000000089e+00 1.432124421819267260e-02
4.500000000000000000e+00 3.100000000000000089e+00 1.503121433665802892e-02
4.600000000000000533e+00 3.100000000000000089e+00 1.574062808986866416e-02
4.700000000000000178e+00 3.100000000000000089e+00 1.643513475869521831e-02
4.800000000000000711e+00 3.100000000000000089e+00 1.710147213949535228e-02
4.900000000000000355e+00 3.100000000000000089e+00 1.772768722890985874e-02
5.000000000000000000e+00 3.100000000000000089e+00 1.830335135647827641e-02
5.100000000000000533e+00 3.100000000000000089e+00 1.881976613558200562e-02
5.200000000000000178e+00 3.100000000000000089e+00 1.927015729018977802e-02
5.300000000000000711e+00 3.100000000000000089e+00 1.964985399667244087e-02
5.400000000000000355e+00 3.100000000000000089e+00 1.995645169244502498e-02
5.500000000000000000e+00 3.100000000000000089e+00 2.018995622170946871e-02
5.600000000000000533e+00 3.100000000000000089e+00 2.035290662511569232e-02
5.700000000000000178e+00 3.100000000000000089e+00 2.045047277718369666e-02
5.800000000000000711e+00 3.100000000000000089e+00 2.049052240366371763e-02
5.900000000000000355e+00 3.100000000000000089e+00 2.048364977901920292e-02
6.000000000000000000e+00 3.100000000000000089e+00 2.044315568224106677e-02
6.100000000000000533e+00 3.100000000000000089e+00 2.038496514773980098e-02
6.200000000000000178e+00 3.100000000000000089e+00 2.032746650194773574e-02
6.300000000000000711e+00 3.100000000000000089e+00 2.029125262117636302e-02
6.400000000000000355e+00 3.100000000000000089e+00 2.029874397036858513e-02
6.500000000000000000e+00 3.100000000000000089e+00 2.037367363611242849e-02
6.600000000000000533e+00 3.100000000000000089e+00 2.054041817873801523e-02
6.700000000000000178e+00 3.100000000000000089e+00 2.082316556063319030e-02
6.800000000000000711e+00 3.100000000000000089e+00 2.124492326664235639e-02
6.900000000000000355e+00 3.100000000000000089e+00 2.182638614472098837e-02
7.000000000000000000e+00 3.100000000000000089e+00 2.258470389418588617e-02
7.100000000000000533e+00 3.100000000000000089e+00 2.353221108741733111e-02
7.200000000000000178e+00 3.100000000000000089e+00 2.467520576882497457e-02
7.300000000000000711e+00 3.100000000000000089e+00 2.601288280848157441e-02
7.400000000000000355e+00 3.100000000000000089e+00 2.753654145201520076e-02
7.500000000000000000e+00 3.100000000000000089e+00 2.922918886993914125e-02
7.600000000000000533e+00 3.100000000000000089e+00 3.106564935873912248e-02
7.700000000000000178e+00 3.100000000000000089e+00 3.301325973875445657e-02
7.800000000000000711e+00 3.100000000000000089e+00 3.503318493442836301e-02
7.900000000000000355e+00 3.100000000000000089e+00 3.708232585118467067e-02
8.000000000000000000e+00 3.100000000000000089e+00 3.911571967941671751e-02
8.099999999999999645e+00 3.100000000000000089e+00 4.108925889530035819e-02
8.200000000000001066e+00 3.100000000000000089e+00 4.296249013927862237e-02
8.300000000000000711e+00 3.100000000000000089e+00 4.470120960425012779e-02
8.400000000000000355e+00 3.100000000000000089e+00 4.627955854220278109e-02
8.500000000000000000e+00 3.100000000000000089e+00 4.768134893188583079e-02
8.599999999999999645e+00 3.100000000000000089e+00 4.890041789290475172e-02
8.700000000000001066e+00 3.100000000000000089e+00 4.993991580948484166e-02
8.800000000000000711e+00 3.100000000000000089e+00 5.081056561672030181e-02
8.900000000000000355e+00 3.100000000000000089e+00 5.152807112147129304e-02
9.000000000000000000e+00 3.100000000000000089e+00 5.210997852982907075e-02
9.099999999999999645e+00 3.100000000000000089e+00 5.257238548521921129e-02
9.200000000000001066e+00 3.100000000000000089e+00 5.292692825602990370e-02
9.300000000000000711e+00 3.100000000000000089e+00 5.317845100569251748e-02
9.400000000000000355e+00 3.100000000000000089e+00 5.332367297340359635e-02
9.500000000000000000e+00 3.100000000000000089e+00 5.335103270533611552e-02
9.600000000000001421e+00 3.100000000000000089e+00 5.324172504584027271e-02
9.700000000000001066e+00 3.100000000000000089e+00 5.297178311921314081e-02
9.800000000000000711e+00 3.100000000000000089e+00 5.251492029857039723e-02
9.900000000000000355e+00 3.100000000000000089e+00 5.184575697390173682e-02
1.000000000000000000e+01 3.100000000000000089e+00 5.094302536826936928e-02
1.010000000000000142e+01 3.100000000000000089e+00 4.979237344470353877e-02
1.020000000000000107e+01 3.100000000000000089e+00 4.838846674781610568e-02
1.030000000000000071e+01 3.100000000000000089e+00 4.673619812553155006e-02
1.040000000000000036e+01 3.100000000000000089e+00 4.485093949118894308e-02
1.050000000000000000e+01 3.100000000000000089e+00 4.275788749634578528e-02
1.060000000000000142e+01 3.100000000000000089e+00 4.049065047075599971e-02
1.070000000000000107e+01 3.100000000000000089e+00 3.808928746940144078e-02
1.080000000000000071e+01 3.100000000000000089e+00 3.559803848188353159e-02
1.090000000000000036e+01 3.100000000000000089e+00 3.306298033835455841e-02
1.100000000000000000e+01 3.100000000000000089e+00 3.052981232616042498e-02
1.110000000000000142e+01 3.100000000000000089e+00 2.804192799511212586e-02
1.120000000000000107e+01 3.100000000000000089e+00 2.563887442694007951e-02
1.130000000000000071e+01 3.100000000000000089e+00 2.335524561987763550e-02
1.140000000000000036e+01 3.100000000000000089e+00 2.122000881366846795e-02
1.150000000000000000e+01 3.100000000000000089e+00 1.925622539726376883e-02
1.160000000000000142e+01 3.100000000000000089e+00 1.748110307209612899e-02
1.170000000000000107e+01 3.100000000000000089e+00 1.590630289754511179e-02
1.180000000000000071e+01 3.100000000000000089e+00 1.453842212741842527e-02
1.190000000000000036e+01 3.100000000000000089e+00 1.337957902946404834e-02
1.200000000000000000e+01 3.100000000000000089e+00 1.242803659723893533e-02
1.210000000000000142e+01 3.100000000000000089e+00 1.167881577788546302e-02
1.220000000000000107e+01 3.100000000000000089e+00 1.112426347653404715e-02
1.230000000000000071e+01 3.100000000000000089e+00 1.075455456035201082e-02
1.240000000000000036e+01 3.100000000000000089e+00 1.055811927114147161e-02
1.250000000000000000e+01 3.100000000000000089e+00 1.052199721844768524e-02
1.260000000000000142e+01 3.100000000000000089e+00 1.063212620025907537e-02
1.270000000000000107e+01 3.100000000000000089e+00 1.087357851691581057e-02
1.280000000000000071e+01 3.100000000000000089e+00 1.123075945179455824e-02
1.290000000000000036e+01 3.100000000000000089e+00 1.168758257849195591e-02
1.300000000000000000e+01 3.100000000000000089e+00 1.222763498990182308e-02
1.310000000000000142e+01 3.100000000000000089e+00 1.283434293360698024e-02
1.320000000000000107e+01 3.100000000000000089e+00 1.349114517450820949e-02
1.330000000000000071e+01 3.100000000000000089e+00 1.418167813788449513e-02
1.340000000000000036e+01 3.100000000000000089e+00 1.488997388612083896e-02
1.350000000000000000e+01 3.100000000000000089e+00 1.560066952264178679e-02
1.360000000000000142e+01 3.100000000000000089e+00 1.629922485626440418e-02
1.370000000000000107e+01 3.100000000000000089e+00 1.697214414205941088e-02
1.380000000000000071e+01 3.100000000000000089e+00 1.760719738024011174e-02
1.390000000000000036e+01 3.100000000000000089e+00 1.819363686004683150e-02
1.400000000000000000e+01 3.100000000000000089e+00 1.872240518713987056e-02
1.410000000000000142e+01 3.100000000000000089e+00 1.918633171821979358e-02
1.420000000000000107e+01 3.100000000000000089e+00 1.958031494350484167e-02
1.430000000000000071e+01 3.100000000000000089e+00 1.990148873476753691e-02
1.440000000000000036e+01 3.100000000000000089e+00 2.014937038136129649e-02
1.450000000000000000e+01 3.100000000000000089e+00 2.032598787426340495e-02
1.460000000000000142e+01 3.100000000000000089e+00 2.043598290545803678e-02
1.470000000000000107e+01 3.100000000000000089e+00 2.048668449188354238e-02
1.480000000000000071e+01 3.100000000000000089e+00 2.048814600915873502e-02
1.490000000000000036e+01 3.100000000000000089e+00 2.045313578576274730e-02
1.500000000000000000e+01 3.100000000000000089e+00 2.039706841041696167e-02
0.000000000000000000e+00 3.200000000000000178e+00 5.174636688445359567e-02
1.000000000000000056e-01 3.200000000000000178e+00 5.219005113110874311e-02
2.000000000000000111e-01 3.200000000000000178e+00 5.254445351176046525e-02
3.000000000000000444e-01 3.200000000000000178e+00 5.282608989474526368e-02
4.000000000000000222e-01 3.200000000000000178e+00 5.304192193781780140e-02
5.000000000000000000e-01 3.200000000000000178e+00 5.318790155180375817e-02
6.000000000000000888e-01 3.200000000000000178e+00 5.324899411314557018e-02
7.000000000000000666e-01 3.200000000000000178e+00 5.320066447950944077e-02
8.000000000000000444e-01 3.200000000000000178e+00 5.301161214750359923e-02
9.000000000000000222e-01 3.200000000000000178e+00 5.264738192855775156e-02
1.000000000000000000e+00 3.200000000000000178e+00 5.207437813879432775e-02
1.100000000000000089e+00 3.200000000000000178e+00 5.126378524482304300e-02
1.200000000000000178e+00 3.200000000000000178e+00 5.019494443517843324e-02
1.300000000000000044e+00 3.200000000000000178e+00 4.885783997653470739e-02
1.400000000000000133e+00 3.200000000000000178e+00 4.725448957334299482e-02
1.500000000000000000e+00 3.200000000000000178e+00 4.539918419997999305e-02
1.600000000000000089e+00 3.200000000000000178e+00 4.331766166793746958e-02
1.700000000000000178e+00 3.200000000000000178e+00 4.104540672439978277e-02
1.800000000000000044e+00 3.200000000000000178e+00 3.862533859867026131e-02
1.900000000000000133e+00 3.200000000000000178e+00 3.610517240082810470e-02
2.000000000000000000e+00 3.200000000000000178e+00 3.353472813691907306e-02
2.100000000000000089e+00 3.200000000000000178e+00 3.096341942108552653e-02
2.200000000000000178e+00 3.200000000000000178e+00 2.843809445709548703e-02
2.300000000000000266e+00 3.200000000000000178e+00 2.600133567194458720e-02
2.400000000000000355e+00 3.200000000000000178e+00 2.369026093815171027e-02
2.500000000000000000e+00 3.200000000000000178e+00 2.153581539862892830e-02
2.600000000000000089e+00 3.200000000000000178e+00 1.956250238251037304e-02
2.700000000000000178e+00 3.200000000000000178e+00 1.778847599752484895e-02
2.800000000000000266e+00 3.200000000000000178e+00 1.622590585619287928e-02
2.900000000000000355e+00 3.200000000000000178e+00 1.488152381840164226e-02
3.000000000000000000e+00 3.200000000000000178e+00 1.375727069483519659e-02
3.100000000000000089e+00 3.200000000000000178e+00 1.285097449896631383e-02
3.200000000000000178e+00 3.200000000000000178e+00 1.215700826199760803e-02
3.300000000000000266e+00 3.200000000000000178e+00 1.166689232831328270e-02
3.400000000000000355e+00 3.200000000000000178e+00 1.136982170857251881e-02
3.500000000000000000e+00 3.200000000000000178e+00 1.125311234643270285e-02
3.600000000000000089e+00 3.200000000000000178e+00 1.130257043345460691e-02
3.700000000000000178e+00 3.200000000000000178e+00 1.150279598857263490e-02
3.800000000000000266e+00 3.200000000000000178e+00 1.183743593014167927e-02
3.900000000000000355e+00 3.200000000000000178e+00 1.228940316707672481e-02
4.000000000000000000e+00 3.200000000000000178e+00 1.284107732929468983e-02
4.100000000000000533e+00 3.200000000000000178e+00 1.347450023958160839e-02
4.200000000000000178e+00 3.200000000000000178e+00 1.417157572014189279e-02
4.299999999999999822e+00 3.200000000000000178e+00 1.491427942618775773e-02
4.400000000000000355e+00 3.200000000000000178e+00 1.568488063724145232e-02
4.500000000000000000e+00 3.200000000000000178e+00 1.646617473871892640e-02
4.600000000000000533e+00 3.200000000000000178e+00 1.724172277920695689e-02
4.700000000000000178e+00 3.200000000000000178e+00 1.799609312647511630e-02
4.800000000000000711e+00 3.200000000000000178e+00 1.871509984900423390e-02
4.900000000000000355e+00 3.200000000000000178e+00 1.938603286835901759e-02
5.000000000000000000e+00 3.200000000000000178e+00 1.999787591370142878e-02
5.100000000000000533e+00 3.200000000000000178e+00 2.054150956657603555e-02
5.200000000000000178e+00 3.200000000000000178e+00 2.100989791432996204e-02
5.300000000000000711e+00 3.200000000000000178e+00 2.139825827567280736e-02
5.400000000000000355e+00 3.200000000000000178e+00 2.170421392639601890e-02
5.500000000000000000e+00 3.200000000000000178e+00 2.192792960969824206e-02
5.600000000000000533e+00 3.200000000000000178e+00 2.207222879376135802e-02
5.700000000000000178e+00 3.200000000000000178e+00 2.214269010829958070e-02
5.800000000000000711e+00 3.200000000000000178e+00 2.214771814649946560e-02
5.900000000000000355e+00 3.200000000000000178e+00 2.209858088181042290e-02
6.000000000000000000e+00 3.200000000000000178e+00 2.200940239679548618e-02
6.100000000000000533e+00 3.200000000000000178e+00 2.189709563206729964e-02
6.200000000000000178e+00 3.200000000000000178e+00 2.178121577921279806e-02
6.300000000000000711e+00 3.200000000000000178e+00 2.168371132466460210e-02
6.400000000000000355e+00 3.200000000000000178e+00 2.162854741183891857e-02
6.500000000000000000e+00 3.200000000000000178e+00 2.164117615988955801e-02
6.600000000000000533e+00 3.200000000000000178e+00 2.174783202040973806e-02
6.700000000000000178e+00 3.200000000000000178e+00 2.197463828514132841e-02
6.800000000000000711e+00 3.200000000000000178e+00 2.234652431084654944e-02
6.900000000000000355e+00 3.200000000000000178e+00 2.288597217052724953e-02
7.000000000000000000e+00 3.200000000000000178e+00 2.361163570083458368e-02
7.100000000000000533e+00 3.200000000000000178e+00 2.453690266156530880e-02
7.200000000000000178e+00 3.200000000000000178e+00 2.566849916039719987e-02
7.300000000000000711e+00 3.200000000000000178e+00 2.700526073858430104e-02
7.400000000000000355e+00 3.200000000000000178e+00 2.853721186868653226e-02
7.500000000000000000e+00 3.200000000000000178e+00 3.024510010382725975e-02
7.600000000000000533e+00 3.200000000000000178e+00 3.210051821325717036e-02
7.700000000000000178e+00 3.200000000000000178e+00 3.406671417472294239e-02
7.800000000000000711e+00 3.200000000000000178e+00 3.610013402822562223e-02
7.900000000000000355e+00 3.200000000000000178e+00 3.815266867310391358e-02
8.000000000000000000e+00 3.200000000000000178e+00 4.017448879808215717e-02
8.099999999999999645e+00 3.200000000000000178e+00 4.211726212481860243e-02
8.200000000000001066e+00 3.200000000000000178e+00 4.393746693482340759e-02
8.300000000000000711e+00 3.200000000000000178e+00 4.559945988125616023e-02
8.400000000000000355e+00 3.200000000000000178e+00 4.707793803061281757e-02
8.500000000000000000e+00 3.200000000000000178e+00 4.835946503299788646e-02
8.599999999999999645e+00 3.200000000000000178e+00 4.944281302105267561e-02
8.700000000000001066e+00 3.200000000000000178e+00 5.033800054289284259e-02
8.800000000000000711e+00 3.200000000000000178e+00 5.106406855516136545e-02
8.900000000000000355e+00 3.200000000000000178e+00 5.164580911391390000e-02
9.000000000000000000e+00 3.200000000000000178e+00 5.210981776452707631e-02
9.099999999999999645e+00 3.200000000000000178e+00 5.248035335562407921e-02
9.200000000000001066e+00 3.200000000000000178e+00 5.277553595115930252e-02
9.300000000000000711e+00 3.200000000000000178e+00 5.300438281778746541e-02
9.400000000000000355e+00 3.200000000000000178e+00 5.316507572390545555e-02
9.500000000000000000e+00 3.200000000000000178e+00 5.324468553281194727e-02
9.600000000000001421e+00 3.200000000000000178e+00 5.322037915589117318e-02
9.700000000000001066e+00 3.200000000000000178e+00 5.306193234643652445e-02
9.800000000000000711e+00 3.200000000000000178e+00 5.273520214354902869e-02
9.900000000000000355e+00 3.200000000000000178e+00 5.220610082474479857e-02
1.000000000000000000e+01 3.200000000000000178e+00 5.144457334341694110e-02
1.010000000000000142e+01 3.200000000000000178e+00 5.042811331114617490e-02
1.020000000000000107e+01 3.200000000000000178e+00 4.914444704670691694e-02
1.030000000000000071e+01 3.200000000000000178e+00 4.759315040579528699e-02
1.040000000000000036e+01 3.200000000000000178e+00 4.578611417096563330e-02
1.050000000000000000e+01 3.200000000000000178e+00 4.374691667858022354e-02
1.060000000000000142e+01 3.200000000000000178e+00 4.150927796013498261e-02
1.070000000000000107e+01 3.200000000000000178e+00 3.911484622993438576e-02
1.080000000000000071e+01 3.200000000000000178e+00 3.661060132318282728e-02
1.090000000000000036e+01 3.200000000000000178e+00 3.404615399906284201e-02
1.100000000000000000e+01 3.200000000000000178e+00 3.147118324133611755e-02
1.110000000000000142e+01 3.200000000000000178e+00 2.893319680021637016e-02
1.120000000000000107e+01 3.200000000000000178e+00 2.647573453306165461e-02
1.130000000000000071e+01 3.200000000000000178e+00 2.413706948060479959e-02
1.140000000000000036e+01 3.200000000000000178e+00 2.194940540464807022e-02
1.150000000000000000e+01 3.200000000000000178e+00 1.993852615579402507e-02
1.160000000000000142e+01 3.200000000000000178e+00 1.812382344811058060e-02
1.170000000000000107e+01 3.200000000000000178e+00 1.651861490050800935e-02
1.180000000000000071e+01 3.200000000000000178e+00 1.513066155709972931e-02
1.190000000000000036e+01 3.200000000000000178e+00 1.396280069301746030e-02
1.200000000000000000e+01 3.200000000000000178e+00 1.301362248332214692e-02
1.210000000000000142e+01 3.200000000000000178e+00 1.227813518840534246e-02
1.220000000000000107e+01 3.200000000000000178e+00 1.174838047377802647e-02
1.230000000000000071e+01 3.200000000000000178e+00 1.141397649662207608e-02
1.240000000000000036e+01 3.200000000000000178e+00 1.126258020695820004e-02
1.250000000000000000e+01 3.200000000000000178e+00 1.128027121251666542e-02
1.260000000000000142e+01 3.200000000000000178e+00 1.145186727105624094e-02
1.270000000000000107e+01 3.200000000000000178e+00 1.176118607214673463e-02
1.280000000000000071e+01 3.200000000000000178e+00 1.219126977041090978e-02
1.290000000000000036e+01 3.200000000000000178e+00 1.272458821789018701e-02
1.300000000000000000e+01 3.200000000000000178e+00 1.334323459555298609e-02
1.310000000000000142e+01 3.200000000000000178e+00 1.402912378261904694e-02
1.320000000000000107e+01 3.200000000000000178e+00 1.476419993424632482e-02
1.330000000000000071e+01 3.200000000000000178e+00 1.553065591119590083e-02
1.340000000000000036e+01 3.200000000000000178e+00 1.631116386767831467e-02
1.350000000000000000e+01 3.200000000000000178e+00 1.708911377203432835e-02
1.360000000000000142e+01 3.200000000000000178e+00 1.784885507402299287e-02
1.370000000000000107e+01 3.200000000000000178e+00 1.857593615286444455e-02
1.380000000000000071e+01 3.200000000000000178e+00 1.925733645437081865e-02
1.390000000000000036e+01 3.200000000000000178e+00 1.988168712165335611e-02
1.400000000000000000e+01 3.200000000000000178e+00 2.043947715127520520e-02
1.410000000000000142e+01 3.200000000000000178e+00 2.092324336447498948e-02
1.420000000000000107e+01 3.200000000000000178e+00 2.132774350250483952e-02
1.430000000000000071e+01 3.200000000000000178e+00 2.165011232719207118e-02
1.440000000000000036e+01 3.200000000000000178e+00 2.189000059201535314e-02
1.450000000000000000e+01 3.200000000000000178e+00 2.204969606514374514e-02
1.460000000000000142e+01 3.200000000000000178e+00 2.213422439674709100e-02
1.470000000000000107e+01 3.200000000000000178e+00 2.215142551855725853e-02
1.480000000000000071e+01 3.200000000000000178e+00 2.211199846008055775e-02
1.490000000000000036e+01 3.200000000000000178e+00 2.202950402554636200e-02
1.500000000000000000e+01 3.200000000000000178e+00 2.192031085206608970e-02
0.000000000000000000e+00 3.300000000000000266e+00 5.159522961754403614e-02
1.000000000000000056e-01 3.300000000000000266e+00 5.189872960598404528e-02
2.000000000000000111e-01 3.300000000000000266e+00 5.214202469364527526e-02
3.000000000000000444e-01 3.300000000000000266e+00 5.234868514046962795e-02
4.000000000000000222e-01 3.300000000000000266e+00 5.253015961572454762e-02
5.000000000000000000e-01 3.300000000000000266e+00 5.268391318268778045e-02
6.000000000000000888e-01 3.300000000000000266e+00 5.279335500361716227e-02
7.000000000000000666e-01 3.300000000000000266e+00 5.282954390268574524e-02
8.000000000000000444e-01 3.300000000000000266e+00 5.275442050481578271e-02
9.000000000000000222e-01 3.300000000000000266e+00 5.252512042075503651e-02
1.000000000000000000e+00 3.300000000000000266e+00 5.209880293607174057e-02
1.100000000000000089e+00 3.300000000000000266e+00 5.143739820663252582e-02
1.200000000000000178e+00 3.300000000000000266e+00 5.051173093913564893e-02
1.300000000000000044e+00 3.300000000000000266e+00 4.930460324949450385e-02
1.400000000000000133e+00 3.300000000000000266e+00 4.781258727529053010e-02
1.500000000000000000e+00 3.300000000000000266e+00 4.604645883991541344e-02
1.600000000000000089e+00 3.300000000000000266e+00 4.403036892717922257e-02
1.700000000000000178e+00 3.300000000000000266e+00 4.179997866419042640e-02
1.800000000000000044e+00 3.300000000000000266e+00 3.939986398587590199e-02
1.900000000000000133e+00 3.300000000000000266e+00 3.688052580691363047e-02
2.000000000000000000e+00 3.300000000000000266e+00 3.429532602863870350e-02
2.100000000000000089e+00 3.300000000000000266e+00 3.169762011809613977e-02
2.200000000000000178e+00 3.300000000000000266e+00 2.913828678824697052e-02
2.300000000000000266e+00 3.300000000000000266e+00 2.666377772147831074e-02
2.400000000000000355e+00 3.300000000000000266e+00 2.431473638807955459e-02
2.500000000000000000e+00 3.300000000000000266e+00 2.212517266855455744e-02
2.600000000000000089e+00 3.300000000000000266e+00 2.012213356630565553e-02
2.700000000000000178e+00 3.300000000000000266e+00 1.832578104319434326e-02
2.800000000000000266e+00 3.300000000000000266e+00 1.674977476391442677e-02
2.900000000000000355e+00 3.300000000000000266e+00 1.540185757427489990e-02
3.000000000000000000e+00 3.300000000000000266e+00 1.428455138351579848e-02
3.100000000000000089e+00 3.300000000000000266e+00 1.339588718285780744e-02
3.200000000000000178e+00 3.300000000000000266e+00 1.273011196518398190e-02
3.300000000000000266e+00 3.300000000000000266e+00 1.227833466728162765e-02
3.400000000000000355e+00 3.300000000000000266e+00 1.202909098655959366e-02
3.500000000000000000e+00 3.300000000000000266e+00 1.196882175951322763e-02
3.600000000000000089e+00 3.300000000000000266e+00 1.208227085779908089e-02
3.700000000000000178e+00 3.300000000000000266e+00 1.235281607305217452e-02
3.800000000000000266e+00 3.300000000000000266e+00 1.276275040661761784e-02
3.900000000000000355e+00 3.300000000000000266e+00 1.329353200368980914e-02
4.000000000000000000e+00 3.300000000000000266e+00 1.392601929824789989e-02
4.100000000000000533e+00 3.300000000000000266e+00 1.464070449257118267e-02
4.200000000000000178e+00 3.300000000000000266e+00 1.541795404522933871e-02
4.299999999999999822e+00 3.300000000000000266e+00 1.623826011978177566e-02
4.400000000000000355e+00 3.300000000000000266e+00 1.708250260284774683e-02
4.500000000000000000e+00 3.300000000000000266e+00 1.793221784528640714e-02
4.600000000000000533e+00 3.300000000000000266e+00 1.876986804276748952e-02
4.700000000000000178e+00 3.300000000000000266e+00 1.957910427525131822e-02
4.800000000000000711e+00 3.300000000000000266e+00 2.034501658765943549e-02
4.900000000000000355e+00 3.300000000000000266e+00 2.105436585962858209e-02
5.000000000000000000e+00 3.300000000000000266e+00 2.169579420206809925e-02
5.100000000000000533e+00 3.300000000000000266e+00 2.226001280069659846e-02
5.200000000000000178e+00 3.300000000000000266e+00 2.273996808814655532e-02
5.300000000000000711e+00 3.300000000000000266e+00 2.313098852857452606e-02
5.400000000000000355e+00 3.300000000000000266e+00 2.343091491248359276e-02
5.500000000000000000e+00 3.300000000000000266e+00 2.364021676649026571e-02
5.600000000000000533e+00 3.300000000000000266e+00 2.376209625306743498e-02
5.700000000000000178e+00 3.300000000000000266e+00 2.380257879041919322e-02
5.800000000000000711e+00 3.300000000000000266e+00 2.377058660329994105e-02
5.900000000000000355e+00 3.300000000000000266e+00 2.367798757170079538e-02
6.000000000000000000e+00 3.300000000000000266e+00 2.353960715955239272e-02
6.100000000000000533e+00 3.300000000000000266e+00 2.337318605792391285e-02
6.200000000000000178e+00 3.300000000000000266e+00 2.319926082367709808e-02
6.300000000000000711e+00 3.300000000000000266e+00 2.304093985591262189e-02
6.400000000000000355e+00 3.300000000000000266e+00 2.292354346553706138e-02
6.500000000000000000e+00 3.300000000000000266e+00 2.287407579703562913e-02
6.600000000000000533e+00 3.300000000000000266e+00 2.292049939279933168e-02
6.700000000000000178e+00 3.300000000000000266e+00 2.309079167702370733e-02
6.800000000000000711e+00 3.300000000000000266e+00 2.341177770072400133e-02
6.900000000000000355e+00 3.300000000000000266e+00 2.390775559650018534e-02
7.000000000000000000e+00 3.300000000000000266e+00 2.459895979561502188e-02
7.100000000000000533e+00 3.300000000000000266e+00 2.549994032096379593e-02
7.200000000000000178e+00 3.300000000000000266e+00 2.661797111355453799e-02
7.300000000000000711e+00 3.300000000000000266e+00 2.795163173986458735e-02
7.400000000000000355e+00 3.300000000000000266e+00 2.948972929566517215e-02
7.500000000000000000e+00 3.300000000000000266e+00 3.121073479005757184e-02
7.600000000000000533e+00 3.300000000000000266e+00 3.308289515953192345e-02
7.700000000000000178e+00 3.300000000000000266e+00 3.506514429220990159e-02
7.800000000000000711e+00 3.300000000000000266e+00 3.710887274252007428e-02
7.900000000000000355e+00 3.300000000000000266e+00 3.916052869278942999e-02
8.000000000000000000e+00 3.300000000000000266e+00 4.116491918717599813e-02
8.099999999999999645e+00 3.300000000000000266e+00 4.306897233800887487e-02
8.200000000000001066e+00 3.300000000000000266e+00 4.482562351376546961e-02
8.300000000000000711e+00 3.300000000000000266e+00 4.639741891899083065e-02
8.400000000000000355e+00 3.300000000000000266e+00 4.775940521326586807e-02
8.500000000000000000e+00 3.300000000000000266e+00 4.890090653468345816e-02
8.599999999999999645e+00 3.300000000000000266e+00 4.982588560735017047e-02
8.700000000000001066e+00 3.300000000000000266e+00 5.055173842636751652e-02
8.800000000000000711e+00 3.300000000000000266e+00 5.110656595381760092e-02
8.900000000000000355e+00 3.300000000000000266e+00 5.152517487811975744e-02
9.000000000000000000e+00 3.300000000000000266e+00 5.184424995632741506e-02
9.099999999999999645e+00 3.300000000000000266e+00 5.209727931834221004e-02
9.200000000000001066e+00 3.300000000000000266e+00 5.230987403268495817e-02
9.300000000000000711e+00 3.300000000000000266e+00 5.249608921793239014e-02
9.400000000000000355e+00 3.300000000000000266e+00 5.265622742034222620e-02
9.500000000000000000e+00 3.300000000000000266e+00 5.277640431848681923e-02
9.600000000000001421e+00 3.300000000000000266e+00 5.282991446950595360e-02
9.700000000000001066e+00 3.300000000000000266e+00 5.278019084170250397e-02
9.800000000000000711e+00 3.300000000000000266e+00 5.258494596372952079e-02
9.900000000000000355e+00 3.300000000000000266e+00 5.220094612986056481e-02
1.000000000000000000e+01 3.300000000000000266e+00 5.158882073384785799e-02
1.010000000000000142e+01 3.300000000000000266e+00 5.071734755497275815e-02
1.020000000000000107e+01 3.300000000000000266e+00 4.956676758424724549e-02
1.030000000000000071e+01 3.300000000000000266e+00 4.813084468282759210e-02
1.040000000000000036e+01 3.300000000000000266e+00 4.641756592214905941e-02
1.050000000000000000e+01 3.300000000000000266e+00 4.444854890046437412e-02
1.060000000000000142e+01 3.300000000000000266e+00 4.225735977553247286e-02
1.070000000000000107e+01 3.300000000000000266e+00 3.988703632002917054e-02
1.080000000000000071e+01 3.300000000000000266e+00 3.738714980952149991e-02
1.090000000000000036e+01 3.300000000000000266e+00 3.481073225890199407e-02
1.100000000000000000e+01 3.300000000000000266e+00 3.221135165853411531e-02
1.110000000000000142e+01 3.300000000000000266e+00 2.964055064957312607e-02
1.120000000000000107e+01 3.300000000000000266e+00 2.714578698467867701e-02
1.130000000000000071e+01 3.300000000000000266e+00 2.476893876192793470e-02
1.140000000000000036e+01 3.300000000000000266e+00 2.254537233047134576e-02
1.150000000000000000e+01 3.300000000000000266e+00 2.050352099680059076e-02
1.160000000000000142e+01 3.300000000000000266e+00 1.866489002909018854e-02
1.170000000000000107e+01 3.300000000000000266e+00 1.704438721463722578e-02
1.180000000000000071e+01 3.300000000000000266e+00 1.565087589258686365e-02
1.190000000000000036e+01 3.300000000000000266e+00 1.448785557389300170e-02
1.200000000000000000e+01 3.300000000000000266e+00 1.355419036326679233e-02
1.210000000000000142e+01 3.300000000000000266e+00 1.284482407311671702e-02
1.220000000000000107e+01 3.300000000000000266e+00 1.235144038926177038e-02
1.230000000000000071e+01 3.300000000000000266e+00 1.206304462280990628e-02
1.240000000000000036e+01 3.300000000000000266e+00 1.196645906300317606e-02
1.250000000000000000e+01 3.300000000000000266e+00 1.204673595038447537e-02
1.260000000000000142e+01 3.300000000000000266e+00 1.228750034492690629e-02
1.270000000000000107e+01 3.300000000000000266e+00 1.267123978831223227e-02
1.280000000000000071e+01 3.300000000000000266e+00 1.317955905677518566e-02
1.290000000000000036e+01 3.300000000000000266e+00 1.379341706739870693e-02
1.300000000000000000e+01 3.300000000000000266e+00 1.449335984871970295e-02
1.310000000000000142e+01 3.300000000000000266e+00 1.525975917620834947e-02
1.320000000000000107e+01 3.300000000000000266e+00 1.607306175022937475e-02
1.330000000000000071e+01 3.300000000000000266e+00 1.691404932982205206e-02
1.340000000000000036e+01 3.300000000000000266e+00 1.776410657206748539e-02
1.350000000000000000e+01 3.300000000000000266e+00 1.860549083140913135e-02
1.360000000000000142e+01 3.300000000000000266e+00 1.942159701082305304e-02
1.370000000000000107e+01 3.300000000000000266e+00 2.019721068515058574e-02
1.380000000000000071e+01 3.300000000000000266e+00 2.091874391077167689e-02
1.390000000000000036e+01 3.300000000000000266e+00 2.157445003549419982e-02
1.400000000000000000e+01 3.300000000000000266e+00 2.215461600119295743e-02
1.410000000000000142e+01 3.300000000000000266e+00 2.265173266691085721e-02
1.420000000000000107e+01 3.300000000000000266e+00 2.306064521528915917e-02
1.430000000000000071e+01 3.300000000000000266e+00 2.337868648810255065e-02
1.440000000000000036e+01 3.300000000000000266e+00 2.360579598823379227e-02
1.450000000000000000e+01 3.300000000000000266e+00 2.374462624088734264e-02
1.460000000000000142e+01 3.300000000000000266e+00 2.380063624051769605e-02
1.470000000000000107e+01 3.300000000000000266e+00 2.378216886047976319e-02
1.480000000000000071e+01 3.300000000000000266e+00 2.370050541713251274e-02
1.490000000000000036e+01 3.300000000000000266e+00 2.356988613225962856e-02
1.500000000000000000e+01 3.300000000000000266e+00 2.340748018024354019e-02
0.000000000000000000e+00 3.400000000000000355e+00 5.135365499676404488e-02
1.000000000000000056e-01 3.400000000000000355e+00 5.149315431873248416e-02
2.000000000000000111e-01 3.400000000000000355e+00 5.160075578480882025e-02
3.000000000000000444e-01 3.400000000000000355e+00 5.170795782904308302e-02
4.000000000000000222e-01 3.400000000000000355e+00 5.183152927223777517e-02
5.000000000000000000e-01 3.400000000000000355e+00 5.197118269914874356e-02
6.000000000000000888e-01 3.400000000000000355e+00 5.210936521235597085e-02
7.000000000000000666e-01 3.400000000000000355e+00 5.221316203677107970e-02
8.000000000000000444e-01 3.400000000000000355e+00 5.223802393021748786e-02
9.000000000000000222e-01 3.400000000000000355e+00 5.213279782013092306e-02
1.000000000000000000e+00 3.400000000000000355e+00 5.184539636953811037e-02
1.100000000000000089e+00 3.400000000000000355e+00 5.132840346493933864e-02
1.200000000000000178e+00 3.400000000000000355e+00 5.054397639893347394e-02
1.300000000000000044e+00 3.400000000000000355e+00 4.946755186358958029e-02
1.400000000000000133e+00 3.400000000000000355e+00 4.809006011120256496e-02
1.500000000000000000e+00 3.400000000000000355e+00 4.641856373857072837e-02
1.600000000000000089e+00 3.400000000000000355e+00 4.447543127782721539e-02
1.700000000000000178e+00 3.400000000000000355e+00 4.229630616941527227e-02
1.800000000000000044e+00 3.400000000000000355e+00 3.992722494610270734e-02
1.900000000000000133e+00 3.400000000000000355e+00 3.742127213690522869e-02
2.000000000000000000e+00 3.400000000000000355e+00 3.483514050872825452e-02
2.100000000000000089e+00 3.400000000000000355e+00 3.222590703297882608e-02
2.200000000000000178e+00 3.400000000000000355e+00 2.964825330936870021e-02
2.300000000000000266e+00 3.400000000000000355e+00 2.715226957559260801e-02
2.400000000000000355e+00 3.400000000000000355e+00 2.478189668374860405e-02
2.500000000000000000e+00 3.400000000000000355e+00 2.257398947716098697e-02
2.600000000000000089e+00 3.400000000000000355e+00 2.055793270336853801e-02
2.700000000000000178e+00 3.400000000000000355e+00 1.875570817057854028e-02
2.800000000000000266e+00 3.400000000000000355e+00 1.718229776198956435e-02
2.900000000000000355e+00 3.400000000000000355e+00 1.584630788486784958e-02
3.000000000000000000e+00 3.400000000000000355e+00 1.475071285920872069e-02
3.100000000000000089e+00 3.400000000000000355e+00 1.389363348852219737e-02
3.200000000000000178e+00 3.400000000000000355e+00 1.326908888733275421e-02
3.300000000000000266e+00 3.400000000000000355e+00 1.286768156977670212e-02
3.400000000000000355e+00 3.400000000000000355e+00 1.267719564872623814e-02
3.500000000000000000e+00 3.400000000000000355e+00 1.268310435561923084e-02
3.600000000000000089e+00 3.400000000000000355e+00 1.286899524822278720e-02
3.700000000000000178e+00 3.400000000000000355e+00 1.321692925692073001e-02
3.800000000000000266e+00 3.400000000000000355e+00 1.370775337933093085e-02
3.900000000000000355e+00 3.400000000000000355e+00 1.432138692246829118e-02
4.000000000000000000e+00 3.400000000000000355e+00 1.503709847356895363e-02
4.100000000000000533e+00 3.400000000000000355e+00 1.583378614184945479e-02
4.200000000000000178e+00 3.400000000000000355e+00 1.669026798780752843e-02
4.299999999999999822e+00 3.400000000000000355e+00 1.758558384851978407e-02
4.400000000000000355e+00 3.400000000000000355e+00 1.849930477412976490e-02
4.500000000000000000e+00 3.400000000000000355e+00 1.941184262937137306e-02
4.600000000000000533e+00 3.400000000000000355e+00 2.030475046121304680e-02
4.700000000000000178e+00 3.400000000000000355e+00 2.116100409114930747e-02
4.800000000000000711e+00 3.400000000000000355e+00 2.196525688566371148e-02
4.900000000000000355e+00 3.400000000000000355e+00 2.270406238495760107e-02
5.000000000000000000e+00 3.400000000000000355e+00 2.336606286604204358e-02
5.100000000000000533e+00 3.400000000000000355e+00 2.394214536352314363e-02
5.200000000000000178e+00 3.400000000000000355e+00 2.442556959855127913e-02
5.300000000000000711e+00 3.400000000000000355e+00 2.481207423230372827e-02
5.400000000000000355e+00 3.400000000000000355e+00 2.509996859955119369e-02
5.500000000000000000e+00 3.400000000000000355e+00 2.529021649991593929e-02
5.600000000000000533e+00 3.400000000000000355e+00 2.538651677239443447e-02
5.700000000000000178e+00 3.400000000000000355e+00 2.539538236446086533e-02
5.800000000000000711e+00 3.400000000000000355e+00 2.532621555007443653e-02
5.900000000000000355e+00 3.400000000000000355e+00 2.519137194790427650e-02
6.000000000000000000e+00 3.400000000000000355e+00 2.500620013588904234e-02
6.100000000000000533e+00 3.400000000000000355e+00 2.478903711653311637e-02
6.200000000000000178e+00 3.400000000000000355e+00 2.456113301178542221e-02
6.300000000000000711e+00 3.400000000000000355e+00 2.434647182006470859e-02
6.400000000000000355e+00 3.400000000000000355e+00 2.417144991219882105e-02
6.500000000000000000e+00 3.400000000000000355e+00 2.406437164293810313e-02
6.600000000000000533e+00 3.400000000000000355e+00 2.405472376756191341e-02
6.700000000000000178e+00 3.400000000000000355e+00 2.417219908316401572e-02
6.800000000000000711e+00 3.400000000000000355e+00 2.444545634783355098e-02
6.900000000000000355e+00 3.400000000000000355e+00 2.490062879584666045e-02
7.000000000000000000e+00 3.400000000000000355e+00 2.555962698649997394e-02
7.100000000000000533e+00 3.400000000000000355e+00 2.643832125472181729e-02
7.200000000000000178e+00 3.400000000000000355e+00 2.754473087555365032e-02
7.300000000000000711e+00 3.400000000000000355e+00 2.887738573192749625e-02
7.400000000000000355e+00 3.400000000000000355e+00 3.042405501264421747e-02
7.500000000000000000e+00 3.400000000000000355e+00 3.216104893091100564e-02
7.600000000000000533e+00 3.400000000000000355e+00 3.405328680217829806e-02
7.700000000000000178e+00 3.400000000000000355e+00 3.605528300399740704e-02
7.800000000000000711e+00 3.400000000000000355e+00 3.811312950111147430e-02
7.900000000000000355e+00 3.400000000000000355e+00 4.016745236888238924e-02
8.000000000000000000e+00 3.400000000000000355e+00 4.215719805432224798e-02
8.099999999999999645e+00 3.400000000000000355e+00 4.402397646048036850e-02
8.200000000000001066e+00 3.400000000000000355e+00 4.571657047621199843e-02
8.300000000000000711e+00 3.400000000000000355e+00 4.719513606552941387e-02
8.400000000000000355e+00 3.400000000000000355e+00 4.843458365277233252e-02
8.500000000000000000e+00 3.400000000000000355e+00 4.942666585143133673e-02
8.599999999999999645e+00 3.400000000000000355e+00 5.018040538343367801e-02
8.700000000000001066e+00 3.400000000000000355e+00 5.072067504379641767e-02
8.800000000000000711e+00 3.400000000000000355e+00 5.108496998861565552e-02
8.900000000000000355e+00 3.400000000000000355e+00 5.131866041889658614e-02
9.000000000000000000e+00 3.400000000000000355e+00 5.146924088516343504e-02
9.099999999999999645e+00 3.400000000000000355e+00 5.158026079734021052e-02
9.200000000000001066e+00 3.400000000000000355e+00 5.168569612548568754e-02
9.300000000000000711e+00 3.400000000000000355e+00 5.180548609820155581e-02
9.400000000000000355e+00 3.400000000000000355e+00 5.194281189087754380e-02
9.500000000000000000e+00 3.400000000000000355e+00 5.208345832327755665e-02
9.600000000000001421e+00 3.400000000000000355e+00 5.219731284372475244e-02
9.700000000000001066e+00 3.400000000000000355e+00 5.224176632995514158e-02
9.800000000000000711e+00 3.400000000000000355e+00 5.216653494876138941e-02
9.900000000000000355e+00 3.400000000000000355e+00 5.191925919741616213e-02
1.000000000000000000e+01 3.400000000000000355e+00 5.145117629404385301e-02
1.010000000000000142e+01 3.400000000000000355e+00 5.072220663228385606e-02
1.020000000000000107e+01 3.400000000000000355e+00 4.970492722855453238e-02
1.030000000000000071e+01 3.400000000000000355e+00 4.838709507135602328e-02
1.040000000000000036e+01 3.400000000000000355e+00 4.677259525801871071e-02
1.050000000000000000e+01 3.400000000000000355e+00 4.488088848095280609e-02
1.060000000000000142e+01 3.400000000000000355e+00 4.274519288354691748e-02
1.070000000000000107e+01 3.400000000000000355e+00 4.040974043005297889e-02
1.080000000000000071e+01 3.400000000000000355e+00 3.792649313156420954e-02
1.090000000000000036e+01 3.400000000000000355e+00 3.535169510058575743e-02
1.100000000000000000e+01 3.400000000000000355e+00 3.274258474941627028e-02
1.110000000000000142e+01 3.400000000000000355e+00 3.015451315578890346e-02
1.120000000000000107e+01 3.400000000000000355e+00 2.763862546582579807e-02
1.130000000000000071e+01 3.400000000000000355e+00 2.524017565103378255e-02
1.140000000000000036e+01 3.400000000000000355e+00 2.299747073929112734e-02
1.150000000000000000e+01 3.400000000000000355e+00 2.094138444164971719e-02
1.160000000000000142e+01 3.400000000000000355e+00 1.909534377627494783e-02
1.170000000000000107e+01 3.400000000000000355e+00 1.747567478097984683e-02
1.180000000000000071e+01 3.400000000000000355e+00 1.609219169378617656e-02
1.190000000000000036e+01 3.400000000000000355e+00 1.494892407109606886e-02
1.200000000000000000e+01 3.400000000000000355e+00 1.404489401482014038e-02
1.210000000000000142e+01 3.400000000000000355e+00 1.337487716154788994e-02
1.220000000000000107e+01 3.400000000000000355e+00 1.293010319679075565e-02
1.230000000000000071e+01 3.400000000000000355e+00 1.269887205081098036e-02
1.240000000000000036e+01 3.400000000000000355e+00 1.266707906135161599e-02
1.250000000000000000e+01 3.400000000000000355e+00 1.281865540841187201e-02
1.260000000000000142e+01 3.400000000000000355e+00 1.313593876875804312e-02
1.270000000000000107e+01 3.400000000000000355e+00 1.359999357916064078e-02
1.280000000000000071e+01 3.400000000000000355e+00 1.419090103951891647e-02
1.290000000000000036e+01 3.400000000000000355e+00 1.488803675809775157e-02
1.300000000000000000e+01 3.400000000000000355e+00 1.567034960936883325e-02
1.310000000000000142e+01 3.400000000000000355e+00 1.651664987106477370e-02
1.320000000000000107e+01 3.400000000000000355e+00 1.740590894737486030e-02
1.330000000000000071e+01 3.400000000000000355e+00 1.831756779440825433e-02
1.340000000000000036e+01 3.400000000000000355e+00 1.923184720026542560e-02
1.350000000000000000e+01 3.400000000000000355e+00 2.013005076337663624e-02
1.360000000000000142e+01 3.400000000000000355e+00 2.099485091653080504e-02
1.370000000000000107e+01 3.400000000000000355e+00 2.181054953999355880e-02
1.380000000000000071e+01 3.400000000000000355e+00 2.256330723049370518e-02
1.390000000000000036e+01 3.400000000000000355e+00 2.324133860497399132e-02
1.400000000000000000e+01 3.400000000000000355e+00 2.383507450335893563e-02
1.410000000000000142e+01 3.400000000000000355e+00 2.433729502502414085e-02
1.420000000000000107e+01 3.400000000000000355e+00 2.474323951716117173e-02
1.430000000000000071e+01 3.400000000000000355e+00 2.505070062809468256e-02
1.440000000000000036e+01 3.400000000000000355e+00 2.526010922185724719e-02
1.450000000000000000e+01 3.400000000000000355e+00 2.537461534330606727e-02
1.460000000000000142e+01 3.400000000000000355e+00 2.540016762935779979e-02
1.470000000000000107e+01 3.400000000000000355e+00 2.534558970325614252e-02
1.480000000000000071e+01 3.400000000000000355e+00 2.522264726659501771e-02
1.490000000000000036e+01 3.400000000000000355e+00 2.504609390821875906e-02
1.500000000000000000e+01 3.400000000000000355e+00 2.483367722330187197e-02
0.000000000000000000e+00 3.500000000000000000e+00 5.121260624244670934e-02
1.000000000000000056e-01 3.500000000000000000e+00 5.116947789860517432e-02
2.000000000000000111e-01 3.500000000000000000e+00 5.111909751463793866e-02
3.000000000000000444e-01 3.500000000000000000e+00 5.110157025631086036e-02
4.000000000000000222e-01 3.500000000000000000e+00 5.113977108553547507e-02
5.000000000000000000e-01 3.500000000000000000e+00 5.123650083934739446e-02
6.000000000000000888e-01 3.500000000000000000e+00 5.137409153216548896e-02
7.000000000000000666e-01 3.500000000000000000e+00 5.151646777444179176e-02
8.000000000000000444e-01 3.500000000000000000e+00 5.161333948529350790e-02
9.000000000000000222e-01 3.500000000000000000e+00 5.160593022479367797e-02
1.000000000000000000e+00 3.500000000000000000e+00 5.143347650498868162e-02
1.100000000000000089e+00 3.500000000000000000e+00 5.103968665124505866e-02
1.200000000000000178e+00 3.500000000000000000e+00 5.037842030251003106e-02
1.300000000000000044e+00 3.500000000000000000e+00 4.941801814169659302e-02
1.400000000000000133e+00 3.500000000000000000e+00 4.814393890260436348e-02
1.500000000000000000e+00 3.500000000000000000e+00 4.655960506539708055e-02
1.600000000000000089e+00 3.500000000000000000e+00 4.468558132274792760e-02
1.700000000000000178e+00 3.500000000000000000e+00 4.255738207497465619e-02
1.800000000000000044e+00 3.500000000000000000e+00 4.022231020572084037e-02
1.900000000000000133e+00 3.500000000000000000e+00 3.773576676649839645e-02
2.000000000000000000e+00 3.500000000000000000e+00 3.515744842132595416e-02
2.100000000000000089e+00 3.500000000000000000e+00 3.254778211899896773e-02
2.200000000000000178e+00 3.500000000000000000e+00 2.996485294477841885e-02
2.300000000000000266e+00 3.500000000000000000e+00 2.746197924294609127e-02
2.400000000000000355e+00 3.500000000000000000e+00 2.508599345533409075e-02
2.500000000000000000e+00 3.500000000000000000e+00 2.287620771011363713e-02
2.600000000000000089e+00 3.500000000000000000e+00 2.086398529933834040e-02
2.700000000000000178e+00 3.500000000000000000e+00 1.907280393803632498e-02
2.800000000000000266e+00 3.500000000000000000e+00 1.751868213868176469e-02
2.900000000000000355e+00 3.500000000000000000e+00 1.621084227757743981e-02
3.000000000000000000e+00 3.500000000000000000e+00 1.515249824151596730e-02
3.100000000000000089e+00 3.500000000000000000e+00 1.434167718283507406e-02
3.200000000000000178e+00 3.500000000000000000e+00 1.377200968666045244e-02
3.300000000000000266e+00 3.500000000000000000e+00 1.343344721905014201e-02
3.400000000000000355e+00 3.500000000000000000e+00 1.331288766712663933e-02
3.500000000000000000e+00 3.500000000000000000e+00 1.339470757654465972e-02
3.600000000000000089e+00 3.500000000000000000e+00 1.366121257532934563e-02
3.700000000000000178e+00 3.500000000000000000e+00 1.409302529852071023e-02
3.800000000000000266e+00 3.500000000000000000e+00 1.466943321985875875e-02
3.900000000000000355e+00 3.500000000000000000e+00 1.536871782921845481e-02
4.000000000000000000e+00 3.500000000000000000e+00 1.616848248858805334e-02
4.100000000000000533e+00 3.500000000000000000e+00 1.704599013150068926e-02
4.200000000000000178e+00 3.500000000000000000e+00 1.797851488328433209e-02
4.299999999999999822e+00 3.500000000000000000e+00 1.894370478511186312e-02
4.400000000000000355e+00 3.500000000000000000e+00 1.991994708516962517e-02
4.500000000000000000e+00 3.500000000000000000e+00 2.088672376508333289e-02
[truncated: 1,593,376 more chars]
