# Supplementary material for: Circumventing the stability problems of graphene nanoribbon zigzag edges
Source: Nat Chem. 2022 Sep 26;14(12):1451–8. doi: 10.1038/s41557-022-01042-8 (PMC10665199; doi:10.1038/s41557-022-01042-8)
Supplement: Supplementary file 7 — Conductance spectra and calculated atomic positions for Fig. 5 [file 41557_2022_1042_MOESM7_ESM.zip]

Archive with 7 entries (6 files):
- c-freestandingCells/
- c-freestandingCells/ketoneGNR.xyz
- c-freestandingCells/ketoneGold.xyz
- c-freestandingCells/pristineGNR.xyz
- Fig5b_k_chGNRs.txt
- Fig5b_MO_k_chGNRs.txt
- Fig5b_pristine_chGNRs.txt
