# Supplementary material for: Circumventing the stability problems of graphene nanoribbon zigzag edges
Source: Nat Chem. 2022 Sep 26;14(12):1451–8. doi: 10.1038/s41557-022-01042-8 (PMC10665199; doi:10.1038/s41557-022-01042-8)
Supplement: Supplementary file 7 — Conductance spectra and calculated atomic positions for Fig. 5 [file 41557_2022_1042_MOESM7_ESM.zip › c-freestandingCells/ketoneGNR.xyz]

36

 C       3.76273235      10.94644298       1.00000000
 C       4.80130173      11.88178950       1.00000000
 C       6.12786841      11.50400907       1.00000000
 C       7.16220814      12.56921821       1.00000000
 C       8.57151357      12.11996440       1.00000000
 C       9.58106736      13.08023784       1.00000000
 C      10.90799286      12.70961223       1.00000000
 C      11.28465026      11.35847988       1.00000000
 C       8.90161502      10.75296143       1.00000000
 C      10.26989431      10.36854904       1.00000000
 C       7.86916440       9.74713755       1.00000000
 C       6.48651927      10.14058853       1.00000000
 C       5.46185723       9.16800037       1.00000000
 C       4.09635994       9.57045269       1.00000000
 C      11.98090393       8.57749513       1.00000000
 C      10.61542848       8.97997204       1.00000000
 C       9.59051256       8.00765102       1.00000000
 C       8.20792506       8.40104321       1.00000000
 C       7.17573593       7.39493616       1.00000000
 C       5.80745050       7.77940702       1.00000000
 C      12.31455196       7.20152333       1.00000000
 C      11.27586110       6.26630784       1.00000000
 C       9.94929059       6.64415219       1.00000000
 C       8.91511153       5.57875432       1.00000000
 O       9.21586657       4.39369673       1.00000000
 C       7.50587915       6.02787437       1.00000000
 C       6.49619425       5.06772163       1.00000000
 C       5.16927059       5.43840303       1.00000000
 C       4.79263942       6.78951995       1.00000000
 H       4.42290538       4.66100447       1.00000000
 H       6.77833058       4.02536749       1.00000000
 H      11.65433637      13.48702912       1.00000000
 H       9.29883856      14.12256171       1.00000000
 O       6.86157003      13.75429613       1.00000000
 H       4.60866861      12.94194461       1.00000000
 H      11.46837096       5.20612476       1.00000000
