# Supplementary material for: Circumventing the stability problems of graphene nanoribbon zigzag edges
Source: Nat Chem. 2022 Sep 26;14(12):1451–8. doi: 10.1038/s41557-022-01042-8 (PMC10665199; doi:10.1038/s41557-022-01042-8)
Supplement: Supplementary file 7 — Conductance spectra and calculated atomic positions for Fig. 5 [file 41557_2022_1042_MOESM7_ESM.zip › c-freestandingCells/ketoneGold.xyz]

37

Au        16.56029       20.44066       -5.00011
O         15.38298       31.70136       -5.00011
O         17.73783       22.20504       -5.00011
C         13.29777       24.69697       -5.00001
C         13.66080       23.34409       -5.00000
C         14.96490       22.97711       -4.99999
C         16.02826       23.89256       -5.00002
C         17.39417       23.44815       -5.00005
C         18.43122       24.47646       -5.00002
C         19.77739       24.13073       -5.00003
C         20.80700       25.07995       -5.00001
C         14.33431       25.67026       -5.00001
C         15.70359       25.27670       -5.00001
C         16.72903       26.26748       -5.00001
C         18.08825       25.86661       -5.00001
C         19.11985       26.84570       -5.00000
C         20.48714       26.46487       -5.00000
C         12.63368       27.44152       -4.99999
C         14.00097       27.06069       -5.00000
C         15.03257       28.03979       -4.99999
C         16.39179       27.63892       -5.00000
C         18.78651       28.23613       -4.99999
C         17.41722       28.62969       -4.99998
C         19.82304       29.20942       -4.99997
C         19.46000       30.56231       -4.99994
C         18.15590       30.92928       -4.99993
C         17.09255       30.01383       -4.99998
C         15.72664       30.45825       -5.00003
C         14.68960       29.42993       -4.99999
C         13.34342       29.77566       -4.99999
C         12.31382       28.82644       -4.99998
H         19.99752       23.07736       -5.00004
H         13.12328       30.82903       -5.00000
H         17.96974       31.98986       -4.99987
H         20.20496       31.33914       -4.99990
H         15.15109       21.91655       -4.99995
H         12.91584       22.56726       -4.99997
