# Supplementary material for: Circumventing the stability problems of graphene nanoribbon zigzag edges
Source: Nat Chem. 2022 Sep 26;14(12):1451–8. doi: 10.1038/s41557-022-01042-8 (PMC10665199; doi:10.1038/s41557-022-01042-8)
Supplement: Supplementary file 7 — Conductance spectra and calculated atomic positions for Fig. 5 [file 41557_2022_1042_MOESM7_ESM.zip › c-freestandingCells/pristineGNR.xyz]

36

 C       3.53371720      11.10661609      12.54573994
 C       4.55992801      12.03918023      12.54336730
 C       5.91424810      11.67254847      12.54496849
 C       6.93675158      12.63383942      12.54349360
 C       8.27635559      12.27227464      12.54418818
 C       9.31928869      13.24321457      12.54336110
 C      10.62479149      12.87089970      12.54378919
 C      11.02168163      11.49897203      12.54514487
 C       8.64174693      10.88606806      12.54662841
 C      10.02164414      10.51194348      12.54731964
 C       7.62903983       9.90664273      12.54883481
 C       6.26144647      10.28338445      12.54791104
 C       5.23609443       9.31056290      12.55026699
 C       3.87357455       9.70634716      12.54940580
 C      11.73395292       8.72193740      12.55212779
 C      10.37142227       9.11767640      12.55065245
 C       9.34602182       8.14490331      12.55330895
 C       7.97840130       8.52157975      12.55192224
 C       6.96579954       7.54206866      12.55493119
 C       5.58589106       7.91627236      12.55390548
 C      12.07383108       7.32167626      12.55619443
 C      11.04763923       6.38913839      12.55889673
 C       9.69331374       6.75577395      12.55792389
 C       8.67095369       5.79439682      12.56155891
 H       8.93511746       4.74476907      12.56623062
 C       7.33130393       6.15585931      12.56039415
 C       6.28834635       5.18503438      12.56454384
 C       4.98282500       5.55745351      12.56307725
 C       4.58585979       6.92931594      12.55760256
 H       4.23415263       4.78202839      12.56661819
 H       6.55362407       4.13642155      12.56910277
 H      11.37347541      13.64631454      12.54400248
 H       9.05321685      14.29163001      12.54438485
 H       6.67271735      13.68351463      12.54167227
 H       4.34036584      13.09493548      12.54042191
 H      11.26717501       5.33337596      12.56200769
