# Supplementary material for: Circumventing the stability problems of graphene nanoribbon zigzag edges
Source: Nat Chem. 2022 Sep 26;14(12):1451–8. doi: 10.1038/s41557-022-01042-8 (PMC10665199; doi:10.1038/s41557-022-01042-8)
Supplement: Supplementary file 7 — Conductance spectra and calculated atomic positions for Fig. 5 [file 41557_2022_1042_MOESM7_ESM.zip › Fig5b_k_chGNRs.txt]

keto_n_bias24	keto_n_cond_ave
-2	7.5154225e-12
-1.9799	6.9047175e-12
-1.9598	6.3838925e-12
-1.9397	6.0700525e-12
-1.9196	5.917905e-12
-1.8995	5.5580225e-12
-1.8794	5.514385e-12
-1.8593	5.5133825e-12
-1.8392	5.5792825e-12
-1.8191	5.5555775e-12
-1.799	5.770295e-12
-1.77889	5.5527175e-12
-1.75879	5.5845425e-12
-1.73869	5.441975e-12
-1.71859	5.3686975e-12
-1.69849	5.1990925e-12
-1.67839	5.119125e-12
-1.65829	5.0224275e-12
-1.63819	5.0719675e-12
-1.61809	5.2109525e-12
-1.59799	5.3880225e-12
-1.57789	5.2925575e-12
-1.55779	5.3931975e-12
-1.53769	5.3806825e-12
-1.51759	5.4980275e-12
-1.49749	5.51033e-12
-1.47739	5.648125e-12
-1.45729	5.66568e-12
-1.43719	5.486235e-12
-1.41709	4.7331175e-12
-1.39698	4.045105e-12
-1.37688	3.3467675e-12
-1.35678	3.027005e-12
-1.33668	2.800455e-12
-1.31658	2.703905e-12
-1.29648	2.6513125e-12
-1.27638	2.455705e-12
-1.25628	2.5741475e-12
-1.23618	2.57949e-12
-1.21608	2.651275e-12
-1.19598	2.8871325e-12
-1.17588	2.9890525e-12
-1.15578	3.03446e-12
-1.13568	3.0268475e-12
-1.11558	2.74219e-12
-1.09548	2.6061125e-12
-1.07538	2.432815e-12
-1.05528	2.41866e-12
-1.03518	2.5328875e-12
-1.01508	2.514725e-12
-0.994975	2.732e-12
-0.974874	2.92124e-12
-0.954774	2.9623175e-12
-0.934673	3.21421e-12
-0.914573	3.298335e-12
-0.894472	3.1068125e-12
-0.874372	2.894525e-12
-0.854271	2.68707e-12
-0.834171	2.6104275e-12
-0.81407	2.8288925e-12
-0.79397	2.912395e-12
-0.773869	2.931425e-12
-0.753769	2.8354475e-12
-0.733668	2.78791e-12
-0.713568	2.8087625e-12
-0.693467	2.9597925e-12
-0.673367	3.156495e-12
-0.653266	3.309835e-12
-0.633166	3.2677425e-12
-0.613065	3.456965e-12
-0.592965	3.55927e-12
-0.572864	3.6942925e-12
-0.552764	3.59296e-12
-0.532663	3.455395e-12
-0.512563	3.2370025e-12
-0.492462	3.334515e-12
-0.472362	3.198545e-12
-0.452261	2.8737975e-12
-0.432161	2.9163075e-12
-0.41206	3.0817875e-12
-0.39196	3.1652075e-12
-0.371859	3.6165725e-12
-0.351759	4.1505325e-12
-0.331658	4.8593025e-12
-0.311558	5.27958e-12
-0.291457	5.349015e-12
-0.271357	5.541125e-12
-0.251256	5.498845e-12
-0.231156	5.2943675e-12
-0.211055	4.9686425e-12
-0.190955	4.93153e-12
-0.170854	5.126725e-12
-0.150754	5.33894e-12
-0.130653	5.27358e-12
-0.110553	5.0573725e-12
-0.0904523	4.895415e-12
-0.0703518	5.084785e-12
-0.0502512	5.308205e-12
-0.0301508	5.24297e-12
-0.0100503	5.00539e-12
0.0100503	4.9081675e-12
0.0301507	4.87863e-12
0.0502512	5.07383e-12
0.0703518	5.4163625e-12
0.0904522	5.33985e-12
0.110553	5.384085e-12
0.130653	5.456905e-12
0.150754	5.4999625e-12
0.170854	5.5230625e-12
0.190955	5.4355975e-12
0.211055	5.18937e-12
0.231156	5.0171375e-12
0.251256	5.0412625e-12
0.271357	5.024745e-12
0.291457	5.08998e-12
0.311558	5.1053375e-12
0.331658	5.1083925e-12
0.351759	5.3466025e-12
0.371859	5.744045e-12
0.39196	5.78008e-12
0.41206	5.7332525e-12
0.432161	5.58857e-12
0.452261	5.4344125e-12
0.472362	5.532865e-12
0.492462	5.66318e-12
0.512563	6.2634025e-12
0.532663	7.05352e-12
0.552764	7.5206125e-12
0.572864	7.868815e-12
0.592965	7.9393325e-12
0.613065	7.9896525e-12
0.633166	7.81387e-12
0.653266	7.5374575e-12
0.673367	7.3936275e-12
0.693467	7.345655e-12
0.713568	7.33928e-12
0.733668	7.274385e-12
0.753769	7.3499625e-12
0.773869	7.4270075e-12
0.79397	7.5579975e-12
0.81407	7.47339e-12
0.834171	7.5756575e-12
0.854271	7.542435e-12
0.874372	7.3097075e-12
0.894472	7.28363e-12
0.914573	7.34326e-12
0.934673	7.2770175e-12
0.954774	7.1864375e-12
0.974874	7.25118e-12
0.994975	7.3152375e-12
1.01508	7.332615e-12
1.03518	7.36155e-12
1.05528	7.5563125e-12
1.07538	7.6514225e-12
1.09548	7.6718625e-12
1.11558	7.622445e-12
1.13568	7.517725e-12
1.15578	7.534255e-12
1.17588	7.6841325e-12
1.19598	7.793535e-12
1.21608	7.8884175e-12
1.23618	7.979615e-12
1.25628	7.9944325e-12
1.27638	8.1652075e-12
1.29648	8.346175e-12
1.31658	8.53494e-12
1.33668	8.5228325e-12
1.35678	8.633625e-12
1.37688	8.7325125e-12
1.39698	8.814775e-12
1.41709	9.0653925e-12
1.43719	9.380135e-12
1.45729	9.708135e-12
1.47739	1.000921e-11
1.49749	1.039725e-11
1.51759	1.0706425e-11
1.53769	1.0781675e-11
1.55779	1.089205e-11
1.57789	1.09224e-11
1.59799	1.0765175e-11
1.61809	1.0620725e-11
1.63819	1.0415225e-11
1.65829	1.03653e-11
1.67839	1.0300025e-11
1.69849	1.01613e-11
1.71859	1.007909e-11
1.73869	9.810695e-12
1.75879	9.7547625e-12
1.77889	9.5072e-12
1.799	9.341335e-12
1.8191	9.2907575e-12
1.8392	9.14152e-12
1.8593	9.009075e-12
1.8794	8.92647e-12
1.8995	8.8556125e-12
1.9196	8.8071875e-12
1.9397	8.793915e-12
1.9598	8.83952e-12
1.9799	8.70289e-12
2	8.991985e-12
