# Supplementary material for: Circumventing the stability problems of graphene nanoribbon zigzag edges
Source: Nat Chem. 2022 Sep 26;14(12):1451–8. doi: 10.1038/s41557-022-01042-8 (PMC10665199; doi:10.1038/s41557-022-01042-8)
Supplement: Supplementary file 7 — Conductance spectra and calculated atomic positions for Fig. 5 [file 41557_2022_1042_MOESM7_ESM.zip › Fig5b_MO_k_chGNRs.txt]

keto_MO_bias442	keto_MO_cond442
-2.3	1.11601e-11
-2.27991	1.13639e-11
-2.25981	1.16173e-11
-2.23972	1.15637e-11
-2.21963	1.21078e-11
-2.19953	1.17999e-11
-2.17944	1.16051e-11
-2.15935	1.17915e-11
-2.13925	1.22532e-11
-2.11916	1.23563e-11
-2.09907	1.28339e-11
-2.07897	1.32588e-11
-2.05888	1.3338e-11
-2.03878	1.30876e-11
-2.01869	1.28293e-11
-1.9986	1.22975e-11
-1.9785	1.17559e-11
-1.95841	1.10805e-11
-1.93832	1.07184e-11
-1.91822	1.03338e-11
-1.89813	9.83161e-12
-1.87804	9.65604e-12
-1.85794	9.85225e-12
-1.83785	9.41086e-12
-1.81776	9.57008e-12
-1.79766	9.48798e-12
-1.77757	9.16379e-12
-1.75748	9.04904e-12
-1.73738	8.85647e-12
-1.71729	8.72033e-12
-1.6972	8.25702e-12
-1.6771	8.14075e-12
-1.65701	7.93698e-12
-1.63692	8.08204e-12
-1.61682	8.3158e-12
-1.59673	8.15177e-12
-1.57664	8.01724e-12
-1.55654	7.76848e-12
-1.53645	7.856e-12
-1.51636	7.32324e-12
-1.49626	6.48464e-12
-1.47617	5.60366e-12
-1.45607	4.94267e-12
-1.43598	4.64257e-12
-1.41589	4.14291e-12
-1.39579	4.07164e-12
-1.3757	3.82892e-12
-1.35561	3.72013e-12
-1.33551	3.55942e-12
-1.31542	3.64322e-12
-1.29533	3.58096e-12
-1.27523	3.45303e-12
-1.25514	3.24693e-12
-1.23505	3.22849e-12
-1.21495	3.18668e-12
-1.19486	3.17735e-12
-1.17477	3.11289e-12
-1.15467	3.14577e-12
-1.13458	3.073e-12
-1.11449	3.20873e-12
-1.09439	3.19881e-12
-1.0743	3.03764e-12
-1.05421	2.99893e-12
-1.03411	2.96178e-12
-1.01402	2.93378e-12
-0.993925	2.91015e-12
-0.973832	2.99737e-12
-0.953738	3.16191e-12
-0.933645	3.17496e-12
-0.913551	3.1952e-12
-0.893458	3.02972e-12
-0.873364	3.16544e-12
-0.853271	2.92139e-12
-0.833177	2.8538e-12
-0.813084	2.79565e-12
-0.79299	2.62417e-12
-0.772897	2.68898e-12
-0.752804	2.7961e-12
-0.73271	2.44851e-12
-0.712617	2.56399e-12
-0.692523	2.60484e-12
-0.67243	2.87121e-12
-0.652336	2.66035e-12
-0.632243	2.77227e-12
-0.612149	2.81386e-12
-0.592056	2.97749e-12
-0.571962	3.04646e-12
-0.551869	3.12501e-12
-0.531775	3.36602e-12
-0.511682	3.57012e-12
-0.491589	3.26873e-12
-0.471495	3.48643e-12
-0.451402	3.32807e-12
-0.431308	3.37518e-12
-0.411215	3.51175e-12
-0.391121	3.71335e-12
-0.371028	3.95313e-12
-0.350934	4.07417e-12
-0.330841	4.08092e-12
-0.310748	4.15172e-12
-0.290654	4.33801e-12
-0.270561	4.17029e-12
-0.250467	4.20697e-12
-0.230374	4.3959e-12
-0.21028	4.18687e-12
-0.190187	3.96816e-12
-0.170093	3.58684e-12
-0.15	3.67655e-12
-0.129906	3.74673e-12
-0.109813	3.70162e-12
-0.0897193	4.00063e-12
-0.0696259	3.89426e-12
-0.0495324	4.08194e-12
-0.029439	4.13285e-12
-0.00934553	4.10818e-12
0.0107479	4.47335e-12
0.0308414	5.34763e-12
0.0509348	6.16131e-12
0.0710282	7.50609e-12
0.0911217	8.84814e-12
0.111215	1.02167e-11
0.131309	1.12635e-11
0.151402	1.13925e-11
0.171496	1.05876e-11
0.191589	9.99132e-12
0.211683	9.59439e-12
0.231776	9.43211e-12
0.251869	9.79645e-12
0.271963	1.04505e-11
0.292056	1.09753e-11
0.31215	1.1317e-11
0.332243	1.156e-11
0.352337	1.18182e-11
0.37243	1.25176e-11
0.392524	1.32116e-11
0.412617	1.38583e-11
0.432711	1.41709e-11
0.452804	1.43793e-11
0.472898	1.47743e-11
0.492991	1.48558e-11
0.513084	1.5125e-11
0.533178	1.58474e-11
0.553271	1.6282e-11
0.573365	1.69761e-11
0.593458	1.77025e-11
0.613552	1.92667e-11
0.633645	2.05624e-11
0.653738	2.21359e-11
0.673832	2.39026e-11
0.693926	2.49998e-11
0.714019	2.57323e-11
0.734113	2.63255e-11
0.754206	2.74216e-11
0.774299	2.86083e-11
0.794393	2.98641e-11
0.814486	3.10468e-11
0.83458	3.11596e-11
0.854673	3.12765e-11
0.874767	3.13523e-11
0.89486	3.12504e-11
0.914953	3.1027e-11
0.935047	3.09772e-11
0.955141	3.0347e-11
0.975234	2.90902e-11
0.995327	2.82667e-11
1.01542	2.71771e-11
1.03551	2.55467e-11
1.05561	2.46198e-11
1.0757	2.39155e-11
1.09579	2.35183e-11
1.11589	2.30709e-11
1.13598	2.27603e-11
1.15608	2.25197e-11
1.17617	2.25745e-11
1.19626	2.23009e-11
1.21636	2.24297e-11
1.23645	2.27336e-11
1.25654	2.29732e-11
1.27664	2.37942e-11
1.29673	2.42094e-11
1.31682	2.43798e-11
1.33692	2.47117e-11
1.35701	2.50445e-11
1.3771	2.53541e-11
1.3972	2.49667e-11
1.41729	2.50557e-11
1.43738	2.55692e-11
1.45748	2.58199e-11
1.47757	2.66435e-11
1.49766	2.73176e-11
1.51776	2.76263e-11
1.53785	2.76115e-11
1.55794	2.79043e-11
1.57804	2.7653e-11
1.59813	2.78249e-11
1.61822	2.74539e-11
1.63832	2.70607e-11
1.65841	2.68203e-11
1.6785	2.67939e-11
1.6986	2.60554e-11
1.71869	2.58717e-11
1.73879	2.52126e-11
1.75888	2.57058e-11
1.77897	2.60888e-11
1.79907	2.6813e-11
1.81916	2.74146e-11
1.83925	2.79903e-11
1.85935	2.86912e-11
1.87944	2.93398e-11
1.89953	3.06384e-11
1.91963	3.17018e-11
1.93972	3.34586e-11
1.95981	3.54552e-11
1.97991	3.74764e-11
2	3.94736e-11
