# Supplementary material for: Circumventing the stability problems of graphene nanoribbon zigzag edges
Source: Nat Chem. 2022 Sep 26;14(12):1451–8. doi: 10.1038/s41557-022-01042-8 (PMC10665199; doi:10.1038/s41557-022-01042-8)
Supplement: Supplementary file 7 — Conductance spectra and calculated atomic positions for Fig. 5 [file 41557_2022_1042_MOESM7_ESM.zip › Fig5b_pristine_chGNRs.txt]

'Bias pristine'	'dIdV pristine'
1	2.2665024
1	2.1740341
1	2.1087265
1	2.0783043
1	2.0703506
1	2.0664215
1	2.0535088
1	2.0627213
1	2.0726585
1	2.0773506
1	2.0695496
1	2.0550156
1	2.0405197
1	2.0366859
1	2.0334053
1	2.0206451
1	2.0231819
1	2.0325279
1	2.0506859
1	2.0665741
1	2.0652008
1	2.0512772
1	2.0545006
1	2.0464325
1	2.0463943
1	2.053051
1	2.0474434
1	2.0512009
1	2.062912
1	2.0641327
1	2.0677376
1	2.0819283
1	2.0775032
1	2.0597458
1	2.035408
1	2.044735
1	2.0532608
1	2.0683289
1	2.0828056
1	2.0788383
1	2.0616341
1	2.0619392
1	2.0511627
1	2.0540047
1	2.0734978
1	2.0654678
1	2.0680237
1	2.0704269
1	2.0682144
1	2.0666122
1	2.0765495
1	2.0639992
1	2.0552826
1	2.0596123
1	2.0691299
1	2.0689964
1	2.0740891
1	2.0734406
1	2.0617867
1	2.0673943
1	2.0611191
1	2.0731163
1	2.0948601
1	2.1003723
1	2.084198
1	2.0858574
1	2.076149
1	2.0635223
1	2.0551682
1	2.0471573
1	2.0572853
1	2.0740891
1	2.0910263
1	2.0941353
1	2.0984459
1	2.0908737
1	2.0809937
1	2.0551682
1	2.0562935
1	2.0685959
1	2.0707703
1	2.067337
1	2.0698929
1	2.0730972
1	2.0678902
1	2.0614624
1	2.0577812
1	2.0564842
1	2.050972
1	2.0528793
1	2.0617485
1	2.0902061
1	2.0931244
1	2.0890427
1	2.0862007
1	2.0747566
1	2.0495033
1	2.0491219
1	2.0519638
1	2.048912
0.998	2.070961
0.996	2.0670128
0.994	2.052536
0.992	2.0766449
0.99	2.0970917
0.988	2.0836067
0.986	2.0903969
0.984	2.096386
0.982	2.093029
0.98	2.0837975
0.978	2.0811462
0.976	2.058773
0.974	2.059288
0.972	2.0669556
0.97	2.0624733
0.968	2.0866013
0.966	2.0971298
0.964	2.0932007
0.962	2.0820618
0.96	2.0867729
0.958	2.0765686
0.956	2.0806122
0.954	2.1008873
0.952	2.1108246
0.95	2.103672
0.948	2.0977402
0.946	2.0962143
0.944	2.0907021
0.942	2.0912933
0.94	2.0932388
0.938	2.0871544
0.936	2.1025658
0.934	2.1354866
0.932	2.1362877
0.93	2.152729
0.928	2.1626854
0.926	2.1552086
0.924	2.1483612
0.922	2.1579742
0.92	2.146492
0.918	2.1502304
0.916	2.1640968
0.914	2.1706772
0.912	2.1995544
0.91	2.2139549
0.908	2.2148323
0.906	2.2083473
0.904	2.2028923
0.902	2.1840858
0.9	2.1852493
0.898	2.1856308
0.896	2.1821976
0.894	2.1821594
0.892	2.1837425
0.89	2.183075
0.888	2.1857071
0.886	2.1920776
0.884	2.1907806
0.882	2.185955
0.88	2.1772385
0.878	2.178936
0.876	2.1863174
0.874	2.1946144
0.872	2.203846
0.87	2.2163773
0.868	2.2203064
0.866	2.2079659
0.864	2.1936798
0.862	2.1767044
0.86	2.1705437
0.858	2.166481
0.856	2.1552086
0.854	2.1697044
0.852	2.1841621
0.85	2.1977806
0.848	2.2111511
0.846	2.2127914
0.844	2.220993
0.842	2.2145653
0.84	2.2065163
0.838	2.2021294
0.836	2.1948624
0.834	2.1732521
0.832	2.1642113
0.83	2.1675873
0.828	2.1770668
0.826	2.1939468
0.824	2.2034836
0.822	2.2044563
0.82	2.200737
0.818	2.1963692
0.816	2.1946144
0.814	2.1888924
0.812	2.184906
0.81	2.1796036
0.808	2.1800041
0.806	2.1821213
0.804	2.1704674
0.802	2.1756554
0.8	2.1717072
0.798	2.1646881
0.796	2.1674919
0.794	2.1648407
0.792	2.1534729
0.79	2.1526337
0.788	2.1395302
0.786	2.1346283
0.784	2.1433258
0.782	2.1371841
0.78	2.1486664
0.778	2.1425629
0.776	2.1260071
0.774	2.1159744
0.772	2.1106339
0.77	2.0991516
0.768	2.1031189
0.766	2.1003914
0.764	2.0946503
0.762	2.096386
0.76	2.1007729
0.758	2.1120834
0.756	2.1157646
0.754	2.0943451
0.752	2.0871544
0.75	2.0777512
0.748	2.0554161
0.746	2.0652771
0.744	2.0701599
0.742	2.0625877
0.74	2.059269
0.738	2.072258
0.736	2.06007
0.734	2.0656776
0.732	2.056942
0.73	2.0297623
0.728	2.0310211
0.726	2.034111
0.724	2.0230293
0.722	2.031517
0.72	2.0371437
0.718	2.0194244
0.716	2.0220375
0.714	2.0094681
0.712	1.995945
0.71	1.9977188
0.708	1.9999313
0.706	1.9782448
0.704	1.9722748
0.702	1.9608879
0.7	1.9475365
0.698	1.9558907
0.696	1.9603539
0.694	1.9621658
0.692	1.9670105
0.69	1.948204
0.688	1.9386673
0.686	1.9532394
0.684	1.94067
0.682	1.9301987
0.68	1.9154549
0.678	1.9021664
0.676	1.8842888
0.674	1.8932056
0.672	1.9003277
0.67	1.891695
0.668	1.8860493
0.666	1.8814316
0.664	1.8822269
0.662	1.8758011
0.66	1.8815517
0.658	1.8762817
0.656	1.8642845
0.654	1.8721142
0.652	1.8671017
0.65	1.8535252
0.648	1.8543606
0.646	1.8376293
0.644	1.8177147
0.642	1.8128262
0.64	1.8207474
0.638	1.8215199
0.636	1.8252621
0.634	1.8243618
0.632	1.8029747
0.63	1.788868
0.628	1.7919445
0.626	1.7811642
0.624	1.7661877
0.622	1.7616959
0.62	1.7350731
0.618	1.7265396
0.616	1.7425098
0.614	1.7508774
0.612	1.7512188
0.61	1.7560596
0.608	1.7466946
0.606	1.7383099
0.604	1.7518024
0.602	1.747715
0.6	1.7262802
0.598	1.7225494
0.596	1.70327
0.594	1.6782265
0.592	1.6813889
0.59	1.6655903
0.588	1.6513081
0.586	1.6622963
0.584	1.6591434
0.582	1.6531391
0.58	1.6625309
0.578	1.6502419
0.576	1.6437683
0.574	1.6503429
0.572	1.6420155
0.57	1.6386356
0.568	1.6548061
0.566	1.6426716
0.564	1.6363106
0.562	1.6464596
0.56	1.6301804
0.558	1.6203251
0.556	1.6211033
0.554	1.6240673
0.552	1.610014
0.55	1.6090221
0.548	1.6144314
0.546	1.6074352
0.544	1.6106987
0.542	1.6106663
0.54	1.6019306
0.538	1.6026917
0.536	1.5982571
0.534	1.5804653
0.532	1.5705719
0.53	1.5797672
0.528	1.5798264
0.526	1.5821247
0.524	1.6011887
0.522	1.591608
0.52	1.5886173
0.518	1.5807095
0.516	1.5715675
0.514	1.5709534
0.512	1.570467
0.51	1.5596104
0.508	1.5597019
0.506	1.5633354
0.504	1.5583115
0.502	1.5615978
0.5	1.5532818
0.498	1.5539093
0.496	1.5580654
0.494	1.5537758
0.492	1.5465183
0.49	1.5538921
0.488	1.5424004
0.486	1.5309315
0.484	1.5262585
0.482	1.5179615
0.48	1.5127964
0.478	1.5271111
0.476	1.5294704
0.474	1.5238533
0.472	1.5267544
0.47	1.510725
0.468	1.5025425
0.466	1.4967499
0.464	1.4867592
0.462	1.4835129
0.46	1.4839001
0.458	1.4715309
0.456	1.4746952
0.454	1.4787254
0.452	1.4786148
0.45	1.4874992
0.448	1.4834309
0.446	1.4661446
0.444	1.4514332
0.442	1.4436111
0.44	1.4392033
0.438	1.4437523
0.436	1.4280663
0.434	1.4154205
0.432	1.4071064
0.43	1.398098
0.428	1.3917923
0.426	1.3856411
0.424	1.3731098
0.422	1.3555737
0.42	1.3488026
0.418	1.3480396
0.416	1.3533688
0.414	1.3606148
0.412	1.3528748
0.41	1.3346634
0.408	1.3207932
0.406	1.3139954
0.404	1.3094387
0.402	1.2999439
0.4	1.2936401
0.398	1.2833309
0.396	1.2784996
0.394	1.2813339
0.392	1.2892056
0.39	1.2881699
0.388	1.2790241
0.386	1.2559814
0.384	1.231039
0.382	1.228817
0.38	1.2370052
0.378	1.236414
0.376	1.2341614
0.374	1.2232018
0.372	1.2066994
0.37	1.2023067
0.368	1.20364
0.366	1.2020912
0.364	1.205225
0.362	1.203413
0.36	1.2042351
0.358	1.2120361
0.356	1.2090683
0.354	1.2022095
0.352	1.196661
0.35	1.1882706
0.348	1.1721478
0.346	1.1723442
0.344	1.1777782
0.342	1.1903744
0.34	1.2046623
0.338	1.1991405
0.336	1.1855774
0.334	1.1780014
0.332	1.17803
0.33	1.1775494
0.328	1.1851711
0.326	1.1855755
0.324	1.1848431
0.322	1.1865387
0.32	1.1823063
0.318	1.1761723
0.316	1.1697178
0.314	1.1599045
0.312	1.1576328
0.31	1.1599617
0.308	1.1590347
0.306	1.1574879
0.304	1.1574974
0.302	1.1579285
0.3	1.1572018
0.298	1.1615429
0.296	1.1566353
0.294	1.1537647
0.292	1.1495075
0.29	1.1446648
0.288	1.1434059
0.286	1.1365223
0.284	1.1294193
0.282	1.1282902
0.28	1.1240883
0.278	1.1118832
0.276	1.1124325
0.274	1.112484
0.272	1.1182365
0.27	1.131712
0.268	1.135313
0.266	1.1322575
0.264	1.1330872
0.262	1.1194859
0.26	1.1033344
0.258	1.0988884
0.256	1.0916233
0.254	1.0858192
0.252	1.0961208
0.25	1.1016026
0.248	1.0991745
0.246	1.1032009
0.244	1.0947437
0.242	1.0888062
0.24	1.0962887
0.238	1.1006031
0.236	1.1082802
0.234	1.1207733
0.232	1.1135635
0.23	1.1069889
0.228	1.1016922
0.226	1.0870323
0.224	1.0821838
0.222	1.0821476
0.22	1.0732594
0.218	1.0756416
0.216	1.0825272
0.214	1.0849476
0.212	1.0859509
0.21	1.076231
0.208	1.0661011
0.206	1.0608063
0.204	1.0503845
0.202	1.0434208
0.2	1.0457687
0.198	1.0469704
0.196	1.0462246
0.194	1.0457344
0.192	1.0461159
0.19	1.0476437
0.188	1.0463448
0.186	1.0491066
0.184	1.0551548
0.182	1.0611057
0.18	1.061657
0.178	1.0559025
0.176	1.0458794
0.174	1.049263
0.172	1.0550938
0.17	1.0548
0.168	1.0597134
0.166	1.0592022
0.164	1.0576248
0.162	1.0650787
0.16	1.0694981
0.158	1.0723114
0.156	1.0784969
0.154	1.0765419
0.152	1.0791473
0.15	1.0949669
0.148	1.1021023
0.146	1.1111012
0.144	1.1257496
0.142	1.1214085
0.14	1.1143856
0.138	1.1167412
0.136	1.1207008
0.134	1.1327419
0.132	1.1537704
0.13	1.1597424
0.128	1.160511
0.126	1.1683025
0.124	1.1707745
0.122	1.1746426
0.12	1.1823215
0.118	1.1895237
0.116	1.1937561
0.114	1.2033997
0.112	1.2120171
0.11	1.2130432
0.108	1.2125854
0.106	1.2132072
0.104	1.2103748
0.102	1.215292
0.1	1.2286949
0.098	1.2327404
0.096	1.2361641
0.094	1.2408772
0.092	1.2309303
0.09	1.2252655
0.088	1.2276249
0.086	1.2240505
0.084	1.2250252
0.082	1.2261963
0.08	1.2243729
0.078	1.2248116
0.076	1.2378769
0.074	1.2432747
0.072	1.2386532
0.07	1.2365799
0.068	1.2352734
0.066	1.2342262
0.064	1.2390003
0.062	1.2441311
0.06	1.2394447
0.058	1.2359219
0.056	1.2323189
0.054	1.2247238
0.052	1.2306156
0.05	1.2375813
0.048	1.2406902
0.046	1.2466717
0.044	1.2500572
0.042	1.2543373
0.04	1.2500668
0.038	1.2418232
0.036	1.2294464
0.034	1.2220421
0.032	1.2173691
0.03	1.2178764
0.028	1.22752
0.026	1.2270069
0.024	1.2155457
0.022	1.1979198
0.02	1.1849957
0.018	1.1750679
0.016	1.1662598
0.014	1.1569958
0.012	1.1485157
0.01	1.13871
0.008	1.1296635
0.006	1.1295166
0.004	1.1294918
0.002	1.1284733
0	1.1269073
-0.002	1.1181908
-0.004	1.1091652
-0.006	1.1078987
-0.008	1.1091805
-0.01	1.1126976
-0.012	1.1182041
-0.014	1.1204796
-0.016	1.1209488
-0.018	1.1226025
-0.02	1.1296997
-0.022	1.1352596
-0.024	1.1383381
-0.026	1.1404877
-0.028	1.1448689
-0.03	1.1556396
-0.032	1.1736565
-0.034	1.1902218
-0.036	1.2025871
-0.038	1.2161007
-0.04	1.231781
-0.042	1.2436218
-0.044	1.2602959
-0.046	1.2747269
-0.048	1.2737808
-0.05	1.2717743
-0.052	1.267704
-0.054	1.2680149
-0.056	1.2835979
-0.058	1.2958012
-0.06	1.3054314
-0.062	1.3228989
-0.064	1.3363953
-0.066	1.3435287
-0.068	1.3556385
-0.07	1.3670902
-0.072	1.372982
-0.074	1.3800945
-0.076	1.3856831
-0.078	1.3947868
-0.08	1.4185371
-0.082	1.4436226
-0.084	1.4556198
-0.086	1.4664574
-0.088	1.4779167
-0.09	1.4826527
-0.092	1.4911289
-0.094	1.504879
-0.096	1.5221767
-0.098	1.5421944
-0.1	1.553772
-0.102	1.5696487
-0.104	1.6038742
-0.106	1.633709
-0.108	1.6523361
-0.11	1.6740036
-0.112	1.6825752
-0.114	1.697504
-0.116	1.7206135
-0.118	1.7443523
-0.12	1.7719193
-0.122	1.798111
-0.124	1.8235321
-0.126	1.8536949
-0.128	1.8961163
-0.13	1.9272423
-0.132	1.9556236
-0.134	1.9739532
-0.136	1.9905281
-0.138	2.0240402
-0.14	2.062397
-0.142	2.1118546
-0.144	2.1592522
-0.146	2.203331
-0.148	2.2470665
-0.15	2.2982025
-0.152	2.3496819
-0.154	2.4013138
-0.156	2.4456024
-0.158	2.4870682
-0.16	2.5384903
-0.162	2.5840759
-0.164	2.6516724
-0.166	2.7273369
-0.168	2.7890396
-0.17	2.8532791
-0.172	2.9226112
-0.174	2.9807091
-0.176	3.0477715
-0.178	3.1306076
-0.18	3.1949043
-0.182	3.2623291
-0.184	3.334446
-0.186	3.3895493
-0.188	3.4682274
-0.19	3.5375786
-0.192	3.5898972
-0.194	3.6497879
-0.196	3.6972809
-0.198	3.7240982
-0.2	3.7601852
-0.202	3.8302422
-0.204	3.878212
-0.206	3.9323997
-0.208	3.9882469
-0.21	4.0069389
-0.212	4.0228462
-0.214	4.0441132
-0.216	4.0662766
-0.218	4.0763474
-0.22	4.0921783
-0.222	4.1127396
-0.224	4.1236687
-0.226	4.1288948
-0.228	4.1285896
-0.23	4.1129684
-0.232	4.0913582
-0.234	4.0697098
-0.236	4.0303993
-0.238	4.0016556
-0.24	3.9949989
-0.242	3.9612198
-0.244	3.9218521
-0.246	3.8837242
-0.248	3.8251877
-0.25	3.7579918
-0.252	3.7114525
-0.254	3.6822319
-0.256	3.6385345
-0.258	3.6150551
-0.26	3.5865402
-0.262	3.5495949
-0.264	3.5255623
-0.266	3.4880829
-0.268	3.438797
-0.27	3.3917809
-0.272	3.3467674
-0.274	3.2745934
-0.276	3.2406044
-0.278	3.2262993
-0.28	3.1880188
-0.282	3.1696701
-0.284	3.1469727
-0.286	3.1145668
-0.288	3.0880737
-0.29	3.0779266
-0.292	3.0742645
-0.294	3.0539703
-0.296	3.0447769
-0.298	3.0384827
-0.3	3.0199623
-0.302	3.0023575
-0.304	2.9950523
-0.306	2.9870033
-0.308	2.977829
-0.31	2.9717636
-0.312	2.9582977
-0.314	2.9559898
-0.316	2.9573631
-0.318	2.9382324
-0.32	2.9384995
-0.322	2.9489899
-0.324	2.9446411
-0.326	2.939949
-0.328	2.9454994
-0.33	2.9384422
-0.332	2.9146194
-0.334	2.8928757
-0.336	2.8611946
-0.338	2.8379822
-0.34	2.8325462
-0.342	2.8281784
-0.344	2.8224754
-0.346	2.8185654
-0.348	2.8146935
-0.35	2.7974701
-0.352	2.7806282
-0.354	2.7683067
-0.356	2.7459908
-0.358	2.7296638
-0.36	2.7135277
-0.362	2.706852
-0.364	2.7058029
-0.366	2.7114677
-0.368	2.7106667
-0.37	2.690258
-0.372	2.6581955
-0.374	2.63134
-0.376	2.6176453
-0.378	2.6161957
-0.38	2.6284981
-0.382	2.6233101
-0.384	2.60355
-0.386	2.5902176
-0.388	2.5731659
-0.39	2.5678444
-0.392	2.568512
-0.394	2.5559616
-0.396	2.5354576
-0.398	2.5215149
-0.4	2.4989319
-0.402	2.4816322
-0.404	2.469635
-0.406	2.4537086
-0.408	2.4330521
-0.41	2.4214172
-0.412	2.4147034
-0.414	2.4019814
-0.416	2.4016953
-0.418	2.3893166
-0.42	2.3531914
-0.422	2.3225021
-0.424	2.3078728
-0.426	2.2874832
-0.428	2.2830391
-0.43	2.2823524
-0.432	2.2676468
-0.434	2.2711182
-0.436	2.26717
-0.438	2.2576904
-0.44	2.2557449
-0.442	2.2460938
-0.444	2.2212601
-0.446	2.1969414
-0.448	2.1920204
-0.45	2.1818924
-0.452	2.1865845
-0.454	2.2058487
-0.456	2.2078705
-0.458	2.197361
-0.46	2.1852493
-0.462	2.1805382
-0.464	2.1722603
-0.466	2.1713829
-0.468	2.1755028
-0.47	2.1767235
-0.472	2.1860504
-0.474	2.1916389
-0.476	2.1989059
-0.478	2.2096443
-0.48	2.2167206
-0.482	2.2224426
-0.484	2.2259903
-0.486	2.2362137
-0.488	2.2430229
-0.49	2.2425842
-0.492	2.245636
-0.494	2.2554588
-0.496	2.2572899
-0.498	2.2642517
-0.5	2.2888184
-0.502	2.3058701
-0.504	2.3076439
-0.506	2.2970009
-0.508	2.2894287
-0.51	2.2806549
-0.512	2.2938728
-0.514	2.3155785
-0.516	2.3299599
-0.518	2.3462296
-0.52	2.3573685
-0.522	2.3701859
-0.524	2.3869514
-0.526	2.4050903
-0.528	2.4136353
-0.53	2.4135017
-0.532	2.4123001
-0.534	2.4072266
-0.536	2.4308014
-0.538	2.4631691
-0.54	2.4852943
-0.542	2.5114632
-0.544	2.5311089
-0.546	2.5574112
-0.548	2.5744057
-0.55	2.5945473
-0.552	2.6214027
-0.554	2.6291275
-0.556	2.652359
-0.558	2.6856613
-0.56	2.7227783
-0.562	2.7744675
-0.564	2.8208542
-0.566	2.8619003
-0.568	2.9106903
-0.57	2.9579926
-0.572	2.9833412
-0.574	3.0039215
-0.576	3.0369186
-0.578	3.0562592
-0.58	3.0982018
-0.582	3.1375313
-0.584	3.1665611
-0.586	3.2212639
-0.588	3.2587433
-0.59	3.2840919
-0.592	3.314476
-0.594	3.339138
-0.596	3.3493805
-0.598	3.3779144
-0.6	3.4089279
-0.602	3.4188271
-0.604	3.4295082
-0.606	3.4286118
-0.608	3.4150887
-0.61	3.4061813
-0.612	3.3890533
-0.614	3.3741951
-0.616	3.350563
-0.618	3.326683
-0.62	3.3076859
-0.622	3.2806206
-0.624	3.239193
-0.626	3.2265854
-0.628	3.2181931
-0.63	3.1852531
-0.632	3.176136
-0.634	3.1546402
-0.636	3.1163025
-0.638	3.0844688
-0.64	3.0487633
-0.642	3.0023003
-0.644	2.9637146
-0.646	2.931366
-0.648	2.8870392
-0.65	2.8632164
-0.652	2.8388596
-0.654	2.8016281
-0.656	2.7589607
-0.658	2.7190781
-0.66	2.6857758
-0.662	2.6379776
-0.664	2.6102638
-0.666	2.584877
-0.668	2.5453949
-0.67	2.5227165
-0.672	2.508049
-0.674	2.4875641
-0.676	2.4705887
-0.678	2.4520111
-0.68	2.4137688
-0.682	2.3682213
-0.684	2.349968
-0.686	2.321949
-0.688	2.3086929
-0.69	2.3108101
-0.692	2.3017883
-0.694	2.2799873
-0.696	2.2669792
-0.698	2.2512436
-0.7	2.2326469
-0.702	2.2265244
-0.704	2.1936035
-0.706	2.1629906
-0.708	2.1546173
-0.71	2.1517944
-0.712	2.1464348
-0.714	2.1545219
-0.716	2.1747398
-0.718	2.1755028
-0.72	2.1755219
-0.722	2.1855927
-0.724	2.1883011
-0.726	2.179718
-0.728	2.1806908
-0.73	2.1590233
-0.732	2.1343613
-0.734	2.1461868
-0.736	2.1668625
-0.738	2.1812057
-0.74	2.1945381
-0.742	2.1868324
-0.744	2.1640015
-0.746	2.16465
-0.748	2.1795464
-0.75	2.1776581
-0.752	2.1879196
-0.754	2.1957207
-0.756	2.1941566
-0.758	2.1965599
-0.76	2.1926117
-0.762	2.1825027
-0.764	2.1682739
-0.766	2.1630096
-0.768	2.1563911
-0.77	2.1591949
-0.772	2.1622276
-0.774	2.1741295
-0.776	2.1800232
-0.778	2.1686745
-0.78	2.1585464
-0.782	2.1515274
-0.784	2.1536064
-0.786	2.1460533
-0.788	2.15168
-0.79	2.152729
-0.792	2.1528816
-0.794	2.1481895
-0.796	2.1458626
-0.798	2.1423721
-0.8	2.1364021
-0.802	2.1351814
-0.804	2.1387291
-0.806	2.1386147
-0.808	2.139225
-0.81	2.1479988
-0.812	2.1640396
-0.814	2.1718025
-0.816	2.16959
-0.818	2.1593094
-0.82	2.1619987
-0.822	2.1725082
-0.824	2.1719551
-0.826	2.1896172
-0.828	2.2138977
-0.83	2.2146797
-0.832	2.21838
-0.834	2.2292709
-0.836	2.2302437
-0.838	2.2339058
-0.84	2.2612
-0.842	2.2697258
-0.844	2.2852325
-0.846	2.3145103
-0.848	2.3253632
-0.85	2.3313904
-0.852	2.3607254
-0.854	2.3954391
-0.856	2.4237442
-0.858	2.4475288
-0.86	2.467556
-0.862	2.4850082
-0.864	2.5131226
-0.866	2.5511742
-0.868	2.5744629
-0.87	2.6127434
-0.872	2.6519966
-0.874	2.6891708
-0.876	2.7480316
-0.878	2.8262329
-0.88	2.8718758
-0.882	2.90205
-0.884	2.9391098
-0.886	2.9648209
-0.888	3.0059814
-0.89	3.0548477
-0.892	3.111248
-0.894	3.1672668
-0.896	3.2169151
-0.898	3.2599068
-0.9	3.2947922
-0.902	3.344593
-0.904	3.3907127
-0.906	3.4373474
-0.908	3.4982681
-0.91	3.5593987
-0.912	3.6161995
-0.914	3.6469269
-0.916	3.6672401
-0.918	3.6770248
-0.92	3.6733246
-0.922	3.6929131
-0.924	3.704567
-0.926	3.7182045
-0.928	3.7658691
-0.93	3.7889671
-0.932	3.7882805
-0.934	3.8068771
-0.936	3.8120079
-0.938	3.806057
-0.94	3.8267899
-0.942	3.8253021
-0.944	3.8112831
-0.946	3.8041115
-0.948	3.7763977
-0.95	3.7352562
-0.952	3.7221718
-0.954	3.6939812
-0.956	3.6353683
-0.958	3.6081314
-0.96	3.6081123
-0.962	3.590889
-0.964	3.5635948
-0.966	3.5265541
-0.968	3.4986496
-0.97	3.4636116
-0.972	3.4162521
-0.974	3.383255
-0.976	3.3678627
-0.978	3.3483696
-0.98	3.3346939
-0.982	3.3316422
-0.984	3.3058167
-0.986	3.29422
-0.988	3.2675743
-0.99	3.2185364
-0.992	3.1825447
-0.994	3.1586075
-0.996	3.1416702
-0.998	3.1090927
-1	3.0875969
