# Supplementary material for: Circumventing the stability problems of graphene nanoribbon zigzag edges
Source: Nat Chem. 2022 Sep 26;14(12):1451–8. doi: 10.1038/s41557-022-01042-8 (PMC10665199; doi:10.1038/s41557-022-01042-8)
Supplement: Supplementary file 8 — Scanning probe microscopy images for Fig. 6. [file 41557_2022_1042_MOESM8_ESM.zip]

Archive with 8 entries (8 files):
- Fig6a.png
- Fig6b.png
- Fig6c.png
- Fig6d.png
- Fig6e.png
- Fig6f.png
- Fig6g.png
- Fig6h.png
