# Supplementary material for: Circumventing the stability problems of graphene nanoribbon zigzag edges
Source: Nat Chem. 2022 Sep 26;14(12):1451–8. doi: 10.1038/s41557-022-01042-8 (PMC10665199; doi:10.1038/s41557-022-01042-8)
Supplement: Supplementary file 9 — Unprocessed XPS data for the pristine and ketone-functionalized ribbons as grown, after hydrogen exposure and after subsequent annealing. [file 41557_2022_1042_MOESM9_ESM.zip]

Archive with 6 entries (6 files):
- Extended data 1A-DBBA after annealing.TXT
- Extended data 1A-DBBA as grown.TXT
- Extended data 1A-DBBA hydrogenated.TXT
- Extended data 1B-kDBBA after annealing.TXT
- Extended data 1B-kDBBA as grown.TXT
- Extended data 1B-kDBBA hydrogenated.TXT
