# Supplementary material for: Circumventing the stability problems of graphene nanoribbon zigzag edges
Source: Nat Chem. 2022 Sep 26;14(12):1451–8. doi: 10.1038/s41557-022-01042-8 (PMC10665199; doi:10.1038/s41557-022-01042-8)
Supplement: Supplementary file 9 — Unprocessed XPS data for the pristine and ketone-functionalized ribbons as grown, after hydrogen exposure and after subsequent annealing. [file 41557_2022_1042_MOESM9_ESM.zip › Extended data 1A-DBBA after annealing.TXT]

Name
Position
FWHM
Area
Lineshape
B.E.	Cycle 0:c-DBBA1_Au111_20211025 (3):C1s (2):CPS
2.862100e+002	3.877242e+000
2.861600e+002	3.851912e+000
2.861100e+002	3.803062e+000
2.860600e+002	3.867875e+000
2.860100e+002	3.879908e+000
2.859600e+002	3.877083e+000
2.859100e+002	3.889683e+000
2.858600e+002	3.945254e+000
2.858100e+002	3.924896e+000
2.857600e+002	3.941529e+000
2.857100e+002	3.944875e+000
2.856600e+002	3.946513e+000
2.856100e+002	4.014529e+000
2.855600e+002	4.026050e+000
2.855100e+002	4.043396e+000
2.854600e+002	3.991050e+000
2.854100e+002	4.017000e+000
2.853600e+002	4.066400e+000
2.853100e+002	4.118117e+000
2.852600e+002	4.138329e+000
2.852100e+002	4.171083e+000
2.851600e+002	4.176583e+000
2.851100e+002	4.218875e+000
2.850600e+002	4.279083e+000
2.850100e+002	4.360667e+000
2.849600e+002	4.480625e+000
2.849100e+002	4.586167e+000
2.848600e+002	4.603542e+000
2.848100e+002	4.713125e+000
2.847600e+002	4.872917e+000
2.847100e+002	4.987583e+000
2.846600e+002	5.133792e+000
2.846100e+002	5.352667e+000
2.845600e+002	5.563125e+000
2.845100e+002	5.786583e+000
2.844600e+002	5.998167e+000
2.844100e+002	6.387708e+000
2.843600e+002	6.583042e+000
2.843100e+002	6.856500e+000
2.842600e+002	7.116917e+000
2.842100e+002	7.369333e+000
2.841600e+002	7.472542e+000
2.841100e+002	7.463875e+000
2.840600e+002	7.437750e+000
2.840100e+002	7.370375e+000
2.839600e+002	7.134042e+000
2.839100e+002	6.929917e+000
2.838600e+002	6.598875e+000
2.838100e+002	6.326958e+000
2.837600e+002	5.969792e+000
2.837100e+002	5.746250e+000
2.836600e+002	5.560917e+000
2.836100e+002	5.315125e+000
2.835600e+002	5.080083e+000
2.835100e+002	4.974792e+000
2.834600e+002	4.711292e+000
2.834100e+002	4.553542e+000
2.833600e+002	4.419542e+000
2.833100e+002	4.330042e+000
2.832600e+002	4.190708e+000
2.832100e+002	4.160829e+000
2.831600e+002	4.067000e+000
2.831100e+002	3.964196e+000
2.830600e+002	3.935783e+000
2.830100e+002	3.841112e+000
2.829600e+002	3.853125e+000
2.829100e+002	3.784683e+000
2.828600e+002	3.741858e+000
2.828100e+002	3.692858e+000
2.827600e+002	3.671896e+000
2.827100e+002	3.685158e+000
2.826600e+002	3.652600e+000
2.826100e+002	3.707379e+000
2.825600e+002	3.704754e+000
2.825100e+002	3.709737e+000
2.824600e+002	3.704488e+000
2.824100e+002	3.706242e+000
2.823600e+002	3.663037e+000
2.823100e+002	3.622392e+000
2.822600e+002	3.674100e+000
2.822100e+002	3.739879e+000
2.821600e+002	3.697000e+000
2.821100e+002	3.646300e+000
2.820600e+002	3.654663e+000
2.820100e+002	3.674071e+000
2.819600e+002	3.589758e+000
2.819100e+002	3.661029e+000
2.818600e+002	3.715938e+000
2.818100e+002	3.659883e+000
2.817600e+002	3.665796e+000
2.817100e+002	3.648067e+000
2.816600e+002	3.631775e+000
2.816100e+002	3.615667e+000
2.815600e+002	3.616362e+000
2.815100e+002	3.618529e+000
2.814600e+002	3.659879e+000
2.814100e+002	3.670404e+000
2.813600e+002	3.706904e+000
2.813100e+002	3.677713e+000
2.812600e+002	3.611054e+000
2.812100e+002	3.651079e+000
