# Supplementary material for: Circumventing the stability problems of graphene nanoribbon zigzag edges
Source: Nat Chem. 2022 Sep 26;14(12):1451–8. doi: 10.1038/s41557-022-01042-8 (PMC10665199; doi:10.1038/s41557-022-01042-8)
Supplement: Supplementary file 9 — Unprocessed XPS data for the pristine and ketone-functionalized ribbons as grown, after hydrogen exposure and after subsequent annealing. [file 41557_2022_1042_MOESM9_ESM.zip › Extended data 1A-DBBA as grown.TXT]

Name
Position
FWHM
Area
Lineshape
B.E.	Cycle 0:c-DBBA1_Au111_20211025:C1s:CPS
2.862100e+002	3.903083e+000
2.861600e+002	3.916700e+000
2.861100e+002	3.936383e+000
2.860600e+002	3.907967e+000
2.860100e+002	3.900617e+000
2.859600e+002	3.907417e+000
2.859100e+002	3.924933e+000
2.858600e+002	3.930767e+000
2.858100e+002	3.911417e+000
2.857600e+002	3.916100e+000
2.857100e+002	3.920650e+000
2.856600e+002	3.971850e+000
2.856100e+002	3.950500e+000
2.855600e+002	3.977900e+000
2.855100e+002	3.999867e+000
2.854600e+002	4.006400e+000
2.854100e+002	4.028000e+000
2.853600e+002	4.009367e+000
2.853100e+002	4.022783e+000
2.852600e+002	4.092350e+000
2.852100e+002	4.129583e+000
2.851600e+002	4.141533e+000
2.851100e+002	4.192783e+000
2.850600e+002	4.255650e+000
2.850100e+002	4.336350e+000
2.849600e+002	4.406000e+000
2.849100e+002	4.441950e+000
2.848600e+002	4.536950e+000
2.848100e+002	4.643583e+000
2.847600e+002	4.701067e+000
2.847100e+002	4.863683e+000
2.846600e+002	5.002733e+000
2.846100e+002	5.168767e+000
2.845600e+002	5.388167e+000
2.845100e+002	5.649483e+000
2.844600e+002	5.868483e+000
2.844100e+002	6.171233e+000
2.843600e+002	6.504417e+000
2.843100e+002	6.759217e+000
2.842600e+002	7.045850e+000
2.842100e+002	7.408067e+000
2.841600e+002	7.569500e+000
2.841100e+002	7.710550e+000
2.840600e+002	7.751200e+000
2.840100e+002	7.729867e+000
2.839600e+002	7.599583e+000
2.839100e+002	7.369283e+000
2.838600e+002	7.101917e+000
2.838100e+002	6.748550e+000
2.837600e+002	6.463917e+000
2.837100e+002	6.187767e+000
2.836600e+002	5.864167e+000
2.836100e+002	5.643933e+000
2.835600e+002	5.421600e+000
2.835100e+002	5.221733e+000
2.834600e+002	5.022050e+000
2.834100e+002	4.859867e+000
2.833600e+002	4.689000e+000
2.833100e+002	4.535467e+000
2.832600e+002	4.370550e+000
2.832100e+002	4.245600e+000
2.831600e+002	4.145500e+000
2.831100e+002	4.070117e+000
2.830600e+002	3.975617e+000
2.830100e+002	3.915083e+000
2.829600e+002	3.865783e+000
2.829100e+002	3.825617e+000
2.828600e+002	3.792967e+000
2.828100e+002	3.783350e+000
2.827600e+002	3.787650e+000
2.827100e+002	3.786933e+000
2.826600e+002	3.753000e+000
2.826100e+002	3.722150e+000
2.825600e+002	3.739333e+000
2.825100e+002	3.712883e+000
2.824600e+002	3.690283e+000
2.824100e+002	3.728167e+000
2.823600e+002	3.681550e+000
2.823100e+002	3.708400e+000
2.822600e+002	3.703633e+000
2.822100e+002	3.710067e+000
2.821600e+002	3.690583e+000
2.821100e+002	3.710200e+000
2.820600e+002	3.688983e+000
2.820100e+002	3.720117e+000
2.819600e+002	3.709350e+000
2.819100e+002	3.697283e+000
2.818600e+002	3.715850e+000
2.818100e+002	3.693917e+000
2.817600e+002	3.679050e+000
2.817100e+002	3.669000e+000
2.816600e+002	3.693617e+000
2.816100e+002	3.698567e+000
2.815600e+002	3.715950e+000
2.815100e+002	3.696700e+000
2.814600e+002	3.701783e+000
2.814100e+002	3.728367e+000
2.813600e+002	3.682900e+000
2.813100e+002	3.683383e+000
2.812600e+002	3.695117e+000
2.812100e+002	3.681517e+000
