# Supplementary material for: Circumventing the stability problems of graphene nanoribbon zigzag edges
Source: Nat Chem. 2022 Sep 26;14(12):1451–8. doi: 10.1038/s41557-022-01042-8 (PMC10665199; doi:10.1038/s41557-022-01042-8)
Supplement: Supplementary file 9 — Unprocessed XPS data for the pristine and ketone-functionalized ribbons as grown, after hydrogen exposure and after subsequent annealing. [file 41557_2022_1042_MOESM9_ESM.zip › Extended data 1A-DBBA hydrogenated.TXT]

Name
Position
FWHM
Area
Lineshape
B.E.	Cycle 0:c-DBBA1_Au111_20211025 (2):C1s (2):CPS
2.862100e+002	3.970806e+000
2.861600e+002	3.966361e+000
2.861100e+002	3.948511e+000
2.860600e+002	3.917756e+000
2.860100e+002	3.983033e+000
2.859600e+002	3.945089e+000
2.859100e+002	3.983528e+000
2.858600e+002	3.985750e+000
2.858100e+002	4.002756e+000
2.857600e+002	3.963672e+000
2.857100e+002	4.022606e+000
2.856600e+002	4.042928e+000
2.856100e+002	4.040394e+000
2.855600e+002	4.050800e+000
2.855100e+002	4.123294e+000
2.854600e+002	4.100044e+000
2.854100e+002	4.142500e+000
2.853600e+002	4.119250e+000
2.853100e+002	4.214417e+000
2.852600e+002	4.247361e+000
2.852100e+002	4.329500e+000
2.851600e+002	4.412750e+000
2.851100e+002	4.306017e+000
2.850600e+002	4.452111e+000
2.850100e+002	4.531400e+000
2.849600e+002	4.567467e+000
2.849100e+002	4.688567e+000
2.848600e+002	4.795472e+000
2.848100e+002	4.937600e+000
2.847600e+002	5.016839e+000
2.847100e+002	5.102900e+000
2.846600e+002	5.239361e+000
2.846100e+002	5.464194e+000
2.845600e+002	5.633833e+000
2.845100e+002	5.829444e+000
2.844600e+002	5.972333e+000
2.844100e+002	6.120889e+000
2.843600e+002	6.322278e+000
2.843100e+002	6.545667e+000
2.842600e+002	6.724222e+000
2.842100e+002	6.903333e+000
2.841600e+002	7.125611e+000
2.841100e+002	7.239222e+000
2.840600e+002	7.381278e+000
2.840100e+002	7.386333e+000
2.839600e+002	7.405000e+000
2.839100e+002	7.339556e+000
2.838600e+002	7.356056e+000
2.838100e+002	7.233500e+000
2.837600e+002	6.998000e+000
2.837100e+002	6.731278e+000
2.836600e+002	6.562722e+000
2.836100e+002	6.358611e+000
2.835600e+002	6.121333e+000
2.835100e+002	5.871111e+000
2.834600e+002	5.645167e+000
2.834100e+002	5.298750e+000
2.833600e+002	5.073256e+000
2.833100e+002	4.811367e+000
2.832600e+002	4.721328e+000
2.832100e+002	4.538128e+000
2.831600e+002	4.413600e+000
2.831100e+002	4.260400e+000
2.830600e+002	4.121889e+000
2.830100e+002	4.029772e+000
2.829600e+002	3.930183e+000
2.829100e+002	3.946867e+000
2.828600e+002	3.929628e+000
2.828100e+002	3.863550e+000
2.827600e+002	3.859883e+000
2.827100e+002	3.845656e+000
2.826600e+002	3.923700e+000
2.826100e+002	3.908361e+000
2.825600e+002	3.865772e+000
2.825100e+002	3.792583e+000
2.824600e+002	3.828261e+000
2.824100e+002	3.818456e+000
2.823600e+002	3.723528e+000
2.823100e+002	3.715844e+000
2.822600e+002	3.884600e+000
2.822100e+002	3.787083e+000
2.821600e+002	3.795261e+000
2.821100e+002	3.759650e+000
2.820600e+002	3.770589e+000
2.820100e+002	3.837950e+000
2.819600e+002	3.775378e+000
2.819100e+002	3.781189e+000
2.818600e+002	3.734700e+000
2.818100e+002	3.803828e+000
2.817600e+002	3.764211e+000
2.817100e+002	3.722617e+000
2.816600e+002	3.777294e+000
2.816100e+002	3.767172e+000
2.815600e+002	3.765106e+000
2.815100e+002	3.748917e+000
2.814600e+002	3.748711e+000
2.814100e+002	3.772678e+000
2.813600e+002	3.765583e+000
2.813100e+002	3.811961e+000
2.812600e+002	3.772322e+000
2.812100e+002	3.782772e+000
