# Supplementary material for: Circumventing the stability problems of graphene nanoribbon zigzag edges
Source: Nat Chem. 2022 Sep 26;14(12):1451–8. doi: 10.1038/s41557-022-01042-8 (PMC10665199; doi:10.1038/s41557-022-01042-8)
Supplement: Supplementary file 9 — Unprocessed XPS data for the pristine and ketone-functionalized ribbons as grown, after hydrogen exposure and after subsequent annealing. [file 41557_2022_1042_MOESM9_ESM.zip › Extended data 1B-kDBBA after annealing.TXT]

Name
Position
FWHM
Area
Lineshape
B.E.	Cycle 0:k-DBBA3_Au111_20211026:C1s (2):CPS
2.882100e+002	3.413972e+000
2.881600e+002	3.471111e+000
2.881100e+002	3.409117e+000
2.880600e+002	3.397228e+000
2.880100e+002	3.388994e+000
2.879600e+002	3.458656e+000
2.879100e+002	3.440756e+000
2.878600e+002	3.416661e+000
2.878100e+002	3.404511e+000
2.877600e+002	3.460728e+000
2.877100e+002	3.468833e+000
2.876600e+002	3.387961e+000
2.876100e+002	3.428667e+000
2.875600e+002	3.410261e+000
2.875100e+002	3.445267e+000
2.874600e+002	3.456978e+000
2.874100e+002	3.428989e+000
2.873600e+002	3.438561e+000
2.873100e+002	3.455878e+000
2.872600e+002	3.411861e+000
2.872100e+002	3.392250e+000
2.871600e+002	3.453506e+000
2.871100e+002	3.476594e+000
2.870600e+002	3.498417e+000
2.870100e+002	3.424867e+000
2.869600e+002	3.389433e+000
2.869100e+002	3.383372e+000
2.868600e+002	3.479267e+000
2.868100e+002	3.422889e+000
2.867600e+002	3.405661e+000
2.867100e+002	3.427411e+000
2.866600e+002	3.475861e+000
2.866100e+002	3.467161e+000
2.865600e+002	3.458828e+000
2.865100e+002	3.437367e+000
2.864600e+002	3.448956e+000
2.864100e+002	3.463239e+000
2.863600e+002	3.452761e+000
2.863100e+002	3.408394e+000
2.862600e+002	3.408639e+000
2.862100e+002	3.484778e+000
2.861600e+002	3.514778e+000
2.861100e+002	3.443561e+000
2.860600e+002	3.479356e+000
2.860100e+002	3.509156e+000
2.859600e+002	3.640367e+000
2.859100e+002	3.540944e+000
2.858600e+002	3.542111e+000
2.858100e+002	3.454917e+000
2.857600e+002	3.494517e+000
2.857100e+002	3.575000e+000
2.856600e+002	3.580067e+000
2.856100e+002	3.508661e+000
2.855600e+002	3.552272e+000
2.855100e+002	3.581950e+000
2.854600e+002	3.577750e+000
2.854100e+002	3.542922e+000
2.853600e+002	3.539056e+000
2.853100e+002	3.615767e+000
2.852600e+002	3.598478e+000
2.852100e+002	3.670100e+000
2.851600e+002	3.631950e+000
2.851100e+002	3.680389e+000
2.850600e+002	3.789350e+000
2.850100e+002	3.755911e+000
2.849600e+002	3.836511e+000
2.849100e+002	3.848761e+000
2.848600e+002	4.014944e+000
2.848100e+002	4.083700e+000
2.847600e+002	4.123944e+000
2.847100e+002	4.182033e+000
2.846600e+002	4.249883e+000
2.846100e+002	4.446333e+000
2.845600e+002	4.579067e+000
2.845100e+002	4.715678e+000
2.844600e+002	4.882894e+000
2.844100e+002	4.995594e+000
2.843600e+002	5.188806e+000
2.843100e+002	5.376656e+000
2.842600e+002	5.453339e+000
2.842100e+002	5.642500e+000
2.841600e+002	5.714944e+000
2.841100e+002	5.581444e+000
2.840600e+002	5.613333e+000
2.840100e+002	5.592556e+000
2.839600e+002	5.479800e+000
2.839100e+002	5.372361e+000
2.838600e+002	5.257078e+000
2.838100e+002	5.038000e+000
2.837600e+002	4.840311e+000
2.837100e+002	4.645806e+000
2.836600e+002	4.541883e+000
2.836100e+002	4.488144e+000
2.835600e+002	4.378556e+000
2.835100e+002	4.245922e+000
2.834600e+002	4.073189e+000
2.834100e+002	3.892450e+000
2.833600e+002	3.823450e+000
2.833100e+002	3.726183e+000
2.832600e+002	3.696678e+000
2.832100e+002	3.661806e+000
2.831600e+002	3.578683e+000
2.831100e+002	3.449061e+000
2.830600e+002	3.432161e+000
2.830100e+002	3.444144e+000
2.829600e+002	3.436056e+000
2.829100e+002	3.376372e+000
2.828600e+002	3.366550e+000
2.828100e+002	3.356650e+000
2.827600e+002	3.268683e+000
2.827100e+002	3.321256e+000
2.826600e+002	3.341694e+000
2.826100e+002	3.287389e+000
2.825600e+002	3.290861e+000
2.825100e+002	3.267967e+000
2.824600e+002	3.310828e+000
2.824100e+002	3.330533e+000
2.823600e+002	3.292244e+000
2.823100e+002	3.282667e+000
2.822600e+002	3.298961e+000
2.822100e+002	3.249289e+000
2.821600e+002	3.304150e+000
2.821100e+002	3.335444e+000
2.820600e+002	3.286333e+000
2.820100e+002	3.309300e+000
2.819600e+002	3.269667e+000
2.819100e+002	3.279383e+000
2.818600e+002	3.291950e+000
2.818100e+002	3.294211e+000
2.817600e+002	3.288044e+000
2.817100e+002	3.289311e+000
2.816600e+002	3.284289e+000
2.816100e+002	3.315833e+000
2.815600e+002	3.322506e+000
2.815100e+002	3.328083e+000
2.814600e+002	3.251067e+000
2.814100e+002	3.342083e+000
2.813600e+002	3.272272e+000
2.813100e+002	3.260817e+000
2.812600e+002	3.307661e+000
2.812100e+002	3.300789e+000
2.811600e+002	3.334650e+000
2.811100e+002	3.289283e+000
2.810600e+002	3.309044e+000
2.810100e+002	3.311772e+000
2.809600e+002	3.293356e+000
2.809100e+002	3.299322e+000
2.808600e+002	3.290656e+000
2.808100e+002	3.304022e+000
2.807600e+002	3.335639e+000
2.807100e+002	3.307361e+000
2.806600e+002	3.297106e+000
2.806100e+002	3.319367e+000
2.805600e+002	3.310911e+000
2.805100e+002	3.343006e+000
2.804600e+002	3.295044e+000
2.804100e+002	3.319761e+000
2.803600e+002	3.298417e+000
2.803100e+002	3.343506e+000
2.802600e+002	3.295950e+000
2.802100e+002	3.229483e+000
