# Supplementary material for: Circumventing the stability problems of graphene nanoribbon zigzag edges
Source: Nat Chem. 2022 Sep 26;14(12):1451–8. doi: 10.1038/s41557-022-01042-8 (PMC10665199; doi:10.1038/s41557-022-01042-8)
Supplement: Supplementary file 9 — Unprocessed XPS data for the pristine and ketone-functionalized ribbons as grown, after hydrogen exposure and after subsequent annealing. [file 41557_2022_1042_MOESM9_ESM.zip › Extended data 1B-kDBBA as grown.TXT]

Name
Position
FWHM
Area
Lineshape
B.E.	Cycle 0:k-DBBA1_Au111_20211026:C1s (2):CPS
2.882100e+002	3.339014e+000
2.881600e+002	3.331386e+000
2.881100e+002	3.325543e+000
2.880600e+002	3.373157e+000
2.880100e+002	3.361343e+000
2.879600e+002	3.366471e+000
2.879100e+002	3.363071e+000
2.878600e+002	3.346457e+000
2.878100e+002	3.355871e+000
2.877600e+002	3.390743e+000
2.877100e+002	3.349886e+000
2.876600e+002	3.371957e+000
2.876100e+002	3.342671e+000
2.875600e+002	3.360614e+000
2.875100e+002	3.375129e+000
2.874600e+002	3.410271e+000
2.874100e+002	3.350286e+000
2.873600e+002	3.398900e+000
2.873100e+002	3.384200e+000
2.872600e+002	3.396771e+000
2.872100e+002	3.388086e+000
2.871600e+002	3.396486e+000
2.871100e+002	3.386857e+000
2.870600e+002	3.355914e+000
2.870100e+002	3.387929e+000
2.869600e+002	3.366286e+000
2.869100e+002	3.399914e+000
2.868600e+002	3.378686e+000
2.868100e+002	3.353714e+000
2.867600e+002	3.388986e+000
2.867100e+002	3.422843e+000
2.866600e+002	3.423371e+000
2.866100e+002	3.440243e+000
2.865600e+002	3.396729e+000
2.865100e+002	3.440471e+000
2.864600e+002	3.462357e+000
2.864100e+002	3.460886e+000
2.863600e+002	3.409329e+000
2.863100e+002	3.442386e+000
2.862600e+002	3.426914e+000
2.862100e+002	3.405286e+000
2.861600e+002	3.444943e+000
2.861100e+002	3.428829e+000
2.860600e+002	3.450771e+000
2.860100e+002	3.459986e+000
2.859600e+002	3.498871e+000
2.859100e+002	3.476643e+000
2.858600e+002	3.496514e+000
2.858100e+002	3.529186e+000
2.857600e+002	3.492986e+000
2.857100e+002	3.497943e+000
2.856600e+002	3.522371e+000
2.856100e+002	3.532786e+000
2.855600e+002	3.522786e+000
2.855100e+002	3.556471e+000
2.854600e+002	3.600729e+000
2.854100e+002	3.600171e+000
2.853600e+002	3.622371e+000
2.853100e+002	3.663257e+000
2.852600e+002	3.663771e+000
2.852100e+002	3.703143e+000
2.851600e+002	3.767100e+000
2.851100e+002	3.779000e+000
2.850600e+002	3.865057e+000
2.850100e+002	3.949029e+000
2.849600e+002	4.016557e+000
2.849100e+002	4.076986e+000
2.848600e+002	4.157986e+000
2.848100e+002	4.278814e+000
2.847600e+002	4.430700e+000
2.847100e+002	4.505229e+000
2.846600e+002	4.623243e+000
2.846100e+002	4.746343e+000
2.845600e+002	4.904357e+000
2.845100e+002	5.026271e+000
2.844600e+002	5.112400e+000
2.844100e+002	5.195714e+000
2.843600e+002	5.230629e+000
2.843100e+002	5.283857e+000
2.842600e+002	5.306514e+000
2.842100e+002	5.263171e+000
2.841600e+002	5.217143e+000
2.841100e+002	5.171100e+000
2.840600e+002	5.068071e+000
2.840100e+002	4.945143e+000
2.839600e+002	4.857686e+000
2.839100e+002	4.731829e+000
2.838600e+002	4.601500e+000
2.838100e+002	4.487386e+000
2.837600e+002	4.359800e+000
2.837100e+002	4.236886e+000
2.836600e+002	4.145071e+000
2.836100e+002	4.018229e+000
2.835600e+002	3.923314e+000
2.835100e+002	3.812829e+000
2.834600e+002	3.715886e+000
2.834100e+002	3.643571e+000
2.833600e+002	3.602929e+000
2.833100e+002	3.533700e+000
2.832600e+002	3.485400e+000
2.832100e+002	3.439271e+000
2.831600e+002	3.401614e+000
2.831100e+002	3.368214e+000
2.830600e+002	3.337714e+000
2.830100e+002	3.323271e+000
2.829600e+002	3.315871e+000
2.829100e+002	3.283171e+000
2.828600e+002	3.244086e+000
2.828100e+002	3.245571e+000
2.827600e+002	3.244257e+000
2.827100e+002	3.235457e+000
2.826600e+002	3.223143e+000
2.826100e+002	3.248486e+000
2.825600e+002	3.213814e+000
2.825100e+002	3.231586e+000
2.824600e+002	3.218171e+000
2.824100e+002	3.210286e+000
2.823600e+002	3.196671e+000
2.823100e+002	3.213571e+000
2.822600e+002	3.213914e+000
2.822100e+002	3.232671e+000
2.821600e+002	3.204400e+000
2.821100e+002	3.236057e+000
2.820600e+002	3.214257e+000
2.820100e+002	3.209257e+000
2.819600e+002	3.206057e+000
2.819100e+002	3.239786e+000
2.818600e+002	3.233871e+000
2.818100e+002	3.173086e+000
2.817600e+002	3.187243e+000
2.817100e+002	3.212457e+000
2.816600e+002	3.203643e+000
2.816100e+002	3.229043e+000
2.815600e+002	3.214457e+000
2.815100e+002	3.202614e+000
2.814600e+002	3.205714e+000
2.814100e+002	3.202429e+000
2.813600e+002	3.207629e+000
2.813100e+002	3.172443e+000
2.812600e+002	3.201257e+000
2.812100e+002	3.223386e+000
2.811600e+002	3.197429e+000
2.811100e+002	3.216800e+000
2.810600e+002	3.220943e+000
2.810100e+002	3.212243e+000
2.809600e+002	3.210629e+000
2.809100e+002	3.195200e+000
2.808600e+002	3.215900e+000
2.808100e+002	3.211871e+000
2.807600e+002	3.191257e+000
2.807100e+002	3.217057e+000
2.806600e+002	3.229129e+000
2.806100e+002	3.206800e+000
2.805600e+002	3.200014e+000
2.805100e+002	3.219857e+000
2.804600e+002	3.215671e+000
2.804100e+002	3.218643e+000
2.803600e+002	3.189543e+000
2.803100e+002	3.196043e+000
2.802600e+002	3.199929e+000
2.802100e+002	3.189757e+000
