# Supplementary material for: Circumventing the stability problems of graphene nanoribbon zigzag edges
Source: Nat Chem. 2022 Sep 26;14(12):1451–8. doi: 10.1038/s41557-022-01042-8 (PMC10665199; doi:10.1038/s41557-022-01042-8)
Supplement: Supplementary file 9 — Unprocessed XPS data for the pristine and ketone-functionalized ribbons as grown, after hydrogen exposure and after subsequent annealing. [file 41557_2022_1042_MOESM9_ESM.zip › Extended data 1B-kDBBA hydrogenated.TXT]

Name
Position
FWHM
Area
Lineshape
B.E.	Cycle 0:k-DBBA2_Au111_20211026:C1s (2):CPS
2.882100e+002	3.408106e+000
2.881600e+002	3.372128e+000
2.881100e+002	3.424794e+000
2.880600e+002	3.419300e+000
2.880100e+002	3.399467e+000
2.879600e+002	3.354361e+000
2.879100e+002	3.357522e+000
2.878600e+002	3.365544e+000
2.878100e+002	3.408689e+000
2.877600e+002	3.410417e+000
2.877100e+002	3.386156e+000
2.876600e+002	3.361944e+000
2.876100e+002	3.400972e+000
2.875600e+002	3.422100e+000
2.875100e+002	3.406728e+000
2.874600e+002	3.456294e+000
2.874100e+002	3.417100e+000
2.873600e+002	3.407089e+000
2.873100e+002	3.396939e+000
2.872600e+002	3.406333e+000
2.872100e+002	3.459078e+000
2.871600e+002	3.402089e+000
2.871100e+002	3.399222e+000
2.870600e+002	3.381017e+000
2.870100e+002	3.329328e+000
2.869600e+002	3.426089e+000
2.869100e+002	3.468072e+000
2.868600e+002	3.469244e+000
2.868100e+002	3.435422e+000
2.867600e+002	3.438906e+000
2.867100e+002	3.453228e+000
2.866600e+002	3.435528e+000
2.866100e+002	3.435967e+000
2.865600e+002	3.438378e+000
2.865100e+002	3.446600e+000
2.864600e+002	3.466428e+000
2.864100e+002	3.448311e+000
2.863600e+002	3.469467e+000
2.863100e+002	3.477461e+000
2.862600e+002	3.504628e+000
2.862100e+002	3.508078e+000
2.861600e+002	3.506550e+000
2.861100e+002	3.490889e+000
2.860600e+002	3.507772e+000
2.860100e+002	3.525533e+000
2.859600e+002	3.517306e+000
2.859100e+002	3.524961e+000
2.858600e+002	3.526189e+000
2.858100e+002	3.566556e+000
2.857600e+002	3.519872e+000
2.857100e+002	3.508772e+000
2.856600e+002	3.541478e+000
2.856100e+002	3.568511e+000
2.855600e+002	3.651683e+000
2.855100e+002	3.638122e+000
2.854600e+002	3.722328e+000
2.854100e+002	3.748639e+000
2.853600e+002	3.755022e+000
2.853100e+002	3.773689e+000
2.852600e+002	3.765717e+000
2.852100e+002	3.843411e+000
2.851600e+002	3.899144e+000
2.851100e+002	3.904583e+000
2.850600e+002	4.002667e+000
2.850100e+002	3.977544e+000
2.849600e+002	4.084189e+000
2.849100e+002	4.137983e+000
2.848600e+002	4.237494e+000
2.848100e+002	4.276728e+000
2.847600e+002	4.370356e+000
2.847100e+002	4.510344e+000
2.846600e+002	4.620483e+000
2.846100e+002	4.671506e+000
2.845600e+002	4.815261e+000
2.845100e+002	4.907111e+000
2.844600e+002	5.016394e+000
2.844100e+002	5.082933e+000
2.843600e+002	5.165611e+000
2.843100e+002	5.203356e+000
2.842600e+002	5.337711e+000
2.842100e+002	5.336850e+000
2.841600e+002	5.393967e+000
2.841100e+002	5.462700e+000
2.840600e+002	5.442056e+000
2.840100e+002	5.385544e+000
2.839600e+002	5.344133e+000
2.839100e+002	5.307744e+000
2.838600e+002	5.238411e+000
2.838100e+002	5.092456e+000
2.837600e+002	5.046944e+000
2.837100e+002	4.966939e+000
2.836600e+002	4.793656e+000
2.836100e+002	4.606483e+000
2.835600e+002	4.467867e+000
2.835100e+002	4.284800e+000
2.834600e+002	4.124350e+000
2.834100e+002	4.022650e+000
2.833600e+002	3.951550e+000
2.833100e+002	3.801661e+000
2.832600e+002	3.739339e+000
2.832100e+002	3.722739e+000
2.831600e+002	3.603017e+000
2.831100e+002	3.494350e+000
2.830600e+002	3.465250e+000
2.830100e+002	3.429400e+000
2.829600e+002	3.330211e+000
2.829100e+002	3.396383e+000
2.828600e+002	3.397889e+000
2.828100e+002	3.312483e+000
2.827600e+002	3.331350e+000
2.827100e+002	3.336539e+000
2.826600e+002	3.292478e+000
2.826100e+002	3.306994e+000
2.825600e+002	3.326100e+000
2.825100e+002	3.276378e+000
2.824600e+002	3.320767e+000
2.824100e+002	3.344383e+000
2.823600e+002	3.322022e+000
2.823100e+002	3.317322e+000
2.822600e+002	3.315383e+000
2.822100e+002	3.260211e+000
2.821600e+002	3.285950e+000
2.821100e+002	3.252194e+000
2.820600e+002	3.270833e+000
2.820100e+002	3.273956e+000
2.819600e+002	3.264217e+000
2.819100e+002	3.258917e+000
2.818600e+002	3.235672e+000
2.818100e+002	3.296128e+000
2.817600e+002	3.230856e+000
2.817100e+002	3.280561e+000
2.816600e+002	3.283072e+000
2.816100e+002	3.271867e+000
2.815600e+002	3.298378e+000
2.815100e+002	3.342311e+000
2.814600e+002	3.248328e+000
2.814100e+002	3.260422e+000
2.813600e+002	3.272161e+000
2.813100e+002	3.314761e+000
2.812600e+002	3.296794e+000
2.812100e+002	3.328644e+000
2.811600e+002	3.251611e+000
2.811100e+002	3.224422e+000
2.810600e+002	3.247822e+000
2.810100e+002	3.287067e+000
2.809600e+002	3.277578e+000
2.809100e+002	3.239339e+000
2.808600e+002	3.254606e+000
2.808100e+002	3.285689e+000
2.807600e+002	3.306644e+000
2.807100e+002	3.275756e+000
2.806600e+002	3.297206e+000
2.806100e+002	3.260333e+000
2.805600e+002	3.231806e+000
2.805100e+002	3.227583e+000
2.804600e+002	3.248567e+000
2.804100e+002	3.216139e+000
2.803600e+002	3.282939e+000
2.803100e+002	3.284133e+000
2.802600e+002	3.307539e+000
2.802100e+002	3.340356e+000
