# Supplementary material for: Circumventing the stability problems of graphene nanoribbon zigzag edges
Source: Nat Chem. 2022 Sep 26;14(12):1451–8. doi: 10.1038/s41557-022-01042-8 (PMC10665199; doi:10.1038/s41557-022-01042-8)
Supplement: Supplementary file 10 — Scanning probe microscopy images for Extended Data Fig. 2. [file 41557_2022_1042_MOESM10_ESM.zip]

Archive with 3 entries (3 files):
- ExtDat2a.png
- ExtDat2b.png
- ExtDat2c.png
