# Supplementary material for: Circumventing the stability problems of graphene nanoribbon zigzag edges
Source: Nat Chem. 2022 Sep 26;14(12):1451–8. doi: 10.1038/s41557-022-01042-8 (PMC10665199; doi:10.1038/s41557-022-01042-8)
Supplement: Supplementary file 11 — Scanning probe microscopy images for Extended Data Fig. 3. [file 41557_2022_1042_MOESM11_ESM.zip]

Archive with 3 entries (3 files):
- ExtDat3a.png
- ExtDat3b.png
- ExtDat3c.png
